# Supplementary material for: Different Transcriptional Responses from Slow and Fast Growth Rate Strains of Listeria monocytogenes Adapted to Low Temperature
Source: Front Microbiol. 2016 Mar 1;7:229. doi: 10.3389/fmicb.2016.00229 (PMC4772535; doi:10.3389/fmicb.2016.00229)
Supplement: TABLE S1 — Characteristics of the L. monocytogenes strains used in the study. Generation time (Gt) at 8 and 30°C. The lowest 5% and highest 5% of values of Gt were classified as Fast and Slow strains respectively. [file Table_1.XLSX]

## Sheet: TS1
			8°C				30°C
Origin	Code Strains		Gt (h)	SD	Category group		Gt (min)	SD	Category group
seafoods	LIST 2-2		7.58591	0.588757	fast		46.3655	2.11261
chicken meat	APA 13-2		7.90057	0.196802	fast		51.4377	1.33479
chicken meat	APA 6-7		7.91921	0.245637	fast		65.8714	2.7217
fruits	AL 152-2A		8.02406	0.0171045	fast		57.9812	18.6702
cheese	AL 61-2B		8.02543	0.0141206	fast		51.3515	4.20741
pork meat	19114		8.16812	0.531954	fast		47.1939	13.4331
chicken meat	APA 137-3		8.32053	0.11882			43.6337	2.22554
bovine meat	BS 76-7		8.57787	0.311348			24.1059	1.89094	fast
turkey meat	BS 54-2		8.58496	0.038502			38.4268	2.04868
cheese	ID 116-4		8.5994	1.81071			53.1613	2.89369
chicken meat	APA 10-7		8.60821	0.227227			70.7727	0.954639	slow
turkey meat	BS 86-1		8.7944	0.000716089			42.9855	2.69818
Env. Samples	AL627-1		8.80441	0.0262495			55.5915	8.75728
bovine meat	BS 76-2		8.85423	0.0478792			43.0061	0.955231
turkey meat	BS 34-1		8.85904	0.318621			46.2153	0.253796
Env. Samples	AL 147-2		8.98838	0.478891			51.4998	5.21512
Env. Samples	AL 581-1		9.01177	0.0449362			52.425	6.33474
chicken meat	APA 7-7		9.02699	0.0278118			74.1521	3.71062	slow
turkey meat	BS 83-2		9.05115	0.1032			39.686	3.22376
Ice cream	AL 562-1		9.09105	1.07407			61.6555	2.10225
bovine meat	BS 77-1		9.15139	0.391227			42.2833	9.95635
chicken meat	APA 91-6		9.19259	0.894999			47.8253	2.20934
bovine meat	BS 1-1		9.25345	0.0754405			34.4464	2.45171	fast
cheese	ID 91-7		9.28614	0.543045			52.4346	1.98408
Env. Samples	ID 122-4		9.29457	0.138263			54.6328	3.11178
chicken meat	APA 9-10		9.3287	1.03682			66.711	0.142404	slow
seafoods	DK 219		9.3325	0.176585			56.7012	3.26755
bovine meat	BS 78-2		9.40746	0.598674			69.1621	4.26046	slow
bovine meat	BS 25-2		9.46844	0.0621038			61.2539	4.48698
chicken meat	APA 8-2		9.47134	0.120099			65.9633	1.83899
turkey meat	BS 37-1		9.4869	0.129465			47.6096	0.345187
Env. Samples	AL 648-1		9.51845	0.0458806			60.5878	1.56382
chicken meat	PF 64		9.57339	0.709531			46.009	1.69697
chicken meat	AL 17V12		9.67058	0.00358535			39.4078	1.18413
chicken meat	APA 139-3		9.70061	0.0868966			42.5535	2.62065
turkey meat	BS 81-3		9.71149	0.112404			40.4582	2.19219
seafoods	LIC 44-7		9.72398	0.478385			57.3879	1.98543
bovine meat	BS 29-1		9.73657	0.159073			51.4475	0.178391
turkey meat	BS 87-1		9.79238	0.840303			46.566	8.53991
chicken meat	APA 136-3		9.81636	0.624774			46.3493	2.15714
cheese	ID 113-1		9.84524	0.744937			44.5679	1.65737
turkey meat	BS 88-2		9.84697	0.131371			27.7126	1.73149	fast
human	CLON 001		9.8686	0.0917892			67.3464	1.72622	slow
cheese	ID 115-5		9.88458	0.0258455			57.7192	2.7765
chicken meat	APA 79-2		9.88769	0.443513			45.9157	3.16701
pork meat	AL 60-3		9.89296	0.799395			52.965	2.51636
cheese	DP 269-3		9.90882	0.65665			51.1508	1.59996
chicken meat	APA 270-274-10		9.95271	0.295176			50.8199	1.01642
chicken meat	APA 140-3		9.96958	0.355395			41.2267	0.902785
cheese	AL 976-13		9.98435	0.588418			37.5407	1.90597
bovine meat	BS 59-1		10.0252	0.679046			50.5085	0.241927
Env. Samples	BL 86-21		10.0441	0.367013			44.9316	0.0585721
chicken meat	APA 39-7		10.079	1.04632			61.1329	0.971058
pork meat	AL 387		10.079	0.0909047			52.7526	10.1437
chicken meat	APA 315-5		10.0816	0.208843			41.9723	3.48391
human	CLON 009		10.1617	0.480431			45.9297	0.844257
fruits	AL 153-5		10.1668	0.430739			47.3509	0.338247
seafoods	LIC 20		10.1722	0.255831			46.2146	6.55927
chicken meat	AL 388		10.1795	0.26796			52.6853	1.78302
chicken meat	APA 40-7		10.1822	1.86063			54.1786	3.43491
chicken meat	APA 300-304		10.2044	0.000957923			39.641	2.07148
chicken meat	APA 78-3		10.2217	0.0889838			44.106	3.11666
bovine meat	BS 26-3		10.2784	0.123769			62.5092	0.598308
pork meat	AL 386		10.3061	1.18277			51.9671	2.921
seafoods	LIC 38-2		10.3253	0.421776			54.3409	3.51753
turkey meat	BS 36-2		10.3259	0.836185			39.9207	0.010169
Env. Samples	AL 609-2		10.3461	0.506944			61.0043	0.192202
bovine meat	BS 79-2		10.3645	0.260517			38.3406	1.26143
chicken meat	APA 81-7		10.3656	0.322616			59.192	10.7167
human	77-3		10.3726	0.811364			29.0674	3.94719	fast
Env. Samples	AL 767-1		10.3966	0.297892			55.6524	0.31785
bovine meat	BS 2-3		10.4056	0.0237007			38.4976	0.788988
fruits	AL 971-5		10.4082	0.448711			58.1869	7.73968
bovine meat	BS 75-3		10.4567	0.523937			43.8722	4.93527
turkey meat	BS 13-1		10.5434	0.103176			57.9111	0.977262
chicken meat	APA 138-9		10.5912	1.03648			41.4808	5.35473
chicken meat	APA 90-8		10.604	0.340251			47.2501	0.574835
Ice cream	AL 564-1		10.6373	0.649679			61.1922	3.38638
Env. Samples	ID 121-4		10.6841	0.052577			42.3894	1.0285
Env. Samples	ID 119-3		10.7023	0.876242			55.0007	0.82298
seafoods	LIC 21		10.7133	0.374199			66.5155	0.899346
chicken meat	AL 385		10.756	0.0160612			61.5639	0.980848
human	19115		10.859	0.477639			66.4547	1.06405
Env. Samples	AL 611-1		10.8995	0.0209121			69.8442	0.782377	slow
chicken meat	APA 46-5		10.9454	1.08046			43.5834	0.52421
chicken meat	APA 11-8		10.949	0.679644			51.5956	1.30946
turkey meat	BS 8-2		11.037	1.06928			43.1319	0.588247
seafoods	DK 513-2		11.1226	0.811267			55.3532	0.177845
seafoods	LIC 45-8		11.1373	0.151435			49.0502	0.703612
Env. Samples	AL 618-1		11.1807	0.666562			59.6836	5.85208
seafoods	LIC 41-6		11.2443	0.563234			49.9818	6.96582
seafoods	LIC 40-4		11.3679	0.428678			53.0427	1.96932
turkey meat	BS 31-3		11.3711	1.21812			62.4477	3.58128
Env. Samples	AL 146-4		11.4257	0.446551			59.3336	1.01455
fruits	A13/276-1		11.5177	0.156992			60.2638	2.07828
turkey meat	BS 9-3		11.6486	1.0377			61.7354	2.84026
chicken meat	APA 12-7		11.6507	0.151984			58.0135	0.372715
Env. Samples	AL 582-1		11.6565	0.455777			61.82	0.0269043
bovine meat	AL 112		11.738	0.710014			27.3644	0.194452	fast
seafoods	DK 337-1		11.7593	0.883472			51.9726	3.12569
turkey meat	BS 12-1		11.8685	0.0458066			65.3519	5.93095
chicken meat	APA 446-1		11.9314	1.04437			47.2439	4.61415
Env. Samples	AL 722-1		12.0683	0.898582			62.1427	8.43826
bovine meat	BS 28-1		12.1319	0.0631671			65.9676	0.896722
bovine meat	AL 113		12.2666	0.379084	slow		63.6712	2.12664
Ice cream	AL 563-2		12.5606	0.0172295	slow		63.3598	0.500363
turkey meat	BS 35-2		12.6729	1.69448	slow		30.8081	3.81237	fast
fruits	A13/277-2		13.0814	0.721089	slow		47.1315	2.26302
cheese	AL 157-12		13.4244	0.38164	slow		40.5434	2.61652
bovine meat	BS 3-2		13.4729	0.61826	slow		58.9882	1.2815
