# Supplementary material for: Different Transcriptional Responses from Slow and Fast Growth Rate Strains of Listeria monocytogenes Adapted to Low Temperature
Source: Front Microbiol. 2016 Mar 1;7:229. doi: 10.3389/fmicb.2016.00229 (PMC4772535; doi:10.3389/fmicb.2016.00229)
Supplement: TABLE S2 — Microarray data analysis. Green represents down-regulated genes and red represents up-regulated genes. [file Table_2.XLSX]

## Sheet: TS2
					Fast strains				Slow strains
Gen Id*	Annotation	Gene name	COG annotation	COG Id	List2-2	APA13-2	cepa4	cepa9	AL157-12	BS3-2
lmo0001	dnaA; chromosome replication initiator DnaA; K02313 chromosomal replication initiator protein	dnaA	INFORMATION STORAGE AND PROCESSING -> Replication, recombination and repair	L	0.369896	-0.269131	-0.0054583	0.784443	0.233667	0.935691
lmo0002	dnaN; DNA polymerase III subunit beta (EC:2.7.7.7); K02338 DNA polymerase III subunit beta [EC:2.7.7.7]	dnaN	INFORMATION STORAGE AND PROCESSING -> Replication, recombination and repair	L	0.241182	-0.406578	0.141646	-0.252754	0.211347	0.233636
lmo0003			CELLULAR PROCESSES AND SIGNALING -> Defense mechanisms	V	-0.00397136	0.0645166	-0.000711315	0.0114016	-0.00192773	0.0245681
lmo0004			POORLY CHARACTERIZED -> Function unknown	S	-0.196294	-0.632765	-0.0295629	-0.261198	-0.0181992	0.896434
lmo0005	recF; recombination protein F; K03629 DNA replication and repair protein RecF	recF	INFORMATION STORAGE AND PROCESSING -> Replication, recombination and repair	L	-0.0250397	-0.812004	-0.296817	-0.173332	0.334765	0.866982
lmo0006	gyrB; DNA gyrase subunit B; K02470 DNA gyrase subunit B [EC:5.99.1.3]	gyrB	INFORMATION STORAGE AND PROCESSING -> Replication, recombination and repair	L	-0.224137	-0.893787	-0.45723	-0.307621	0.358008	0.290443
lmo0007	gyrA; DNA gyrase subunit A; K02469 DNA gyrase subunit A [EC:5.99.1.3]	gyrA	INFORMATION STORAGE AND PROCESSING -> Replication, recombination and repair	L	-0.640392	-0.963602	-1.02622	-0.854172	-0.681022	-0.86695
lmo0008	cardiolipin synthase; K06131 cardiolipin synthase [EC:2.7.8.-]		METABOLISM -> Lipid transport and metabolism	I	-0.0203841	0.359464	-0.189334	-0.433105	-0.19023	-0.111776
lmo0009	spermidine acetyltransferase; K00657 diamine N-acetyltransferase [EC:2.3.1.57]		INFORMATION STORAGE AND PROCESSING -> Translation, ribosomal structure and biogenesis	J	0.006174	0.217404	0.021378	0.0644139	-0.160115	-0.129685
lmo0010	mevalonate kinase; K00869 mevalonate kinase [EC:2.7.1.36]		METABOLISM -> Lipid transport and metabolism	I	0.171221	-0.0831819	0.00608192	0.855621	0.0172815	0.438141
lmo0011	mevalonate diphosphate decarboxylase; K01597 diphosphomevalonate decarboxylase [EC:4.1.1.33]		METABOLISM -> Lipid transport and metabolism	I	0.0608242	-0.218968	-0.0857638	-0.0703268	-0.020001	-0.00817456
lmo0012	mevalonate kinase; K00938 phosphomevalonate kinase [EC:2.7.4.2]		METABOLISM -> Lipid transport and metabolism	I	-0.0983768	-0.297974	-0.264364	-0.207376	-0.062956	-0.567823
lmo0013	qoxA; AA3-600 quinol oxidase subunit II; K02826 cytochrome aa3-600 menaquinol oxidase subunit II [EC:1.10.3.12]	qoxA	METABOLISM -> Energy production and conversion	C	-0.171399	0.252255	0.43767	0.354007	0.244621	0.642987
lmo0014	qoxB; AA3-600 quinol oxidase subunit I; K02827 cytochrome aa3-600 menaquinol oxidase subunit I [EC:1.10.3.12]	qoxB	METABOLISM -> Energy production and conversion	C	-0.33547	0.584583	-0.0328819	-0.609448	-0.102434	-0.679447
lmo0015	qoxC; AA3-600 quinol oxidase subunit III; K02828 cytochrome aa3-600 menaquinol oxidase subunit III [EC:1.10.3.12]	qoxC	METABOLISM -> Energy production and conversion	C	-0.253909	0.601357	0.146223	-0.0965505	-0.0744785	-0.9914
lmo0016	qoxD; quinol oxidase aa3-600 subunit IV; K02829 cytochrome aa3-600 menaquinol oxidase subunit IV [EC:1.10.3.12]	qoxD	METABOLISM -> Energy production and conversion	C	0.141744	0.763554	0.43391	-1.20421	-0.452799	-1.05147
lmo0017	capsule biosynthesis protein CapA; K07282 poly-gamma-glutamate synthesis protein (capsule biosynthesis protein)		Cell wall/membrane/envelope biogenesis	M	-0.222885	-0.254691	-0.231016	-0.283096	-0.169418	-0.130653
lmo0018	beta-glucosidase; K01223 6-phospho-beta-glucosidase [EC:3.2.1.86]		METABOLISM -> Carbohydrate transport and metabolism	G	0.233251	0.218528	0.180538	-0.14479	0.559076	0.0769463
lmo0019			POORLY CHARACTERIZED -> Function unknown	S	-0.135588	0.890999	-0.130554	0.0285417	-0.0534663	0.193967
lmo0020			INFORMATION STORAGE AND PROCESSING -> Transcription	K	0.0455311	0.00494201	-0.0249486	0.0220691	0.00427022	0.0624509
lmo0021	PTS fructose transporter subunit IIA; K02793 PTS system, mannose-specific IIA component [EC:2.7.1.69]		METABOLISM -> Carbohydrate transport and metabolism	G	0.0892465	0.0969812	0.0834462	-0.349157	-0.120024	-0.109463
lmo0022	PTS fructose transporter subunit IIB; K02794 PTS system, mannose-specific IIB component [EC:2.7.1.69]		METABOLISM -> Carbohydrate transport and metabolism	G	0.141249	0.106001	0.145981	0.00407199	-0.0419095	-0.00542967
lmo0023	PTS fructose transporter subunit IIC; K02795 PTS system, mannose-specific IIC component		METABOLISM -> Carbohydrate transport and metabolism	G	0.1017	0.111534	0.197633	0.0683935	0.0510219	0.065917
lmo0024	PTS mannose transporter subunit IID; K02796 PTS system, mannose-specific IID component		METABOLISM -> Carbohydrate transport and metabolism	G	-0.0076501	-0.0803545	0.0344406	-0.0841294	0.0182356	0.00278437
lmo0025			POORLY CHARACTERIZED -> General function prediction only	R	-0.174833	-0.0261198	-0.0520755	0.0555139	-0.0783132	0.0246309
lmo0026	copper homeostasis protein CutC; K06201 copper homeostasis protein		METABOLISM -> Inorganic ion transport and metabolism	P	-0.0368323	-0.0323087	-0.0669671	-0.168802	-0.0574512	-0.0156866
lmo0027	PTS beta-glucoside transporter subunit IIABC; K02755 PTS system, beta-glucosides-specific IIA component [EC:2.7.1.69] K02756 PTS system, beta-glucosides-specific IIB component [EC:2.7.1.69] K02757 PTS system, beta-glucosides-specific IIC component		METABOLISM -> Carbohydrate transport and metabolism	G	-0.0315383	-0.156941	-0.380271	-0.261752	-0.322817	-0.39118
lmo0028			CELLULAR PROCESSES AND SIGNALING -> Defense mechanisms	V	-0.20391	-0.112324	-0.0520688	-0.0549916	-0.0891367	-0.053223
lmo0029			METABOLISM -> Amino acid transport and metabolism	E, G, P, R	0.016411	0.413328	0.33822	0.057055	-0.186414	-0.0511725
lmo0030			POORLY CHARACTERIZED -> General function prediction only	R	-0.0103218	-0.158883	-0.0204775	-0.082872	0.0830227	0.0958311
lmo0031			INFORMATION STORAGE AND PROCESSING -> Transcription	K	0.164257	-0.237924	0.291341	-0.0967742	0.388497	0.376095
lmo0032			INFORMATION STORAGE AND PROCESSING -> Transcription	K, G	-0.0718504	-0.252381	-0.328563	-0.772861	-0.375066	-0.405978
lmo0033					-0.0871217	-0.240848	-0.167559	-0.258169	-0.0411538	-0.0856476
lmo0034	PTS cellbiose transporter subunit IIC; K02761 PTS system, cellobiose-specific IIC component		METABOLISM -> Carbohydrate transport and metabolism	G	0.160176	-0.0140021	0.0961768	0.0553211	0.175714	0.100223
lmo0035			Cell wall/membrane/envelope biogenesis	M	0.066759	-0.0888606	-0.0320154	-0.152901	0.0410677	-0.0304969
lmo0036	putrescine carbamoyltransferase (EC:2.1.3.3); K13252 putrescine carbamoyltransferase [EC:2.1.3.6]		METABOLISM -> Amino acid transport and metabolism	E	-0.0523494	-0.173804	-0.00122239	-0.257165	-0.00250936	-0.112711
lmo0037			METABOLISM -> Amino acid transport and metabolism	E	0.0762503	0.101736	0.163627	-1.32561	0.0355554	-0.0494544
lmo0038	agmatine deiminase; K10536 agmatine deiminase [EC:3.5.3.12]		METABOLISM -> Amino acid transport and metabolism	E	0.0246423	0.0467046	-0.000836892	-0.122356	0.0656509	-0.0539709
lmo0039	carbamate kinase (EC:2.7.2.2); K00926 carbamate kinase [EC:2.7.2.2]		METABOLISM -> Amino acid transport and metabolism	E	0.0393878	0.309446	0.0368542	-0.290363	0.202971	0.0391781
lmo0040	agmatine deiminase; K10536 agmatine deiminase [EC:3.5.3.12]		METABOLISM -> Amino acid transport and metabolism	E	-0.177036	0.00571011	-0.107477	-0.181637	0.00154141	0.0229705
lmo0041	hypothetical protein; K03481 RpiR family transcriptional regulator, glv operon transcriptional regulator		INFORMATION STORAGE AND PROCESSING -> Transcription	K	0.0407478	0.125625	0.0614626	-0.085943	0.124085	0.184582
lmo0042	DedA protein; K03975 membrane-associated protein		POORLY CHARACTERIZED -> Function unknown	S	-0.051207	-0.0835158	0.0359741	0.0236444	-0.0343492	0.0343807
lmo0043	arginine deiminase (EC:3.5.3.6); K01478 arginine deiminase [EC:3.5.3.6]		METABOLISM -> Amino acid transport and metabolism	E	-0.254293	0.591008	-0.0780741	0.0145096	0.11059	0.0875358
lmo0044	rpsF; 30S ribosomal protein S6; K02990 small subunit ribosomal protein S6	rpsF	INFORMATION STORAGE AND PROCESSING -> Translation, ribosomal structure and biogenesis	J	0.0687799	0.731191	1.08742	0.441411	-0.231334	-0.103798
lmo0045	ssb; single-strand binding protein; K03111 single-strand DNA-binding protein	ssb	INFORMATION STORAGE AND PROCESSING -> Replication, recombination and repair	L	0.179009	0.974562	1.17499	0.383571	-0.0913952	-0.129042
lmo0046	rpsR; 30S ribosomal protein S18; K02963 small subunit ribosomal protein S18	rpsR	INFORMATION STORAGE AND PROCESSING -> Translation, ribosomal structure and biogenesis	J	0.0743965	0.856263	1.27375	-1.32455	-1.74296	-1.06289
lmo0047			POORLY CHARACTERIZED -> Function unknown	S	-0.45603	-0.178356	-0.22772	-0.277532	-0.229335	-0.191176
lmo0048	sensor histidine kinase AgrB; K07813 accessory gene regulator B		CELLULAR PROCESSES AND SIGNALING -> Posttranslational modification, protein turnover, chaperones	O, T, K	-0.777474	0.487847	1.03315	-1.23683	0.784975	-0.0665957
lmo0049					-0.468332	0.945644	1.43762	-0.565156	1.3486	0.739742
lmo0050	histidine kinase; K07706 two-component system, AgrA family, sensor histidine kinase AgrC [EC:2.7.13.-]		CELLULAR PROCESSES AND SIGNALING -> Signal transduction mechanisms	T	0.0218507	0.0438955	0.251174	0.0531578	0.166654	0.275775
lmo0051	response regulator; K07707 two-component system, AgrA family, response regulator AgrA		CELLULAR PROCESSES AND SIGNALING -> Signal transduction mechanisms	T, K	-1.25299	-1.21097	-0.354341	-0.199583	0.1656	0.803889
lmo0052			CELLULAR PROCESSES AND SIGNALING -> Signal transduction mechanisms	T	0.127034	-0.344638	0.0169644	-0.847538	0.0526115	0.230132
lmo0053	rplI; 50S ribosomal protein L9; K02939 large subunit ribosomal protein L9	rplI	INFORMATION STORAGE AND PROCESSING -> Translation, ribosomal structure and biogenesis	J	0.414299	0.224166	0.14106	-0.154341	0.505068	0.167155
lmo0054	dnaC; replicative DNA helicase; K02314 replicative DNA helicase [EC:3.6.4.12]	dnaC	INFORMATION STORAGE AND PROCESSING -> Replication, recombination and repair	L	0.682987	0.0871502	-0.152123	-0.212251	0.495705	-0.156952
lmo0055	purA; adenylosuccinate synthetase (EC:6.3.4.4); K01939 adenylosuccinate synthase [EC:6.3.4.4]	purA	METABOLISM -> Nucleotide transport and metabolism	F	0.317686	0.24731	0.552754	-0.0875031	-0.0893313	0.14394
lmo0056			POORLY CHARACTERIZED -> Function unknown	S	-0.216377	-0.223654	-0.163432	-0.723141	-0.286776	-0.194983
lmo0057			POORLY CHARACTERIZED -> Function unknown	S	-0.0625213	-0.0850738	-0.0873427	-0.102646	-0.0806664	-0.0692755
lmo0058					-0.176915	-0.194947	-0.206614	-0.267858	-0.1293	-0.156934
lmo0059			POORLY CHARACTERIZED -> Function unknown	S	-0.12533	-0.190661	-0.155636	-0.177116	-0.123277	-0.0980956
lmo0060			POORLY CHARACTERIZED -> Function unknown	S	-0.0968103	-0.119167	-0.562667	-0.114487	-0.092003	-0.0740779
lmo0061	hypothetical protein; K03466 DNA segregation ATPase FtsK/SpoIIIE, S-DNA-T family		Cell cycle control, cell division, chromosome partitioning	D	-0.0716134	-0.130401	-0.0917979	-0.0882191	-0.0457686	-0.0897717
lmo0062			Cell cycle control, cell division, chromosome partitioning	D	-0.083086	-0.145922	-0.113422	-0.0663892	-0.0910912	-0.070475
lmo0063					-0.181177	-0.193518	-0.376529	-0.303274	-0.177168	-0.175099
lmo0064					-0.105133	-0.161353	-0.15165	-0.186648	-0.122189	-0.12527
lmo0065					-0.0763575	-0.112475	-0.111525	-0.16433	-0.0787928	-0.0320632
lmo0066			CELLULAR PROCESSES AND SIGNALING -> Signal transduction mechanisms	T	-0.0857155	-0.0866913	-0.356854	-0.797503	-0.391848	-0.319157
lmo0067			CELLULAR PROCESSES AND SIGNALING -> Posttranslational modification, protein turnover, chaperones	O	-0.087517	-0.14668	-0.132382	-0.157246	-0.102328	-0.107332
lmo0068					-0.139885	-0.240867	-0.21877	-0.25891	-0.1374	-0.143622
lmo0069					-0.079423	-0.0990474	-0.0911625	-0.910784	-0.177158	-0.189633
lmo0070					-0.0736119	-0.0946972	-0.0815534	-0.117689	-0.0887719	-0.082317
lmo0071					-0.0922263	0.0684442	-0.0758895	-0.302371	-0.133356	0.0469444
lmo0072			METABOLISM -> Coenzyme transport and metabolism	H	-0.104462	-0.174576	-0.0799106	-0.140325	-0.0768776	-0.103405
lmo0073					-0.0174436	-0.026562	-0.0215962	0.040501	-0.0115652	0.000924193
lmo0074					-0.119983	-0.170741	-0.113458	-0.184857	-0.120339	-0.113235
lmo0075			METABOLISM -> Carbohydrate transport and metabolism	G	-0.0422656	-0.00505265	0.00651215	-1.58211	-0.271524	-0.172107
lmo0076	O6-methylguanine-DNA methyltransferase; K10778 AraC family transcriptional regulator, regulatory protein of adaptative response / methylated-DNA-[protein]-cysteine methyltransferase [EC:2.1.1.63]		INFORMATION STORAGE AND PROCESSING -> Replication, recombination and repair	L, F	0.0740594	-0.10834	-0.134815	-1.02924	-0.189637	-0.264766
lmo0077			POORLY CHARACTERIZED -> Function unknown	S	0.106334	0.090841	0.414365	-0.0927058	0.0809339	0.0778031
lmo0078			METABOLISM -> Energy production and conversion	C, H, R	0.721825	0.00171391	0.579369	-0.243096	0.652854	0.513791
lmo0079					0.0668596	0.0887046	0.0459171	-0.166353	0.0332683	0.12678
lmo0080					-0.065854	-0.117419	-0.0771683	-0.421986	-0.123299	-0.124165
lmo0081					0.00795311	0.00758451	-0.0140996	-0.027417	0.0123929	0.0108036
lmo0082					-0.146457	-0.175029	-0.165756	-0.255791	-0.100131	-0.0902895
lmo0083			INFORMATION STORAGE AND PROCESSING -> Transcription	K	-0.0693991	-0.0473377	-0.0517041	-0.120684	-0.0456639	-0.0222012
lmo0084			METABOLISM -> Energy production and conversion	C	-0.129377	-0.487743	-0.108467	-0.797655	-0.117997	-0.228486
lmo0085			CELLULAR PROCESSES AND SIGNALING -> Signal transduction mechanisms	T	-0.127419	-0.134792	-0.130458	-0.132086	-0.0956473	-0.162652
lmo0086					-0.106176	-0.196775	-0.127589	-0.202608	-0.119359	-0.145082
lmo0087			METABOLISM -> Secondary metabolites biosynthesis, transport and catabolism	Q	-0.0236512	-0.0353921	-0.0315466	0.0108852	-0.0172611	-0.0129805
lmo0088	ATP synthase subunit C; K02110 F-type H+transporting ATPase subunit c		METABOLISM -> Energy production and conversion	C	-0.165716	-0.123099	-0.229386	-0.307533	-0.146865	-0.185848
lmo0089	ATP synthase subunit delta; K02113 F-type H+transporting ATPase subunit delta		METABOLISM -> Energy production and conversion	C	0.0509178	0.0591406	0.0251173	0.00119926	0.00346072	0.0130291
lmo0090	ATP synthase F0F1 subunit alpha (EC:3.6.3.14); K02111 F-type H+transporting ATPase subunit alpha [EC:3.6.3.14]		METABOLISM -> Energy production and conversion	C	-0.0786979	-0.0573326	-0.10299	-0.133762	-0.0242478	-0.106967
lmo0091	ATP synthase subunit gamma; K02115 F-type H+transporting ATPase subunit gamma		METABOLISM -> Energy production and conversion	C	0.12089	0.151311	0.048224	-0.134605	0.0292551	0.027471
lmo0092	ATP synthase F0F1 subunit beta (EC:3.6.3.14); K02112 F-type H+transporting ATPase subunit beta [EC:3.6.3.14]		METABOLISM -> Energy production and conversion	C	-0.0271857	-0.0441334	-0.0410514	-0.0860565	-0.0953937	-0.0673393
lmo0093	ATP synthase subunit epsilon; K02114 F-type H+transporting ATPase subunit epsilon		METABOLISM -> Energy production and conversion	C	0.0233195	0.0247431	-0.0244661	-0.132539	-0.00738912	0.0293867
lmo0094					-0.0244982	0.130671	-0.0340862	-0.0446038	-0.0287822	-0.0348392
lmo0095					-0.0495533	-0.132699	-0.0456926	-0.345545	-0.114236	-0.123218
lmo0096	PTS mannose transporter subunit IIAB; K02793 PTS system, mannose-specific IIA component [EC:2.7.1.69] K02794 PTS system, mannose-specific IIB component [EC:2.7.1.69]		METABOLISM -> Carbohydrate transport and metabolism	G	-0.22069	0.142014	1.02687	1.33057	1.15121	1.35646
lmo0097	PTS mannose transporter subunit IIC; K02795 PTS system, mannose-specific IIC component		METABOLISM -> Carbohydrate transport and metabolism	G	-0.754334	-0.386111	0.938521	0.655316	1.2759	1.21219
lmo0098	PTS mannose transporter subunit IID; K02796 PTS system, mannose-specific IID component		METABOLISM -> Carbohydrate transport and metabolism	G	-0.915671	-0.815729	0.977817	-0.59731	0.648416	0.681989
lmo0099			POORLY CHARACTERIZED -> Function unknown	S	-0.888142	-1.2435	0.423552	-0.20152	-0.488913	0.393402
lmo0100			POORLY CHARACTERIZED -> Function unknown	S	-0.00328378	0.0242505	-0.000519852	0.0669389	0.025245	0.00959399
lmo0101			INFORMATION STORAGE AND PROCESSING -> Transcription	K	0.187919	0.0636998	0.133511	-0.125716	0.275836	0.164231
lmo0102			POORLY CHARACTERIZED -> Function unknown	S	-0.399488	-0.364955	-0.350052	-1.01801	-0.321366	-0.310251
lmo0103			METABOLISM -> Energy production and conversion	C	-0.231161	-0.13501	-0.149262	-0.351251	-0.12454	-0.116182
lmo0104					-0.249159	-0.18906	-0.0536931	-0.185271	-0.0895842	-0.0476072
lmo0105	chitinase B; K01183 chitinase [EC:3.2.1.14]		METABOLISM -> Carbohydrate transport and metabolism	G, R	-0.516108	-0.454653	-0.691038	-0.145073	-0.475812	-0.134034
lmo0106			INFORMATION STORAGE AND PROCESSING -> Transcription	K, G	-0.0557583	0.0408129	-0.100977	-0.159751	-0.0549123	-0.117699
lmo0107	ABC transporter ATP-binding protein; K06147 ATP-binding cassette, subfamily B, bacterial		CELLULAR PROCESSES AND SIGNALING -> Defense mechanisms	V	0.113595	0.156107	0.180347	-0.0644514	0.108346	0.0285628
lmo0108	ABC transporter ATP-binding protein; K06147 ATP-binding cassette, subfamily B, bacterial		CELLULAR PROCESSES AND SIGNALING -> Defense mechanisms	V	-0.135046	-0.0189921	-0.0998712	-0.0754329	-0.087191	-0.0915121
lmo0109			INFORMATION STORAGE AND PROCESSING -> Transcription	K	0.0219823	-0.00916369	0.0139665	0.049786	0.0149167	0.0552965
lmo0110			METABOLISM -> Lipid transport and metabolism	I	-0.0198891	-0.259298	0.0974576	-0.46919	0.388987	-0.138787
lmo0111			CELLULAR PROCESSES AND SIGNALING -> Signal transduction mechanisms	T	0.014412	0.207758	0.234549	-0.0529798	0.212131	0.157528
lmo0112			CELLULAR PROCESSES AND SIGNALING -> Signal transduction mechanisms	T	-0.128104	-0.192345	-0.120524	-0.138362	-0.052915	-0.0219157
lmo0113					0.00533506	0.0362792	0.00897458	0.0868909	0.00756845	0.0443286
lmo0114			INFORMATION STORAGE AND PROCESSING -> Transcription	K	-0.176221	-0.216582	-0.287047	-0.16233	-0.182759	-0.265664
lmo0115		lmaD			-0.351331	-1.05756	-1.17854	-0.208836	-0.150652	-1.05988
lmo0116		lmaC			-0.316412	-1.48784	-2.08154	-1.00095	-0.0155072	-1.48032
lmo0117		lmaB			-1.22903	-3.22157	-3.31025	-0.277681	-0.345564	-3.47259
lmo0118		lmaA	POORLY CHARACTERIZED -> Function unknown	S	-1.40495	-3.88326	-3.53422	-4.22043	-0.467413	-2.50427
lmo0119					-1.71288	-2.7255	-3.54215	-1.53148	-0.836108	-3.26063
lmo0120					-1.38688	-3.35188	-3.50018	-0.414918	-0.686673	-3.40024
lmo0121			POORLY CHARACTERIZED -> Function unknown	S	-0.0876315	-3.21263	-0.0464021	-0.0216455	-0.347878	-0.896449
lmo0122					-1.92092	-3.40883	-3.68597	-0.579524	-0.738042	-3.4408
lmo0123					-1.59525	-3.47023	-3.63682	-0.108781	-0.819587	-3.79641
lmo0124					-1.83128	-2.88903	-3.74688	-0.200797	-0.651952	-2.70665
lmo0125					-0.434047	-3.92127	-0.842098	-0.0803223	-1.1791	-1.99307
lmo0126					-1.54821	-2.64084	-3.59197	-0.188864	-0.931505	-0.63568
lmo0127					-0.0594938	-0.0530155	-0.0187522	0.0445318	-0.012321	-2.90838
lmo0128			POORLY CHARACTERIZED -> General function prediction only	R	-1.76968	-3.90278	-3.79142	-3.32301	-0.509677	-3.53927
lmo0129	N-acetylmuramoyl-L-alanine amidase; K01448 N-acetylmuramoyl-L-alanine amidase [EC:3.5.1.28]		Cell wall/membrane/envelope biogenesis	M	-1.28632	-2.22251	-3.23604	-1.5054	-1.05934	-2.88657
lmo0130			METABOLISM -> Nucleotide transport and metabolism	F	-0.129354	-0.0803802	0.680757	0.108342	0.747672	0.132474
lmo0131			CELLULAR PROCESSES AND SIGNALING -> Signal transduction mechanisms	T	0.209681	0.115866	0.168557	0.16237	0.0754603	0.0905464
lmo0132	inosine 5-monophosphate dehydrogenase (EC:1.1.1.205); K00088 IMP dehydrogenase [EC:1.1.1.205]		METABOLISM -> Nucleotide transport and metabolism	F, R	0.550381	0.861478	0.821213	0.449036	-0.539671	-0.304121
lmo0133			POORLY CHARACTERIZED -> Function unknown	S	0.397989	-0.0452402	-0.0885833	-0.318951	0.0117358	-0.160321
lmo0134			POORLY CHARACTERIZED -> General function prediction only	R	0.946711	0.128707	-0.216173	0.0651552	0.179197	-0.0604906
lmo0135	peptide ABC transporter substrate-binding protein; K02035 peptide/nickel transport system substrate-binding protein		METABOLISM -> Amino acid transport and metabolism	E	0.992056	3.22424	0.820114	2.39677	1.52236	1.13959
lmo0136	peptide ABC transporter permease; K02033 peptide/nickel transport system permease protein		METABOLISM -> Amino acid transport and metabolism	E, P	0.800931	1.24188	0.310317	0.906381	0.324092	0.266801
lmo0137	peptide ABC transporter permease; K02034 peptide/nickel transport system permease protein		METABOLISM -> Amino acid transport and metabolism	E, P	0.39594	1.20911	0.44836	-0.0925326	0.223379	-0.0170342
lmo0138					0.0191861	-0.0903362	0.0350225	-1.72219	-0.155119	-0.0898204
lmo0139			INFORMATION STORAGE AND PROCESSING -> Replication, recombination and repair	L	-0.162995	-0.0722115	0.015018	-0.0934711	0.135832	0.0954461
lmo0140					-0.194573	-0.24584	-0.199541	-0.330067	0.102033	-0.0718795
lmo0141					-0.0967803	-0.107131	-0.149728	-0.162376	-0.0661581	-0.0838548
lmo0142					-0.10501	-0.118569	-0.116935	-0.183007	-0.101491	-0.0456411
lmo0143					-0.135612	-0.176623	-0.142217	-0.227341	-0.109389	-0.139755
lmo0144					0.0146609	-0.0940862	-0.171109	0.0910183	-0.0856418	-0.094439
lmo0145					-0.0428735	-0.107843	-0.0118568	-0.139212	-0.014738	-0.0742723
lmo0146					-0.0224817	-0.0625644	0.0407014	-0.0794408	-0.0194373	-0.0230099
lmo0147					-0.203618	-0.204097	-0.374069	-0.459259	-0.355412	-0.327911
lmo0148					0.00237402	0.0641858	0.0036595	0.0289106	0.00489501	0.0120114
lmo0149					-0.0397535	-0.0640216	-0.0974171	-0.111766	-0.0586561	-0.0601844
lmo0150					-0.104414	-0.118236	-0.137265	-1.05778	-0.180439	-0.117681
lmo0151					-0.0627433	-0.109504	-0.0782611	-0.336417	-0.144013	-0.0860074
lmo0152	peptide ABC transporter substrate-binding protein; K02035 peptide/nickel transport system substrate-binding protein		METABOLISM -> Amino acid transport and metabolism	E	-0.303401	0.136063	-1.27253	1.34166	-0.310237	-0.239888
lmo0153	zinc ABC transporter substrate-binding protein; K09815 zinc transport system substrate-binding protein		METABOLISM -> Inorganic ion transport and metabolism	P	-0.315556	-0.209691	-0.266837	-0.330115	-0.151293	-0.209862
lmo0154	zinc ABC transporter ATP-binding protein; K09817 zinc transport system ATP-binding protein [EC:3.6.3.-]		METABOLISM -> Inorganic ion transport and metabolism	P	-0.0310159	-0.0380891	-0.0374492	-0.164658	-0.0436666	-0.0036645
lmo0155	zinc ABC transporter permease; K09816 zinc transport system permease protein		METABOLISM -> Inorganic ion transport and metabolism	P	-0.0167643	-0.0252283	0.027379	-0.0422906	-0.0157459	-0.00657353
lmo0156			CELLULAR PROCESSES AND SIGNALING -> Signal transduction mechanisms	T	-0.116047	-0.121375	-0.174564	-0.140565	-0.0990847	-0.106776
lmo0157			INFORMATION STORAGE AND PROCESSING -> Transcription	K, L	-0.0647385	-0.126993	-0.0561147	-0.122992	-0.0243459	-0.0104168
lmo0158			POORLY CHARACTERIZED -> General function prediction only	R	0.111346	-0.0259279	-0.0961249	-0.244023	0.104663	-0.196953
lmo0159			Cell wall/membrane/envelope biogenesis	M, U, W	-0.139152	-0.174415	-0.18594	-0.226857	-0.123405	-0.129613
lmo0160					-0.174755	0.388652	-0.160224	-0.240304	-0.152631	-0.147825
lmo0161	hypothetical protein; K17763 rsbT co-antagonist protein RsbR		CELLULAR PROCESSES AND SIGNALING -> Signal transduction mechanisms	T	-0.0306151	-0.0878736	-0.0110772	-0.0377745	0.0965424	-0.0108535
lmo0162	DNA polymerase III subunit delta' (EC:2.7.7.7); K02341 DNA polymerase III subunit delta' [EC:2.7.7.7]		INFORMATION STORAGE AND PROCESSING -> Replication, recombination and repair	L	0.0773431	-0.139509	0.297321	-0.306505	0.607987	0.553087
lmo0163			POORLY CHARACTERIZED -> Function unknown	S	-0.146098	-0.328285	-0.28517	-0.520517	-0.211277	-0.444309
lmo0164			POORLY CHARACTERIZED -> Function unknown	S	-0.387763	-0.645923	-0.310267	-0.990775	-0.299404	-0.620855
lmo0165			POORLY CHARACTERIZED -> General function prediction only	R	-0.471466	-0.961537	-0.566531	-0.206598	-0.146434	-0.404288
lmo0166	GIY-YIG nuclease; K07461 putative endonuclease		INFORMATION STORAGE AND PROCESSING -> Replication, recombination and repair	L	-0.201816	-0.884182	-0.336393	-0.199742	-0.196569	-0.282967
lmo0167	hypothetical protein; K07056 16S rRNA (cytidine1402-2'-O)-methyltransferase [EC:2.1.1.198]		POORLY CHARACTERIZED -> General function prediction only	R	-0.292352	-0.795862	-0.522414	-0.0958541	-0.0395707	-0.298536
lmo0168	AbrB family transcriptional regulator; K06284 transcriptional pleiotropic regulator of transition state genes		INFORMATION STORAGE AND PROCESSING -> Transcription	K	0.0309965	0.10355	0.097168	0.0652354	0.00942928	0.0389181
lmo0169	glucose transporter; K05340 glucose uptake protein		METABOLISM -> Carbohydrate transport and metabolism	G	-0.090916	1.94944	-0.399528	0.0651767	0.0410382	0.333975
lmo0170			POORLY CHARACTERIZED -> Function unknown	S	-0.0216511	2.4144	0.0607478	0.622657	0.580759	0.290888
lmo0171			POORLY CHARACTERIZED -> Function unknown	S	-0.0834784	0.121707	-0.107279	-0.139898	-0.0498426	-0.0372884
lmo0172			INFORMATION STORAGE AND PROCESSING -> Replication, recombination and repair	L	-0.060183	-0.0175567	-0.0669416	-0.0913777	-0.0352007	-0.083897
lmo0173			INFORMATION STORAGE AND PROCESSING -> Replication, recombination and repair	L	-0.0608964	-0.070069	-0.137984	-0.0674643	-0.0166671	-0.0851924
lmo0174			INFORMATION STORAGE AND PROCESSING -> Replication, recombination and repair	L	-0.400354	-0.427108	-0.383794	-0.607948	-0.397281	-0.535528
lmo0175					-0.000737576	-0.0579561	0.00793947	-0.350089	-0.0311244	-0.0377882
lmo0176			METABOLISM -> Carbohydrate transport and metabolism	G	-0.0240836	0.106053	0.0421555	0.0973242	-0.01427	0.0537175
lmo0177	metS; methionyl-tRNA synthetase (EC:6.1.1.10); K01874 methionyl-tRNA synthetase [EC:6.1.1.10]	metS	INFORMATION STORAGE AND PROCESSING -> Translation, ribosomal structure and biogenesis	J, R	-0.0588767	0.232592	0.101685	0.133802	0.0465314	0.189334
lmo0178			INFORMATION STORAGE AND PROCESSING -> Transcription	K, G	0.0911233	0.0163881	-0.164472	-0.0836199	0.367775	0.0113987
lmo0179	sugar ABC transporter permease; K02025 multiple sugar transport system permease protein		METABOLISM -> Carbohydrate transport and metabolism	G	0.148075	0.0871603	0.0139046	-0.0271893	0.544609	0.0302008
lmo0180	sugar ABC transporter permease; K02026 multiple sugar transport system permease protein		METABOLISM -> Carbohydrate transport and metabolism	G	-0.31843	-0.366107	-0.127458	-0.238806	0.522965	-0.125611
lmo0181	sugar ABC transporter substrate-binding protein; K02027 multiple sugar transport system substrate-binding protein		METABOLISM -> Carbohydrate transport and metabolism	G	0.00725146	0.00904239	-0.0128329	-0.0231208	0.0173716	0.0171338
lmo0182			METABOLISM -> Carbohydrate transport and metabolism	G	-0.048813	-0.0456622	-0.40736	-0.023713	0.128062	-0.00216331
lmo0183	alpha-glucosidase; K01187 alpha-glucosidase [EC:3.2.1.20]		METABOLISM -> Carbohydrate transport and metabolism	G	0.0589756	-0.126489	-0.0272105	-0.00983888	0.014537	0.0139451
lmo0184	oligo-1,6-glucosidase; K01182 oligo-1,6-glucosidase [EC:3.2.1.10]		METABOLISM -> Carbohydrate transport and metabolism	G	-0.0974012	-0.285473	0.0805812	-0.196499	0.0607098	-0.100547
lmo0185	hypothetical protein; K03424 TatD DNase family protein [EC:3.1.21.-]		INFORMATION STORAGE AND PROCESSING -> Replication, recombination and repair	L	0.0938981	0.531909	0.0453653	0.136509	0.0685561	0.304713
lmo0186			POORLY CHARACTERIZED -> Function unknown	S	-0.569631	-0.404431	-0.0763178	0.22441	-0.068605	0.483139
lmo0187	hypothetical protein; K05985 ribonuclease M5 [EC:3.1.26.8]		INFORMATION STORAGE AND PROCESSING -> Replication, recombination and repair	L	0.147185	-0.0416443	0.0579737	-1.2547	0.0030688	0.180868
lmo0188	ksgA; dimethyladenosine transferase; K02528 16S rRNA (adenine1518-N6/adenine1519-N6)-dimethyltransferase [EC:2.1.1.182]	ksgA	INFORMATION STORAGE AND PROCESSING -> Translation, ribosomal structure and biogenesis	J	-0.197962	0.0149083	-0.150488	-0.0972375	-0.140064	-0.0777696
lmo0189			POORLY CHARACTERIZED -> Function unknown	S	1.21992	-0.724031	0.983881	1.21171	1.70877	1.96428
lmo0190	ipk; 4-diphosphocytidyl-2-C-methyl-D-erythritol kinase (EC:2.7.1.148); K00919 4-diphosphocytidyl-2-C-methyl-D-erythritol kinase [EC:2.7.1.148]	ipk	METABOLISM -> Lipid transport and metabolism	I	0.032969	0.0639392	0.0400062	-0.139798	0.0882569	0.451884
lmo0191	phospho-beta-glucosidase; K03478 hypothetical protein		POORLY CHARACTERIZED -> Function unknown	S	0.456517	0.0715975	0.249328	-0.071389	0.182877	0.134658
lmo0192	PurR family transcriptional regulator; K09685 purine operon repressor		METABOLISM -> Nucleotide transport and metabolism	F	0.00320463	-0.0446284	-0.0216175	0.174855	0.168713	0.238608
lmo0193	hypothetical protein; K02005 HlyD family secretion protein		Cell wall/membrane/envelope biogenesis	M	-1.11677	0.0892048	-0.549877	0.216944	-0.424766	-0.204069
lmo0194	ABC transporter, ATP-binding protein; K02003 putative ABC transport system ATP-binding protein		CELLULAR PROCESSES AND SIGNALING -> Defense mechanisms	V	-0.728908	0.420348	-0.479414	0.0929094	-0.432778	-0.579643
lmo0195	ABC transporter permease; K02004 putative ABC transport system permease protein		CELLULAR PROCESSES AND SIGNALING -> Defense mechanisms	V	-0.691252	0.357886	-0.426208	0.00707428	-0.240069	-0.910391
lmo0196	regulatory protein SpoVG; K06412 stage V sporulation protein G		Cell wall/membrane/envelope biogenesis	M	0.783204	1.23114	1.53876	1.98693	1.12516	0.644776
lmo0197	regulatory protein SpoVG; K06412 stage V sporulation protein G		Cell wall/membrane/envelope biogenesis	M	0.57289	0.821567	1.08929	0.638941	-0.437429	-0.696622
lmo0198	glmU; bifunctional N-acetylglucosamine-1-phosphate uridyltransferase/glucosamine-1-phosphate acetyltransferase; K04042 bifunctional UDP-N-acetylglucosamine pyrophosphorylase / Glucosamine-1-phosphate N-acetyltransferase [EC:2.7.7.23 2.3.1.157]	gcaD	Cell wall/membrane/envelope biogenesis	M	0.484085	0.0847225	0.176143	0.41661	0.10057	1.06076
lmo0199	prs; ribose-phosphate pyrophosphokinase; K00948 ribose-phosphate pyrophosphokinase [EC:2.7.6.1]	prs	METABOLISM -> Amino acid transport and metabolism	E, F	0.646584	0.553984	0.971086	0.949595	0.989179	0.806387
lmo0200		prfA	CELLULAR PROCESSES AND SIGNALING -> Signal transduction mechanisms	T	0.0343438	0.198303	-0.0665055	-0.175993	-0.145027	-0.258277
lmo0201	plcA; phosphatidylinositol-specific phospholipase c; K01771 1-phosphatidylinositol phosphodiesterase [EC:4.6.1.13]	plcA			-0.311339	-0.316237	-0.874077	-0.285787	-0.627979	-0.193481
lmo0202	hly; listeriolysin O precursor; K11031 thiol-activated cytolysin	hly			-1.52197	-1.82606	-1.83971	-0.18254	-0.764473	-0.598708
lmo0203	mpl; Zinc metalloproteinase precursor; K19351 zinc metalloproteinase [EC:3.4.24.-]	mpl	METABOLISM -> Amino acid transport and metabolism	E	-0.909034	-0.184827	-0.430481	-0.266249	-0.32376	-0.126113
lmo0204	actA; actin-assembly inducing protein precursor; K16644 actin-assembly inducing protein	actA			-1.00481	-0.361452	-0.646911	-0.442393	-0.475875	-0.265917
lmo0205	plcB; phospholipase C; K01114 phospholipase C [EC:3.1.4.3]	plcB			-1.21036	-0.55105	-0.546232	-0.161058	-0.450842	-0.181382
lmo0206					-0.166854	-0.28054	-0.180894	-0.419546	-0.188113	-0.19664
lmo0207			POORLY CHARACTERIZED -> Function unknown	S	-0.47479	-0.225916	-0.200248	-0.521222	-0.13389	-0.200725
lmo0208			POORLY CHARACTERIZED -> Function unknown	S	0.883247	0.247031	0.485495	-0.0239091	-0.18116	-0.206034
lmo0209					-0.0947834	-0.593018	-0.292596	-0.149064	-0.351956	-0.229139
lmo0210	ldh; L-lactate dehydrogenase (EC:1.1.1.27); K00016 L-lactate dehydrogenase [EC:1.1.1.27]	ldh	METABOLISM -> Energy production and conversion	C	-0.0480959	-0.175639	-0.237124	-0.349894	-0.580392	-0.179491
lmo0211	ctc; 50S ribosomal protein L25; K02897 large subunit ribosomal protein L25	ctc	INFORMATION STORAGE AND PROCESSING -> Translation, ribosomal structure and biogenesis	J	2.33372	2.83005	2.20838	3.18808	2.77409	1.69285
lmo0212			INFORMATION STORAGE AND PROCESSING -> Transcription	K, R	0.359013	0.339954	0.275747	-0.00132579	0.062398	0.259317
lmo0213	pth; peptidyl-tRNA hydrolase (EC:3.1.1.29); K01056 peptidyl-tRNA hydrolase, PTH1 family [EC:3.1.1.29]	pth	INFORMATION STORAGE AND PROCESSING -> Translation, ribosomal structure and biogenesis	J	0.619464	0.150665	0.238386	0.455959	0.27147	0.57376
lmo0214	mfd; transcription-repair coupling factor; K03723 transcription-repair coupling factor (superfamily II helicase) [EC:3.6.4.-]	mfd	INFORMATION STORAGE AND PROCESSING -> Transcription	K, L	-0.095713	-0.11596	-0.0856602	-0.0218248	-0.141973	-0.0989532
lmo0215	hypothetical protein; K03328 polysaccharide transporter, PST family		POORLY CHARACTERIZED -> General function prediction only	R	-0.191034	-0.28538	-0.139881	-0.263249	-0.483925	-0.829648
lmo0216			INFORMATION STORAGE AND PROCESSING -> Translation, ribosomal structure and biogenesis	J	-0.153561	-0.446403	-0.0810122	-0.83246	-0.00383208	-0.463944
lmo0217	DivIC protein; K13052 cell division protein DivIC		Cell cycle control, cell division, chromosome partitioning	D	0.0574312	0.0258099	0.0302908	0.1023	0.0366911	0.128613
lmo0218	hypothetical protein; K07571 S1 RNA binding domain protein		INFORMATION STORAGE AND PROCESSING -> Translation, ribosomal structure and biogenesis	J	-0.126175	-0.116008	0.302196	0.228327	0.151588	0.72263
lmo0219	hypothetical protein; K15780 bifunctional protein TilS/HprT [EC:6.3.4.19 2.4.2.8]		Cell cycle control, cell division, chromosome partitioning	D, F	0.131207	-0.0490959	0.0853913	1.58119	0.109677	0.670041
lmo0220	ftsH; cell division protein FtsH; K03798 cell division protease FtsH [EC:3.4.24.-]	ftsH	CELLULAR PROCESSES AND SIGNALING -> Posttranslational modification, protein turnover, chaperones	O	0.0461645	0.581466	-0.00560947	1.58841	0.890271	1.08854
lmo0221	pantothenate kinase (EC:2.7.1.33); K03525 type III pantothenate kinase [EC:2.7.1.33]		INFORMATION STORAGE AND PROCESSING -> Transcription	K	-0.0715543	0.0770917	-0.568734	0.52623	-0.325437	-0.0944199
lmo0222	hslO; heat shock protein 33; K04083 molecular chaperone Hsp33	hslO	CELLULAR PROCESSES AND SIGNALING -> Posttranslational modification, protein turnover, chaperones	O	-0.0811485	-0.118829	-0.629482	0.316849	-0.411507	-0.20886
lmo0223	cysK; cysteine synthase; K01738 cysteine synthase A [EC:2.5.1.47]	cysK	METABOLISM -> Amino acid transport and metabolism	E	1.14645	2.44534	1.483	2.53843	0.858105	1.58615
lmo0224	sul; dihydropteroate synthases; K00796 dihydropteroate synthase [EC:2.5.1.15]	sul	METABOLISM -> Coenzyme transport and metabolism	H	0.0329162	0.0446274	-0.0143832	0.174023	0.0277884	0.00796977
lmo0225	folA; dihydroneopterin aldolase; K01633 dihydroneopterin aldolase [EC:4.1.2.25]	folA	METABOLISM -> Coenzyme transport and metabolism	H	-0.159817	-0.236936	-0.109855	-0.269528	-0.172883	-0.169706
lmo0226	folK; 7,8-dihydro-6-hydroxymethylpterin pyrophosphokinase; K00950 2-amino-4-hydroxy-6-hydroxymethyldihydropteridine diphosphokinase [EC:2.7.6.3]	folK	METABOLISM -> Coenzyme transport and metabolism	H	-0.0398976	-0.0897813	-0.0915913	-0.0158113	-0.309679	-0.29563
lmo0227			INFORMATION STORAGE AND PROCESSING -> Translation, ribosomal structure and biogenesis	J	0.21124	0.279106	0.536595	-0.0132463	-0.0826961	0.17331
lmo0228	lysS; lysyl-tRNA synthetase; K04567 lysyl-tRNA synthetase, class II [EC:6.1.1.6]	lysS	INFORMATION STORAGE AND PROCESSING -> Translation, ribosomal structure and biogenesis	J	0.109604	0.364444	0.0876632	0.0719313	0.115791	0.189386
lmo0229	CtsR family transcriptional regulator; K03708 transcriptional regulator of stress and heat shock response		INFORMATION STORAGE AND PROCESSING -> Transcription	K	-0.459236	-0.563142	-0.803819	-1.02899	-0.589901	-0.675166
lmo0230	hypothetical protein; K19411 protein arginine kinase activator		POORLY CHARACTERIZED -> Function unknown	S	-0.838687	-0.609537	-1.40082	-0.406862	-0.821628	-1.32956
lmo0231	ATP:guanido phosphotransferase; K19405 protein arginine kinase [EC:2.7.14.1]		METABOLISM -> Amino acid transport and metabolism	E	0.0279593	-0.00306372	0.013971	0.0349406	-0.00681144	-0.0251236
lmo0232	clpC; endopeptidase Clp ATP-binding chain C; K03696 ATP-dependent Clp protease ATP-binding subunit ClpC	clpC	CELLULAR PROCESSES AND SIGNALING -> Posttranslational modification, protein turnover, chaperones	O	-0.163494	0.311388	-1.05422	0.33446	-0.929167	-1.00554
lmo0233	DNA repair protein RadA; K04485 DNA repair protein RadA/Sms		CELLULAR PROCESSES AND SIGNALING -> Posttranslational modification, protein turnover, chaperones	O	-0.11389	-0.170114	-0.58381	0.319007	-0.242689	-0.373533
lmo0234			POORLY CHARACTERIZED -> General function prediction only	R	0.10241	0.200789	-0.324534	0.254743	-0.135651	-0.0963221
lmo0235	ispD; 2-C-methyl-D-erythritol 4-phosphate cytidylyltransferase (EC:2.7.7.60); K00991 2-C-methyl-D-erythritol 4-phosphate cytidylyltransferase [EC:2.7.7.60]	ispD	METABOLISM -> Lipid transport and metabolism	I	-0.0200225	0.502358	-0.185182	0.520523	-0.232537	0.264809
lmo0236	ispF; 2-C-methyl-D-erythritol 2,4-cyclodiphosphate synthase (EC:4.6.1.12); K01770 2-C-methyl-D-erythritol 2,4-cyclodiphosphate synthase [EC:4.6.1.12]	ispF	METABOLISM -> Lipid transport and metabolism	I	-0.112868	0.522162	-0.0794597	-0.0277317	-0.257324	-0.129604
lmo0237	gltX; glutamyl-tRNA synthetase; K09698 nondiscriminating glutamyl-tRNA synthetase [EC:6.1.1.24]	gltX	INFORMATION STORAGE AND PROCESSING -> Translation, ribosomal structure and biogenesis	J	-0.1941	0.0302057	-0.417576	-0.0588468	-0.0939408	-0.444958
lmo0238	cysE; serine O-acetyltransferase; K00640 serine O-acetyltransferase [EC:2.3.1.30]	cysE	METABOLISM -> Amino acid transport and metabolism	E	0.792987	0.251051	0.396891	0.44665	0.416141	0.475471
lmo0239	cysS; cysteinyl-tRNA synthetase (EC:6.1.1.16); K01883 cysteinyl-tRNA synthetase [EC:6.1.1.16]	cysS	INFORMATION STORAGE AND PROCESSING -> Translation, ribosomal structure and biogenesis	J	0.791603	0.512296	0.559582	-0.195744	0.281944	0.559593
lmo0240	hypothetical protein; K11145 ribonuclease III family protein [EC:3.1.26.-]		POORLY CHARACTERIZED -> Function unknown	S	0.350925	0.543531	0.197083	-0.401711	0.146851	0.25075
lmo0241	hypothetical protein; K03218 23S rRNA (guanosine2251-2'-O)-methyltransferase [EC:2.1.1.185]		INFORMATION STORAGE AND PROCESSING -> Translation, ribosomal structure and biogenesis	J	0.358638	0.582775	0.246106	-0.743409	0.047515	0.287573
lmo0242			POORLY CHARACTERIZED -> General function prediction only	R	0.241225	0.194727	0.364344	0.032695	0.0748781	0.403991
lmo0243	sigH; RNA polymerase factor sigma-70 (EC:2.7.7.6); K03091 RNA polymerase sporulation-specific sigma factor	sigH	INFORMATION STORAGE AND PROCESSING -> Transcription	K	-0.0403481	0.00980094	0.264663	-0.9716	-0.00803216	0.630584
lmo0244	rpmG; 50S ribosomal protein L33 type II; K02913 large subunit ribosomal protein L33	rpmG	INFORMATION STORAGE AND PROCESSING -> Translation, ribosomal structure and biogenesis	J	0.153029	-0.139675	0.156863	0.363548	0.0297671	1.15076
lmo0245	secE; preprotein translocase subunit SecE; K03073 preprotein translocase subunit SecE	secE	CELLULAR PROCESSES AND SIGNALING -> Intracellular trafficking, secretion, and vesicular transport	U	0.23565	-0.134544	0.401212	0.282343	0.359264	1.77011
lmo0246	nusG; transcription antitermination protein NusG; K02601 transcriptional antiterminator NusG	nusG	INFORMATION STORAGE AND PROCESSING -> Transcription	K	-0.309548	-0.196738	0.145966	0.069613	-0.0837693	0.280659
lmo0247					-0.0870619	-0.270416	-0.0398041	-0.65006	-0.109556	-0.074177
lmo0248	rplK; 50S ribosomal protein L11; K02867 large subunit ribosomal protein L11	rplK	INFORMATION STORAGE AND PROCESSING -> Translation, ribosomal structure and biogenesis	J	0.0569212	0.329158	1.00645	-0.00553086	-0.761594	-0.29804
lmo0249	rplA; 50S ribosomal protein L1; K02863 large subunit ribosomal protein L1	rplA	INFORMATION STORAGE AND PROCESSING -> Translation, ribosomal structure and biogenesis	J	0.319397	0.737001	1.04125	-0.0066074	-0.500314	-0.770872
lmo0250	rplJ; 50S ribosomal protein L10; K02864 large subunit ribosomal protein L10	rplJ	INFORMATION STORAGE AND PROCESSING -> Translation, ribosomal structure and biogenesis	J	0.0279456	0.716635	0.95025	0.171754	-0.446801	-0.482186
lmo0251	rplL; 50S ribosomal protein L7/L12; K02935 large subunit ribosomal protein L7/L12	rplL	INFORMATION STORAGE AND PROCESSING -> Translation, ribosomal structure and biogenesis	J	-0.422928	0.459974	0.673343	-1.68305	-1.09891	-1.54701
lmo0252			INFORMATION STORAGE AND PROCESSING -> Transcription	K	-0.151218	-0.169319	-0.594254	-0.185728	-0.122758	-0.0804754
lmo0253			CELLULAR PROCESSES AND SIGNALING -> Signal transduction mechanisms	T, K	-0.0821039	-0.181064	-0.0759977	-0.454706	-0.111949	-0.0816417
lmo0254					-0.0927799	0.437405	-0.0953596	-1.05787	-0.266879	-0.219996
lmo0255					-0.157643	0.0496077	-0.477034	-0.196296	-0.169159	-0.114228
lmo0256	hypothetical protein; K00564 16S rRNA (guanine1207-N2)-methyltransferase [EC:2.1.1.172]		INFORMATION STORAGE AND PROCESSING -> Translation, ribosomal structure and biogenesis	J	-0.234532	0.0538722	0.522594	-1.277	-0.677231	-0.519611
lmo0257			POORLY CHARACTERIZED -> Function unknown	S	0.24266	-0.308681	-0.170951	-0.94143	0.0908465	-0.172309
lmo0258	rpoB; DNA-directed RNA polymerase subunit beta (EC:2.7.7.6); K03043 DNA-directed RNA polymerase subunit beta [EC:2.7.7.6]	rpoB	INFORMATION STORAGE AND PROCESSING -> Transcription	K	-0.205636	0.518916	-0.467692	-0.305686	0.0670437	-0.253271
lmo0259	rpoC; DNA-directed RNA polymerase subunit beta' (EC:2.7.7.6); K03046 DNA-directed RNA polymerase subunit beta' [EC:2.7.7.6]	rpoC	INFORMATION STORAGE AND PROCESSING -> Transcription	K	0.237721	1.01238	0.886139	0.447177	0.653579	0.102954
lmo0260			POORLY CHARACTERIZED -> General function prediction only	R	0.0259979	-0.002517	-0.0246589	-0.0183565	0.0680497	0.0845004
lmo0261	phospho-beta-glucosidase; K01223 6-phospho-beta-glucosidase [EC:3.2.1.86]		METABOLISM -> Carbohydrate transport and metabolism	G	0.12449	-0.130581	0.191754	-0.0701499	-0.171386	-0.254749
lmo0262		inlG	POORLY CHARACTERIZED -> Function unknown	S	-0.0262552	-0.100884	-0.0679962	-0.391088	-0.0330391	-0.0239259
lmo0263		inlH	POORLY CHARACTERIZED -> Function unknown	S	0.0483025	1.87856	0.0154522	-0.101669	0.00481397	0.190841
lmo0264		inlE	POORLY CHARACTERIZED -> Function unknown	S	-0.0520849	-0.290093	-0.108771	-0.144585	-0.0345193	-0.0742348
lmo0265	succinyl-diaminopimelate desuccinylase; K01439 succinyl-diaminopimelate desuccinylase [EC:3.5.1.18]		METABOLISM -> Amino acid transport and metabolism	E	0.0845111	-0.0593031	-0.196291	-0.00562755	0.463585	-0.1063
lmo0266			INFORMATION STORAGE AND PROCESSING -> Transcription	K	-0.0505833	-0.112734	-0.0324852	-0.0619357	0.00497342	-0.0546006
lmo0267	hypothetical protein; K15975 glyoxalase family protein		METABOLISM -> Amino acid transport and metabolism	E	-0.395354	-0.275889	-0.210057	0.0605826	0.0981104	-0.370621
lmo0268	phosphoglycerate mutase; K15634 probable phosphoglycerate mutase [EC:5.4.2.12]		METABOLISM -> Carbohydrate transport and metabolism	G	0.00794865	0.0955764	-0.0195705	0.129583	0.119051	-0.182319
lmo0269	transporter; K02034 peptide/nickel transport system permease protein		METABOLISM -> Amino acid transport and metabolism	E, P	-0.0587549	0.105799	0.0876297	-0.0537675	0.0256754	0.217586
lmo0270					0.0840603	-0.0855671	0.0596275	-0.023163	0.00651581	-0.0676235
lmo0271	phospho-beta-glucosidase; K01223 6-phospho-beta-glucosidase [EC:3.2.1.86]		METABOLISM -> Carbohydrate transport and metabolism	G	0.70566	0.699562	0.244418	-0.0136081	0.630787	0.209244
lmo0272			POORLY CHARACTERIZED -> General function prediction only	R	0.141612	0.0684192	0.131073	-0.0469744	-0.151143	-0.00442927
lmo0273			INFORMATION STORAGE AND PROCESSING -> Transcription	K, R	0.349414	-0.00107349	0.438878	0.0201427	0.0993243	0.526445
lmo0274					0.134034	-0.0873639	-0.087195	-0.170552	-0.0271342	0.0360115
lmo0275			POORLY CHARACTERIZED -> General function prediction only	R	0.0337692	0.048358	0.00835948	-0.0426103	-9.11165e-05	-0.0164788
lmo0276			POORLY CHARACTERIZED -> General function prediction only	R	-0.0475578	-0.179048	0.0346052	-0.171481	-0.104615	0.220138
lmo0277			POORLY CHARACTERIZED -> General function prediction only	R	0.0382012	-0.00412275	-0.0324576	0.0332014	-0.0129539	-0.0387646
lmo0278	sugar ABC transporter ATP-binding protein; K10112 multiple sugar transport system ATP-binding protein		METABOLISM -> Carbohydrate transport and metabolism	G	-0.580878	-0.844424	0.52743	-0.238335	0.584309	-0.400494
lmo0279	anaerobic ribonucleoside triphosphate reductase (EC:1.17.4.2); K00527 ribonucleoside-triphosphate reductase [EC:1.17.4.2]		METABOLISM -> Nucleotide transport and metabolism	F	0.0971248	-0.591878	-0.0462899	0.10813	0.156723	0.397657
lmo0280	anaerobic ribonucleotide reductase activator protein; K04068 anaerobic ribonucleoside-triphosphate reductase activating protein [EC:1.97.1.4]		CELLULAR PROCESSES AND SIGNALING -> Posttranslational modification, protein turnover, chaperones	O	-0.251097	-1.33308	-0.489727	-0.182206	-0.451551	0.0412294
lmo0281			CELLULAR PROCESSES AND SIGNALING -> Signal transduction mechanisms	T	-0.0484219	-0.0608646	-0.149869	-0.0837923	0.0317388	0.112389
lmo0282	hypothetical protein; K08590 carbon-nitrogen hydrolase family protein		POORLY CHARACTERIZED -> General function prediction only	R	0.0192414	-0.0128247	0.0148034	0.0469012	0.00545968	0.0355383
lmo0283	ABC transporter permease; K02072 D-methionine transport system permease protein		METABOLISM -> Inorganic ion transport and metabolism	P	-0.897563	-0.896427	-1.09548	-0.122391	-0.624535	-0.529832
lmo0284	ABC transporter ATP-binding protein; K02071 D-methionine transport system ATP-binding protein		METABOLISM -> Inorganic ion transport and metabolism	P	-0.813113	-0.531041	-0.929391	-0.181599	-0.472883	-0.320597
lmo0285	lipoprotein; K02073 D-methionine transport system substrate-binding protein		METABOLISM -> Inorganic ion transport and metabolism	P	-0.805881	-0.501296	-0.55728	-0.930949	-0.238504	-0.0939344
lmo0286	aminotransferase; K08969 aminotransferase [EC:2.6.1.-]		METABOLISM -> Amino acid transport and metabolism	E	-0.030951	0.186056	-0.053558	0.0947491	-0.0297983	0.00808932
lmo0287	two-component response regulator; K07668 two-component system, OmpR family, response regulator VicR		CELLULAR PROCESSES AND SIGNALING -> Signal transduction mechanisms	T, K	0.320222	-0.228276	0.32015	0.432765	0.103573	0.715707
lmo0288	two-component sensor histidine kinase; K07652 two-component system, OmpR family, sensor histidine kinase VicK [EC:2.7.13.3]		CELLULAR PROCESSES AND SIGNALING -> Signal transduction mechanisms	T	0.101237	-0.120439	0.0528697	0.213951	-0.0853495	0.0726577
lmo0289			POORLY CHARACTERIZED -> Function unknown	S	0.0578698	-0.0741536	-0.0393596	0.191018	0.103381	0.110947
lmo0290			POORLY CHARACTERIZED -> Function unknown	S	0.159065	-0.364595	-0.0752069	0.0451686	0.421814	0.196025
lmo0291			POORLY CHARACTERIZED -> General function prediction only	R	0.659388	0.807526	0.500622	0.638706	0.791908	1.35816
lmo0292	heat-shock protein htrA serine protease; K04771 serine protease Do [EC:3.4.21.107]		CELLULAR PROCESSES AND SIGNALING -> Posttranslational modification, protein turnover, chaperones	O	0.638684	2.05001	0.514972	1.88699	1.38633	1.142
lmo0293	rRNA large subunit methyltransferase; K00783 23S rRNA (pseudouridine1915-N3)-methyltransferase [EC:2.1.1.177]		POORLY CHARACTERIZED -> Function unknown	S	0.0493879	0.0859949	0.0358529	-1.34944	-0.174635	-0.172582
lmo0294			INFORMATION STORAGE AND PROCESSING -> Transcription	K	-0.0551801	0.0748514	-0.053848	-0.126611	-0.00704493	-0.0107822
lmo0295	FMN-containing NADPH-linked nitro/flavin reductase; K00540 [EC:1.-.-.-]		METABOLISM -> Energy production and conversion	C	-0.0659243	-0.042348	-0.0204856	-0.134063	-0.054542	-0.0828633
lmo0296			METABOLISM -> Amino acid transport and metabolism	E, G, P, R	-0.134311	0.105571	0.0530658	-0.0167317	-0.00119229	0.0742412
lmo0297	transcriptional antiterminator BglG; K03491 lichenan operon transcriptional antiterminator		CELLULAR PROCESSES AND SIGNALING -> Signal transduction mechanisms	T, K, G	-0.151043	-0.18371	-0.154086	-0.136406	-0.113672	-0.104153
lmo0298	PTS beta-glucoside transporter subunit IIC; K02761 PTS system, cellobiose-specific IIC component		METABOLISM -> Carbohydrate transport and metabolism	G	-0.0785558	-0.0987261	0.0274739	-0.0307245	-0.0162747	-0.023662
lmo0299	PTS beta-glucoside transporter subunit IIB; K02760 PTS system, cellobiose-specific IIB component [EC:2.7.1.69]		METABOLISM -> Carbohydrate transport and metabolism	G	-0.363146	-0.561767	-0.36043	-0.452489	-0.386139	-0.417806
lmo0300			METABOLISM -> Carbohydrate transport and metabolism	G	-0.41819	-0.388548	-0.533132	-0.374299	-0.326476	-0.2847
lmo0301	PTS beta-glucoside transporter subunit IIA; K02759 PTS system, cellobiose-specific IIA component [EC:2.7.1.69]		METABOLISM -> Carbohydrate transport and metabolism	G	-0.178524	-0.222443	-0.222849	-0.141398	-0.202058	-0.0923892
lmo0302					-0.704046	0.364143	-0.217188	-0.780932	-0.557624	-0.14906
lmo0303					-0.551328	0.184232	-0.392041	-0.103498	-0.591985	-0.107376
lmo0304					-0.054419	0.16536	-0.127991	-0.0432899	-0.0723353	0.13898
lmo0305			METABOLISM -> Amino acid transport and metabolism	E	-0.289614	0.392921	-0.242896	0.126841	-0.276483	0.0528139
lmo0306					-0.123552	-0.194373	-0.224242	-0.174017	-0.132844	-0.138094
lmo0307					-0.135298	-0.143977	-0.145908	-0.231077	-0.161261	-0.124255
lmo0308			INFORMATION STORAGE AND PROCESSING -> Replication, recombination and repair	L	-0.0721739	-0.141403	-0.0918503	-0.106074	-0.0918127	-0.0249537
lmo0309			POORLY CHARACTERIZED -> Function unknown	S	-0.00570162	-0.0573911	0.0405374	-0.080632	-0.027091	-0.0305166
lmo0310			Cell cycle control, cell division, chromosome partitioning	D, L	-0.119538	-0.162903	-0.0843675	-1.22257	-0.277805	-0.223126
lmo0311					-0.057499	-0.100713	-0.0152509	-0.79257	-0.112783	-0.0719494
lmo0312					-0.0202822	-0.0643321	-0.000694272	-0.0095482	-0.0268423	0.0124774
lmo0313	hypothetical protein; K03424 TatD DNase family protein [EC:3.1.21.-]		INFORMATION STORAGE AND PROCESSING -> Replication, recombination and repair	L	-0.0232479	-0.0350283	0.0282486	-0.0563329	-0.0102608	0.0319662
lmo0314			POORLY CHARACTERIZED -> Function unknown	S	-0.478278	0.236319	-0.515762	-0.71085	-0.303362	-0.174512
lmo0315	thiamin biosynthesis protein; K03707 thiaminase (transcriptional activator TenA) [EC:3.5.99.2]		INFORMATION STORAGE AND PROCESSING -> Transcription	K	-0.0319897	-0.10624	0.111818	-1.24542	-0.136561	-0.0623977
lmo0316	hydroxyethylthiazole kinase (EC:2.7.1.50); K00878 hydroxyethylthiazole kinase [EC:2.7.1.50]		METABOLISM -> Coenzyme transport and metabolism	H	0.0317174	0.195854	0.259426	-1.60767	-0.033597	-0.130177
lmo0317	phosphomethylpyrimidine kinase; K00941 hydroxymethylpyrimidine/phosphomethylpyrimidine kinase [EC:2.7.1.49 2.7.4.7]		METABOLISM -> Coenzyme transport and metabolism	H	-0.030709	-0.098291	-0.0182502	-0.480462	-0.0159012	-0.0627125
lmo0318	thiE; thiamine-phosphate pyrophosphorylase; K00788 thiamine-phosphate pyrophosphorylase [EC:2.5.1.3]	thiE	METABOLISM -> Coenzyme transport and metabolism	H	0.135417	0.0426565	0.187883	-0.0586363	0.252162	0.119431
lmo0319	phospho-beta-glucosidase; K01223 6-phospho-beta-glucosidase [EC:3.2.1.86]		METABOLISM -> Carbohydrate transport and metabolism	G	0.653093	0.582807	0.323118	0.868773	0.519808	0.26445
lmo0320			Cell wall/membrane/envelope biogenesis	M	-0.0952733	-0.173988	-0.10432	-0.181675	-0.0504099	-0.0910551
lmo0321					1.11811	2.23843	0.277814	0.0430453	0.473888	1.04126
lmo0322					-0.0981296	-0.0768105	-0.0699117	-0.0617697	-0.0409258	0.0886238
lmo0323			POORLY CHARACTERIZED -> General function prediction only	R	0.0843472	0.0607037	-0.0146556	-0.169772	-0.00510538	-0.0265215
lmo0324					-0.0550688	-0.118714	-0.0906176	-0.0738233	-0.0384663	-0.00684644
lmo0325			INFORMATION STORAGE AND PROCESSING -> Transcription	K	0.117498	0.478733	0.137332	-0.0675921	0.087119	0.279423
lmo0326			INFORMATION STORAGE AND PROCESSING -> Transcription	K	-0.0421922	-0.102621	-0.0669394	-0.185318	-0.0899547	-0.0364398
lmo0327			POORLY CHARACTERIZED -> Function unknown	S	-0.0986935	-0.137727	-0.0995383	-0.265585	-0.0651895	-0.0579076
lmo0328					-0.0474205	-0.103476	-0.0580456	-0.119214	-0.0190495	-0.0243369
lmo0329			INFORMATION STORAGE AND PROCESSING -> Replication, recombination and repair	L	-0.214665	-0.228161	-0.201729	-0.308855	-0.0994208	-0.155149
lmo0330			INFORMATION STORAGE AND PROCESSING -> Replication, recombination and repair	L	-0.0699321	-0.0786711	-0.110982	-0.0335315	-0.0749208	-0.0802997
lmo0331			POORLY CHARACTERIZED -> Function unknown	S	-0.047471	0.187768	-0.0311252	-0.0688664	-0.00501593	-0.049488
lmo0332					0.0412538	-0.00694772	0.000733723	0.00226122	0.001641	0.026828
lmo0333			POORLY CHARACTERIZED -> Function unknown	S	-0.0580293	-0.0207357	-0.1107	-0.108976	-0.046179	-0.0258562
lmo0334					-0.050674	-0.0433838	-0.0762211	-0.163265	-0.0527818	-0.0954383
lmo0335					0.0696841	0.102927	0.0552865	-0.426684	0.0301178	0.146641
lmo0336			Cell cycle control, cell division, chromosome partitioning	D	-0.112838	-0.0562768	-0.166185	-0.274176	-0.066913	0.0593493
lmo0337					-0.14177	-0.0931322	-0.182882	-0.30474	-0.0951136	-0.0789987
lmo0338					-0.00615664	0.410873	0.009087	0.00743939	-0.0175362	0.0566389
lmo0339	hypothetical protein; K01507 inorganic pyrophosphatase [EC:3.6.1.1]		METABOLISM -> Energy production and conversion	C	0.0796183	0.324616	-0.0685309	0.21743	0.0179652	0.0196694
lmo0340					0.0127411	0.31234	0.0373344	-0.000393801	-0.0750937	-0.00438625
lmo0341					0.00481183	0.177953	-0.0387447	0.108751	-0.0365875	-0.0015116
lmo0342	transketolase; K00615 transketolase [EC:2.2.1.1]		METABOLISM -> Carbohydrate transport and metabolism	G	0.0359617	-0.0690643	-0.0933979	-0.124994	0.0670927	-0.162191
lmo0343	translaldolase (EC:2.2.1.2); K00616 transaldolase [EC:2.2.1.2]		METABOLISM -> Carbohydrate transport and metabolism	G	-0.0959041	-0.132665	-0.12986	-0.127878	-0.0320109	-0.218059
lmo0344			METABOLISM -> Lipid transport and metabolism	I, Q, R	-0.0757646	-0.103952	-0.0601051	-0.124396	-0.0130715	-0.252217
lmo0345	sugar-phosphate isomerase; K01808 ribose 5-phosphate isomerase B [EC:5.3.1.6]		METABOLISM -> Carbohydrate transport and metabolism	G	-0.181488	-0.200388	-0.0574255	-0.155572	0.0739036	-0.230653
lmo0346	triosephosphate isomerase; K01803 triosephosphate isomerase (TIM) [EC:5.3.1.1]		METABOLISM -> Carbohydrate transport and metabolism	G	-0.157082	-0.127797	0.0701789	-0.0286589	0.00487873	-0.131125
lmo0347	dihydroxyacetone kinase; K05879 dihydroxyacetone kinase, C-terminal domain [EC:2.7.1.-]		METABOLISM -> Carbohydrate transport and metabolism	G	-0.15181	-0.136172	0.0541393	-0.0943506	-0.00491698	-0.0982715
lmo0348	dihydroxyacetone kinase; K05878 dihydroxyacetone kinase, N-terminal domain [EC:2.7.1.-]		METABOLISM -> Carbohydrate transport and metabolism	G	-0.278261	-0.0900593	0.114769	-0.0225403	-0.0010864	-0.182783
lmo0349			POORLY CHARACTERIZED -> Function unknown	S	-0.461321	-0.244069	-0.0736244	-0.249932	-0.22768	-0.296497
lmo0350					-0.673296	-0.368842	-0.18049	-1.43945	-0.307698	-0.56909
lmo0351			POORLY CHARACTERIZED -> Function unknown	S	-0.350002	-0.141984	-0.0311236	-0.254202	-0.173591	-0.103614
lmo0352			INFORMATION STORAGE AND PROCESSING -> Transcription	K, G	-0.283807	-0.0217864	-0.216395	-0.318653	-0.199895	0.109836
lmo0353			INFORMATION STORAGE AND PROCESSING -> Transcription	K, R	-0.0635059	-0.00953994	-0.00118089	-0.601732	-0.253031	-0.242928
lmo0354			METABOLISM -> Lipid transport and metabolism	I	0.050476	-0.275749	0.0626511	-0.100299	-0.08438	0.0390115
lmo0355	fumarate reductase subunit A (EC:1.3.1.6); K00244 fumarate reductase flavoprotein subunit [EC:1.3.5.4]		METABOLISM -> Energy production and conversion	C	-1.10301	-2.70996	-2.49283	-1.44754	-2.2657	-0.238145
lmo0356			POORLY CHARACTERIZED -> General function prediction only	R	0.0691685	-0.0693829	0.0317659	-0.13483	-0.0613666	0.0785008
lmo0357	PTS sugar transporter subunit IIA; K02768 PTS system, fructose-specific IIA component [EC:2.7.1.69]		CELLULAR PROCESSES AND SIGNALING -> Signal transduction mechanisms	T, G	-0.0814616	-0.153647	-0.0134996	-0.0715928	-0.0652955	-0.0516204
lmo0358	PTS fructose transporter subunit IIBC; K02769 PTS system, fructose-specific IIB component [EC:2.7.1.69] K02770 PTS system, fructose-specific IIC component		METABOLISM -> Carbohydrate transport and metabolism	G	-0.138546	-0.122259	-0.086664	0.0451198	-0.0233991	-0.087121
lmo0359	D-fructose-1,6-biphosphate aldolase; K01624 fructose-bisphosphate aldolase, class II [EC:4.1.2.13]		METABOLISM -> Carbohydrate transport and metabolism	G	0.170972	0.0841315	0.212482	-0.0272316	0.144827	0.316605
lmo0360			INFORMATION STORAGE AND PROCESSING -> Transcription	K, G	0.198274	0.166624	0.104378	0.0545924	0.136812	0.121989
lmo0361	membrane protein; K03118 sec-independent protein translocase protein TatC		CELLULAR PROCESSES AND SIGNALING -> Intracellular trafficking, secretion, and vesicular transport	U	-0.0417171	0.00955731	-0.0678638	0.0111773	-0.0717887	-0.0304239
lmo0362	hypothetical protein; K03116 sec-independent protein translocase protein TatA		CELLULAR PROCESSES AND SIGNALING -> Intracellular trafficking, secretion, and vesicular transport	U	-0.0461203	-0.0139403	-0.0232691	-0.0728643	-0.0319085	-0.00540793
lmo0363	peptidase E; K05995 dipeptidase E [EC:3.4.13.21]		METABOLISM -> Amino acid transport and metabolism	E	0.00515889	-0.0129011	0.0414038	0.0135159	0.035403	0.0123858
lmo0364			INFORMATION STORAGE AND PROCESSING -> Transcription	K	-0.0814	-0.0998085	-0.163752	-0.130512	-0.159112	0.0309348
lmo0365	hypothetical protein; K07243 high-affinity iron transporter		METABOLISM -> Inorganic ion transport and metabolism	P	-0.0102605	0.0158956	0.0192854	0.0263174	0.029244	-0.00859106
lmo0366	hypothetical protein; K07224 iron uptake system component EfeO		METABOLISM -> Inorganic ion transport and metabolism	P	-0.137833	-0.185436	-0.136138	-0.740828	-0.126851	-0.155208
lmo0367	hypothetical protein; K16301 deferrochelatase/peroxidase EfeB [EC:1.11.1.-]		METABOLISM -> Inorganic ion transport and metabolism	P	-0.0212353	-0.0467487	-0.00801999	-0.0454637	-0.0375941	0.0113971
lmo0368			INFORMATION STORAGE AND PROCESSING -> Replication, recombination and repair	L, R	0.100895	0.251431	0.0273924	0.121029	0.18831	0.178281
lmo0369			POORLY CHARACTERIZED -> Function unknown	S	0.141676	-0.0637816	0.32983	-0.103044	0.127741	0.0539321
lmo0370	hypothetical protein; K06193 phosphonoacetate hydrolase [EC:3.11.1.2]		METABOLISM -> Inorganic ion transport and metabolism	P	0.0611615	0.0584835	0.290838	-0.194	0.0410388	-0.205058
lmo0371			INFORMATION STORAGE AND PROCESSING -> Transcription	K	-0.0357486	-0.23654	0.0111146	0.00546178	-0.0650232	0.00679075
lmo0372	beta-glucosidase; K05350 beta-glucosidase [EC:3.2.1.21]		METABOLISM -> Carbohydrate transport and metabolism	G	-0.407824	-0.31489	-0.0301593	-0.0566992	-0.000833564	0.0664301
lmo0373	PTS beta-glucoside transporter subunit IIC; K02761 PTS system, cellobiose-specific IIC component		METABOLISM -> Carbohydrate transport and metabolism	G	-0.011006	-0.287588	0.155228	0.0437061	0.0523582	0.13552
lmo0374	PTS beta-glucoside transporter subunit IIB; K02760 PTS system, cellobiose-specific IIB component [EC:2.7.1.69]		METABOLISM -> Carbohydrate transport and metabolism	G	0.0183469	-0.0188043	0.00234735	-0.031821	-0.00710452	-0.040713
lmo0375					-0.0684529	-0.656429	-0.0390377	-0.0843858	-0.0613262	0.112977
lmo0376			INFORMATION STORAGE AND PROCESSING -> Transcription	K	0.43783	0.0558087	0.699569	-0.0283897	0.502982	0.431781
lmo0377					0.12663	-0.558188	0.028639	-0.0696869	-0.0692494	-0.248427
lmo0378					-0.0768005	-0.197355	-0.113277	-0.116554	-0.0488907	-0.00410304
lmo0379					-0.207954	-0.248855	-0.198685	-0.363672	-0.181774	-0.245796
lmo0380					-0.0837059	-0.0290187	-0.0460849	-0.0604839	-0.0338114	0.0913522
lmo0381					-0.13679	-0.154467	-0.160711	-1.47495	-0.302078	-0.193997
lmo0382	transcriptional regulator; K06608 DeoR family transcriptional regulator, myo-inositol catabolism operon repressor		INFORMATION STORAGE AND PROCESSING -> Transcription	K, G	0.217228	-0.0269587	0.309354	-0.0827125	0.0658506	-0.0120774
lmo0383	methylmalonate-semialdehyde dehydrogenase; K00140 malonate-semialdehyde dehydrogenase (acetylating) / methylmalonate-semialdehyde dehydrogenase [EC:1.2.1.18 1.2.1.27]		METABOLISM -> Energy production and conversion	C	0.0757403	0.245331	0.175097	-0.0560204	0.0479113	-0.0194964
lmo0384	IolB protein; K03337 5-deoxy-glucuronate isomerase [EC:5.3.1.30]		METABOLISM -> Carbohydrate transport and metabolism	G	-0.0123526	0.137447	-0.0399852	-0.0897125	0.00370244	-0.0286629
lmo0385	IolC protein; K03338 5-dehydro-2-deoxygluconokinase [EC:2.7.1.92]		METABOLISM -> Carbohydrate transport and metabolism	G	0.0152703	0.205947	0.0176607	-0.209285	-0.040912	-0.0952323
lmo0386	IolD protein; K03336 3D-(3,5/4)-trihydroxycyclohexane-1,2-dione acylhydrolase (decyclizing) [EC:3.7.1.22]		METABOLISM -> Amino acid transport and metabolism	E	-0.115953	-0.0778052	-0.0635087	-0.199341	0.0272597	-0.126784
lmo0387	hypothetical protein; K05937 hypothetical protein		POORLY CHARACTERIZED -> Function unknown	S	0.396126	-0.0047007	0.383102	-0.11817	0.224731	0.326344
lmo0388			METABOLISM -> Amino acid transport and metabolism	E, G,P, R	0.756172	0.708793	0.684153	0.577213	0.723318	1.01031
lmo0389		ltrA	POORLY CHARACTERIZED -> Function unknown	S	0.0294791	0.0696431	0.0180165	0.022186	-0.0421115	-0.0295938
lmo0390	uracil-DNA glycosylase; K03648 uracil-DNA glycosylase [EC:3.2.2.27]		INFORMATION STORAGE AND PROCESSING -> Replication, recombination and repair	L	0.0509178	0.272495	0.0916065	0.222708	0.036274	0.0862286
lmo0391					0.0333047	-0.46731	-0.0810039	-0.0699842	-0.00149665	-0.311718
lmo0392			POORLY CHARACTERIZED -> Function unknown	S	0.0252122	-0.321048	0.145168	-0.31452	0.446593	-0.67224
lmo0393					0.162129	-0.209124	0.158517	-0.179682	0.333524	-0.581757
lmo0394			Cell wall/membrane/envelope biogenesis	M, T	0.0531083	0.170282	0.18712	0.0946124	0.0780112	0.232475
lmo0395			INFORMATION STORAGE AND PROCESSING -> Transcription	K, R	-0.0218195	-0.0323052	0.0462654	-0.0249018	-0.0223369	0.0335551
lmo0396	proC; pyrroline-5-carboxylate reductase (EC:1.5.1.2); K00286 pyrroline-5-carboxylate reductase [EC:1.5.1.2]	proC	METABOLISM -> Amino acid transport and metabolism	E	0.055529	0.38689	0.120071	0.0176274	0.0818344	0.121711
lmo0397			POORLY CHARACTERIZED -> Function unknown	S	0.0874165	0.496014	0.0139574	0.0127145	0.0784984	0.0353507
lmo0398	PTS sugar transporter subunit IIA; K02768 PTS system, fructose-specific IIA component [EC:2.7.1.69]		CELLULAR PROCESSES AND SIGNALING -> Signal transduction mechanisms	T, G	-0.640469	-1.25223	-1.24467	-0.643338	-0.294315	-1.02217
lmo0399	PTS fructose transporter subunit IIB; K02769 PTS system, fructose-specific IIB component [EC:2.7.1.69]		METABOLISM -> Carbohydrate transport and metabolism	G	-0.648761	-1.55487	-0.700161	-0.965916	-0.763633	-0.971092
lmo0400	PTS fructose transporter subunit IIC; K02770 PTS system, fructose-specific IIC component		METABOLISM -> Carbohydrate transport and metabolism	G	-1.8439	-1.97648	-2.65382	-1.46129	-1.29048	-2.40804
lmo0401	alpha-mannosidase; K15524 mannosylglycerate hydrolase [EC:3.2.1.170]		METABOLISM -> Carbohydrate transport and metabolism	G	-1.33777	-0.95769	-0.430828	-0.192315	-0.487861	-0.74423
lmo0402	transcriptional antiterminator BglG; K02538 activator of the mannose operon, transcriptional antiterminator		INFORMATION STORAGE AND PROCESSING -> Transcription	K, G	0.0164062	0.0423944	0.0890237	-0.0437658	-0.00888977	0.0285939
lmo0403			METABOLISM -> Amino acid transport and metabolism	E, G, P, R	0.0794985	-0.00730057	0.197057	0.195116	0.366389	0.49686
lmo0404					-0.0525761	-0.0708911	-0.0553858	-0.0119817	-0.162974	-0.109802
lmo0405	phosphate transporter; K03306 inorganic phosphate transporter, PiT family		METABOLISM -> Inorganic ion transport and metabolism	P	-0.244877	0.363968	-0.0321097	0.506437	0.214943	0.706976
lmo0406	hypothetical protein; K01759 lactoylglutathione lyase [EC:4.4.1.5]		METABOLISM -> Amino acid transport and metabolism	E	-0.101321	0.738354	0.0127688	0.00479824	0.144114	0.441021
lmo0407					0.338991	0.645002	0.0716337	0.325132	0.259975	0.381747
lmo0408			POORLY CHARACTERIZED -> Function unknown	S	0.325736	0.996863	0.184227	0.170475	0.371961	0.546167
lmo0409			POORLY CHARACTERIZED -> Function unknown	S	-0.100483	-0.123754	-0.0945929	-0.140955	-0.0935375	-0.10646
lmo0410			METABOLISM -> Carbohydrate transport and metabolism	G	-0.0551007	0.068467	-0.0289886	-0.0768448	-0.0298353	-0.0596807
lmo0411	phosphoenolpyruvate synthase; K01007 pyruvate, water dikinase [EC:2.7.9.2]		METABOLISM -> Carbohydrate transport and metabolism	G	-0.0111161	0.369046	-0.0156488	-0.00775262	0.0125012	0.0930815
lmo0412			INFORMATION STORAGE AND PROCESSING -> Translation, ribosomal structure and biogenesis	J	-0.126614	-0.673414	-0.121679	-0.0615073	-0.265681	0.0678154
lmo0413			METABOLISM -> Carbohydrate transport and metabolism	G	0.495367	0.148052	0.595429	0.261179	0.414733	0.543213
lmo0414	hypothetical protein; K07238 zinc transporter, ZIP family		METABOLISM -> Inorganic ion transport and metabolism	P	-0.0509553	0.0410336	-0.0743583	0.433576	-0.193791	-0.112211
lmo0415			METABOLISM -> Carbohydrate transport and metabolism	G	0.158196	-0.83539	0.148393	-0.20292	1.2398	1.01413
lmo0416	transcriptional regulator; K07729 putative transcriptional regulator		INFORMATION STORAGE AND PROCESSING -> Transcription	K	0.241838	-0.010924	0.102289	0.034014	0.272181	0.215486
lmo0417					0.0808174	0.0933173	0.138189	0.0177685	0.149518	0.130022
lmo0418					0.0299038	-0.0274454	0.0760987	0.0798084	0.0461131	0.166524
lmo0419			POORLY CHARACTERIZED -> Function unknown	S	0.0143392	0.0135421	0.0621848	0.116355	0.0478296	0.255352
lmo0420			POORLY CHARACTERIZED -> General function prediction only	R	0.0807237	0.0667747	0.128894	0.180068	0.131873	0.182906
lmo0421			Cell cycle control, cell division, chromosome partitioning	D	-0.278269	-0.558179	-0.216774	-0.291968	-0.178193	-0.145052
lmo0422		lstR	INFORMATION STORAGE AND PROCESSING -> Transcription	K	-0.122955	-0.246181	-0.0977592	-0.128213	-0.0776826	-0.136445
lmo0423	RNA polymerase factor sigma C; K03088 RNA polymerase sigma-70 factor, ECF subfamily		INFORMATION STORAGE AND PROCESSING -> Transcription	K	-0.155926	-0.305456	-0.152307	-0.176137	-0.086015	-0.130522
lmo0424	glucose uptake protein; K05340 glucose uptake protein		METABOLISM -> Carbohydrate transport and metabolism	G	0.0606185	0.0105078	0.0752455	0.0401206	0.0685619	0.0297398
lmo0425	transcriptional antiterminator BglG; K02538 activator of the mannose operon, transcriptional antiterminator		CELLULAR PROCESSES AND SIGNALING -> Signal transduction mechanisms	T, K, G	-0.0684666	-0.181323	-0.206592	-0.310741	-0.0475134	-0.142153
lmo0426	PTS fructose transporter subunit IIA; K02768 PTS system, fructose-specific IIA component [EC:2.7.1.69]		CELLULAR PROCESSES AND SIGNALING -> Signal transduction mechanisms	T, G	-0.0994227	-0.0981585	-0.298092	-0.178452	0.0205284	-0.0127503
lmo0427	PTS fructose transporter subunit IIB; K02769 PTS system, fructose-specific IIB component [EC:2.7.1.69]		METABOLISM -> Carbohydrate transport and metabolism	G	-0.136749	-0.150274	-0.137741	-0.0392351	0.0637891	-0.0199648
lmo0428	PTS fructose transporter subunit IIC; K02770 PTS system, fructose-specific IIC component		METABOLISM -> Carbohydrate transport and metabolism	G	0.0684546	-0.101158	-0.067727	0.0349994	0.0240466	-0.225754
lmo0429			METABOLISM -> Carbohydrate transport and metabolism	G	-0.177357	-0.238599	-0.177392	-0.159502	0.0372509	-0.117333
lmo0430			INFORMATION STORAGE AND PROCESSING -> Transcription	K	0.0253641	-0.148386	-0.00966502	0.0442162	-0.0480959	-0.00638585
lmo0431	acetyltransferase; K00680 [EC:2.3.1.-]		POORLY CHARACTERIZED -> General function prediction only	R	-0.0708416	-0.0738156	-0.109063	-0.0201404	-0.0122459	-0.0134643
lmo0432	oxidoreductase; K00540 [EC:1.-.-.-]		POORLY CHARACTERIZED -> General function prediction only	R	0.128507	-0.0210241	0.0910675	0.00650061	0.168093	0.118638
lmo0433	inlA; internalin A; K13730 internalin A	inlA	POORLY CHARACTERIZED -> Function unknown	S	0.205244	0.52788	-0.815475	0.0477571	0.360776	0.0207288
lmo0434	inlB; internalin B; K13731 internalin B	inlB	POORLY CHARACTERIZED -> Function unknown	S	0.656919	0.0600343	-0.759566	-0.0747484	0.00538034	0.194469
lmo0435					-0.0265733	-0.0417586	-0.0530445	0.121122	-0.0261362	-0.0221396
lmo0436			INFORMATION STORAGE AND PROCESSING -> Transcription	K	-0.160571	-0.184723	-0.227108	-0.269439	-0.1554	-0.179285
lmo0437	hypothetical protein; K19267 NAD(P)H dehydrogenase (quinone) [EC:1.6.5.2]		Cell wall/membrane/envelope biogenesis	M, G	0.119884	-0.0675983	0.0552394	-0.0469945	0.0798865	-0.0371092
lmo0438					-0.0136998	-0.0648165	0.00536238	-0.0258991	-0.0110396	-0.0339126
lmo0439			POORLY CHARACTERIZED -> General function prediction only	R	0.102315	0.085055	0.00293086	1.07201	-0.0353988	-0.0584595
lmo0440					0.164263	0.169739	0.187388	0.0345306	0.0592587	0.160756
lmo0441	D-alanyl-D-alanine carboxypeptidase; K18149 penicillin-binding protein		Cell wall/membrane/envelope biogenesis	M	0.110728	0.154232	0.239	-0.198518	-0.19094	-0.475033
lmo0442					0.0411387	0.0172944	0.0561682	-0.202677	-0.00923145	0.0464396
lmo0443			INFORMATION STORAGE AND PROCESSING -> Transcription	K	-0.570696	-0.239265	-0.257538	-0.615221	-0.13246	-0.396816
lmo0444	hypothetical protein; K01421 putative membrane protein		POORLY CHARACTERIZED -> Function unknown	S	-0.061553	-0.0834237	-0.061879	-0.0480873	-0.0427667	-0.505723
lmo0445			INFORMATION STORAGE AND PROCESSING -> Transcription	K	-0.0794387	-0.10449	-0.0743547	0.495664	-0.0547177	0.497174
lmo0446	penicillin acylase; K01442 choloylglycine hydrolase [EC:3.5.1.24]		Cell wall/membrane/envelope biogenesis	M	-0.0907691	-0.0774764	-0.117295	-0.39672	-0.121985	-0.0164429
lmo0447	glutamate decarboxylase; K01580 glutamate decarboxylase [EC:4.1.1.15]		METABOLISM -> Amino acid transport and metabolism	E	-0.0687545	-0.083608	-0.0868704	-0.062499	-0.0490013	-0.0601178
lmo0448			METABOLISM -> Amino acid transport and metabolism	E	-0.0610499	-0.0600238	-0.0482766	-0.041173	-0.0451096	-0.040316
lmo0449					-0.128572	0.111372	0.319109	0.104932	0.15073	0.258911
lmo0450			POORLY CHARACTERIZED -> Function unknown	S	-0.0198606	-0.0192384	0.0385783	-0.0857211	0.175937	0.0340423
lmo0451					-0.0453765	0.10496	-0.0485477	-0.148277	-0.0582514	0.16508
lmo0452			METABOLISM -> Amino acid transport and metabolism	E	-0.0954045	-0.253538	-0.121911	-0.155021	-0.168231	-0.292199
lmo0453			POORLY CHARACTERIZED -> General function prediction only	R	0.349012	0.268152	-0.202076	0.141521	0.0151724	-0.0226934
lmo0454	hypothetical protein; K03924 MoxR-like ATPase [EC:3.6.3.-]		POORLY CHARACTERIZED -> General function prediction only	R	0.241542	0.752789	0.0947224	0.649572	0.0684682	-0.00235048
lmo0455			CELLULAR PROCESSES AND SIGNALING -> Signal transduction mechanisms	T, Q	-0.0263377	-0.355312	-0.0119588	-0.0688093	0.0210264	0.122566
lmo0456	permease; K10974 cytosine permease		METABOLISM -> Nucleotide transport and metabolism	F	-0.0311006	-0.0840612	-0.0335221	-0.0494934	0.000831533	-0.016117
lmo0457	hypothetical protein; K09703 hypothetical protein		POORLY CHARACTERIZED -> Function unknown	S	-0.569755	-0.433494	-0.546638	-0.735665	-0.0873507	-0.236202
lmo0458			METABOLISM -> Amino acid transport and metabolism	E, Q	-0.592578	-0.264366	-0.76477	-1.30927	-0.120428	-0.356924
lmo0459					0.019199	0.496711	-0.0178608	-0.0960276	-0.0359756	0.00890921
lmo0460			POORLY CHARACTERIZED -> Function unknown	S	0.105258	0.156278	0.114728	-0.0410725	0.0565383	0.0191366
lmo0461					0.127068	-0.0232124	0.0198815	-0.134896	0.0212978	-0.0611479
lmo0462					0.248716	0.32791	-0.0310955	-0.164887	-0.0478318	-0.0410822
lmo0463					0.0151437	0.0571462	-0.020094	-0.109768	-0.0850536	-0.132622
lmo0464			INFORMATION STORAGE AND PROCESSING -> Replication, recombination and repair	L	0.0851793	0.290192	0.0955668	0.0274437	0.0467026	-0.0886674
lmo0465					-0.0662628	-0.0380218	-0.0415828	-0.0718221	-0.0307029	-0.0263113
lmo0466					0.0048834	-0.103346	-0.0455764	-0.111105	-0.0304652	-0.0474738
lmo0467					-0.126791	-0.160918	-0.0885533	-0.151301	-0.0915706	-0.0902499
lmo0468					-0.0328677	-0.0605941	-0.0806316	-0.100441	-0.0948321	-0.0476768
lmo0469					-0.0268939	-0.0850019	-0.0422465	-0.085789	-0.0351568	-0.0398723
lmo0470			INFORMATION STORAGE AND PROCESSING -> Replication, recombination and repair	L	-0.127553	-0.13613	-0.108571	-0.199999	-0.237615	-0.221733
lmo0471					-0.200169	-0.210257	-0.259079	-0.271377	-0.192509	-0.22948
lmo0472					-0.0857787	-0.0396719	-0.00688197	-0.0577683	-0.0397759	-0.0480798
lmo0473					-0.218432	-0.253633	-0.23238	-0.563584	-0.26168	-0.233168
lmo0474					0.0729235	0.263531	0.0514447	0.0158709	-0.0480373	-0.0323131
lmo0475					0.00305348	0.325982	0.173912	-0.00573827	-0.019356	0.0147506
lmo0476			POORLY CHARACTERIZED -> General function prediction only	R	-0.084742	-0.00503446	-0.0985316	-0.0205757	-0.0628499	-0.110143
lmo0477					-0.0605427	-0.0907743	-0.113268	-0.111872	-0.0400271	-0.0470512
lmo0478					-0.0888005	-0.340625	-0.0980443	-0.0582659	-0.0706889	-0.0611151
lmo0479					-2.18659	-0.339129	-0.945212	-0.151698	0.3565	-0.880744
lmo0480			INFORMATION STORAGE AND PROCESSING -> Transcription	K	-0.980452	0.0150298	-1.16343	-0.789766	-1.13934	-0.932464
lmo0481	hypothetical protein; K10254 oleate hydratase [EC:4.2.1.53]		POORLY CHARACTERIZED -> Function unknown	S	0.0931951	0.262417	-1.41659	0.393969	-1.07297	-0.558371
lmo0482	ribosomal RNA large subunit methyltransferase N; K06941 23S rRNA (adenine2503-C2)-methyltransferase [EC:2.1.1.192]		POORLY CHARACTERIZED -> General function prediction only	R	0.429519	-0.145637	0.898337	0.50329	0.302211	0.671029
lmo0483			POORLY CHARACTERIZED -> Function unknown	S	0.566837	0.041859	0.447292	0.139143	0.435476	0.372415
lmo0484	heme-degrading monooxygenase IsdG (EC:1.14.99.3); K07145 heme oxygenase (staphylobilin-producing) [EC:1.14.99.48]		POORLY CHARACTERIZED -> General function prediction only	R	0.239426	0.150429	0.324848	-0.197106	0.0417991	0.104722
lmo0485			METABOLISM -> Energy production and conversion	C	-0.0795414	0.0589942	-0.00439883	-0.187886	-0.0802044	-0.803549
lmo0486	rpmF; 50S ribosomal protein L32; K02911 large subunit ribosomal protein L32	rpmF	INFORMATION STORAGE AND PROCESSING -> Translation, ribosomal structure and biogenesis	J	0.205398	-0.242116	1.00669	-0.726104	-0.202575	-0.141238
lmo0487			METABOLISM -> Nucleotide transport and metabolism	F	0.215528	0.314777	0.419275	-0.113439	0.075374	0.0454619
lmo0488			INFORMATION STORAGE AND PROCESSING -> Transcription	K	0.505041	-0.183934	0.120478	0.00240438	0.395129	0.0856428
lmo0489			METABOLISM -> Energy production and conversion	C, R	-0.0152326	-0.12378	-0.147798	-0.393644	-0.0307108	-0.0131703
lmo0490	aroE; shikimate 5-dehydrogenase (EC:1.1.1.25); K00014 shikimate dehydrogenase [EC:1.1.1.25]	aroE	METABOLISM -> Amino acid transport and metabolism	E	0.0997422	-0.0346229	0.127684	0.28747	0.11973	0.0505712
lmo0491	aroD; 3-dehydroquinate dehydratase (EC:4.2.1.10); K03785 3-dehydroquinate dehydratase I [EC:4.2.1.10]	aroD	METABOLISM -> Amino acid transport and metabolism	E	-0.123294	0.0819696	0.247801	-0.437956	0.0297007	0.0307905
lmo0492			INFORMATION STORAGE AND PROCESSING -> Transcription	K	0.164716	0.101629	0.216925	-0.129788	0.0673175	0.0578909
lmo0493			POORLY CHARACTERIZED -> General function prediction only	R	-0.0399497	-0.121351	-0.0218555	-0.0648037	-0.0643114	-0.0637805
lmo0494			METABOLISM -> Amino acid transport and metabolism	E	0.149589	-0.0158571	0.177951	0.278314	0.186524	0.343748
lmo0495			METABOLISM -> Amino acid transport and metabolism	E, G, R	0.0407999	-0.00645163	0.00817482	0.00163793	0.0213019	-0.0170396
lmo0496			POORLY CHARACTERIZED -> Function unknown	S	0.00523433	-0.120871	-0.132026	-0.0935902	-0.0374167	-0.0398016
lmo0497			Cell wall/membrane/envelope biogenesis	M	-0.0921159	0.164849	-0.0841317	-0.0592309	-0.0497684	0.170046
lmo0498	5-phosphate isomerase; K01808 ribose 5-phosphate isomerase B [EC:5.3.1.6]		METABOLISM -> Carbohydrate transport and metabolism	G	0.0672047	-0.0193155	0.0541038	-1.40553	-0.163886	-0.105973
lmo0499	ribulose-5-phosphate 3 epimerase; K01783 ribulose-phosphate 3-epimerase [EC:5.1.3.1]		METABOLISM -> Carbohydrate transport and metabolism	G	-0.0660699	-0.136179	-0.0883617	-0.100769	-0.0277866	-0.102619
lmo0500			METABOLISM -> Carbohydrate transport and metabolism	G	-0.0424092	-0.0636721	-0.00462805	0.0802475	0.0300428	0.00305276
lmo0501			CELLULAR PROCESSES AND SIGNALING -> Signal transduction mechanisms	T, K. G	0.0442635	-0.0939495	-0.00454357	-0.0749392	0.107085	-0.0380721
lmo0502			Cell wall/membrane/envelope biogenesis	M	-0.0832764	-0.111605	-0.0096571	-0.100322	-0.00384578	-0.0418121
lmo0503	PTS fructose transporter subunit IIA; K02773 PTS system, galactitol-specific IIA component [EC:2.7.1.69]		CELLULAR PROCESSES AND SIGNALING -> Signal transduction mechanisms	T, G	-0.0417846	-0.0366217	-0.0025301	-0.369112	0.00839239	-0.0470112
lmo0504					-0.0117812	-0.0643385	0.0249417	-0.0785888	0.0236155	0.0412397
lmo0505	ribulose-5-phosphate 3-epimerase; K01783 ribulose-phosphate 3-epimerase [EC:5.1.3.1]		METABOLISM -> Carbohydrate transport and metabolism	G	-0.0481534	-0.094717	-0.0259888	-0.0827945	-0.0194422	-0.0511611
lmo0506	sorbitol dehydrogenase; K00008 L-iditol 2-dehydrogenase [EC:1.1.1.14]		METABOLISM -> Amino acid transport and metabolism	E, R	-0.200585	-0.0120412	-0.0892356	-1.44776	-0.174735	-0.1657
lmo0507	PTS galactitol transporter subunit IIB; K02774 PTS system, galactitol-specific IIB component [EC:2.7.1.69]		METABOLISM -> Carbohydrate transport and metabolism	G	-0.00982109	-0.0229643	0.00397744	-0.0343762	0.0112023	-0.0165069
lmo0508	PTS galactitol transporter subunit IIC; K02775 PTS system, galactitol-specific IIC component		METABOLISM -> Carbohydrate transport and metabolism	G	0.124057	-0.0149832	0.0759527	-0.0471741	0.0558891	0.0146519
lmo0509	prs; phosphoribosyl pyrophosphate synthetase; K00948 ribose-phosphate pyrophosphokinase [EC:2.7.6.1]	prs	METABOLISM -> Amino acid transport and metabolism	E, F	0.100857	0.0489689	0.332501	-0.480783	0.0226206	0.198608
lmo0510					0.11767	0.149759	0.158381	0.0387821	0.0237246	0.0574985
lmo0511			METABOLISM -> Nucleotide transport and metabolism	F	0.378191	0.287969	0.407268	0.192967	0.248174	0.29027
lmo0512					0.0780956	0.026443	0.15333	0.252112	0.0105408	-0.0477935
lmo0513			INFORMATION STORAGE AND PROCESSING -> Transcription	K	0.188834	0.18419	0.244389	0.0279856	0.155552	0.395794
lmo0514			POORLY CHARACTERIZED -> Function unknown	S	0.0847624	-0.131537	0.0916609	-0.0848087	0.0484514	0.102252
lmo0515			CELLULAR PROCESSES AND SIGNALING -> Signal transduction mechanisms	T	-0.117423	-0.167243	-0.183401	-0.825162	0.363406	-0.568077
lmo0516	encapsulation protein CapA; K07282 poly-gamma-glutamate synthesis protein (capsule biosynthesis protein)		Cell wall/membrane/envelope biogenesis	M	-0.127496	-0.212942	-0.0408152	-0.503841	-0.257056	-0.251554
lmo0517	phosphoglycerate mutase; K15634 probable phosphoglycerate mutase [EC:5.4.2.12]		METABOLISM -> Carbohydrate transport and metabolism	G	0.21978	0.061989	-0.0599236	-0.00280468	-0.150671	-0.0250754
lmo0518	hypothetical protein; K08987 putative membrane protein		POORLY CHARACTERIZED -> Function unknown	S	0.308817	0.500431	0.590789	0.171636	-0.0883777	-0.0641098
lmo0519	multidrug resistance protein; K18926 MFS transporter, DHA2 family, lincomycin resistance protein		METABOLISM -> Amino acid transport and metabolism	E, G,P, R	-0.966872	-0.457354	-0.804714	-1.03436	-0.390232	-0.51113
lmo0520			INFORMATION STORAGE AND PROCESSING -> Transcription	K, G	-0.0661548	0.139371	0.151422	-0.383485	0.108473	0.00939225
lmo0521	6-phospho-beta-glucosidase; K01222 6-phospho-beta-glucosidase [EC:3.2.1.86]		METABOLISM -> Carbohydrate transport and metabolism	G	0.200367	-0.0464836	0.0814371	0.0769259	0.237515	-0.304009
lmo0522			INFORMATION STORAGE AND PROCESSING -> Transcription	K	0.182746	0.0514828	-0.054246	0.00711022	-0.0901912	0.020651
lmo0523					0.0637515	0.0525119	0.280738	0.16268	0.020174	0.110205
lmo0524			METABOLISM -> Inorganic ion transport and metabolism	P	-0.412852	1.11343	0.216074	0.225825	0.184713	1.1246
lmo0525			POORLY CHARACTERIZED -> Function unknown	S	-0.0154013	1.07871	-0.0606732	-0.0717432	-0.059959	-0.0424298
lmo0526			INFORMATION STORAGE AND PROCESSING -> Transcription	K	-0.0593063	-0.0582735	-0.0258591	-0.0451641	-0.0780866	-0.0672245
lmo0527					0.00668003	0.197437	-0.0722284	-0.0330793	-0.0280946	0.0410395
lmo0528			POORLY CHARACTERIZED -> Function unknown	S	0.0161455	0.430498	0.00603414	-0.120694	0.0111427	0.054747
lmo0529			Cell wall/membrane/envelope biogenesis	M	0.0932652	0.219882	0.0944448	0.412113	-0.0969884	0.116815
lmo0530					0.143492	-0.330957	0.243819	0.245024	-0.227352	-0.170776
lmo0531			CELLULAR PROCESSES AND SIGNALING -> Signal transduction mechanisms	T	0.0184725	-0.299927	0.0882632	0.337501	-0.349747	-0.384593
lmo0532			METABOLISM -> Secondary metabolites biosynthesis, transport and catabolism	Q, R	0.00263706	0.214816	0.204818	-0.700086	0.0711453	0.0833786
lmo0533	hypothetical protein; K07166 ACT domain-containing protein		CELLULAR PROCESSES AND SIGNALING -> Signal transduction mechanisms	T	-0.0132334	-0.00892396	0.0166678	0.257715	0.00126806	0.0260685
lmo0534	hypothetical protein; K09157 hypothetical protein		POORLY CHARACTERIZED -> Function unknown	S	-0.320354	-0.0248737	0.0321811	0.164772	-0.188481	-0.225385
lmo0535			INFORMATION STORAGE AND PROCESSING -> Transcription	K	-0.0456463	-0.0825455	0.110388	-0.0984417	0.151249	0.00388063
lmo0536	6-phospho-beta-glucosidase; K01222 6-phospho-beta-glucosidase [EC:3.2.1.86]		METABOLISM -> Carbohydrate transport and metabolism	G	-0.17927	-0.329361	-0.206373	-0.172312	0.0144455	-0.277117
lmo0537	allantoate amidohydrolase; K02083 allantoate deiminase [EC:3.5.3.9]		METABOLISM -> Amino acid transport and metabolism	E	-0.568819	0.121177	-0.0772644	-0.128785	-0.436555	-0.566458
lmo0538			POORLY CHARACTERIZED -> General function prediction only	R	-0.736902	0.237282	0.0894807	-0.0586152	-0.491171	-1.39395
lmo0539	tagatose 1,6-diphosphate aldolase; K01635 tagatose 1,6-diphosphate aldolase [EC:4.1.2.40]		METABOLISM -> Carbohydrate transport and metabolism	G	0.47522	1.63408	0.125164	0.557294	0.563459	-0.540025
lmo0540			CELLULAR PROCESSES AND SIGNALING -> Defense mechanisms	V	0.532045	-0.367887	0.846195	-0.172628	0.254837	0.417826
lmo0541	ABC transporter substrate-binding protein; K02016 iron complex transport system substrate-binding protein		METABOLISM -> Inorganic ion transport and metabolism	P	-0.0718173	0.0461293	0.0602067	0.00673748	0.010234	0.0823898
lmo0542	PTS sorbitol transporter subunit IIA; K02781 PTS system, glucitol/sorbitol-specific IIA component [EC:2.7.1.69]		METABOLISM -> Carbohydrate transport and metabolism	G	-0.0450826	-0.0438904	-0.0702357	-0.0904387	-0.0411596	-0.0134573
lmo0543	PTS sorbitol transporter subunit IIBC; K02782 PTS system, glucitol/sorbitol-specific IIB component [EC:2.7.1.69] K02783 PTS system, glucitol/sorbitol-specific IIC component		METABOLISM -> Carbohydrate transport and metabolism	G	-0.0283327	-0.0297432	-0.0126582	-0.0531396	-0.0309719	-0.0344226
lmo0544	PTS sorbitol transporter subunit IIC; K02783 PTS system, glucitol/sorbitol-specific IIC component		METABOLISM -> Carbohydrate transport and metabolism	G	0.0292751	0.00700283	0.0441914	0.024806	-0.00572272	-0.0174421
lmo0545					-0.111251	-0.133323	-0.0971096	-0.0266007	-0.0765822	-0.0887752
lmo0546			METABOLISM -> Amino acid transport and metabolism	E	-0.0101273	-0.0306873	0.0933209	-0.0125866	0.031559	0.00458197
lmo0547			INFORMATION STORAGE AND PROCESSING -> Transcription	K	-0.130726	0.176999	-0.107326	-0.0731453	-0.07661	-0.0877124
lmo0548					0.444461	0.396807	0.0436323	0.277278	0.0838601	0.198656
lmo0549			POORLY CHARACTERIZED -> Function unknown	S	-0.0311406	-0.0445637	-0.0163307	-0.0096548	-0.0124933	-0.0161182
lmo0550					-0.0959995	-0.10912	-0.0461392	-0.814037	-0.107743	-0.079395
lmo0551					0.143925	0.0590413	0.0510953	-0.0689278	0.0718622	0.016153
lmo0552					0.0125654	-0.0387101	-0.0281561	-0.962347	-0.187672	-0.121933
lmo0553			POORLY CHARACTERIZED -> General function prediction only	R	0.813813	0.579077	0.733685	0.0777848	0.703648	-0.418031
lmo0554	NADH-dependent butanol dehydrogenase; K08325 NADP-dependent alcohol dehydrogenase [EC:1.1.-.-]		METABOLISM -> Energy production and conversion	C	-0.733531	1.18152	0.0689601	0.140149	0.125753	0.279276
lmo0555	di-tripeptide transporter; K03305 proton-dependent oligopeptide transporter, POT family		METABOLISM -> Amino acid transport and metabolism	E	-0.0806499	1.91455	-0.0631135	0.0315687	0.243166	1.04402
lmo0556	phosphoglycerate mutase; K15634 probable phosphoglycerate mutase [EC:5.4.2.12]		METABOLISM -> Carbohydrate transport and metabolism	G	0.554094	0.418046	0.784386	0.463881	0.832377	0.56166
lmo0557	phosphoglycerate mutase; K15634 probable phosphoglycerate mutase [EC:5.4.2.12]		METABOLISM -> Carbohydrate transport and metabolism	G	0.159732	0.375304	0.383674	0.168822	0.263788	0.112031
lmo0558	hypothetical protein; K07404 6-phosphogluconolactonase [EC:3.1.1.31]		METABOLISM -> Carbohydrate transport and metabolism	G	0.394487	1.07778	0.884034	0.201235	0.0750723	-0.050187
lmo0559			METABOLISM -> Inorganic ion transport and metabolism	P	-0.117291	-0.0662401	0.100661	-0.296391	-0.11147	-0.174949
lmo0560	glutamate dehydrogenase (EC:1.4.1.4); K00262 glutamate dehydrogenase (NADP) [EC:1.4.1.4]		METABOLISM -> Amino acid transport and metabolism	E	-0.276964	0.961292	-0.0575434	0.387556	0.534633	0.727642
lmo0561	hisE; phosphoribosyl-ATP pyrophosphatase (EC:3.6.1.31); K01523 phosphoribosyl-ATP pyrophosphohydrolase [EC:3.6.1.31]	hisE	METABOLISM -> Amino acid transport and metabolism	E	0.00136919	0.24632	-0.0290591	0.0555331	-0.0195102	0.0229721
lmo0562	hisI; phosphoribosyl-AMP cyclohydrolase; K01496 phosphoribosyl-AMP cyclohydrolase [EC:3.5.4.19]	hisI	METABOLISM -> Amino acid transport and metabolism	E	0.251811	0.203184	0.0191123	0.00821946	0.374681	-0.138333
lmo0563	hisF; imidazole glycerol phosphate synthase subunit HisF; K02500 cyclase [EC:4.1.3.-]	hisF	METABOLISM -> Amino acid transport and metabolism	E	0.31898	0.107169	-0.0227029	9.21747e-05	0.293511	-0.259927
lmo0564	hisA; 1-(5-phosphoribosyl)-5-[(5-phosphoribosylamino)methylideneamino] imidazole-4-carboxamide isomerase (EC:5.3.1.16); K01814 phosphoribosylformimino-5-aminoimidazole carboxamide ribotide isomerase [EC:5.3.1.16]	hisA	METABOLISM -> Amino acid transport and metabolism	E	0.415713	0.199956	0.0332013	-0.0858957	0.292107	-0.150941
lmo0565	hisH; imidazole glycerol phosphate synthase subunit HisH; K02501 glutamine amidotransferase [EC:2.4.2.-]	hisH	METABOLISM -> Amino acid transport and metabolism	E	0.391631	0.285867	-0.190602	-0.114125	0.330282	-0.155916
lmo0566	hisB; imidazoleglycerol-phosphate dehydratase (EC:4.2.1.19); K01693 imidazoleglycerol-phosphate dehydratase [EC:4.2.1.19]	hisB	METABOLISM -> Amino acid transport and metabolism	E	-0.0315891	0.157929	0.0120896	-0.032755	0.0406978	-0.00166466
lmo0567	hisD; histidinol dehydrogenase (EC:1.1.1.23); K00013 histidinol dehydrogenase [EC:1.1.1.23]	hisD	METABOLISM -> Amino acid transport and metabolism	E	0.0319314	0.243092	-0.0693162	-0.0627727	0.14637	-0.0565793
lmo0568	hisG; ATP phosphoribosyltransferase (EC:2.4.2.17); K00765 ATP phosphoribosyltransferase [EC:2.4.2.17]	hisG	METABOLISM -> Amino acid transport and metabolism	E	0.0163468	0.215088	-0.0273282	-0.0307975	0.134562	-0.0387667
lmo0569	hisZ; ATP phosphoribosyltransferase; K02502 ATP phosphoribosyltransferase regulatory subunit	hisZ	INFORMATION STORAGE AND PROCESSING -> Translation, ribosomal structure and biogenesis	J, E	-0.115808	-0.0562796	-0.197868	-0.145921	-0.124267	-0.115585
lmo0570	hisJ; histidinol-phosphatase (EC:3.1.3.15); K04486 histidinol-phosphatase (PHP family) [EC:3.1.3.15]	hisJ	METABOLISM -> Amino acid transport and metabolism	E, R	0.00397928	0.0788387	0.013625	-0.687459	-0.102776	-0.0843161
lmo0571	methyltransferase; K07443 methylated-DNA-protein-cysteine methyltransferase related protein		INFORMATION STORAGE AND PROCESSING -> Replication, recombination and repair	L	-0.112362	-0.19559	-0.137903	-0.102508	0.00396799	0.00421134
lmo0572					-0.0439951	-0.0752403	-0.0257265	0.0115983	0.049991	-0.00989297
lmo0573	hypothetical protein; K06901 putative MFS transporter, AGZA family, xanthine/uracil permease		POORLY CHARACTERIZED -> General function prediction only	R	-0.045646	0.247137	0.00718502	0.470979	0.0714899	0.0320565
lmo0574	beta-glucosidase; K01223 6-phospho-beta-glucosidase [EC:3.2.1.86]		METABOLISM -> Carbohydrate transport and metabolism	G	0.390217	0.143172	0.0784233	0.138275	0.478955	0.460906
lmo0575	GntR family transcriptional regulator; K03492 GntR family transcriptional regulator		INFORMATION STORAGE AND PROCESSING -> Transcription	K	1.03821	0.330894	0.423703	0.506002	0.649424	0.558622
lmo0576					-0.108193	-0.0644417	-0.119773	-0.203983	-0.0387386	0.0778442
lmo0577			POORLY CHARACTERIZED -> Function unknown	S	0.0696451	0.168128	-0.0190741	0.0455595	-0.0781058	-0.0864286
lmo0578			POORLY CHARACTERIZED -> Function unknown	S	0.146395	0.20941	0.0885012	0.324641	0.0188877	-0.0393943
lmo0579			POORLY CHARACTERIZED -> Function unknown	S	0.0639387	0.40854	-0.137931	1.19686	0.121855	0.72607
lmo0580	hypothetical protein; K06999 phospholipase/carboxylesterase		POORLY CHARACTERIZED -> General function prediction only	R	-0.230324	0.82584	-0.0782677	-0.124703	0.227989	0.277058
lmo0581	hypothetical protein; K06969 23S rRNA (cytosine1962-C5)-methyltransferase [EC:2.1.1.191]		POORLY CHARACTERIZED -> General function prediction only	R	-0.239657	-0.566638	-0.137873	-0.053451	-0.70158	0.212266
lmo0582		iap	Cell wall/membrane/envelope biogenesis	M	0.418967	0.431466	0.57326	0.347361	-0.614588	0.553799
lmo0583	azi, div; preprotein translocase subunit SecA; K03070 preprotein translocase subunit SecA		CELLULAR PROCESSES AND SIGNALING -> Intracellular trafficking, secretion, and vesicular transport	U	-0.285688	-0.407672	-0.0104092	-0.22263	-0.0968341	-0.0380222
lmo0584			POORLY CHARACTERIZED -> General function prediction only	R	-0.114109	0.25971	0.00315954	0.424985	-0.0307879	-0.166709
lmo0585					-0.0545219	-0.0373013	-0.072812	-0.166348	-0.100096	-0.0701733
lmo0586					-0.0745598	0.0349979	-0.0548885	-0.204708	-0.0631865	-0.0343578
lmo0587			CELLULAR PROCESSES AND SIGNALING -> Intracellular trafficking, secretion, and vesicular transport	U	-0.1851	-0.15157	-0.251242	-0.614801	-0.318376	-0.211632
lmo0588	DNA photolyase; K01669 deoxyribodipyrimidine photo-lyase [EC:4.1.99.3]		INFORMATION STORAGE AND PROCESSING -> Replication, recombination and repair	L	-0.101859	0.399147	-0.103144	-0.186302	-0.112405	-0.065525
lmo0589			POORLY CHARACTERIZED -> Function unknown	S	0.691714	1.06021	0.0228631	1.07472	-0.0432334	0.0261599
lmo0590			POORLY CHARACTERIZED -> General function prediction only	R, S	0.705158	1.59333	0.11885	1.61105	0.0757999	0.108849
lmo0591			POORLY CHARACTERIZED -> Function unknown	S	1.50161	2.01471	-0.10429	0.532254	0.166778	-0.0579733
lmo0592			METABOLISM -> Amino acid transport and metabolism	E, P	1.27879	1.72333	0.909346	1.62435	0.280102	-0.212712
lmo0593			METABOLISM -> Inorganic ion transport and metabolism	P	-0.0463303	-0.0446966	0.224333	0.230528	-0.140353	0.689806
lmo0594	metX; homoserine O-acetyltransferase (EC:2.3.1.31); K00641 homoserine O-acetyltransferase [EC:2.3.1.31]	metX	METABOLISM -> Amino acid transport and metabolism	E	0.0577964	0.413259	0.0995773	0.163802	0.254938	0.0248404
lmo0595	O-acetylhomoserine sulfhydrylase; K01740 O-acetylhomoserine (thiol)-lyase [EC:2.5.1.49]		METABOLISM -> Amino acid transport and metabolism	E	0.0410078	0.178848	-0.0349864	-0.12942	0.178191	-0.00995556
lmo0596			POORLY CHARACTERIZED -> Function unknown	S	1.6181	2.30568	0.0630348	1.35722	0.964846	1.15298
lmo0597			CELLULAR PROCESSES AND SIGNALING -> Signal transduction mechanisms	T	-0.203464	-0.00446235	0.214629	-0.0544489	0.0370959	0.019197
lmo0598					-0.0070488	0.0191073	0.0605116	0.116116	0.0292121	0.046776
lmo0599	hypothetical protein; K10947 PadR family transcriptional regulator, regulatory protein PadR		INFORMATION STORAGE AND PROCESSING -> Transcription	K	-0.283965	-1.25267	-0.16848	-0.850296	-0.189789	-0.0700565
lmo0600			POORLY CHARACTERIZED -> Function unknown	S	-0.625582	-1.39176	-0.36888	0.131346	-0.199563	-0.604142
lmo0601			POORLY CHARACTERIZED -> Function unknown	S	-0.0451532	-1.56918	-0.0987549	-0.118892	-0.16967	-0.559097
lmo0602			INFORMATION STORAGE AND PROCESSING -> Transcription	K, R	0.864901	0.750932	-0.0377923	0.607661	0.222675	0.260006
lmo0603			METABOLISM -> Amino acid transport and metabolism	E, G, P, R	0.411324	-0.0299358	0.572513	-0.165191	-0.215399	-0.136467
lmo0604			METABOLISM -> Amino acid transport and metabolism	E, G, P, R	0.705744	0.162849	0.292642	0.0441207	-0.0115857	0.0946748
lmo0605			CELLULAR PROCESSES AND SIGNALING -> Defense mechanisms	V	-0.657584	-0.0109395	0.311853	0.100302	0.10093	0.0519814
lmo0606			INFORMATION STORAGE AND PROCESSING -> Transcription	K	-0.198067	0.135933	-0.167677	0.938547	-0.116048	0.583904
lmo0607	ABC transporter ATP-binding protein; K06147 ATP-binding cassette, subfamily B, bacterial		CELLULAR PROCESSES AND SIGNALING -> Defense mechanisms	V	0.107067	0.763872	-0.376498	0.418312	-0.118335	0.503673
lmo0608	ABC transporter ATP-binding protein; K06147 ATP-binding cassette, subfamily B, bacterial		CELLULAR PROCESSES AND SIGNALING -> Defense mechanisms	V	0.333983	0.508937	-0.133996	0.443785	-0.113819	-0.270287
lmo0609			METABOLISM -> Inorganic ion transport and metabolism	P	-0.141464	-0.30885	-0.146347	-0.125657	-0.121675	-0.0981429
lmo0610			POORLY CHARACTERIZED -> Function unknown	S	-0.0295661	1.20851	-0.0354353	0.00664687	0.00230083	0.00841521
lmo0611	acpD; azoreductase; K01118 FMN-dependent NADH-azoreductase [EC:1.7.-.-]	acpD	METABOLISM -> Lipid transport and metabolism	I	-0.0556018	-0.641736	0.0621058	-0.0100193	-0.218754	-0.131254
lmo0612			INFORMATION STORAGE AND PROCESSING -> Transcription	K	-0.937527	-0.249437	-0.863574	-0.859024	-0.677674	-0.756248
lmo0613			METABOLISM -> Energy production and conversion	C, R	-0.167422	-0.615528	-0.0708507	-1.43597	-0.396456	-0.47932
lmo0614			INFORMATION STORAGE AND PROCESSING -> Transcription	K, R	-0.0408444	0.092939	0.0262822	0.0267189	0.0482667	0.00201805
lmo0615					0.0263616	-0.0871679	-0.0119629	-0.0945361	-0.0550306	0.0823977
lmo0616	glycerophosphoryl diester phosphodiesterase; K01126 glycerophosphoryl diester phosphodiesterase [EC:3.1.4.46]		METABOLISM -> Energy production and conversion	C	-0.0271818	0.280574	0.153331	0.237853	0.200782	-0.0504023
lmo0617					-0.378478	-0.721938	-0.583834	-0.594944	-0.367013	-0.791937
lmo0618			CELLULAR PROCESSES AND SIGNALING -> Signal transduction mechanisms	T, K, L, R	-0.0289691	0.0732271	0.0373515	-0.111265	0.0516459	0.102552
lmo0619			METABOLISM -> Energy production and conversion	C	-0.106276	-0.190409	-0.177357	-0.0876626	0.081981	0.0688269
lmo0620			METABOLISM -> Coenzyme transport and metabolism	H	-0.0774355	-0.33874	0.0366319	-0.11617	0.0856614	0.138484
lmo0621			POORLY CHARACTERIZED -> General function prediction only	R	-0.145556	-0.0673242	-0.0751473	-0.226759	-0.10727	-0.0690489
lmo0622					-0.0503964	0.0993131	-0.0281726	0.0125863	0.00296417	0.0201765
lmo0623					0.01805	0.206859	0.236614	0.0916854	0.322182	0.116341
lmo0624			INFORMATION STORAGE AND PROCESSING -> Transcription	K, R	-0.327944	0.191577	-0.364907	0.051913	-0.134578	-0.72697
lmo0625					-0.132089	-0.0865319	-0.117062	-0.186885	0.538924	-0.267775
lmo0626					-0.25741	0.0865603	0.0563539	0.330107	0.0550387	0.123433
lmo0627					-0.0949665	-0.0661744	-0.0757756	-0.0998187	-0.0467931	-0.0415265
lmo0628					-0.341619	0.271329	-0.00667972	-0.0369395	0.0752265	0.237877
lmo0629			METABOLISM -> Secondary metabolites biosynthesis, transport and catabolism	Q	-0.349217	0.153654	-0.130256	-0.218067	-0.0528598	-0.0367673
lmo0630	transcriptional antiterminator BglG; K02538 activator of the mannose operon, transcriptional antiterminator		CELLULAR PROCESSES AND SIGNALING -> Signal transduction mechanisms	T, K, G	-0.0226613	-0.016571	-0.0112138	-0.0396551	0.0119316	0.0188775
lmo0631	PTS fructose transporter subunit IIA; K02768 PTS system, fructose-specific IIA component [EC:2.7.1.69]		CELLULAR PROCESSES AND SIGNALING -> Signal transduction mechanisms	T, G	-0.0378559	-0.0424412	-0.0135423	-0.249192	-0.179421	-0.0420256
lmo0632	PTS fructose transporter subunit IIC; K11203 PTS system, fructose-specific IIC-like component		METABOLISM -> Carbohydrate transport and metabolism	G	-0.00162934	-0.0143056	-0.000478413	0.00508713	0.00194153	-0.0075762
lmo0633	PTS fructose transporter subunit IIB; K11202 PTS system, fructose-specific IIB-like component [EC:2.7.1.69]		METABOLISM -> Carbohydrate transport and metabolism	G	-0.051764	-0.0603992	-0.049907	-0.233469	-0.01681	-0.0224041
lmo0634			METABOLISM -> Carbohydrate transport and metabolism	G	0.00123143	-0.0721399	0.022544	0.0338056	0.00997802	-0.0132198
lmo0635	hypothetical protein; K07025 putative hydrolase of the HAD superfamily		POORLY CHARACTERIZED -> General function prediction only	R	-0.0785607	-0.0310178	0.0436072	-0.196941	-0.0260771	0.0853194
lmo0636			INFORMATION STORAGE AND PROCESSING -> Transcription	K	0.093197	-0.0681509	-0.042431	0.0282579	0.05052	-0.277395
lmo0637			METABOLISM -> Secondary metabolites biosynthesis, transport and catabolism	Q, R	0.0431187	-0.0592999	0.0871389	-1.19134	-0.0608225	-0.278222
lmo0638					-0.0326432	-0.0396999	-0.0893096	-0.633721	-0.0948125	-0.0873388
lmo0639					0.0775477	-0.000937162	0.128159	-0.0489297	0.0183674	0.115356
lmo0640			POORLY CHARACTERIZED -> General function prediction only	R	0.295997	0.495754	0.57703	0.327514	0.219099	-0.211357
lmo0641	heavy metal-transporting ATPase; K01534 Cd2ﶙexporting ATPase [EC:3.6.3.3 3.6.3.5]		METABOLISM -> Inorganic ion transport and metabolism	P	0.178679	-0.300498	-0.271005	-0.325613	-0.0113266	0.057152
lmo0642					-0.00976319	1.15346	0.557366	-0.50754	0.298413	1.02768
lmo0643			METABOLISM -> Carbohydrate transport and metabolism	G	0.104873	0.0909535	0.115401	-0.0705566	0.0789511	-0.0604008
lmo0644			Cell wall/membrane/envelope biogenesis	M	0.706779	0.306163	0.421655	0.0405737	0.407473	0.354388
lmo0645	amino acid transporter; K03294 basic amino acid/polyamine antiporter, APA family		METABOLISM -> Amino acid transport and metabolism	E	-0.344881	-0.28679	-0.0575602	-0.0171656	0.0888823	0.0815501
lmo0646	hypothetical protein; K07104 catechol 2,3-dioxygenase [EC:1.13.11.2]		POORLY CHARACTERIZED -> General function prediction only	R	-0.224286	-0.159731	-0.0665823	-0.1114	-0.0710159	-0.0272806
lmo0647					1.39417	0.901903	1.2703	0.4062	1.71418	1.03736
lmo0648	hypothetical protein; K03284 magnesium transporter		METABOLISM -> Inorganic ion transport and metabolism	P	-0.184867	0.744773	0.274911	0.185056	0.191796	0.290486
lmo0649			INFORMATION STORAGE AND PROCESSING -> Transcription	K	-0.430958	0.728771	0.324008	0.122002	0.190216	0.442923
lmo0650	hypothetical protein; K01421 putative membrane protein		POORLY CHARACTERIZED -> Function unknown	S	-0.0477658	0.643505	-0.00354879	0.0641538	-0.0113074	-0.143267
lmo0651			INFORMATION STORAGE AND PROCESSING -> Transcription	K	0.0473012	-0.122435	0.0912556	0.0153469	0.0865415	-0.107585
lmo0652			INFORMATION STORAGE AND PROCESSING -> Transcription	K, R	-0.0831625	-0.0620732	-0.103358	-0.129406	-0.110147	-0.121251
lmo0653			POORLY CHARACTERIZED -> Function unknown	S	0.0338523	0.900565	0.0726172	0.0468027	0.0965599	0.082761
lmo0654			INFORMATION STORAGE AND PROCESSING -> Replication, recombination and repair	L	0.465824	1.3734	-0.119847	0.682053	0.444062	1.39433
lmo0655	phosphoprotein phosphatase; K07313 serine/threonine protein phosphatase 1 [EC:3.1.3.16]		CELLULAR PROCESSES AND SIGNALING -> Signal transduction mechanisms	T	-0.0722339	0.697143	0.0764199	0.0349577	0.105804	0.335468
lmo0656	hypothetical protein; K08976 putative membrane protein		POORLY CHARACTERIZED -> Function unknown	S	0.0654131	0.439365	0.361202	0.365659	0.192437	0.0862133
lmo0657					0.0368115	0.160445	0.031327	-1.05846	-0.107332	0.131325
lmo0658	hypothetical protein; K07457 endonuclease III related protein		INFORMATION STORAGE AND PROCESSING -> Replication, recombination and repair	L	0.106092	0.0995697	-0.0093847	-0.537914	0.00956178	0.0679692
lmo0659			INFORMATION STORAGE AND PROCESSING -> Transcription	K	-0.0567882	-0.112811	-0.10206	-0.088343	-0.0937119	-0.0916188
lmo0660	transposase; K07483 transposase		INFORMATION STORAGE AND PROCESSING -> Replication, recombination and repair	L	-0.0767603	-0.0715132	-0.10338	-0.141593	-0.0691833	-0.0813132
lmo0661			POORLY CHARACTERIZED -> Function unknown	S	-0.235564	0.346343	0.164553	-0.544246	-0.212485	-0.0994223
lmo0662	thiD; phosphomethylpyrimidine kinase; K00868 pyridoxine kinase [EC:2.7.1.35]	thiD	METABOLISM -> Coenzyme transport and metabolism	H	0.150391	0.533231	0.396806	-0.150577	0.497969	0.109032
lmo0663			POORLY CHARACTERIZED -> General function prediction only	R	0.432703	0.639015	0.537886	0.310001	0.925913	0.851087
lmo0664	acetyl transferase; K00661 maltose O-acetyltransferase [EC:2.3.1.79]		POORLY CHARACTERIZED -> General function prediction only	R	0.485544	1.13116	0.989334	0.46873	0.463444	0.187813
lmo0665					1.07186	1.44961	1.25333	0.588854	0.867244	0.404417
lmo0666			POORLY CHARACTERIZED -> Function unknown	S	0.215166	0.363914	0.260915	0.162357	0.0212358	0.0711488
lmo0667	ABC transporter ATP-binding protein; K01990 ABC-2 type transport system ATP-binding protein		CELLULAR PROCESSES AND SIGNALING -> Defense mechanisms	V	-0.0274772	0.184399	-0.0843971	-0.108641	-0.138347	-0.203378
lmo0668	ABC transporter permease; K01992 ABC-2 type transport system permease protein		CELLULAR PROCESSES AND SIGNALING -> Defense mechanisms	V	0.127366	0.126462	0.210642	0.078224	-0.0589734	-0.446688
lmo0669	oxidoreductase; K00540 [EC:1.-.-.-]		METABOLISM -> Lipid transport and metabolism	I, Q, R	0.998161	2.05991	-0.0130702	1.784	0.05538	0.257573
lmo0670			POORLY CHARACTERIZED -> Function unknown	S	0.505086	1.52837	-0.0491881	-0.0910731	-0.0590686	-0.574316
lmo0671					0.53848	0.0316012	-0.0266006	-0.163522	0.0177526	-0.0309341
lmo0672			POORLY CHARACTERIZED -> Function unknown	S	0.0434796	0.0842883	0.206799	-0.013949	0.0358807	0.084984
lmo0673					0.711206	0.433516	0.302431	1.01926	0.624048	0.556324
lmo0674			Cell cycle control, cell division, chromosome partitioning	D, L	1.07743	0.696565	0.813353	2.27559	1.02844	0.918392
lmo0675					-0.17591	0.294786	0.987488	-0.72215	0.434564	0.216003
lmo0676	fliP; flagellar biosynthesis protein FliP; K02419 flagellar biosynthetic protein FliP	fliP	CELLULAR PROCESSES AND SIGNALING -> Cell motility	N, U	-0.102002	0.0502931	0.180697	-0.393755	0.033185	0.0163508
lmo0677	fliQ; flagellar biosynthesis protein FliQ; K02420 flagellar biosynthetic protein FliQ	fliQ	CELLULAR PROCESSES AND SIGNALING -> Cell motility	N, U	-0.169326	-0.0826325	0.554426	-0.0400494	0.137202	0.134294
lmo0678	fliR; flagellar biosynthesis protein FliR; K02421 flagellar biosynthetic protein FliR	fliR	CELLULAR PROCESSES AND SIGNALING -> Cell motility	N, U	-0.143228	0.122191	0.615713	0.0537624	0.246446	0.241311
lmo0679	flhB; flagellar biosynthesis protein FlhB; K02401 flagellar biosynthetic protein FlhB	flhB	CELLULAR PROCESSES AND SIGNALING -> Cell motility	N, U	0.00358738	-0.0988831	-0.00493629	-0.0343966	0.0257396	0.0110555
lmo0680	flhA; flagellar biosynthesis protein FlhA; K02400 flagellar biosynthesis protein FlhA	flhA	CELLULAR PROCESSES AND SIGNALING -> Cell motility	N, U	-0.356559	-0.00361163	0.404539	-0.310727	0.463885	0.238816
lmo0681	flagellar biosynthesis regulator FlhF; K02404 flagellar biosynthesis protein FlhF		CELLULAR PROCESSES AND SIGNALING -> Cell motility	N	-1.16158	-0.895302	0.934014	-0.784733	0.0706015	0.00174734
lmo0682	flgG; flagellar basal body rod protein FlgG; K02392 flagellar basal-body rod protein FlgG	flgG	CELLULAR PROCESSES AND SIGNALING -> Cell motility	N	-1.12379	-1.02935	0.868011	-0.307795	-0.0107144	-0.051384
lmo0683	chemotaxis protein CheR; K00575 chemotaxis protein methyltransferase CheR [EC:2.1.1.80]		CELLULAR PROCESSES AND SIGNALING -> Cell motility	N, T	-0.715266	-0.165392	0.948303	-0.558392	0.300534	0.571442
lmo0684					-1.40464	-0.876157	0.987522	0.038547	0.219691	0.268385
lmo0685	flagellar motor protein MotA; K02556 chemotaxis protein MotA		CELLULAR PROCESSES AND SIGNALING -> Cell motility	N	-2.27949	-1.31527	0.834595	-0.689355	0.0115281	-0.223887
lmo0686	motB; flagellar motor rotation MotB; K02557 chemotaxis protein MotB	motB	CELLULAR PROCESSES AND SIGNALING -> Cell motility	N	-2.44802	-1.29296	1.02588	-1.47746	0.122818	-0.351262
lmo0687					-2.65439	-1.30276	0.723986	-0.739961	0.45951	-0.209967
lmo0688			Cell wall/membrane/envelope biogenesis	M, R	-3.03029	-0.819048	0.59586	-0.663008	0.361545	-0.119147
lmo0689	chemotaxis protein CheV; K03415 two-component system, chemotaxis family, response regulator CheV		CELLULAR PROCESSES AND SIGNALING -> Cell motility	N, T	-2.4963	-0.508961	0.271267	-1.15522	-0.372832	-1.00361
lmo0690	flaA; flagellin; K02406 flagellin	flaA	CELLULAR PROCESSES AND SIGNALING -> Cell motility	N	-2.48607	0.261739	0.0721133	-1.67931	2.32933	-0.555051
lmo0691	cheY; chemotaxis response regulator CheY; K03413 two-component system, chemotaxis family, response regulator CheY	cheY	CELLULAR PROCESSES AND SIGNALING -> Signal transduction mechanisms	T	-0.756157	0.055182	0.530906	-1.29527	0.302475	-0.245278
lmo0692	cheA; two-component sensor histidine kinase CheA; K03407 two-component system, chemotaxis family, sensor kinase CheA [EC:2.7.13.3]	cheA	CELLULAR PROCESSES AND SIGNALING -> Cell motility	N, T	-0.840404	0.041053	0.571439	-0.934012	0.685525	-0.0898605
lmo0693	flagellar motor switch protein FliY; K02417 flagellar motor switch protein FliN/FliY		CELLULAR PROCESSES AND SIGNALING -> Cell motility	N, U	-0.416459	0.33892	0.918122	-0.561817	1.05576	0.405355
lmo0694			Cell cycle control, cell division, chromosome partitioning	D, S	-0.20115	-0.0501088	-0.140462	-1.44639	0.120953	-0.299816
lmo0695			CELLULAR PROCESSES AND SIGNALING -> Cell motility	N	-0.620872	-0.115551	0.527851	-0.441632	0.831536	0.404847
lmo0696	flgD; flagellar basal body rod modification protein; K02389 flagellar basal-body rod modification protein FlgD	flgD	CELLULAR PROCESSES AND SIGNALING -> Cell motility	N	-1.01403	-0.479286	0.0775133	-0.525185	0.870127	0.0892195
lmo0697	flgE; flagellar hook protein FlgE; K02390 flagellar hook protein FlgE	flgE	CELLULAR PROCESSES AND SIGNALING -> Cell motility	N	-1.31466	-0.308678	0.180104	-1.25012	0.51859	-0.172136
lmo0698	flagellar motor switch protein; K02417 flagellar motor switch protein FliN/FliY		CELLULAR PROCESSES AND SIGNALING -> Cell motility	N, U	-1.11944	-0.517161	0.0743016	-1.27032	0.196107	-0.736545
lmo0699	fliM; flagellar motor switch protein FliM; K02416 flagellar motor switch protein FliM	fliM	CELLULAR PROCESSES AND SIGNALING -> Cell motility	N	-1.52873	-0.721743	0.198825	-1.72812	0.595657	-0.471496
lmo0700	flagellar motor switch protein FliY; K02417 flagellar motor switch protein FliN/FliY		CELLULAR PROCESSES AND SIGNALING -> Cell motility	N, T, U	-1.26794	-0.77571	-0.234229	-0.724151	0.0325613	-0.48744
lmo0701					-0.101356	-0.713147	-0.100333	-0.039574	0.0618288	-0.281145
lmo0702					-1.37612	-0.206539	0.40222	-0.174752	0.856707	0.287204
lmo0703	hypothetical protein; K09770 hypothetical protein				-0.126919	0.0899122	0.0860515	-0.0350836	0.211005	0.197135
lmo0704					-0.837837	0.0945516	1.10772	0.17514	0.921832	0.775273
lmo0705	flgK; flagellar hook-associated protein FlgK; K02396 flagellar hook-associated protein 1 FlgK	flgK	CELLULAR PROCESSES AND SIGNALING -> Cell motility	N	-0.972946	-0.263141	0.843627	0.112302	0.919715	0.645378
lmo0706	flgL; flagellar hook-associated protein FlgL; K02397 flagellar hook-associated protein 3 FlgL	flgL	CELLULAR PROCESSES AND SIGNALING -> Cell motility	N	-0.950573	-0.238824	0.648749	-0.0291888	0.775477	0.293477
lmo0707	fliD; flagellar capping protein FliD; K02407 flagellar hook-associated protein 2	fliD	CELLULAR PROCESSES AND SIGNALING -> Cell motility	N	0.00414254	0.0430302	0.0206893	0.0063851	0.0137742	-0.0188863
lmo0708	flagellar protein; K02422 flagellar protein FliS		CELLULAR PROCESSES AND SIGNALING -> Cell motility	N, O, U	-0.971852	-0.250873	0.466134	-0.0552743	1.39016	0.0332681
lmo0709					-0.220921	-0.413692	-0.0107071	-0.168256	0.255587	-0.377273
lmo0710	flgB; flagellar basal-body rod protein FlgB; K02387 flagellar basal-body rod protein FlgB	flgB	CELLULAR PROCESSES AND SIGNALING -> Cell motility	N	-1.07763	-0.251094	0.367874	-0.601147	1.30677	-0.0598531
lmo0711	flgC; flagellar basal body rod protein FlgC; K02388 flagellar basal-body rod protein FlgC	flgC	CELLULAR PROCESSES AND SIGNALING -> Cell motility	N	-1.16456	-0.281888	0.122848	-0.549195	0.611766	-0.500251
lmo0712	fliE; flagellar hook-basal body protein FliE; K02408 flagellar hook-basal body complex protein FliE	fliE	CELLULAR PROCESSES AND SIGNALING -> Cell motility	N, U	-1.21011	-0.249505	0.124321	-0.480646	0.450817	-0.569167
lmo0713	fliF; flagellar MS-ring protein FliF; K02409 flagellar M-ring protein FliF	fliF	CELLULAR PROCESSES AND SIGNALING -> Cell motility	N, U	-1.04378	-0.402865	0.0305082	-0.316283	0.76167	0.0259036
lmo0714	fliG; flagellar motor switch protein FliG; K02410 flagellar motor switch protein FliG	fliG	CELLULAR PROCESSES AND SIGNALING -> Cell motility	N	-1.65993	-0.552155	0.164099	-1.28565	0.461753	-0.468973
lmo0715	fliH; flagellar assembly protein H; K02411 flagellar assembly protein FliH	fliH	Cell cycle control, cell division, chromosome partitioning	D, L	-1.65665	-1.07182	0.0135329	-1.20224	0.644499	-0.65916
lmo0716	fliI; flagellum-specific ATP synthase (EC:3.6.3.14); K02412 flagellum-specific ATP synthase [EC:3.6.3.14]	fliI	CELLULAR PROCESSES AND SIGNALING -> Cell motility	N, U	-1.9197	-1.41789	-0.196542	-0.793316	-0.110708	-1.16035
lmo0717			Cell wall/membrane/envelope biogenesis	M	-1.89382	-1.09085	-0.0975303	-0.136556	0.225433	-0.636826
lmo0718					-1.9013	-1.25349	0.0272618	-0.526169	0.292106	-0.410725
lmo0719	hypothetical protein; K10947 PadR family transcriptional regulator, regulatory protein PadR		INFORMATION STORAGE AND PROCESSING -> Transcription	K	0.276764	-0.313393	0.250654	-0.0697068	0.292331	-0.120049
lmo0720					0.417283	-0.302319	0.349664	-0.475891	0.448093	-0.108714
lmo0721					-0.320035	-1.01514	-0.409271	-0.0603105	-0.348937	-0.767835
lmo0722	pyruvate oxidase (EC:1.2.3.3); K00158 pyruvate oxidase [EC:1.2.3.3]		METABOLISM -> Amino acid transport and metabolism	E, H	1.20846	2.09978	-0.585835	1.22015	0.268628	0.328481
lmo0723	metyl-accepting chemotaxis protein; K03406 methyl-accepting chemotaxis protein		CELLULAR PROCESSES AND SIGNALING -> Cell motility	N, T	0.0146187	0.421074	0.218146	0.653803	0.576138	0.351995
lmo0724			POORLY CHARACTERIZED -> Function unknown	S	-0.343471	0.414811	0.152682	0.69209	1.27939	-0.348038
lmo0725					-0.0633076	-0.067215	-0.11793	-0.11527	-0.0663371	-0.0420664
lmo0726					-0.104788	0.726492	0.345983	1.39067	0.287025	0.33761
lmo0727	glucosamine--fructose-6-phosphate aminotransferase (EC:2.6.1.16); K00820 glucosamine--fructose-6-phosphate aminotransferase (isomerizing) [EC:2.6.1.16]		Cell wall/membrane/envelope biogenesis	M	0.117714	1.09006	0.490259	1.63869	0.228066	0.257193
lmo0728			METABOLISM -> Coenzyme transport and metabolism	H	0.0500783	0.162404	0.0844143	0.318953	0.0244395	0.171646
lmo0729					-0.045396	-0.826082	-0.295775	0.054154	0.0400463	0.342561
lmo0730					-0.742064	-0.953878	-0.920139	-0.696961	-1.01665	-0.535974
lmo0731			POORLY CHARACTERIZED -> General function prediction only	R	-2.11159	-1.91607	-1.57945	-0.00842209	-0.840417	-0.49265
lmo0732			POORLY CHARACTERIZED -> Function unknown	S	-0.0223691	0.150537	-0.0430655	0.0346072	-0.0471141	-0.0315688
lmo0733	transcriptional regulator; K07726 putative transcriptional regulator		INFORMATION STORAGE AND PROCESSING -> Transcription	K	-0.0227178	0.119846	0.0964189	0.041557	0.0309728	0.0522759
lmo0734	LacI family transcriptional regulator; K02529 LacI family transcriptional regulator		INFORMATION STORAGE AND PROCESSING -> Transcription	K	-0.0780785	-0.363978	-0.0958482	0.19238	-0.096734	-0.0315134
lmo0735	ribulose-5-phosphate 3-epimerase; K01783 ribulose-phosphate 3-epimerase [EC:5.1.3.1]		METABOLISM -> Carbohydrate transport and metabolism	G	-0.0496756	-0.0631896	-0.0754556	-0.112541	-0.0517306	-0.0689184
lmo0736	ribose-5-phosphate isomerase B (EC:5.3.1.6); K01808 ribose 5-phosphate isomerase B [EC:5.3.1.6]		METABOLISM -> Carbohydrate transport and metabolism	G	-0.159415	-0.0669832	-0.0319229	-0.130767	-0.0325649	-0.0730184
lmo0737			INFORMATION STORAGE AND PROCESSING -> Translation, ribosomal structure and biogenesis	J, S	-0.212599	-0.347388	-0.216831	-0.302734	-0.323037	-0.298039
lmo0738	PTS beta-glucoside transporter subunit IIABC; K02755 PTS system, beta-glucosides-specific IIA component [EC:2.7.1.69] K02756 PTS system, beta-glucosides-specific IIB component [EC:2.7.1.69] K02757 PTS system, beta-glucosides-specific IIC component		METABOLISM -> Carbohydrate transport and metabolism	G	-0.328811	-0.527499	0.00372316	-0.787005	0.15801	-0.495384
lmo0739	6-phospho-beta-glucosidase; K01223 6-phospho-beta-glucosidase [EC:3.2.1.86]		METABOLISM -> Carbohydrate transport and metabolism	G	-0.160285	-0.141599	-0.123373	-0.205651	-0.11729	-0.13158
lmo0740			CELLULAR PROCESSES AND SIGNALING -> Signal transduction mechanisms	T	-0.00888387	0.0821361	0.180601	-1.21832	-0.105756	0.170151
lmo0741			INFORMATION STORAGE AND PROCESSING -> Transcription	K	-0.0773911	-0.0792996	-0.0765365	-0.0865401	-0.0725406	-0.0785689
lmo0742	ABC transporter ATP-binding protein; K01990 ABC-2 type transport system ATP-binding protein		CELLULAR PROCESSES AND SIGNALING -> Defense mechanisms	V	-0.00836869	-0.0137321	0.0354067	0.000861515	0.0306146	0.00238806
lmo0743					0.0235906	0.0314678	-0.00676085	0.0627233	-0.0266101	0.0139605
lmo0744			CELLULAR PROCESSES AND SIGNALING -> Defense mechanisms	V	-0.0854252	-0.0810112	-0.0855021	-0.109683	-0.0715662	-0.0622432
lmo0745					-0.222693	-0.203609	-0.17383	-0.253411	-0.140947	-0.154258
lmo0746					-0.0117816	-0.0101216	-0.0337393	-0.0516631	0.0200153	-0.0146062
lmo0747					-0.0188061	-0.0429004	-0.0396113	-0.0815334	-0.0102565	-0.0286445
lmo0748					-0.0703347	-0.0141827	-0.0677428	-0.115335	-0.0502078	-0.0708283
lmo0749	hypothetical protein; K07729 putative transcriptional regulator		INFORMATION STORAGE AND PROCESSING -> Transcription	K	-0.0183043	0.195904	-0.0296473	0.0118064	-0.022251	0.0152805
lmo0750			METABOLISM -> Amino acid transport and metabolism	E, G, P, R	0.0547688	0.0885543	0.063247	-0.0691525	0.0465973	0.0692071
lmo0751					-0.0682026	-0.0352219	-0.0430081	-0.115959	-0.0190155	-0.0535331
lmo0752			POORLY CHARACTERIZED -> General function prediction only	R	-0.0983945	-0.3679	0.0138621	-0.3899	-0.0239605	-0.0699141
lmo0753			CELLULAR PROCESSES AND SIGNALING -> Signal transduction mechanisms	T	0.0236351	0.177084	0.0863453	-0.0120057	0.0140781	0.0510117
lmo0754					-0.0173487	0.0962968	0.060022	-0.0522795	0.00189277	-0.000778079
lmo0755			METABOLISM -> Amino acid transport and metabolism	E	0.0560018	0.416692	0.267744	0.284992	0.106645	0.164142
lmo0756	ABC transporter ATP-binding protein; K01990 ABC-2 type transport system ATP-binding protein		CELLULAR PROCESSES AND SIGNALING -> Defense mechanisms	V	0.0655393	0.293231	0.0854536	-0.237692	-0.030636	0.000593148
lmo0757	hypothetical protein; K01992 ABC-2 type transport system permease protein		POORLY CHARACTERIZED -> General function prediction only	R	0.0493267	0.337311	0.0222281	0.0994784	0.0665748	-0.00504133
lmo0758			METABOLISM -> Amino acid transport and metabolism	E	-0.115282	-0.0270563	0.0249132	-0.0561027	0.0774933	-0.0513397
lmo0759	hypothetical protein; K15975 glyoxalase family protein		METABOLISM -> Amino acid transport and metabolism	E	-0.485124	0.167163	-0.357102	0.0317505	-0.105482	-0.239478
lmo0760	hypothetical protein; K06999 phospholipase/carboxylesterase		POORLY CHARACTERIZED -> General function prediction only	R	-0.317961	0.403732	-0.237356	0.0192633	-0.154853	-0.0522898
lmo0761			POORLY CHARACTERIZED -> General function prediction only	R	-0.0669029	0.237343	-0.0422899	0.205723	-0.0928458	0.0527788
lmo0762	ATP/GTP-binding protein; K03665 GTP-binding protein HflX		POORLY CHARACTERIZED -> General function prediction only	R	0.135431	0.115495	-0.302291	0.104378	-0.00991972	-0.0169164
lmo0763			POORLY CHARACTERIZED -> General function prediction only	R	0.092934	-0.0783996	-0.0171595	0.23352	0.104591	0.0459242
lmo0764	lipoate-protein ligase; K03800 lipoate-protein ligase A [EC:2.7.7.63]		METABOLISM -> Coenzyme transport and metabolism	H	0.0880641	0.0914591	-0.198666	0.182513	0.0580397	-0.0250101
lmo0765	hypothetical protein; K09704 hypothetical protein		POORLY CHARACTERIZED -> Function unknown	S	-0.15277	-0.115566	-0.155572	-0.170418	-0.105784	-0.0905968
lmo0766	sugar ABC transporter permease; K02025 multiple sugar transport system permease protein		METABOLISM -> Carbohydrate transport and metabolism	G	-0.0624361	-0.0978672	-0.0686197	-0.0740061	-0.095924	-0.025801
lmo0767	ABC transporter permease; K02026 multiple sugar transport system permease protein		METABOLISM -> Carbohydrate transport and metabolism	G	-0.135491	-0.129091	-0.074823	-0.132614	-0.0631403	-0.056609
lmo0768	sugar ABC transporter substrate-binding protein; K02027 multiple sugar transport system substrate-binding protein		METABOLISM -> Carbohydrate transport and metabolism	G	-0.0212231	-0.0403139	-0.0551235	0.0777251	-0.0251774	0.030341
lmo0769			METABOLISM -> Carbohydrate transport and metabolism	G	-0.0330684	-0.0589278	-0.0576709	-0.0759278	-0.113018	-0.083268
lmo0770			INFORMATION STORAGE AND PROCESSING -> Transcription	K	0.0432666	0.324026	0.0223598	0.588689	0.0416728	0.769691
lmo0771			CELLULAR PROCESSES AND SIGNALING -> Defense mechanisms	V	0.0485151	0.0871583	-0.00113835	-1.53243	-0.169304	0.0117602
lmo0772			INFORMATION STORAGE AND PROCESSING -> Transcription	K	0.0534019	0.0345096	0.0446843	0.0642876	0.228371	0.218218
lmo0773			METABOLISM -> Energy production and conversion	C, R	-0.0791258	-0.0682646	-0.132305	-0.253142	-0.0444701	-0.0590068
lmo0774			METABOLISM -> Lipid transport and metabolism	I, R	-0.00476642	-0.0283941	-0.221409	-0.785755	-0.0971021	-0.14705
lmo0775					0.0392163	-0.260198	0.0417953	-0.461527	-0.0545943	-0.17656
lmo0776			INFORMATION STORAGE AND PROCESSING -> Transcription	K, G	0.0968875	0.0431428	0.0908796	0.0852723	0.0532677	0.0288708
lmo0777					0.453568	0.173792	0.491401	-0.11659	0.103054	0.28944
lmo0778					-0.0101781	-0.142712	-0.142817	-0.401911	-0.237202	-0.0220024
lmo0779			POORLY CHARACTERIZED -> Function unknown	S	0.186717	0.110368	0.289233	0.19185	-0.0877307	-0.0419324
lmo0780					-0.102412	-0.160347	-0.120937	-0.165664	-0.0956786	-0.0991222
lmo0781	PTS mannose transporter subunit IID; K02796 PTS system, mannose-specific IID component		METABOLISM -> Carbohydrate transport and metabolism	G	0.908252	1.70452	-0.137192	1.23832	0.866688	0.458854
lmo0782	PTS mannose transporter subunit IIC; K02795 PTS system, mannose-specific IIC component		METABOLISM -> Carbohydrate transport and metabolism	G	1.01664	2.27017	0.0394766	0.980902	1.13146	1.04636
lmo0783	PTS mannose transporter subunit IIB; K02794 PTS system, mannose-specific IIB component [EC:2.7.1.69]		METABOLISM -> Carbohydrate transport and metabolism	G	0.128844	2.27904	0.0537507	1.10731	0.499624	0.176658
lmo0784	PTS mannose transporter subunit IIB; K02793 PTS system, mannose-specific IIA component [EC:2.7.1.69]		METABOLISM -> Carbohydrate transport and metabolism	G	0.60158	2.34818	-0.0615812	2.13396	0.775864	0.195584
lmo0785			CELLULAR PROCESSES AND SIGNALING -> Signal transduction mechanisms	T, K	0.522542	0.253502	0.315494	0.206875	0.510619	0.349347
lmo0786	ACP phosphodiesterase; K01118 FMN-dependent NADH-azoreductase [EC:1.7.-.-]		METABOLISM -> Lipid transport and metabolism	I	-1.53954	-0.479466	-0.633925	-0.399684	-0.773952	-0.588131
lmo0787	amino acid transporter; K11737 D-serine/D-alanine/glycine transporter		METABOLISM -> Amino acid transport and metabolism	E	-0.702966	0.148687	0.35712	0.205848	0.118183	0.192944
lmo0788			METABOLISM -> Lipid transport and metabolism	I, S	1.08143	-0.379743	0.577355	0.0781683	1.11195	0.283548
lmo0789			POORLY CHARACTERIZED -> General function prediction only	R	0.00934427	0.143922	0.0303846	-0.00660906	-0.00461757	-0.0176717
lmo0790	transcriptional regulator; K03976 Cys-tRNA(Pro)/Cys-tRNA(Cys) deacylase [EC:3.1.1.-]		POORLY CHARACTERIZED -> Function unknown	S	0.17634	0.129372	0.0721057	0.146059	0.0410766	0.100259
lmo0791					0.0215151	-0.133809	0.0609775	0.0834789	0.046585	0.193338
lmo0792			POORLY CHARACTERIZED -> General function prediction only	R	0.26101	-0.101587	0.155338	0.126775	0.0974826	0.0499201
lmo0793			POORLY CHARACTERIZED -> General function prediction only	R	0.0423773	0.0578296	0.102031	0.155317	0.0418443	0.174191
lmo0794			POORLY CHARACTERIZED -> General function prediction only	R	0.232418	0.157643	-0.0439395	0.79886	0.0666206	0.179742
lmo0795	hypothetical protein; K05786 chloramphenicol-sensitive protein RarD		POORLY CHARACTERIZED -> General function prediction only	R	0.0623202	0.322864	0.185836	0.332267	-0.0790354	-0.152183
lmo0796			POORLY CHARACTERIZED -> Function unknown	S	1.85319	1.40715	-0.271028	1.91804	0.244579	0.699044
lmo0797			INFORMATION STORAGE AND PROCESSING -> Transcription	K	-0.055516	-0.0922741	0.104019	-0.644074	-0.119006	-0.00961682
lmo0798	lysine-specific permease; K11733 lysine-specific permease		METABOLISM -> Amino acid transport and metabolism	E	-0.269148	-0.202306	0.375863	-0.0583924	-0.438269	-0.237459
lmo0799			CELLULAR PROCESSES AND SIGNALING -> Signal transduction mechanisms	T	-0.055844	0.106121	0.531724	0.058955	0.517463	0.628608
lmo0800			POORLY CHARACTERIZED -> Function unknown	S	-0.029987	-0.281799	0.0359138	0.000955801	-0.0448683	-0.2242
lmo0801			POORLY CHARACTERIZED -> Function unknown	S	-0.111587	-0.184147	-0.141926	-0.114742	-0.118405	-0.124845
lmo0802	hypothetical protein; K07816 putative GTP pyrophosphokinase [EC:2.7.6.5]		POORLY CHARACTERIZED -> Function unknown	S	-0.0848148	0.0589822	-0.0482397	-0.0822488	0.0138381	-0.00361349
lmo0803	Naﱿ antiporter; K03316 monovalent cation:H antiporter, CPA1 family		METABOLISM -> Inorganic ion transport and metabolism	P	0.0622824	0.380015	0.0160263	-0.336468	-0.169564	-0.12589
lmo0804			METABOLISM -> Amino acid transport and metabolism	E, G, P, R	0.0602138	0.28499	0.0247396	0.118949	-0.0127317	-0.00217821
lmo0805					-0.0542914	0.0919381	-0.0612141	-0.145575	-0.039727	-0.0266779
lmo0806			INFORMATION STORAGE AND PROCESSING -> Transcription	K	0.000691561	0.366389	-0.0149514	0.398706	-0.0249866	0.113036
lmo0807	spermidine/putrescine ABC transporter ATP-binding protein; K11072 spermidine/putrescine transport system ATP-binding protein [EC:3.6.3.31]		METABOLISM -> Amino acid transport and metabolism	E	-0.262452	0.482709	-0.474725	0.282015	-0.100556	-0.294382
lmo0808	spermidine/putrescine ABC transporter permease; K11071 spermidine/putrescine transport system permease protein		METABOLISM -> Amino acid transport and metabolism	E	-0.42416	0.194935	-0.780392	0.457401	-0.222551	-0.552198
lmo0809	spermidine/putrescine ABC transporter permease; K11070 spermidine/putrescine transport system permease protein		METABOLISM -> Amino acid transport and metabolism	E	-0.6972	0.319838	-0.881617	0.265461	-0.417517	-0.832656
lmo0810	spermidine/putrescine ABC transporter substrate-binding protein; K11069 spermidine/putrescine transport system substrate-binding protein		METABOLISM -> Amino acid transport and metabolism	E	-0.685524	-0.00289268	-0.847097	0.296413	-0.305391	-1.09739
lmo0811	carbonic anhydrase; K01674 carbonic anhydrase [EC:4.2.1.1]		METABOLISM -> Inorganic ion transport and metabolism	P	-0.810246	0.281081	-0.339382	0.25043	-0.455455	-0.900398
lmo0812			CELLULAR PROCESSES AND SIGNALING -> Signal transduction mechanisms	T, K	0.0786904	-0.0241502	-0.0380898	0.0369981	-0.0412629	0.0325809
lmo0813	fructokinase; K00847 fructokinase [EC:2.7.1.4]		INFORMATION STORAGE AND PROCESSING -> Transcription	K, G	0.636303	0.287173	0.685938	0.252258	0.742872	0.183874
lmo0814	oxidoreductase; K02371 enoyl-[acyl-carrier protein] reductase II [EC:1.3.1.9]		POORLY CHARACTERIZED -> General function prediction only	R	-0.000316644	-0.865184	0.284103	-0.868782	-0.410982	-0.315012
lmo0815			INFORMATION STORAGE AND PROCESSING -> Transcription	K	-0.0417112	0.0496971	-0.0564065	-0.0564346	0.0126774	0.132187
lmo0816			INFORMATION STORAGE AND PROCESSING -> Transcription	K, R	-0.0528634	0.0938928	-0.026554	-0.0582529	-0.0465779	0.0236285
lmo0817			POORLY CHARACTERIZED -> Function unknown	S	0.669946	0.194577	0.287806	-1.24951	0.0944678	-0.00667618
lmo0818			METABOLISM -> Inorganic ion transport and metabolism	P	1.1182	0.283053	0.954118	0.32125	1.52217	1.25956
lmo0819					0.534266	-0.0939848	-0.605035	0.515272	1.25269	0.121467
lmo0820			INFORMATION STORAGE AND PROCESSING -> Transcription	K, R	0.0836604	-0.19866	-1.11296	0.219529	0.369812	0.0480986
lmo0821					-0.266531	-0.0843954	-1.22848	0.190551	0.099373	-0.376333
lmo0822			INFORMATION STORAGE AND PROCESSING -> Transcription	K	0.109889	0.107363	0.0816141	0.111186	-0.00572839	0.320114
lmo0823			POORLY CHARACTERIZED -> General function prediction only	R	-0.0754497	0.739417	0.172011	-0.347986	-0.551807	-0.520275
lmo0824					-0.0859251	0.0259583	0.12366	-0.0920767	0.00338293	0.170953
lmo0825	3-hydroxy-3-methylglutaryl-CoA reductase; K00054 hydroxymethylglutaryl-CoA reductase [EC:1.1.1.88]		METABOLISM -> Lipid transport and metabolism	I	0.132702	0.120026	0.134835	-0.247169	0.0128757	-0.0610916
lmo0826	transporter; K03324 phosphate:Na symporter		METABOLISM -> Inorganic ion transport and metabolism	P	-0.0961877	-0.0432659	-0.0596896	-0.0784378	0.0276161	-0.0443932
lmo0827			INFORMATION STORAGE AND PROCESSING -> Replication, recombination and repair	L	-0.0218785	-0.0985425	-0.172612	-0.128096	-0.0809805	-0.161318
lmo0828			INFORMATION STORAGE AND PROCESSING -> Replication, recombination and repair	L	-0.0294967	-0.0765537	-0.0514589	-0.0969884	-0.0605885	-0.0554278
lmo0829	nifJ; pyruvate-flavodoxin oxidoreductase; K03737 pyruvate-ferredoxin/flavodoxin oxidoreductase [EC:1.2.7.1 1.2.7.-]	nifJ	METABOLISM -> Energy production and conversion	C	0.336725	0.0449106	0.291244	0.101958	0.150101	0.0938106
lmo0830	fbp; fructose-1,6-bisphosphatase; K04041 fructose-1,6-bisphosphatase III [EC:3.1.3.11]	fbp	METABOLISM -> Carbohydrate transport and metabolism	G	0.0200121	0.586243	0.199907	-0.0460504	0.0348691	-0.17671
lmo0831			POORLY CHARACTERIZED -> General function prediction only	R	0.138238	0.222	0.24941	-0.0430309	0.0864372	0.189679
lmo0832	transposase; K07483 transposase		INFORMATION STORAGE AND PROCESSING -> Replication, recombination and repair	L	-0.0291358	-0.0329502	-0.00669956	-0.121724	-0.0162831	-0.0229702
lmo0833			INFORMATION STORAGE AND PROCESSING -> Transcription	K	-0.107812	-0.0624578	-0.0810136	-1.02971	-0.23133	-0.167197
lmo0834					0.409814	0.0163735	0.110394	-0.0638889	0.0843319	0.125262
lmo0835					0.0364508	0.0189169	-0.0102963	-0.155284	0.0589034	0.0348843
lmo0836	phosphate-starvation-inducible protein PsiE; K13256 protein PsiE		POORLY CHARACTERIZED -> Function unknown	S	0.0379767	0.365913	0.0833527	0.213871	0.0389125	0.0714073
lmo0837			CELLULAR PROCESSES AND SIGNALING -> Defense mechanisms	V	-0.102874	-0.160083	-0.0957063	-0.666113	-0.273667	-0.244507
lmo0838	uhpT; sugar:phosphate antiporter; K07784 MFS transporter, OPA family, hexose phosphate transport protein UhpT	uhpT	METABOLISM -> Carbohydrate transport and metabolism	G	0.109913	0.0173797	0.00701743	-0.159884	-0.110246	-0.0811931
lmo0839	tetracycline resistance protein; K08151 MFS transporter, DHA1 family, tetracycline resistance protein		METABOLISM -> Amino acid transport and metabolism	E, G, P, R	0.0145211	0.00826338	0.0275082	-0.0320673	-0.0597329	-0.0342602
lmo0840			INFORMATION STORAGE AND PROCESSING -> Transcription	K	-0.0288641	0.0299879	-0.0494528	-0.0356613	-0.0128423	-0.0485785
lmo0841			METABOLISM -> Inorganic ion transport and metabolism	P	0.18067	-0.0958666	-0.0550888	0.0618153	-0.00711242	0.0692475
lmo0842			CELLULAR PROCESSES AND SIGNALING -> Intracellular trafficking, secretion, and vesicular transport	U, W	-0.149042	-0.177734	-0.12712	-0.303927	-0.111024	-0.106259
lmo0843			POORLY CHARACTERIZED -> Function unknown	S	-0.217735	-0.49902	-0.313047	-0.707999	-0.511825	-0.581491
lmo0844	hypothetical protein; K09022 2-iminobutanoate/2-iminopropanoate deaminase [EC:3.5.99.10]		INFORMATION STORAGE AND PROCESSING -> Translation, ribosomal structure and biogenesis	J	0.0388542	0.0264053	0.296545	-0.0416166	0.0904339	0.275434
lmo0845			METABOLISM -> Amino acid transport and metabolism	E	-0.0491741	0.24471	-0.13633	0.145583	0.0112399	0.0317528
lmo0846			INFORMATION STORAGE AND PROCESSING -> Replication, recombination and repair	L	0.0716994	0.0329401	0.00937953	-0.0128444	0.0026194	0.0787357
lmo0847	glutamine ABC transporter; K02029 polar amino acid transport system permease protein K02030 polar amino acid transport system substrate-binding protein		CELLULAR PROCESSES AND SIGNALING -> Signal transduction mechanisms	T, E	-0.223624	-0.345136	-0.519822	0.323743	0.179603	-0.1064
lmo0848	amino acid ABC transporter ATP-binding protein; K02028 polar amino acid transport system ATP-binding protein [EC:3.6.3.21]		METABOLISM -> Amino acid transport and metabolism	E	-0.113594	-0.54198	-0.408552	-0.0479497	0.0723667	-0.170654
lmo0849	amidase (EC:3.5.1.4); K01426 amidase [EC:3.5.1.4]		INFORMATION STORAGE AND PROCESSING -> Translation, ribosomal structure and biogenesis	J	-0.0556986	-0.141746	-0.0952782	-0.0464149	-0.0713487	-0.104787
lmo0850					-0.193355	-0.467317	-0.142311	-0.0743686	-0.0298926	0.0269808
lmo0851					0.26093	0.41381	0.599162	0.63609	0.667393	1.41455
lmo0852			INFORMATION STORAGE AND PROCESSING -> Transcription	K	0.19409	0.267814	0.107434	0.127326	0.145363	0.112584
lmo0853	SugE protein; K11741 quaternary ammonium compound-resistance protein SugE		METABOLISM -> Inorganic ion transport and metabolism	P	0.125352	0.249785	0.0419363	0.204777	0.164944	0.0892151
lmo0854	SugE protein; K11741 quaternary ammonium compound-resistance protein SugE		METABOLISM -> Inorganic ion transport and metabolism	P	0.0523376	0.109895	0.0597908	0.0412891	0.0720365	0.00471461
lmo0855	ddl; D-alanyl-alanine synthetase A (EC:6.3.2.4); K01921 D-alanine-D-alanine ligase [EC:6.3.2.4]	ddl	Cell wall/membrane/envelope biogenesis	M	-0.0694043	-0.0989869	-0.105971	0.329768	-0.0475511	0.293468
lmo0856	murF; UDP-N-acetylmuramoylalanyl-D-glutamyl-2,6-diamino pimelate-D-alanyl-D-alanyl ligase; K01929 UDP-N-acetylmuramoyl-tripeptide--D-alanyl-D-alanine ligase [EC:6.3.2.10]	murF	Cell wall/membrane/envelope biogenesis	M	-0.343585	-0.655708	-0.243295	-0.178039	-0.312844	-0.26837
lmo0857			POORLY CHARACTERIZED -> General function prediction only	R	-0.0155963	-0.461101	-0.0586497	0.819056	-0.142092	0.0990767
lmo0858	LacI family transcriptional regulator; K02529 LacI family transcriptional regulator		INFORMATION STORAGE AND PROCESSING -> Transcription	K	-0.256897	-0.279894	-0.247934	-0.421467	-0.319545	-0.305014
lmo0859	sugar ABC transporter substrate-binding protein; K02027 multiple sugar transport system substrate-binding protein		METABOLISM -> Carbohydrate transport and metabolism	G	0.403411	0.30982	0.312658	0.062672	0.330006	-0.00970357
lmo0860	sugar ABC transporter permease; K02025 multiple sugar transport system permease protein		METABOLISM -> Carbohydrate transport and metabolism	G	0.224045	-0.0332476	0.37124	0.000455729	0.310582	-0.00794267
lmo0861	sugar ABC transporter permease; K02026 multiple sugar transport system permease protein		METABOLISM -> Carbohydrate transport and metabolism	G	0.175926	0.0316535	0.328854	0.032784	0.382119	0.0527679
lmo0862	oligo-1,6-glucosidase; K01226 trehalose-6-phosphate hydrolase [EC:3.2.1.93]		METABOLISM -> Carbohydrate transport and metabolism	G	-0.018508	-0.129223	0.0790145	-0.0867004	0.194696	-0.0498283
lmo0863					0.0706125	-0.00670035	0.0130147	-0.938594	0.0570398	-0.201467
lmo0864			METABOLISM -> Carbohydrate transport and metabolism	G	0.0725244	-0.062442	0.0343171	-0.0022261	0.241745	-0.0115236
lmo0865	phosphomannomutase; K01840 phosphomannomutase [EC:5.4.2.8]		METABOLISM -> Carbohydrate transport and metabolism	G	-0.0673492	-0.00252877	-0.0928467	0.0620614	0.0425168	-0.0134151
lmo0866	ATP-dependent RNA helicase; K05592 ATP-dependent RNA helicase DeaD [EC:3.6.4.13]		INFORMATION STORAGE AND PROCESSING -> Translation, ribosomal structure and biogenesis	J, K, L	-1.53128	-2.08982	-1.15804	-0.965843	-1.05386	-0.329524
lmo0867			POORLY CHARACTERIZED -> Function unknown	S	-0.549519	-0.3604	-0.130026	-0.131718	-0.570849	-0.433198
lmo0868			INFORMATION STORAGE AND PROCESSING -> Transcription	K	-0.00901889	0.315479	0.0495077	-0.0311158	0.0414246	0.0610137
lmo0869			POORLY CHARACTERIZED -> General function prediction only	R	0.006099	0.0665279	0.0199297	-0.0127495	0.116522	-0.0255728
lmo0870			POORLY CHARACTERIZED -> Function unknown	S	0.275824	0.279756	0.0847681	-0.237416	-0.0696437	-0.0745487
lmo0871			INFORMATION STORAGE AND PROCESSING -> Transcription	K	0.324004	0.188975	0.200128	-0.221103	-0.10719	-0.186472
lmo0872			METABOLISM -> Carbohydrate transport and metabolism	G	0.107866	0.12589	0.0617706	-0.00366689	0.0278235	0.0265471
lmo0873			CELLULAR PROCESSES AND SIGNALING -> Signal transduction mechanisms	T, K, G	0.202374	0.159176	0.345698	-0.0567656	0.184005	0.0581056
lmo0874	PTS sugar transporter subunit IIA; K02759 PTS system, cellobiose-specific IIA component [EC:2.7.1.69]		METABOLISM -> Carbohydrate transport and metabolism	G	-0.121219	-0.148792	-0.155983	-0.237696	-0.165127	-0.150037
lmo0875	PTS beta-glucoside transporter subunit IIB; K02760 PTS system, cellobiose-specific IIB component [EC:2.7.1.69]		METABOLISM -> Carbohydrate transport and metabolism	G	-0.242418	-0.250916	-0.237716	-1.70008	-0.325022	-0.627157
lmo0876	PTS sugar transporter subunit IIC; K02761 PTS system, cellobiose-specific IIC component		METABOLISM -> Carbohydrate transport and metabolism	G	-0.115498	-0.145278	-0.0745405	-0.163804	-0.0597313	-0.119712
lmo0877			METABOLISM -> Carbohydrate transport and metabolism	G	0.0908957	-0.00407144	0.153928	-0.30938	0.102595	0.0115231
lmo0878			METABOLISM -> Energy production and conversion	C	0.127157	-0.0172849	0.122807	0.0233967	0.169985	0.083138
lmo0879			METABOLISM -> Carbohydrate transport and metabolism	G	0.206221	0.0312058	0.275962	-0.00115461	0.23202	0.0657352
lmo0880			Cell wall/membrane/envelope biogenesis	M	-0.0546253	1.49151	-0.0489964	0.430161	-0.0241923	0.311512
lmo0881					-0.0710713	-0.0897936	-0.0774171	-0.055929	-0.0443152	-0.0807994
lmo0882	hypothetical protein; K09167 hypothetical protein		POORLY CHARACTERIZED -> Function unknown	S	0.299994	0.283161	0.802007	0.704637	0.347956	0.394365
lmo0883	hypothetical protein; K08981 putative membrane protein		POORLY CHARACTERIZED -> Function unknown	S	0.128006	0.16831	0.662142	0.208182	0.437277	0.375092
lmo0884	protoporphyrinogen oxidase (EC:1.3.3.4); K00231 oxygen-dependent protoporphyrinogen oxidase [EC:1.3.3.4]		METABOLISM -> Coenzyme transport and metabolism	H	0.189684	0.0196495	0.138122	-0.4808	0.0137344	0.118685
lmo0885	acpS; 4'-phosphopantetheinyl transferase; K00997 holo-[acyl-carrier protein] synthase [EC:2.7.8.7]	acpS	METABOLISM -> Lipid transport and metabolism	I	0.297086	0.542685	0.19456	0.179193	0.177806	0.174629
lmo0886	dal; alanine racemase; K01775 alanine racemase [EC:5.1.1.1]	dal	Cell wall/membrane/envelope biogenesis	M	0.0542341	0.188196	0.0916658	-0.0650906	0.177078	0.128927
lmo0887	hypothetical protein; K07723 CopG family transcriptional regulator / antitoxin EndoAI		INFORMATION STORAGE AND PROCESSING -> Transcription	K	0.855184	0.342901	1.35166	1.12206	0.924432	1.18362
lmo0888	hypothetical protein; K07171 mRNA interferase MazF [EC:3.1.-.-]		CELLULAR PROCESSES AND SIGNALING -> Signal transduction mechanisms	T	0.387642	0.603782	1.46908	0.704047	0.917312	1.52966
lmo0889	RsbR; positive regulator of sigma-B activity; K17763 rsbT co-antagonist protein RsbR	RsbR	CELLULAR PROCESSES AND SIGNALING -> Signal transduction mechanisms	T	0.105977	0.553902	0.979411	1.44173	0.519563	0.823004
lmo0890	rsbS; negative regulation of sigma-B activity; K17762 rsbT antagonist protein RsbS	rsbS	CELLULAR PROCESSES AND SIGNALING -> Signal transduction mechanisms	T	-0.154651	0.230436	0.837634	0.58171	0.595929	0.88121
lmo0891	rsbT; positive regulation of sigma-B activity; K17752 serine/threonine-protein kinase RsbT [EC:2.7.11.1]	rsbT	CELLULAR PROCESSES AND SIGNALING -> Signal transduction mechanisms	T	-0.29828	0.322077	0.859107	0.362521	0.309963	0.714317
lmo0892	rsbU; serine phosphatase; K07315 sigma-B regulation protein RsbU (phosphoserine phosphatase)	rsbU	CELLULAR PROCESSES AND SIGNALING -> Signal transduction mechanisms	T, K	0.0700898	0.155702	0.106593	-0.0185054	0.146178	0.268016
lmo0893	rsbV; anti-anti-sigma factor (antagonist of RsbW); K04749 anti-sigma B factor antagonist	rsbV	CELLULAR PROCESSES AND SIGNALING -> Signal transduction mechanisms	T	1.01768	1.738	0.600294	2.78224	1.04046	2.61614
lmo0894	rsbW; serine-protein kinase RsbW (EC:2.7.11.1); K04757 serine/threonine-protein kinase RsbW [EC:2.7.11.1]	rsbW	CELLULAR PROCESSES AND SIGNALING -> Signal transduction mechanisms	T	0.719617	1.42608	0.439423	2.15251	0.534011	1.17601
lmo0895	sigB; RNA polymerase sigma factor SigB; K03090 RNA polymerase sigma-B factor	sigB	INFORMATION STORAGE AND PROCESSING -> Transcription	K	0.978789	1.96605	0.33652	1.72029	0.431306	0.423859
lmo0896	rsbX; indirect negative regulation of sigma B dependant gene expression (serine phosphatase); K05518 negative regulator of sigma-B (phosphoserine phosphatase) [EC:3.1.3.3]	rsbX			0.657891	1.05945	0.100977	-0.0178373	0.142591	0.702524
lmo0897	transporter; K03321 sulfate permease, SulP family		METABOLISM -> Inorganic ion transport and metabolism	P	-0.0157826	-0.322824	-0.0155223	-0.0193315	-0.024183	0.0190578
lmo0898	hypothetical protein; K06959 uncharacterized protein		INFORMATION STORAGE AND PROCESSING -> Transcription	K	0.000882285	-0.495741	0.0169927	-0.122742	-0.0314751	-0.176875
lmo0899	hypothetical protein; K03095 SprT-like protein		POORLY CHARACTERIZED -> Function unknown	S	0.204515	-0.450646	-0.00425171	0.163741	-0.238587	-0.142914
lmo0900			POORLY CHARACTERIZED -> Function unknown	S	-0.0687244	-0.0131477	-0.0893676	-0.0492382	-0.0457573	-0.0225697
lmo0901	PTS cellbiose transporter subunit IIC; K02761 PTS system, cellobiose-specific IIC component		METABOLISM -> Carbohydrate transport and metabolism	G	0.0641313	0.0307554	0.0797945	0.0592853	0.0340075	0.0651843
lmo0902	GntR family transcriptional regulator; K03492 GntR family transcriptional regulator		INFORMATION STORAGE AND PROCESSING -> Transcription	K	0.28965	0.297822	0.163374	0.337619	0.250016	0.493709
lmo0903			CELLULAR PROCESSES AND SIGNALING -> Posttranslational modification, protein turnover, chaperones	O	0.254022	0.58036	0.0556729	0.197528	0.11391	0.29698
lmo0904					0.253356	0.69586	0.0891676	-0.0228396	0.0799638	0.330006
lmo0905			POORLY CHARACTERIZED -> General function prediction only	R	0.402143	0.777835	0.265475	0.531635	0.163775	0.285389
lmo0906	glutathione reductase (EC:1.8.1.7); K00383 glutathione reductase (NADPH) [EC:1.8.1.7]		METABOLISM -> Energy production and conversion	C	0.345778	0.665118	0.34218	0.0633596	0.0520712	0.0780111
lmo0907	phosphoglycerate mutase; K15634 probable phosphoglycerate mutase [EC:5.4.2.12]		METABOLISM -> Carbohydrate transport and metabolism	G	0.353561	0.583492	0.0767228	-0.0123634	-0.27286	-0.791127
lmo0908			POORLY CHARACTERIZED -> General function prediction only	R	0.044496	0.416658	0.0770444	0.313085	0.0646215	-0.0806521
lmo0909			INFORMATION STORAGE AND PROCESSING -> Transcription	K	0.204179	-0.794793	-0.0578191	-0.00131963	0.120932	0.24251
lmo0910			POORLY CHARACTERIZED -> General function prediction only	R	-0.00746754	-0.953158	-0.0467443	-0.0220364	-0.0132486	0.0021978
lmo0911					-0.0286787	0.276415	-0.0709568	-0.0860822	-0.00594918	-0.0173991
lmo0912			METABOLISM -> Inorganic ion transport and metabolism	P	0.110213	-0.0620763	0.656128	-0.497308	0.0596405	0.560979
lmo0913	succinate semialdehyde dehydrogenase; K00135 succinate-semialdehyde dehydrogenase / glutarate-semialdehyde dehydrogenase [EC:1.2.1.16 1.2.1.79 1.2.1.20]		METABOLISM -> Energy production and conversion	C	0.310878	0.271863	-0.342385	0.367173	0.0644346	1.05812
lmo0914	PTS sugar transporter subunit IIB; K02760 PTS system, cellobiose-specific IIB component [EC:2.7.1.69]		METABOLISM -> Carbohydrate transport and metabolism	G	-0.412116	-0.4256	-0.306732	-0.0432301	-0.101015	-0.610284
lmo0915	PTS sugar transporter subunit IIC; K02761 PTS system, cellobiose-specific IIC component		METABOLISM -> Carbohydrate transport and metabolism	G	-1.06036	-1.81455	-0.961065	0.0891547	-0.142481	-1.64672
lmo0916	PTS sugar transporter subunit IIA; K02759 PTS system, cellobiose-specific IIA component [EC:2.7.1.69]		METABOLISM -> Carbohydrate transport and metabolism	G	-1.56671	-1.34793	-0.57623	-0.0102845	-0.250613	-1.35548
lmo0917	beta-glucosidase; K01223 6-phospho-beta-glucosidase [EC:3.2.1.86]		METABOLISM -> Carbohydrate transport and metabolism	G	-0.647591	-0.481281	-0.0539085	0.0457396	0.00757455	-0.384658
lmo0918	transcription antiterminator BglG; K03491 lichenan operon transcriptional antiterminator		CELLULAR PROCESSES AND SIGNALING -> Signal transduction mechanisms	T, K, G	-0.0372503	-0.0282036	0.0258504	-0.00113042	-0.0642417	-0.0785244
lmo0919	antibiotic ABC transporter ATP-binding protein; K18231 macrolide transport system ATP-binding/permease protein		POORLY CHARACTERIZED -> General function prediction only	R	-0.0941189	-0.124125	-0.156838	-0.237996	-0.159015	-0.0939363
lmo0920			POORLY CHARACTERIZED -> General function prediction only	R	0.203311	0.198834	0.187666	0.232955	0.0389807	0.138367
lmo0921	hypothetical protein; K08986 putative membrane protein		POORLY CHARACTERIZED -> Function unknown	S	0.0318478	0.110043	0.0180197	-0.152938	-0.0474258	-0.0702059
lmo0922	pantothenate kinase (EC:2.7.1.33); K00867 type I pantothenate kinase [EC:2.7.1.33]		METABOLISM -> Coenzyme transport and metabolism	H	0.118685	0.0752867	0.127578	0.396058	-0.0827962	0.166383
lmo0923	ABC transporter ATP-binding protein; K01990 ABC-2 type transport system ATP-binding protein		CELLULAR PROCESSES AND SIGNALING -> Defense mechanisms	V	0.307352	-0.217007	-0.103553	-0.0719274	0.215729	0.219618
lmo0924			CELLULAR PROCESSES AND SIGNALING -> Defense mechanisms	V	0.659779	-0.226682	-0.162727	-0.204421	0.271996	0.255107
lmo0925	hypothetical protein; K01992 ABC-2 type transport system permease protein		CELLULAR PROCESSES AND SIGNALING -> Defense mechanisms	V	0.983177	-0.06913	-0.0179355	0.026062	0.294558	0.215032
lmo0926			INFORMATION STORAGE AND PROCESSING -> Transcription	K	0.166945	-0.14023	0.102532	-0.427868	0.0726733	0.19887
lmo0927	hypothetical protein; K19005 lipoteichoic acid synthase [EC:2.7.8.20]		Cell wall/membrane/envelope biogenesis	M	0.342771	0.748514	0.083789	0.430397	0.31864	0.701726
lmo0928	3-methyladenine DNA glycosylase; K03652 DNA-3-methyladenine glycosylase [EC:3.2.2.21]		INFORMATION STORAGE AND PROCESSING -> Replication, recombination and repair	L	0.0716495	0.195742	0.0528787	0.032441	0.0020886	0.110943
lmo0929	sortase; K07284 sortase A [EC:3.4.22.70]		Cell wall/membrane/envelope biogenesis	M	-0.127978	-0.0573516	-0.162253	-0.176686	-0.120474	-0.109041
lmo0930			POORLY CHARACTERIZED -> General function prediction only	R	0.0639098	0.36805	-0.0190241	0.134592	0.0546217	-0.0122987
lmo0931	lipoate protein ligase A; K03800 lipoate-protein ligase A [EC:2.7.7.63]		METABOLISM -> Coenzyme transport and metabolism	H	-0.0501773	0.592912	-0.0487672	0.406998	0.0839785	-0.417039
lmo0932			POORLY CHARACTERIZED -> Function unknown	S	-0.0231188	-0.200018	-0.0356999	0.136245	-0.0157493	-0.129866
lmo0933	sugar transferase; K00721 dolichol-phosphate mannosyltransferase [EC:2.4.1.83]		Cell wall/membrane/envelope biogenesis	M	-0.0549066	0.0377307	-0.0510354	-0.0813178	-0.0265013	-0.0113322
lmo0934	hypothetical protein; K18979 epoxyqueuosine reductase [EC:1.17.99.6]		METABOLISM -> Energy production and conversion	C	-0.189887	-0.101883	-0.387866	0.302371	-0.0471121	0.0541605
lmo0935	rRNA methylase; K03216 tRNA (cytidine/uridine-2'-O-)-methyltransferase [EC:2.1.1.207]		INFORMATION STORAGE AND PROCESSING -> Translation, ribosomal structure and biogenesis	J	-0.0633351	-0.258635	-0.255294	0.1405	0.0207926	-0.0386384
lmo0936	nitroflavin reductase; K19285 FMN reductase (NADPH) [EC:1.5.1.38]		METABOLISM -> Energy production and conversion	C	-0.158794	-0.260838	-0.185256	-0.287948	-0.137814	-0.187977
lmo0937					-0.504226	-0.735032	-0.100227	0.0436001	-0.0377172	-0.844621
lmo0938	protein-tyrosine-phosphatase; K01104 protein-tyrosine phosphatase [EC:3.1.3.48]		CELLULAR PROCESSES AND SIGNALING -> Signal transduction mechanisms	T	-0.0562522	0.0238421	-0.0562648	-0.012615	-0.0239713	-0.0709968
lmo0939					-0.0111951	-0.0497618	-0.014187	0.114964	0.0115399	0.00332309
lmo0940			POORLY CHARACTERIZED -> General function prediction only	R	0.118269	0.144838	0.126959	0.323474	0.0910575	0.119165
lmo0941			POORLY CHARACTERIZED -> General function prediction only	R	-0.00368154	-0.0171187	-0.0318868	-0.00354173	-0.0102374	0.0265882
lmo0942	heat shock protein 90; K04079 molecular chaperone HtpG		CELLULAR PROCESSES AND SIGNALING -> Posttranslational modification, protein turnover, chaperones	O	0.224319	-0.0476944	0.153391	0.111204	0.215729	0.125684
lmo0943	fri; non-heme iron-binding ferritin; K04047 starvation-inducible DNA-binding protein	fri	METABOLISM -> Inorganic ion transport and metabolism	P	1.85158	0.854458	0.422941	1.85819	0.846003	0.850741
lmo0944			POORLY CHARACTERIZED -> Function unknown	S	0.202679	0.670987	0.0503891	0.439423	0.101868	0.310137
lmo0945			INFORMATION STORAGE AND PROCESSING -> Replication, recombination and repair	L, R	-0.199131	-0.39744	-0.727028	-0.0605592	-0.271042	-0.338258
lmo0946					-0.185687	-0.43334	-0.489189	-0.0777834	-0.329657	-0.448802
lmo0947	hypothetical protein; K03449 MFS transporter, CP family, cyanate transporter		METABOLISM -> Inorganic ion transport and metabolism	P	-0.337626	-0.492743	-0.657099	0.11111	-0.0922941	0.0451714
lmo0948			INFORMATION STORAGE AND PROCESSING -> Transcription	K	-0.210524	-0.289187	-0.576954	-0.275171	-0.086485	-0.0724345
lmo0949			POORLY CHARACTERIZED -> General function prediction only	R	0.171593	0.0553185	0.371384	-0.0611003	0.0737347	0.0814339
lmo0950			POORLY CHARACTERIZED -> General function prediction only	R	0.0303144	0.219682	-0.0502519	-0.0952118	-0.107241	-0.11215
lmo0951					0.0880951	0.244349	0.0984777	0.100704	0.105039	0.158477
lmo0952					-0.0333885	-0.0604432	0.037243	-0.0840694	-0.000584766	0.124584
lmo0953					0.0298174	0.0185991	0.0285066	-0.0255034	0.228153	0.602852
lmo0954					-1.32729	0.336428	-0.844879	0.12782	-1.03837	-0.717841
lmo0955			CELLULAR PROCESSES AND SIGNALING -> Signal transduction mechanisms	T, K	-0.850377	0.360562	-0.572644	0.183362	-0.798153	-0.721057
lmo0956	N-acetylglucosamine-6P-phosphate deacetylase; K01443 N-acetylglucosamine-6-phosphate deacetylase [EC:3.5.1.25]		METABOLISM -> Carbohydrate transport and metabolism	G	1.00976	0.820702	-1.02709	0.693391	0.363379	0.24616
lmo0957	glucosamine-6-phosphate isomerase; K02564 glucosamine-6-phosphate deaminase [EC:3.5.99.6]		METABOLISM -> Carbohydrate transport and metabolism	G	1.14955	0.70637	-0.865964	0.988346	0.283307	0.268819
lmo0958	GntR family transcirptional regulator; K03710 GntR family transcriptional regulator		INFORMATION STORAGE AND PROCESSING -> Transcription	K	1.06726	0.384371	-0.784276	0.581139	0.394151	-0.206887
lmo0959	undacaprenyl-phosphate N-acetylglucosaminyltransferase; K02851 UDP-GlcNAc:undecaprenyl-phosphate GlcNAc-1-phosphate transferase [EC:2.7.8.33]		Cell wall/membrane/envelope biogenesis	M	-0.0141289	0.307417	0.000134199	0.549396	0.00175845	0.0270064
lmo0960			CELLULAR PROCESSES AND SIGNALING -> Posttranslational modification, protein turnover, chaperones	O	-0.0673763	-0.711495	0.214328	0.271373	-0.0270987	0.0493373
lmo0961	protease; K08303 putative protease [EC:3.4.-.-]		CELLULAR PROCESSES AND SIGNALING -> Posttranslational modification, protein turnover, chaperones	O	-0.312789	-0.952018	0.508634	-0.0897987	-0.0857276	-0.162261
lmo0962	lemA; LemA protein; K03744 LemA protein	lemA	POORLY CHARACTERIZED -> Function unknown	S	-0.80298	-0.404973	0.146033	-0.494563	-0.0649747	-0.758675
lmo0963	heat shock protein HtpX; K03799 heat shock protein HtpX [EC:3.4.24.-]		CELLULAR PROCESSES AND SIGNALING -> Posttranslational modification, protein turnover, chaperones	O	-0.451324	-0.440828	-0.127973	-0.246947	-0.490212	-0.866819
lmo0964			METABOLISM -> Secondary metabolites biosynthesis, transport and catabolism	Q	0.450374	-0.183676	0.0287847	0.713517	0.352874	0.218392
lmo0965			POORLY CHARACTERIZED -> Function unknown	S	0.574694	0.879548	0.368904	-0.113026	0.243422	0.216705
lmo0966			POORLY CHARACTERIZED -> General function prediction only	R	0.0204156	0.645036	0.0420663	-0.0110516	0.0377057	0.0928285
lmo0967	hypothetical protein; K07816 putative GTP pyrophosphokinase [EC:2.7.6.5]		POORLY CHARACTERIZED -> Function unknown	S	0.356327	0.205229	0.0449419	0.251884	0.0978496	0.545208
lmo0968	ppnK; inorganic polyphosphate/ATP-NAD kinase (EC:2.7.1.23); K00858 NAD kinase [EC:2.7.1.23]	ppnK	METABOLISM -> Carbohydrate transport and metabolism	G	0.442775	0.565837	0.323692	0.177064	0.257819	0.337762
lmo0969	ribosomal large subunit pseudouridine synthetase; K06180 23S rRNA pseudouridine1911/1915/1917 synthase [EC:5.4.99.23]		INFORMATION STORAGE AND PROCESSING -> Translation, ribosomal structure and biogenesis	J	0.239072	0.478026	0.31134	-0.0354306	0.125112	0.136159
lmo0970	enoyl-ACP reductase (EC:1.3.1.10); K00208 enoyl-[acyl-carrier protein] reductase I [EC:1.3.1.9 1.3.1.10]		METABOLISM -> Lipid transport and metabolism	I	-0.0715683	0.169528	0.441553	0.135702	-0.177206	-0.00441362
lmo0971	dltD; DltD protein for D-alanine esterification of lipoteichoic acid and wall teichoic acid; K03740 D-alanine transfer protein	dltD	Cell wall/membrane/envelope biogenesis	M	0.593368	-1.07237	-0.788934	0.0562932	1.46589	1.45267
lmo0972	dltC; D-alanine--poly(phosphoribitol) ligase subunit 2 (EC:6.1.1.13); K14188 D-alanine--poly(phosphoribitol) ligase subunit 2 [EC:6.1.1.13]	dltC	METABOLISM -> Lipid transport and metabolism	I, Q	1.17053	-0.381682	-0.347849	0.835858	1.05266	1.48347
lmo0973	dltB; DltB protein for D-alanine esterification of lipoteichoic acid and wall teichoic acid; K03739 membrane protein involved in D-alanine export	dltB	Cell wall/membrane/envelope biogenesis	M	1.09108	-0.11524	-0.690075	0.183519	0.904897	1.2816
lmo0974	dltA; D-alanine--poly(phosphoribitol) ligase subunit 1 (EC:6.1.1.13); K03367 D-alanine--poly(phosphoribitol) ligase subunit 1 [EC:6.1.1.13]	dltA	METABOLISM -> Secondary metabolites biosynthesis, transport and catabolism	Q	1.42958	0.853299	-0.104584	0.644604	1.27784	1.78434
lmo0975	ribose-5-phosphate isomerase A; K01807 ribose 5-phosphate isomerase A [EC:5.3.1.6]		METABOLISM -> Carbohydrate transport and metabolism	G	0.00248399	-0.0427673	-0.0525312	-0.469532	-0.150743	-0.0781956
lmo0976			INFORMATION STORAGE AND PROCESSING -> Transcription	K, R	-0.504544	-0.549939	-0.767909	-0.0815907	-0.425242	-0.477373
lmo0977			METABOLISM -> Inorganic ion transport and metabolism	P	-0.637412	-0.358928	-0.581187	-0.0436301	-0.272758	-0.220518
lmo0978	branched-chain amino acid aminotransferase (EC:2.6.1.42); K00826 branched-chain amino acid aminotransferase [EC:2.6.1.42]		METABOLISM -> Amino acid transport and metabolism	E, H	0.428285	0.608256	0.307594	0.621417	0.231447	0.158474
lmo0979	daunorubicin resistance ATP-binding protein; K01990 ABC-2 type transport system ATP-binding protein		CELLULAR PROCESSES AND SIGNALING -> Defense mechanisms	V	0.142043	0.0278273	-0.000272758	-0.123827	0.0772844	-0.031106
lmo0980	ABC transporter permease; K01992 ABC-2 type transport system permease protein		CELLULAR PROCESSES AND SIGNALING -> Defense mechanisms	V	0.319004	-0.0308465	0.14679	0.0332317	0.0955497	-0.0465132
lmo0981			METABOLISM -> Amino acid transport and metabolism	E, G, P, R	0.196345	-0.0381684	0.154807	0.65924	0.239522	0.266868
lmo0982			METABOLISM -> Carbohydrate transport and metabolism	G	0.497535	0.790743	0.359728	-0.0998718	0.138505	0.0660802
lmo0983	glutathione peroxidase; K00432 glutathione peroxidase [EC:1.11.1.9]		CELLULAR PROCESSES AND SIGNALING -> Posttranslational modification, protein turnover, chaperones	O	0.37882	0.244842	0.610217	-0.0176377	0.034336	-0.391395
lmo0984			CELLULAR PROCESSES AND SIGNALING -> Signal transduction mechanisms	T, K	-0.0466897	-0.635129	-0.0446673	-0.0209453	0.00343091	-0.0254382
lmo0985					0.131999	-0.564691	0.212014	0.0935581	0.0822651	0.167755
lmo0986	antibiotic ABC transporter ATP-binding protein; K11050 multidrug/hemolysin transport system ATP-binding protein		CELLULAR PROCESSES AND SIGNALING -> Defense mechanisms	V	-0.138482	-0.0506462	-0.0486017	-0.069747	-0.00635964	-0.0177082
lmo0987	CylB protein; K11051 multidrug/hemolysin transport system permease protein		CELLULAR PROCESSES AND SIGNALING -> Defense mechanisms	V	-0.0689254	-0.614154	-0.00905687	-0.103612	-0.045405	-0.0632252
lmo0988	prfC; peptide chain release factor 3; K02837 peptide chain release factor 3	prfC	INFORMATION STORAGE AND PROCESSING -> Translation, ribosomal structure and biogenesis	J	-0.215024	-0.640031	-0.359202	-0.070112	-0.198121	0.0537096
lmo0989			INFORMATION STORAGE AND PROCESSING -> Transcription	K	0.403997	-0.0260194	0.0230025	0.247992	-0.0265351	0.268197
lmo0990			CELLULAR PROCESSES AND SIGNALING -> Defense mechanisms	V	0.378472	0.0276275	0.123921	0.143767	0.0189712	0.119078
lmo0991			METABOLISM -> Inorganic ion transport and metabolism	P	-0.910683	-0.452678	-0.69928	-0.533479	-0.512873	-0.414234
lmo0992			METABOLISM -> Inorganic ion transport and metabolism	P	0.132755	0.17344	-0.163129	0.125412	-0.0540426	-0.10592
lmo0993			METABOLISM -> Inorganic ion transport and metabolism	P	0.260539	0.0650349	0.130415	0.16065	-0.0042965	-0.0480334
lmo0994			METABOLISM -> Amino acid transport and metabolism	E, G, P, R	0.0862775	0.195881	-0.681186	0.80073	0.818948	0.300664
lmo0995			METABOLISM -> Carbohydrate transport and metabolism	G	-0.421404	0.278435	0.0119126	1.32882	0.225439	0.268438
lmo0996	methylated-DNA-protein-cysteine methyltransferase; K00567 methylated-DNA-[protein]-cysteine S-methyltransferase [EC:2.1.1.63]		INFORMATION STORAGE AND PROCESSING -> Replication, recombination and repair	L	-0.0708434	0.0817932	-0.0637633	-0.45544	-0.11668	-0.0779743
lmo0997	clpE; ATP-dependent protease; K03697 ATP-dependent Clp protease ATP-binding subunit ClpE	clpE	CELLULAR PROCESSES AND SIGNALING -> Posttranslational modification, protein turnover, chaperones	O	-1.04184	-0.0377206	-1.42649	-1.57416	-0.814732	-1.48721
lmo0998			POORLY CHARACTERIZED -> General function prediction only	R	0.370512	0.451457	0.536421	0.294885	0.281011	0.788569
lmo0999			METABOLISM -> Amino acid transport and metabolism	E, G, P, R	0.0782939	-0.180791	0.0458392	-0.784781	-0.03247	0.0734486
lmo1000			METABOLISM -> Secondary metabolites biosynthesis, transport and catabolism	Q	0.29564	0.612691	0.245495	0.667666	0.213572	0.214047
lmo1001			POORLY CHARACTERIZED -> Function unknown	S	-0.14469	0.159785	-0.070272	0.228887	0.0187163	0.0195068
lmo1002	ptsH; phosphocarrier protein HPr; K11189 phosphocarrier protein	ptsH	METABOLISM -> Carbohydrate transport and metabolism	G	0.24709	0.644283	0.648085	1.6143	0.201382	1.11994
lmo1003	phosphotransferase system enzyme I; K08483 phosphotransferase system, enzyme I, PtsI [EC:2.7.3.9]		METABOLISM -> Carbohydrate transport and metabolism	G	-0.700499	-0.174247	-0.120345	-2.81509	-1.47328	-1.54004
lmo1004			Cell cycle control, cell division, chromosome partitioning	D, S	-0.39041	0.0290939	-0.388605	-0.0943209	-0.0617531	0.0517979
lmo1005	3-hydroxyisobutyrate dehydrogenase; K00020 3-hydroxyisobutyrate dehydrogenase [EC:1.1.1.31]		METABOLISM -> Lipid transport and metabolism	I	-0.172034	0.0777817	-0.0828183	-0.0549477	-0.0650258	-0.132634
lmo1006	aminotransferase; K00841 aminotransferase [EC:2.6.1.-]		METABOLISM -> Amino acid transport and metabolism	E	-0.0882327	0.0742271	-0.120737	0.00547473	-0.0554062	-0.117322
lmo1007					-0.0470181	-0.0417231	0.155478	-0.810231	-0.212289	-0.353848
lmo1008			POORLY CHARACTERIZED -> Function unknown	S	0.271342	0.425006	0.611889	0.380189	0.219047	0.227087
lmo1009			POORLY CHARACTERIZED -> General function prediction only	R	0.167642	0.118509	0.0181953	0.317873	0.0983596	0.21814
lmo1010			INFORMATION STORAGE AND PROCESSING -> Transcription	K	0.305882	0.423643	0.152619	0.201671	0.413333	0.533016
lmo1011	tetrahydrodipicolinate succinylase; K05822 tetrahydrodipicolinate N-acetyltransferase [EC:2.3.1.89]		METABOLISM -> Amino acid transport and metabolism	E	0.224637	0.196653	0.241908	0.386964	0.0717568	0.180009
lmo1012	N-acyl-L-amino acid amidohydrolase; K05823 N-acetyldiaminopimelate deacetylase [EC:3.5.1.47]		POORLY CHARACTERIZED -> General function prediction only	R	-0.592002	-0.601623	-0.399733	-1.13778	-0.236864	-0.663104
lmo1013	hypothetical protein; K03442 small conductance mechanosensitive channel		Cell wall/membrane/envelope biogenesis	M	0.223127	-0.0389781	0.217344	-0.0395444	0.148894	-0.000324201
lmo1014	gbuA; glycine/betaine ABC transporter ATP-binding protein; K02000 glycine betaine/proline transport system ATP-binding protein [EC:3.6.3.32]	gbuA	METABOLISM -> Amino acid transport and metabolism	E	-0.493165	-0.350997	-0.265381	-0.0662324	-0.653077	-0.258768
lmo1015	gbuB; glycine/betaine ABC transporter permease; K02001 glycine betaine/proline transport system permease protein	gbuB	METABOLISM -> Amino acid transport and metabolism	E	-0.76207	-0.830466	-0.0860209	-0.112756	-0.779195	-0.839757
lmo1016	gbuC; glycine/betaine ABC transporter substrate-binding protein; K02002 glycine betaine/proline transport system substrate-binding protein	gbuC	METABOLISM -> Amino acid transport and metabolism	E	-0.628262	-0.204956	0.304339	0.166945	-0.744929	-0.509252
lmo1017	PTS glucose transporter subunit IIA; K02777 PTS system, glucose-specific IIA component [EC:2.7.1.69]		METABOLISM -> Carbohydrate transport and metabolism	G	-0.658283	-0.616563	0.398135	0.0740954	-0.345428	-0.439805
lmo1018	copper homeostasis protein CutC; K06201 copper homeostasis protein		METABOLISM -> Inorganic ion transport and metabolism	P	-0.202135	0.0386896	0.289154	0.161062	0.126165	0.214233
lmo1019	hypothetical protein; K00243 hypothetical protein		POORLY CHARACTERIZED -> Function unknown	S	-0.0285715	0.150316	-0.189413	-1.01943	-0.0634714	0.259236
lmo1020	hypothetical protein; K11622 lia operon protein LiaF		POORLY CHARACTERIZED -> Function unknown	S	-0.318503	0.393466	-0.538857	0.0507101	-0.206561	-0.117085
lmo1021	two-component sensor histidine kinase; K11617 two-component system, NarL family, sensor histidine kinase LiaS [EC:2.7.13.3]		CELLULAR PROCESSES AND SIGNALING -> Signal transduction mechanisms	T	-0.0421002	0.68961	-0.275566	-1.24614	-0.111897	-0.0703592
lmo1022	two-component response regulator; K11618 two-component system, NarL family, response regulator LiaR		CELLULAR PROCESSES AND SIGNALING -> Signal transduction mechanisms	T, K	0.0125181	0.744512	-0.172316	0.16861	0.096683	-0.0240646
lmo1023	potassium transporter; K03499 trk system potassium uptake protein TrkA		METABOLISM -> Inorganic ion transport and metabolism	P	-0.551624	0.290882	-0.85671	-0.644571	-0.435141	-0.528216
lmo1024					0.219714	0.329382	0.147384	0.0210884	0.208202	0.270925
lmo1025			POORLY CHARACTERIZED -> Function unknown	S	0.36282	0.53551	0.346506	0.0112023	0.274971	0.274939
lmo1026			INFORMATION STORAGE AND PROCESSING -> Transcription	K	-0.606589	-0.926963	-0.452924	0.0610312	-0.565361	-1.0319
lmo1027	hypothetical protein; K12574 ribonuclease J [EC:3.1.-.-]		POORLY CHARACTERIZED -> General function prediction only	R	-0.68968	-0.175156	-1.32734	-0.0085546	-0.96975	-1.08309
lmo1028			POORLY CHARACTERIZED -> Function unknown	S	-0.851156	-0.268949	-0.86245	1.32664	-0.31262	1.51383
lmo1029			POORLY CHARACTERIZED -> General function prediction only	R	-0.00930005	0.133746	-0.0421011	-0.0612975	0.0242987	0.0428469
lmo1030			INFORMATION STORAGE AND PROCESSING -> Transcription	K	0.0364405	-0.0493753	0.0633653	-0.0689125	0.0438458	0.0829133
lmo1031			METABOLISM -> Carbohydrate transport and metabolism	G	0.0299356	-0.205574	0.005774	-0.0542496	0.061097	0.0652727
lmo1032	transketolase; K00615 transketolase [EC:2.2.1.1]		METABOLISM -> Carbohydrate transport and metabolism	G	0.0692039	-0.107543	0.0654043	-0.449419	-0.0738455	0.00699648
lmo1033	transketolase; K00615 transketolase [EC:2.2.1.1]		METABOLISM -> Carbohydrate transport and metabolism	G	0.00333341	-0.325402	-0.029741	0.0027923	0.0183163	-0.0179674
lmo1034	glycerol kinase; K00864 glycerol kinase [EC:2.7.1.30]		METABOLISM -> Energy production and conversion	C	-0.112462	-0.129044	-0.12925	-0.164526	-0.0879671	-0.0734778
lmo1035	PTS beta-glucoside transporter subunit IIABC; K02755 PTS system, beta-glucosides-specific IIA component [EC:2.7.1.69] K02756 PTS system, beta-glucosides-specific IIB component [EC:2.7.1.69] K02757 PTS system, beta-glucosides-specific IIC component		METABOLISM -> Carbohydrate transport and metabolism	G	0.10711	0.0814776	0.0938701	0.0802272	-0.00708171	0.0257103
lmo1036					0.0731934	0.0343083	-0.0338528	-0.0749639	0.0305119	-0.0332603
lmo1037			POORLY CHARACTERIZED -> Function unknown	S	0.140961	0.163081	0.209889	0.0171632	0.036121	0.197109
lmo1038	hypothetical protein; K03752 molybdopterin-guanine dinucleotide biosynthesis protein A [EC:2.7.7.77]		METABOLISM -> Coenzyme transport and metabolism	H	0.197564	0.502016	0.3107	0.0815261	0.310432	0.0610581
lmo1039	ABC transporter ATP-binding protein; K02017 molybdate transport system ATP-binding protein [EC:3.6.3.29]		METABOLISM -> Amino acid transport and metabolism	E	0.0696217	0.309177	0.25578	0.13721	0.0290797	-0.122975
lmo1040	molybdenum ABC transporter permease; K02018 molybdate transport system permease protein		METABOLISM -> Inorganic ion transport and metabolism	P	0.31373	0.348159	0.43722	0.145492	-0.0198375	0.0940127
lmo1041	molybdate ABC transporter substrate-binding protein; K02020 molybdate transport system substrate-binding protein		METABOLISM -> Inorganic ion transport and metabolism	P	-0.043053	0.138526	-0.0347052	-0.0211005	-0.0880394	0.00736052
lmo1042	molybdopterin biosynthesis protein MoeA; K03750 molybdopterin molybdotransferase [EC:2.10.1.1]		METABOLISM -> Coenzyme transport and metabolism	H	-0.00832163	0.23033	0.074264	0.118691	-0.0557893	-0.0640151
lmo1043	molybdopterin-guanine dinucleotide biosynthesis MobB; K03753 molybdopterin-guanine dinucleotide biosynthesis protein B		METABOLISM -> Coenzyme transport and metabolism	H	-0.000115689	-0.00435356	0.0993821	-0.196257	-0.0496501	0.0189097
lmo1044	molybdopterin converting factor subunit 2; K03635 molybdopterin synthase catalytic subunit [EC:2.8.1.12]		METABOLISM -> Coenzyme transport and metabolism	H	-0.0799312	-0.0291532	0.0179085	-0.0974454	-0.0453525	-0.0976677
lmo1045	molybdopterin converting factor subunit 1; K03636 molybdopterin synthase sulfur carrier subunit		METABOLISM -> Coenzyme transport and metabolism	H	-0.109257	-0.0558453	0.128103	0.0425666	0.0355748	0.179392
lmo1046	moaC; molybdenum cofactor biosynthesis protein MoaC; K03637 cyclic pyranopterin phosphate synthase [EC:4.1.99.18]	moaC	METABOLISM -> Coenzyme transport and metabolism	H	-0.030297	-0.0917247	0.00446859	0.149514	-0.000463627	0.027026
lmo1047	moaA; molybdenum cofactor biosynthesis protein A; K03639 cyclic pyranopterin phosphate synthase [EC:4.1.99.18]	moaA	METABOLISM -> Coenzyme transport and metabolism	H	-0.25548	-0.295767	0.207999	-0.161639	0.166117	0.00159103
lmo1048	molybdenum cofactor biosynthesis protein B; K03638 molybdenum cofactor biosynthesis protein B		METABOLISM -> Coenzyme transport and metabolism	H	-0.840815	-0.436956	-0.319883	0.0109394	-0.251809	-0.361264
lmo1049	molybdopterin biosynthesis protein MoeB; K11996 adenylyltransferase and sulfurtransferase		METABOLISM -> Coenzyme transport and metabolism	H	-0.458442	-0.519308	-0.210413	-0.00256602	0.0100397	-0.346911
lmo1050			POORLY CHARACTERIZED -> General function prediction only	R	0.102362	0.210372	0.188118	-1.04838	-0.1385	0.00573743
lmo1051	def; peptide deformylase (EC:3.5.1.88); K01462 peptide deformylase [EC:3.5.1.88]	def	INFORMATION STORAGE AND PROCESSING -> Translation, ribosomal structure and biogenesis	J	0.353654	0.138039	0.203029	0.639098	0.381789	0.779012
lmo1052	pdhA; pyruvate dehydrogenase subunit E1 alpha; K00161 pyruvate dehydrogenase E1 component alpha subunit [EC:1.2.4.1]	pdhA	METABOLISM -> Energy production and conversion	C	-0.178972	1.14952	0.413576	0.848137	-0.0264835	0.232005
lmo1053	PdhB; pyruvate dehydrogenase subunit E1 beta; K00162 pyruvate dehydrogenase E1 component beta subunit [EC:1.2.4.1]	PdhB	METABOLISM -> Energy production and conversion	C	0.0337536	0.6433	0.571736	0.318634	-0.53999	-0.108859
lmo1054	pdhC; dihydrolipoamide acetyltransferase; K00627 pyruvate dehydrogenase E2 component (dihydrolipoamide acetyltransferase) [EC:2.3.1.12]	pdhC	METABOLISM -> Energy production and conversion	C	0.324153	0.751196	0.892428	0.589687	-0.223511	-0.989586
lmo1055	PdhD; dihydrolipoamide dehydrogenase (EC:1.8.1.4); K00382 dihydrolipoamide dehydrogenase [EC:1.8.1.4]	PdhD	METABOLISM -> Energy production and conversion	C	0.371048	0.785584	1.27111	0.234443	0.102248	-0.777319
lmo1056					-0.341107	-0.91417	0.0464343	-0.206961	-0.90579	-0.278728
lmo1057			METABOLISM -> Energy production and conversion	C	-0.250428	-0.474541	-0.243676	0.148934	-0.189566	-0.281107
lmo1058			POORLY CHARACTERIZED -> Function unknown	S	-0.279077	-0.21738	-0.0781031	-0.0266491	-0.180521	-0.277121
lmo1059			CELLULAR PROCESSES AND SIGNALING -> Posttranslational modification, protein turnover, chaperones	O	-0.0933993	-0.0137993	-0.0568373	0.0589108	-0.200863	-0.271484
lmo1060	transcriptional regulator; K18344 two-component system, OmpR family, response regulator VanR		CELLULAR PROCESSES AND SIGNALING -> Signal transduction mechanisms	T, K	-0.0963601	-0.165378	-0.100663	-0.0672842	-0.0891623	-0.0882907
lmo1061	two-component sensor histidine kinase; K18345 two-component system, OmpR family, sensor histidine kinase VanS [EC:2.7.13.3]		CELLULAR PROCESSES AND SIGNALING -> Signal transduction mechanisms	T	-0.0123938	-0.141903	0.0110955	0.00498648	0.00604106	-0.00273107
lmo1062	ABC transporters permease; K02004 putative ABC transport system permease protein		CELLULAR PROCESSES AND SIGNALING -> Defense mechanisms	V	-0.00949836	0.00778986	-0.0306446	-0.076225	-0.0226647	-0.00573069
lmo1063	ABC transporter ATP binding protein; K02003 putative ABC transport system ATP-binding protein		CELLULAR PROCESSES AND SIGNALING -> Defense mechanisms	V	-0.1314	-0.100585	-0.117799	-0.0274002	-0.0806216	-0.0607841
lmo1064	transporter; K03284 magnesium transporter		METABOLISM -> Inorganic ion transport and metabolism	P	-0.139703	0.111703	-0.0465344	-0.0231708	-0.416002	-0.452255
lmo1065			POORLY CHARACTERIZED -> Function unknown	S	-0.455782	0.172392	0.030106	0.161392	-0.198665	0.217172
lmo1066	myo-inositol-1(or 4)-monophosphatase; K01092 myo-inositol-1(or 4)-monophosphatase [EC:3.1.3.25]		METABOLISM -> Carbohydrate transport and metabolism	G	0.285752	0.104899	0.127333	0.133357	0.242535	0.292387
lmo1067	GTP-binding elongation factor; K06207 GTP-binding protein		CELLULAR PROCESSES AND SIGNALING -> Signal transduction mechanisms	T	-1.08074	-1.25158	-0.822844	0.258657	-0.634501	-0.662644
lmo1068					-0.0624216	-0.89448	-0.0382703	-0.0262395	-0.0470196	-0.530306
lmo1069			POORLY CHARACTERIZED -> Function unknown	S	-0.0146476	-0.457704	0.00790945	0.161852	-0.0257449	-0.0289849
lmo1070			POORLY CHARACTERIZED -> Function unknown	S	0.719403	0.550503	0.759357	0.734188	0.812029	0.95992
lmo1071	cell division protein FtsW; K03588 cell division protein FtsW		Cell cycle control, cell division, chromosome partitioning	D	0.192212	0.48352	0.275663	0.177986	0.182754	0.290181
lmo1072	pycA; pyruvate carboxylase (EC:6.4.1.1); K01958 pyruvate carboxylase [EC:6.4.1.1]	pycA	METABOLISM -> Energy production and conversion	C	-0.299817	0.718478	0.0187915	0.877385	0.098969	0.0360822
lmo1073	metal ABC transporter substrate-binding protein; K02016 iron complex transport system substrate-binding protein		METABOLISM -> Inorganic ion transport and metabolism	P	-0.938553	-0.755361	-0.934575	-0.0462366	-0.512724	-0.277048
lmo1074	teichoic acid translocation permease TagG; K09692 teichoic acid transport system permease protein		Cell wall/membrane/envelope biogenesis	M, G	-0.0941585	-0.607036	-0.0546193	-0.116532	-0.0739097	-0.647921
lmo1075	teichoic acid ABC transporter ATP-binding protein; K09693 teichoic acid transport system ATP-binding protein [EC:3.6.3.40]		Cell wall/membrane/envelope biogenesis	M, G	-0.0527323	-0.544388	-0.0152134	0.0607071	-0.000854611	-0.405024
lmo1076			CELLULAR PROCESSES AND SIGNALING -> Cell motility	N, U	-0.186627	-0.293023	-0.146218	-0.376203	-0.23251	-0.441326
lmo1077	teichoic acid biosynthesis protein B; K18704 CDP-ribitol ribitolphosphotransferase [EC:2.7.8.14]		Cell wall/membrane/envelope biogenesis	M	-0.0221995	0.411065	-0.00775302	-0.0344507	-0.00152642	0.0814145
lmo1078	UDP-glucose pyrophosphorylase; K00963 UTP--glucose-1-phosphate uridylyltransferase [EC:2.7.7.9]		Cell wall/membrane/envelope biogenesis	M	-0.00782098	-0.315651	-0.086995	-0.0709559	-0.0918764	-0.100203
lmo1079			POORLY CHARACTERIZED -> Function unknown	S	-0.0508913	-0.0665231	-0.061354	-0.109521	-0.145307	0.210369
lmo1080			Cell wall/membrane/envelope biogenesis	M	-0.0706047	-0.185182	-0.0883208	-0.0934079	-0.0594086	0.0408533
lmo1081	glucose-1-phosphate thymidyl transferase; K00973 glucose-1-phosphate thymidylyltransferase [EC:2.7.7.24]		Cell wall/membrane/envelope biogenesis	M	-0.0575056	-0.203613	-0.0866811	0.0538454	-0.0632309	-0.296669
lmo1082	dTDP-sugar epimerase; K01790 dTDP-4-dehydrorhamnose 3,5-epimerase [EC:5.1.3.13]		Cell wall/membrane/envelope biogenesis	M	-0.0910164	-0.349141	-0.0845637	-0.143628	-0.0866064	0.166961
lmo1083	dTDP-D-glucose 4,6-dehydratase; K01710 dTDP-glucose 4,6-dehydratase [EC:4.2.1.46]		Cell wall/membrane/envelope biogenesis	M	-0.0668589	-0.194335	-0.0411989	-0.0945654	-0.0713106	-0.393832
lmo1084	DTDP-L-rhamnose synthetase; K00067 dTDP-4-dehydrorhamnose reductase [EC:1.1.1.133]		Cell wall/membrane/envelope biogenesis	M	-0.12188	-0.457526	-0.0898919	-0.521053	-0.0874934	-0.706878
lmo1085			Cell wall/membrane/envelope biogenesis	M	-0.0149133	0.195136	-0.033659	0.00799907	-0.0113383	0.255375
lmo1086	ispD; 2-C-methyl-D-erythritol 4-phosphate cytidylyltransferase (EC:2.7.7.60); K00991 2-C-methyl-D-erythritol 4-phosphate cytidylyltransferase [EC:2.7.7.60]	ispD	METABOLISM -> Lipid transport and metabolism	I	-0.101537	0.502112	-0.0769496	0.118613	-0.0676794	0.8461
lmo1087	glucitol dehydrogenase; K05352 ribitol-5-phosphate 2-dehydrogenase [EC:1.1.1.137]		METABOLISM -> Amino acid transport and metabolism	E, R	-0.0210264	0.264458	-0.0468763	-0.27117	-0.0313488	-0.0785957
lmo1088		tagB	Cell wall/membrane/envelope biogenesis	M	-0.00332273	0.197678	-0.0185423	-0.0992876	-0.068302	0.375623
lmo1089	tagD; glycerol-3-phosphate cytidylyltransferase; K00980 glycerol-3-phosphate cytidylyltransferase [EC:2.7.7.39]	tagD	Cell wall/membrane/envelope biogenesis	M, I	-0.071851	-0.0428536	-0.0820439	-0.11176	-0.0573075	-0.151894
lmo1090			Cell wall/membrane/envelope biogenesis	M	0.0173027	0.119736	0.0237133	0.32269	-0.0185827	0.0245564
lmo1091			Cell wall/membrane/envelope biogenesis	M	-0.129667	-0.195609	-0.19728	-1.7875	-0.357808	-0.536869
lmo1092	nicotinate phosphoribosyltransferase; K00763 nicotinate phosphoribosyltransferase [EC:6.3.4.21]		METABOLISM -> Coenzyme transport and metabolism	H	0.0476395	0.221333	0.349136	0.77594	0.142784	0.254021
lmo1093	nadE; NAD synthetase (EC:6.3.1.5); K01916 NAD synthase [EC:6.3.1.5]	nadE	METABOLISM -> Coenzyme transport and metabolism	H	0.133176	0.257014	0.175155	0.423249	0.0364092	-0.0113596
lmo1094			POORLY CHARACTERIZED -> Function unknown	S	0.0948413	-0.0598584	0.111989	0.198156	-0.0185403	-0.0429897
lmo1095	PTS cellbiose transporter subunit IIB; K02760 PTS system, cellobiose-specific IIB component [EC:2.7.1.69]		METABOLISM -> Carbohydrate transport and metabolism	G	0.0244891	0.0698723	0.00279594	0.137306	-0.0624531	-0.0674106
lmo1096	guaA; GMP synthase (EC:6.3.5.2); K01951 GMP synthase (glutamine-hydrolysing) [EC:6.3.5.2]	guaA	METABOLISM -> Nucleotide transport and metabolism	F	0.200858	0.204963	0.732384	1.1915	0.209621	0.80168
lmo1097			INFORMATION STORAGE AND PROCESSING -> Replication, recombination and repair	L	0.0527056	0.00935293	0.0668758	0.0824625	0.0418691	0.0351265
lmo1098					-0.0726592	-0.12671	-0.0822264	-0.119082	-0.109024	-0.0829332
lmo1099			CELLULAR PROCESSES AND SIGNALING -> Signal transduction mechanisms	T, K	-0.0344815	-0.0487072	-0.0512727	0.0343892	0.000320908	0.0265279
lmo1100	cadA; cadmium resistance protein; K01534 Cd2ﶙexporting ATPase [EC:3.6.3.3 3.6.3.5]	cadA	METABOLISM -> Inorganic ion transport and metabolism	P	-0.0410526	-0.0245974	-0.025281	-0.0427624	0.0095576	0.00503538
lmo1101	lipoprotein signal peptidase; K03101 signal peptidase II [EC:3.4.23.36]		Cell wall/membrane/envelope biogenesis	M, U	0.0530859	0.128089	0.172771	0.229442	0.0267346	0.0205091
lmo1102			INFORMATION STORAGE AND PROCESSING -> Transcription	K	-0.0295266	-0.0266509	-0.0303835	-0.066348	-0.0156108	-0.0352305
lmo1103					0.142531	0.153793	0.158578	-0.179865	-0.00692844	-0.0752212
lmo1104			Cell wall/membrane/envelope biogenesis	M	0.00654315	-0.0151666	-0.0125423	0.0407122	-0.0116571	-0.00111034
lmo1105			Cell cycle control, cell division, chromosome partitioning	D	-0.0649356	-0.0593204	-0.11972	-0.0766772	-0.0854881	-0.0933504
lmo1106			INFORMATION STORAGE AND PROCESSING -> Replication, recombination and repair	L, R	-0.0155444	-0.0313384	-0.0271484	-0.0159827	-0.0102518	-0.00859081
lmo1107					-0.0616299	-0.066659	-0.0836056	-0.111338	-0.0619986	-0.0719618
lmo1108			POORLY CHARACTERIZED -> General function prediction only	R	0.00760316	-0.0453534	-0.061328	-0.0136046	0.0078234	0.0151117
lmo1109					-0.0266662	-0.000198781	-0.0352168	-0.0200858	-0.0631484	-0.053078
lmo1110					-0.0788702	-0.141816	-0.102147	-0.172421	-0.144429	-0.14177
lmo1111	hypothetical protein; K07467 phage replication initiation protein		INFORMATION STORAGE AND PROCESSING -> Transcription	K	-0.0827049	-0.101592	-0.128696	-0.125993	-0.0603783	-0.0934862
lmo1112			Cell cycle control, cell division, chromosome partitioning	D	0.0104971	-0.0106336	0.0237649	0.0307858	-0.0393534	0.012285
lmo1113					0.0324376	0.0338793	0.0225401	0.0587633	-0.0134731	0.0322608
lmo1114					-0.0693375	-0.0660515	-0.0865195	-0.174105	-0.0866026	-0.0770375
lmo1115					-0.107544	-0.156792	-0.13654	-0.0740684	-0.111271	-0.13004
lmo1116			INFORMATION STORAGE AND PROCESSING -> Transcription	K	-0.0659563	-0.117493	-0.101695	-0.159883	-0.0818495	0.0761715
lmo1117			METABOLISM -> Amino acid transport and metabolism	E	-0.0535653	-0.113951	-0.115738	-0.0658822	-0.0495366	-0.0798993
lmo1118			INFORMATION STORAGE AND PROCESSING -> Replication, recombination and repair	L	-0.130963	-0.156573	-0.152782	-0.420254	-0.124567	-0.129834
lmo1119	methylase; K06223 DNA adenine methylase [EC:2.1.1.72]		INFORMATION STORAGE AND PROCESSING -> Replication, recombination and repair	L	-0.0226452	-0.0691663	-0.0353723	0.00266154	-0.0216094	-0.0108788
lmo1120					-0.0978011	0.0510553	-0.479157	-0.0194978	-0.12317	0.195831
lmo1121					-0.0677115	-0.0943848	-0.37705	-0.148414	-0.188572	0.0262566
lmo1122					-0.34406	-0.244314	-0.669041	-0.28733	-0.288216	-0.131684
lmo1123					-0.210805	-0.0152587	-0.354967	0.0389148	-0.120433	0.289079
lmo1124					0.0282568	-0.0197114	0.0385988	0.0223576	-0.0308183	0.251092
lmo1125					-0.142235	0.0958705	-0.0864261	-0.193222	-0.0577669	-0.187615
lmo1126	hypothetical protein; K03827 putative acetyltransferase [EC:2.3.1.-]		INFORMATION STORAGE AND PROCESSING -> Transcription	K, R	-0.121042	0.600462	-0.0367561	0.123377	-0.0379496	0.223282
lmo1127			POORLY CHARACTERIZED -> Function unknown	S	0.098416	0.389942	-0.0390514	0.298834	-0.0121876	0.1902
lmo1128			POORLY CHARACTERIZED -> General function prediction only	R	-0.0534103	0.00998973	-0.055559	-0.0356565	-0.08526	-0.00975392
lmo1129			POORLY CHARACTERIZED -> General function prediction only	R	0.0245716	0.0635992	-0.0321194	-0.0903977	-0.0209275	-0.00493365
lmo1130			INFORMATION STORAGE AND PROCESSING -> Transcription	K	-0.0488889	-0.0187263	-0.0742268	-0.144689	-0.0404023	-0.0564776
lmo1131	ABC transporter ATP-binding protein; K06148 ATP-binding cassette, subfamily C, bacterial		CELLULAR PROCESSES AND SIGNALING -> Posttranslational modification, protein turnover, chaperones	O, C	0.046721	0.0237421	0.0530489	-0.0499195	-0.0515544	-0.0309956
lmo1132	ABC transporter ATP-binding protein; K06148 ATP-binding cassette, subfamily C, bacterial		CELLULAR PROCESSES AND SIGNALING -> Defense mechanisms	V	0.0587537	0.0333748	0.112453	-0.0507986	0.00623973	0.043744
lmo1133			POORLY CHARACTERIZED -> Function unknown	S	-0.00589757	-0.0141893	-0.0127439	0.0237189	-0.0182553	0.00113414
lmo1134			INFORMATION STORAGE AND PROCESSING -> Transcription	K	-0.131989	-0.114407	-0.158471	-0.202774	-0.114955	-0.117765
lmo1135					-0.066459	-0.12224	-0.0899483	-0.0636245	-0.0820744	-0.0972953
lmo1136			Cell wall/membrane/envelope biogenesis	M, S	0.164841	0.106028	0.0900766	-0.0525403	0.0524781	0.0612068
lmo1137					-0.0261655	0.399543	-0.0413558	-0.0609024	-0.0471901	-0.0196164
lmo1138	ATP-dependent Clp protease proteolytic subunit; K01358 ATP-dependent Clp protease, protease subunit [EC:3.4.21.92]		CELLULAR PROCESSES AND SIGNALING -> Posttranslational modification, protein turnover, chaperones	O, U	0.822512	0.660117	0.499466	-0.243053	0.309248	0.469772
lmo1139					-0.113026	0.0489498	-0.142309	-0.150749	-0.080649	-0.12337
lmo1140			POORLY CHARACTERIZED -> Function unknown	S	0.397242	1.04848	-0.00129733	0.461301	0.0278991	0.051329
lmo1141	uroporphyrin-III C-methyltransferase; K02304 precorrin-2 dehydrogenase / sirohydrochlorin ferrochelatase [EC:1.3.1.76 4.99.1.4]		METABOLISM -> Coenzyme transport and metabolism	H	-0.10599	-0.00802817	-0.0831053	-0.913009	-0.219643	-0.173288
lmo1142			METABOLISM -> Energy production and conversion	C	0.0265622	0.0137163	0.0770239	-0.110448	-0.0542833	-0.0345269
lmo1143			METABOLISM -> Energy production and conversion	C, Q	-0.0270462	0.0450373	0.00721821	0.0601574	-0.00477537	0.00783957
lmo1144	PduU protein; K04031 ethanolamine utilization protein EutS		METABOLISM -> Amino acid transport and metabolism	E	0.0318029	0.107356	0.16016	0.124668	0.0967075	0.0519096
lmo1145	PduV protein; K04029 ethanolamine utilization protein EutP		METABOLISM -> Amino acid transport and metabolism	E	-0.186295	-0.024515	-0.0701163	-0.196171	-0.136197	-0.119662
lmo1146					0.081049	0.144268	0.180217	0.22147	0.137736	0.107152
lmo1147	cobalamin biosynthesis protein CopB; K02231 adenosylcobinamide kinase / adenosylcobinamide-phosphate guanylyltransferase [EC:2.7.1.156 2.7.7.62]		METABOLISM -> Coenzyme transport and metabolism	H	-0.0557346	-0.00620504	-0.0792634	0.0678576	-0.0338591	-0.07484
lmo1148	cobalamin (5'-phosphatase) synthetase; K02233 adenosylcobinamide-GDP ribazoletransferase [EC:2.7.8.26]		METABOLISM -> Coenzyme transport and metabolism	H	0.0793692	0.129256	0.22724	-1.02109	-0.199068	-0.137755
lmo1149	alpha-ribazole-5'-phosphatase; K02226 alpha-ribazole phosphatase [EC:3.1.3.73]		METABOLISM -> Carbohydrate transport and metabolism	G	-0.0199531	-0.0463129	0.0195176	-0.150859	-0.0150507	0.0229772
lmo1150			CELLULAR PROCESSES AND SIGNALING -> Signal transduction mechanisms	T, K	0.732282	0.285617	0.521377	0.218748	0.406331	0.176821
lmo1151			METABOLISM -> Energy production and conversion	C, Q	-0.148239	-0.140972	-0.161544	-1.26926	-0.199819	-0.278168
lmo1152			METABOLISM -> Amino acid transport and metabolism	E	-0.0287085	-0.0591668	-0.0420505	-0.159468	-0.068781	-0.0128501
lmo1153	propanediol dehydratase subunit alpha; K01699 propanediol dehydratase large subunit [EC:4.2.1.28]		METABOLISM -> Secondary metabolites biosynthesis, transport and catabolism	Q	-0.0508792	-0.0932091	-0.0387728	-0.00462125	0.00518459	-0.0150715
lmo1154	diol dehydratase subunit gamma; K13919 propanediol dehydratase medium subunit [EC:4.2.1.28]				0.103622	0.0926706	0.0674138	-0.23323	-0.0339996	0.0508634
lmo1155	diol dehydratase subunit gamma; K13920 propanediol dehydratase small subunit [EC:4.2.1.28]		METABOLISM -> Secondary metabolites biosynthesis, transport and catabolism	Q	-0.0337734	-0.0810842	-0.074695	-0.14403	-0.111298	-0.0732782
lmo1156			Cell cycle control, cell division, chromosome partitioning	D	0.0594868	-0.0595666	-0.0172693	-0.0757805	-0.0637042	-0.0375077
lmo1157					-0.00525699	-0.0720799	-0.0757288	-0.0865441	-0.120515	-0.104298
lmo1158			METABOLISM -> Energy production and conversion	C, Q	-0.00389532	-0.0929597	-0.0825355	-0.0707611	-0.0830614	-0.0945854
lmo1159			METABOLISM -> Energy production and conversion	C, Q	0.00901238	-0.103917	-0.0479201	-0.08207	-0.0788967	-0.121221
lmo1160	PduL protein; K13923 phosphate propanoyltransferase [EC:2.3.1.222]		METABOLISM -> Secondary metabolites biosynthesis, transport and catabolism	Q	-0.00328427	-0.0839604	-0.0667062	-0.0862241	-0.0579839	-0.0602401
lmo1161	ethanolamine utilization protein EutJ; K04024 ethanolamine utilization protein EutJ		METABOLISM -> Amino acid transport and metabolism	E	-0.00628975	-0.0628969	-0.0221703	-0.0392833	-0.073645	-0.0310192
lmo1162					-0.0322381	-0.0444128	-0.00121884	-0.107485	-0.0381258	-0.0434375
lmo1163			METABOLISM -> Energy production and conversion	C, Q	0.00356688	-0.144226	-0.12352	-1.09938	-0.210475	-0.168608
lmo1164			POORLY CHARACTERIZED -> General function prediction only	R, S	-0.102042	-0.147843	-0.147885	-0.264539	-0.0798494	-0.0874976
lmo1165	ethanolamine utilization protein EutE; K13922 propionaldehyde dehydrogenase [EC:1.2.1.87]		METABOLISM -> Energy production and conversion	C	0.0673681	-0.0171934	-0.0497481	-0.437231	-0.055812	-0.0736422
lmo1166	NADPH-dependent butanol dehydrogenase; K13921 1-propanol dehydrogenase		METABOLISM -> Energy production and conversion	C	-0.0579641	-0.268226	-0.227622	-0.570924	-0.310319	-0.351025
lmo1167	glpF; glycerol uptake facilitator protein; K02440 glycerol uptake facilitator protein	glpF	METABOLISM -> Carbohydrate transport and metabolism	G	0.0774516	-0.0551303	-0.0368908	-0.210087	-0.127448	-0.124607
lmo1168	AckA2; acetate kinase; K00925 acetate kinase [EC:2.7.2.1]	AckA2	METABOLISM -> Energy production and conversion	C	0.0924998	-0.034327	0.0911378	0.0574979	0.0582828	0.0194724
lmo1169	cobD; threonine-phosphate decarboxylase (EC:4.1.1.81); K04720 threonine-phosphate decarboxylase [EC:4.1.1.81]	cobD	METABOLISM -> Amino acid transport and metabolism	E	0.00992432	-0.0101268	-0.0016772	0.164749	-0.00548676	-0.0226693
lmo1170	PduX protein; K16651 L-threonine kinase [EC:2.7.1.177]		METABOLISM -> Secondary metabolites biosynthesis, transport and catabolism	Q	-0.109768	-0.0168452	-0.128168	-0.0179463	-0.0845626	-0.0224789
lmo1171		pduQ	METABOLISM -> Energy production and conversion	C	-0.00349174	-0.0092513	-0.0410202	0.0031226	0.0275658	-0.0359992
lmo1172	two-component response regulator; K07183 response regulator NasT		CELLULAR PROCESSES AND SIGNALING -> Signal transduction mechanisms	T	0.434957	0.0732923	0.200174	0.180818	0.265543	0.13808
lmo1173			CELLULAR PROCESSES AND SIGNALING -> Signal transduction mechanisms	T	0.234559	0.130452	0.29896	-0.0287847	0.347443	0.230229
lmo1174	eutA; ethanolamine utilization protein EutA; K04019 ethanolamine utilization protein EutA	eutA	METABOLISM -> Amino acid transport and metabolism	E	-0.00999123	-0.0889822	-0.000880427	0.0136276	-0.00395956	-0.00218885
lmo1175	eutB; ethanolamine ammonia-lyase large subunit; K03735 ethanolamine ammonia-lyase large subunit [EC:4.3.1.7]	eutB	METABOLISM -> Amino acid transport and metabolism	E	-0.004228	0.00905393	0.0918958	0.0275893	0.00452867	-0.0124765
lmo1176	eutC; ethanolamine ammonia-lyase small subunit (EC:4.3.1.7); K03736 ethanolamine ammonia-lyase small subunit [EC:4.3.1.7]	eutC	METABOLISM -> Amino acid transport and metabolism	E	-0.0602377	-0.137972	-0.0872121	-0.161388	-0.150269	-0.110586
lmo1177	carboxysome structural protein EutL; K04026 ethanolamine utilization protein EutL		METABOLISM -> Amino acid transport and metabolism	E	0.0621387	0.105977	0.134615	0.084166	-0.00277186	-0.0167231
lmo1178			CELLULAR PROCESSES AND SIGNALING -> Cell motility	N, T, C, Q	-0.0412708	-0.0799401	-0.0471585	-0.222433	-0.155847	-0.144499
lmo1179			METABOLISM -> Energy production and conversion	C	-0.130234	-0.138688	-0.160887	-0.0190287	-0.106555	-0.173836
lmo1180	carboxysome structural protein; K04027 ethanolamine utilization protein EutM		METABOLISM -> Energy production and conversion	C, Q	-0.135113	-0.149025	-0.0344588	-1.48585	-0.282258	-0.3721
lmo1181	cobalamin adenosyl transferase; K04032 ethanolamine utilization cobalamin adenosyltransferase [EC:2.5.1.17]		METABOLISM -> Amino acid transport and metabolism	E	-0.0678113	0.0274118	0.0234116	-0.0294791	-0.0361859	-0.064053
lmo1182			METABOLISM -> Secondary metabolites biosynthesis, transport and catabolism	Q	-0.016348	-0.0181037	0.0475488	0.224904	0.0133015	-0.0645689
lmo1183					0.0385475	-0.00303428	0.0380416	0.113698	-0.00901424	-0.0740432
lmo1184	carbon dioxide concentrating mechanism protein; K04028 ethanolamine utilization protein EutN		METABOLISM -> Energy production and conversion	C, Q	-0.0230037	-0.0707956	-0.0249152	-0.144765	-0.0920021	-0.0884175
lmo1185			METABOLISM -> Energy production and conversion	C, Q	0.0869343	0.163438	0.0877449	0.180561	-0.00456518	0.000783999
lmo1186	ethanolamine utilization protein EutH; K04023 ethanolamine transporter		METABOLISM -> Amino acid transport and metabolism	E	0.0967391	0.192057	0.214059	-0.13501	0.00179026	0.0378415
lmo1187	ethanolamine utilization protein EutQ; K04030 ethanolamine utilization protein EutQ		METABOLISM -> Amino acid transport and metabolism	E	-0.0896692	-0.0627046	-0.0702651	-0.112732	-0.067646	-0.126344
lmo1188					0.0400169	0.173643	0.0578452	0.0559068	0.0470256	0.116382
lmo1189			INFORMATION STORAGE AND PROCESSING -> Transcription	K	0.968287	0.032232	0.507972	0.229368	0.830725	1.00649
lmo1190			METABOLISM -> Amino acid transport and metabolism	E, G, P, R	0.139707	0.115237	0.245293	0.211255	0.0464933	0.0583211
lmo1191	cbiA; cobyrinic acid a,c-diamide synthase; K02224 cobyrinic acid a,c-diamide synthase [EC:6.3.5.9 6.3.5.11]	cbiA	METABOLISM -> Coenzyme transport and metabolism	H	-0.318593	-0.24679	-0.247202	-0.623985	-0.601403	-0.548032
lmo1192	cobD; cobalamin biosynthesis protein; K02227 adenosylcobinamide-phosphate synthase [EC:6.3.1.10]	cobD	METABOLISM -> Coenzyme transport and metabolism	H	0.0202447	-0.00814274	0.145753	-0.640552	-0.025545	0.025662
lmo1193	cbiC; cobalt-precorrin-8X methylmutase (EC:5.4.1.2); K06042 precorrin-8X/cobalt-precorrin-8 methylmutase [EC:5.4.99.61 5.4.99.60]	cbiC	METABOLISM -> Coenzyme transport and metabolism	H	-0.0731506	-0.032008	0.0417292	-0.130858	0.0325382	-0.0397138
lmo1194	cbiD; cobalt-precorrin-6A synthase; K02188 cobalt-precorrin-5B (C1)-methyltransferase [EC:2.1.1.195]	cbiD	METABOLISM -> Coenzyme transport and metabolism	H	-0.0300758	0.0391633	-0.0636167	-0.636615	-0.111274	-0.104042
lmo1195	cbiE; cobalt-precorrin-6Y C(5)-methyltransferase; K03399 cobalt-precorrin-7 (C5)-methyltransferase [EC:2.1.1.289]	cbiE	METABOLISM -> Coenzyme transport and metabolism	H	-0.0542901	0.0190578	-0.0508852	-0.051885	-0.0568928	-0.0611814
lmo1196	cobalt-precorrin-6Y C(15)-methyltransferase; K02191 cobalt-precorrin-6B (C15)-methyltransferase [EC:2.1.1.196]		METABOLISM -> Coenzyme transport and metabolism	H	0.0170169	-0.0319793	0.035394	-0.993632	-0.128412	-0.223639
lmo1197	cbiF; precorrin-3 methylase; K05936 precorrin-4/cobalt-precorrin-4 C11-methyltransferase [EC:2.1.1.133 2.1.1.271]	cbiF	METABOLISM -> Coenzyme transport and metabolism	H	-0.0994069	-0.0611472	-0.113264	-0.227832	-0.0337594	-0.072173
lmo1198	cbiG; cobalamin biosynthesis protein CbiG; K02189 cobalt-precorrin 5A hydrolase [EC:3.7.1.12]	cbiG	METABOLISM -> Coenzyme transport and metabolism	H	0.125483	0.0571761	0.115923	0.0114519	0.127519	0.0528306
lmo1199	cbiH; precorrin-3B C17-methyltransferase; K05934 precorrin-3B C17-methyltransferase [EC:2.1.1.131]	cbiH	METABOLISM -> Coenzyme transport and metabolism	H	-0.10089	-0.0485157	-0.0725668	-0.0186605	0.00941087	-0.0324644
lmo1200	cobalamin biosynthesis protein CbiJ; K05895 precorrin-6A/cobalt-precorrin-6A reductase [EC:1.3.1.54 1.3.1.106]		METABOLISM -> Coenzyme transport and metabolism	H	-0.18173	-0.188614	-0.222787	-1.02476	-0.394286	-0.423622
lmo1201	uroporphyrinogen-III methyltransferase/uroporphyrinogen-III synthase; K13542 uroporphyrinogen III methyltransferase / synthase [EC:2.1.1.107 4.2.1.75]		METABOLISM -> Coenzyme transport and metabolism	H	-0.0810938	-0.0452917	-0.0957232	-0.0495161	-0.0323158	-0.0833935
lmo1202	cbiK; cobalt chelatase; K02190 sirohydrochlorin cobaltochelatase [EC:4.99.1.3]	cbiK	METABOLISM -> Coenzyme transport and metabolism	H	-0.0367536	-0.00454589	-0.0565941	-0.0461023	-0.0565041	-0.0597065
lmo1203	cbiL; cobalt-precorrin-2 C(20)-methyltransferase (EC:2.1.1.130); K03394 precorrin-2/cobalt-factor-2 C20-methyltransferase [EC:2.1.1.130 2.1.1.151]	cbiL	METABOLISM -> Coenzyme transport and metabolism	H	0.00943837	0.00955632	0.0248204	0.00637352	0.0465262	-0.00323305
lmo1204	cobalamin biosynthesis protein CbiM; K02007 cobalt/nickel transport system permease protein		METABOLISM -> Inorganic ion transport and metabolism	P	0.0237858	0.128775	-0.0725791	0.149435	0.041061	0.031745
lmo1205	cobalamin biosynthesis protein CbiN; K02009 cobalt/nickel transport protein		METABOLISM -> Inorganic ion transport and metabolism	P	0.0825571	-0.0617968	0.0897608	-0.232475	-0.0203262	-0.0692259
lmo1206	cbiQ; cobalamin biosynthesis protein CbiQ; K02008 cobalt/nickel transport system permease protein	cbiQ	METABOLISM -> Inorganic ion transport and metabolism	P	-0.0645755	0.0194541	-0.0475632	-0.072122	-0.0543699	-0.0587268
lmo1207	cobalt transporter ATP-binding protein CbiO; K02006 cobalt/nickel transport system ATP-binding protein		METABOLISM -> Inorganic ion transport and metabolism	P	-0.00806587	-0.065359	0.0152735	-0.0331414	0.0163515	-0.0257168
lmo1208	cbiP; cobyric acid synthase CbiP; K02232 adenosylcobyric acid synthase [EC:6.3.5.10]	cbiP	METABOLISM -> Coenzyme transport and metabolism	H	0.080028	-0.0327551	0.110917	-0.41499	0.0703861	0.0275329
lmo1209	hypothetical protein; K00798 cob(I)alamin adenosyltransferase [EC:2.5.1.17]		POORLY CHARACTERIZED -> Function unknown	S	-0.350141	-0.341066	0.0793038	-0.405104	-0.381969	-0.620792
lmo1210	hypothetical protein; K09936 bacterial/archaeal transporter family-2 protein		POORLY CHARACTERIZED -> Function unknown	S	-0.155542	-0.0455353	-0.033328	0.142526	-0.0529821	-0.0415066
lmo1211	hypothetical protein; K09936 bacterial/archaeal transporter family-2 protein		POORLY CHARACTERIZED -> Function unknown	S	-0.202361	-0.0170625	0.0999795	-0.307686	-0.154541	-0.018302
lmo1212			METABOLISM -> Nucleotide transport and metabolism	F	-0.0236757	-0.0786894	0.0300559	-0.102537	-0.0310821	0.00556028
lmo1213			INFORMATION STORAGE AND PROCESSING -> Transcription	K	0.0931245	0.042224	0.217812	-0.116041	0.0504756	0.346223
lmo1214					0.120186	0.0530028	0.140997	-0.0692311	-0.0561569	0.130666
lmo1215			CELLULAR PROCESSES AND SIGNALING -> Cell motility	N, U	-0.0923056	0.0894302	-0.0687833	-0.204445	-0.107275	-0.139167
lmo1216	N-acetylmuramoyl-L-alanine amidase; K03796 Bax protein		CELLULAR PROCESSES AND SIGNALING -> Cell motility	N, U	-0.296364	-0.275589	-0.169457	0.0236117	-0.112778	0.193871
lmo1217			METABOLISM -> Carbohydrate transport and metabolism	G	-0.0301241	-0.00156786	0.0157995	0.0454836	-0.229092	-0.300573
lmo1218	rRNA methylase; K03437 RNA methyltransferase, TrmH family		INFORMATION STORAGE AND PROCESSING -> Translation, ribosomal structure and biogenesis	J	-0.663446	-0.282467	-0.421273	-0.623363	-0.765515	-1.44781
lmo1219					0.202218	-0.0168904	0.238555	0.00283447	0.187636	0.303134
lmo1220			INFORMATION STORAGE AND PROCESSING -> Transcription	K	-0.954346	-1.69266	-0.371806	-1.005	-0.954709	-1.38306
lmo1221	pheS; phenylalanyl-tRNA synthetase subunit alpha (EC:6.1.1.20); K01889 phenylalanyl-tRNA synthetase alpha chain [EC:6.1.1.20]	pheS	INFORMATION STORAGE AND PROCESSING -> Translation, ribosomal structure and biogenesis	J	-0.386084	-0.765367	-0.446401	-0.285044	-0.315045	0.0017854
lmo1222	pheT; phenylalanyl-tRNA synthetase subunit beta; K01890 phenylalanyl-tRNA synthetase beta chain [EC:6.1.1.20]	pheT	INFORMATION STORAGE AND PROCESSING -> Translation, ribosomal structure and biogenesis	J ,R	-0.307703	-0.98978	-0.314214	-0.0468937	0.259147	-0.0632473
lmo1223	ABC transporter ATP-binding proteins; K02003 putative ABC transport system ATP-binding protein		CELLULAR PROCESSES AND SIGNALING -> Defense mechanisms	V	-0.00411685	-0.106637	-0.147279	-0.0623613	0.059391	0.102288
lmo1224	hypothetical protein; K02004 putative ABC transport system permease protein		CELLULAR PROCESSES AND SIGNALING -> Defense mechanisms	V	-0.0714907	-0.697974	-0.128627	-0.168435	-0.174785	-0.185372
lmo1225			INFORMATION STORAGE AND PROCESSING -> Transcription	K	0.0255155	0.194838	0.119411	-0.031162	-0.105987	0.108507
lmo1226	transporter; K06994 putative drug exporter of the RND superfamily		POORLY CHARACTERIZED -> General function prediction only	R	-0.0553589	0.107308	-0.0243391	-0.022507	-0.239856	-0.375862
lmo1227	uracil-DNA glycosylase; K03648 uracil-DNA glycosylase [EC:3.2.2.27]		INFORMATION STORAGE AND PROCESSING -> Replication, recombination and repair	L	-0.0351634	0.176865	-0.0299535	-0.111404	-0.00568492	-0.0326471
lmo1228	rnhC; ribonuclease HIII (EC:3.1.26.4); K03471 ribonuclease HIII [EC:3.1.26.4]	rnhC	INFORMATION STORAGE AND PROCESSING -> Replication, recombination and repair	L	-0.265901	-0.480204	-0.0836164	-0.142149	-0.15561	0.0649374
lmo1229	hypothetical protein; K09888 cell division protein ZapA		POORLY CHARACTERIZED -> Function unknown	S	0.523597	0.370231	0.350504	0.56866	0.318923	0.719091
lmo1230			POORLY CHARACTERIZED -> General function prediction only	R	0.22599	0.263123	0.115712	0.212625	-0.0237384	0.235984
lmo1231	DNA polymerase beta; K02347 DNA polymerase (family X)		INFORMATION STORAGE AND PROCESSING -> Replication, recombination and repair	L, E, R	-0.325666	-0.803298	-0.796218	-0.168745	-0.473991	-0.589009
lmo1232	recombination and DNA strand exchange inhibitor protein; K07456 DNA mismatch repair protein MutS2		INFORMATION STORAGE AND PROCESSING -> Replication, recombination and repair	L	-0.733834	-1.02227	-1.10601	-0.120678	-0.529638	-1.10165
lmo1233	trxA; thioredoxin; K03671 thioredoxin 1	trxA	CELLULAR PROCESSES AND SIGNALING -> Posttranslational modification, protein turnover, chaperones	O, C	-0.491074	-0.450791	-0.622561	0.256155	-0.56356	-0.959649
lmo1234	uvrC; excinuclease ABC subunit C; K03703 excinuclease ABC subunit C	uvrC	INFORMATION STORAGE AND PROCESSING -> Replication, recombination and repair	L	-0.276698	-0.378131	-0.465914	-0.282765	-0.281508	-0.0985254
lmo1235	aspartate kinase (EC:2.7.2.4); K00928 aspartate kinase [EC:2.7.2.4]		METABOLISM -> Amino acid transport and metabolism	E	0.171491	0.470024	0.485151	0.41962	0.494718	0.567776
lmo1236					0.513217	0.57073	0.687573	-0.190549	0.177762	0.0808783
lmo1237	racE; glutamate racemase; K01776 glutamate racemase [EC:5.1.1.3]	racE	Cell wall/membrane/envelope biogenesis	M	0.294423	0.393561	0.480979	0.276567	0.427605	0.625379
lmo1238	rph; ribonuclease PH (EC:2.7.7.56); K00989 ribonuclease PH [EC:2.7.7.56]	rph	INFORMATION STORAGE AND PROCESSING -> Translation, ribosomal structure and biogenesis	J	0.200113	0.266953	0.248409	0.0978674	0.339653	0.546278
lmo1239	nucleoside-triphosphatase; K02428 XTP/dITP diphosphohydrolase [EC:3.6.1.66]		METABOLISM -> Nucleotide transport and metabolism	F	0.576721	0.480364	0.643229	0.504803	0.694441	0.982087
lmo1240			POORLY CHARACTERIZED -> General function prediction only	R	0.4997	0.18475	0.629271	0.499949	1.04152	1.38088
lmo1241			POORLY CHARACTERIZED -> Function unknown	S	0.198116	1.20712	-0.109023	-0.0726267	0.30146	-0.25638
lmo1242			POORLY CHARACTERIZED -> Function unknown	S	-0.0396613	-0.0495902	0.00457866	0.353132	0.00804625	0.000791312
lmo1243	hypothetical protein; K04750 PhnB protein		POORLY CHARACTERIZED -> Function unknown	S	-0.0407156	-0.0391866	-0.0116966	0.0551219	-0.075833	-0.0504489
lmo1244	phosphoglycerate mutase; K15634 probable phosphoglycerate mutase [EC:5.4.2.12]		METABOLISM -> Carbohydrate transport and metabolism	G	0.0891494	-0.0751515	0.000657413	-0.132916	0.0476728	0.0734872
lmo1245			CELLULAR PROCESSES AND SIGNALING -> Cell motility	N, T	-0.0302231	-0.124693	-0.210094	-0.332845	-0.0801738	-0.13237
lmo1246			INFORMATION STORAGE AND PROCESSING -> Translation, ribosomal structure and biogenesis	J, K, L	-0.480477	-0.348431	-0.24307	-0.000550634	-0.179942	-0.123315
lmo1247					-0.400123	-0.793648	-0.317129	-0.0915616	-0.465772	-0.876651
lmo1248	hypothetical protein; K03574 8-oxo-dGTP diphosphatase [EC:3.6.1.55]		INFORMATION STORAGE AND PROCESSING -> Replication, recombination and repair	L, R	0.0825451	0.0782808	0.0830654	-0.0309743	0.145343	0.111659
lmo1249					-1.18636	-1.54039	-0.817902	-0.255782	-1.47316	-0.413385
lmo1250			METABOLISM -> Amino acid transport and metabolism	E, G, P, R	0.0366968	-1.77007	0.0686439	0.0101052	-0.191694	0.0722715
lmo1251			CELLULAR PROCESSES AND SIGNALING -> Signal transduction mechanisms	T	-0.0574357	0.198412	-0.00698909	0.233615	0.0467627	0.089825
lmo1252			POORLY CHARACTERIZED -> Function unknown	S	-0.0469404	0.0176439	-0.192565	0.000162886	-0.0672009	0.0370488
lmo1253	GntR family transcriptional regulator; K03486 GntR family transcriptional regulator, trehalose operon transcriptional repressor		INFORMATION STORAGE AND PROCESSING -> Transcription	K	0.922853	0.139251	0.927285	0.12678	0.481907	0.543155
lmo1254	alpha,alpha-phosphotrehalase; K01226 trehalose-6-phosphate hydrolase [EC:3.2.1.93]		METABOLISM -> Carbohydrate transport and metabolism	G	-0.868609	-0.19729	-0.436816	-0.217933	0.0207818	-0.67617
lmo1255	PTS trehalose transporter subunit IIBC; K02818 PTS system, trehalose-specific IIB component [EC:2.7.1.69] K02819 PTS system, trehalose-specific IIC component		METABOLISM -> Carbohydrate transport and metabolism	G	-0.0754333	-0.291709	-0.201585	-0.971333	-0.464185	-0.39708
lmo1256			INFORMATION STORAGE AND PROCESSING -> Replication, recombination and repair	L, R	-0.133003	-0.29907	-0.159464	-0.646476	-0.180818	-0.125917
lmo1257					-0.0765937	-0.671435	-0.0824238	-0.358334	0.0791212	-0.0405126
lmo1258			METABOLISM -> Lipid transport and metabolism	I	-0.10119	0.100818	-0.12727	0.0664877	-0.0868933	-0.0822649
lmo1259	proA; gamma-glutamyl phosphate reductase; K00147 glutamate-5-semialdehyde dehydrogenase [EC:1.2.1.41]	proA	METABOLISM -> Amino acid transport and metabolism	E	-0.000634162	-0.102751	0.0118282	-0.0811967	-0.0228126	-0.0400024
lmo1260	proB; gamma-glutamyl kinase (EC:2.7.2.11); K00931 glutamate 5-kinase [EC:2.7.2.11]	proB	METABOLISM -> Amino acid transport and metabolism	E	-0.0962903	-0.0416008	-0.0524672	0.0654476	-0.0487884	-0.127843
lmo1261			POORLY CHARACTERIZED -> Function unknown	S	0.0224313	1.47852	0.0270789	0.0740742	0.120932	0.188546
lmo1262			INFORMATION STORAGE AND PROCESSING -> Transcription	K	0.356185	0.0751626	0.480736	0.220145	0.401108	0.352167
lmo1263			INFORMATION STORAGE AND PROCESSING -> Transcription	K	0.14152	0.167511	0.135188	-0.43402	0.00135931	0.0159473
lmo1264					-0.0604754	0.0636742	-0.0519946	-0.0596525	-0.0701699	-0.0238569
lmo1265					0.0123158	0.00784737	-0.0125754	-0.0459064	-0.0245711	-0.0300551
lmo1266			POORLY CHARACTERIZED -> General function prediction only	R	-0.0122785	0.255288	0.290907	0.57863	0.0937246	0.735886
lmo1267	tig; trigger factor; K03545 trigger factor	tig	CELLULAR PROCESSES AND SIGNALING -> Posttranslational modification, protein turnover, chaperones	O	-0.539277	0.0992992	0.179696	-0.0446148	-1.09014	-0.37328
lmo1268	clpX; ATP-dependent protease ATP-binding subunit ClpX; K03544 ATP-dependent Clp protease ATP-binding subunit ClpX	clpX	CELLULAR PROCESSES AND SIGNALING -> Posttranslational modification, protein turnover, chaperones	O	-0.927695	-0.414738	-0.521976	0.356988	-1.43617	-0.916729
lmo1269	type I signal peptidase; K03100 signal peptidase I [EC:3.4.21.89]		CELLULAR PROCESSES AND SIGNALING -> Intracellular trafficking, secretion, and vesicular transport	U	-0.37048	-0.086879	-0.686089	0.299275	-0.393642	0.185997
lmo1270	type I signal peptidase; K03100 signal peptidase I [EC:3.4.21.89]		CELLULAR PROCESSES AND SIGNALING -> Intracellular trafficking, secretion, and vesicular transport	U	-0.42408	-0.0111982	-0.492791	0.205086	-0.361189	-0.237546
lmo1271	type I signal peptidase; K03100 signal peptidase I [EC:3.4.21.89]		CELLULAR PROCESSES AND SIGNALING -> Intracellular trafficking, secretion, and vesicular transport	U	-0.0187397	-0.325237	0.02827	0.0970135	0.00393316	-0.00701806
lmo1272	rbgA; ribosomal biogenesis GTPase; K14540 ribosome biogenesis GTPase A	rbgA	POORLY CHARACTERIZED -> General function prediction only	R	-0.316039	-0.310702	-0.253454	-0.0663404	-0.207785	0.00891102
lmo1273	rnhB; ribonuclease HII; K03470 ribonuclease HII [EC:3.1.26.4]	rnhB	INFORMATION STORAGE AND PROCESSING -> Replication, recombination and repair	L	-0.206143	-0.510062	-0.233655	-0.288793	-0.162712	-0.338765
lmo1274	polypeptide deformylase; K04096 DNA processing protein		CELLULAR PROCESSES AND SIGNALING -> Intracellular trafficking, secretion, and vesicular transport	U, L	-0.0127014	-0.116486	-0.0594263	-0.0803738	-0.0684557	-0.0719636
lmo1275	topA; DNA topoisomerase I (EC:5.99.1.2); K03168 DNA topoisomerase I [EC:5.99.1.2]	topA	INFORMATION STORAGE AND PROCESSING -> Replication, recombination and repair	L	0.211491	0.747802	0.180359	0.842216	0.0994886	0.174127
lmo1276	gid; tRNA (uracil-5-)-methyltransferase Gid; K04094 methylenetetrahydrofolate--tRNA-(uracil-5-)-methyltransferase [EC:2.1.1.74]	gid	INFORMATION STORAGE AND PROCESSING -> Translation, ribosomal structure and biogenesis	J	0.0069479	0.311499	-0.0354125	0.175591	-0.0139354	0.0334725
lmo1277	codV; integrase/recombinase; K03733 integrase/recombinase XerC	codV	INFORMATION STORAGE AND PROCESSING -> Replication, recombination and repair	L	0.199554	0.00315517	0.180577	0.653565	-0.143808	0.142846
lmo1278	clpQ; ATP-dependent protease peptidase subunit; K01419 ATP-dependent HslUV protease, peptidase subunit HslV [EC:3.4.25.2]	clpQ	CELLULAR PROCESSES AND SIGNALING -> Posttranslational modification, protein turnover, chaperones	O	0.348845	0.0136281	0.172569	0.656747	-0.0399806	0.0417984
lmo1279	hslU; ATP-dependent protease ATP-binding subunit HslU; K03667 ATP-dependent HslUV protease ATP-binding subunit HslU	hslU	CELLULAR PROCESSES AND SIGNALING -> Posttranslational modification, protein turnover, chaperones	O	0.216062	-0.160591	0.338113	0.951464	-0.0311596	-0.249683
lmo1280	codY; transcriptional repressor CodY; K03706 transcriptional pleiotropic repressor	codY	INFORMATION STORAGE AND PROCESSING -> Transcription	K	-0.816351	-1.33454	-0.407822	-0.812124	-0.615335	-1.1169
lmo1281	hypothetical protein; K07107 acyl-CoA thioester hydrolase [EC:3.1.2.-]		POORLY CHARACTERIZED -> General function prediction only	R	-0.0563273	0.0971037	-0.32558	0.21507	0.013164	-0.0520044
lmo1282					-0.273577	-0.359452	-0.327328	-1.09208	-0.272839	-0.196592
lmo1283			METABOLISM -> Carbohydrate transport and metabolism	G	0.116583	0.292508	0.103933	0.211318	0.0675985	-0.0478012
lmo1284	hypothetical protein; K08591 glycerol-3-phosphate acyltransferase PlsY [EC:2.3.1.15]		POORLY CHARACTERIZED -> Function unknown	S	0.0312047	-0.126467	0.0778934	0.0155025	-0.166806	-0.154769
lmo1285			POORLY CHARACTERIZED -> General function prediction only	R	0.319057	-0.608852	0.383223	0.107776	0.0477039	0.189263
lmo1286	parE; DNA topoisomerase IV subunit B; K02622 topoisomerase IV subunit B [EC:5.99.1.-]	parE	INFORMATION STORAGE AND PROCESSING -> Replication, recombination and repair	L	0.0377971	-0.156917	-0.18926	0.442704	-0.0634881	0.0630322
lmo1287	parC; DNA topoisomerase IV subunit A; K02621 topoisomerase IV subunit A [EC:5.99.1.-]	parC	INFORMATION STORAGE AND PROCESSING -> Replication, recombination and repair	L	-0.237604	-0.255014	-0.361577	0.305461	-0.496893	-0.555837
lmo1288	S-ribosylhomocysteinase; K07173 S-ribosylhomocysteine lyase [EC:4.4.1.21]		CELLULAR PROCESSES AND SIGNALING -> Signal transduction mechanisms	T	0.666531	0.387139	0.549601	0.106585	0.237458	0.232997
lmo1289			POORLY CHARACTERIZED -> Function unknown	S	-0.0885366	-0.0399439	-0.0807848	-0.0544734	-0.076226	-0.0831079
lmo1290			Cell wall/membrane/envelope biogenesis	M, S	-0.0449468	-0.0274139	-0.0190401	-0.0373504	-0.0398526	-0.0488104
lmo1291			METABOLISM -> Lipid transport and metabolism	I	0.642911	0.0877861	0.236612	0.163413	0.295845	0.98306
lmo1292	glycerophosphodiester phosphodiesterase; K01126 glycerophosphoryl diester phosphodiesterase [EC:3.1.4.46]		METABOLISM -> Energy production and conversion	C	0.0578802	0.239273	0.0143933	-0.0565934	-0.0210147	0.0806075
lmo1293	glpD; glycerol-3-phosphate dehydrogenase; K00111 glycerol-3-phosphate dehydrogenase [EC:1.1.5.3]	glpD	METABOLISM -> Energy production and conversion	C	0.149627	0.513766	-2.03012	-0.0575566	-0.827914	-0.977679
lmo1294	miaA; tRNA delta(2)-isopentenylpyrophosphate transferase; K00791 tRNA dimethylallyltransferase [EC:2.5.1.75]	miaA	INFORMATION STORAGE AND PROCESSING -> Translation, ribosomal structure and biogenesis	J	0.0806692	0.0428212	0.0834735	0.286245	0.0592225	0.0630922
lmo1295	host factor-1 protein; K03666 host factor-I protein		POORLY CHARACTERIZED -> General function prediction only	R	0.460957	0.943336	0.111829	2.44631	-0.331921	-0.348912
lmo1296	hypothetical protein; K03665 GTP-binding protein HflX		POORLY CHARACTERIZED -> General function prediction only	R	-0.217208	-0.214393	-0.279427	0.216263	-0.109848	-0.0084563
lmo1297			METABOLISM -> Inorganic ion transport and metabolism	P	-0.00287771	-0.310388	-0.0023365	0.0638703	0.0114309	0.0332182
lmo1298	glnR; glutamine synthetase repressor; K03713 MerR family transcriptional regulator, glutamine synthetase repressor	glnR	INFORMATION STORAGE AND PROCESSING -> Transcription	K	-0.364159	0.612053	-0.0441603	2.38267	1.53818	2.07515
lmo1299	glnA; glutamine synthetase; K01915 glutamine synthetase [EC:6.3.1.2]	glnA	METABOLISM -> Amino acid transport and metabolism	E	-0.281242	0.945746	-0.268292	1.33689	1.08777	0.535247
lmo1300	arsenic transporter; K03893 arsenical pump membrane protein		METABOLISM -> Inorganic ion transport and metabolism	P	0.011962	0.229815	0.0195323	0.0812068	0.0326899	0.0790392
lmo1301			INFORMATION STORAGE AND PROCESSING -> Translation, ribosomal structure and biogenesis	J	-0.00727117	-1.09804	-0.019054	-0.00791118	-0.0415114	-0.0663282
lmo1302	LexA family transcriptional regulator (EC:3.4.21.88); K01356 repressor LexA [EC:3.4.21.88]		CELLULAR PROCESSES AND SIGNALING -> Signal transduction mechanisms	T, K	0.0797035	-0.952573	-0.36925	-0.411571	0.486013	-0.571846
lmo1303			Cell wall/membrane/envelope biogenesis	M	-0.0667626	-0.610857	-0.0617237	-1.50179	-0.263909	-0.280134
lmo1304			POORLY CHARACTERIZED -> Function unknown	S	-0.273303	-0.499451	-0.284315	-0.300948	-0.107993	-0.166172
lmo1305	tkt; transketolase; K00615 transketolase [EC:2.2.1.1]	tkt	METABOLISM -> Carbohydrate transport and metabolism	G	0.262921	0.33138	1.06088	0.0190069	0.918521	0.224576
lmo1306	hypothetical protein; K09976 hypothetical protein		POORLY CHARACTERIZED -> Function unknown	S	-0.648695	-1.00452	-0.266579	0.312859	-0.230622	0.104913
lmo1307					-0.0884312	-0.297499	-0.0983892	-0.245692	-0.0751117	-0.169377
lmo1308			METABOLISM -> Secondary metabolites biosynthesis, transport and catabolism	Q, R	-0.0283191	-0.106891	-0.00854093	-0.00768189	0.010341	-0.02105
lmo1309			INFORMATION STORAGE AND PROCESSING -> Transcription	K	0.171187	-0.167047	-0.0627071	0.199143	-0.0517344	0.141092
lmo1310			POORLY CHARACTERIZED -> General function prediction only	R	-0.0325233	0.0182868	0.000442972	-0.117519	-0.0559556	0.0748947
lmo1311			INFORMATION STORAGE AND PROCESSING -> Transcription	K, L	0.0819943	0.0726491	0.0567272	-0.723027	-0.0952345	0.0494592
lmo1312					0.108902	0.0161576	0.141397	-0.0207323	0.0336374	0.102027
lmo1313	pyrH; uridylate kinase; K09903 uridylate kinase [EC:2.7.4.22]	smbA	METABOLISM -> Nucleotide transport and metabolism	F	0.0197405	0.500233	0.150987	1.3214	0.0607404	0.0742913
lmo1314	frr; ribosome recycling factor; K02838 ribosome recycling factor	frr	INFORMATION STORAGE AND PROCESSING -> Translation, ribosomal structure and biogenesis	J	0.0907625	0.115833	0.205883	-0.116061	-0.37382	-0.460453
lmo1315	UDP pyrophosphate synthase; K00806 undecaprenyl diphosphate synthase [EC:2.5.1.31]		METABOLISM -> Lipid transport and metabolism	I	0.45745	0.57283	0.417177	0.539389	0.0904073	0.519425
lmo1316	cdsA; phosphatidate cytidylyltransferase; K00981 phosphatidate cytidylyltransferase [EC:2.7.7.41]	cdsA	METABOLISM -> Lipid transport and metabolism	I	-0.15776	-0.212762	-0.169962	-0.0710307	-0.257628	-0.284033
lmo1317	1-deoxy-D-xylulose 5-phosphate reductoisomerase (EC:1.1.1.267); K00099 1-deoxy-D-xylulose-5-phosphate reductoisomerase [EC:1.1.1.267]		METABOLISM -> Lipid transport and metabolism	I	0.0897119	-0.16703	0.133023	0.259383	0.0897077	0.275422
lmo1318	hypothetical protein; K11749 regulator of sigma E protease [EC:3.4.24.-]		Cell wall/membrane/envelope biogenesis	M	0.00324887	0.244102	0.296408	0.124602	-0.165867	-0.00833843
lmo1319	proS; prolyl-tRNA synthetase (EC:6.1.1.15); K01881 prolyl-tRNA synthetase [EC:6.1.1.15]	proS	INFORMATION STORAGE AND PROCESSING -> Translation, ribosomal structure and biogenesis	J	-0.259225	-0.391829	-0.240984	-0.0116363	-0.0531361	0.0173967
lmo1320	polC; DNA polymerase III PolC; K03763 DNA polymerase III subunit alpha, Gram-positive type [EC:2.7.7.7]	polC	INFORMATION STORAGE AND PROCESSING -> Replication, recombination and repair	L	0.0708987	-0.360554	0.0874714	0.164998	0.0774714	-0.38422
lmo1321	hypothetical protein; K09748 ribosome maturation factor RimP		POORLY CHARACTERIZED -> Function unknown	S	-0.463633	-0.195647	-0.138128	0.00763855	-0.149534	-0.132361
lmo1322	nusA; transcription elongation factor NusA; K02600 N utilization substance protein A	nusA	INFORMATION STORAGE AND PROCESSING -> Transcription	K	-0.7508	-0.562667	-0.338732	0.190832	-0.556236	-0.600152
lmo1323	hypothetical protein; K07742 hypothetical protein		INFORMATION STORAGE AND PROCESSING -> Transcription	K	-0.525884	-0.781195	-0.370678	-0.333291	-0.717117	-1.03285
lmo1324			INFORMATION STORAGE AND PROCESSING -> Translation, ribosomal structure and biogenesis	J	-0.256992	-0.13574	0.137541	-0.161466	-0.0754478	-0.46099
lmo1325	infB; translation initiation factor IF-2; K02519 translation initiation factor IF-2	infB	INFORMATION STORAGE AND PROCESSING -> Translation, ribosomal structure and biogenesis	J	-0.413359	-0.357918	0.0545975	-0.146677	-0.443688	-0.273984
lmo1326	hypothetical protein; K09764 hypothetical protein		POORLY CHARACTERIZED -> Function unknown	S	-0.92955	-0.793751	-0.22896	-1.30261	-0.749381	-1.43266
lmo1327	rbfA; ribosome-binding factor A; K02834 ribosome-binding factor A	rbfA	INFORMATION STORAGE AND PROCESSING -> Translation, ribosomal structure and biogenesis	J	-0.656893	-1.01465	-0.250942	-0.869869	-0.737423	-1.11256
lmo1328	truB; tRNA pseudouridine synthase B; K03177 tRNA pseudouridine55 synthase [EC:5.4.99.25]	truB	INFORMATION STORAGE AND PROCESSING -> Translation, ribosomal structure and biogenesis	J	-0.552748	-0.472725	0.0552108	-0.176479	-0.233589	-0.0457902
lmo1329	ribC; riboflavin kinase; K11753 riboflavin kinase / FMN adenylyltransferase [EC:2.7.1.26 2.7.7.2]	ribC	METABOLISM -> Coenzyme transport and metabolism	H	-0.153338	-0.378893	-0.0832898	0.0255667	-0.121213	-0.0386596
lmo1330	rpsO; 30S ribosomal protein S15; K02956 small subunit ribosomal protein S15	rpsO	INFORMATION STORAGE AND PROCESSING -> Translation, ribosomal structure and biogenesis	J	-1.66018	-2.00259	-0.596558	-1.74894	-1.48668	-1.44631
lmo1331	pnpA; polynucleotide phosphorylase; K00962 polyribonucleotide nucleotidyltransferase [EC:2.7.7.8]	pnpA	INFORMATION STORAGE AND PROCESSING -> Translation, ribosomal structure and biogenesis	J	-0.0211481	-0.365502	0.43746	0.273818	-0.552747	0.213682
lmo1332	GTPase EngC; K06949 ribosome biogenesis GTPase [EC:3.6.1.-]		POORLY CHARACTERIZED -> General function prediction only	R	-0.26582	-0.575291	-0.355007	-0.598235	0.000537389	-0.233838
lmo1333					0.161615	0.0372329	0.767173	0.213677	-0.231428	-0.0388835
lmo1334					0.421629	-0.142706	0.950459	0.0774188	-0.0738273	0.0814326
lmo1335	rpmG; 50S ribosomal protein L33; K02913 large subunit ribosomal protein L33	rpmG	INFORMATION STORAGE AND PROCESSING -> Translation, ribosomal structure and biogenesis	J	-0.597074	-1.38643	0.386314	-0.852999	-1.43735	-0.106181
lmo1336	5-formyltetrahydrofolate cyclo-ligase; K01934 5-formyltetrahydrofolate cyclo-ligase [EC:6.3.3.2]		METABOLISM -> Coenzyme transport and metabolism	H	-0.166451	-0.156208	0.0405781	0.0613811	-0.217913	0.0540011
lmo1337	hypothetical protein; K19225 rhomboid protease GluP [EC:3.4.21.105]		POORLY CHARACTERIZED -> General function prediction only	R	0.574701	-0.173378	0.288907	0.321955	0.0725714	0.555674
lmo1338			POORLY CHARACTERIZED -> Function unknown	S	0.0704744	-0.0421945	0.0311904	0.226805	-0.0453612	0.117663
lmo1339	glucose kinase; K00845 glucokinase [EC:2.7.1.2]		INFORMATION STORAGE AND PROCESSING -> Transcription	K, G	0.0157099	-0.171166	-0.0532311	0.0346664	-0.244747	-0.0359439
lmo1340					0.407924	-0.232983	0.126122	0.334642	0.162749	0.0284346
lmo1341	competence protein ComG; K02249 competence protein ComGG				-0.115265	-0.163764	-0.130486	-0.146097	-0.0907366	-0.0628556
lmo1342	competence protein ComGF; K02248 competence protein ComGF		CELLULAR PROCESSES AND SIGNALING -> Intracellular trafficking, secretion, and vesicular transport	U	-0.0110186	-0.0324575	-0.0182286	0.00112896	2.67148e-05	-0.0131177
lmo1343	competence protein ComGE; K02247 competence protein ComGE		CELLULAR PROCESSES AND SIGNALING -> Cell motility	N, U	-0.0700777	-0.14748	-0.12108	-0.147241	-0.109747	-0.0598992
lmo1344	competence protein ComGD; K02246 competence protein ComGD		CELLULAR PROCESSES AND SIGNALING -> Cell motility	N, U	-0.133581	-0.128441	-0.143076	-0.149106	-0.122603	-0.123251
lmo1345	competence protein ComGC; K02245 competence protein ComGC		CELLULAR PROCESSES AND SIGNALING -> Intracellular trafficking, secretion, and vesicular transport	U	-0.0239811	-0.0569038	-0.0860582	-0.0532278	-0.00806878	-0.0246183
lmo1346	comGB; competence protein ComGB; K02244 competence protein ComGB	comGB	CELLULAR PROCESSES AND SIGNALING -> Cell motility	N, U	-0.0729677	-0.149422	-0.122039	0.394579	0.0435877	0.0524515
lmo1347	comGA; competence protein ComGA; K02243 competence protein ComGA	comGA	CELLULAR PROCESSES AND SIGNALING -> Cell motility	N, U	-0.0468988	-0.0839529	-0.0630631	-0.0950279	-0.0736389	-0.0701437
lmo1348	gcvT; glycine cleavage system aminomethyltransferase T; K00605 aminomethyltransferase [EC:2.1.2.10]	gcvT	METABOLISM -> Amino acid transport and metabolism	E	-0.0594284	-0.226888	-0.0813537	-0.323304	-0.0873609	-0.0623964
lmo1349	glycine dehydrogenase subunit 1 (EC:1.4.4.2); K00282 glycine dehydrogenase subunit 1 [EC:1.4.4.2]		METABOLISM -> Amino acid transport and metabolism	E	-0.880108	-0.79487	-0.648573	-0.306656	-0.494505	-0.200554
lmo1350	glycine dehydrogenase subunit 2 (EC:1.4.4.2); K00283 glycine dehydrogenase subunit 2 [EC:1.4.4.2]		METABOLISM -> Amino acid transport and metabolism	E	-0.726155	-0.622704	-0.692877	-0.596916	-0.141842	-0.0305803
lmo1351			METABOLISM -> Inorganic ion transport and metabolism	P	0.27662	-0.4615	0.750143	1.0727	0.362289	0.63514
lmo1352					-0.0617315	-0.0414332	-0.0246001	0.220916	-0.0446631	-0.0499764
lmo1353			POORLY CHARACTERIZED -> General function prediction only	R	0.0975219	0.190083	0.144257	0.409553	0.044573	0.204925
lmo1354	aminopeptidase P; K01262 Xaa-Pro aminopeptidase [EC:3.4.11.9]		METABOLISM -> Amino acid transport and metabolism	E	0.256962	0.261322	0.144476	0.527959	0.0397319	0.0310887
lmo1355	efp; elongation factor P; K02356 elongation factor P	efp	INFORMATION STORAGE AND PROCESSING -> Translation, ribosomal structure and biogenesis	J	0.163251	0.472057	0.0680762	0.188706	-0.568757	-0.489799
lmo1356	acetyl-CoA carboxylase subunit (biotin carboxyl carrier subunit); K02160 acetyl-CoA carboxylase biotin carboxyl carrier protein		METABOLISM -> Lipid transport and metabolism	I	-0.207786	0.586637	-0.256402	0.115579	-0.30694	-0.0137104
lmo1357	acetyl-CoA carboxylase biotin carboxylase subunit (EC:6.4.1.2); K01961 acetyl-CoA carboxylase, biotin carboxylase subunit [EC:6.4.1.2 6.3.4.14]		METABOLISM -> Lipid transport and metabolism	I	-0.21367	0.245436	-0.0621056	-0.392352	0.385118	0.944405
lmo1358			POORLY CHARACTERIZED -> Function unknown	S	-0.498332	0.191538	-0.122308	-0.0837412	-0.478581	-0.34217
lmo1359	nusB; transcription antitermination protein NusB; K03625 N utilization substance protein B	nusB	INFORMATION STORAGE AND PROCESSING -> Transcription	K	-0.286759	-0.0355401	-0.171949	-0.174761	-0.404651	-0.43866
lmo1360	folD; bifunctional 5,10-methylene-tetrahydrofolate dehydrogenase/5,10-methylene-tetrahydrofolate cyclohydrolase; K01491 methylenetetrahydrofolate dehydrogenase (NADP) / methenyltetrahydrofolate cyclohydrolase [EC:1.5.1.5 3.5.4.9]	folD	METABOLISM -> Coenzyme transport and metabolism	H	0.101018	0.257477	0.150195	0.393227	0.411124	0.209498
lmo1361	xseA; exodeoxyribonuclease VII large subunit (EC:3.1.11.6); K03601 exodeoxyribonuclease VII large subunit [EC:3.1.11.6]	xseA	INFORMATION STORAGE AND PROCESSING -> Replication, recombination and repair	L	0.0242983	0.0774324	0.202066	0.489066	-0.217011	-0.267944
lmo1362	exodeoxyribonuclease VII small subunit; K03602 exodeoxyribonuclease VII small subunit [EC:3.1.11.6]		INFORMATION STORAGE AND PROCESSING -> Replication, recombination and repair	L	-0.145577	-0.102967	0.145525	0.0622418	-0.298152	-0.146685
lmo1363	geranyltranstransferase; K13789 geranylgeranyl diphosphate synthase, type II [EC:2.5.1.1 2.5.1.10 2.5.1.29]		METABOLISM -> Coenzyme transport and metabolism	H	-0.357929	-0.0566492	0.0872752	0.00175705	-0.420177	-0.651231
lmo1364	cspL; cold-shock protein; K03704 cold shock protein (beta-ribbon, CspA family)	cspL	INFORMATION STORAGE AND PROCESSING -> Transcription	K	-0.627023	-0.450396	0.0553312	-2.61462	-1.60821	-1.78468
lmo1365	tktB; 1-deoxy-D-xylulose-5-phosphate synthase (EC:2.2.1.7); K01662 1-deoxy-D-xylulose-5-phosphate synthase [EC:2.2.1.7]	tktB	METABOLISM -> Coenzyme transport and metabolism	H, I	0.265622	-0.070917	0.0927707	0.374997	0.266466	0.3438
lmo1366	hypothetical protein; K06442 23S rRNA (cytidine1920-2'-O)/16S rRNA (cytidine1409-2'-O)-methyltransferase [EC:2.1.1.226 2.1.1.227]		INFORMATION STORAGE AND PROCESSING -> Translation, ribosomal structure and biogenesis	J	-0.0205384	-0.400135	-0.19846	-0.381463	-0.15256	-0.186761
lmo1367	arginine repressor ArgR; K03402 transcriptional regulator of arginine metabolism		INFORMATION STORAGE AND PROCESSING -> Transcription	K	0.808954	0.504517	0.472638	0.580758	0.596664	0.308761
lmo1368	recN; DNA repair protein; K03631 DNA repair protein RecN (Recombination protein N)	recN	INFORMATION STORAGE AND PROCESSING -> Replication, recombination and repair	L	0.123111	0.826844	-0.0133699	0.251607	0.218221	0.17001
lmo1369	phosphotransbutyrylase; K00634 phosphate butyryltransferase [EC:2.3.1.19]		METABOLISM -> Energy production and conversion	C	-0.0930411	0.220327	-0.0383482	-0.0154629	0.0164739	0.00425883
lmo1370	butyrate kinase (EC:2.7.2.7); K00929 butyrate kinase [EC:2.7.2.7]		METABOLISM -> Energy production and conversion	C	-0.0217113	0.461536	-0.0696563	0.0501944	-0.0457124	0.0381348
lmo1371	dihydrolipoamide dehydrogenase (EC:1.8.1.4); K00382 dihydrolipoamide dehydrogenase [EC:1.8.1.4]		METABOLISM -> Energy production and conversion	C	0.00350095	0.189867	0.00471715	-0.175344	-0.392706	-0.0216268
lmo1372	branched-chain alpha-keto acid dehydrogenase subunit E1; K00166 2-oxoisovalerate dehydrogenase E1 component alpha subunit [EC:1.2.4.4]		METABOLISM -> Energy production and conversion	C	-0.415515	-0.277311	0.0627236	-0.0119934	-0.570713	-0.259809
lmo1373	branched-chain alpha-keto acid dehydrogenase subunit E1; K00167 2-oxoisovalerate dehydrogenase E1 component beta subunit [EC:1.2.4.4]		METABOLISM -> Energy production and conversion	C	-0.465042	-0.252772	0.41728	-0.578995	-0.56007	-0.225518
lmo1374	branched-chain alpha-keto acid dehydrogenase subunit E2; K09699 2-oxoisovalerate dehydrogenase E2 component (dihydrolipoyl transacylase) [EC:2.3.1.168]		METABOLISM -> Energy production and conversion	C	-0.332806	-0.473867	0.146455	-0.488538	-0.80974	-1.04417
lmo1375			METABOLISM -> Amino acid transport and metabolism	E	-0.659842	-0.458587	-0.456858	-0.129446	-0.75683	-0.234499
lmo1376	6-phosphogluconate dehydrogenase (EC:1.1.1.44); K00033 6-phosphogluconate dehydrogenase [EC:1.1.1.44 1.1.1.343]		METABOLISM -> Carbohydrate transport and metabolism	G	-0.318482	0.564978	0.339168	0.96065	-0.321647	-0.167138
lmo1377		lisR	CELLULAR PROCESSES AND SIGNALING -> Signal transduction mechanisms	T, K	0.356764	0.596826	0.0881199	0.250775	0.0123023	0.0609717
lmo1378		lisK	CELLULAR PROCESSES AND SIGNALING -> Signal transduction mechanisms	T	0.0629035	0.162237	-0.0714716	-0.916706	-0.623134	-0.992483
lmo1379	sporulation protein SpoJ; K03217 YidC/Oxa1 family membrane protein insertase		CELLULAR PROCESSES AND SIGNALING -> Intracellular trafficking, secretion, and vesicular transport	U	0.328774	0.027638	-0.0428262	0.185409	0.0650622	0.129443
lmo1380					0.561741	0.242635	0.0646213	0.0557935	0.197322	0.449079
lmo1381	acylphosphatase; K01512 acylphosphatase [EC:3.6.1.7]		METABOLISM -> Energy production and conversion	C	0.538846	0.15621	-0.156036	-0.0185209	0.252586	0.178716
lmo1382			POORLY CHARACTERIZED -> Function unknown	S	-0.0898558	-0.0230474	-0.0483299	-0.815984	-0.232352	-0.249683
lmo1383	isopentenyl pyrophosphate isomerase (EC:5.3.3.2); K01823 isopentenyl-diphosphate delta-isomerase [EC:5.3.3.2]		METABOLISM -> Energy production and conversion	C	-0.0234782	0.11663	-0.0748571	0.337681	0.032915	0.0690372
lmo1384	hypothetical protein; K07146 UPF0176 protein		POORLY CHARACTERIZED -> General function prediction only	R	0.539503	0.518309	1.01947	0.327236	0.0391696	-0.278969
lmo1385			POORLY CHARACTERIZED -> Function unknown	S	0.147178	0.076007	0.3365	0.387769	0.318739	0.407609
lmo1386	DNA translocase; K03466 DNA segregation ATPase FtsK/SpoIIIE, S-DNA-T family		Cell cycle control, cell division, chromosome partitioning	D	0.0716088	-0.0976929	0.05413	-0.66909	-0.053024	-0.00105538
lmo1387	pyrroline-5-carboxylate reductase (EC:1.5.1.2); K00286 pyrroline-5-carboxylate reductase [EC:1.5.1.2]		METABOLISM -> Amino acid transport and metabolism	E	0.0408034	0.252139	0.0990974	0.159973	0.0526321	0.0286016
lmo1388	tcsA; CD4 T cell-stimulating antigen, lipoprotein; K07335 basic membrane protein A and related proteins	tcsA	POORLY CHARACTERIZED -> General function prediction only	R	0.0157609	0.384217	1.14524	1.79334	0.232351	1.23858
lmo1389	sugar ABC transporter ATP-binding protein; K02056 simple sugar transport system ATP-binding protein [EC:3.6.3.17]		POORLY CHARACTERIZED -> General function prediction only	R	-0.11039	0.0540402	0.422343	0.650968	0.169005	0.455917
lmo1390	ABC transporter permease; K02057 simple sugar transport system permease protein		POORLY CHARACTERIZED -> General function prediction only	R	-0.621076	-0.0830064	-0.0488546	0.495667	-0.169103	-0.145956
lmo1391	sugar ABC transporter permease; K02057 simple sugar transport system permease protein		POORLY CHARACTERIZED -> General function prediction only	R	-1.27256	-1.21119	-0.178481	-0.331716	-0.815033	-0.793806
lmo1392			POORLY CHARACTERIZED -> General function prediction only	R	-0.241371	0.033831	-0.301368	0.0239918	-0.367269	-0.54841
lmo1393			POORLY CHARACTERIZED -> General function prediction only	R	-0.158008	-0.0645194	-0.517077	0.186464	-0.453045	-0.647843
lmo1394	3-ketoacyl-ACP reductase; K00059 3-oxoacyl-[acyl-carrier protein] reductase [EC:1.1.1.100]		METABOLISM -> Lipid transport and metabolism	I, Q, R	0.0606175	0.0901957	0.0708976	-0.592928	0.00196284	-0.019649
lmo1395			POORLY CHARACTERIZED -> Function unknown	S	0.203252	0.420983	0.109999	-0.123518	-0.460848	-0.290747
lmo1396	phosphatidylglycerophosphate synthase; K00995 CDP-diacylglycerol--glycerol-3-phosphate 3-phosphatidyltransferase [EC:2.7.8.5]		METABOLISM -> Lipid transport and metabolism	I	-0.0777484	-0.442809	0.169527	0.046203	-0.0382627	0.0477369
lmo1397	cinA; competence damage-inducible protein CinA; K03742 nicotinamide-nucleotide amidase [EC:3.5.1.42]	cinA	POORLY CHARACTERIZED -> General function prediction only	R	-0.0393965	-0.362415	-0.0253074	-0.358323	-0.0812076	-0.000292465
lmo1398	recA; recombinase A; K03553 recombination protein RecA	recA	INFORMATION STORAGE AND PROCESSING -> Replication, recombination and repair	L	0.20874	-1.01115	-0.174859	-0.747976	-0.366779	-1.02045
lmo1399	phosphodiesterase; K18682 ribonucrease Y [EC:3.1.-.-]		POORLY CHARACTERIZED -> General function prediction only	R	-0.134848	0.269979	0.0857998	-0.401059	-0.626105	0.239453
lmo1400	N-acetyltransferase; K03823 phosphinothricin acetyltransferase [EC:2.3.1.183]		Cell wall/membrane/envelope biogenesis	M	0.0227983	-0.175224	0.0265774	0.244747	0.0154173	0.0387881
lmo1401	hypothetical protein; K09769 hypothetical protein		POORLY CHARACTERIZED -> Function unknown	S	0.0720452	-0.068321	0.0508848	0.310085	0.0646965	0.112852
lmo1402			POORLY CHARACTERIZED -> Function unknown	S	-0.00887096	-0.0393943	0.012061	0.117828	0.0587227	0.224153
lmo1403	mutS; DNA mismatch repair protein MutS; K03555 DNA mismatch repair protein MutS	mutS	INFORMATION STORAGE AND PROCESSING -> Replication, recombination and repair	L	0.304086	0.172637	0.143371	0.325449	0.201724	0.445692
lmo1404	mutL; DNA mismatch repair protein; K03572 DNA mismatch repair protein MutL	mutL	INFORMATION STORAGE AND PROCESSING -> Replication, recombination and repair	L	0.100812	-0.201649	-0.167308	-0.885983	-0.0851753	-0.138558
lmo1405	anti-terminator regulatory protein; K02443 glycerol uptake operon antiterminator		INFORMATION STORAGE AND PROCESSING -> Transcription	K	0.0123323	-0.328116	0.0356165	-0.00655016	0.037481	0.000278812
lmo1406	pflB; pyruvate formate-lyase; K00656 formate C-acetyltransferase [EC:2.3.1.54]	pflB	METABOLISM -> Energy production and conversion	C	1.0547	0.249059	0.973733	0.313528	0.172464	0.376808
lmo1407	pflC; pyruvate-formate lyase activating enzyme; K04069 pyruvate formate lyase activating enzyme [EC:1.97.1.4]	pflC	CELLULAR PROCESSES AND SIGNALING -> Posttranslational modification, protein turnover, chaperones	O	-0.0708292	-1.16853	0.310349	0.186379	-0.165719	-0.204274
lmo1408			INFORMATION STORAGE AND PROCESSING -> Transcription	K	0.00623547	0.0619684	0.0064709	0.0267466	0.0131137	-0.00206835
lmo1409			METABOLISM -> Amino acid transport and metabolism	E, G,P, R	-0.0102462	0.117174	-0.00984671	-0.0410333	-0.0113138	-0.00979586
lmo1410					-0.0424375	0.095306	-0.068795	-0.0399777	-0.0386104	-0.0766344
lmo1411	hypothetical protein; K07727 putative transcriptional regulator		INFORMATION STORAGE AND PROCESSING -> Transcription	K	0.693542	0.0864774	0.610607	-0.00423122	0.409512	0.384969
lmo1412			METABOLISM -> Nucleotide transport and metabolism	F	0.466875	0.154323	0.282256	-0.00142019	0.173786	0.209782
lmo1413					-0.0783674	-0.0960656	-0.232569	-0.148279	-0.104658	-0.122376
lmo1414	acetyl-CoA:acetyltransferase; K00626 acetyl-CoA C-acetyltransferase [EC:2.3.1.9]		METABOLISM -> Lipid transport and metabolism	I	-0.0356339	-0.151504	-0.0639419	0.100282	0.120772	0.351701
lmo1415	hydroxy-3-methylglutaryl-CoA synthase; K01641 hydroxymethylglutaryl-CoA synthase [EC:2.3.3.10]		METABOLISM -> Lipid transport and metabolism	I	-0.0884182	0.209383	-0.101697	0.203651	-0.0631038	-0.0710799
lmo1416			CELLULAR PROCESSES AND SIGNALING -> Defense mechanisms	V, E	-0.373755	0.124918	-0.0623888	0.170361	0.151343	0.190159
lmo1417	hypothetical protein; K06902 MFS transporter, UMF1 family		POORLY CHARACTERIZED -> General function prediction only	R	-0.103985	-0.108814	-0.0684765	-0.141156	-0.0972545	-0.123224
lmo1418			POORLY CHARACTERIZED -> General function prediction only	R	-0.175746	-0.0465095	-0.24758	-0.067554	-0.0313701	0.203061
lmo1419			POORLY CHARACTERIZED -> General function prediction only	R	-0.0929746	-0.157115	-0.0690599	0.0110616	0.0159774	0.0237965
lmo1420	murB; UDP-N-acetylenolpyruvoylglucosamine reductase; K00075 UDP-N-acetylmuramate dehydrogenase [EC:1.3.1.98]	murB	Cell wall/membrane/envelope biogenesis	M	-0.0531806	-0.347116	-0.118833	0.0785182	0.157152	0.373391
lmo1421	glycine/betaine ABC transporter ATP-binding protein; K05847 osmoprotectant transport system ATP-binding protein		METABOLISM -> Amino acid transport and metabolism	E	0.0948835	1.16568	-0.213802	1.81606	0.186901	0.800516
lmo1422	glycine/betaine ABC transporter permease; K05845 osmoprotectant transport system substrate-binding protein K05846 osmoprotectant transport system permease protein		Cell wall/membrane/envelope biogenesis	M, E	0.572965	1.73709	-0.162556	0.946185	0.0954768	0.388216
lmo1423			Cell cycle control, cell division, chromosome partitioning	D, L	0.803362	-0.0802113	-0.260045	0.935511	0.901249	0.508618
lmo1424	manganese transporter; K03322 manganese transport protein		METABOLISM -> Inorganic ion transport and metabolism	P	0.327904	0.839484	0.0213711	0.00928756	0.10198	0.114604
lmo1425	opuCD; glycine/betaine ABC transporter permease; K05846 osmoprotectant transport system permease protein	opuCD	METABOLISM -> Amino acid transport and metabolism	E	1.26118	2.10613	0.674376	2.1471	0.940606	-0.312773
lmo1426	opuCC; glycine/betaine ABC transporter substrate-binding protein; K05845 osmoprotectant transport system substrate-binding protein	opuCC	Cell wall/membrane/envelope biogenesis	M	1.18958	1.90696	0.657734	0.992007	1.02027	0.486871
lmo1427	opuCB; glycine/betaine ABC transporter permease; K05846 osmoprotectant transport system permease protein	opuCB	METABOLISM -> Amino acid transport and metabolism	E	0.976118	1.73479	0.369418	0.77992	0.430808	0.0549975
lmo1428	opuCA; glycine/betaine ABC transporter ATP-binding protein; K05847 osmoprotectant transport system ATP-binding protein	opuCA	METABOLISM -> Amino acid transport and metabolism	E	1.26918	0.742495	0.638674	1.70476	0.669879	1.0159
lmo1429	hypothetical protein; K16789 thiamine transporter		POORLY CHARACTERIZED -> Function unknown	S	-0.286616	-0.337118	-0.132942	-1.00479	-0.773234	-0.534117
lmo1430			POORLY CHARACTERIZED -> Function unknown	S	-0.0541216	-0.0717812	-0.0478704	-0.321231	-0.103357	-0.0900827
lmo1431			POORLY CHARACTERIZED -> General function prediction only	R	-0.259425	-0.573487	-0.0527076	-0.237676	-0.0521327	0.094344
lmo1432					0.524957	1.09353	0.0181351	1.38867	0.028312	0.355805
lmo1433	glutathione reductase; K00383 glutathione reductase (NADPH) [EC:1.8.1.7]		METABOLISM -> Energy production and conversion	C	-0.012929	0.811898	-0.000733681	-0.0642272	-0.047946	0.0553376
lmo1434	hypothetical protein; K12574 ribonuclease J [EC:3.1.-.-]		POORLY CHARACTERIZED -> General function prediction only	R	0.233971	-0.241415	-0.31917	0.0474082	0.272852	0.0479112
lmo1435	dapA; dihydrodipicolinate synthase; K01714 4-hydroxy-tetrahydrodipicolinate synthase [EC:4.3.3.7]	dapA	Cell wall/membrane/envelope biogenesis	M, E	-0.0486182	-0.00601042	-0.368061	-0.045244	0.162924	-0.0872696
lmo1436	aspartate kinase (EC:2.7.2.4); K00928 aspartate kinase [EC:2.7.2.4]		METABOLISM -> Amino acid transport and metabolism	E	0.0426317	-0.389023	-0.304737	0.0608997	-0.0742318	-0.140309
lmo1437	aspartate-semialdehyde dehydrogenase; K00133 aspartate-semialdehyde dehydrogenase [EC:1.2.1.11]		METABOLISM -> Amino acid transport and metabolism	E	0.491676	0.323249	0.409431	0.60486	0.547957	0.721927
lmo1438			Cell wall/membrane/envelope biogenesis	M	0.263682	0.0827758	0.0656923	0.251193	0.0990805	0.135632
lmo1439	sod; superoxide dismutase; K04564 superoxide dismutase, Fe-Mn family [EC:1.15.1.1]	sod	METABOLISM -> Inorganic ion transport and metabolism	P	-0.479753	0.81426	-0.364188	-0.970599	-1.77653	-2.17226
lmo1440					0.00733613	-1.09472	0.0586809	-0.035008	-0.0115192	0.0334962
lmo1441	ispG; 4-hydroxy-3-methylbut-2-en-1-yl diphosphate synthase (EC:1.17.7.1); K03526 (E)-4-hydroxy-3-methylbut-2-enyl-diphosphate synthase [EC:1.17.7.1 1.17.7.3]	ispG	METABOLISM -> Lipid transport and metabolism	I	0.0122011	0.180685	0.118466	-0.0658463	0.0394077	0.172284
lmo1442			METABOLISM -> Amino acid transport and metabolism	E	0.169673	0.250349	0.202744	0.427556	0.118226	0.250818
lmo1443			POORLY CHARACTERIZED -> Function unknown	S	0.153763	0.540164	0.0999364	-0.036712	0.255141	0.381876
lmo1444	foldase; K07533 foldase protein PrsA [EC:5.2.1.8]		CELLULAR PROCESSES AND SIGNALING -> Posttranslational modification, protein turnover, chaperones	O	-0.0322442	-0.0750479	-0.017038	0.0574234	-0.00675131	0.00551292
lmo1445	zurR; ZurR family transcriptional regulator; K02076 Fur family transcriptional regulator, zinc uptake regulator	zurR	METABOLISM -> Inorganic ion transport and metabolism	P	-0.491419	-0.0155087	-0.0536872	0.0474805	-0.303481	-0.598754
lmo1446	zurM; metal (zinc) transport protein (ABC transporter, permease); K09816 zinc transport system permease protein	zurM	METABOLISM -> Inorganic ion transport and metabolism	P	-0.242447	-0.173683	-0.0206293	0.172448	0.00223361	0.0385434
lmo1447	zurA; metal (zinc) transport protein(ABC transporter, ATP-binding protein); K09817 zinc transport system ATP-binding protein [EC:3.6.3.-]	zurA	METABOLISM -> Inorganic ion transport and metabolism	P	-1.23814	-0.265665	-0.44654	0.0979062	-0.270368	-0.150442
lmo1448	manganese-dependent inorganic pyrophosphatase (EC:3.6.1.1); K15986 manganese-dependent inorganic pyrophosphatase [EC:3.6.1.1]		METABOLISM -> Energy production and conversion	C	-0.467443	-1.22109	-0.332054	-0.396056	0.158897	-0.165217
lmo1449	endonuclease IV (EC:3.1.21.2); K01151 deoxyribonuclease IV [EC:3.1.21.2]		INFORMATION STORAGE AND PROCESSING -> Replication, recombination and repair	L	-0.165672	-0.876742	-0.409549	-0.447585	-0.331134	-0.504959
lmo1450	DEAD/DEAH box helicase; K18692 ATP-dependent RNA helicase CshB [EC:3.6.4.13]		INFORMATION STORAGE AND PROCESSING -> Translation, ribosomal structure and biogenesis	J, K, L	-0.220455	-0.493273	-0.282335	0.154829	-0.158997	0.197814
lmo1451	ispH; 4-hydroxy-3-methylbut-2-enyl diphosphate reductase (EC:1.17.1.2); K03527 4-hydroxy-3-methylbut-2-enyl diphosphate reductase [EC:1.17.1.2]	ispH	Cell wall/membrane/envelope biogenesis	M, I	-0.0374663	-0.0307806	-0.0592006	-0.142341	-0.0881608	-0.040957
lmo1452			POORLY CHARACTERIZED -> Function unknown	S	-0.0734386	-0.115085	-0.09668	0.0427859	-0.0768207	0.158487
lmo1453	hypothetical protein; K06967 tRNA (adenine22-N1)-methyltransferase [EC:2.1.1.217]		POORLY CHARACTERIZED -> General function prediction only	R	-0.303038	-0.0711708	-0.526405	-0.0104166	0.166688	0.896401
lmo1454	rpoD; RNA polymerase sigma factor RpoD; K03086 RNA polymerase primary sigma factor	rpoD	INFORMATION STORAGE AND PROCESSING -> Transcription	K	0.0477368	0.0790569	-0.773997	0.664647	0.0189751	0.413352
lmo1455	dnaG; DNA primase; K02316 DNA primase [EC:2.7.7.-]	dnaG	INFORMATION STORAGE AND PROCESSING -> Replication, recombination and repair	L	-0.141012	-0.107726	-0.859738	-0.167179	-0.140224	-0.121089
lmo1456	hypothetical protein; K09768 hypothetical protein		POORLY CHARACTERIZED -> Function unknown	S	-0.0159569	-0.500857	-0.932768	-0.0425734	-0.0259725	-0.111298
lmo1457	hypothetical protein; K09773 hypothetical protein		POORLY CHARACTERIZED -> Function unknown	S	0.763056	-0.201677	0.55177	-0.256839	0.535783	0.240324
lmo1458	glyS; glycyl-tRNA synthetase subunit beta; K01879 glycyl-tRNA synthetase beta chain [EC:6.1.1.14]	glyS	INFORMATION STORAGE AND PROCESSING -> Translation, ribosomal structure and biogenesis	J	-0.0994722	-0.246225	-0.112056	-0.0895518	0.0579494	-0.0825674
lmo1459	glyQ; glycyl-tRNA synthetase subunit alpha (EC:6.1.1.14); K01878 glycyl-tRNA synthetase alpha chain [EC:6.1.1.14]	glyQ	INFORMATION STORAGE AND PROCESSING -> Translation, ribosomal structure and biogenesis	J	0.851138	0.295981	0.378083	0.0928207	0.151361	0.0255094
lmo1460	recO; DNA repair protein RecO; K03584 DNA repair protein RecO (recombination protein O)	recO	INFORMATION STORAGE AND PROCESSING -> Replication, recombination and repair	L	-0.0382744	-0.157629	-0.1457	-0.00622958	-0.0108436	-0.135098
lmo1461					-0.0141647	-0.0186238	-0.0465284	-0.0976672	0.031662	-0.0425388
lmo1462	era; GTP-binding protein Era; K03595 GTP-binding protein Era	era	POORLY CHARACTERIZED -> General function prediction only	R	0.115616	-0.0243628	0.123747	-0.106545	-0.227426	-0.305752
lmo1463	cytidine deaminase; K01489 cytidine deaminase [EC:3.5.4.5]		METABOLISM -> Nucleotide transport and metabolism	F	0.0930147	0.234485	-0.0988551	0.139986	0.26801	0.133677
lmo1464	diacylglycerol kinase; K00901 diacylglycerol kinase (ATP) [EC:2.7.1.107]		Cell wall/membrane/envelope biogenesis	M	0.129509	0.0410212	-0.214456	0.112248	0.0803219	0.0245437
lmo1465	metalloprotease; K07042 probable rRNA maturation factor		POORLY CHARACTERIZED -> General function prediction only	R	0.354304	0.165259	-0.325677	0.219269	0.0224167	0.0371913
lmo1466			POORLY CHARACTERIZED -> General function prediction only	R	0.340089	0.162911	-0.199155	0.167085	0.124357	0.133315
lmo1467	phosphate starvation-induced protein PhoH; K06217 phosphate starvation-inducible protein PhoH and related proteins		CELLULAR PROCESSES AND SIGNALING -> Signal transduction mechanisms	T	0.274984	-0.00157657	-0.119284	-0.0973269	0.028814	0.137145
lmo1468	hypothetical protein; K09117 hypothetical protein		POORLY CHARACTERIZED -> Function unknown	S	-0.720524	-0.863976	-0.458684	-2.42497	-1.6649	-0.846165
lmo1469	rpsU; 30S ribosomal protein S21; K02970 small subunit ribosomal protein S21	rpsU	INFORMATION STORAGE AND PROCESSING -> Translation, ribosomal structure and biogenesis	J	-0.0297795	-0.231767	-0.0628182	-0.291873	0.0135772	0.150233
lmo1470	16S ribosomal RNA methyltransferase RsmE; K09761 16S rRNA (uracil1498-N3)-methyltransferase [EC:2.1.1.193]		POORLY CHARACTERIZED -> Function unknown	S	-0.0319334	-0.146764	0.0255955	0.153805	0.0265117	-0.0332582
lmo1471	prmA; ribosomal protein L11 methyltransferase; K02687 ribosomal protein L11 methyltransferase [EC:2.1.1.-]	prmA	INFORMATION STORAGE AND PROCESSING -> Translation, ribosomal structure and biogenesis	J	0.0110588	-0.0289731	0.0835277	0.197019	0.0776711	-0.166819
lmo1472	dnaJ; molecular chaperone DnaJ; K03686 molecular chaperone DnaJ	dnaJ	CELLULAR PROCESSES AND SIGNALING -> Posttranslational modification, protein turnover, chaperones	O	0.260525	-0.622562	-0.340325	0.619164	0.271784	-0.120176
lmo1473	dnaK; molecular chaperone DnaK; K04043 molecular chaperone DnaK	dnaK	CELLULAR PROCESSES AND SIGNALING -> Posttranslational modification, protein turnover, chaperones	O	1.29603	-0.032157	-0.206669	0.367154	1.0557	-0.136545
lmo1474	grpE; heat shock protein GrpE; K03687 molecular chaperone GrpE	grpE	CELLULAR PROCESSES AND SIGNALING -> Posttranslational modification, protein turnover, chaperones	O	1.02967	-0.259214	0.405518	0.607242	0.695602	0.171603
lmo1475	hrcA; heat-inducible transcription repressor; K03705 heat-inducible transcriptional repressor	hrcA	INFORMATION STORAGE AND PROCESSING -> Transcription	K	0.753116	-0.570601	0.16338	0.383701	0.158976	-0.161503
lmo1476	hemN; coproporphyrinogen III oxidase; K02495 oxygen-independent coproporphyrinogen III oxidase [EC:1.3.99.22]	hemN	METABOLISM -> Coenzyme transport and metabolism	H	0.0324184	-0.152963	-0.00928194	0.194674	-0.0307202	-0.0102297
lmo1477			Cell wall/membrane/envelope biogenesis	M, G	0.0395558	0.035075	-0.0187773	-0.0589588	-0.00708914	0.0117808
lmo1478			INFORMATION STORAGE AND PROCESSING -> Transcription	K	-0.0745384	-0.167775	0.0542315	-0.0897178	-0.135854	-0.0671641
lmo1479	lepA; GTP-binding protein LepA; K03596 GTP-binding protein LepA	lepA	Cell wall/membrane/envelope biogenesis	M	0.0520798	0.00402877	-0.103128	0.52389	-0.00546874	0.443398
lmo1480	rpsT; 30S ribosomal protein S20; K02968 small subunit ribosomal protein S20	rpsT	INFORMATION STORAGE AND PROCESSING -> Translation, ribosomal structure and biogenesis	J	-0.999097	-0.877407	0.15041	-0.173512	-1.34494	-0.620877
lmo1481	holA; DNA polymerase III subunit delta; K02340 DNA polymerase III subunit delta [EC:2.7.7.7]	holA	INFORMATION STORAGE AND PROCESSING -> Replication, recombination and repair	L	0.0916247	0.159927	-0.118815	0.105318	0.0446126	-0.0326345
lmo1482	comEC; competence protein ComEC; K02238 competence protein ComEC	comEC	POORLY CHARACTERIZED -> General function prediction only	R	-0.0933047	0.0547435	0.153873	-0.0246004	0.23519	-0.00242541
lmo1483	comEB; competence protein ComEB; K01493 dCMP deaminase [EC:3.5.4.12]	comEB	METABOLISM -> Nucleotide transport and metabolism	F	0.235602	0.0730645	0.00499025	0.128127	0.227949	0.191451
lmo1484	comEA; competence protein ComEA; K02237 competence protein ComEA	comEA	INFORMATION STORAGE AND PROCESSING -> Replication, recombination and repair	L	-0.0826392	-0.0937407	-0.0705205	-0.0376441	-0.118231	-0.0740611
lmo1485			METABOLISM -> Secondary metabolites biosynthesis, transport and catabolism	Q, R	-0.257893	-0.183508	-0.181423	-0.0457777	-0.166153	-0.117028
lmo1486	hypothetical protein; K09710 ribosome-associated protein		POORLY CHARACTERIZED -> Function unknown	S	-0.847607	-1.4164	-0.614112	-0.39303	-0.939663	-1.02408
lmo1487			METABOLISM -> Coenzyme transport and metabolism	H	-0.0127097	-0.769653	-0.0270703	-0.252637	-0.00703993	-0.105952
lmo1488	nadD; nicotinic acid mononucleotide adenylyltransferase; K00969 nicotinate-nucleotide adenylyltransferase [EC:2.7.7.18]	nadD	METABOLISM -> Coenzyme transport and metabolism	H	-0.463423	-0.604014	-0.598837	-0.174571	-0.255062	-0.515393
lmo1489	hypothetical protein; K07574 RNA-binding protein		INFORMATION STORAGE AND PROCESSING -> Translation, ribosomal structure and biogenesis	J	-0.346987	-0.406067	-0.540165	-0.323954	-0.15151	-0.417942
lmo1490	shikimate 5-dehydrogenase; K00014 shikimate dehydrogenase [EC:1.1.1.25]		METABOLISM -> Amino acid transport and metabolism	E	-0.116142	-0.3347	-0.584577	0.120259	-0.12961	-0.281651
lmo1491			POORLY CHARACTERIZED -> General function prediction only	R	-0.161157	-0.304401	-0.293047	0.184303	-0.209676	-0.0848207
lmo1492			POORLY CHARACTERIZED -> General function prediction only	R	-0.0464471	-0.0211229	-0.31414	0.424395	-0.0762732	0.722422
lmo1493			METABOLISM -> Amino acid transport and metabolism	E	0.0025072	-0.0313149	-0.0242177	-0.00230117	-0.0449371	-0.0442845
lmo1494	5'-methylthioadenosine/S-adenosylhomocysteine nucleosidase; K01243 adenosylhomocysteine nucleosidase [EC:3.2.2.9]		METABOLISM -> Nucleotide transport and metabolism	F	0.134059	0.131975	0.271855	0.175303	-0.0948388	-0.103511
lmo1495					0.067364	1.22698	0.0685998	1.6484	-0.26441	0.246887
lmo1496	greA; transcription elongation factor GreA; K03624 transcription elongation factor GreA	greA	INFORMATION STORAGE AND PROCESSING -> Transcription	K	0.18233	0.502416	-0.0224628	0.776008	-0.0795715	0.483094
lmo1497	udk; uridine kinase (EC:2.7.1.48); K00876 uridine kinase [EC:2.7.1.48]	udk	METABOLISM -> Nucleotide transport and metabolism	F	-0.0676446	-0.0548467	-0.0468152	0.161949	-0.0681834	-0.0264845
lmo1498			POORLY CHARACTERIZED -> General function prediction only	R	-0.0924353	-0.0654284	-0.131607	-0.170811	-0.0595524	0.00264647
lmo1499	hypothetical protein; K07082 UPF0755 protein		POORLY CHARACTERIZED -> General function prediction only	R	-0.248423	-0.106189	-0.210514	0.0947704	-0.188957	0.0158947
lmo1500			POORLY CHARACTERIZED -> Function unknown	S	-0.0547454	0.0818857	-0.00640065	0.0480518	-0.00301199	0.0287766
lmo1501			POORLY CHARACTERIZED -> Function unknown	S	-0.0170067	0.0128847	0.0172157	0.0403083	0.0163167	0.016203
lmo1502	Holliday junction resolvase; K07447 putative holliday junction resolvase [EC:3.1.-.-]		INFORMATION STORAGE AND PROCESSING -> Replication, recombination and repair	L	0.367916	-0.543629	-0.027986	-0.115984	0.0735683	-0.528479
lmo1503			POORLY CHARACTERIZED -> Function unknown	S	0.220384	-0.482277	-0.178085	-0.419692	0.260692	-0.471332
lmo1504	alaS; alanyl-tRNA synthetase; K01872 alanyl-tRNA synthetase [EC:6.1.1.7]	alaS	INFORMATION STORAGE AND PROCESSING -> Translation, ribosomal structure and biogenesis	J	-0.0267942	-0.933717	-0.23472	-0.0415062	0.136426	-0.0404125
lmo1505	ABC transporter ATP-binding protein; K02003 putative ABC transport system ATP-binding protein		CELLULAR PROCESSES AND SIGNALING -> Defense mechanisms	V	-0.00712541	0.091202	-0.0133744	0.0895166	-0.0286145	0.0106282
lmo1506	transporter; K02004 putative ABC transport system permease protein		CELLULAR PROCESSES AND SIGNALING -> Defense mechanisms	V	0.00912003	-0.00520958	-0.0172823	-0.0742492	-0.0154983	-0.0194122
lmo1507			CELLULAR PROCESSES AND SIGNALING -> Signal transduction mechanisms	T, K	-0.0798186	0.0127134	-0.0858307	0.0410536	-0.0419065	-0.0515027
lmo1508			CELLULAR PROCESSES AND SIGNALING -> Signal transduction mechanisms	T	0.0357146	0.110182	-0.202798	0.0481206	-0.0330732	-0.126583
lmo1509	exodeoxyribonuclease V; K03581 exodeoxyribonuclease V alpha subunit [EC:3.1.11.5]		INFORMATION STORAGE AND PROCESSING -> Replication, recombination and repair	L	0.278969	-0.701614	0.213248	-0.291833	0.117107	-0.152557
lmo1510			POORLY CHARACTERIZED -> General function prediction only	R	0.317889	-0.0285971	0.269903	-0.293858	0.0837263	0.0601069
lmo1511			POORLY CHARACTERIZED -> General function prediction only	R	0.223614	-0.266897	0.0861157	0.0894127	0.151015	0.15594
lmo1512	mnmA; tRNA-specific 2-thiouridylase; K00566 tRNA-specific 2-thiouridylase [EC:2.8.1.-]	mnmA	INFORMATION STORAGE AND PROCESSING -> Translation, ribosomal structure and biogenesis	J	-0.610274	-0.249252	-0.423649	-0.91903	-0.623809	-0.960042
lmo1513	iron-sulfur cofactor synthesis protein; K04487 cysteine desulfurase [EC:2.8.1.7]		METABOLISM -> Amino acid transport and metabolism	E	-0.0568056	-0.0790354	-0.1187	0.0517588	-0.149254	-0.144516
lmo1514	recombination factor protein RarA; K07478 putative ATPase		INFORMATION STORAGE AND PROCESSING -> Replication, recombination and repair	L	-0.0482537	-0.440804	-0.091765	-0.47278	0.0376579	0.0202725
lmo1515	hypothetical protein; K17472 Rrf2 family transcriptional regulator, cysteine metabolism repressor		INFORMATION STORAGE AND PROCESSING -> Transcription	K	-0.0258368	-0.0352516	-0.0683382	0.215219	-0.17519	0.0191487
lmo1516	ammonium transporter NrgA; K03320 ammonium transporter, Amt family		METABOLISM -> Inorganic ion transport and metabolism	P	-1.25686	-0.0958673	-1.68409	0.116431	0.0494995	-0.607915
lmo1517			METABOLISM -> Amino acid transport and metabolism	E	-0.349125	0.0673951	-0.767461	0.203643	0.149012	-0.483578
lmo1518					-1.59249	-0.328921	-1.98545	-0.727735	-0.315011	-1.37079
lmo1519	aspS; aspartyl-tRNA synthetase (EC:6.1.1.12); K01876 aspartyl-tRNA synthetase [EC:6.1.1.12]	aspS	INFORMATION STORAGE AND PROCESSING -> Translation, ribosomal structure and biogenesis	J	0.264392	-0.169279	0.374465	0.122213	0.273164	-0.078051
lmo1520	hisS; histidyl-tRNA synthetase (EC:6.1.1.21); K01892 histidyl-tRNA synthetase [EC:6.1.1.21]	hisS	INFORMATION STORAGE AND PROCESSING -> Translation, ribosomal structure and biogenesis	J	0.138179	-0.143039	0.186329	0.0442271	0.129632	0.0411782
lmo1521	N-acetylmuramoyl-L-alanine amidase; K01448 N-acetylmuramoyl-L-alanine amidase [EC:3.5.1.28]		Cell wall/membrane/envelope biogenesis	M, S	1.10415	0.330525	0.948068	-0.295546	0.513896	0.828265
lmo1522	D-tyrosyl-tRNA(Tyr) deacylase; K07560 D-tyrosyl-tRNA(Tyr) deacylase [EC:3.1.-.-]		INFORMATION STORAGE AND PROCESSING -> Translation, ribosomal structure and biogenesis	J	0.133184	0.468817	-0.266005	-0.0963697	-0.0965828	0.0508964
lmo1523	relA; (p)ppGpp synthetase; K00951 GTP pyrophosphokinase [EC:2.7.6.5]	relA	CELLULAR PROCESSES AND SIGNALING -> Signal transduction mechanisms	T, K	0.419495	0.29054	0.354149	0.647882	0.277778	0.40302
lmo1524	apt; adenine phosphoribosyltransferase (EC:2.4.2.7); K00759 adenine phosphoribosyltransferase [EC:2.4.2.7]	apt	METABOLISM -> Nucleotide transport and metabolism	F	0.0173571	-0.0743405	0.0414003	-0.9631	-0.133794	-0.0699611
lmo1525	recombination protein RecJ; K07462 single-stranded-DNA-specific exonuclease [EC:3.1.-.-]		INFORMATION STORAGE AND PROCESSING -> Replication, recombination and repair	L, S	0.19204	-0.00285886	0.174755	0.308116	-0.0345177	0.187033
lmo1526			POORLY CHARACTERIZED -> Function unknown	S	-0.0973817	0.506614	0.0716112	0.909434	-0.0516968	-0.00265297
lmo1527	preprotein translocase SecDF; K12257 SecD/SecF fusion protein		CELLULAR PROCESSES AND SIGNALING -> Intracellular trafficking, secretion, and vesicular transport	U	-0.169754	-0.476663	-0.0837226	-0.20618	-0.563578	-0.534186
lmo1528					-0.0258974	-0.0763885	0.120121	0.598962	0.259121	0.36464
lmo1529	hypothetical protein; K03210 preprotein translocase subunit YajC		CELLULAR PROCESSES AND SIGNALING -> Intracellular trafficking, secretion, and vesicular transport	U	-0.472485	-0.404689	0.754982	-0.138561	-1.25926	-1.22674
lmo1530	tgt; queuine tRNA-ribosyltransferase (EC:2.4.2.29); K00773 queuine tRNA-ribosyltransferase [EC:2.4.2.29]	tgt	INFORMATION STORAGE AND PROCESSING -> Translation, ribosomal structure and biogenesis	J	-0.0941592	0.0127237	-0.122556	0.121468	-0.111713	-0.289742
lmo1531	queA; S-adenosylmethionine:tRNA ribosyltransferase-isomerase; K07568 S-adenosylmethionine:tRNA ribosyltransferase-isomerase [EC:2.4.99.17]	queA	INFORMATION STORAGE AND PROCESSING -> Translation, ribosomal structure and biogenesis	J	0.0350888	-0.028225	0.00654782	0.308751	-0.0949812	0.114828
lmo1532	ruvB; Holliday junction DNA helicase RuvB (EC:3.1.22.4); K03551 holliday junction DNA helicase RuvB [EC:3.6.4.12]	ruvB	INFORMATION STORAGE AND PROCESSING -> Replication, recombination and repair	L	-0.0321275	0.0137574	0.042354	0.254345	0.0173064	0.0474884
lmo1533	ruvA; Holliday junction DNA helicase RuvA; K03550 holliday junction DNA helicase RuvA [EC:3.6.4.12]	ruvA	INFORMATION STORAGE AND PROCESSING -> Replication, recombination and repair	L	-0.0750906	0.0584558	-0.190512	0.386677	0.0268085	0.289281
lmo1534	L-lactate dehydrogenase; K00016 L-lactate dehydrogenase [EC:1.1.1.27]		METABOLISM -> Energy production and conversion	C	-0.105329	0.291285	-0.392388	-0.430373	-0.228354	-0.0567008
lmo1535			POORLY CHARACTERIZED -> Function unknown	S	-0.0696658	0.720968	-0.0775834	0.143814	-0.0134971	-0.0368139
lmo1536	prephenate dehydratase (EC:4.2.1.51); K04518 prephenate dehydratase [EC:4.2.1.51]		METABOLISM -> Amino acid transport and metabolism	E	-0.338026	-0.732431	-0.642525	0.0318167	0.422976	0.175697
lmo1537	obgE; GTPase ObgE; K03979 GTP-binding protein	obgE	POORLY CHARACTERIZED -> General function prediction only	R	-0.386732	-0.581357	-0.391484	-0.0349372	0.0426228	0.00331563
lmo1538	glpK; glycerol kinase (EC:2.7.1.30); K00864 glycerol kinase [EC:2.7.1.30]	glpK	METABOLISM -> Energy production and conversion	C	0.317648	-0.00433197	-0.0640721	0.686104	-0.0375147	-0.411352
lmo1539	glycerol transporter; K02440 glycerol uptake facilitator protein		METABOLISM -> Carbohydrate transport and metabolism	G	0.120196	1.17031	-0.670871	1.03446	-0.0899077	0.0524067
lmo1540	rpmA; 50S ribosomal protein L27; K02899 large subunit ribosomal protein L27	rpmA	INFORMATION STORAGE AND PROCESSING -> Translation, ribosomal structure and biogenesis	J	-0.0315968	0.401838	1.13472	-0.86025	-1.58582	-1.73077
lmo1541	hypothetical protein; K07584 hypothetical protein		INFORMATION STORAGE AND PROCESSING -> Translation, ribosomal structure and biogenesis	J	0.104952	0.486264	1.50725	-0.0104099	0.571135	0.330141
lmo1542	rplU; 50S ribosomal protein L21; K02888 large subunit ribosomal protein L21	rplU	INFORMATION STORAGE AND PROCESSING -> Translation, ribosomal structure and biogenesis	J	0.382691	0.467697	1.68855	-0.106227	0.0100256	0.279014
lmo1543	ribonuclease G; K08301 ribonuclease G [EC:3.1.26.-]		INFORMATION STORAGE AND PROCESSING -> Translation, ribosomal structure and biogenesis	J	-0.0296789	0.101293	-0.033354	0.0652503	-0.0187395	-0.0430316
lmo1544	minD; septum formation inhibitor MinD; K03609 septum site-determining protein MinD	minD	Cell cycle control, cell division, chromosome partitioning	D	0.0823703	0.438303	0.407308	0.49468	0.459698	0.583182
lmo1545	minC; septum formation inhibitor MinC; K03610 septum site-determining protein MinC	minC	Cell cycle control, cell division, chromosome partitioning	D	0.0139165	0.267009	0.133816	0.069581	0.196809	0.510499
lmo1546	mreD; cell-shape determining protein MreD; K03571 rod shape-determining protein MreD	mreD	Cell wall/membrane/envelope biogenesis	M	-0.769659	-0.0682052	-0.493963	-0.0173494	-0.441491	-0.424074
lmo1547	mreC; rod shape-determining protein MreC; K03570 rod shape-determining protein MreC	mreC	Cell wall/membrane/envelope biogenesis	M	-0.213934	0.36291	-0.0895346	-0.321529	-0.115717	-0.0867403
lmo1548	mreB; rod shape-determining protein MreB; K03569 rod shape-determining protein MreB and related proteins	mreB	Cell cycle control, cell division, chromosome partitioning	D	-0.293806	0.276893	-0.0470332	1.00796	0.224682	0.689038
lmo1549	radC; DNA repair protein RadC; K03630 DNA repair protein RadC	radC	INFORMATION STORAGE AND PROCESSING -> Replication, recombination and repair	L	0.00135351	0.024203	-0.0121317	-0.0217313	-0.0275057	-0.00803381
lmo1550	comC; competence protein ComC; K02236 leader peptidase (prepilin peptidase) / N-methyltransferase [EC:3.4.23.43 2.1.1.-]	comC	CELLULAR PROCESSES AND SIGNALING -> Cell motility	N, O, U	-0.0399984	-0.0786938	-0.0574179	-0.108551	-0.0479411	-0.0790277
lmo1551	folC; folyl-polyglutamate synthetase; K11754 dihydrofolate synthase / folylpolyglutamate synthase [EC:6.3.2.12 6.3.2.17]	folC	METABOLISM -> Coenzyme transport and metabolism	H	-0.00287564	-0.595252	-0.00388547	-0.0338667	0.114055	0.106373
lmo1552	valS; valyl-tRNA synthetase (EC:6.1.1.9); K01873 valyl-tRNA synthetase [EC:6.1.1.9]	valS	INFORMATION STORAGE AND PROCESSING -> Translation, ribosomal structure and biogenesis	J	0.0243729	0.025767	0.057786	0.358705	0.0785116	0.135321
lmo1553	hemL; glutamate-1-semialdehyde aminotransferase (EC:5.4.3.8); K01845 glutamate-1-semialdehyde 2,1-aminomutase [EC:5.4.3.8]	hemL	METABOLISM -> Coenzyme transport and metabolism	H	-0.330228	-0.0244963	0.463855	-0.675927	-0.615073	-0.400607
lmo1554	hemB; delta-aminolevulinic acid dehydratase (EC:4.2.1.24); K01698 porphobilinogen synthase [EC:4.2.1.24]	hemB	METABOLISM -> Coenzyme transport and metabolism	H	-0.252571	0.205784	0.273298	0.384763	-0.421301	0.107707
lmo1555	hemD; uroporphyrinogen-III synthase (EC:4.2.1.75); K01719 uroporphyrinogen-III synthase [EC:4.2.1.75]	hemD	METABOLISM -> Coenzyme transport and metabolism	H	-0.0422756	0.390017	-0.0474378	-0.0866317	-0.0498957	-0.0552426
lmo1556	hemC; porphobilinogen deaminase (EC:2.5.1.61); K01749 hydroxymethylbilane synthase [EC:2.5.1.61]	hemC	METABOLISM -> Coenzyme transport and metabolism	H	-0.225474	0.1301	-0.0928066	-0.153201	-0.292522	0.164977
lmo1557	hemA; glutamyl-tRNA reductase; K02492 glutamyl-tRNA reductase [EC:1.2.1.70]	hemA	METABOLISM -> Coenzyme transport and metabolism	H	0.0447051	0.2767	0.0680175	0.676035	0.0535455	0.46111
lmo1558	engB; GTP-binding protein EngB; K03978 GTP-binding protein	engB	POORLY CHARACTERIZED -> General function prediction only	R	0.00842023	-0.116603	0.00757455	0.533721	-0.0304337	0.435795
lmo1559	thrS; threonyl-tRNA synthetase; K01868 threonyl-tRNA synthetase [EC:6.1.1.3]	thrS	INFORMATION STORAGE AND PROCESSING -> Translation, ribosomal structure and biogenesis	J	-0.0335172	-1.21531	-0.0587284	-0.576336	-0.0242009	0.0278549
lmo1560	dnaI; primosomal protein DnaI; K11144 primosomal protein DnaI	dnaI	INFORMATION STORAGE AND PROCESSING -> Replication, recombination and repair	L	-0.0120285	-0.261413	-0.0402167	0.115827	-0.0941028	-0.0975604
lmo1561	dnaB; chromosome replication initiation / membrane attachment protein DnaB; K03346 replication initiation and membrane attachment protein	dnaB	INFORMATION STORAGE AND PROCESSING -> Replication, recombination and repair	L	0.109482	-0.14393	-0.0696591	-0.0279188	0.0339195	-0.233939
lmo1562	nrdR; transcriptional regulator NrdR; K07738 transcriptional repressor NrdR	nrdR	INFORMATION STORAGE AND PROCESSING -> Transcription	K	0.714801	0.163478	0.106537	0.0970282	0.40371	0.201401
lmo1563	coaE; dephospho-CoA kinase; K00859 dephospho-CoA kinase [EC:2.7.1.24]	coaE	METABOLISM -> Coenzyme transport and metabolism	H	-0.109879	0.0279783	-0.11045	-0.0600309	-0.0834675	-0.0912018
lmo1564	mutM; formamidopyrimidine-DNA glycosylase; K10563 formamidopyrimidine-DNA glycosylase [EC:3.2.2.23 4.2.99.18]	mutM	INFORMATION STORAGE AND PROCESSING -> Replication, recombination and repair	L	0.260657	0.141042	-0.337616	-1.08091	-0.0521258	-0.212482
lmo1565	polA; DNA polymerase I; K02335 DNA polymerase I [EC:2.7.7.7]	polA	INFORMATION STORAGE AND PROCESSING -> Replication, recombination and repair	L	0.292436	0.273023	0.00501929	-0.0402126	-0.00990836	-0.127818
lmo1566	citC; isocitrate dehydrogenase (EC:1.1.1.41); K00031 isocitrate dehydrogenase [EC:1.1.1.42]	citC	METABOLISM -> Energy production and conversion	C	0.715363	0.654887	0.265974	0.0266895	0.529346	-0.188038
lmo1567	citZ; citrate synthase (EC:2.3.3.5); K01647 citrate synthase [EC:2.3.3.1]	citZ	METABOLISM -> Energy production and conversion	C	0.615589	0.592863	0.413831	0.294952	0.772787	0.323614
lmo1568			POORLY CHARACTERIZED -> Function unknown	S	0.271693	0.217579	0.365378	0.149941	0.379483	0.344521
lmo1569	fxsA; FxsA; K07113 UPF0716 protein FxsA	fxsA	POORLY CHARACTERIZED -> General function prediction only	R	0.245116	0.148333	0.312141	0.187799	0.0364035	-0.0186886
lmo1570	pykA; pyruvate kinase (EC:2.7.1.40); K00873 pyruvate kinase [EC:2.7.1.40]	pykA	CELLULAR PROCESSES AND SIGNALING -> Signal transduction mechanisms	T, G	-0.560177	0.0955561	-0.302917	0.126498	-0.801985	-0.535999
lmo1571	pfkA; 6-phosphofructokinase (EC:2.7.1.11); K00850 6-phosphofructokinase 1 [EC:2.7.1.11]	pfkA	METABOLISM -> Carbohydrate transport and metabolism	G	0.00461003	0.358857	0.0507643	0.1108	-0.174167	0.314032
lmo1572	accA; acetyl-CoA carboxylase carboxyltransferase subunit alpha (EC:6.4.1.2); K01962 acetyl-CoA carboxylase carboxyl transferase subunit alpha [EC:6.4.1.2]	accA	METABOLISM -> Lipid transport and metabolism	I	0.390967	0.205992	-0.0415388	0.154307	-0.1309	0.169528
lmo1573	accD; acetyl-CoA carboxylase subunit beta (EC:6.4.1.2); K01963 acetyl-CoA carboxylase carboxyl transferase subunit beta [EC:6.4.1.2]	accD	METABOLISM -> Lipid transport and metabolism	I	0.943621	1.01233	0.282975	0.960784	0.334148	1.12182
lmo1574	dnaE; DNA polymerase III subunit alpha; K02337 DNA polymerase III subunit alpha [EC:2.7.7.7]	dnaE	INFORMATION STORAGE AND PROCESSING -> Replication, recombination and repair	L	0.286868	0.0049945	-0.155724	0.0714813	0.290167	0.256765
lmo1575	hypothetical protein; K06881 phosphoesterase RecJ domain-containing protein		POORLY CHARACTERIZED -> General function prediction only	R	-0.0903138	-0.0106237	-0.101262	-1.35036	-0.148964	-0.345028
lmo1576			INFORMATION STORAGE AND PROCESSING -> Transcription	K	0.466085	0.0925007	-0.143507	0.134016	0.403222	-0.135247
lmo1577			POORLY CHARACTERIZED -> General function prediction only	R	0.540338	0.138029	0.0923476	-0.224956	0.37658	-0.0189271
lmo1578	X-Pro dipeptidase; K01271 Xaa-Pro dipeptidase [EC:3.4.13.9]		METABOLISM -> Amino acid transport and metabolism	E	0.118385	-0.0883197	0.119581	0.0356499	-0.141886	-0.370397
lmo1579	alanine dehydrogenase; K00259 alanine dehydrogenase [EC:1.4.1.1]		METABOLISM -> Amino acid transport and metabolism	E	0.87212	1.47218	0.556652	0.34121	0.68947	0.347257
lmo1580			CELLULAR PROCESSES AND SIGNALING -> Signal transduction mechanisms	T	0.145171	0.126656	0.180265	0.127062	0.281529	-0.414493
lmo1581	ackA; acetate kinase (EC:2.7.2.1); K00925 acetate kinase [EC:2.7.2.1]	ackA	METABOLISM -> Energy production and conversion	C	-0.272843	0.110513	0.780989	0.230644	-0.816974	-1.1141
lmo1582	hypothetical protein; K00571 site-specific DNA-methyltransferase (adenine-specific) [EC:2.1.1.72]		INFORMATION STORAGE AND PROCESSING -> Replication, recombination and repair	L	0.212148	0.217484	0.876972	1.03332	0.330975	0.563026
lmo1583	tpx; thiol peroxidase; K11065 thiol peroxidase, atypical 2-Cys peroxiredoxin [EC:1.11.1.15]	tpx	CELLULAR PROCESSES AND SIGNALING -> Posttranslational modification, protein turnover, chaperones	O	-0.90938	0.137976	-0.0599352	0.389865	-0.881251	-1.22623
lmo1584			POORLY CHARACTERIZED -> Function unknown	S	0.0867236	-0.301486	0.161346	0.348929	0.0364975	0.191995
lmo1585	peptidase; K04773 protease IV [EC:3.4.21.-]		CELLULAR PROCESSES AND SIGNALING -> Posttranslational modification, protein turnover, chaperones	O, U	-0.162204	-0.51098	-0.192569	-0.337639	0.00968045	0.162047
lmo1586	ppnK; inorganic polyphosphate/ATP-NAD kinase (EC:2.7.1.23); K00858 NAD kinase [EC:2.7.1.23]	ppnK	METABOLISM -> Carbohydrate transport and metabolism	G	0.501603	-0.0234507	0.419249	-0.839478	0.287081	0.240715
lmo1587	argF; ornithine carbamoyltransferase; K00611 ornithine carbamoyltransferase [EC:2.1.3.3]	argF	METABOLISM -> Amino acid transport and metabolism	E	0.361304	-0.00447069	0.614965	-0.0581704	0.843405	0.149516
lmo1588	argD; acetylornithine aminotransferase; K00818 acetylornithine aminotransferase [EC:2.6.1.11]	argD	METABOLISM -> Amino acid transport and metabolism	E	0.0286672	0.0534465	0.0895134	-0.500807	-0.0132583	-0.0574329
lmo1589	argB; acetylglutamate kinase (EC:2.7.2.8); K00930 acetylglutamate kinase [EC:2.7.2.8]	argB	METABOLISM -> Amino acid transport and metabolism	E	-0.0320266	0.294973	-0.0082247	-0.00856558	0.0173483	0.00305838
lmo1590	argJ; bifunctional ornithine acetyltransferase/N-acetylglutamate synthase (EC:2.3.1.1 2.3.1.35); K00620 glutamate N-acetyltransferase / amino-acid N-acetyltransferase [EC:2.3.1.35 2.3.1.1]	argJ	METABOLISM -> Amino acid transport and metabolism	E	0.0576327	0.183883	0.00801759	-0.186587	-0.0195942	-0.0287738
lmo1591	argC; N-acetyl-gamma-glutamyl-phosphate reductase (EC:1.2.1.38); K00145 N-acetyl-gamma-glutamyl-phosphate reductase [EC:1.2.1.38]	argC	METABOLISM -> Amino acid transport and metabolism	E	0.152202	0.0966866	0.0683907	0.00864972	0.0503524	0.0770615
lmo1592	thiamine biosynthesis protein ThiI; K03151 thiamine biosynthesis protein ThiI		METABOLISM -> Coenzyme transport and metabolism	H	0.0314321	-0.0286737	0.0642032	0.172614	0.0551899	0.103141
lmo1593	iron-sulfur cofactor synthesis protein NifS; K04487 cysteine desulfurase [EC:2.8.1.7]		METABOLISM -> Amino acid transport and metabolism	E	-0.0134342	-0.536655	-0.0106209	0.105509	-0.0276654	0.0129617
lmo1594	septation ring formation regulator EzrA; K06286 septation ring formation regulator		Cell cycle control, cell division, chromosome partitioning	D	-0.158503	-0.0410946	0.376305	0.2357	0.283677	0.117883
lmo1595	hypothetical protein; K07170 GAF domain-containing protein		CELLULAR PROCESSES AND SIGNALING -> Signal transduction mechanisms	T	-0.162946	0.204504	-0.00485497	0.198405	-0.0926393	-0.214412
lmo1596	rpsD; 30S ribosomal protein S4; K02986 small subunit ribosomal protein S4	rpsD	INFORMATION STORAGE AND PROCESSING -> Translation, ribosomal structure and biogenesis	J	-1.13727	-1.01684	-0.109058	-0.76012	-0.959079	-1.32616
lmo1597					-0.0255711	-0.119379	-0.0306422	0.297266	-0.0579488	0.831789
lmo1598	tyrS; tyrosyl-tRNA synthetase; K01866 tyrosyl-tRNA synthetase [EC:6.1.1.1]	tyrS	INFORMATION STORAGE AND PROCESSING -> Translation, ribosomal structure and biogenesis	J	0.363118	-0.0458054	0.486747	0.175187	0.353522	-0.0110108
lmo1599	ccpA; catabolite control protein A; K02529 LacI family transcriptional regulator	ccpA	INFORMATION STORAGE AND PROCESSING -> Transcription	K	-0.312868	0.144905	0.0885587	0.144037	0.220579	-0.348372
lmo1600	aroA; bifunctional 3-deoxy-7-phosphoheptulonate synthase/chorismate mutase; K13853 3-deoxy-7-phosphoheptulonate synthase / chorismate mutase [EC:2.5.1.54 5.4.99.5]	aroA	METABOLISM -> Amino acid transport and metabolism	E	-0.257049	-0.128581	-0.0513631	-0.0308703	-0.0415414	-0.131962
lmo1601			POORLY CHARACTERIZED -> General function prediction only	R	0.694371	1.21726	-0.0293702	1.34771	0.0342354	0.138384
lmo1602			POORLY CHARACTERIZED -> General function prediction only	R	0.848569	1.64067	0.319514	1.92215	0.595703	0.84714
lmo1603			METABOLISM -> Amino acid transport and metabolism	E	-0.638696	-0.247643	0.274333	-0.321676	0.149933	-0.105318
lmo1604			CELLULAR PROCESSES AND SIGNALING -> Posttranslational modification, protein turnover, chaperones	O	0.275735	-0.243251	0.239963	0.149058	-0.0392748	0.91085
lmo1605	murC; UDP-N-acetylmuramate--L-alanine ligase (EC:6.3.2.8); K01924 UDP-N-acetylmuramate--alanine ligase [EC:6.3.2.8]	murC	Cell wall/membrane/envelope biogenesis	M	0.632986	0.530886	0.438828	0.333218	0.238641	0.341831
lmo1606	DNA translocase; K03466 DNA segregation ATPase FtsK/SpoIIIE, S-DNA-T family		Cell cycle control, cell division, chromosome partitioning	D	0.195919	0.783872	-0.18658	0.681329	-0.105786	0.0593803
lmo1607	pheT; phenylalanyl-tRNA synthetase subunit beta; K06878 tRNA-binding protein	pheT	POORLY CHARACTERIZED -> General function prediction only	R	-0.277338	-0.444935	-0.132632	-0.718421	-0.342174	-0.368317
lmo1608			POORLY CHARACTERIZED -> Function unknown	S	-0.369176	0.152529	-0.32123	-0.413705	-0.415786	-0.402704
lmo1609			CELLULAR PROCESSES AND SIGNALING -> Posttranslational modification, protein turnover, chaperones	O, C	-0.184423	-0.530224	-0.181137	0.542738	-0.285846	-0.194821
lmo1610					-0.0657336	-0.953649	-0.0950452	-0.28721	-0.333422	-0.469143
lmo1611			METABOLISM -> Carbohydrate transport and metabolism	G	-0.366089	-0.629464	-0.508656	-0.00296149	-0.493174	-0.647635
lmo1612			POORLY CHARACTERIZED -> Function unknown	S	0.320976	-0.577307	0.884286	0.114562	0.0954931	0.338134
lmo1613			POORLY CHARACTERIZED -> Function unknown	S	0.35634	0.0160765	0.197799	0.0586146	0.113696	0.146541
lmo1614			POORLY CHARACTERIZED -> General function prediction only	R	0.0707735	0.021043	0.0671359	-0.0682907	0.0372892	0.132163
lmo1615	trmB; tRNA (guanine-N(7)-)-methyltransferase (EC:2.1.1.33); K03439 tRNA (guanine-N7-)-methyltransferase [EC:2.1.1.33]	trmB	POORLY CHARACTERIZED -> General function prediction only	R	-0.00920457	-0.206486	0.00441111	0.0545466	0.0171463	0.00297131
lmo1616			Cell wall/membrane/envelope biogenesis	M	0.00765402	-0.181483	-0.10164	-0.24413	-0.107878	0.116974
lmo1617			METABOLISM -> Amino acid transport and metabolism	E, G, P, R	-0.354419	-0.198133	0.0268721	-0.031891	-0.303344	-0.08176
lmo1618			INFORMATION STORAGE AND PROCESSING -> Transcription	K	-0.179007	-0.118766	0.121463	0.0846347	-0.201336	0.0343032
lmo1619	daaA; D-amino acid aminotransferase; K00824 D-alanine transaminase [EC:2.6.1.21]	daaA	METABOLISM -> Amino acid transport and metabolism	E, H	-0.545528	-0.17725	-0.321114	0.35618	-0.425872	-0.543482
lmo1620	dipeptidase PepV; K01439 succinyl-diaminopimelate desuccinylase [EC:3.5.1.18]		METABOLISM -> Amino acid transport and metabolism	E	0.142377	0.319922	-0.11621	-0.463203	-0.0803248	-0.297004
lmo1621	hypothetical protein; K03574 8-oxo-dGTP diphosphatase [EC:3.6.1.55]		INFORMATION STORAGE AND PROCESSING -> Replication, recombination and repair	L, R	0.274386	0.079245	-0.122112	-0.172865	0.0456812	0.063745
lmo1622			METABOLISM -> Carbohydrate transport and metabolism	G	-0.015775	0.693681	-0.0465406	0.00255183	0.0255674	-0.0434826
lmo1623	hypothetical protein; K19302 undecaprenyl-diphosphatase [EC:3.6.1.27]		METABOLISM -> Lipid transport and metabolism	I	0.0372221	0.214026	0.0789734	0.233764	-0.110231	0.0298939
lmo1624			POORLY CHARACTERIZED -> General function prediction only	R	0.161085	0.222902	0.080308	0.233182	-0.0291417	0.296245
lmo1625			POORLY CHARACTERIZED -> General function prediction only	R	-0.0382034	0.138465	0.00231851	0.119403	-0.0142932	0.0611812
lmo1626					-0.0314976	0.10101	0.0126021	0.196907	0.0563963	0.0798453
lmo1627	trpA; tryptophan synthase subunit alpha (EC:4.2.1.20); K01695 tryptophan synthase alpha chain [EC:4.2.1.20]	trpA	METABOLISM -> Amino acid transport and metabolism	E	0.0720266	-0.481098	0.0522049	0.0799471	0.21077	0.0621918
lmo1628	trpB; tryptophan synthase subunit beta (EC:4.2.1.20); K01696 tryptophan synthase beta chain [EC:4.2.1.20]	trpB	METABOLISM -> Amino acid transport and metabolism	E	-0.0252729	-0.0253011	0.0124054	0.112619	0.0627207	0.0586893
lmo1629	trpF; N-(5'-phosphoribosyl)anthranilate isomerase; K01817 phosphoribosylanthranilate isomerase [EC:5.3.1.24]	trpF	METABOLISM -> Amino acid transport and metabolism	E	-0.0343121	-0.505137	-0.0570497	-0.0138311	0.00229707	0.0180519
lmo1630	trpC; indole-3-glycerol phosphate synthase (EC:4.1.1.48); K01609 indole-3-glycerol phosphate synthase [EC:4.1.1.48]	trpC	METABOLISM -> Amino acid transport and metabolism	E	-0.0273554	-0.203472	-0.00215042	0.0471053	0.040422	-0.0138846
lmo1631	trpD; anthranilate phosphoribosyltransferase; K00766 anthranilate phosphoribosyltransferase [EC:2.4.2.18]	trpD	METABOLISM -> Amino acid transport and metabolism	E	0.116927	-0.246002	0.131834	-0.266573	0.0866607	-0.0122684
lmo1632	trpG; anthranilate synthase subunit beta; K01658 anthranilate synthase component II [EC:4.1.3.27]	trpG	METABOLISM -> Amino acid transport and metabolism	E, H	-0.00307948	-0.134347	0.031817	-0.0432805	0.0405742	0.00693637
lmo1633	trpE; anthranilate synthase subunit alpha; K01657 anthranilate synthase component I [EC:4.1.3.27]	trpE	METABOLISM -> Amino acid transport and metabolism	E, H	0.00961552	-0.279954	0.0784689	0.058938	0.0485571	-0.044144
lmo1634	bifunctional acetaldehyde-CoA/alcohol dehydrogenase; K04072 acetaldehyde dehydrogenase / alcohol dehydrogenase [EC:1.2.1.10 1.1.1.1]		METABOLISM -> Energy production and conversion	C	1.83558	0.57472	-0.208862	-0.320663	1.99473	1.64244
lmo1635			POORLY CHARACTERIZED -> Function unknown	S	-0.0686469	-0.195993	-0.0729534	-0.0555731	0.0475106	0.0784744
lmo1636	ABC transporter ATP-binding protein; K01990 ABC-2 type transport system ATP-binding protein		CELLULAR PROCESSES AND SIGNALING -> Defense mechanisms	V	-0.902853	0.340622	-0.576376	0.0193082	-0.343293	-0.489515
lmo1637	hypothetical protein; K01992 ABC-2 type transport system permease protein		POORLY CHARACTERIZED -> General function prediction only	R	-1.51236	-0.285628	-1.36542	0.0229983	-1.07717	-1.94914
lmo1638			CELLULAR PROCESSES AND SIGNALING -> Defense mechanisms	V	0.0116819	0.0834851	0.0480198	-0.133888	0.120649	-0.0530736
lmo1639	DNA-3-methyladenine glycosidase; K01246 DNA-3-methyladenine glycosylase I [EC:3.2.2.20]		INFORMATION STORAGE AND PROCESSING -> Replication, recombination and repair	L	-0.0122166	0.15569	0.139871	0.0773799	0.0883409	0.121059
lmo1640					-0.0437857	0.0793116	-0.014436	0.461449	0.0256859	0.0519457
lmo1641	citB; aconitate hydratase (EC:4.2.1.3); K01681 aconitate hydratase [EC:4.2.1.3]	citB	METABOLISM -> Energy production and conversion	C	0.213297	0.0308373	0.206151	0.261497	0.168913	-0.136512
lmo1642			CELLULAR PROCESSES AND SIGNALING -> Signal transduction mechanisms	T	0.0283673	0.0745061	-0.0734361	-0.0834364	-0.306526	-0.55217
lmo1643					-0.0733089	-0.134859	-0.365693	0.274401	-0.406195	-0.332839
lmo1644			INFORMATION STORAGE AND PROCESSING -> Transcription	K, L	0.0158336	0.0319831	0.0413526	0.459601	0.055634	0.0960892
lmo1645	ATP-dependent dsDNA exonuclease SbcC; K03546 exonuclease SbcC		INFORMATION STORAGE AND PROCESSING -> Replication, recombination and repair	L	0.0270124	-0.0024954	-0.142084	0.0261595	-0.169198	-0.187729
lmo1646	exonuclease SbcD; K03547 exonuclease SbcD		INFORMATION STORAGE AND PROCESSING -> Replication, recombination and repair	L	-0.191414	-0.298465	-0.233513	-0.482915	-0.496308	-0.460727
lmo1647	1-acylglycerol-3-phosphate O-acyltransferase; K00655 1-acyl-sn-glycerol-3-phosphate acyltransferase [EC:2.3.1.51]		METABOLISM -> Lipid transport and metabolism	I	-0.147817	-0.294037	-0.00498197	0.254208	-0.336396	-0.122157
lmo1648					-0.0954295	-0.0786435	-0.00250933	0.0841732	-0.0393648	-0.0456233
lmo1649					-1.02804	-0.381698	-0.0496225	-0.32389	-1.11855	-1.91059
lmo1650			CELLULAR PROCESSES AND SIGNALING -> Posttranslational modification, protein turnover, chaperones	O	-0.0269939	0.482961	-0.782017	0.748753	-0.161041	-0.545796
lmo1651	ABC transporter ATP-binding protein; K06147 ATP-binding cassette, subfamily B, bacterial		CELLULAR PROCESSES AND SIGNALING -> Defense mechanisms	V	-0.240286	-0.0309237	-1.00016	0.320736	-0.164897	-0.829113
lmo1652	ABC transporter ATP-binding protein; K06147 ATP-binding cassette, subfamily B, bacterial		CELLULAR PROCESSES AND SIGNALING -> Defense mechanisms	V	-0.311095	0.0737655	-0.924087	0.328846	-0.159175	-0.358796
lmo1653					-0.0892691	-0.155947	-0.0897589	-0.218267	-0.269772	-0.190049
lmo1654					0.0257281	-0.0381899	0.0081315	-0.0464071	0.00333645	-0.00132782
lmo1655			CELLULAR PROCESSES AND SIGNALING -> Defense mechanisms	V	0.0587566	-0.0679138	0.197991	-0.0165099	-0.0183798	0.00528849
lmo1656					0.0721506	-0.0225733	0.15219	0.0285594	0.01094	0.0270689
lmo1657	tsf; elongation factor Ts; K02357 elongation factor Ts	tsf	INFORMATION STORAGE AND PROCESSING -> Translation, ribosomal structure and biogenesis	J	0.392587	-0.0263674	0.514093	0.409204	0.086947	0.463194
lmo1658	rpsB; 30S ribosomal protein S2; K02967 small subunit ribosomal protein S2	rpsB	INFORMATION STORAGE AND PROCESSING -> Translation, ribosomal structure and biogenesis	J	0.193981	0.246722	0.534363	0.576173	0.514103	0.843066
lmo1659					-0.0322329	-0.0871381	-0.0527584	-0.0492251	-0.059549	-0.0817326
lmo1660	leuS; leucyl-tRNA synthetase (EC:6.1.1.4); K01869 leucyl-tRNA synthetase [EC:6.1.1.4]	leuS	INFORMATION STORAGE AND PROCESSING -> Translation, ribosomal structure and biogenesis	J	-0.69875	-0.683776	-0.177567	-0.190126	-1.06065	-0.926647
lmo1661			POORLY CHARACTERIZED -> General function prediction only	R	-0.0331619	0.0765055	-0.0438423	0.0623262	-0.0269807	0.0154955
lmo1662			METABOLISM -> Secondary metabolites biosynthesis, transport and catabolism	Q, R	-0.26749	-0.034021	0.0455987	-0.477922	0.0652925	0.0460272
lmo1663	ansB; asparagine synthetase; K01953 asparagine synthase (glutamine-hydrolysing) [EC:6.3.5.4]	ansB	METABOLISM -> Amino acid transport and metabolism	E	-0.0727177	-0.210314	-0.174109	0.0836104	-0.283217	-0.272925
lmo1664	metK; S-adenosylmethionine synthetase (EC:2.5.1.6); K00789 S-adenosylmethionine synthetase [EC:2.5.1.6]	metK	METABOLISM -> Coenzyme transport and metabolism	H	-0.0647689	0.0725609	-0.0446189	0.176623	-0.0632996	-0.0115606
lmo1665					0.112462	0.0166078	0.0835358	-0.190576	-0.199686	0.0715722
lmo1666					-0.201766	0.81466	-0.144493	-0.0927319	0.16085	0.883312
lmo1667	L-lactate dehydrogenase; K00016 L-lactate dehydrogenase [EC:1.1.1.27]		METABOLISM -> Energy production and conversion	C	0.173705	0.320068	0.278677	0.197	0.00851368	0.135805
lmo1668					-0.0263905	0.0734444	-0.035892	0.21468	0.0736299	0.182907
lmo1669	hypothetical protein; K03574 8-oxo-dGTP diphosphatase [EC:3.6.1.55]		INFORMATION STORAGE AND PROCESSING -> Replication, recombination and repair	L, R	0.0922721	-0.00125098	0.0528148	-0.0329241	0.0963357	0.194864
lmo1670	hypothetical protein; K08998 hypothetical protein		POORLY CHARACTERIZED -> Function unknown	S	0.108407	0.187707	0.131846	0.215088	0.158201	0.288151
lmo1671	ABC transporter; K09815 zinc transport system substrate-binding protein		METABOLISM -> Inorganic ion transport and metabolism	P	-0.217467	0.132771	0.334525	0.140242	0.310491	0.167664
lmo1672	menE; O-succinylbenzoic acid--CoA ligase (EC:6.2.1.26); K01911 O-succinylbenzoic acid--CoA ligase [EC:6.2.1.26]	menE	METABOLISM -> Lipid transport and metabolism	I, Q	-0.981803	-0.78767	-0.646251	-0.349846	-0.569214	-0.73937
lmo1673	menB; naphthoate synthase (EC:4.1.3.36); K01661 naphthoate synthase [EC:4.1.3.36]	menB	METABOLISM -> Coenzyme transport and metabolism	H	-0.189233	-0.335587	-0.428726	-0.914138	-0.260511	-0.868105
lmo1674	prolyl aminopetidase; K08680 2-succinyl-6-hydroxy-2,4-cyclohexadiene-1-carboxylate synthase [EC:4.2.99.20]		POORLY CHARACTERIZED -> General function prediction only	R	-0.190897	-0.372146	-0.400609	0.0137551	-0.0304043	-0.0485374
lmo1675	menD; 2-succinyl-5-enolpyruvyl-6-hydroxy-3-cyclohexene-1-carboxylate synthase (EC:4.1.1.71); K02551 2-succinyl-5-enolpyruvyl-6-hydroxy-3-cyclohexene-1-carboxylate synthase [EC:2.2.1.9]	menD	METABOLISM -> Coenzyme transport and metabolism	H	-0.229684	-0.0516432	-0.537356	-0.400885	-0.238323	-0.302743
lmo1676	menF; menaquinone-specific isochorismate synthase; K02552 menaquinone-specific isochorismate synthase [EC:5.4.4.2]	menF	METABOLISM -> Coenzyme transport and metabolism	H, Q	0.00486943	-0.192057	-0.209574	0.188872	-0.0629801	0.35326
lmo1677	1,4-dihydroxy-2-naphthoate octaprenyltransferase; K02548 1,4-dihydroxy-2-naphthoate octaprenyltransferase [EC:2.5.1.74 2.5.1.-]		METABOLISM -> Coenzyme transport and metabolism	H	-0.160511	-0.0773087	-0.132114	0.309758	0.0433786	0.185455
lmo1678	bifunctional homocysteine S-methyltransferase/5,10-methylenetetrahydrofolate reductase (EC:2.1.1.10); K00547 homocysteine S-methyltransferase [EC:2.1.1.10]		METABOLISM -> Amino acid transport and metabolism	E	-0.0356141	-0.136368	-0.0987934	-1.18211	-0.10122	-0.137645
lmo1679	cystathionine beta-lyase (EC:4.4.1.8); K01760 cystathionine beta-lyase [EC:4.4.1.8]		METABOLISM -> Amino acid transport and metabolism	E	-0.0390583	-0.167518	-0.0298252	0.0118534	0.0346122	-0.0573353
lmo1680	cystathionine gamma-synthase; K01739 cystathionine gamma-synthase [EC:2.5.1.48]		METABOLISM -> Amino acid transport and metabolism	E	-0.0665882	-0.229192	-0.0486825	-1.30057	-0.168001	-0.174217
lmo1681	5-methyltetrahydropteroyltriglutamate--homocysteine S-methyltransferase (EC:2.1.1.14); K00549 5-methyltetrahydropteroyltriglutamate--homocysteine methyltransferase [EC:2.1.1.14]		METABOLISM -> Amino acid transport and metabolism	E	-0.10312	-0.231726	-0.143491	-0.159755	-0.117194	-0.094775
lmo1682			METABOLISM -> Amino acid transport and metabolism	E, G, P, R	0.0116511	-0.519969	0.109935	0.0824666	0.0768038	0.136665
lmo1683	Fur family transcriptional regulator; K09825 Fur family transcriptional regulator, peroxide stress response regulator		METABOLISM -> Inorganic ion transport and metabolism	P	-0.112012	0.293337	-0.120914	0.513607	0.377141	1.23476
lmo1684			METABOLISM -> Amino acid transport and metabolism	E, H	-0.199119	-0.035402	-0.243827	-1.37303	-0.338733	-0.459129
lmo1685	gsaB; glutamate-1-semialdehyde aminotransferase (EC:5.4.3.8); K01845 glutamate-1-semialdehyde 2,1-aminomutase [EC:5.4.3.8]	gsaB	METABOLISM -> Coenzyme transport and metabolism	H	-0.168463	-0.0568919	0.157256	-0.0316977	-0.296617	0.0022843
lmo1686			POORLY CHARACTERIZED -> Function unknown	S	0.689982	0.614407	0.38397	0.274367	0.180677	0.698639
lmo1687	hypothetical protein; K07586 hypothetical protein		INFORMATION STORAGE AND PROCESSING -> Translation, ribosomal structure and biogenesis	J	1.03435	0.888808	1.04528	0.886093	-0.100247	-0.117823
lmo1688	enoyl-ACP reductase (EC:1.3.1.10); K10780 enoyl-[acyl-carrier protein] reductase III [EC:1.3.1.104]		METABOLISM -> Lipid transport and metabolism	I, Q, R	-0.07981	0.653616	-0.0955016	-0.554094	-0.177752	-0.144847
lmo1689	A/G-specific adenine glycosylase; K03575 A/G-specific adenine glycosylase [EC:3.2.2.-]		INFORMATION STORAGE AND PROCESSING -> Replication, recombination and repair	L	0.02028	0.284715	0.0307781	0.271756	-0.12282	-0.0589618
lmo1690	hypothetical protein; K07038 inner membrane protein		POORLY CHARACTERIZED -> General function prediction only	R	0.0233118	-0.660294	-0.0113692	0.25019	0.0762086	-0.0611197
lmo1691	deoxyuridine triphosphate nucleotidohydrolase; K01520 dUTP pyrophosphatase [EC:3.6.1.23]		METABOLISM -> Nucleotide transport and metabolism	F	0.146203	-0.0472502	-0.047507	0.0140859	0.14186	0.186757
lmo1692					0.543841	-0.0225834	0.0625231	0.151122	0.180532	0.457542
lmo1693	recX; recombination regulator RecX; K03565 regulatory protein	recX	POORLY CHARACTERIZED -> General function prediction only	R	-0.107455	-0.0609638	-0.0671093	0.0790138	-0.0522666	-0.012322
lmo1694			POORLY CHARACTERIZED -> General function prediction only	R	0.0637611	0.442694	-0.293974	0.367837	0.263586	0.531704
lmo1695	hypothetical protein; K14205 phosphatidylglycerol lysyltransferase [EC:2.3.2.3]		POORLY CHARACTERIZED -> Function unknown	S	0.0242481	-0.494781	-0.0788199	0.218021	-0.158778	-0.0893151
lmo1696			CELLULAR PROCESSES AND SIGNALING -> Defense mechanisms	V	0.534622	0.180235	0.426514	0.227987	0.417443	0.605622
lmo1697			METABOLISM -> Inorganic ion transport and metabolism	P	0.179725	0.353576	0.304704	0.137261	0.109779	0.124211
lmo1698	ribosomal-protein-alanine N-acetyltransferase; K03790 ribosomal-protein-alanine N-acetyltransferase [EC:2.3.1.128]		INFORMATION STORAGE AND PROCESSING -> Translation, ribosomal structure and biogenesis	J	0.160773	0.176285	0.206044	0.0763987	0.0591705	0.187397
lmo1699			CELLULAR PROCESSES AND SIGNALING -> Cell motility	N, T	-1.14866	-0.409211	0.40391	-0.0819108	0.812828	-0.334534
lmo1700					-0.497909	-0.123699	0.288325	-0.0834114	0.291268	-0.420627
lmo1701					0.125819	-0.0176052	0.143945	0.0569005	0.0137839	0.0314185
lmo1702			METABOLISM -> Amino acid transport and metabolism	E	-0.144544	-0.308943	-0.2145	0.202938	-0.168819	-0.120232
lmo1703			INFORMATION STORAGE AND PROCESSING -> Translation, ribosomal structure and biogenesis	J	-0.0408217	-0.163345	-0.136183	0.201981	0.0128146	-0.0068149
lmo1704			CELLULAR PROCESSES AND SIGNALING -> Posttranslational modification, protein turnover, chaperones	O	0.619351	0.521253	0.256776	0.292851	0.459351	0.31317
lmo1705			METABOLISM -> Nucleotide transport and metabolism	F	-0.00665257	-0.0271791	0.00766915	0.0288154	-0.0549203	0.0122375
lmo1706	transporter; K07058 membrane protein		POORLY CHARACTERIZED -> Function unknown	S	-0.298081	0.0968396	-0.232378	0.263104	-0.381093	-0.0731094
lmo1707			POORLY CHARACTERIZED -> Function unknown	S	-0.0595573	-0.12787	-0.0551764	0.283924	-0.0716841	0.0463222
lmo1708	aminoglycoside N3'-acetyltransferase; K00662 aminoglycoside 3-N-acetyltransferase [EC:2.3.1.81]		CELLULAR PROCESSES AND SIGNALING -> Defense mechanisms	V	-0.29192	0.00464218	-0.284626	-0.0382454	-0.230899	-0.0604867
lmo1709	methionine aminopeptidase (EC:3.4.11.18); K01265 methionyl aminopeptidase [EC:3.4.11.18]		INFORMATION STORAGE AND PROCESSING -> Translation, ribosomal structure and biogenesis	J	-0.455767	-0.530986	-0.198569	-0.542538	-0.46326	-0.455395
lmo1710	flavodoxin; K03839 flavodoxin I		METABOLISM -> Energy production and conversion	C	0.236816	0.124139	0.481888	0.157824	-0.157165	0.361273
lmo1711	aminopeptidase; K01269 aminopeptidase [EC:3.4.11.-]		METABOLISM -> Amino acid transport and metabolism	E	0.542835	1.15559	0.4128	0.741064	-0.0508026	-0.225172
lmo1712			METABOLISM -> Amino acid transport and metabolism	E, G, P, R	0.804129	0.980797	0.335788	0.496515	0.0683835	0.0256092
lmo1713	rod shape-determining protein MreB; K03569 rod shape-determining protein MreB and related proteins		Cell cycle control, cell division, chromosome partitioning	D	-0.342148	0.688022	0.366707	0.570304	-0.682743	-0.386962
lmo1714					-0.0572894	-0.0446165	-0.00499983	-0.416984	-0.134311	0.0110191
lmo1715			METABOLISM -> Secondary metabolites biosynthesis, transport and catabolism	Q, R	-0.0578889	-0.0234506	-0.0545101	-0.0181748	-0.0531405	-0.0293881
lmo1716			INFORMATION STORAGE AND PROCESSING -> Transcription	K	0.342547	0.159593	0.367549	0.0414299	0.253006	0.177498
lmo1717	hypothetical protein; K07504 hypothetical protein		POORLY CHARACTERIZED -> Function unknown	S	-0.0507112	-0.238617	-0.0165021	-0.0609739	-0.000858922	-0.0325985
lmo1718	hypothetical protein; K09963 hypothetical protein		POORLY CHARACTERIZED -> Function unknown	S	-0.157431	-0.723608	-0.953442	-0.249002	-0.338107	-0.829471
lmo1719	PTS lichenan transporter subunit IIA; K02759 PTS system, cellobiose-specific IIA component [EC:2.7.1.69]		METABOLISM -> Carbohydrate transport and metabolism	G	0.192635	-0.0372364	-0.245503	-0.0952921	0.323748	0.384685
lmo1720	PTS lichenan transporter subunit IIB; K02760 PTS system, cellobiose-specific IIB component [EC:2.7.1.69]		METABOLISM -> Carbohydrate transport and metabolism	G	0.312768	-0.129414	-0.222913	-0.00395845	0.196873	0.413481
lmo1721			CELLULAR PROCESSES AND SIGNALING -> Signal transduction mechanisms	T, K	0.445758	0.0177846	0.414452	0.502806	0.308463	0.546321
lmo1722			INFORMATION STORAGE AND PROCESSING -> Translation, ribosomal structure and biogenesis	J, K, L	-0.0176537	-0.450488	0.0343913	0.203116	0.0302164	0.00724098
lmo1723					0.167973	0.313203	0.21213	0.018327	0.195145	-0.0168349
lmo1724	ABC transporter ATP-binding protein; K01990 ABC-2 type transport system ATP-binding protein		CELLULAR PROCESSES AND SIGNALING -> Defense mechanisms	V	0.0955609	0.321279	0.136193	-0.0366568	0.168	-0.059413
lmo1725			INFORMATION STORAGE AND PROCESSING -> Transcription	K	0.0585549	0.158331	0.213943	-0.334786	0.0776982	-0.0872466
lmo1726			POORLY CHARACTERIZED -> General function prediction only	R	0.0511207	0.244215	0.0968936	0.216849	0.0207496	-0.224184
lmo1727	LacI family transcriptional regulator; K02529 LacI family transcriptional regulator		INFORMATION STORAGE AND PROCESSING -> Transcription	K	0.295667	0.0444395	0.0886995	0.258725	0.335614	0.0781018
lmo1728			METABOLISM -> Carbohydrate transport and metabolism	G	0.251756	-0.0041083	0.151265	-0.0438886	0.402134	0.106264
lmo1729	beta-glucosidase; K05349 beta-glucosidase [EC:3.2.1.21]		METABOLISM -> Carbohydrate transport and metabolism	G	0.177463	-0.128829	-0.0349865	-0.0526291	0.222096	-0.00214827
lmo1730	sugar ABC transporter substrate-binding protein; K02027 multiple sugar transport system substrate-binding protein		METABOLISM -> Carbohydrate transport and metabolism	G	0.115049	-0.403583	0.906667	-1.12727	-0.652884	-0.925513
lmo1731	sugar ABC transporter permease; K02025 multiple sugar transport system permease protein		METABOLISM -> Carbohydrate transport and metabolism	G	0.166607	0.163656	0.259278	0.14614	0.294913	0.115526
lmo1732	sugar ABC transporter permease; K02026 multiple sugar transport system permease protein		METABOLISM -> Carbohydrate transport and metabolism	G	0.187085	0.162538	0.191894	0.136665	0.241864	0.0945057
lmo1733	gltD; glutamate synthase subunit beta (EC:1.4.1.13); K00266 glutamate synthase (NADPH/NADH) small chain [EC:1.4.1.13 1.4.1.14]	gltD	METABOLISM -> Amino acid transport and metabolism	E, R	-0.745263	-0.125581	-1.0797	-0.790429	0.165848	-0.654431
lmo1734	glutamate synthase large subunit; K00265 glutamate synthase (NADPH/NADH) large chain [EC:1.4.1.13 1.4.1.14]		METABOLISM -> Amino acid transport and metabolism	E	-0.601618	-0.12869	-1.25636	-0.188165	0.149025	-0.621315
lmo1735	gltC; transcription activator of glutamate synthase operon GltC; K09681 LysR family transcriptional regulator, transcription activator of glutamate synthase operon	gltC	INFORMATION STORAGE AND PROCESSING -> Transcription	K	0.00110433	0.00556167	0.0238361	-0.241849	0.216852	0.104608
lmo1736			POORLY CHARACTERIZED -> General function prediction only	R	0.229313	-0.0934387	0.0777581	0.170421	-0.248896	-0.392191
lmo1737	glycerol dehydrogenase; K08317 uncharacterized oxidoreductase [EC:1.1.-.-]		METABOLISM -> Energy production and conversion	C	0.187149	-0.145414	0.0489164	0.114153	0.21404	0.218345
lmo1738	amino acid ABC transporter substrate-binding protein; K02030 polar amino acid transport system substrate-binding protein		CELLULAR PROCESSES AND SIGNALING -> Signal transduction mechanisms	T, E	0.118574	-0.0235811	-0.0418286	-0.0777476	-0.016586	0.0315856
lmo1739	amino acid ABC transporter ATP-binding protein; K02028 polar amino acid transport system ATP-binding protein [EC:3.6.3.21]		METABOLISM -> Amino acid transport and metabolism	E	0.0215283	-0.0459246	0.0111522	-0.0380803	-0.0172069	0.0280275
lmo1740	amino acid ABC transporter permease; K02029 polar amino acid transport system permease protein		METABOLISM -> Amino acid transport and metabolism	E	0.344478	0.0564438	0.340307	0.0555325	0.134252	0.341624
lmo1741	histidine kinase; K00936 [EC:2.7.3.-]		CELLULAR PROCESSES AND SIGNALING -> Signal transduction mechanisms	T	0.112598	0.000305539	0.0603832	-0.44378	-0.127615	-0.502706
lmo1742	adeC; adenine deaminase; K01486 adenine deaminase [EC:3.5.4.2]	adeC	METABOLISM -> Nucleotide transport and metabolism	F	0.129487	0.232294	-0.0611243	0.515776	0.21803	-0.0667461
lmo1743					0.217812	0.726185	0.102875	0.114905	0.374486	0.181959
lmo1744			Cell wall/membrane/envelope biogenesis	M, G	0.174109	0.343504	0.318012	0.0439556	0.427949	0.206612
lmo1745			CELLULAR PROCESSES AND SIGNALING -> Signal transduction mechanisms	T, K	0.167688	0.190101	-0.248258	0.589446	0.230104	0.147622
lmo1746	ABC transporter permease; K02004 putative ABC transport system permease protein		CELLULAR PROCESSES AND SIGNALING -> Defense mechanisms	V	-0.123542	0.0425934	-0.217102	-0.128385	0.0259917	0.0180978
lmo1747	ABC transporter ATP-binding protein; K02003 putative ABC transport system ATP-binding protein		CELLULAR PROCESSES AND SIGNALING -> Defense mechanisms	V	-0.291424	-0.1194	0.103637	0.0668185	0.0909407	0.176137
lmo1748					0.2095	0.196289	0.358487	-0.0482587	0.434244	0.750929
lmo1749	shikimate kinase; K00891 shikimate kinase [EC:2.7.1.71]		METABOLISM -> Amino acid transport and metabolism	E	0.139482	0.238277	0.3598	0.0383663	0.177612	0.283205
lmo1750			POORLY CHARACTERIZED -> Function unknown	S	0.32604	0.0263912	0.0794609	-0.0319255	0.112087	0.0918079
lmo1751	hypothetical protein; K03215 23S rRNA (uracil1939-C5)-methyltransferase [EC:2.1.1.190]		INFORMATION STORAGE AND PROCESSING -> Translation, ribosomal structure and biogenesis	J	0.0159653	-0.149876	-0.204623	0.145362	-0.0482216	-0.171191
lmo1752					-0.0818741	-0.428371	-0.304091	-0.0933075	0.0941789	0.0456318
lmo1753	lipid kinase; K07029 diacylglycerol kinase (ATP) [EC:2.7.1.107]		METABOLISM -> Lipid transport and metabolism	I, R	-0.198608	-0.436238	-0.296243	0.239853	0.0684606	0.485077
lmo1754	gatB; aspartyl/glutamyl-tRNA amidotransferase subunit B; K02434 aspartyl-tRNA(Asn)/glutamyl-tRNA(Gln) amidotransferase subunit B [EC:6.3.5.6 6.3.5.7]	gatB	INFORMATION STORAGE AND PROCESSING -> Translation, ribosomal structure and biogenesis	J	-0.435698	-0.381567	-0.162332	-0.618259	-0.215076	-0.671233
lmo1755	gatA; aspartyl/glutamyl-tRNA amidotransferase subunit A; K02433 aspartyl-tRNA(Asn)/glutamyl-tRNA(Gln) amidotransferase subunit A [EC:6.3.5.6 6.3.5.7]	gatA	INFORMATION STORAGE AND PROCESSING -> Translation, ribosomal structure and biogenesis	J	-0.406094	-0.260089	0.0401545	0.0833889	0.251014	-0.203472
lmo1756	gatC; aspartyl/glutamyl-tRNA amidotransferase subunit C; K02435 aspartyl-tRNA(Asn)/glutamyl-tRNA(Gln) amidotransferase subunit C [EC:6.3.5.6 6.3.5.7]	gatC	INFORMATION STORAGE AND PROCESSING -> Translation, ribosomal structure and biogenesis	J	-0.107352	-0.0150201	-0.00378495	0.13321	0.09516	0.0294068
lmo1757			POORLY CHARACTERIZED -> General function prediction only	R	0.0194257	-0.523904	-0.327081	-0.649643	0.137421	-0.217228
lmo1758	ligA; NAD-dependent DNA ligase LigA (EC:6.5.1.2); K01972 DNA ligase (NAD) [EC:6.5.1.2]	ligA	INFORMATION STORAGE AND PROCESSING -> Replication, recombination and repair	L	0.141615	-0.285322	-0.30285	-0.46487	0.0666556	-0.334651
lmo1759	pcrA; ATP-dependent DNA helicase; K03657 DNA helicase II / ATP-dependent DNA helicase PcrA [EC:3.6.4.12]	pcrA	INFORMATION STORAGE AND PROCESSING -> Replication, recombination and repair	L	-0.0220979	-0.430359	-0.477796	-0.0362713	-0.0562955	-0.181026
lmo1760	geranylgeranylglyceryl phosphate synthase-like protein; K07094 putative glycerol-1-phosphate prenyltransferase [EC:2.5.1.-]		POORLY CHARACTERIZED -> General function prediction only	R	0.105142	0.131998	0.199038	-0.0217079	-0.0177428	0.0204418
lmo1761	sodium-dependent transporter; K03308 neurotransmitter:Na symporter, NSS family		POORLY CHARACTERIZED -> General function prediction only	R	-0.346376	-0.281017	-0.0904745	-0.176627	-0.0176257	0.126974
lmo1762					0.222926	0.11362	0.230945	0.205738	0.167292	0.198713
lmo1763			POORLY CHARACTERIZED -> Function unknown	S	0.202428	0.137985	0.285626	0.121804	0.113124	0.161476
lmo1764	purD; phosphoribosylamine--glycine ligase; K01945 phosphoribosylamine--glycine ligase [EC:6.3.4.13]	purD	METABOLISM -> Nucleotide transport and metabolism	F	0.0691998	-0.299114	0.0577699	0.219455	-0.0152297	0.0378958
lmo1765	purH; bifunctional phosphoribosylaminoimidazolecarboxamide formyltransferase/IMP cyclohydrolase; K00602 phosphoribosylaminoimidazolecarboxamide formyltransferase / IMP cyclohydrolase [EC:2.1.2.3 3.5.4.10]	purH	METABOLISM -> Nucleotide transport and metabolism	F	-0.0518958	-0.220176	-0.0370033	0.203038	0.0100252	0.000702048
lmo1766	purN; phosphoribosylglycinamide formyltransferase; K11175 phosphoribosylglycinamide formyltransferase 1 [EC:2.1.2.2]	purN	METABOLISM -> Nucleotide transport and metabolism	F	-0.0306432	-0.128275	-0.0255745	0.173924	-0.0305998	0.0253674
lmo1767	purM; phosphoribosylaminoimidazole synthetase (EC:6.3.3.1); K01933 phosphoribosylformylglycinamidine cyclo-ligase [EC:6.3.3.1]	purM	METABOLISM -> Nucleotide transport and metabolism	F	0.331309	0.105239	0.0239294	0.0894504	0.290587	0.271513
lmo1768	purF; amidophosphoribosyltransferase (EC:2.4.2.14); K00764 amidophosphoribosyltransferase [EC:2.4.2.14]	purF	METABOLISM -> Nucleotide transport and metabolism	F	-0.0393331	0.0227049	0.0183664	0.385496	0.0104884	0.0630337
lmo1769	purQ; phosphoribosylformylglycinamidine synthase II; K01952 phosphoribosylformylglycinamidine synthase [EC:6.3.5.3]	purQ	METABOLISM -> Nucleotide transport and metabolism	F	0.104869	0.397374	-0.565918	0.328599	0.0416524	0.100819
lmo1770	purL; phosphoribosylformylglycinamidine synthase I (EC:6.3.5.3); K01952 phosphoribosylformylglycinamidine synthase [EC:6.3.5.3]	purL	METABOLISM -> Nucleotide transport and metabolism	F	0.0327055	0.404648	-0.782159	0.382846	0.162216	0.299179
lmo1771	phosphoribosylformylglycinamidine synthase subunit PurS (EC:6.3.5.3); K01952 phosphoribosylformylglycinamidine synthase [EC:6.3.5.3]		METABOLISM -> Nucleotide transport and metabolism	F	0.0552148	0.397506	-0.70525	0.292746	0.217061	0.232739
lmo1772	purC; phosphoribosylaminoimidazole-succinocarboxamide synthase (EC:6.3.2.6); K01923 phosphoribosylaminoimidazole-succinocarboxamide synthase [EC:6.3.2.6]	purC	METABOLISM -> Nucleotide transport and metabolism	F	0.129625	0.384374	-0.628394	0.690114	0.470125	0.252834
lmo1773	purB; adenylosuccinate lyase (EC:4.3.2.2); K01756 adenylosuccinate lyase [EC:4.3.2.2]	purB	METABOLISM -> Nucleotide transport and metabolism	F	0.218996	0.694115	-0.3838	0.134601	0.61745	0.389017
lmo1774	purK; phosphoribosylaminoimidazole carboxylase ATPase subunit; K01589 5-(carboxyamino)imidazole ribonucleotide synthase [EC:6.3.4.18]	purK	METABOLISM -> Nucleotide transport and metabolism	F	0.141397	0.753154	0.0867421	0.600473	0.401715	0.220297
lmo1775	purE; phosphoribosylaminoimidazole carboxylase catalytic subunit; K01588 5-(carboxyamino)imidazole ribonucleotide mutase [EC:5.4.99.18]	purE	METABOLISM -> Nucleotide transport and metabolism	F	0.375816	0.336441	0.455287	0.130573	1.03678	1.08272
lmo1776			POORLY CHARACTERIZED -> Function unknown	S	-0.460025	-0.832919	-0.897769	-0.630709	-0.605064	-0.583501
lmo1777	hypothetical protein; K06950 uncharacterized protein		POORLY CHARACTERIZED -> General function prediction only	R	0.0959897	0.141654	0.0427071	-0.136452	-0.0975992	0.103078
lmo1778	ABC transporter ATP-binding protein; K02013 iron complex transport system ATP-binding protein [EC:3.6.3.34]		METABOLISM -> Inorganic ion transport and metabolism	P	-0.0487428	0.0337511	0.118569	-1.07849	-0.213885	-0.473447
lmo1779					-0.0011627	0.232282	0.0238469	-0.175976	-0.020691	0.0302435
lmo1780	aminotripeptidase (EC:3.4.11.4); K01258 tripeptide aminopeptidase [EC:3.4.11.4]		METABOLISM -> Amino acid transport and metabolism	E	0.585987	0.166452	0.155108	-0.181495	0.111757	0.0687746
lmo1781			POORLY CHARACTERIZED -> Function unknown	S	-0.0725715	-0.229896	-0.0641594	-0.0805037	-0.0239773	-0.0120997
lmo1782	3'-exo-deoxyribonuclease; K01142 exodeoxyribonuclease III [EC:3.1.11.2]		INFORMATION STORAGE AND PROCESSING -> Replication, recombination and repair	L	0.266394	0.252482	0.285506	-0.714879	-0.181669	-0.473562
lmo1783	rplT; 50S ribosomal protein L20; K02887 large subunit ribosomal protein L20	rplT	INFORMATION STORAGE AND PROCESSING -> Translation, ribosomal structure and biogenesis	J	-0.500278	-0.895291	0.527626	-0.205006	-0.374972	-0.995833
lmo1784	rpmI; 50S ribosomal protein L35; K02916 large subunit ribosomal protein L35	rpmI	INFORMATION STORAGE AND PROCESSING -> Translation, ribosomal structure and biogenesis	J	-0.332563	-0.11817	0.133378	0.185221	0.207733	-0.284221
lmo1785	infC; translation initiation factor IF-3; K02520 translation initiation factor IF-3	infC	INFORMATION STORAGE AND PROCESSING -> Translation, ribosomal structure and biogenesis	J	-0.0759101	-0.12536	0.370771	0.711352	0.309362	0.182813
lmo1786		inlC	POORLY CHARACTERIZED -> Function unknown	S	0.00950528	-0.0178975	0.0306354	0.0500886	0.00664807	0.0170281
lmo1787	rplS; 50S ribosomal protein L19; K02884 large subunit ribosomal protein L19	rplS	INFORMATION STORAGE AND PROCESSING -> Translation, ribosomal structure and biogenesis	J	-0.302802	-0.256931	0.921266	-0.404476	0.0406844	-0.36395
lmo1788			INFORMATION STORAGE AND PROCESSING -> Transcription	K	0.298049	0.302352	0.572606	0.00049598	0.125954	0.203225
lmo1789			POORLY CHARACTERIZED -> General function prediction only	R	0.0375364	0.167646	0.425512	0.0546279	0.10046	0.367217
lmo1790			POORLY CHARACTERIZED -> General function prediction only	R	0.140623	0.500966	0.398045	-1.51383	-0.262814	-0.230738
lmo1791					0.238696	0.421361	0.380558	-0.0644026	0.513295	-0.164885
lmo1792	trmD; tRNA (guanine-N(1)-)-methyltransferase; K00554 tRNA (guanine37-N1)-methyltransferase [EC:2.1.1.228]	trmD	INFORMATION STORAGE AND PROCESSING -> Translation, ribosomal structure and biogenesis	J	0.414327	0.762514	0.213485	1.40993	1.0273	0.541989
lmo1793	rimM; 16S rRNA-processing protein RimM; K02860 16S rRNA processing protein RimM	rimM	INFORMATION STORAGE AND PROCESSING -> Translation, ribosomal structure and biogenesis	J	0.281408	0.0911646	0.251081	-1.09916	0.304912	-0.158266
lmo1794					-0.0093446	-0.0729497	-0.0050948	0.0195747	0.144374	0.014826
lmo1795	hypothetical protein; K07010 putative glutamine amidotransferase		POORLY CHARACTERIZED -> General function prediction only	R	0.217836	-0.174311	0.063425	0.10396	0.301715	0.0385749
lmo1796			POORLY CHARACTERIZED -> General function prediction only	R	-0.0606262	-0.543746	1.04663	-2.22601	-2.4628	-2.3093
lmo1797	rpsP; 30S ribosomal protein S16; K02959 small subunit ribosomal protein S16	rpsP	INFORMATION STORAGE AND PROCESSING -> Translation, ribosomal structure and biogenesis	J	0.0992348	-0.27629	1.44519	-0.053577	0.0755113	-0.0876137
lmo1798			CELLULAR PROCESSES AND SIGNALING -> Posttranslational modification, protein turnover, chaperones	O	-0.0265294	0.1737	-0.0198483	0.02418	-0.00903513	-0.0106864
lmo1799					0.121208	0.0977057	-0.0148557	-0.04886	-0.0143498	-0.0134839
lmo1800	protein-tyrosine phosphatase; K01104 protein-tyrosine phosphatase [EC:3.1.3.48]		CELLULAR PROCESSES AND SIGNALING -> Signal transduction mechanisms	T	0.047562	-0.0359646	0.0619441	0.0124917	-0.0491315	-0.00497202
lmo1801	ffh; signal recognition particle protein Ffh; K03106 signal recognition particle subunit SRP54	ffh	CELLULAR PROCESSES AND SIGNALING -> Intracellular trafficking, secretion, and vesicular transport	U	0.164782	-0.289763	0.302274	0.219003	0.0566425	0.302402
lmo1802	DNA-binding protein; K09787 hypothetical protein		POORLY CHARACTERIZED -> Function unknown	S	-0.0369712	-0.256749	-0.0272245	-0.12782	-0.267966	-0.102038
lmo1803	cell division protein FtsY; K03110 fused signal recognition particle receptor		CELLULAR PROCESSES AND SIGNALING -> Intracellular trafficking, secretion, and vesicular transport	U	-0.00608788	-0.210747	0.247392	0.0478442	-0.00113612	0.277009
lmo1804	smc; chromosome condensation protein Smc; K03529 chromosome segregation protein	smc	Cell cycle control, cell division, chromosome partitioning	D	0.529695	0.538401	0.498382	0.308067	0.0599163	0.752907
lmo1805	rnc; ribonuclease III; K03685 ribonuclease III [EC:3.1.26.3]	rnc	INFORMATION STORAGE AND PROCESSING -> Transcription	K	0.361583	0.206738	0.467303	0.494081	0.177524	0.490549
lmo1806	acpP; acyl carrier protein; K02078 acyl carrier protein	acpA	METABOLISM -> Lipid transport and metabolism	I, Q	-0.0546392	-0.139943	1.38477	-0.492299	-0.252581	-0.0312823
lmo1807	fabG; 3-ketoacyl-ACP reductase; K00059 3-oxoacyl-[acyl-carrier protein] reductase [EC:1.1.1.100]	fabG	METABOLISM -> Lipid transport and metabolism	I, Q, R	-0.0951307	-0.183395	0.28391	0.0303249	-0.0185433	0.271638
lmo1808	fabD; ACP S-malonyltransferase; K00645 [acyl-carrier-protein] S-malonyltransferase [EC:2.3.1.39]	fabD	METABOLISM -> Lipid transport and metabolism	I	0.0984896	-0.184249	0.213064	-0.0320984	-0.133471	0.000143237
lmo1809	plsX; glycerol-3-phosphate acyltransferase PlsX; K03621 glycerol-3-phosphate acyltransferase PlsX [EC:2.3.1.15]	plsX	METABOLISM -> Lipid transport and metabolism	I	-0.0488086	0.0930157	0.252803	0.246543	0.227765	0.287304
lmo1810			METABOLISM -> Secondary metabolites biosynthesis, transport and catabolism	Q	0.400901	0.54775	0.500462	0.585779	0.644336	1.36207
lmo1811	ATP-dependent DNA helicase RecG; K03655 ATP-dependent DNA helicase RecG [EC:3.6.4.12]		INFORMATION STORAGE AND PROCESSING -> Transcription	K, L	0.159645	0.109047	-0.213325	0.27445	-0.0455504	-0.00259617
lmo1812	L-serine dehydratase; K01752 L-serine dehydratase [EC:4.3.1.17]		METABOLISM -> Amino acid transport and metabolism	E	0.254079	0.427915	-0.0653909	0.334285	0.216239	0.344096
lmo1813	phosphoglycerate dehydrogenase; K01752 L-serine dehydratase [EC:4.3.1.17]		METABOLISM -> Amino acid transport and metabolism	E	0.586408	0.281791	0.149644	0.54658	0.31733	0.384789
lmo1814			POORLY CHARACTERIZED -> General function prediction only	R	0.751351	0.391218	0.325022	0.542132	0.472558	0.517964
lmo1815			POORLY CHARACTERIZED -> Function unknown	S	0.243976	0.0934828	0.161537	0.271286	0.0417239	0.409823
lmo1816	rpmB; 50S ribosomal protein L28; K02902 large subunit ribosomal protein L28	rpmB	INFORMATION STORAGE AND PROCESSING -> Translation, ribosomal structure and biogenesis	J	0.351053	-0.126512	1.47134	0.137249	-1.38784	0.0501365
lmo1817	hypothetical protein; K00949 thiamine pyrophosphokinase [EC:2.7.6.2]		METABOLISM -> Coenzyme transport and metabolism	H	-0.555413	-0.967401	-0.356394	-0.69885	-0.461878	-0.39564
lmo1818	ribulose-phosphate 3-epimerase (EC:5.1.3.1); K01783 ribulose-phosphate 3-epimerase [EC:5.1.3.1]		METABOLISM -> Carbohydrate transport and metabolism	G	-0.19466	0.0592089	0.228074	0.145447	-0.0737135	-0.297362
lmo1819	ribosome-associated GTPase; K06949 ribosome biogenesis GTPase [EC:3.6.1.-]		POORLY CHARACTERIZED -> General function prediction only	R	-0.103911	0.054463	-0.0136928	-0.259328	-0.0702993	-0.252457
lmo1820	serine/threonine protein kinase; K08884 serine/threonine protein kinase, bacterial [EC:2.7.11.1]		CELLULAR PROCESSES AND SIGNALING -> Signal transduction mechanisms	T, K, L, R, S	0.0697839	-0.277723	0.110174	-0.0958281	0.562275	-0.280298
lmo1821	phosphoprotein phosphatase; K01090 protein phosphatase [EC:3.1.3.16]		CELLULAR PROCESSES AND SIGNALING -> Signal transduction mechanisms	T	-0.306463	-0.730746	-0.34927	-0.257771	0.0101193	-0.317287
lmo1822	RNA-binding Sun protein; K03500 16S rRNA (cytosine967-C5)-methyltransferase [EC:2.1.1.176]		INFORMATION STORAGE AND PROCESSING -> Translation, ribosomal structure and biogenesis	J	-0.341579	-0.610946	-0.51388	-0.0898093	-0.236444	-0.459299
lmo1823	fmt; methionyl-tRNA formyltransferase; K00604 methionyl-tRNA formyltransferase [EC:2.1.2.9]	fmt	INFORMATION STORAGE AND PROCESSING -> Translation, ribosomal structure and biogenesis	J	-0.158807	-0.294398	-0.520686	-0.197212	-0.0844131	-0.210896
lmo1824	priA; primosome assembly protein PriA; K04066 primosomal protein N' (replication factor Y) (superfamily II helicase) [EC:3.6.4.-]	priA	INFORMATION STORAGE AND PROCESSING -> Replication, recombination and repair	L	0.270315	0.16831	0.1766	0.125308	0.320985	0.24421
lmo1825	pantothenate metabolism flavoprotein; K13038 phosphopantothenoylcysteine decarboxylase / phosphopantothenate--cysteine ligase [EC:4.1.1.36 6.3.2.5]		METABOLISM -> Coenzyme transport and metabolism	H	0.0602392	0.0571257	0.0176725	0.120701	0.0631081	0.0458881
lmo1826	rpoZ; DNA-directed RNA polymerase subunit omega; K03060 DNA-directed RNA polymerase subunit omega [EC:2.7.7.6]	rpoZ	INFORMATION STORAGE AND PROCESSING -> Transcription	K	0.599226	0.0597842	1.24657	-0.156628	0.279505	0.00157712
lmo1827	gmk; guanylate kinase; K00942 guanylate kinase [EC:2.7.4.8]	gmk	METABOLISM -> Nucleotide transport and metabolism	F	0.424964	0.538611	1.04876	0.413986	0.562496	0.601262
lmo1828			POORLY CHARACTERIZED -> Function unknown	S	0.67059	0.660388	1.81975	0.415444	1.07788	0.992569
lmo1829			INFORMATION STORAGE AND PROCESSING -> Transcription	K	0.0460918	-0.0976448	-0.0538012	0.0479161	-0.0856397	-0.0183987
lmo1830			METABOLISM -> Lipid transport and metabolism	I, Q, R	0.396559	0.257027	-0.102235	-0.068021	-0.0814083	-0.719087
lmo1831	pyrE; orotate phosphoribosyltransferase (EC:2.4.2.10); K00762 orotate phosphoribosyltransferase [EC:2.4.2.10]	pyrE	METABOLISM -> Nucleotide transport and metabolism	F	1.13604	0.21412	0.436468	-0.00745587	1.03842	0.59416
lmo1832	pyrF; orotidine 5'-phosphate decarboxylase; K01591 orotidine-5'-phosphate decarboxylase [EC:4.1.1.23]	pyrF	METABOLISM -> Nucleotide transport and metabolism	F	0.952879	0.0902163	0.0388404	-0.311665	0.773999	0.492624
lmo1833	pyrD; dihydroorotate dehydrogenase; K17828 dihydroorotate dehydrogenase (NAD) catalytic subunit [EC:1.3.1.14]	pyrD	METABOLISM -> Nucleotide transport and metabolism	F	0.614973	0.0348462	-0.305883	-0.183756	0.640914	0.265236
lmo1834	pyrDII; dihydroorotate dehydrogenase electron transfer subunit; K02823 dihydroorotate dehydrogenase electron transfer subunit	pyrDII	METABOLISM -> Energy production and conversion	C, H	0.189099	0.0453212	-0.104761	-0.194835	0.20781	0.101227
lmo1835	carB; carbamoyl-phosphate synthetase (EC:6.3.5.5); K01955 carbamoyl-phosphate synthase large subunit [EC:6.3.5.5]	carB	METABOLISM -> Amino acid transport and metabolism	E, F	0.236608	-0.0099081	-1.34595	0.597169	0.649362	0.613846
lmo1836	pyrAa; carbamoyl phosphate synthase small subunit (EC:6.3.5.5); K01956 carbamoyl-phosphate synthase small subunit [EC:6.3.5.5]	pyrAa	METABOLISM -> Amino acid transport and metabolism	E, F	-0.193796	-0.156085	-1.37289	0.760077	-0.155805	-0.0836977
lmo1837	pyrC; dihydroorotase (EC:3.5.2.3); K01465 dihydroorotase [EC:3.5.2.3]	pyrC	METABOLISM -> Nucleotide transport and metabolism	F	-0.543495	-0.336854	-2.04943	0.137788	-0.22563	-0.100615
lmo1838	pyrB; aspartate carbamoyltransferase (EC:2.1.3.2); K00609 aspartate carbamoyltransferase catalytic subunit [EC:2.1.3.2]	pyrB	METABOLISM -> Nucleotide transport and metabolism	F	0.164915	0.110842	0.127141	0.827157	0.159338	0.297287
lmo1839	pyrP; uracil permease; K02824 uracil permease	pyrP	METABOLISM -> Nucleotide transport and metabolism	F	-1.23245	0.0658767	-1.98794	0.959208	-0.482455	0.362268
lmo1840	pyrR; bifunctional pyrimidine regulatory protein PyrR uracil phosphoribosyltransferase (EC:2.4.2.9); K02825 pyrimidine operon attenuation protein / uracil phosphoribosyltransferase [EC:2.4.2.9]	pyrR	METABOLISM -> Nucleotide transport and metabolism	F	-0.038524	0.15964	-0.573122	0.928459	-0.0470618	0.558861
lmo1841					-0.00203649	-0.108128	0.036229	-0.0863942	-0.00774312	0.018786
lmo1842			CELLULAR PROCESSES AND SIGNALING -> Signal transduction mechanisms	T	0.0117985	0.144311	0.0450076	0.124799	0.00898009	0.0140254
lmo1843	hypothetical protein; K06180 23S rRNA pseudouridine1911/1915/1917 synthase [EC:5.4.99.23]		INFORMATION STORAGE AND PROCESSING -> Translation, ribosomal structure and biogenesis	J	-0.439884	0.0663575	-0.0705088	0.295652	-0.410856	-0.38574
lmo1844	lspA; lipoprotein signal peptidase (EC:3.4.23.36); K03101 signal peptidase II [EC:3.4.23.36]	lspA	Cell wall/membrane/envelope biogenesis	M, U	0.0527735	0.176143	-0.0615992	-0.124951	-0.497346	-0.0992022
lmo1845	hypothetical protein; K06901 putative MFS transporter, AGZA family, xanthine/uracil permease		POORLY CHARACTERIZED -> General function prediction only	R	-1.03915	-0.695456	-0.0857801	-0.801477	-0.949405	-1.29704
lmo1846	multidrug transporter; K03327 multidrug resistance protein, MATE family		CELLULAR PROCESSES AND SIGNALING -> Defense mechanisms	V	0.367737	0.402474	0.248802	0.279255	0.162109	0.286731
lmo1847	metal ABC transporter; K11704 iron/zinc/copper transport system substrate-binding protein		METABOLISM -> Inorganic ion transport and metabolism	P	0.514598	-0.550188	-0.756346	-1.60692	-1.12322	-1.06457
lmo1848	metal ABC transporter permease; K11705 iron/zinc/copper transport system permease protein		METABOLISM -> Inorganic ion transport and metabolism	P	0.391589	-0.843192	-0.96906	-1.00819	-0.206866	0.0327304
lmo1849	metal ABC transporter ATP-binding protein; K11706 iron/zinc/copper transport system ATP-binding protein		METABOLISM -> Inorganic ion transport and metabolism	P	0.363267	-0.388551	-0.389373	-0.00261653	0.160979	0.212262
lmo1850			INFORMATION STORAGE AND PROCESSING -> Transcription	K	0.0722746	-0.220626	0.45033	0.00253137	-0.0531347	-0.0222509
lmo1851	carboxy-terminal processing proteinase; K03797 carboxyl-terminal processing protease [EC:3.4.21.102]		Cell wall/membrane/envelope biogenesis	M	-0.100886	-0.464396	0.280025	-0.0234085	-0.0173775	-0.156236
lmo1852			METABOLISM -> Inorganic ion transport and metabolism	P	-0.24579	-0.749149	-0.332043	-0.67872	-0.319118	-0.488952
lmo1853	heavy metal-transporting ATPase; K17686 Cu+exporting ATPase [EC:3.6.3.54]		METABOLISM -> Inorganic ion transport and metabolism	P	-0.450866	-0.957915	-0.50298	-0.377908	-0.249478	-0.625183
lmo1854			POORLY CHARACTERIZED -> Function unknown	S	-0.268937	-0.51737	-0.395984	-0.140279	-0.0922917	-0.156126
lmo1855	D-alanyl-D-alanine carboxypeptidase; K07260 D-alanyl-D-alanine carboxypeptidase [EC:3.4.16.4]		Cell wall/membrane/envelope biogenesis	M	0.235575	0.673032	0.507072	0.0483639	1.12144	0.610922
lmo1856	deoD; purine nucleoside phosphorylase; K03784 purine-nucleoside phosphorylase [EC:2.4.2.1]	deoD	METABOLISM -> Nucleotide transport and metabolism	F	-0.0861397	0.870859	0.491325	-0.614934	0.305517	0.254353
lmo1857			POORLY CHARACTERIZED -> Function unknown	S	-0.0372834	0.684904	0.237549	0.358069	0.245377	0.179982
lmo1858	dehydrogenase; K03810 virulence factor		POORLY CHARACTERIZED -> General function prediction only	R	-0.054228	0.476586	0.019058	0.31718	0.48171	0.358589
lmo1859	methionine sulfoxide reductase B (EC:1.8.4.11); K07305 peptide-methionine (R)-S-oxide reductase [EC:1.8.4.12]		CELLULAR PROCESSES AND SIGNALING -> Posttranslational modification, protein turnover, chaperones	O	0.00236454	0.242286	-0.351032	0.0843109	0.0234461	-0.280265
lmo1860	methionine sulfoxide reductase A (EC:1.8.4.11); K07304 peptide-methionine (S)-S-oxide reductase [EC:1.8.4.11]		CELLULAR PROCESSES AND SIGNALING -> Posttranslational modification, protein turnover, chaperones	O	-0.284434	0.275075	-0.463842	0.181895	-0.141467	-0.20902
lmo1861			POORLY CHARACTERIZED -> Function unknown	S	-0.437639	-0.076204	-0.839751	0.130132	-0.362901	-0.313239
lmo1862			METABOLISM -> Amino acid transport and metabolism	E	-0.120614	-0.495962	-0.619161	0.172553	-0.256807	0.182054
lmo1863			POORLY CHARACTERIZED -> Function unknown	S	-0.176557	-0.479442	-0.414342	0.112506	-0.311834	-0.123662
lmo1864	hemolysin; K11068 hemolysin III		POORLY CHARACTERIZED -> General function prediction only	R	0.161759	0.149614	0.657004	0.33633	0.174984	0.476208
lmo1865			POORLY CHARACTERIZED -> General function prediction only	R	-0.119172	-0.412021	-0.139372	-0.0804242	-0.0812047	-0.0933703
lmo1866	hypothetical protein; K09773 hypothetical protein		POORLY CHARACTERIZED -> Function unknown	S	-0.0442511	-0.192406	-0.065736	0.0975902	-0.125843	-0.0572399
lmo1867	pyruvate phosphate dikinase (EC:2.7.9.1); K01006 pyruvate, orthophosphate dikinase [EC:2.7.9.1]		METABOLISM -> Carbohydrate transport and metabolism	G	-0.703717	-0.585456	-0.768295	0.0137148	-0.438712	-0.631938
lmo1868			METABOLISM -> Amino acid transport and metabolism	E	0.523105	0.399467	0.311233	0.525936	0.214048	0.0858022
lmo1869			POORLY CHARACTERIZED -> Function unknown	S	0.550807	0.283585	0.19679	0.491836	0.338822	0.295244
lmo1870			POORLY CHARACTERIZED -> Function unknown	S	1.08357	0.29508	0.657699	0.306595	0.83171	1.14949
lmo1871			METABOLISM -> Carbohydrate transport and metabolism	G	0.123672	0.145681	0.591833	0.250254	0.238722	0.240309
lmo1872	methyltransferase; K00563 23S rRNA (guanine745-N1)-methyltransferase [EC:2.1.1.187]		METABOLISM -> Secondary metabolites biosynthesis, transport and catabolism	Q, R	-0.0675894	-0.0212843	0.122863	-0.17511	-0.0484491	0.0495402
lmo1873	dihydrofolate reductase; K00287 dihydrofolate reductase [EC:1.5.1.3]		METABOLISM -> Coenzyme transport and metabolism	H	-0.566575	-0.994972	-0.376354	-1.08266	-0.720168	-0.895836
lmo1874	thyA; thymidylate synthase (EC:2.1.1.45); K00560 thymidylate synthase [EC:2.1.1.45]	thyA	METABOLISM -> Nucleotide transport and metabolism	F	-0.0271807	-0.455579	-0.0681377	-0.649728	-0.340453	-0.57545
lmo1875	ABC transporter ATP-binding protein; K15738 ATP-binding cassette, subfamily F, uup		POORLY CHARACTERIZED -> General function prediction only	R	0.236333	0.147551	-0.026313	-0.295724	0.00711916	-0.246125
lmo1876					0.222905	1.15694	0.0787503	0.0024284	-0.0968812	-0.143161
lmo1877	formyl-tetrahydrofolate synthetase; K01938 formate--tetrahydrofolate ligase [EC:6.3.4.3]		METABOLISM -> Nucleotide transport and metabolism	F	1.26441	1.11646	1.24329	0.371099	0.86571	0.318396
lmo1878			INFORMATION STORAGE AND PROCESSING -> Transcription	K	0.408037	0.127954	0.248354	-0.0284642	-0.0310431	0.266772
lmo1879	cspD; cold-shock protein; K03704 cold shock protein (beta-ribbon, CspA family)	cspD	INFORMATION STORAGE AND PROCESSING -> Transcription	K	-0.106928	-0.186642	0.242088	0.110917	0.344473	0.36908
lmo1880	RNase HI; K03469 ribonuclease HI [EC:3.1.26.4]		INFORMATION STORAGE AND PROCESSING -> Replication, recombination and repair	L	0.0591145	-0.277275	0.00978249	0.138497	-0.0489399	-0.063457
lmo1881			INFORMATION STORAGE AND PROCESSING -> Replication, recombination and repair	L	0.212352	0.0625486	0.7184	0.210836	0.0659011	0.229769
lmo1882	rpsN; 30S ribosomal protein S14; K02954 small subunit ribosomal protein S14	rpsN	INFORMATION STORAGE AND PROCESSING -> Translation, ribosomal structure and biogenesis	J	-0.460557	-0.450279	0.2991	0.275537	-0.161708	-0.0887028
lmo1883			METABOLISM -> Carbohydrate transport and metabolism	G	0.305264	0.337603	0.0803541	0.185237	0.341842	-0.00494387
lmo1884	xanthine permease; K16169 xanthine permease		METABOLISM -> Nucleotide transport and metabolism	F	0.98136	1.22088	0.706713	0.385084	0.769472	0.944719
lmo1885	xanthine phosphoribosyltransferase (EC:2.4.2.22); K03816 xanthine phosphoribosyltransferase [EC:2.4.2.22]		METABOLISM -> Nucleotide transport and metabolism	F	0.727663	1.07927	0.684548	-0.820329	0.483429	0.538581
lmo1886	carboxypeptidase; K01299 carboxypeptidase Taq [EC:3.4.17.19]		METABOLISM -> Amino acid transport and metabolism	E	-0.0829227	0.266415	-0.237047	0.0325166	-0.145748	-0.298865
lmo1887	hypothetical protein; K07444 putative N6-adenine-specific DNA methylase [EC:2.1.1.-]		INFORMATION STORAGE AND PROCESSING -> Replication, recombination and repair	L	0.0624585	0.0193404	-0.0818585	0.16529	-0.0651751	0.0819012
lmo1888			Cell cycle control, cell division, chromosome partitioning	D	0.302484	0.920961	0.358204	0.511633	0.0559981	0.0190173
lmo1889			POORLY CHARACTERIZED -> Function unknown	S	0.0797462	0.328438	0.0743932	0.155502	-0.0325285	-0.145075
lmo1890					0.0973764	0.0472116	0.0442824	0.0738164	-0.058665	0.298313
lmo1891	recU; Holliday junction-specific endonuclease; K03700 recombination protein U	recU	POORLY CHARACTERIZED -> General function prediction only	R	-0.338714	-0.604182	-0.346736	0.761368	-0.0441318	0.588811
lmo1892	pbpA; penicillin-binding protein 2A; K05366 penicillin-binding protein 1A [EC:2.4.1.- 3.4.-.-]	pbpA	Cell wall/membrane/envelope biogenesis	M	-0.0057018	-0.300497	-0.033509	0.152455	0.00362855	0.276613
lmo1893					0.222915	-0.504467	-0.0425429	-0.021082	0.0527425	0.123358
lmo1894	nth; endonuclease III (DNA repair); K10773 endonuclease III [EC:4.2.99.18]	nth	INFORMATION STORAGE AND PROCESSING -> Replication, recombination and repair	L	0.246577	-0.342307	-0.050117	-0.496529	0.267136	0.0389209
lmo1895	dnaD; chromosome replication initiation protein; K02086 DNA replication protein	dnaD	INFORMATION STORAGE AND PROCESSING -> Replication, recombination and repair	L	0.210348	-0.258724	-0.0501963	-0.0699272	0.196232	0.14404
lmo1896	asnC; asparaginyl-tRNA synthetase (EC:6.1.1.22); K01893 asparaginyl-tRNA synthetase [EC:6.1.1.22]	asnC	INFORMATION STORAGE AND PROCESSING -> Translation, ribosomal structure and biogenesis	J	0.0802115	0.126493	0.100942	0.0842017	0.0265944	-0.48277
lmo1897	aspB; aspartate aminotransferase (EC:2.6.1.1); K00812 aspartate aminotransferase [EC:2.6.1.1]	aspB	METABOLISM -> Amino acid transport and metabolism	E	0.317825	0.252793	0.36955	0.939737	0.485764	0.284529
lmo1898			POORLY CHARACTERIZED -> Function unknown	S	0.569713	-0.313848	0.129698	0.198247	0.274724	0.278256
lmo1899	dinG; bifunctional ATP-dependent DNA helicase/DNA polymerase III subunit epsilon; K03722 ATP-dependent DNA helicase DinG [EC:3.6.4.12]	dinG	INFORMATION STORAGE AND PROCESSING -> Transcription	K, L	0.113682	-0.263464	0.128043	0.181316	0.196551	0.383535
lmo1900	panD; aspartate alpha-decarboxylase (EC:4.1.1.11); K01579 aspartate 1-decarboxylase [EC:4.1.1.11]	panD	METABOLISM -> Coenzyme transport and metabolism	H	0.510146	-0.0483638	0.799041	0.187762	0.494063	0.305445
lmo1901	panC; pantoate--beta-alanine ligase; K01918 pantoate--beta-alanine ligase [EC:6.3.2.1]	panC	METABOLISM -> Coenzyme transport and metabolism	H	-0.212769	-0.0570391	-0.192128	0.162504	-0.0147224	0.138007
lmo1902	panB; 3-methyl-2-oxobutanoate hydroxymethyltransferase (EC:2.1.2.11); K00606 3-methyl-2-oxobutanoate hydroxymethyltransferase [EC:2.1.2.11]	panB	METABOLISM -> Coenzyme transport and metabolism	H	0.167389	0.189316	0.234671	0.260527	0.125527	0.347678
lmo1903			CELLULAR PROCESSES AND SIGNALING -> Posttranslational modification, protein turnover, chaperones	O, C	-0.378887	0.193329	-0.262019	0.00347192	-0.0762895	0.351108
lmo1904	birA; transcriptional regulator; K03524 BirA family transcriptional regulator, biotin operon repressor / biotin-[acetyl-CoA-carboxylase] ligase [EC:6.3.4.15]	birA	INFORMATION STORAGE AND PROCESSING -> Transcription	K, H	-0.169382	0.218694	-0.434323	0.499874	0.109563	0.476118
lmo1905	cca; tRNA CCA-pyrophosphorylase; K00974 tRNA nucleotidyltransferase (CCA-adding enzyme) [EC:2.7.7.72 3.1.3.- 3.1.4.-]	cca	INFORMATION STORAGE AND PROCESSING -> Translation, ribosomal structure and biogenesis	J	-0.316984	0.0404856	-0.295274	0.00613908	-0.0371306	0.0808357
lmo1906	mgsA; methylglyoxal synthase (EC:4.2.3.3); K01734 methylglyoxal synthase [EC:4.2.3.3]	mgsA	METABOLISM -> Carbohydrate transport and metabolism	G	-0.429932	0.174067	-0.351173	0.412427	-0.0563761	0.0318643
lmo1907	dapB; dihydrodipicolinate reductase; K00215 4-hydroxy-tetrahydrodipicolinate reductase [EC:1.17.1.8]	dapB	METABOLISM -> Amino acid transport and metabolism	E	-0.157063	0.0737255	-0.139609	0.361716	-0.016164	0.10097
lmo1908			POORLY CHARACTERIZED -> General function prediction only	R	-0.0980328	0.184207	-0.00117194	0.30673	0.03363	0.116356
lmo1909			POORLY CHARACTERIZED -> Function unknown	S	0.0990556	0.021631	0.156165	0.353924	0.07943	0.13474
lmo1910			METABOLISM -> Amino acid transport and metabolism	E	-0.0585194	0.116021	-0.0598631	-0.719321	-0.0680726	-0.0699634
lmo1911			CELLULAR PROCESSES AND SIGNALING -> Signal transduction mechanisms	T	0.0456942	0.0797757	0.133586	0.298476	0.0751016	0.165031
lmo1912			CELLULAR PROCESSES AND SIGNALING -> Signal transduction mechanisms	T	-0.43479	-0.263034	0.0956386	0.463359	0.182171	0.235541
lmo1913					-0.272593	-0.0594637	-0.257672	0.192733	-0.0528229	0.0375629
lmo1914			CELLULAR PROCESSES AND SIGNALING -> Signal transduction mechanisms	T	-0.0635707	0.00223221	-0.253772	0.384787	0.190874	0.228847
lmo1915	malate dehydrogenase; K00027 malate dehydrogenase (oxaloacetate-decarboxylating) [EC:1.1.1.38]		METABOLISM -> Energy production and conversion	C	-0.240318	-0.159488	-0.0227088	0.0473303	-0.157126	0.0656609
lmo1916			CELLULAR PROCESSES AND SIGNALING -> Defense mechanisms	V	0.118753	-0.118976	0.00407863	-0.00294228	0.0228578	0.156253
lmo1917	pflA; pyruvate formate-lyase; K00656 formate C-acetyltransferase [EC:2.3.1.54]	pflA	METABOLISM -> Energy production and conversion	C	-0.0115689	-0.437541	0.105564	-0.127709	-0.419142	-0.137453
lmo1918			POORLY CHARACTERIZED -> General function prediction only	R	-0.299895	-0.485587	-0.257607	0.0228942	-0.228405	-0.102715
lmo1919			POORLY CHARACTERIZED -> General function prediction only	R	-0.136377	-0.164991	0.17885	0.00039102	-0.217716	-0.383476
lmo1920			POORLY CHARACTERIZED -> Function unknown	S	0.113825	0.175828	0.250917	0.290719	0.111445	0.119726
lmo1921			POORLY CHARACTERIZED -> Function unknown	S	-0.118824	-0.0710163	-0.29832	0.136999	-0.357806	-0.671356
lmo1922			POORLY CHARACTERIZED -> General function prediction only	R	0.0315142	-0.118365	-0.37643	0.0801504	-0.0570912	-0.634364
lmo1923	aroE; 3-phosphoshikimate 1-carboxyvinyltransferase (EC:2.5.1.19); K00800 3-phosphoshikimate 1-carboxyvinyltransferase [EC:2.5.1.19]	aroE	METABOLISM -> Amino acid transport and metabolism	E	-0.0482163	-0.238113	-0.0587927	-0.0901647	0.00309435	-0.187551
lmo1924	tyrA; prephenate dehydrogenase (EC:1.3.1.12); K04517 prephenate dehydrogenase [EC:1.3.1.12]	tyrA	METABOLISM -> Amino acid transport and metabolism	E	-0.186754	-0.234267	-0.550684	-0.501433	-0.125711	-0.484992
lmo1925	hisC; histidinol-phosphate aminotransferase; K00817 histidinol-phosphate aminotransferase [EC:2.6.1.9]	hisC	METABOLISM -> Amino acid transport and metabolism	E	-0.018902	0.149583	-0.321405	0.0664782	-0.086784	-0.285208
lmo1926	chorismate mutase; K06208 chorismate mutase [EC:5.4.99.5]		METABOLISM -> Amino acid transport and metabolism	E	-0.192197	0.143893	-0.498835	0.0725159	0.0888886	-0.494491
lmo1927	aroB; 3-dehydroquinate synthase; K01735 3-dehydroquinate synthase [EC:4.2.3.4]	aroB	METABOLISM -> Amino acid transport and metabolism	E	0.113559	-0.0878285	-0.532223	0.157777	0.0123288	-0.252676
lmo1928	aroF; chorismate synthase (EC:4.2.3.5); K01736 chorismate synthase [EC:4.2.3.5]	aroF	METABOLISM -> Amino acid transport and metabolism	E	-0.159942	-0.137926	-0.489455	0.197887	-0.140576	-0.160912
lmo1929	ndk; nucleoside diphosphate kinase; K00940 nucleoside-diphosphate kinase [EC:2.7.4.6]	ndk	METABOLISM -> Nucleotide transport and metabolism	F	0.47425	1.56517	0.459886	-0.492437	-0.031236	0.163961
lmo1930	heptaprenyl diphosphate synthase subunit II; K00805 heptaprenyl diphosphate synthase [EC:2.5.1.30]		METABOLISM -> Coenzyme transport and metabolism	H	0.0135562	1.37646	0.0179055	1.27021	-0.0262836	-0.0620493
lmo1931	ubiE; ubiquinone/menaquinone biosynthesis methyltransferase; K03183 demethylmenaquinone methyltransferase / 2-methoxy-6-polyprenyl-1,4-benzoquinol methylase [EC:2.1.1.163 2.1.1.201]	ubiE	METABOLISM -> Coenzyme transport and metabolism	H	0.189216	1.60479	0.359203	1.25905	0.260309	1.11271
lmo1932	heptaprenyl diphosphate synthase subunit I; K00805 heptaprenyl diphosphate synthase [EC:2.5.1.30]				-0.162307	0.108113	0.232189	0.788968	0.00227507	0.605073
lmo1933	folE; GTP cyclohydrolase I (EC:3.5.4.16); K01495 GTP cyclohydrolase I [EC:3.5.4.16]	folE	METABOLISM -> Coenzyme transport and metabolism	H	0.081887	0.172745	0.280647	0.224695	0.0292159	0.721878
lmo1934	hup; DNA-binding protein HU; K03530 DNA-binding protein HU-beta	hup	INFORMATION STORAGE AND PROCESSING -> Replication, recombination and repair	L	1.12575	1.35168	2.06495	1.57693	0.800082	2.22818
lmo1935	protein-tyrosine/serine phosphatase; K01104 protein-tyrosine phosphatase [EC:3.1.3.48]		CELLULAR PROCESSES AND SIGNALING -> Signal transduction mechanisms	T	0.293065	0.80141	0.379505	0.146437	0.232372	0.017091
lmo1936	gpsA; NAD(P)H-dependent glycerol-3-phosphate dehydrogenase; K00057 glycerol-3-phosphate dehydrogenase (NAD(P)) [EC:1.1.1.94]	gpsA	METABOLISM -> Energy production and conversion	C	-0.534576	-0.159045	-0.143793	-0.364299	-0.754314	-1.09546
lmo1937	engA; GTP-binding protein EngA; K03977 GTP-binding protein	engA	POORLY CHARACTERIZED -> General function prediction only	R	0.0523795	0.279678	0.257025	0.277069	-0.127807	-0.126698
lmo1938	rpsA; 30S ribosomal protein S1; K02945 small subunit ribosomal protein S1	rpsA	INFORMATION STORAGE AND PROCESSING -> Translation, ribosomal structure and biogenesis	J	-0.466967	0.584716	-0.0625439	0.0342957	-0.024459	0.0891016
lmo1939	cmk; cytidylate kinase; K00945 cytidylate kinase [EC:2.7.4.14]	cmk	METABOLISM -> Nucleotide transport and metabolism	F	-0.380649	-0.0208667	-0.235205	0.00154931	0.121788	0.310753
lmo1940	asparaginase; K01424 L-asparaginase [EC:3.5.1.1]		INFORMATION STORAGE AND PROCESSING -> Translation, ribosomal structure and biogenesis	J, E	-0.491604	-0.257086	-0.492889	0.715769	0.0665058	0.277149
lmo1941			Cell wall/membrane/envelope biogenesis	M	0.169386	0.0338613	0.1596	0.292329	0.275465	0.53098
lmo1942	recS; ATP-dependent DNA helicase; K03654 ATP-dependent DNA helicase RecQ [EC:3.6.4.12]	recS	INFORMATION STORAGE AND PROCESSING -> Replication, recombination and repair	L	0.0324137	0.154899	0.0421655	0.172462	0.061888	0.0805521
lmo1943			POORLY CHARACTERIZED -> Function unknown	S	0.012578	0.06241	-0.00863883	-0.0400959	0.0745406	0.0520569
lmo1944	ferredoxin; K05337 ferredoxin		METABOLISM -> Energy production and conversion	C	-0.0263752	-0.0731005	0.0251736	-0.0146296	0.0246614	0.138057
lmo1945			POORLY CHARACTERIZED -> Function unknown	S	0.150678	0.431166	0.0916821	0.353249	0.0106352	-0.0371189
lmo1946			METABOLISM -> Lipid transport and metabolism	I	-0.109161	-0.024765	-0.0470046	0.229362	-0.236575	-0.277981
lmo1947	resE; two-component sensor histidine kinas; K07651 two-component system, OmpR family, sensor histidine kinase ResE [EC:2.7.13.3]	resE	CELLULAR PROCESSES AND SIGNALING -> Signal transduction mechanisms	T	-0.0818817	0.0226239	-0.0737219	0.206476	-0.0421873	-0.101815
lmo1948	resD; two-component response regulator ResD; K07775 two-component system, OmpR family, response regulator ResD	resD	CELLULAR PROCESSES AND SIGNALING -> Signal transduction mechanisms	T, K	0.273649	0.267885	0.274021	0.497387	0.142007	0.061774
lmo1949	hypothetical protein; K06178 23S rRNA pseudouridine2605 synthase [EC:5.4.99.22]		INFORMATION STORAGE AND PROCESSING -> Translation, ribosomal structure and biogenesis	J	-0.0454914	0.168753	-0.0358246	-0.00668581	0.0544665	-0.159015
lmo1950	hypothetical protein; K06024 segregation and condensation protein B		INFORMATION STORAGE AND PROCESSING -> Transcription	K	-0.0116702	0.345325	0.0192639	0.174936	0.076754	0.00565252
lmo1951	scpA; segregation and condensation protein A; K05896 segregation and condensation protein A	scpA	POORLY CHARACTERIZED -> Function unknown	S	0.0388713	0.0710565	0.0938448	0.0649397	0.123407	-0.0318126
lmo1952	lysA; diaminopimelate decarboxylase; K01586 diaminopimelate decarboxylase [EC:4.1.1.20]	lysA	METABOLISM -> Amino acid transport and metabolism	E	-0.00778111	0.117996	0.0652158	0.194912	0.0884738	0.0675138
lmo1953	pnp; purine nucleoside phosphorylase (EC:2.4.2.1); K03783 purine-nucleoside phosphorylase [EC:2.4.2.1]	pnp	METABOLISM -> Nucleotide transport and metabolism	F	0.023453	-0.612962	0.0588263	-0.0987636	-0.0123014	-0.214452
lmo1954	drm; phosphopentomutase (EC:5.4.2.7); K01839 phosphopentomutase [EC:5.4.2.7]	drm	METABOLISM -> Carbohydrate transport and metabolism	G	-0.114555	-0.528491	0.211701	-0.255515	0.203076	-0.190888
lmo1955	integrase/recombinase; K04763 integrase/recombinase XerD		INFORMATION STORAGE AND PROCESSING -> Replication, recombination and repair	L	0.0285072	-0.523345	0.0196216	-0.00499115	0.0482901	-0.128726
lmo1956	fur; Fur family transcriptional regulator; K03711 Fur family transcriptional regulator, ferric uptake regulator	fur	METABOLISM -> Inorganic ion transport and metabolism	P	0.567551	-0.528747	0.364251	1.52003	-0.0691936	1.19902
lmo1957	fhuG; ferrichrome ABC transporter permease; K02015 iron complex transport system permease protein	fhuG	METABOLISM -> Inorganic ion transport and metabolism	P	0.213093	0.153795	0.155692	0.170897	0.0852726	0.165746
lmo1958	fhuB; ferrichrome ABC transporter permease; K02015 iron complex transport system permease protein	fhuB	METABOLISM -> Inorganic ion transport and metabolism	P	0.275737	0.131695	0.154715	0.211434	0.0922019	0.13345
lmo1959	ferrichrome-binding protein; K02016 iron complex transport system substrate-binding protein		METABOLISM -> Inorganic ion transport and metabolism	P	0.0160114	-0.0773568	-0.0661454	-0.942363	-0.129524	-0.183263
lmo1960	fhuC; ferrichrome ABC transporter ATP-binding protein; K02013 iron complex transport system ATP-binding protein [EC:3.6.3.34]	fhuC	METABOLISM -> Coenzyme transport and metabolism	H, P	0.239478	0.212684	0.164487	0.12439	0.118468	0.213054
lmo1961	oxidoreductase; K00384 thioredoxin reductase (NADPH) [EC:1.8.1.9]		CELLULAR PROCESSES AND SIGNALING -> Posttranslational modification, protein turnover, chaperones	O	0.320857	-0.0173141	0.0277129	0.0858218	0.0178712	0.0688023
lmo1962	TetR family transcriptional regulator; K09017 TetR/AcrR family transcriptional regulator		INFORMATION STORAGE AND PROCESSING -> Transcription	K	0.858705	0.76591	0.101395	0.646584	0.352062	0.133981
lmo1963	hypothetical protein; K01992 ABC-2 type transport system permease protein		POORLY CHARACTERIZED -> General function prediction only	R	1.19387	0.20122	0.0557012	0.160852	0.268462	0.128606
lmo1964	ABC transporter ATP-binding protein; K01990 ABC-2 type transport system ATP-binding protein		CELLULAR PROCESSES AND SIGNALING -> Defense mechanisms	V	0.134924	0.209521	0.0331533	-0.0172563	0.220629	0.15876
lmo1965	hypothetical protein; K01515 ADP-ribose pyrophosphatase [EC:3.6.1.13]		INFORMATION STORAGE AND PROCESSING -> Replication, recombination and repair	L, R	-0.0565415	0.0460141	-0.176166	-0.0138132	-0.0523868	-0.357354
lmo1966			POORLY CHARACTERIZED -> General function prediction only	R	-1.00166	-0.66297	-0.686277	-0.0979891	-0.283756	-0.789208
lmo1967			METABOLISM -> Inorganic ion transport and metabolism	P	-0.863314	0.477067	-0.754883	0.296137	0.0136757	-0.38273
lmo1968			POORLY CHARACTERIZED -> General function prediction only	R	-0.0111698	-0.0567383	-0.0382796	-0.0666156	-0.0247661	-0.0372126
lmo1969	2-keto-3-deoxygluconate-6-phosphate aldolase; K01625 2-dehydro-3-deoxyphosphogluconate aldolase / (4S)-4-hydroxy-2-oxoglutarate aldolase [EC:4.1.2.14 4.1.3.42]		METABOLISM -> Carbohydrate transport and metabolism	G	-0.0591951	-0.204659	-0.108423	-0.0980125	-0.149026	-0.139982
lmo1970	phosphotriesterase; K07048 phosphotriesterase-related protein		POORLY CHARACTERIZED -> General function prediction only	R	-0.0256123	-0.0618896	-0.0330793	0.0828198	-0.0149445	0.0309295
lmo1971	ulaA; PTS ascorbate transporter subunit IIC; K03475 PTS system, ascorbate-specific IIC component	ulaA	POORLY CHARACTERIZED -> Function unknown	S	-0.0293339	-0.12862	-0.0158205	-0.037202	-0.0153967	-0.0185715
lmo1972	PTS pentitol transporter subunit IIB; K02822 PTS system, ascorbate-specific IIB component [EC:2.7.1.69]		METABOLISM -> Carbohydrate transport and metabolism	G	-0.231851	-0.694743	-0.295819	-1.39133	-0.560417	-0.685977
lmo1973	PTS sugar transporter subunit IIA; K02821 PTS system, ascorbate-specific IIA component [EC:2.7.1.69]		CELLULAR PROCESSES AND SIGNALING -> Signal transduction mechanisms	T, G	-0.0321941	-0.40247	-0.0901505	-0.101087	-0.0516143	-0.0663412
lmo1974	GntR family transcriptional regulator; K03710 GntR family transcriptional regulator		INFORMATION STORAGE AND PROCESSING -> Transcription	K	-0.081313	-0.397026	-0.0772082	-0.10976	-0.0699238	-0.112619
lmo1975	DNA polymerase IV; K02346 DNA polymerase IV [EC:2.7.7.7]		INFORMATION STORAGE AND PROCESSING -> Replication, recombination and repair	L	-0.257904	-0.872862	-0.37264	0.128693	0.208332	-0.279264
lmo1976			POORLY CHARACTERIZED -> General function prediction only	R	0.304992	0.477581	0.283373	0.370763	0.157669	0.31667
lmo1977	hypothetical protein; K00784 ribonuclease Z [EC:3.1.26.11]		POORLY CHARACTERIZED -> General function prediction only	R	0.0572075	-0.091933	0.0532054	-0.0321585	0.0204357	0.101701
lmo1978	glucose-6-phosphate 1-dehydrogenase (EC:1.1.1.49); K00036 glucose-6-phosphate 1-dehydrogenase [EC:1.1.1.49]		METABOLISM -> Carbohydrate transport and metabolism	G	-0.248412	0.448622	-0.417697	0.558072	-0.369057	-0.0991803
lmo1979			POORLY CHARACTERIZED -> Function unknown	S	0.0688088	0.106313	0.0261071	0.139868	0.0085689	0.105183
lmo1980					0.209219	0.232383	0.0686894	0.286732	0.179842	0.303531
lmo1981					0.132144	0.15924	0.217261	0.186519	0.0595326	0.221385
lmo1982			INFORMATION STORAGE AND PROCESSING -> Translation, ribosomal structure and biogenesis	J	0.215057	0.219289	0.229799	-0.0631623	0.0941292	0.243529
lmo1983	ilvD; dihydroxy-acid dehydratase (EC:4.2.1.9); K01687 dihydroxy-acid dehydratase [EC:4.2.1.9]	ilvD	METABOLISM -> Amino acid transport and metabolism	E, G	-0.368817	-0.149479	-0.26176	-0.13851	0.05726	-0.0259832
lmo1984	ilvB; acetolactate synthase; K01652 acetolactate synthase I/II/III large subunit [EC:2.2.1.6]	ilvB	METABOLISM -> Amino acid transport and metabolism	E, H	-0.307521	0.0164058	-0.706835	0.0159467	0.0342563	-0.276948
lmo1985	ilvH; acetolactate synthase small subunit; K01653 acetolactate synthase I/III small subunit [EC:2.2.1.6]	ilvH	METABOLISM -> Amino acid transport and metabolism	E	-0.432659	-0.0929661	-1.12842	0.0937152	-0.000443674	-0.546844
lmo1986	ilvC; ketol-acid reductoisomerase (EC:1.1.1.86); K00053 ketol-acid reductoisomerase [EC:1.1.1.86]	ilvC	METABOLISM -> Amino acid transport and metabolism	E, H	-0.139802	0.520169	-0.537482	0.18304	0.063331	-0.274877
lmo1987	leuA; 2-isopropylmalate synthase (EC:2.3.3.13); K01649 2-isopropylmalate synthase [EC:2.3.3.13]	leuA	METABOLISM -> Amino acid transport and metabolism	E	-0.120761	0.100218	-0.444352	-0.277437	-0.0179829	-0.08973
lmo1988	leuB; 3-isopropylmalate dehydrogenase (EC:1.1.1.85); K00052 3-isopropylmalate dehydrogenase [EC:1.1.1.85]	leuB	METABOLISM -> Energy production and conversion	C, E	-0.0150084	0.164453	-0.0595276	0.0143395	-0.0171401	-0.0159169
lmo1989	leuC; isopropylmalate isomerase large subunit (EC:4.2.1.33); K01703 3-isopropylmalate/(R)-2-methylmalate dehydratase large subunit [EC:4.2.1.33 4.2.1.35]	leuC	METABOLISM -> Amino acid transport and metabolism	E	0.148054	0.47417	-0.189503	0.0402526	0.0600924	-0.0109744
lmo1990	leuD; isopropylmalate isomerase small subunit (EC:4.2.1.33); K01704 3-isopropylmalate/(R)-2-methylmalate dehydratase small subunit [EC:4.2.1.33 4.2.1.35]	leuD	METABOLISM -> Amino acid transport and metabolism	E	0.0519379	0.402858	0.0344347	0.100116	0.0594832	0.0429108
lmo1991	ilvA; threonine dehydratase (EC:4.3.1.19); K01754 threonine dehydratase [EC:4.3.1.19]	ilvA	METABOLISM -> Amino acid transport and metabolism	E	0.207593	0.337383	-0.0798075	0.0737247	0.0654354	-0.0983089
lmo1992	alpha-acetolactate decarboxylase; K01575 acetolactate decarboxylase [EC:4.1.1.5]		METABOLISM -> Secondary metabolites biosynthesis, transport and catabolism	Q	-0.542507	-0.432216	-0.563912	0.492158	-0.0506575	0.119507
lmo1993	pdp; pyrimidine-nucleoside phosphorylase (EC:2.4.2.2); K00756 pyrimidine-nucleoside phosphorylase [EC:2.4.2.2]	pdp	METABOLISM -> Nucleotide transport and metabolism	F	0.29868	0.172713	0.0938866	0.423158	0.427449	0.350961
lmo1994	LacI family transcriptional regulator; K02529 LacI family transcriptional regulator		INFORMATION STORAGE AND PROCESSING -> Transcription	K	0.289521	0.17903	0.31265	0.414632	0.118249	-0.0810273
lmo1995	dra; deoxyribose-phosphate aldolase; K01619 deoxyribose-phosphate aldolase [EC:4.1.2.4]	dra	METABOLISM -> Nucleotide transport and metabolism	F	0.194116	0.143435	0.0641357	0.32721	0.162442	0.164985
lmo1996	DeoR family transcriptional regulator; K05346 deoxyribonucleoside regulator		INFORMATION STORAGE AND PROCESSING -> Transcription	K	0.277756	0.53458	0.330238	0.0457433	0.13373	0.203584
lmo1997	PTS mannose transporter subunit IIA; K02793 PTS system, mannose-specific IIA component [EC:2.7.1.69]		METABOLISM -> Carbohydrate transport and metabolism	G	-0.232374	-0.211791	0.00610612	-0.0510779	0.166824	-0.0797391
lmo1998			Cell wall/membrane/envelope biogenesis	M	-0.33717	-0.41726	-0.117677	-0.466292	-0.0542631	-0.341394
[truncated: 860 more rows]
