# Supplementary material for: Different Transcriptional Responses from Slow and Fast Growth Rate Strains of Listeria monocytogenes Adapted to Low Temperature
Source: Front Microbiol. 2016 Mar 1;7:229. doi: 10.3389/fmicb.2016.00229 (PMC4772535; doi:10.3389/fmicb.2016.00229)
Supplement: TABLE S3 — Primers used in the study. [file Table_3.XLSX]

## Sheet: TS3
Gene Id (name)	Forward primer (5’→3’)	Reverse primer (5’→3’)
lmor04 (16S rRNA)	GTGCAGAAGAGGAGAGTGGA	TCAGCGTCAGTTACAGACCA
lmo0678 (fliR)	AGCCGAGTTGCCAGTTTT	CCATGTTGCCACTGGAAT
lmo0686 (motB)	GCAGTCTTGAAGGCGATG	AAGTAAGGCTGCTGCTGCT
lmo0696 (flgD)	TGGCGCAACTTTCCTT	GATTGCAAGGCGGAGTTT
lmo0715 (fliF)	CGGAACAAAATGGTGACG	CAAGGGCTGGGTGTTTTT
