# Supplementary material for: Different Transcriptional Responses from Slow and Fast Growth Rate Strains of Listeria monocytogenes Adapted to Low Temperature
Source: Front Microbiol. 2016 Mar 1;7:229. doi: 10.3389/fmicb.2016.00229 (PMC4772535; doi:10.3389/fmicb.2016.00229)
Supplement: Data Sheet S1 — Microarry gpr data. [file Data_Sheet_1.ZIP]

Archive with 18 entries (17 files):
- microarray data/
- microarray data/1.gpr
- microarray data/10.gpr
- microarray data/11.gpr
- microarray data/12.gpr
- microarray data/13.gpr
- microarray data/14.gpr
- microarray data/15.gpr
- microarray data/16.gpr
- microarray data/2.gpr
- microarray data/3.gpr
- microarray data/4.gpr
- microarray data/5.gpr
- microarray data/6.gpr
- microarray data/7.gpr
- microarray data/8.gpr
- microarray data/9.gpr
- microarray data/Microarray data.xlsx
