# Supplementary material for: Different Transcriptional Responses from Slow and Fast Growth Rate Strains of Listeria monocytogenes Adapted to Low Temperature
Source: Front Microbiol. 2016 Mar 1;7:229. doi: 10.3389/fmicb.2016.00229 (PMC4772535; doi:10.3389/fmicb.2016.00229)
Supplement: Data Sheet S1 — Microarry gpr data. [file Data_Sheet_1.ZIP › microarray data/1.gpr]

ATF	1.0
21	82
"Type=GenePix Results 2"
"DateTime=2014/03/11 12:27:02"
"Settings=Easy Quant"
"GalFile=C:\Users\Felipe\Desktop\INTA\Microarreglos\LM3001_Listeria monocytogenes_v1.GAL"
"Scanner=Model:  Serial No.: "
"Comment=<F1>Cy5<F2>Cy3<F1 Offset>0,0<F2 Offset>0,-1<Comment>"
"PixelSize=5"
"Wavelengths=1 nm	2 nm"
"ImageFiles=C:\Users\Felipe\Desktop\INTA\Microarreglos\Im�genes\19723717_10A-10C (SLOT03)_1.tif	C:\Users\Felipe\Desktop\INTA\Microarreglos\Im�genes\19723717_10A-10C (SLOT03)_2.tif"
"PMTGain=0	0"
"NormalizationMethod=LOWESS"
"NormalizationFactors=0.000	0.000"
"JpegImage="
"RatioFormulations=W2/W1(2/1)"
"Barcode=Unknown	Unknown"
"ImageOrigin=0	0"
"JpegOrigin=0	0"
"Creator=ScanArray Express, Microarray Analysis System 4.0.0.4"
"Temperature=0.0"
"LaserPower=0	0	0	0"
"LaserOnTime=0	0	0	0"
"Block"	"Column"	"Row"	"Name"	"ID"	"X"	"Y"	"Dia."	"F1 Median"	"F1 Mean"	"F1 SD"	"B1 Median"	"B1 Mean"	"B1 SD"	"% > B1+1SD"	"% > B1+2SD"	"F1 % Sat."	"F2 Median"	"F2 Mean"	"F2 SD"	"B2 Median"	"B2 Mean"	"B2 SD"	"% > B2+1SD"	"% > B2+2SD"	"F2 % Sat."	"F3 Median"	"F3 Mean"	"F3 SD"	"B3 Median"	"B3 Mean"	"B3 SD"	"% > B3+1SD"	"% > B3+2SD"	"F3 % Sat."	"F4 Median"	"F4 Mean"	"F4 SD"	"B4 Median"	"B4 Mean"	"B4 SD"	"% > B4+1SD"	"% > B4+2SD"	"F4 % Sat."	"Ratio of Medians (2/1)"	"Ratio of Means (2/1)"	"Median of Ratios (2/1)"	"Mean of Ratios (2/1)"	"Ratios SD (2/1)"	"Rgn Ratio (2/1)"	"Rgn R� (2/1)"	"Ratio of Medians (Ratio/2)"	"Ratio of Means (Ratio/2)"	"Median of Ratios (Ratio/2)"	"Mean of Ratios (Ratio/2)"	"Ratios SD (Ratio/2)"	"Rgn Ratio (Ratio/2)"	"Rgn R� (Ratio/2)"	"Ratio of Medians (Ratio/3)"	"Ratio of Means (Ratio/3)"	"Median of Ratios (Ratio/3)"	"Mean of Ratios (Ratio/3)"	"Ratios SD (Ratio/3)"	"Rgn Ratio (Ratio/3)"	"Rgn R� (Ratio/3)"	"F Pixels"	"B Pixels"	"Sum of Medians"	"Sum of Means"	"Log Ratio (2/1)"	"Log Ratio (Ratio/2)"	"Log Ratio (Ratio/3)"	"F1 Median - B1"	"F2 Median - B2"	"F3 Median - B3"	"F4 Median - B4"	"F1 Mean - B1"	"F2 Mean - B2"	"F3 Mean - B3"	"F4 Mean - B4"	"Flags"	"Normalize"
1	1	1	10: D-01   Dye Marker	Dye Marker	2216	4795	100	68	326	438	47	47	4	81	65	0	10612	24974	25852	29	29	3	100	100	0	0	0	0	0	0	0	0	0	0	0	0	0	0	0	0	0	0	0	0	0	0	0	0	0	0	0.000	0.000	0.000	0.000	0.000	0.000	0.000	0.000	0.000	0.000	0.000	0.000	0.000	0.000	285	1076	10604	25224	25224	0.000	0.000	21	10583	0	0	279	24945	0	0	100	1	
1	2	1	01: D-01   LM00002111	lmo0069	2466	4795	100	52	52	4	47	47	4	66	26	0	124	101	44	28	28	3	82	79	0	0	0	0	0	0	0	0	0	0	0	0	0	0	0	0	0	0	0	0	0	0	0	0	0	0	0.000	0.000	0.000	0.000	0.000	0.000	0.000	0.000	0.000	0.000	0.000	0.000	0.000	0.000	285	1076	101	78	78	0.000	0.000	5	96	0	0	5	73	0	0	100	1	
1	3	1	01: D-04   LM00002114	lmo0072	2716	4795	100	52	52	4	45	46	4	71	36	0	109	91	36	27	28	3	87	84	0	0	0	0	0	0	0	0	0	0	0	0	0	0	0	0	0	0	0	0	0	0	0	0	0	0	0.000	0.000	0.000	0.000	0.000	0.000	0.000	0.000	0.000	0.000	0.000	0.000	0.000	0.000	285	1076	89	71	71	0.000	0.000	7	82	0	0	7	64	0	0	100	1	
1	4	1	01: D-07   LM00000829	lmo0075	2966	4795	100	72	72	16	44	45	4	91	84	0	159	132	54	26	27	3	92	87	0	0	0	0	0	0	0	0	0	0	0	0	0	0	0	0	0	0	0	0	0	0	0	0	0	0	0.000	0.000	0.000	0.000	0.000	0.000	0.000	0.000	0.000	0.000	0.000	0.000	0.000	0.000	285	1076	161	134	134	0.000	0.000	28	133	0	0	28	106	0	0	100	1	
1	5	1	01: D-10   LM00000831	lmo0078	3216	4795	100	421	351	167	46	46	4	97	93	0	298	240	121	27	27	3	86	85	0	0	0	0	0	0	0	0	0	0	0	0	0	0	0	0	0	0	0	0	0	0	0	0	0	0	0.000	0.000	0.000	0.000	0.000	0.000	0.000	0.000	0.000	0.000	0.000	0.000	0.000	0.000	285	1076	646	518	518	0.000	0.000	375	271	0	0	305	213	0	0	100	1	
1	6	1	01: D-13   LM00002119	lmo0081	3466	4795	100	51	56	23	47	73	191	0	0	0	46	46	18	28	74	333	0	0	0	0	0	0	0	0	0	0	0	0	0	0	0	0	0	0	0	0	0	0	0	0	0	0	0	0	0.000	0.000	0.000	0.000	0.000	0.000	0.000	0.000	0.000	0.000	0.000	0.000	0.000	0.000	285	1076	22	27	27	0.000	0.000	4	18	0	0	9	18	0	0	100	1	
1	7	1	01: D-16   LM00002122	lmo0084	3716	4795	100	105	100	30	49	205	511	0	0	0	205	190	76	33	307	935	0	0	0	0	0	0	0	0	0	0	0	0	0	0	0	0	0	0	0	0	0	0	0	0	0	0	0	0	0.000	0.000	0.000	0.000	0.000	0.000	0.000	0.000	0.000	0.000	0.000	0.000	0.000	0.000	285	1076	228	208	208	0.000	0.000	56	172	0	0	51	157	0	0	100	1	
1	8	1	01: D-19   LM00002125	lmo0087	3966	4795	100	61	64	12	48	78	182	0	0	0	184	155	70	33	75	273	1	0	0	0	0	0	0	0	0	0	0	0	0	0	0	0	0	0	0	0	0	0	0	0	0	0	0	0	0.000	0.000	0.000	0.000	0.000	0.000	0.000	0.000	0.000	0.000	0.000	0.000	0.000	0.000	285	1076	164	138	138	0.000	0.000	13	151	0	0	16	122	0	0	100	1	
1	9	1	01: D-22   LM00000833	lmo0090	4216	4795	100	62	62	8	49	51	8	82	33	0	143	125	48	32	43	20	82	78	0	0	0	0	0	0	0	0	0	0	0	0	0	0	0	0	0	0	0	0	0	0	0	0	0	0	0.000	0.000	0.000	0.000	0.000	0.000	0.000	0.000	0.000	0.000	0.000	0.000	0.000	0.000	285	1076	124	106	106	0.000	0.000	13	111	0	0	13	93	0	0	100	1	
1	10	1	01: H-01   LM00000858	lmo0165	4466	4795	100	224	184	97	46	47	4	88	85	0	347	278	176	29	29	4	81	78	0	0	0	0	0	0	0	0	0	0	0	0	0	0	0	0	0	0	0	0	0	0	0	0	0	0	0.000	0.000	0.000	0.000	0.000	0.000	0.000	0.000	0.000	0.000	0.000	0.000	0.000	0.000	285	1076	496	387	387	0.000	0.000	178	318	0	0	138	249	0	0	100	1	
1	11	1	01: H-04   LM00000860	lmo0168	4716	4795	100	54	55	6	47	47	4	72	38	0	128	104	46	28	28	3	82	79	0	0	0	0	0	0	0	0	0	0	0	0	0	0	0	0	0	0	0	0	0	0	0	0	0	0	0.000	0.000	0.000	0.000	0.000	0.000	0.000	0.000	0.000	0.000	0.000	0.000	0.000	0.000	285	1076	107	84	84	0.000	0.000	7	100	0	0	8	76	0	0	100	1	
1	12	1	01: H-07   LM00002159	lmo0171	4966	4795	100	53	53	5	46	46	5	71	26	0	122	102	41	28	29	3	91	84	0	0	0	0	0	0	0	0	0	0	0	0	0	0	0	0	0	0	0	0	0	0	0	0	0	0	0.000	0.000	0.000	0.000	0.000	0.000	0.000	0.000	0.000	0.000	0.000	0.000	0.000	0.000	285	1076	101	81	81	0.000	0.000	7	94	0	0	7	74	0	0	100	1	
1	13	1	01: H-10   LM00002839	lmo0174	5216	4795	100	58	58	7	47	47	4	80	66	0	230	181	90	28	29	3	87	84	0	0	0	0	0	0	0	0	0	0	0	0	0	0	0	0	0	0	0	0	0	0	0	0	0	0	0.000	0.000	0.000	0.000	0.000	0.000	0.000	0.000	0.000	0.000	0.000	0.000	0.000	0.000	285	1076	213	164	164	0.000	0.000	11	202	0	0	11	153	0	0	100	1	
1	14	1	01: H-13   LM00000055	lmo0177	5466	4795	100	192	172	85	46	47	4	87	82	0	254	214	115	27	28	3	90	86	0	0	0	0	0	0	0	0	0	0	0	0	0	0	0	0	0	0	0	0	0	0	0	0	0	0	0.000	0.000	0.000	0.000	0.000	0.000	0.000	0.000	0.000	0.000	0.000	0.000	0.000	0.000	285	1076	373	313	313	0.000	0.000	146	227	0	0	126	187	0	0	100	1	
1	15	1	01: H-16   LM00000058	lmo0180	5716	4795	100	2278	1869	1212	46	46	4	94	91	0	2691	2169	1383	26	26	3	90	87	0	0	0	0	0	0	0	0	0	0	0	0	0	0	0	0	0	0	0	0	0	0	0	0	0	0	0.000	0.000	0.000	0.000	0.000	0.000	0.000	0.000	0.000	0.000	0.000	0.000	0.000	0.000	285	1076	4897	3966	3966	0.000	0.000	2232	2665	0	0	1823	2143	0	0	100	1	
1	16	1	01: H-19   LM00000863	lmo0183	5966	4795	100	48	48	5	46	46	4	31	9	0	34	37	11	26	26	3	67	52	0	0	0	0	0	0	0	0	0	0	0	0	0	0	0	0	0	0	0	0	0	0	0	0	0	0	0.000	0.000	0.000	0.000	0.000	0.000	0.000	0.000	0.000	0.000	0.000	0.000	0.000	0.000	285	1076	10	13	13	0.000	0.000	2	8	0	0	2	11	0	0	100	1	
1	17	1	01: H-22   LM00000062	lmo0186	6216	4795	100	114	107	46	46	47	4	84	80	0	200	166	92	26	26	3	91	86	0	0	0	0	0	0	0	0	0	0	0	0	0	0	0	0	0	0	0	0	0	0	0	0	0	0	0.000	0.000	0.000	0.000	0.000	0.000	0.000	0.000	0.000	0.000	0.000	0.000	0.000	0.000	285	1076	242	201	201	0.000	0.000	68	174	0	0	61	140	0	0	100	1	
1	1	2	01: L-01   LM00000084	lmo0261	2216	5045	100	140	132	57	46	46	4	88	80	0	249	204	116	28	28	3	87	78	0	0	0	0	0	0	0	0	0	0	0	0	0	0	0	0	0	0	0	0	0	0	0	0	0	0	0.000	0.000	0.000	0.000	0.000	0.000	0.000	0.000	0.000	0.000	0.000	0.000	0.000	0.000	285	1076	315	262	262	0.000	0.000	94	221	0	0	86	176	0	0	100	1	
1	2	2	01: L-04   LM00002184	lmo0264	2466	5045	100	50	51	5	47	47	4	40	16	0	99	80	45	28	28	3	75	71	0	0	0	0	0	0	0	0	0	0	0	0	0	0	0	0	0	0	0	0	0	0	0	0	0	0	0.000	0.000	0.000	0.000	0.000	0.000	0.000	0.000	0.000	0.000	0.000	0.000	0.000	0.000	285	1076	74	56	56	0.000	0.000	3	71	0	0	4	52	0	0	100	1	
1	3	2	01: L-07   LM00000895	lmo0267	2716	5045	100	164	146	73	46	46	4	88	80	0	226	179	113	28	28	3	80	74	0	0	0	0	0	0	0	0	0	0	0	0	0	0	0	0	0	0	0	0	0	0	0	0	0	0	0.000	0.000	0.000	0.000	0.000	0.000	0.000	0.000	0.000	0.000	0.000	0.000	0.000	0.000	285	1076	316	251	251	0.000	0.000	118	198	0	0	100	151	0	0	100	1	
1	4	2	01: L-10   LM00000897	lmo0270	2966	5045	100	70	67	16	45	46	4	81	71	0	146	113	58	27	27	3	81	79	0	0	0	0	0	0	0	0	0	0	0	0	0	0	0	0	0	0	0	0	0	0	0	0	0	0	0.000	0.000	0.000	0.000	0.000	0.000	0.000	0.000	0.000	0.000	0.000	0.000	0.000	0.000	285	1076	144	108	108	0.000	0.000	25	119	0	0	22	86	0	0	100	1	
1	5	2	01: L-13   LM00000899	lmo0273	3216	5045	100	138	120	49	46	46	4	84	76	0	176	139	75	26	26	3	82	78	0	0	0	0	0	0	0	0	0	0	0	0	0	0	0	0	0	0	0	0	0	0	0	0	0	0	0.000	0.000	0.000	0.000	0.000	0.000	0.000	0.000	0.000	0.000	0.000	0.000	0.000	0.000	285	1076	242	187	187	0.000	0.000	92	150	0	0	74	113	0	0	100	1	
1	6	2	01: L-16   LM00000901	lmo0276	3466	5045	100	227	197	99	47	47	4	87	79	0	327	271	164	27	27	4	82	80	0	0	0	0	0	0	0	0	0	0	0	0	0	0	0	0	0	0	0	0	0	0	0	0	0	0	0.000	0.000	0.000	0.000	0.000	0.000	0.000	0.000	0.000	0.000	0.000	0.000	0.000	0.000	285	1076	480	394	394	0.000	0.000	180	300	0	0	150	244	0	0	100	1	
1	7	2	01: L-19   LM00000089	lmo0279	3716	5045	100	366	306	180	46	47	4	90	84	0	453	370	239	30	31	4	83	82	0	0	0	0	0	0	0	0	0	0	0	0	0	0	0	0	0	0	0	0	0	0	0	0	0	0	0.000	0.000	0.000	0.000	0.000	0.000	0.000	0.000	0.000	0.000	0.000	0.000	0.000	0.000	285	1076	743	600	600	0.000	0.000	320	423	0	0	260	340	0	0	100	1	
1	8	2	01: L-22   LM00000090	lmo0282	3966	5045	100	48	50	7	48	49	6	24	11	0	32	44	30	35	41	14	19	17	0	0	0	0	0	0	0	0	0	0	0	0	0	0	0	0	0	0	0	0	0	0	0	0	0	0	0.000	0.000	0.000	0.000	0.000	0.000	0.000	0.000	0.000	0.000	0.000	0.000	0.000	0.000	285	1076	-3	11	11	0.000	0.000	0	-3	0	0	2	9	0	0	100	1	
1	9	2	01: P-01   LM00000925	lmo0357	4216	5045	100	52	53	7	49	51	8	24	4	0	136	105	53	33	46	22	67	63	0	0	0	0	0	0	0	0	0	0	0	0	0	0	0	0	0	0	0	0	0	0	0	0	0	0	0.000	0.000	0.000	0.000	0.000	0.000	0.000	0.000	0.000	0.000	0.000	0.000	0.000	0.000	285	1076	106	76	76	0.000	0.000	3	103	0	0	4	72	0	0	100	1	
1	10	2	01: P-04   LM00000130	lmo0360	4466	5045	100	65	67	17	47	47	5	74	65	0	139	101	62	29	29	4	75	65	0	0	0	0	0	0	0	0	0	0	0	0	0	0	0	0	0	0	0	0	0	0	0	0	0	0	0.000	0.000	0.000	0.000	0.000	0.000	0.000	0.000	0.000	0.000	0.000	0.000	0.000	0.000	285	1076	128	92	92	0.000	0.000	18	110	0	0	20	72	0	0	100	1	
1	11	2	01: P-07   LM00000927	lmo0363	4716	5045	100	54	54	6	46	47	5	73	43	0	125	95	52	28	28	4	74	69	0	0	0	0	0	0	0	0	0	0	0	0	0	0	0	0	0	0	0	0	0	0	0	0	0	0	0.000	0.000	0.000	0.000	0.000	0.000	0.000	0.000	0.000	0.000	0.000	0.000	0.000	0.000	285	1076	105	75	75	0.000	0.000	8	97	0	0	8	67	0	0	100	1	
1	12	2	01: P-10   LM00000133	lmo0366	4966	5045	100	56	56	9	46	46	5	69	51	0	154	120	63	28	28	3	80	75	0	0	0	0	0	0	0	0	0	0	0	0	0	0	0	0	0	0	0	0	0	0	0	0	0	0	0.000	0.000	0.000	0.000	0.000	0.000	0.000	0.000	0.000	0.000	0.000	0.000	0.000	0.000	285	1076	136	102	102	0.000	0.000	10	126	0	0	10	92	0	0	100	1	
1	13	2	01: P-13   LM00000135	lmo0369	5216	5045	100	533	419	280	46	47	4	87	82	0	583	431	300	28	28	3	82	75	0	0	0	0	0	0	0	0	0	0	0	0	0	0	0	0	0	0	0	0	0	0	0	0	0	0	0.000	0.000	0.000	0.000	0.000	0.000	0.000	0.000	0.000	0.000	0.000	0.000	0.000	0.000	285	1076	1042	776	776	0.000	0.000	487	555	0	0	373	403	0	0	100	1	
1	14	2	01: P-16   LM00000137	lmo0372	5466	5045	100	55	56	9	46	47	4	73	52	0	131	100	54	27	27	3	81	75	0	0	0	0	0	0	0	0	0	0	0	0	0	0	0	0	0	0	0	0	0	0	0	0	0	0	0.000	0.000	0.000	0.000	0.000	0.000	0.000	0.000	0.000	0.000	0.000	0.000	0.000	0.000	285	1076	113	83	83	0.000	0.000	9	104	0	0	10	73	0	0	100	1	
1	15	2	01: P-19   LM00000138	lmo0375	5716	5045	100	63	64	14	46	46	4	77	66	0	152	111	68	25	25	3	73	67	0	0	0	0	0	0	0	0	0	0	0	0	0	0	0	0	0	0	0	0	0	0	0	0	0	0	0.000	0.000	0.000	0.000	0.000	0.000	0.000	0.000	0.000	0.000	0.000	0.000	0.000	0.000	285	1076	144	104	104	0.000	0.000	17	127	0	0	18	86	0	0	100	1	
1	16	2	01: P-22   LM00002200	lmo0378	5966	5045	100	53	53	5	46	47	4	68	43	0	125	94	52	26	26	3	83	71	0	0	0	0	0	0	0	0	0	0	0	0	0	0	0	0	0	0	0	0	0	0	0	0	0	0	0.000	0.000	0.000	0.000	0.000	0.000	0.000	0.000	0.000	0.000	0.000	0.000	0.000	0.000	285	1076	106	75	75	0.000	0.000	7	99	0	0	7	68	0	0	100	1	
1	17	2	02: D-01   LM00000157	lmo0449	6216	5045	100	108	98	30	46	47	5	89	82	0	147	122	54	25	25	3	93	87	0	0	0	0	0	0	0	0	0	0	0	0	0	0	0	0	0	0	0	0	0	0	0	0	0	0	0.000	0.000	0.000	0.000	0.000	0.000	0.000	0.000	0.000	0.000	0.000	0.000	0.000	0.000	285	1076	184	149	149	0.000	0.000	62	122	0	0	52	97	0	0	100	1	
1	1	3	02: D-04   LM00000959	lmo0452	2216	5295	100	109	101	32	47	47	4	93	88	0	216	185	93	28	28	3	87	84	0	0	0	0	0	0	0	0	0	0	0	0	0	0	0	0	0	0	0	0	0	0	0	0	0	0	0.000	0.000	0.000	0.000	0.000	0.000	0.000	0.000	0.000	0.000	0.000	0.000	0.000	0.000	285	1076	250	211	211	0.000	0.000	62	188	0	0	54	157	0	0	100	1	
1	2	3	02: D-07   LM00000961	lmo0455	2466	5295	100	63	63	13	47	47	4	80	73	0	121	97	45	27	28	3	85	80	0	0	0	0	0	0	0	0	0	0	0	0	0	0	0	0	0	0	0	0	0	0	0	0	0	0	0.000	0.000	0.000	0.000	0.000	0.000	0.000	0.000	0.000	0.000	0.000	0.000	0.000	0.000	285	1076	110	86	86	0.000	0.000	16	94	0	0	16	70	0	0	100	1	
1	3	3	02: D-10   LM00000160	lmo0458	2716	5295	100	88	85	23	46	47	4	90	85	0	156	130	60	28	28	3	86	84	0	0	0	0	0	0	0	0	0	0	0	0	0	0	0	0	0	0	0	0	0	0	0	0	0	0	0.000	0.000	0.000	0.000	0.000	0.000	0.000	0.000	0.000	0.000	0.000	0.000	0.000	0.000	285	1076	170	141	141	0.000	0.000	42	128	0	0	39	102	0	0	100	1	
1	4	3	02: D-13   LM00002231	lmo0461	2966	5295	100	61	62	12	46	46	4	82	66	0	132	109	48	27	27	3	88	84	0	0	0	0	0	0	0	0	0	0	0	0	0	0	0	0	0	0	0	0	0	0	0	0	0	0	0.000	0.000	0.000	0.000	0.000	0.000	0.000	0.000	0.000	0.000	0.000	0.000	0.000	0.000	285	1076	120	98	98	0.000	0.000	15	105	0	0	16	82	0	0	100	1	
1	5	3	02: D-16   LM00002234	lmo0464	3216	5295	100	64	63	11	47	47	4	85	78	0	125	102	52	26	26	3	85	80	0	0	0	0	0	0	0	0	0	0	0	0	0	0	0	0	0	0	0	0	0	0	0	0	0	0	0.000	0.000	0.000	0.000	0.000	0.000	0.000	0.000	0.000	0.000	0.000	0.000	0.000	0.000	285	1076	116	92	92	0.000	0.000	17	99	0	0	16	76	0	0	100	1	
1	6	3	02: D-19   LM00002237	lmo0467	3466	5295	100	49	50	5	47	47	4	36	14	0	117	96	40	26	26	3	84	82	0	0	0	0	0	0	0	0	0	0	0	0	0	0	0	0	0	0	0	0	0	0	0	0	0	0	0.000	0.000	0.000	0.000	0.000	0.000	0.000	0.000	0.000	0.000	0.000	0.000	0.000	0.000	285	1076	93	73	73	0.000	0.000	2	91	0	0	3	70	0	0	100	1	
1	7	3	02: D-22   LM00002240	lmo0470	3716	5295	100	65	64	10	47	47	4	91	81	0	182	169	70	29	29	3	91	89	0	0	0	0	0	0	0	0	0	0	0	0	0	0	0	0	0	0	0	0	0	0	0	0	0	0	0.000	0.000	0.000	0.000	0.000	0.000	0.000	0.000	0.000	0.000	0.000	0.000	0.000	0.000	285	1076	171	157	157	0.000	0.000	18	153	0	0	17	140	0	0	100	1	
1	8	3	02: H-01   LM00000992	lmo0545	3966	5295	100	72	71	30	48	49	6	74	65	0	178	148	93	31	36	11	76	72	0	0	0	0	0	0	0	0	0	0	0	0	0	0	0	0	0	0	0	0	0	0	0	0	0	0	0.000	0.000	0.000	0.000	0.000	0.000	0.000	0.000	0.000	0.000	0.000	0.000	0.000	0.000	285	1076	171	140	140	0.000	0.000	24	147	0	0	23	117	0	0	100	1	
1	9	3	02: H-04   LM00002255	lmo0548	4216	5295	100	58	58	7	51	52	8	45	8	0	121	99	41	33	44	19	76	71	0	0	0	0	0	0	0	0	0	0	0	0	0	0	0	0	0	0	0	0	0	0	0	0	0	0	0.000	0.000	0.000	0.000	0.000	0.000	0.000	0.000	0.000	0.000	0.000	0.000	0.000	0.000	285	1076	95	73	73	0.000	0.000	7	88	0	0	7	66	0	0	100	1	
1	10	3	02: H-07   LM00000995	lmo0551	4466	5295	100	63	61	9	47	48	5	82	63	0	127	108	42	29	30	7	90	85	0	0	0	0	0	0	0	0	0	0	0	0	0	0	0	0	0	0	0	0	0	0	0	0	0	0	0.000	0.000	0.000	0.000	0.000	0.000	0.000	0.000	0.000	0.000	0.000	0.000	0.000	0.000	285	1076	114	93	93	0.000	0.000	16	98	0	0	14	79	0	0	100	1	
1	11	3	02: H-10   LM00000998	lmo0554	4716	5295	100	135	122	49	47	47	4	94	87	0	204	164	82	29	29	4	94	86	0	0	0	0	0	0	0	0	0	0	0	0	0	0	0	0	0	0	0	0	0	0	0	0	0	0	0.000	0.000	0.000	0.000	0.000	0.000	0.000	0.000	0.000	0.000	0.000	0.000	0.000	0.000	285	1076	263	210	210	0.000	0.000	88	175	0	0	75	135	0	0	100	1	
1	12	3	02: H-13   LM00002258	lmo0557	4966	5295	100	127	118	47	46	46	4	86	82	0	161	131	60	27	28	3	88	84	0	0	0	0	0	0	0	0	0	0	0	0	0	0	0	0	0	0	0	0	0	0	0	0	0	0	0.000	0.000	0.000	0.000	0.000	0.000	0.000	0.000	0.000	0.000	0.000	0.000	0.000	0.000	285	1076	215	176	176	0.000	0.000	81	134	0	0	72	104	0	0	100	1	
1	13	3	02: H-16   LM00000192	lmo0560	5216	5295	100	685	571	354	46	47	5	91	90	0	511	402	255	27	27	3	87	84	0	0	0	0	0	0	0	0	0	0	0	0	0	0	0	0	0	0	0	0	0	0	0	0	0	0	0.000	0.000	0.000	0.000	0.000	0.000	0.000	0.000	0.000	0.000	0.000	0.000	0.000	0.000	285	1076	1123	900	900	0.000	0.000	639	484	0	0	525	375	0	0	100	1	
1	14	3	02: H-19   LM00001000	lmo0563	5466	5295	100	157	138	56	47	47	4	93	86	0	182	155	69	26	27	3	91	90	0	0	0	0	0	0	0	0	0	0	0	0	0	0	0	0	0	0	0	0	0	0	0	0	0	0	0.000	0.000	0.000	0.000	0.000	0.000	0.000	0.000	0.000	0.000	0.000	0.000	0.000	0.000	285	1076	266	220	220	0.000	0.000	110	156	0	0	91	129	0	0	100	1	
1	15	3	02: H-22   LM00002264	lmo0566	5716	5295	100	54	54	7	46	46	4	69	45	0	119	96	42	25	25	3	91	85	0	0	0	0	0	0	0	0	0	0	0	0	0	0	0	0	0	0	0	0	0	0	0	0	0	0	0.000	0.000	0.000	0.000	0.000	0.000	0.000	0.000	0.000	0.000	0.000	0.000	0.000	0.000	285	1076	102	79	79	0.000	0.000	8	94	0	0	8	71	0	0	100	1	
1	16	3	02: L-01   LM00000210	lmo0641	5966	5295	100	264	230	119	46	46	5	93	88	0	399	320	168	25	25	3	95	93	0	0	0	0	0	0	0	0	0	0	0	0	0	0	0	0	0	0	0	0	0	0	0	0	0	0	0.000	0.000	0.000	0.000	0.000	0.000	0.000	0.000	0.000	0.000	0.000	0.000	0.000	0.000	285	1076	592	479	479	0.000	0.000	218	374	0	0	184	295	0	0	100	1	
1	17	3	02: L-04   LM00001033	lmo0644	6216	5295	100	627	499	288	47	47	5	96	93	0	530	432	249	25	25	4	93	92	0	0	0	0	0	0	0	0	0	0	0	0	0	0	0	0	0	0	0	0	0	0	0	0	0	0	0.000	0.000	0.000	0.000	0.000	0.000	0.000	0.000	0.000	0.000	0.000	0.000	0.000	0.000	285	1076	1085	859	859	0.000	0.000	580	505	0	0	452	407	0	0	100	1	
1	1	4	02: L-07   LM00000211	lmo0647	2216	5545	100	3537	2610	1799	46	46	4	98	95	0	1339	971	662	28	28	3	85	82	0	0	0	0	0	0	0	0	0	0	0	0	0	0	0	0	0	0	0	0	0	0	0	0	0	0	0.000	0.000	0.000	0.000	0.000	0.000	0.000	0.000	0.000	0.000	0.000	0.000	0.000	0.000	285	1076	4802	3507	3507	0.000	0.000	3491	1311	0	0	2564	943	0	0	100	1	
1	2	4	02: L-10   LM00001038	lmo0650	2466	5545	100	60	60	9	47	47	4	82	66	0	121	102	51	27	27	3	84	79	0	0	0	0	0	0	0	0	0	0	0	0	0	0	0	0	0	0	0	0	0	0	0	0	0	0	0.000	0.000	0.000	0.000	0.000	0.000	0.000	0.000	0.000	0.000	0.000	0.000	0.000	0.000	285	1076	107	88	88	0.000	0.000	13	94	0	0	13	75	0	0	100	1	
1	3	4	02: L-13   LM00001039	lmo0653	2716	5545	100	54	54	6	47	47	5	69	32	0	94	80	33	28	28	3	86	81	0	0	0	0	0	0	0	0	0	0	0	0	0	0	0	0	0	0	0	0	0	0	0	0	0	0	0.000	0.000	0.000	0.000	0.000	0.000	0.000	0.000	0.000	0.000	0.000	0.000	0.000	0.000	285	1076	73	59	59	0.000	0.000	7	66	0	0	7	52	0	0	100	1	
1	4	4	02: L-16   LM00000212	lmo0656	2966	5545	100	88	89	31	46	47	4	90	82	0	147	120	64	27	28	3	89	84	0	0	0	0	0	0	0	0	0	0	0	0	0	0	0	0	0	0	0	0	0	0	0	0	0	0	0.000	0.000	0.000	0.000	0.000	0.000	0.000	0.000	0.000	0.000	0.000	0.000	0.000	0.000	285	1076	162	136	136	0.000	0.000	42	120	0	0	43	93	0	0	100	1	
1	5	4	02: L-19   LM00001041	lmo0659	3216	5545	100	49	49	4	46	47	4	31	7	0	102	87	32	26	26	3	90	89	0	0	0	0	0	0	0	0	0	0	0	0	0	0	0	0	0	0	0	0	0	0	0	0	0	0	0.000	0.000	0.000	0.000	0.000	0.000	0.000	0.000	0.000	0.000	0.000	0.000	0.000	0.000	285	1076	79	64	64	0.000	0.000	3	76	0	0	3	61	0	0	100	1	
1	6	4	02: L-22   LM00000214	lmo0662	3466	5545	100	783	594	360	47	47	4	91	88	0	832	619	382	26	26	3	88	86	0	0	0	0	0	0	0	0	0	0	0	0	0	0	0	0	0	0	0	0	0	0	0	0	0	0	0.000	0.000	0.000	0.000	0.000	0.000	0.000	0.000	0.000	0.000	0.000	0.000	0.000	0.000	285	1076	1542	1140	1140	0.000	0.000	736	806	0	0	547	593	0	0	100	1	
1	7	4	02: P-01   LM00002306	lmo0737	3716	5545	100	63	63	7	47	47	5	91	82	0	185	169	60	28	29	3	93	93	0	0	0	0	0	0	0	0	0	0	0	0	0	0	0	0	0	0	0	0	0	0	0	0	0	0	0.000	0.000	0.000	0.000	0.000	0.000	0.000	0.000	0.000	0.000	0.000	0.000	0.000	0.000	285	1076	173	157	157	0.000	0.000	16	157	0	0	16	141	0	0	100	1	
1	8	4	02: P-04   LM00000243	lmo0740	3966	5545	100	107	99	33	48	49	6	85	78	0	211	177	92	31	35	14	80	78	0	0	0	0	0	0	0	0	0	0	0	0	0	0	0	0	0	0	0	0	0	0	0	0	0	0	0.000	0.000	0.000	0.000	0.000	0.000	0.000	0.000	0.000	0.000	0.000	0.000	0.000	0.000	285	1076	239	197	197	0.000	0.000	59	180	0	0	51	146	0	0	100	1	
1	9	4	02: P-07   LM00000245	lmo0743	4216	5545	100	52	52	5	49	51	9	10	0	0	104	89	32	31	40	18	78	75	0	0	0	0	0	0	0	0	0	0	0	0	0	0	0	0	0	0	0	0	0	0	0	0	0	0	0.000	0.000	0.000	0.000	0.000	0.000	0.000	0.000	0.000	0.000	0.000	0.000	0.000	0.000	285	1076	76	61	61	0.000	0.000	3	73	0	0	3	58	0	0	100	1	
1	10	4	02: P-10   LM00002310	lmo0746	4466	5545	100	53	54	5	46	46	4	82	44	0	122	97	42	28	28	3	86	81	0	0	0	0	0	0	0	0	0	0	0	0	0	0	0	0	0	0	0	0	0	0	0	0	0	0	0.000	0.000	0.000	0.000	0.000	0.000	0.000	0.000	0.000	0.000	0.000	0.000	0.000	0.000	285	1076	101	77	77	0.000	0.000	7	94	0	0	8	69	0	0	100	1	
1	11	4	02: P-13   LM00002313	lmo0749	4716	5545	100	53	53	5	47	47	4	72	33	0	107	86	39	28	28	3	84	80	0	0	0	0	0	0	0	0	0	0	0	0	0	0	0	0	0	0	0	0	0	0	0	0	0	0	0.000	0.000	0.000	0.000	0.000	0.000	0.000	0.000	0.000	0.000	0.000	0.000	0.000	0.000	285	1076	85	64	64	0.000	0.000	6	79	0	0	6	58	0	0	100	1	
1	12	4	02: P-16   LM00002316	lmo0752	4966	5545	100	63	62	11	46	46	4	79	68	0	155	115	60	28	29	3	88	79	0	0	0	0	0	0	0	0	0	0	0	0	0	0	0	0	0	0	0	0	0	0	0	0	0	0	0.000	0.000	0.000	0.000	0.000	0.000	0.000	0.000	0.000	0.000	0.000	0.000	0.000	0.000	285	1076	144	103	103	0.000	0.000	17	127	0	0	16	87	0	0	100	1	
1	13	4	02: P-19   LM00001078	lmo0755	5216	5545	100	77	76	16	47	47	5	95	84	0	148	129	51	27	28	3	94	93	0	0	0	0	0	0	0	0	0	0	0	0	0	0	0	0	0	0	0	0	0	0	0	0	0	0	0.000	0.000	0.000	0.000	0.000	0.000	0.000	0.000	0.000	0.000	0.000	0.000	0.000	0.000	285	1076	151	131	131	0.000	0.000	30	121	0	0	29	102	0	0	100	1	
1	14	4	02: P-22   LM00001080	lmo0758	5466	5545	100	65	66	12	46	46	4	88	82	0	141	116	50	27	27	3	95	91	0	0	0	0	0	0	0	0	0	0	0	0	0	0	0	0	0	0	0	0	0	0	0	0	0	0	0.000	0.000	0.000	0.000	0.000	0.000	0.000	0.000	0.000	0.000	0.000	0.000	0.000	0.000	285	1076	133	109	109	0.000	0.000	19	114	0	0	20	89	0	0	100	1	
1	15	4	03: D-01   LM00000267	lmo0829	5716	5545	100	191	157	76	46	46	4	89	84	0	219	178	94	25	25	3	95	92	0	0	0	0	0	0	0	0	0	0	0	0	0	0	0	0	0	0	0	0	0	0	0	0	0	0	0.000	0.000	0.000	0.000	0.000	0.000	0.000	0.000	0.000	0.000	0.000	0.000	0.000	0.000	285	1076	339	264	264	0.000	0.000	145	194	0	0	111	153	0	0	100	1	
1	16	4	03: D-04   LM00002332	lmo0832	5966	5545	100	55	55	7	46	46	4	74	52	0	122	106	36	25	25	3	97	94	0	0	0	0	0	0	0	0	0	0	0	0	0	0	0	0	0	0	0	0	0	0	0	0	0	0	0.000	0.000	0.000	0.000	0.000	0.000	0.000	0.000	0.000	0.000	0.000	0.000	0.000	0.000	285	1076	106	90	90	0.000	0.000	9	97	0	0	9	81	0	0	100	1	
1	17	4	03: D-07   LM00002335	lmo0835	6216	5545	100	57	58	8	46	46	4	84	66	0	122	108	35	25	25	4	93	90	0	0	0	0	0	0	0	0	0	0	0	0	0	0	0	0	0	0	0	0	0	0	0	0	0	0	0.000	0.000	0.000	0.000	0.000	0.000	0.000	0.000	0.000	0.000	0.000	0.000	0.000	0.000	285	1076	108	95	95	0.000	0.000	11	97	0	0	12	83	0	0	100	1	
1	1	5	03: D-10   LM00002336	lmo0838	2216	5795	100	53	53	6	47	47	4	60	36	0	146	118	51	27	28	3	92	86	0	0	0	0	0	0	0	0	0	0	0	0	0	0	0	0	0	0	0	0	0	0	0	0	0	0	0.000	0.000	0.000	0.000	0.000	0.000	0.000	0.000	0.000	0.000	0.000	0.000	0.000	0.000	285	1076	125	97	97	0.000	0.000	6	119	0	0	6	91	0	0	100	1	
1	2	5	03: D-13   LM00000269	lmo0841	2466	5795	100	62	63	10	46	46	4	86	79	0	137	114	46	26	27	3	96	92	0	0	0	0	0	0	0	0	0	0	0	0	0	0	0	0	0	0	0	0	0	0	0	0	0	0	0.000	0.000	0.000	0.000	0.000	0.000	0.000	0.000	0.000	0.000	0.000	0.000	0.000	0.000	285	1076	127	105	105	0.000	0.000	16	111	0	0	17	88	0	0	100	1	
1	3	5	03: D-16   LM00001121	lmo0844	2716	5795	100	90	85	23	47	47	4	89	82	0	149	127	52	27	27	3	96	93	0	0	0	0	0	0	0	0	0	0	0	0	0	0	0	0	0	0	0	0	0	0	0	0	0	0	0.000	0.000	0.000	0.000	0.000	0.000	0.000	0.000	0.000	0.000	0.000	0.000	0.000	0.000	285	1076	165	138	138	0.000	0.000	43	122	0	0	38	100	0	0	100	1	
1	4	5	03: D-19   LM00001124	lmo0847	2966	5795	100	168	151	62	47	47	4	94	89	0	232	185	89	27	27	3	92	90	0	0	0	0	0	0	0	0	0	0	0	0	0	0	0	0	0	0	0	0	0	0	0	0	0	0	0.000	0.000	0.000	0.000	0.000	0.000	0.000	0.000	0.000	0.000	0.000	0.000	0.000	0.000	285	1076	326	262	262	0.000	0.000	121	205	0	0	104	158	0	0	100	1	
1	5	5	03: D-22   LM00002814	lmo0850	3216	5795	100	58	57	8	46	46	4	75	59	0	125	102	44	27	27	3	90	86	0	0	0	0	0	0	0	0	0	0	0	0	0	0	0	0	0	0	0	0	0	0	0	0	0	0	0.000	0.000	0.000	0.000	0.000	0.000	0.000	0.000	0.000	0.000	0.000	0.000	0.000	0.000	285	1076	110	86	86	0.000	0.000	12	98	0	0	11	75	0	0	100	1	
1	6	5	03: H-01   LM00001161	lmo0925	3466	5795	100	200	179	93	46	46	4	91	82	0	245	193	114	27	27	4	86	82	0	0	0	0	0	0	0	0	0	0	0	0	0	0	0	0	0	0	0	0	0	0	0	0	0	0	0.000	0.000	0.000	0.000	0.000	0.000	0.000	0.000	0.000	0.000	0.000	0.000	0.000	0.000	285	1076	372	299	299	0.000	0.000	154	218	0	0	133	166	0	0	100	1	
1	7	5	03: H-04   LM00001162	lmo0928	3716	5795	100	64	65	13	47	50	42	3	0	0	162	144	66	28	32	51	77	69	0	0	0	0	0	0	0	0	0	0	0	0	0	0	0	0	0	0	0	0	0	0	0	0	0	0	0.000	0.000	0.000	0.000	0.000	0.000	0.000	0.000	0.000	0.000	0.000	0.000	0.000	0.000	285	1076	151	134	134	0.000	0.000	17	134	0	0	18	116	0	0	100	1	
1	8	5	03: H-07   LM00001165	lmo0931	3966	5795	100	276	227	126	49	49	6	90	81	0	417	322	187	34	40	13	87	81	0	0	0	0	0	0	0	0	0	0	0	0	0	0	0	0	0	0	0	0	0	0	0	0	0	0	0.000	0.000	0.000	0.000	0.000	0.000	0.000	0.000	0.000	0.000	0.000	0.000	0.000	0.000	285	1076	610	466	466	0.000	0.000	227	383	0	0	178	288	0	0	100	1	
1	9	5	03: H-10   LM00001166	lmo0934	4216	5795	100	186	152	82	48	49	6	76	69	0	291	223	142	29	38	17	72	69	0	0	0	0	0	0	0	0	0	0	0	0	0	0	0	0	0	0	0	0	0	0	0	0	0	0	0.000	0.000	0.000	0.000	0.000	0.000	0.000	0.000	0.000	0.000	0.000	0.000	0.000	0.000	285	1076	400	298	298	0.000	0.000	138	262	0	0	104	194	0	0	100	1	
1	10	5	03: H-13   LM00002815	lmo0937	4466	5795	100	63	64	12	47	46	4	82	72	0	146	122	53	27	27	3	93	88	0	0	0	0	0	0	0	0	0	0	0	0	0	0	0	0	0	0	0	0	0	0	0	0	0	0	0.000	0.000	0.000	0.000	0.000	0.000	0.000	0.000	0.000	0.000	0.000	0.000	0.000	0.000	285	1076	135	112	112	0.000	0.000	16	119	0	0	17	95	0	0	100	1	
1	11	5	03: H-16   LM00002362	lmo0940	4716	5795	100	59	58	9	47	47	4	73	59	0	128	98	50	27	28	3	89	81	0	0	0	0	0	0	0	0	0	0	0	0	0	0	0	0	0	0	0	0	0	0	0	0	0	0	0.000	0.000	0.000	0.000	0.000	0.000	0.000	0.000	0.000	0.000	0.000	0.000	0.000	0.000	285	1076	113	82	82	0.000	0.000	12	101	0	0	11	71	0	0	100	1	
1	12	5	03: H-19   LM00000293	lmo0943	4966	5795	100	3638	2675	1798	46	46	4	98	97	0	3156	2357	1555	28	28	3	95	93	0	0	0	0	0	0	0	0	0	0	0	0	0	0	0	0	0	0	0	0	0	0	0	0	0	0	0.000	0.000	0.000	0.000	0.000	0.000	0.000	0.000	0.000	0.000	0.000	0.000	0.000	0.000	285	1076	6720	4958	4958	0.000	0.000	3592	3128	0	0	2629	2329	0	0	100	1	
1	13	5	03: H-22   LM00001171	lmo0946	5216	5795	100	81	79	15	47	48	5	94	91	0	219	193	73	26	27	3	95	94	0	0	0	0	0	0	0	0	0	0	0	0	0	0	0	0	0	0	0	0	0	0	0	0	0	0	0.000	0.000	0.000	0.000	0.000	0.000	0.000	0.000	0.000	0.000	0.000	0.000	0.000	0.000	285	1076	227	199	199	0.000	0.000	34	193	0	0	32	167	0	0	100	1	
1	14	5	03: L-01   LM00001211	lmo1021	5466	5795	100	319	287	157	47	47	4	95	91	0	439	354	204	26	26	3	94	92	0	0	0	0	0	0	0	0	0	0	0	0	0	0	0	0	0	0	0	0	0	0	0	0	0	0	0.000	0.000	0.000	0.000	0.000	0.000	0.000	0.000	0.000	0.000	0.000	0.000	0.000	0.000	285	1076	685	568	568	0.000	0.000	272	413	0	0	240	328	0	0	100	1	
1	15	5	03: L-04   LM00002382	lmo1024	5716	5795	100	76	75	20	45	46	4	91	80	0	113	95	39	26	26	3	91	88	0	0	0	0	0	0	0	0	0	0	0	0	0	0	0	0	0	0	0	0	0	0	0	0	0	0	0.000	0.000	0.000	0.000	0.000	0.000	0.000	0.000	0.000	0.000	0.000	0.000	0.000	0.000	285	1076	118	99	99	0.000	0.000	31	87	0	0	30	69	0	0	100	1	
1	16	5	03: L-07   LM00001215	lmo1027	5966	5795	100	461	400	230	46	47	5	97	91	0	1174	1001	576	25	26	4	94	93	0	0	0	0	0	0	0	0	0	0	0	0	0	0	0	0	0	0	0	0	0	0	0	0	0	0	0.000	0.000	0.000	0.000	0.000	0.000	0.000	0.000	0.000	0.000	0.000	0.000	0.000	0.000	285	1076	1564	1330	1330	0.000	0.000	415	1149	0	0	354	976	0	0	100	1	
1	17	5	03: L-10   LM00002384	lmo1030	6216	5795	100	65	66	12	46	46	4	91	81	0	129	114	41	25	25	3	99	97	0	0	0	0	0	0	0	0	0	0	0	0	0	0	0	0	0	0	0	0	0	0	0	0	0	0	0.000	0.000	0.000	0.000	0.000	0.000	0.000	0.000	0.000	0.000	0.000	0.000	0.000	0.000	285	1076	123	109	109	0.000	0.000	19	104	0	0	20	89	0	0	100	1	
1	1	6	03: L-13   LM00002387	lmo1033	2216	6045	100	54	54	6	47	47	4	66	40	0	122	98	47	28	28	3	84	77	0	0	0	0	0	0	0	0	0	0	0	0	0	0	0	0	0	0	0	0	0	0	0	0	0	0	0.000	0.000	0.000	0.000	0.000	0.000	0.000	0.000	0.000	0.000	0.000	0.000	0.000	0.000	285	1076	101	77	77	0.000	0.000	7	94	0	0	7	70	0	0	100	1	
1	2	6	03: L-16   LM00002390	lmo1036	2466	6045	100	65	65	13	47	47	4	80	74	0	138	112	51	27	27	3	87	84	0	0	0	0	0	0	0	0	0	0	0	0	0	0	0	0	0	0	0	0	0	0	0	0	0	0	0.000	0.000	0.000	0.000	0.000	0.000	0.000	0.000	0.000	0.000	0.000	0.000	0.000	0.000	285	1076	129	103	103	0.000	0.000	18	111	0	0	18	85	0	0	100	1	
1	3	6	03: L-19   LM00001218	lmo1039	2716	6045	100	124	119	43	47	47	4	96	89	0	174	151	67	27	27	3	91	88	0	0	0	0	0	0	0	0	0	0	0	0	0	0	0	0	0	0	0	0	0	0	0	0	0	0	0.000	0.000	0.000	0.000	0.000	0.000	0.000	0.000	0.000	0.000	0.000	0.000	0.000	0.000	285	1076	224	196	196	0.000	0.000	77	147	0	0	72	124	0	0	100	1	
1	4	6	03: L-22   LM00002392	lmo1042	2966	6045	100	88	85	25	46	47	4	86	80	0	178	148	72	26	27	3	91	86	0	0	0	0	0	0	0	0	0	0	0	0	0	0	0	0	0	0	0	0	0	0	0	0	0	0	0.000	0.000	0.000	0.000	0.000	0.000	0.000	0.000	0.000	0.000	0.000	0.000	0.000	0.000	285	1076	194	161	161	0.000	0.000	42	152	0	0	39	122	0	0	100	1	
1	5	6	03: P-01   LM00002444	lmo1117	3216	6045	100	50	51	4	46	46	4	48	15	0	107	90	36	26	26	3	87	84	0	0	0	0	0	0	0	0	0	0	0	0	0	0	0	0	0	0	0	0	0	0	0	0	0	0	0.000	0.000	0.000	0.000	0.000	0.000	0.000	0.000	0.000	0.000	0.000	0.000	0.000	0.000	285	1076	85	69	69	0.000	0.000	4	81	0	0	5	64	0	0	100	1	
1	6	6	03: P-04   LM00002447	lmo1120	3466	6045	100	66	67	14	46	47	4	88	78	0	161	132	67	27	27	3	82	79	0	0	0	0	0	0	0	0	0	0	0	0	0	0	0	0	0	0	0	0	0	0	0	0	0	0	0.000	0.000	0.000	0.000	0.000	0.000	0.000	0.000	0.000	0.000	0.000	0.000	0.000	0.000	285	1076	154	126	126	0.000	0.000	20	134	0	0	21	105	0	0	100	1	
1	7	6	03: P-07   LM00000323	lmo1123	3716	6045	100	72	73	25	46	47	5	73	65	0	186	159	100	29	29	3	79	78	0	0	0	0	0	0	0	0	0	0	0	0	0	0	0	0	0	0	0	0	0	0	0	0	0	0	0.000	0.000	0.000	0.000	0.000	0.000	0.000	0.000	0.000	0.000	0.000	0.000	0.000	0.000	285	1076	183	157	157	0.000	0.000	26	157	0	0	27	130	0	0	100	1	
1	8	6	03: P-10   LM00000325	lmo1126	3966	6045	100	124	109	42	50	51	7	81	73	0	269	215	110	37	44	17	81	79	0	0	0	0	0	0	0	0	0	0	0	0	0	0	0	0	0	0	0	0	0	0	0	0	0	0	0.000	0.000	0.000	0.000	0.000	0.000	0.000	0.000	0.000	0.000	0.000	0.000	0.000	0.000	285	1076	306	237	237	0.000	0.000	74	232	0	0	59	178	0	0	100	1	
1	9	6	03: P-13   LM00000328	lmo1129	4216	6045	100	60	61	10	48	50	8	64	33	0	138	120	46	29	38	23	85	78	0	0	0	0	0	0	0	0	0	0	0	0	0	0	0	0	0	0	0	0	0	0	0	0	0	0	0.000	0.000	0.000	0.000	0.000	0.000	0.000	0.000	0.000	0.000	0.000	0.000	0.000	0.000	285	1076	121	104	104	0.000	0.000	12	109	0	0	13	91	0	0	100	1	
1	10	6	03: P-16   LM00000331	lmo1132	4466	6045	100	54	55	7	46	46	4	76	43	0	125	103	43	27	28	3	89	85	0	0	0	0	0	0	0	0	0	0	0	0	0	0	0	0	0	0	0	0	0	0	0	0	0	0	0.000	0.000	0.000	0.000	0.000	0.000	0.000	0.000	0.000	0.000	0.000	0.000	0.000	0.000	285	1076	106	85	85	0.000	0.000	8	98	0	0	9	76	0	0	100	1	
1	11	6	03: P-19   LM00002452	lmo1135	4716	6045	100	54	54	5	46	47	4	71	46	0	131	113	42	27	28	3	93	91	0	0	0	0	0	0	0	0	0	0	0	0	0	0	0	0	0	0	0	0	0	0	0	0	0	0	0.000	0.000	0.000	0.000	0.000	0.000	0.000	0.000	0.000	0.000	0.000	0.000	0.000	0.000	285	1076	112	94	94	0.000	0.000	8	104	0	0	8	86	0	0	100	1	
1	12	6	03: P-22   LM00000333	lmo1138	4966	6045	100	224	198	83	46	46	4	97	93	0	248	216	97	27	28	3	96	95	0	0	0	0	0	0	0	0	0	0	0	0	0	0	0	0	0	0	0	0	0	0	0	0	0	0	0.000	0.000	0.000	0.000	0.000	0.000	0.000	0.000	0.000	0.000	0.000	0.000	0.000	0.000	285	1076	399	341	341	0.000	0.000	178	221	0	0	152	189	0	0	100	1	
1	13	6	04: D-01   LM00002467	lmo1209	5216	6045	100	157	144	46	46	46	4	96	93	0	320	281	118	27	27	3	94	93	0	0	0	0	0	0	0	0	0	0	0	0	0	0	0	0	0	0	0	0	0	0	0	0	0	0	0.000	0.000	0.000	0.000	0.000	0.000	0.000	0.000	0.000	0.000	0.000	0.000	0.000	0.000	285	1076	404	352	352	0.000	0.000	111	293	0	0	98	254	0	0	100	1	
1	14	6	04: D-04   LM00002468	lmo1212	5466	6045	100	60	62	12	45	46	4	89	76	0	136	118	44	26	26	3	97	94	0	0	0	0	0	0	0	0	0	0	0	0	0	0	0	0	0	0	0	0	0	0	0	0	0	0	0.000	0.000	0.000	0.000	0.000	0.000	0.000	0.000	0.000	0.000	0.000	0.000	0.000	0.000	285	1076	125	109	109	0.000	0.000	15	110	0	0	17	92	0	0	100	1	
1	15	6	04: D-07   LM00001275	lmo1215	5716	6045	100	51	52	5	45	46	4	64	31	0	132	109	44	25	25	3	93	88	0	0	0	0	0	0	0	0	0	0	0	0	0	0	0	0	0	0	0	0	0	0	0	0	0	0	0.000	0.000	0.000	0.000	0.000	0.000	0.000	0.000	0.000	0.000	0.000	0.000	0.000	0.000	285	1076	113	91	91	0.000	0.000	6	107	0	0	7	84	0	0	100	1	
1	16	6	04: D-10   LM00001277	lmo1218	5966	6045	100	388	364	155	46	47	5	97	95	0	735	678	305	25	25	3	99	94	0	0	0	0	0	0	0	0	0	0	0	0	0	0	0	0	0	0	0	0	0	0	0	0	0	0	0.000	0.000	0.000	0.000	0.000	0.000	0.000	0.000	0.000	0.000	0.000	0.000	0.000	0.000	285	1076	1052	971	971	0.000	0.000	342	710	0	0	318	653	0	0	100	1	
1	17	6	04: D-13   LM00000352	lmo1221	6216	6045	100	262	237	99	46	46	4	97	92	0	431	381	166	25	25	3	99	98	0	0	0	0	0	0	0	0	0	0	0	0	0	0	0	0	0	0	0	0	0	0	0	0	0	0	0.000	0.000	0.000	0.000	0.000	0.000	0.000	0.000	0.000	0.000	0.000	0.000	0.000	0.000	285	1076	622	547	547	0.000	0.000	216	406	0	0	191	356	0	0	100	1	
1	1	7	04: D-16   LM00001279	lmo1224	2216	6295	100	63	64	9	47	48	4	92	83	0	146	132	43	27	27	3	98	97	0	0	0	0	0	0	0	0	0	0	0	0	0	0	0	0	0	0	0	0	0	0	0	0	0	0	0.000	0.000	0.000	0.000	0.000	0.000	0.000	0.000	0.000	0.000	0.000	0.000	0.000	0.000	285	1076	135	122	122	0.000	0.000	16	119	0	0	17	105	0	0	100	1	
1	2	7	04: D-19   LM00001281	lmo1227	2466	6295	100	53	53	6	47	47	4	64	34	0	116	92	40	27	27	3	87	81	0	0	0	0	0	0	0	0	0	0	0	0	0	0	0	0	0	0	0	0	0	0	0	0	0	0	0.000	0.000	0.000	0.000	0.000	0.000	0.000	0.000	0.000	0.000	0.000	0.000	0.000	0.000	285	1076	95	71	71	0.000	0.000	6	89	0	0	6	65	0	0	100	1	
1	3	7	04: D-22   LM00000354	lmo1230	2716	6295	100	136	128	42	47	46	4	95	94	0	203	180	73	26	27	3	98	97	0	0	0	0	0	0	0	0	0	0	0	0	0	0	0	0	0	0	0	0	0	0	0	0	0	0	0.000	0.000	0.000	0.000	0.000	0.000	0.000	0.000	0.000	0.000	0.000	0.000	0.000	0.000	285	1076	266	235	235	0.000	0.000	89	177	0	0	81	154	0	0	100	1	
1	4	7	04: H-01   LM00000373	lmo1305	2966	6295	100	1010	867	504	46	46	4	99	97	0	806	692	414	26	27	3	92	90	0	0	0	0	0	0	0	0	0	0	0	0	0	0	0	0	0	0	0	0	0	0	0	0	0	0	0.000	0.000	0.000	0.000	0.000	0.000	0.000	0.000	0.000	0.000	0.000	0.000	0.000	0.000	285	1076	1744	1487	1487	0.000	0.000	964	780	0	0	821	666	0	0	100	1	
1	5	7	04: H-04   LM00002491	lmo1308	3216	6295	100	49	50	4	46	46	5	40	8	0	102	82	36	26	26	3	88	81	0	0	0	0	0	0	0	0	0	0	0	0	0	0	0	0	0	0	0	0	0	0	0	0	0	0	0.000	0.000	0.000	0.000	0.000	0.000	0.000	0.000	0.000	0.000	0.000	0.000	0.000	0.000	285	1076	79	60	60	0.000	0.000	3	76	0	0	4	56	0	0	100	1	
1	6	7	04: H-07   LM00002493	lmo1311	3466	6295	100	59	60	11	46	47	4	79	66	0	147	116	55	26	26	3	90	84	0	0	0	0	0	0	0	0	0	0	0	0	0	0	0	0	0	0	0	0	0	0	0	0	0	0	0.000	0.000	0.000	0.000	0.000	0.000	0.000	0.000	0.000	0.000	0.000	0.000	0.000	0.000	285	1076	134	104	104	0.000	0.000	13	121	0	0	14	90	0	0	100	1	
1	7	7	04: H-10   LM00000375	lmo1314	3716	6295	100	265	240	101	46	47	5	98	92	0	463	418	178	28	28	4	99	98	0	0	0	0	0	0	0	0	0	0	0	0	0	0	0	0	0	0	0	0	0	0	0	0	0	0	0.000	0.000	0.000	0.000	0.000	0.000	0.000	0.000	0.000	0.000	0.000	0.000	0.000	0.000	285	1076	654	584	584	0.000	0.000	219	435	0	0	194	390	0	0	100	1	
1	8	7	04: H-13   LM00000378	lmo1317	3966	6295	100	278	240	119	49	51	7	92	87	0	341	313	159	37	41	16	90	86	0	0	0	0	0	0	0	0	0	0	0	0	0	0	0	0	0	0	0	0	0	0	0	0	0	0	0.000	0.000	0.000	0.000	0.000	0.000	0.000	0.000	0.000	0.000	0.000	0.000	0.000	0.000	285	1076	533	467	467	0.000	0.000	229	304	0	0	191	276	0	0	100	1	
1	9	7	04: H-16   LM00001327	lmo1320	4216	6295	100	413	339	196	47	48	7	93	87	0	510	411	249	28	31	12	87	82	0	0	0	0	0	0	0	0	0	0	0	0	0	0	0	0	0	0	0	0	0	0	0	0	0	0	0.000	0.000	0.000	0.000	0.000	0.000	0.000	0.000	0.000	0.000	0.000	0.000	0.000	0.000	285	1076	848	675	675	0.000	0.000	366	482	0	0	292	383	0	0	100	1	
1	10	7	04: H-19   LM00001329	lmo1323	4466	6295	100	916	691	457	46	46	4	98	92	0	2357	1762	1242	27	27	3	97	96	0	0	0	0	0	0	0	0	0	0	0	0	0	0	0	0	0	0	0	0	0	0	0	0	0	0	0.000	0.000	0.000	0.000	0.000	0.000	0.000	0.000	0.000	0.000	0.000	0.000	0.000	0.000	285	1076	3200	2380	2380	0.000	0.000	870	2330	0	0	645	1735	0	0	100	1	
1	11	7	04: H-22   LM00002495	lmo1326	4716	6295	100	797	677	342	46	47	4	99	95	0	1852	1580	806	27	27	3	97	96	0	0	0	0	0	0	0	0	0	0	0	0	0	0	0	0	0	0	0	0	0	0	0	0	0	0	0.000	0.000	0.000	0.000	0.000	0.000	0.000	0.000	0.000	0.000	0.000	0.000	0.000	0.000	285	1076	2576	2184	2184	0.000	0.000	751	1825	0	0	631	1553	0	0	100	1	
1	12	7	04: L-01   LM00002511	lmo1401	4966	6295	100	54	54	6	47	47	4	70	40	0	118	94	42	26	27	5	88	80	0	0	0	0	0	0	0	0	0	0	0	0	0	0	0	0	0	0	0	0	0	0	0	0	0	0	0.000	0.000	0.000	0.000	0.000	0.000	0.000	0.000	0.000	0.000	0.000	0.000	0.000	0.000	285	1076	99	75	75	0.000	0.000	7	92	0	0	7	68	0	0	100	1	
1	13	7	04: L-04   LM00001376	lmo1404	5216	6295	100	595	522	218	47	47	4	100	98	0	711	641	276	27	27	3	97	95	0	0	0	0	0	0	0	0	0	0	0	0	0	0	0	0	0	0	0	0	0	0	0	0	0	0	0.000	0.000	0.000	0.000	0.000	0.000	0.000	0.000	0.000	0.000	0.000	0.000	0.000	0.000	285	1076	1232	1089	1089	0.000	0.000	548	684	0	0	475	614	0	0	100	1	
1	14	7	04: L-07   LM00001377	lmo1407	5466	6295	100	1332	1144	633	47	47	5	100	98	0	1678	1413	821	26	27	6	94	91	0	0	0	0	0	0	0	0	0	0	0	0	0	0	0	0	0	0	0	0	0	0	0	0	0	0	0.000	0.000	0.000	0.000	0.000	0.000	0.000	0.000	0.000	0.000	0.000	0.000	0.000	0.000	285	1076	2937	2484	2484	0.000	0.000	1285	1652	0	0	1097	1387	0	0	100	1	
1	15	7	04: L-10   LM00001380	lmo1410	5716	6295	100	50	50	4	45	46	4	64	33	0	108	98	34	25	25	3	95	91	0	0	0	0	0	0	0	0	0	0	0	0	0	0	0	0	0	0	0	0	0	0	0	0	0	0	0.000	0.000	0.000	0.000	0.000	0.000	0.000	0.000	0.000	0.000	0.000	0.000	0.000	0.000	285	1076	88	78	78	0.000	0.000	5	83	0	0	5	73	0	0	100	1	
1	16	7	04: L-13   LM00002513	lmo1413	5966	6295	100	82	79	22	46	46	5	86	80	0	185	163	70	24	24	3	96	93	0	0	0	0	0	0	0	0	0	0	0	0	0	0	0	0	0	0	0	0	0	0	0	0	0	0	0.000	0.000	0.000	0.000	0.000	0.000	0.000	0.000	0.000	0.000	0.000	0.000	0.000	0.000	285	1076	197	172	172	0.000	0.000	36	161	0	0	33	139	0	0	100	1	
1	17	7	04: L-16   LM00001384	lmo1416	6216	6295	100	102	98	33	46	46	5	91	86	0	146	132	58	25	25	3	96	93	0	0	0	0	0	0	0	0	0	0	0	0	0	0	0	0	0	0	0	0	0	0	0	0	0	0	0.000	0.000	0.000	0.000	0.000	0.000	0.000	0.000	0.000	0.000	0.000	0.000	0.000	0.000	285	1076	177	159	159	0.000	0.000	56	121	0	0	52	107	0	0	100	1	
1	1	8	04: L-19   LM00001387	lmo1419	2216	6545	100	78	76	22	47	48	4	87	76	0	153	125	64	27	27	3	92	85	0	0	0	0	0	0	0	0	0	0	0	0	0	0	0	0	0	0	0	0	0	0	0	0	0	0	0.000	0.000	0.000	0.000	0.000	0.000	0.000	0.000	0.000	0.000	0.000	0.000	0.000	0.000	285	1076	157	127	127	0.000	0.000	31	126	0	0	29	98	0	0	100	1	
1	2	8	04: L-22   LM00001390	lmo1422	2466	6545	100	124	116	43	47	47	4	91	87	0	168	142	64	25	26	3	97	94	0	0	0	0	0	0	0	0	0	0	0	0	0	0	0	0	0	0	0	0	0	0	0	0	0	0	0.000	0.000	0.000	0.000	0.000	0.000	0.000	0.000	0.000	0.000	0.000	0.000	0.000	0.000	285	1076	220	186	186	0.000	0.000	77	143	0	0	69	117	0	0	100	1	
1	3	8	04: P-01   LM00001430	lmo1497	2716	6545	100	53	53	7	46	46	4	66	46	0	110	94	34	26	27	3	91	88	0	0	0	0	0	0	0	0	0	0	0	0	0	0	0	0	0	0	0	0	0	0	0	0	0	0	0.000	0.000	0.000	0.000	0.000	0.000	0.000	0.000	0.000	0.000	0.000	0.000	0.000	0.000	285	1076	91	75	75	0.000	0.000	7	84	0	0	7	68	0	0	100	1	
1	4	8	04: P-04   LM00001432	lmo1500	2966	6545	100	51	51	5	45	46	4	59	24	0	98	86	29	26	26	3	98	94	0	0	0	0	0	0	0	0	0	0	0	0	0	0	0	0	0	0	0	0	0	0	0	0	0	0	0.000	0.000	0.000	0.000	0.000	0.000	0.000	0.000	0.000	0.000	0.000	0.000	0.000	0.000	285	1076	78	66	66	0.000	0.000	6	72	0	0	6	60	0	0	100	1	
1	5	8	04: P-07   LM00000417	lmo1503	3216	6545	100	972	807	489	46	46	4	97	95	0	1102	915	569	25	26	2	96	94	0	0	0	0	0	0	0	0	0	0	0	0	0	0	0	0	0	0	0	0	0	0	0	0	0	0	0.000	0.000	0.000	0.000	0.000	0.000	0.000	0.000	0.000	0.000	0.000	0.000	0.000	0.000	285	1076	2003	1651	1651	0.000	0.000	926	1077	0	0	761	890	0	0	100	1	
1	6	8	04: P-10   LM00001435	lmo1506	3466	6545	100	52	52	6	46	46	5	56	34	0	99	93	26	25	26	3	97	95	0	0	0	0	0	0	0	0	0	0	0	0	0	0	0	0	0	0	0	0	0	0	0	0	0	0	0.000	0.000	0.000	0.000	0.000	0.000	0.000	0.000	0.000	0.000	0.000	0.000	0.000	0.000	285	1076	80	74	74	0.000	0.000	6	74	0	0	6	68	0	0	100	1	
1	7	8	04: P-13   LM00001438	lmo1509	3716	6545	100	272	240	105	47	47	4	98	93	0	326	288	137	27	28	4	99	98	0	0	0	0	0	0	0	0	0	0	0	0	0	0	0	0	0	0	0	0	0	0	0	0	0	0	0.000	0.000	0.000	0.000	0.000	0.000	0.000	0.000	0.000	0.000	0.000	0.000	0.000	0.000	285	1076	524	454	454	0.000	0.000	225	299	0	0	193	261	0	0	100	1	
1	8	8	04: P-16   LM00001441	lmo1512	3966	6545	100	214	194	82	50	51	6	97	91	0	497	430	208	41	42	14	95	88	0	0	0	0	0	0	0	0	0	0	0	0	0	0	0	0	0	0	0	0	0	0	0	0	0	0	0.000	0.000	0.000	0.000	0.000	0.000	0.000	0.000	0.000	0.000	0.000	0.000	0.000	0.000	285	1076	620	533	533	0.000	0.000	164	456	0	0	144	389	0	0	100	1	
1	9	8	04: P-19   LM00001443	lmo1515	4216	6545	100	90	85	22	47	47	4	92	85	0	189	155	66	29	30	6	90	88	0	0	0	0	0	0	0	0	0	0	0	0	0	0	0	0	0	0	0	0	0	0	0	0	0	0	0.000	0.000	0.000	0.000	0.000	0.000	0.000	0.000	0.000	0.000	0.000	0.000	0.000	0.000	285	1076	203	164	164	0.000	0.000	43	160	0	0	38	126	0	0	100	1	
1	10	8	04: P-22   LM00000419	lmo1518	4466	6545	100	240	213	104	47	47	4	95	91	0	337	269	139	29	29	5	95	91	0	0	0	0	0	0	0	0	0	0	0	0	0	0	0	0	0	0	0	0	0	0	0	0	0	0	0.000	0.000	0.000	0.000	0.000	0.000	0.000	0.000	0.000	0.000	0.000	0.000	0.000	0.000	285	1076	501	406	406	0.000	0.000	193	308	0	0	166	240	0	0	100	1	
1	11	8	05: D-01   LM00002541	lmo1589	4716	6545	100	52	52	5	47	47	4	54	22	0	120	99	40	28	28	3	91	88	0	0	0	0	0	0	0	0	0	0	0	0	0	0	0	0	0	0	0	0	0	0	0	0	0	0	0.000	0.000	0.000	0.000	0.000	0.000	0.000	0.000	0.000	0.000	0.000	0.000	0.000	0.000	285	1076	97	76	76	0.000	0.000	5	92	0	0	5	71	0	0	100	1	
1	12	8	05: D-04   LM00001484	lmo1592	4966	6545	100	51	50	5	47	47	4	35	12	0	95	85	26	28	28	3	94	91	0	0	0	0	0	0	0	0	0	0	0	0	0	0	0	0	0	0	0	0	0	0	0	0	0	0	0.000	0.000	0.000	0.000	0.000	0.000	0.000	0.000	0.000	0.000	0.000	0.000	0.000	0.000	285	1076	71	60	60	0.000	0.000	4	67	0	0	3	57	0	0	100	1	
1	13	8	05: D-07   LM00001486	lmo1595	5216	6545	100	111	106	28	47	48	4	99	96	0	188	166	59	27	27	3	98	97	0	0	0	0	0	0	0	0	0	0	0	0	0	0	0	0	0	0	0	0	0	0	0	0	0	0	0.000	0.000	0.000	0.000	0.000	0.000	0.000	0.000	0.000	0.000	0.000	0.000	0.000	0.000	285	1076	225	198	198	0.000	0.000	64	161	0	0	59	139	0	0	100	1	
1	14	8	05: D-10   LM00000445	lmo1598	5466	6545	100	251	223	89	47	47	5	95	92	0	245	215	83	26	26	4	99	96	0	0	0	0	0	0	0	0	0	0	0	0	0	0	0	0	0	0	0	0	0	0	0	0	0	0	0.000	0.000	0.000	0.000	0.000	0.000	0.000	0.000	0.000	0.000	0.000	0.000	0.000	0.000	285	1076	423	365	365	0.000	0.000	204	219	0	0	176	189	0	0	100	1	
1	15	8	05: D-13   LM00000446	lmo1601	5716	6545	100	725	586	325	46	46	4	98	96	0	857	696	393	25	25	3	98	95	0	0	0	0	0	0	0	0	0	0	0	0	0	0	0	0	0	0	0	0	0	0	0	0	0	0	0.000	0.000	0.000	0.000	0.000	0.000	0.000	0.000	0.000	0.000	0.000	0.000	0.000	0.000	285	1076	1511	1211	1211	0.000	0.000	679	832	0	0	540	671	0	0	100	1	
1	16	8	05: D-16   LM00001490	lmo1604	5966	6545	100	420	375	157	46	46	4	99	97	0	414	380	161	25	25	3	97	95	0	0	0	0	0	0	0	0	0	0	0	0	0	0	0	0	0	0	0	0	0	0	0	0	0	0	0.000	0.000	0.000	0.000	0.000	0.000	0.000	0.000	0.000	0.000	0.000	0.000	0.000	0.000	285	1076	763	684	684	0.000	0.000	374	389	0	0	329	355	0	0	100	1	
1	17	8	05: D-19   LM00002545	lmo1607	6216	6545	100	166	145	61	46	46	4	95	88	0	327	263	140	25	25	3	97	93	0	0	0	0	0	0	0	0	0	0	0	0	0	0	0	0	0	0	0	0	0	0	0	0	0	0	0.000	0.000	0.000	0.000	0.000	0.000	0.000	0.000	0.000	0.000	0.000	0.000	0.000	0.000	285	1076	422	337	337	0.000	0.000	120	302	0	0	99	238	0	0	100	1	
1	1	9	05: D-22   LM00002547	lmo1610	2216	6795	100	72	71	14	47	47	4	90	85	0	187	161	65	26	26	3	96	93	0	0	0	0	0	0	0	0	0	0	0	0	0	0	0	0	0	0	0	0	0	0	0	0	0	0	0.000	0.000	0.000	0.000	0.000	0.000	0.000	0.000	0.000	0.000	0.000	0.000	0.000	0.000	285	1076	186	159	159	0.000	0.000	25	161	0	0	24	135	0	0	100	1	
1	2	9	05: H-01   LM00001539	lmo1685	2466	6795	100	160	141	57	46	47	4	94	87	0	328	258	135	26	26	3	94	88	0	0	0	0	0	0	0	0	0	0	0	0	0	0	0	0	0	0	0	0	0	0	0	0	0	0	0.000	0.000	0.000	0.000	0.000	0.000	0.000	0.000	0.000	0.000	0.000	0.000	0.000	0.000	285	1076	416	327	327	0.000	0.000	114	302	0	0	95	232	0	0	100	1	
1	3	9	05: H-04   LM00001541	lmo1688	2716	6795	100	51	51	4	47	47	4	41	9	0	121	105	35	26	26	3	97	94	0	0	0	0	0	0	0	0	0	0	0	0	0	0	0	0	0	0	0	0	0	0	0	0	0	0	0.000	0.000	0.000	0.000	0.000	0.000	0.000	0.000	0.000	0.000	0.000	0.000	0.000	0.000	285	1076	99	83	83	0.000	0.000	4	95	0	0	4	79	0	0	100	1	
1	4	9	05: H-07   LM00001544	lmo1691	2966	6795	100	162	147	53	46	46	4	97	93	0	204	177	76	26	26	3	95	92	0	0	0	0	0	0	0	0	0	0	0	0	0	0	0	0	0	0	0	0	0	0	0	0	0	0	0.000	0.000	0.000	0.000	0.000	0.000	0.000	0.000	0.000	0.000	0.000	0.000	0.000	0.000	285	1076	294	252	252	0.000	0.000	116	178	0	0	101	151	0	0	100	1	
1	5	9	05: H-10   LM00000459	lmo1694	3216	6795	100	148	133	52	46	46	5	91	84	0	154	133	62	25	25	3	90	86	0	0	0	0	0	0	0	0	0	0	0	0	0	0	0	0	0	0	0	0	0	0	0	0	0	0	0.000	0.000	0.000	0.000	0.000	0.000	0.000	0.000	0.000	0.000	0.000	0.000	0.000	0.000	285	1076	231	195	195	0.000	0.000	102	129	0	0	87	108	0	0	100	1	
1	6	9	05: H-13   LM00002566	lmo1697	3466	6795	100	70	71	16	47	47	5	88	78	0	130	118	43	25	25	3	98	91	0	0	0	0	0	0	0	0	0	0	0	0	0	0	0	0	0	0	0	0	0	0	0	0	0	0	0.000	0.000	0.000	0.000	0.000	0.000	0.000	0.000	0.000	0.000	0.000	0.000	0.000	0.000	285	1076	128	117	117	0.000	0.000	23	105	0	0	24	93	0	0	100	1	
1	7	9	05: H-16   LM00000461	lmo1700	3716	6795	100	323	287	143	47	48	4	95	92	0	354	309	164	29	30	6	91	89	0	0	0	0	0	0	0	0	0	0	0	0	0	0	0	0	0	0	0	0	0	0	0	0	0	0	0.000	0.000	0.000	0.000	0.000	0.000	0.000	0.000	0.000	0.000	0.000	0.000	0.000	0.000	285	1076	601	520	520	0.000	0.000	276	325	0	0	240	280	0	0	100	1	
1	8	9	05: H-19   LM00000462	lmo1703	3966	6795	100	312	267	123	50	50	6	95	91	0	523	431	210	40	41	15	95	91	0	0	0	0	0	0	0	0	0	0	0	0	0	0	0	0	0	0	0	0	0	0	0	0	0	0	0.000	0.000	0.000	0.000	0.000	0.000	0.000	0.000	0.000	0.000	0.000	0.000	0.000	0.000	285	1076	745	608	608	0.000	0.000	262	483	0	0	217	391	0	0	100	1	
1	9	9	05: H-22   LM00001552	lmo1706	4216	6795	100	194	173	67	47	47	4	96	94	0	334	297	128	27	27	3	100	100	0	0	0	0	0	0	0	0	0	0	0	0	0	0	0	0	0	0	0	0	0	0	0	0	0	0	0.000	0.000	0.000	0.000	0.000	0.000	0.000	0.000	0.000	0.000	0.000	0.000	0.000	0.000	285	1076	454	396	396	0.000	0.000	147	307	0	0	126	270	0	0	100	1	
1	10	9	05: L-01   LM00002580	lmo1781	4466	6795	100	53	52	5	46	47	4	61	35	0	128	106	40	27	27	3	98	93	0	0	0	0	0	0	0	0	0	0	0	0	0	0	0	0	0	0	0	0	0	0	0	0	0	0	0.000	0.000	0.000	0.000	0.000	0.000	0.000	0.000	0.000	0.000	0.000	0.000	0.000	0.000	285	1076	108	85	85	0.000	0.000	7	101	0	0	6	79	0	0	100	1	
1	11	9	05: L-04   LM00001597	lmo1784	4716	6795	100	4817	3893	2026	46	46	4	100	100	0	7508	6157	3213	28	28	3	100	99	0	0	0	0	0	0	0	0	0	0	0	0	0	0	0	0	0	0	0	0	0	0	0	0	0	0	0.000	0.000	0.000	0.000	0.000	0.000	0.000	0.000	0.000	0.000	0.000	0.000	0.000	0.000	285	1076	12251	9976	9976	0.000	0.000	4771	7480	0	0	3847	6129	0	0	100	1	
1	12	9	05: L-07   LM00000485	lmo1787	4966	6795	100	2621	2127	1267	47	48	5	99	94	0	3489	2909	1725	28	29	5	96	92	0	0	0	0	0	0	0	0	0	0	0	0	0	0	0	0	0	0	0	0	0	0	0	0	0	0	0.000	0.000	0.000	0.000	0.000	0.000	0.000	0.000	0.000	0.000	0.000	0.000	0.000	0.000	285	1076	6035	4961	4961	0.000	0.000	2574	3461	0	0	2080	2881	0	0	100	1	
1	13	9	05: L-10   LM00002582	lmo1790	5216	6795	100	88	87	21	47	48	5	96	89	0	190	167	61	27	28	3	99	96	0	0	0	0	0	0	0	0	0	0	0	0	0	0	0	0	0	0	0	0	0	0	0	0	0	0	0.000	0.000	0.000	0.000	0.000	0.000	0.000	0.000	0.000	0.000	0.000	0.000	0.000	0.000	285	1076	204	180	180	0.000	0.000	41	163	0	0	40	140	0	0	100	1	
1	14	9	05: L-13   LM00001602	lmo1793	5466	6795	100	570	486	225	46	47	4	100	98	0	520	440	211	26	27	3	99	97	0	0	0	0	0	0	0	0	0	0	0	0	0	0	0	0	0	0	0	0	0	0	0	0	0	0	0.000	0.000	0.000	0.000	0.000	0.000	0.000	0.000	0.000	0.000	0.000	0.000	0.000	0.000	285	1076	1018	854	854	0.000	0.000	524	494	0	0	440	414	0	0	100	1	
1	15	9	05: L-16   LM00000486	lmo1796	5716	6795	100	450	427	203	46	46	4	98	98	0	3495	3423	1707	24	25	3	100	98	0	0	0	0	0	0	0	0	0	0	0	0	0	0	0	0	0	0	0	0	0	0	0	0	0	0	0.000	0.000	0.000	0.000	0.000	0.000	0.000	0.000	0.000	0.000	0.000	0.000	0.000	0.000	285	1076	3875	3780	3780	0.000	0.000	404	3471	0	0	381	3399	0	0	100	1	
1	16	9	05: L-19   LM00001606	lmo1799	5966	6795	100	52	53	6	45	46	4	73	40	0	115	104	31	25	25	7	90	89	0	0	0	0	0	0	0	0	0	0	0	0	0	0	0	0	0	0	0	0	0	0	0	0	0	0	0.000	0.000	0.000	0.000	0.000	0.000	0.000	0.000	0.000	0.000	0.000	0.000	0.000	0.000	285	1076	97	87	87	0.000	0.000	7	90	0	0	8	79	0	0	100	1	
1	17	9	05: L-22   LM00001608	lmo1802	6216	6795	100	92	92	27	47	47	4	91	87	0	218	186	81	25	26	5	95	89	0	0	0	0	0	0	0	0	0	0	0	0	0	0	0	0	0	0	0	0	0	0	0	0	0	0	0.000	0.000	0.000	0.000	0.000	0.000	0.000	0.000	0.000	0.000	0.000	0.000	0.000	0.000	285	1076	238	206	206	0.000	0.000	45	193	0	0	45	161	0	0	100	1	
1	1	10	05: P-01   LM00000504	lmo1877	2216	7045	100	338	295	137	46	46	4	97	95	0	205	173	78	26	26	3	95	91	0	0	0	0	0	0	0	0	0	0	0	0	0	0	0	0	0	0	0	0	0	0	0	0	0	0	0.000	0.000	0.000	0.000	0.000	0.000	0.000	0.000	0.000	0.000	0.000	0.000	0.000	0.000	285	1076	471	396	396	0.000	0.000	292	179	0	0	249	147	0	0	100	1	
1	2	10	05: P-04   LM00001659	lmo1880	2466	7045	100	74	74	16	45	47	5	92	87	0	153	131	49	26	26	3	96	95	0	0	0	0	0	0	0	0	0	0	0	0	0	0	0	0	0	0	0	0	0	0	0	0	0	0	0.000	0.000	0.000	0.000	0.000	0.000	0.000	0.000	0.000	0.000	0.000	0.000	0.000	0.000	285	1076	156	134	134	0.000	0.000	29	127	0	0	29	105	0	0	100	1	
1	3	10	05: P-07   LM00000505	lmo1883	2716	7045	100	92	88	25	47	47	4	90	84	0	125	103	43	26	26	3	91	86	0	0	0	0	0	0	0	0	0	0	0	0	0	0	0	0	0	0	0	0	0	0	0	0	0	0	0.000	0.000	0.000	0.000	0.000	0.000	0.000	0.000	0.000	0.000	0.000	0.000	0.000	0.000	285	1076	144	118	118	0.000	0.000	45	99	0	0	41	77	0	0	100	1	
1	4	10	05: P-10   LM00001663	lmo1886	2966	7045	100	172	152	68	46	46	4	92	88	0	276	217	120	26	26	3	92	88	0	0	0	0	0	0	0	0	0	0	0	0	0	0	0	0	0	0	0	0	0	0	0	0	0	0	0.000	0.000	0.000	0.000	0.000	0.000	0.000	0.000	0.000	0.000	0.000	0.000	0.000	0.000	285	1076	376	297	297	0.000	0.000	126	250	0	0	106	191	0	0	100	1	
1	5	10	05: P-13   LM00002592	lmo1889	3216	7045	100	64	65	12	46	46	4	90	79	0	123	110	34	25	25	3	97	96	0	0	0	0	0	0	0	0	0	0	0	0	0	0	0	0	0	0	0	0	0	0	0	0	0	0	0.000	0.000	0.000	0.000	0.000	0.000	0.000	0.000	0.000	0.000	0.000	0.000	0.000	0.000	285	1076	116	104	104	0.000	0.000	18	98	0	0	19	85	0	0	100	1	
1	6	10	05: P-16   LM00000507	lmo1892	3466	7045	100	196	188	74	46	46	5	96	91	0	303	275	120	26	26	3	98	97	0	0	0	0	0	0	0	0	0	0	0	0	0	0	0	0	0	0	0	0	0	0	0	0	0	0	0.000	0.000	0.000	0.000	0.000	0.000	0.000	0.000	0.000	0.000	0.000	0.000	0.000	0.000	285	1076	427	391	391	0.000	0.000	150	277	0	0	142	249	0	0	100	1	
1	7	10	05: P-19   LM00002595	lmo1895	3716	7045	100	282	244	105	48	48	5	97	92	0	318	274	121	29	31	8	93	93	0	0	0	0	0	0	0	0	0	0	0	0	0	0	0	0	0	0	0	0	0	0	0	0	0	0	0.000	0.000	0.000	0.000	0.000	0.000	0.000	0.000	0.000	0.000	0.000	0.000	0.000	0.000	285	1076	523	441	441	0.000	0.000	234	289	0	0	196	245	0	0	100	1	
1	8	10	05: P-22   LM00000510	lmo1898	3966	7045	100	249	247	117	50	50	5	98	96	0	338	334	152	34	38	13	100	98	0	0	0	0	0	0	0	0	0	0	0	0	0	0	0	0	0	0	0	0	0	0	0	0	0	0	0.000	0.000	0.000	0.000	0.000	0.000	0.000	0.000	0.000	0.000	0.000	0.000	0.000	0.000	285	1076	503	497	497	0.000	0.000	199	304	0	0	197	300	0	0	100	1	
1	9	10	06: D-01   LM00002609	lmo1969	4216	7045	100	54	54	6	47	47	4	69	33	0	148	128	48	27	27	3	98	96	0	0	0	0	0	0	0	0	0	0	0	0	0	0	0	0	0	0	0	0	0	0	0	0	0	0	0.000	0.000	0.000	0.000	0.000	0.000	0.000	0.000	0.000	0.000	0.000	0.000	0.000	0.000	285	1076	128	108	108	0.000	0.000	7	121	0	0	7	101	0	0	100	1	
1	10	10	06: D-04   LM00002612	lmo1972	4466	7045	100	71	72	12	46	46	4	94	90	0	241	218	73	27	27	3	99	99	0	0	0	0	0	0	0	0	0	0	0	0	0	0	0	0	0	0	0	0	0	0	0	0	0	0	0.000	0.000	0.000	0.000	0.000	0.000	0.000	0.000	0.000	0.000	0.000	0.000	0.000	0.000	285	1076	239	217	217	0.000	0.000	25	214	0	0	26	191	0	0	100	1	
1	11	10	06: D-07   LM00000528	lmo1975	4716	7045	100	158	141	60	46	46	5	90	85	0	192	161	80	26	27	5	95	88	0	0	0	0	0	0	0	0	0	0	0	0	0	0	0	0	0	0	0	0	0	0	0	0	0	0	0.000	0.000	0.000	0.000	0.000	0.000	0.000	0.000	0.000	0.000	0.000	0.000	0.000	0.000	285	1076	278	230	230	0.000	0.000	112	166	0	0	95	135	0	0	100	1	
1	12	10	06: D-10   LM00000531	lmo1978	4966	7045	100	236	225	97	46	47	4	94	92	0	397	353	156	27	27	3	99	98	0	0	0	0	0	0	0	0	0	0	0	0	0	0	0	0	0	0	0	0	0	0	0	0	0	0	0.000	0.000	0.000	0.000	0.000	0.000	0.000	0.000	0.000	0.000	0.000	0.000	0.000	0.000	285	1076	560	505	505	0.000	0.000	190	370	0	0	179	326	0	0	100	1	
1	13	10	06: D-13   LM00002615	lmo1981	5216	7045	100	65	65	11	47	48	5	92	76	0	125	108	40	27	28	3	95	91	0	0	0	0	0	0	0	0	0	0	0	0	0	0	0	0	0	0	0	0	0	0	0	0	0	0	0.000	0.000	0.000	0.000	0.000	0.000	0.000	0.000	0.000	0.000	0.000	0.000	0.000	0.000	285	1076	116	99	99	0.000	0.000	18	98	0	0	18	81	0	0	100	1	
1	14	10	06: D-16   LM00001709	lmo1984	5466	7045	100	82	82	23	46	46	4	91	84	0	145	130	47	26	27	5	95	93	0	0	0	0	0	0	0	0	0	0	0	0	0	0	0	0	0	0	0	0	0	0	0	0	0	0	0.000	0.000	0.000	0.000	0.000	0.000	0.000	0.000	0.000	0.000	0.000	0.000	0.000	0.000	285	1076	155	140	140	0.000	0.000	36	119	0	0	36	104	0	0	100	1	
1	15	10	06: D-19   LM00000533	lmo1987	5716	7045	100	62	62	11	46	46	4	84	76	0	132	113	48	25	26	3	91	89	0	0	0	0	0	0	0	0	0	0	0	0	0	0	0	0	0	0	0	0	0	0	0	0	0	0	0.000	0.000	0.000	0.000	0.000	0.000	0.000	0.000	0.000	0.000	0.000	0.000	0.000	0.000	285	1076	123	104	104	0.000	0.000	16	107	0	0	16	88	0	0	100	1	
1	16	10	06: D-22   LM00001714	lmo1990	5966	7045	100	57	60	12	46	46	4	79	62	0	105	88	39	25	25	3	85	81	0	0	0	0	0	0	0	0	0	0	0	0	0	0	0	0	0	0	0	0	0	0	0	0	0	0	0.000	0.000	0.000	0.000	0.000	0.000	0.000	0.000	0.000	0.000	0.000	0.000	0.000	0.000	285	1076	91	77	77	0.000	0.000	11	80	0	0	14	63	0	0	100	1	
1	17	10	06: H-01   LM00001760	lmo2065	6216	7045	100	118	110	37	47	47	5	94	85	0	131	111	45	25	25	3	96	93	0	0	0	0	0	0	0	0	0	0	0	0	0	0	0	0	0	0	0	0	0	0	0	0	0	0	0.000	0.000	0.000	0.000	0.000	0.000	0.000	0.000	0.000	0.000	0.000	0.000	0.000	0.000	285	1076	177	149	149	0.000	0.000	71	106	0	0	63	86	0	0	100	1	
1	1	11	06: H-04   LM00000552	lmo2068	2216	7295	100	1264	1064	550	47	47	4	100	98	0	854	734	380	26	26	3	96	94	0	0	0	0	0	0	0	0	0	0	0	0	0	0	0	0	0	0	0	0	0	0	0	0	0	0	0.000	0.000	0.000	0.000	0.000	0.000	0.000	0.000	0.000	0.000	0.000	0.000	0.000	0.000	285	1076	2045	1725	1725	0.000	0.000	1217	828	0	0	1017	708	0	0	100	1	
1	2	11	06: H-07   LM00002627	lmo2071	2466	7295	100	56	57	8	47	47	4	71	53	0	101	85	36	25	25	3	89	84	0	0	0	0	0	0	0	0	0	0	0	0	0	0	0	0	0	0	0	0	0	0	0	0	0	0	0.000	0.000	0.000	0.000	0.000	0.000	0.000	0.000	0.000	0.000	0.000	0.000	0.000	0.000	285	1076	85	70	70	0.000	0.000	9	76	0	0	10	60	0	0	100	1	
1	3	11	06: H-10   LM00001763	lmo2074	2716	7295	100	86	84	21	47	47	4	93	85	0	182	158	68	25	25	3	99	94	0	0	0	0	0	0	0	0	0	0	0	0	0	0	0	0	0	0	0	0	0	0	0	0	0	0	0.000	0.000	0.000	0.000	0.000	0.000	0.000	0.000	0.000	0.000	0.000	0.000	0.000	0.000	285	1076	196	170	170	0.000	0.000	39	157	0	0	37	133	0	0	100	1	
1	4	11	06: H-13   LM00002628	lmo2077	2966	7295	100	140	131	53	46	46	4	92	87	0	207	174	73	25	25	3	96	93	0	0	0	0	0	0	0	0	0	0	0	0	0	0	0	0	0	0	0	0	0	0	0	0	0	0	0.000	0.000	0.000	0.000	0.000	0.000	0.000	0.000	0.000	0.000	0.000	0.000	0.000	0.000	285	1076	276	234	234	0.000	0.000	94	182	0	0	85	149	0	0	100	1	
1	5	11	06: H-16   LM00002629	lmo2080	3216	7295	100	114	111	36	46	47	5	94	89	0	194	162	73	25	25	3	92	90	0	0	0	0	0	0	0	0	0	0	0	0	0	0	0	0	0	0	0	0	0	0	0	0	0	0	0.000	0.000	0.000	0.000	0.000	0.000	0.000	0.000	0.000	0.000	0.000	0.000	0.000	0.000	285	1076	237	202	202	0.000	0.000	68	169	0	0	65	137	0	0	100	1	
1	6	11	06: H-19   LM00001769	lmo2083	3466	7295	100	73	73	18	46	46	5	88	84	0	137	127	59	26	26	3	90	87	0	0	0	0	0	0	0	0	0	0	0	0	0	0	0	0	0	0	0	0	0	0	0	0	0	0	0.000	0.000	0.000	0.000	0.000	0.000	0.000	0.000	0.000	0.000	0.000	0.000	0.000	0.000	285	1076	138	128	128	0.000	0.000	27	111	0	0	27	101	0	0	100	1	
1	7	11	06: H-22   LM00002632	lmo2086	3716	7295	100	90	87	19	48	48	5	93	91	0	179	159	58	30	33	8	96	92	0	0	0	0	0	0	0	0	0	0	0	0	0	0	0	0	0	0	0	0	0	0	0	0	0	0	0.000	0.000	0.000	0.000	0.000	0.000	0.000	0.000	0.000	0.000	0.000	0.000	0.000	0.000	285	1076	191	168	168	0.000	0.000	42	149	0	0	39	129	0	0	100	1	
1	8	11	06: L-01   LM00001807	lmo2161	3966	7295	100	57	58	8	48	49	6	68	32	0	134	114	45	32	36	12	85	79	0	0	0	0	0	0	0	0	0	0	0	0	0	0	0	0	0	0	0	0	0	0	0	0	0	0	0.000	0.000	0.000	0.000	0.000	0.000	0.000	0.000	0.000	0.000	0.000	0.000	0.000	0.000	285	1076	111	92	92	0.000	0.000	9	102	0	0	10	82	0	0	100	1	
1	9	11	06: L-04   LM00001809	lmo2164	4216	7295	100	59	59	8	46	46	4	89	69	0	126	118	30	27	28	3	100	99	0	0	0	0	0	0	0	0	0	0	0	0	0	0	0	0	0	0	0	0	0	0	0	0	0	0	0.000	0.000	0.000	0.000	0.000	0.000	0.000	0.000	0.000	0.000	0.000	0.000	0.000	0.000	285	1076	112	104	104	0.000	0.000	13	99	0	0	13	91	0	0	100	1	
1	10	11	06: L-07   LM00002644	lmo2167	4466	7295	100	80	81	21	46	46	4	94	89	0	170	149	60	27	28	3	98	95	0	0	0	0	0	0	0	0	0	0	0	0	0	0	0	0	0	0	0	0	0	0	0	0	0	0	0.000	0.000	0.000	0.000	0.000	0.000	0.000	0.000	0.000	0.000	0.000	0.000	0.000	0.000	285	1076	177	157	157	0.000	0.000	34	143	0	0	35	122	0	0	100	1	
1	11	11	06: L-10   LM00001813	lmo2170	4716	7295	100	54	54	5	47	47	4	71	35	0	126	112	37	27	28	6	94	89	0	0	0	0	0	0	0	0	0	0	0	0	0	0	0	0	0	0	0	0	0	0	0	0	0	0	0.000	0.000	0.000	0.000	0.000	0.000	0.000	0.000	0.000	0.000	0.000	0.000	0.000	0.000	285	1076	106	92	92	0.000	0.000	7	99	0	0	7	85	0	0	100	1	
1	12	11	06: L-13   LM00000584	lmo2173	4966	7295	100	413	349	193	47	47	4	97	94	0	396	315	168	26	27	3	97	93	0	0	0	0	0	0	0	0	0	0	0	0	0	0	0	0	0	0	0	0	0	0	0	0	0	0	0.000	0.000	0.000	0.000	0.000	0.000	0.000	0.000	0.000	0.000	0.000	0.000	0.000	0.000	285	1076	736	591	591	0.000	0.000	366	370	0	0	302	289	0	0	100	1	
1	13	11	06: L-16   LM00002645	lmo2176	5216	7295	100	53	53	6	47	47	4	55	36	0	125	121	38	27	27	3	98	97	0	0	0	0	0	0	0	0	0	0	0	0	0	0	0	0	0	0	0	0	0	0	0	0	0	0	0.000	0.000	0.000	0.000	0.000	0.000	0.000	0.000	0.000	0.000	0.000	0.000	0.000	0.000	285	1076	104	100	100	0.000	0.000	6	98	0	0	6	94	0	0	100	1	
1	14	11	06: L-19   LM00000586	lmo2179	5466	7295	100	52	52	6	46	46	4	68	31	0	128	113	36	26	27	3	98	96	0	0	0	0	0	0	0	0	0	0	0	0	0	0	0	0	0	0	0	0	0	0	0	0	0	0	0.000	0.000	0.000	0.000	0.000	0.000	0.000	0.000	0.000	0.000	0.000	0.000	0.000	0.000	285	1076	108	93	93	0.000	0.000	6	102	0	0	6	87	0	0	100	1	
1	15	11	06: L-22   LM00001817	lmo2182	5716	7295	100	50	50	4	47	47	5	36	7	0	132	112	39	25	26	3	100	95	0	0	0	0	0	0	0	0	0	0	0	0	0	0	0	0	0	0	0	0	0	0	0	0	0	0	0.000	0.000	0.000	0.000	0.000	0.000	0.000	0.000	0.000	0.000	0.000	0.000	0.000	0.000	285	1076	110	90	90	0.000	0.000	3	107	0	0	3	87	0	0	100	1	
1	16	11	06: P-01   LM00002664	lmo2257	5966	7295	100	145	139	46	47	47	8	92	88	0	341	327	133	25	26	4	96	93	0	0	0	0	0	0	0	0	0	0	0	0	0	0	0	0	0	0	0	0	0	0	0	0	0	0	0.000	0.000	0.000	0.000	0.000	0.000	0.000	0.000	0.000	0.000	0.000	0.000	0.000	0.000	285	1076	414	394	394	0.000	0.000	98	316	0	0	92	302	0	0	100	1	
1	17	11	06: P-04   LM00002667	lmo2260	6216	7295	100	52	52	5	46	47	6	46	9	0	113	96	38	25	26	4	92	86	0	0	0	0	0	0	0	0	0	0	0	0	0	0	0	0	0	0	0	0	0	0	0	0	0	0	0.000	0.000	0.000	0.000	0.000	0.000	0.000	0.000	0.000	0.000	0.000	0.000	0.000	0.000	285	1076	94	77	77	0.000	0.000	6	88	0	0	6	71	0	0	100	1	
1	1	12	06: P-07   LM00001856	lmo2263	2216	7545	100	62	61	10	46	46	4	85	75	0	145	123	51	26	27	3	96	92	0	0	0	0	0	0	0	0	0	0	0	0	0	0	0	0	0	0	0	0	0	0	0	0	0	0	0.000	0.000	0.000	0.000	0.000	0.000	0.000	0.000	0.000	0.000	0.000	0.000	0.000	0.000	285	1076	135	112	112	0.000	0.000	16	119	0	0	15	97	0	0	100	1	
1	2	12	06: P-10   LM00002671	lmo2266	2466	7545	100	59	60	10	46	47	4	85	71	0	144	121	50	26	26	3	91	87	0	0	0	0	0	0	0	0	0	0	0	0	0	0	0	0	0	0	0	0	0	0	0	0	0	0	0.000	0.000	0.000	0.000	0.000	0.000	0.000	0.000	0.000	0.000	0.000	0.000	0.000	0.000	285	1076	131	109	109	0.000	0.000	13	118	0	0	14	95	0	0	100	1	
1	3	12	06: P-13   LM00000607	lmo2269	2716	7545	100	65	69	17	46	47	4	88	81	0	131	114	45	26	26	3	93	90	0	0	0	0	0	0	0	0	0	0	0	0	0	0	0	0	0	0	0	0	0	0	0	0	0	0	0.000	0.000	0.000	0.000	0.000	0.000	0.000	0.000	0.000	0.000	0.000	0.000	0.000	0.000	285	1076	124	111	111	0.000	0.000	19	105	0	0	23	88	0	0	100	1	
1	4	12	06: P-16   LM00001861	lmo2272	2966	7545	100	51	52	5	46	46	4	60	26	0	122	105	38	25	25	3	96	95	0	0	0	0	0	0	0	0	0	0	0	0	0	0	0	0	0	0	0	0	0	0	0	0	0	0	0.000	0.000	0.000	0.000	0.000	0.000	0.000	0.000	0.000	0.000	0.000	0.000	0.000	0.000	285	1076	102	86	86	0.000	0.000	5	97	0	0	6	80	0	0	100	1	
1	5	12	06: P-19   LM00001863	lmo2275	3216	7545	100	50	51	5	46	46	4	50	32	0	101	83	35	25	25	3	91	84	0	0	0	0	0	0	0	0	0	0	0	0	0	0	0	0	0	0	0	0	0	0	0	0	0	0	0.000	0.000	0.000	0.000	0.000	0.000	0.000	0.000	0.000	0.000	0.000	0.000	0.000	0.000	285	1076	80	63	63	0.000	0.000	4	76	0	0	5	58	0	0	100	1	
1	6	12	06: P-22   LM00002675	lmo2278	3466	7545	100	60	60	7	46	46	4	90	78	0	185	178	50	26	26	3	99	98	0	0	0	0	0	0	0	0	0	0	0	0	0	0	0	0	0	0	0	0	0	0	0	0	0	0	0.000	0.000	0.000	0.000	0.000	0.000	0.000	0.000	0.000	0.000	0.000	0.000	0.000	0.000	285	1076	173	166	166	0.000	0.000	14	159	0	0	14	152	0	0	100	1	
1	7	12	07: D-01   LM00001884	lmo2349	3716	7545	100	68	73	15	49	49	6	87	79	0	155	155	59	33	36	12	92	89	0	0	0	0	0	0	0	0	0	0	0	0	0	0	0	0	0	0	0	0	0	0	0	0	0	0	0.000	0.000	0.000	0.000	0.000	0.000	0.000	0.000	0.000	0.000	0.000	0.000	0.000	0.000	285	1076	141	146	146	0.000	0.000	19	122	0	0	24	122	0	0	100	1	
1	8	12	07: D-04   LM00001886	lmo2352	3966	7545	100	86	84	19	47	48	5	89	88	0	126	116	38	30	34	13	91	85	0	0	0	0	0	0	0	0	0	0	0	0	0	0	0	0	0	0	0	0	0	0	0	0	0	0	0.000	0.000	0.000	0.000	0.000	0.000	0.000	0.000	0.000	0.000	0.000	0.000	0.000	0.000	285	1076	135	123	123	0.000	0.000	39	96	0	0	37	86	0	0	100	1	
1	9	12	07: D-07   LM00001889	lmo2355	4216	7545	100	55	54	7	46	46	4	69	53	0	113	93	38	27	27	3	93	87	0	0	0	0	0	0	0	0	0	0	0	0	0	0	0	0	0	0	0	0	0	0	0	0	0	0	0.000	0.000	0.000	0.000	0.000	0.000	0.000	0.000	0.000	0.000	0.000	0.000	0.000	0.000	285	1076	95	74	74	0.000	0.000	9	86	0	0	8	66	0	0	100	1	
1	10	12	07: D-10   LM00002706	lmo2358	4466	7545	100	390	360	129	46	46	5	99	96	0	441	419	159	27	27	3	100	99	0	0	0	0	0	0	0	0	0	0	0	0	0	0	0	0	0	0	0	0	0	0	0	0	0	0	0.000	0.000	0.000	0.000	0.000	0.000	0.000	0.000	0.000	0.000	0.000	0.000	0.000	0.000	285	1076	758	706	706	0.000	0.000	344	414	0	0	314	392	0	0	100	1	
1	11	12	07: D-13   LM00000626	lmo2361	4716	7545	100	123	119	31	47	47	4	99	95	0	145	141	41	27	27	3	100	99	0	0	0	0	0	0	0	0	0	0	0	0	0	0	0	0	0	0	0	0	0	0	0	0	0	0	0.000	0.000	0.000	0.000	0.000	0.000	0.000	0.000	0.000	0.000	0.000	0.000	0.000	0.000	285	1076	194	186	186	0.000	0.000	76	118	0	0	72	114	0	0	100	1	
1	12	12	07: D-16   LM00002708	lmo2364	4966	7545	100	52	52	5	47	47	5	58	14	0	122	110	31	26	27	3	99	99	0	0	0	0	0	0	0	0	0	0	0	0	0	0	0	0	0	0	0	0	0	0	0	0	0	0	0.000	0.000	0.000	0.000	0.000	0.000	0.000	0.000	0.000	0.000	0.000	0.000	0.000	0.000	285	1076	101	89	89	0.000	0.000	5	96	0	0	5	84	0	0	100	1	
1	13	12	07: D-19   LM00000629	lmo2367	5216	7545	100	516	444	204	47	47	4	97	96	0	643	569	251	26	27	3	100	97	0	0	0	0	0	0	0	0	0	0	0	0	0	0	0	0	0	0	0	0	0	0	0	0	0	0	0.000	0.000	0.000	0.000	0.000	0.000	0.000	0.000	0.000	0.000	0.000	0.000	0.000	0.000	285	1076	1086	940	940	0.000	0.000	469	617	0	0	397	543	0	0	100	1	
1	14	12	07: D-22   LM00000630	lmo2370	5466	7545	100	138	121	42	46	46	4	95	87	0	226	192	82	26	26	3	96	93	0	0	0	0	0	0	0	0	0	0	0	0	0	0	0	0	0	0	0	0	0	0	0	0	0	0	0.000	0.000	0.000	0.000	0.000	0.000	0.000	0.000	0.000	0.000	0.000	0.000	0.000	0.000	285	1076	292	241	241	0.000	0.000	92	200	0	0	75	166	0	0	100	1	
1	15	12	07: H-01   LM00002727	lmo2445	5716	7545	100	52	52	6	45	46	4	66	41	0	119	108	33	26	26	3	96	94	0	0	0	0	0	0	0	0	0	0	0	0	0	0	0	0	0	0	0	0	0	0	0	0	0	0	0.000	0.000	0.000	0.000	0.000	0.000	0.000	0.000	0.000	0.000	0.000	0.000	0.000	0.000	285	1076	100	89	89	0.000	0.000	7	93	0	0	7	82	0	0	100	1	
1	16	12	07: H-04   LM00000650	lmo2448	5966	7545	100	338	290	134	46	46	4	92	90	0	660	548	267	25	25	3	94	92	0	0	0	0	0	0	0	0	0	0	0	0	0	0	0	0	0	0	0	0	0	0	0	0	0	0	0.000	0.000	0.000	0.000	0.000	0.000	0.000	0.000	0.000	0.000	0.000	0.000	0.000	0.000	285	1076	927	767	767	0.000	0.000	292	635	0	0	244	523	0	0	100	1	
1	17	12	07: H-07   LM00000653	lmo2451	6216	7545	100	714	631	320	47	47	4	98	97	0	895	760	382	25	25	3	95	93	0	0	0	0	0	0	0	0	0	0	0	0	0	0	0	0	0	0	0	0	0	0	0	0	0	0	0.000	0.000	0.000	0.000	0.000	0.000	0.000	0.000	0.000	0.000	0.000	0.000	0.000	0.000	285	1076	1537	1319	1319	0.000	0.000	667	870	0	0	584	735	0	0	100	1	
1	1	13	07: H-10   LM00002834	lmo2454	2216	7795	100	147	133	54	46	46	4	91	84	0	297	250	139	27	27	3	89	84	0	0	0	0	0	0	0	0	0	0	0	0	0	0	0	0	0	0	0	0	0	0	0	0	0	0	0.000	0.000	0.000	0.000	0.000	0.000	0.000	0.000	0.000	0.000	0.000	0.000	0.000	0.000	285	1076	371	310	310	0.000	0.000	101	270	0	0	87	223	0	0	100	1	
1	2	13	07: H-13   LM00000657	lmo2457	2466	7795	100	5807	4977	2691	46	46	4	100	100	0	12611	11017	5797	26	26	3	100	100	0	0	0	0	0	0	0	0	0	0	0	0	0	0	0	0	0	0	0	0	0	0	0	0	0	0	0.000	0.000	0.000	0.000	0.000	0.000	0.000	0.000	0.000	0.000	0.000	0.000	0.000	0.000	285	1076	18346	15922	15922	0.000	0.000	5761	12585	0	0	4931	10991	0	0	100	1	
1	3	13	07: H-16   LM00000660	lmo2460	2716	7795	100	845	747	406	46	46	5	99	94	0	497	416	220	25	25	3	96	91	0	0	0	0	0	0	0	0	0	0	0	0	0	0	0	0	0	0	0	0	0	0	0	0	0	0	0.000	0.000	0.000	0.000	0.000	0.000	0.000	0.000	0.000	0.000	0.000	0.000	0.000	0.000	285	1076	1271	1092	1092	0.000	0.000	799	472	0	0	701	391	0	0	100	1	
1	4	13	07: H-19   LM00001933	lmo2463	2966	7795	100	114	105	28	46	46	4	95	92	0	144	127	46	24	25	3	98	97	0	0	0	0	0	0	0	0	0	0	0	0	0	0	0	0	0	0	0	0	0	0	0	0	0	0	0.000	0.000	0.000	0.000	0.000	0.000	0.000	0.000	0.000	0.000	0.000	0.000	0.000	0.000	285	1076	188	162	162	0.000	0.000	68	120	0	0	59	103	0	0	100	1	
1	5	13	07: H-22   LM00002729	lmo2466	3216	7795	100	64	63	12	46	46	4	81	73	0	132	110	57	25	25	3	87	81	0	0	0	0	0	0	0	0	0	0	0	0	0	0	0	0	0	0	0	0	0	0	0	0	0	0	0.000	0.000	0.000	0.000	0.000	0.000	0.000	0.000	0.000	0.000	0.000	0.000	0.000	0.000	285	1076	125	102	102	0.000	0.000	18	107	0	0	17	85	0	0	100	1	
1	6	13	07: L-01   LM00002744	lmo2541	3466	7795	100	127	125	46	47	47	4	95	88	0	227	199	88	26	27	5	98	93	0	0	0	0	0	0	0	0	0	0	0	0	0	0	0	0	0	0	0	0	0	0	0	0	0	0	0.000	0.000	0.000	0.000	0.000	0.000	0.000	0.000	0.000	0.000	0.000	0.000	0.000	0.000	285	1076	281	251	251	0.000	0.000	80	201	0	0	78	173	0	0	100	1	
1	7	13	07: L-04   LM00001977	lmo2544	3716	7795	100	139	129	49	48	48	5	92	88	0	248	217	98	31	33	10	95	92	0	0	0	0	0	0	0	0	0	0	0	0	0	0	0	0	0	0	0	0	0	0	0	0	0	0	0.000	0.000	0.000	0.000	0.000	0.000	0.000	0.000	0.000	0.000	0.000	0.000	0.000	0.000	285	1076	308	267	267	0.000	0.000	91	217	0	0	81	186	0	0	100	1	
1	8	13	07: L-07   LM00000682	lmo2547	3966	7795	100	282	241	127	46	47	5	87	85	0	262	222	119	27	28	5	98	91	0	0	0	0	0	0	0	0	0	0	0	0	0	0	0	0	0	0	0	0	0	0	0	0	0	0	0.000	0.000	0.000	0.000	0.000	0.000	0.000	0.000	0.000	0.000	0.000	0.000	0.000	0.000	285	1076	471	390	390	0.000	0.000	236	235	0	0	195	195	0	0	100	1	
1	9	13	07: L-10   LM00001979	lmo2550	4216	7795	100	54	54	7	46	46	5	74	44	0	124	101	43	27	27	4	87	82	0	0	0	0	0	0	0	0	0	0	0	0	0	0	0	0	0	0	0	0	0	0	0	0	0	0	0.000	0.000	0.000	0.000	0.000	0.000	0.000	0.000	0.000	0.000	0.000	0.000	0.000	0.000	285	1076	105	82	82	0.000	0.000	8	97	0	0	8	74	0	0	100	1	
1	10	13	07: L-13   LM00001982	lmo2553	4466	7795	100	180	162	67	46	46	4	93	88	0	391	334	172	27	27	3	97	95	0	0	0	0	0	0	0	0	0	0	0	0	0	0	0	0	0	0	0	0	0	0	0	0	0	0	0.000	0.000	0.000	0.000	0.000	0.000	0.000	0.000	0.000	0.000	0.000	0.000	0.000	0.000	285	1076	498	423	423	0.000	0.000	134	364	0	0	116	307	0	0	100	1	
1	11	13	07: L-16   LM00000685	lmo2556	4716	7795	100	8683	7338	4331	47	47	4	100	100	0	10713	8943	5165	27	27	3	100	100	0	0	0	0	0	0	0	0	0	0	0	0	0	0	0	0	0	0	0	0	0	0	0	0	0	0	0.000	0.000	0.000	0.000	0.000	0.000	0.000	0.000	0.000	0.000	0.000	0.000	0.000	0.000	285	1076	19322	16207	16207	0.000	0.000	8636	10686	0	0	7291	8916	0	0	100	1	
1	12	13	07: L-19   LM00000686	lmo2559	4966	7795	100	331	291	138	47	47	4	94	92	0	552	492	260	26	26	3	98	95	0	0	0	0	0	0	0	0	0	0	0	0	0	0	0	0	0	0	0	0	0	0	0	0	0	0	0.000	0.000	0.000	0.000	0.000	0.000	0.000	0.000	0.000	0.000	0.000	0.000	0.000	0.000	285	1076	810	710	710	0.000	0.000	284	526	0	0	244	466	0	0	100	1	
1	13	13	07: L-22   LM00001986	lmo2562	5216	7795	100	457	404	184	46	46	4	99	96	0	389	343	149	26	26	3	100	99	0	0	0	0	0	0	0	0	0	0	0	0	0	0	0	0	0	0	0	0	0	0	0	0	0	0	0.000	0.000	0.000	0.000	0.000	0.000	0.000	0.000	0.000	0.000	0.000	0.000	0.000	0.000	285	1076	774	675	675	0.000	0.000	411	363	0	0	358	317	0	0	100	1	
1	14	13	07: P-01   LM00000721	lmo2637	5466	7795	100	1129	936	469	46	47	4	97	93	0	3297	2727	1390	26	26	4	99	98	0	0	0	0	0	0	0	0	0	0	0	0	0	0	0	0	0	0	0	0	0	0	0	0	0	0	0.000	0.000	0.000	0.000	0.000	0.000	0.000	0.000	0.000	0.000	0.000	0.000	0.000	0.000	285	1076	4354	3591	3591	0.000	0.000	1083	3271	0	0	890	2701	0	0	100	1	
1	15	13	07: P-04   LM00000723	lmo2640	5716	7795	100	108	101	36	46	46	4	89	84	0	264	224	119	25	25	3	98	94	0	0	0	0	0	0	0	0	0	0	0	0	0	0	0	0	0	0	0	0	0	0	0	0	0	0	0.000	0.000	0.000	0.000	0.000	0.000	0.000	0.000	0.000	0.000	0.000	0.000	0.000	0.000	285	1076	301	254	254	0.000	0.000	62	239	0	0	55	199	0	0	100	1	
1	16	13	07: P-07   LM00002009	lmo2643	5966	7795	100	82	80	20	46	46	4	89	87	0	141	122	46	24	25	3	98	95	0	0	0	0	0	0	0	0	0	0	0	0	0	0	0	0	0	0	0	0	0	0	0	0	0	0	0.000	0.000	0.000	0.000	0.000	0.000	0.000	0.000	0.000	0.000	0.000	0.000	0.000	0.000	285	1076	153	132	132	0.000	0.000	36	117	0	0	34	98	0	0	100	1	
1	17	13	07: P-10   LM00002010	lmo2646	6216	7795	100	57	57	8	47	48	5	74	47	0	127	110	40	25	26	6	91	86	0	0	0	0	0	0	0	0	0	0	0	0	0	0	0	0	0	0	0	0	0	0	0	0	0	0	0.000	0.000	0.000	0.000	0.000	0.000	0.000	0.000	0.000	0.000	0.000	0.000	0.000	0.000	285	1076	112	95	95	0.000	0.000	10	102	0	0	10	85	0	0	100	1	
1	1	14	07: P-13   LM00000727	lmo2649	2216	8045	100	164	154	64	47	52	55	76	60	0	460	398	211	28	37	92	78	75	0	0	0	0	0	0	0	0	0	0	0	0	0	0	0	0	0	0	0	0	0	0	0	0	0	0	0.000	0.000	0.000	0.000	0.000	0.000	0.000	0.000	0.000	0.000	0.000	0.000	0.000	0.000	285	1076	549	477	477	0.000	0.000	117	432	0	0	107	370	0	0	100	1	
1	2	14	07: P-16   LM00002013	lmo2652	2466	8045	100	115	103	39	46	47	4	85	76	0	183	151	81	26	26	3	92	88	0	0	0	0	0	0	0	0	0	0	0	0	0	0	0	0	0	0	0	0	0	0	0	0	0	0	0.000	0.000	0.000	0.000	0.000	0.000	0.000	0.000	0.000	0.000	0.000	0.000	0.000	0.000	285	1076	226	182	182	0.000	0.000	69	157	0	0	57	125	0	0	100	1	
1	3	14	07: P-19   LM00000730	lmo2655	2716	8045	100	12628	10909	5759	46	46	4	100	100	0	24589	21238	10901	25	25	3	100	100	0	0	0	0	0	0	0	0	0	0	0	0	0	0	0	0	0	0	0	0	0	0	0	0	0	0	0.000	0.000	0.000	0.000	0.000	0.000	0.000	0.000	0.000	0.000	0.000	0.000	0.000	0.000	285	1076	37146	32076	32076	0.000	0.000	12582	24564	0	0	10863	21213	0	0	100	1	
1	4	14	07: P-22   LM00002014	lmo2658	2966	8045	100	119	111	42	46	46	4	88	83	0	202	168	79	25	25	3	92	88	0	0	0	0	0	0	0	0	0	0	0	0	0	0	0	0	0	0	0	0	0	0	0	0	0	0	0.000	0.000	0.000	0.000	0.000	0.000	0.000	0.000	0.000	0.000	0.000	0.000	0.000	0.000	285	1076	250	208	208	0.000	0.000	73	177	0	0	65	143	0	0	100	1	
1	5	14	08: D-01   LM00000764	lmo2729	3216	8045	100	141	130	54	46	46	4	91	83	0	206	168	86	25	25	3	94	89	0	0	0	0	0	0	0	0	0	0	0	0	0	0	0	0	0	0	0	0	0	0	0	0	0	0	0.000	0.000	0.000	0.000	0.000	0.000	0.000	0.000	0.000	0.000	0.000	0.000	0.000	0.000	285	1076	276	227	227	0.000	0.000	95	181	0	0	84	143	0	0	100	1	
1	6	14	08: D-04   LM00002772	lmo2732	3466	8045	100	126	124	38	47	46	4	95	93	0	192	175	58	26	26	4	100	99	0	0	0	0	0	0	0	0	0	0	0	0	0	0	0	0	0	0	0	0	0	0	0	0	0	0	0.000	0.000	0.000	0.000	0.000	0.000	0.000	0.000	0.000	0.000	0.000	0.000	0.000	0.000	285	1076	245	226	226	0.000	0.000	79	166	0	0	77	149	0	0	100	1	
1	7	14	08: D-07   LM00002775	lmo2735	3716	8045	100	98	97	31	48	48	5	95	91	0	196	174	66	28	30	8	97	93	0	0	0	0	0	0	0	0	0	0	0	0	0	0	0	0	0	0	0	0	0	0	0	0	0	0	0.000	0.000	0.000	0.000	0.000	0.000	0.000	0.000	0.000	0.000	0.000	0.000	0.000	0.000	285	1076	218	195	195	0.000	0.000	50	168	0	0	49	146	0	0	100	1	
1	8	14	08: D-10   LM00000765	lmo2738	3966	8045	100	233	215	91	47	47	4	96	93	0	331	296	131	28	28	3	98	98	0	0	0	0	0	0	0	0	0	0	0	0	0	0	0	0	0	0	0	0	0	0	0	0	0	0	0.000	0.000	0.000	0.000	0.000	0.000	0.000	0.000	0.000	0.000	0.000	0.000	0.000	0.000	285	1076	489	436	436	0.000	0.000	186	303	0	0	168	268	0	0	100	1	
1	9	14	08: D-13   LM00002051	lmo2741	4216	8045	100	58	59	9	46	46	4	84	65	0	121	115	26	26	27	4	100	97	0	0	0	0	0	0	0	0	0	0	0	0	0	0	0	0	0	0	0	0	0	0	0	0	0	0	0.000	0.000	0.000	0.000	0.000	0.000	0.000	0.000	0.000	0.000	0.000	0.000	0.000	0.000	285	1076	107	102	102	0.000	0.000	12	95	0	0	13	89	0	0	100	1	
1	10	14	08: D-16   LM00000767	lmo2744	4466	8045	100	90	87	21	46	47	4	95	90	0	185	168	50	27	27	3	100	99	0	0	0	0	0	0	0	0	0	0	0	0	0	0	0	0	0	0	0	0	0	0	0	0	0	0	0.000	0.000	0.000	0.000	0.000	0.000	0.000	0.000	0.000	0.000	0.000	0.000	0.000	0.000	285	1076	202	182	182	0.000	0.000	44	158	0	0	41	141	0	0	100	1	
1	11	14	08: D-19   LM00000768	lmo2747	4716	8045	100	1607	1454	761	47	47	4	99	96	0	649	569	268	27	28	4	98	96	0	0	0	0	0	0	0	0	0	0	0	0	0	0	0	0	0	0	0	0	0	0	0	0	0	0	0.000	0.000	0.000	0.000	0.000	0.000	0.000	0.000	0.000	0.000	0.000	0.000	0.000	0.000	285	1076	2182	1949	1949	0.000	0.000	1560	622	0	0	1407	542	0	0	100	1	
1	12	14	08: D-22   LM00002057	lmo2750	4966	8045	100	112	105	30	46	46	4	93	91	0	158	145	46	27	27	3	100	99	0	0	0	0	0	0	0	0	0	0	0	0	0	0	0	0	0	0	0	0	0	0	0	0	0	0	0.000	0.000	0.000	0.000	0.000	0.000	0.000	0.000	0.000	0.000	0.000	0.000	0.000	0.000	285	1076	197	177	177	0.000	0.000	66	131	0	0	59	118	0	0	100	1	
1	13	14	08: H-01   LM00000792	lmo2825	5216	8045	100	218	201	87	47	47	4	92	90	0	188	169	68	27	27	3	95	92	0	0	0	0	0	0	0	0	0	0	0	0	0	0	0	0	0	0	0	0	0	0	0	0	0	0	0.000	0.000	0.000	0.000	0.000	0.000	0.000	0.000	0.000	0.000	0.000	0.000	0.000	0.000	285	1076	332	296	296	0.000	0.000	171	161	0	0	154	142	0	0	100	1	
1	14	14	08: H-04   LM00002087	lmo2828	5466	8045	100	83	80	20	46	46	5	90	82	0	138	120	43	27	27	3	96	92	0	0	0	0	0	0	0	0	0	0	0	0	0	0	0	0	0	0	0	0	0	0	0	0	0	0	0.000	0.000	0.000	0.000	0.000	0.000	0.000	0.000	0.000	0.000	0.000	0.000	0.000	0.000	285	1076	148	127	127	0.000	0.000	37	111	0	0	34	93	0	0	100	1	
1	15	14	08: H-07   LM00002089	lmo2831	5716	8045	100	419	382	151	46	46	4	100	97	0	390	354	128	26	26	3	99	99	0	0	0	0	0	0	0	0	0	0	0	0	0	0	0	0	0	0	0	0	0	0	0	0	0	0	0.000	0.000	0.000	0.000	0.000	0.000	0.000	0.000	0.000	0.000	0.000	0.000	0.000	0.000	285	1076	737	664	664	0.000	0.000	373	364	0	0	336	328	0	0	100	1	
1	16	14	08: H-10   LM00002091	lmo2834	5966	8045	100	52	53	6	46	46	4	61	38	0	109	87	39	25	25	2	86	85	0	0	0	0	0	0	0	0	0	0	0	0	0	0	0	0	0	0	0	0	0	0	0	0	0	0	0.000	0.000	0.000	0.000	0.000	0.000	0.000	0.000	0.000	0.000	0.000	0.000	0.000	0.000	285	1076	90	69	69	0.000	0.000	6	84	0	0	7	62	0	0	100	1	
1	17	14	08: H-13   LM00000796	lmo2837	6216	8045	100	50	50	5	47	47	5	35	11	0	116	98	35	24	24	3	94	88	0	0	0	0	0	0	0	0	0	0	0	0	0	0	0	0	0	0	0	0	0	0	0	0	0	0	0.000	0.000	0.000	0.000	0.000	0.000	0.000	0.000	0.000	0.000	0.000	0.000	0.000	0.000	285	1076	95	77	77	0.000	0.000	3	92	0	0	3	74	0	0	100	1	
1	1	15	08: H-16   LM00000799	lmo2840	2216	8295	100	57	57	7	47	50	31	0	0	0	145	132	40	29	31	27	89	84	0	0	0	0	0	0	0	0	0	0	0	0	0	0	0	0	0	0	0	0	0	0	0	0	0	0	0.000	0.000	0.000	0.000	0.000	0.000	0.000	0.000	0.000	0.000	0.000	0.000	0.000	0.000	285	1076	126	113	113	0.000	0.000	10	116	0	0	10	103	0	0	100	1	
1	2	15	08: H-19   LM00002094	lmo2843	2466	8295	100	76	74	17	47	47	5	86	79	0	111	95	36	26	27	3	92	88	0	0	0	0	0	0	0	0	0	0	0	0	0	0	0	0	0	0	0	0	0	0	0	0	0	0	0.000	0.000	0.000	0.000	0.000	0.000	0.000	0.000	0.000	0.000	0.000	0.000	0.000	0.000	285	1076	114	96	96	0.000	0.000	29	85	0	0	27	69	0	0	100	1	
1	3	15	08: H-22   LM00000800	lmo2846	2716	8295	100	53	53	5	46	47	4	66	33	0	113	98	34	26	26	3	95	95	0	0	0	0	0	0	0	0	0	0	0	0	0	0	0	0	0	0	0	0	0	0	0	0	0	0	0.000	0.000	0.000	0.000	0.000	0.000	0.000	0.000	0.000	0.000	0.000	0.000	0.000	0.000	285	1076	94	79	79	0.000	0.000	7	87	0	0	7	72	0	0	100	1	
1	4	15	08: L-01   EMPTY	EMPTY	2966	8295	100	48	48	6	45	45	4	33	14	0	25	27	5	24	25	3	40	25	0	0	0	0	0	0	0	0	0	0	0	0	0	0	0	0	0	0	0	0	0	0	0	0	0	0	0.000	0.000	0.000	0.000	0.000	0.000	0.000	0.000	0.000	0.000	0.000	0.000	0.000	0.000	285	1076	4	6	6	0.000	0.000	3	1	0	0	3	3	0	0	-75	1	
1	5	15	08: L-04   EMPTY	EMPTY	3216	8295	100	47	47	4	46	47	4	16	4	0	26	29	11	24	25	3	48	28	0	0	0	0	0	0	0	0	0	0	0	0	0	0	0	0	0	0	0	0	0	0	0	0	0	0	0.000	0.000	0.000	0.000	0.000	0.000	0.000	0.000	0.000	0.000	0.000	0.000	0.000	0.000	285	1076	3	6	6	0.000	0.000	1	2	0	0	1	5	0	0	-75	1	
1	6	15	08: L-07   EMPTY	EMPTY	3466	8295	100	47	48	7	48	48	5	16	4	0	28	33	17	27	31	10	20	10	0	0	0	0	0	0	0	0	0	0	0	0	0	0	0	0	0	0	0	0	0	0	0	0	0	0	0.000	0.000	0.000	0.000	0.000	0.000	0.000	0.000	0.000	0.000	0.000	0.000	0.000	0.000	285	1076	0	6	6	0.000	0.000	-1	1	0	0	0	6	0	0	-75	1	
1	7	15	09: D-01   LM00000020	lmo0044	3716	8295	100	1897	1769	927	48	49	6	99	98	0	3678	3215	1629	28	33	12	92	92	0	0	0	0	0	0	0	0	0	0	0	0	0	0	0	0	0	0	0	0	0	0	0	0	0	0	0.000	0.000	0.000	0.000	0.000	0.000	0.000	0.000	0.000	0.000	0.000	0.000	0.000	0.000	285	1076	5499	4908	4908	0.000	0.000	1849	3650	0	0	1721	3187	0	0	100	1	
1	8	15	09: D-04   LM00001308	lmo1275	3966	8295	100	195	177	68	47	47	4	95	91	0	279	243	106	27	27	3	95	94	0	0	0	0	0	0	0	0	0	0	0	0	0	0	0	0	0	0	0	0	0	0	0	0	0	0	0.000	0.000	0.000	0.000	0.000	0.000	0.000	0.000	0.000	0.000	0.000	0.000	0.000	0.000	285	1076	400	346	346	0.000	0.000	148	252	0	0	130	216	0	0	100	1	
1	9	15	09: D-07   LM00002819	lmo1469	4216	8295	100	4360	3590	2114	46	46	4	99	99	0	6171	4989	2937	26	26	3	99	98	0	0	0	0	0	0	0	0	0	0	0	0	0	0	0	0	0	0	0	0	0	0	0	0	0	0	0.000	0.000	0.000	0.000	0.000	0.000	0.000	0.000	0.000	0.000	0.000	0.000	0.000	0.000	285	1076	10459	8507	8507	0.000	0.000	4314	6145	0	0	3544	4963	0	0	100	1	
1	10	15	09: D-10   LM00000452	lmo1657	4466	8295	100	1228	1079	467	46	47	5	100	100	0	1821	1571	669	27	27	3	99	99	0	0	0	0	0	0	0	0	0	0	0	0	0	0	0	0	0	0	0	0	0	0	0	0	0	0	0.000	0.000	0.000	0.000	0.000	0.000	0.000	0.000	0.000	0.000	0.000	0.000	0.000	0.000	285	1076	2976	2577	2577	0.000	0.000	1182	1794	0	0	1033	1544	0	0	100	1	
1	11	15	09: D-13   lmneg01	lmneg01	4716	8295	100	54	54	5	47	47	4	67	37	0	128	115	34	26	27	3	98	96	0	0	0	0	0	0	0	0	0	0	0	0	0	0	0	0	0	0	0	0	0	0	0	0	0	0	0.000	0.000	0.000	0.000	0.000	0.000	0.000	0.000	0.000	0.000	0.000	0.000	0.000	0.000	285	1076	109	96	96	0.000	0.000	7	102	0	0	7	89	0	0	100	1	
1	12	15	09: D-16   lmneg04	lmneg04	4966	8295	100	51	51	5	46	46	5	51	18	0	109	100	29	27	27	3	97	94	0	0	0	0	0	0	0	0	0	0	0	0	0	0	0	0	0	0	0	0	0	0	0	0	0	0	0.000	0.000	0.000	0.000	0.000	0.000	0.000	0.000	0.000	0.000	0.000	0.000	0.000	0.000	285	1076	87	78	78	0.000	0.000	5	82	0	0	5	73	0	0	100	1	
1	13	15	09: D-19   lmneg07	lmneg07	5216	8295	100	53	53	5	47	47	4	59	27	0	117	108	29	27	27	3	97	96	0	0	0	0	0	0	0	0	0	0	0	0	0	0	0	0	0	0	0	0	0	0	0	0	0	0	0.000	0.000	0.000	0.000	0.000	0.000	0.000	0.000	0.000	0.000	0.000	0.000	0.000	0.000	285	1076	96	87	87	0.000	0.000	6	90	0	0	6	81	0	0	100	1	
1	14	15	09: D-22   lmneg10	lmneg10	5466	8295	100	51	51	5	46	46	4	52	21	0	103	96	28	26	26	3	97	96	0	0	0	0	0	0	0	0	0	0	0	0	0	0	0	0	0	0	0	0	0	0	0	0	0	0	0.000	0.000	0.000	0.000	0.000	0.000	0.000	0.000	0.000	0.000	0.000	0.000	0.000	0.000	285	1076	82	75	75	0.000	0.000	5	77	0	0	5	70	0	0	100	1	
1	15	15	09: H-01   LM00000020	lmo0044	5716	8295	100	1884	1780	876	46	47	5	100	100	0	3161	2965	1425	25	25	3	100	99	0	0	0	0	0	0	0	0	0	0	0	0	0	0	0	0	0	0	0	0	0	0	0	0	0	0	0.000	0.000	0.000	0.000	0.000	0.000	0.000	0.000	0.000	0.000	0.000	0.000	0.000	0.000	285	1076	4974	4674	4674	0.000	0.000	1838	3136	0	0	1734	2940	0	0	100	1	
1	16	15	09: H-04   LM00001308	lmo1275	5966	8295	100	211	190	89	46	46	4	95	88	0	256	221	108	24	25	3	95	91	0	0	0	0	0	0	0	0	0	0	0	0	0	0	0	0	0	0	0	0	0	0	0	0	0	0	0.000	0.000	0.000	0.000	0.000	0.000	0.000	0.000	0.000	0.000	0.000	0.000	0.000	0.000	285	1076	397	341	341	0.000	0.000	165	232	0	0	144	197	0	0	100	1	
1	17	15	09: H-07   LM00002819	lmo1469	6216	8295	100	3867	3316	1877	46	46	4	100	98	0	5434	4678	2590	24	24	3	99	93	0	0	0	0	0	0	0	0	0	0	0	0	0	0	0	0	0	0	0	0	0	0	0	0	0	0	0.000	0.000	0.000	0.000	0.000	0.000	0.000	0.000	0.000	0.000	0.000	0.000	0.000	0.000	285	1076	9231	7924	7924	0.000	0.000	3821	5410	0	0	3270	4654	0	0	100	1	
1	1	16	09: H-10   LM00000452	lmo1657	2216	8545	100	1452	1202	643	47	47	4	100	99	0	2095	1715	917	28	29	4	99	96	0	0	0	0	0	0	0	0	0	0	0	0	0	0	0	0	0	0	0	0	0	0	0	0	0	0	0.000	0.000	0.000	0.000	0.000	0.000	0.000	0.000	0.000	0.000	0.000	0.000	0.000	0.000	285	1076	3472	2842	2842	0.000	0.000	1405	2067	0	0	1155	1687	0	0	100	1	
1	2	16	09: H-13   lmneg01	lmneg01	2466	8545	100	53	53	4	48	48	4	62	19	0	110	96	31	27	27	3	95	92	0	0	0	0	0	0	0	0	0	0	0	0	0	0	0	0	0	0	0	0	0	0	0	0	0	0	0.000	0.000	0.000	0.000	0.000	0.000	0.000	0.000	0.000	0.000	0.000	0.000	0.000	0.000	285	1076	88	74	74	0.000	0.000	5	83	0	0	5	69	0	0	100	1	
1	3	16	09: H-16   lmneg04	lmneg04	2716	8545	100	51	51	4	47	47	4	47	12	0	98	88	27	25	26	3	95	91	0	0	0	0	0	0	0	0	0	0	0	0	0	0	0	0	0	0	0	0	0	0	0	0	0	0	0.000	0.000	0.000	0.000	0.000	0.000	0.000	0.000	0.000	0.000	0.000	0.000	0.000	0.000	285	1076	77	67	67	0.000	0.000	4	73	0	0	4	63	0	0	100	1	
1	4	16	09: H-19   lmneg07	lmneg07	2966	8545	100	54	53	5	47	47	4	61	35	0	117	99	42	24	24	3	91	85	0	0	0	0	0	0	0	0	0	0	0	0	0	0	0	0	0	0	0	0	0	0	0	0	0	0	0.000	0.000	0.000	0.000	0.000	0.000	0.000	0.000	0.000	0.000	0.000	0.000	0.000	0.000	285	1076	100	81	81	0.000	0.000	7	93	0	0	6	75	0	0	100	1	
1	5	16	09: H-22   lmneg10	lmneg10	3216	8545	100	62	61	7	46	47	4	93	87	0	130	117	41	24	24	3	98	97	0	0	0	0	0	0	0	0	0	0	0	0	0	0	0	0	0	0	0	0	0	0	0	0	0	0	0.000	0.000	0.000	0.000	0.000	0.000	0.000	0.000	0.000	0.000	0.000	0.000	0.000	0.000	285	1076	122	108	108	0.000	0.000	16	106	0	0	15	93	0	0	100	1	
1	6	16	09: L-01   LM00000020	lmo0044	3466	8545	100	1103	1082	575	47	48	6	99	98	0	2285	2164	1105	27	31	10	95	93	0	0	0	0	0	0	0	0	0	0	0	0	0	0	0	0	0	0	0	0	0	0	0	0	0	0	0.000	0.000	0.000	0.000	0.000	0.000	0.000	0.000	0.000	0.000	0.000	0.000	0.000	0.000	285	1076	3314	3172	3172	0.000	0.000	1056	2258	0	0	1035	2137	0	0	100	1	
1	7	16	09: L-04   LM00001308	lmo1275	3716	8545	100	198	174	76	47	47	4	94	90	0	324	274	133	27	27	3	95	93	0	0	0	0	0	0	0	0	0	0	0	0	0	0	0	0	0	0	0	0	0	0	0	0	0	0	0.000	0.000	0.000	0.000	0.000	0.000	0.000	0.000	0.000	0.000	0.000	0.000	0.000	0.000	285	1076	448	374	374	0.000	0.000	151	297	0	0	127	247	0	0	100	1	
1	8	16	09: L-07   LM00002819	lmo1469	3966	8545	100	4275	3534	1925	46	46	4	100	100	0	6255	5240	2807	26	27	3	100	99	0	0	0	0	0	0	0	0	0	0	0	0	0	0	0	0	0	0	0	0	0	0	0	0	0	0	0.000	0.000	0.000	0.000	0.000	0.000	0.000	0.000	0.000	0.000	0.000	0.000	0.000	0.000	285	1076	10458	8702	8702	0.000	0.000	4229	6229	0	0	3488	5214	0	0	100	1	
1	9	16	09: L-10   LM00000452	lmo1657	4216	8545	100	1206	1005	538	46	46	4	100	99	0	1763	1437	777	26	26	3	97	95	0	0	0	0	0	0	0	0	0	0	0	0	0	0	0	0	0	0	0	0	0	0	0	0	0	0	0.000	0.000	0.000	0.000	0.000	0.000	0.000	0.000	0.000	0.000	0.000	0.000	0.000	0.000	285	1076	2897	2370	2370	0.000	0.000	1160	1737	0	0	959	1411	0	0	100	1	
1	10	16	09: L-13   lmneg01	lmneg01	4466	8545	100	52	52	5	46	47	6	47	11	0	122	108	37	27	27	5	92	90	0	0	0	0	0	0	0	0	0	0	0	0	0	0	0	0	0	0	0	0	0	0	0	0	0	0	0.000	0.000	0.000	0.000	0.000	0.000	0.000	0.000	0.000	0.000	0.000	0.000	0.000	0.000	285	1076	101	87	87	0.000	0.000	6	95	0	0	6	81	0	0	100	1	
1	11	16	09: L-16   lmneg04	lmneg04	4716	8545	100	54	54	6	46	46	4	72	47	0	112	103	29	26	27	3	97	96	0	0	0	0	0	0	0	0	0	0	0	0	0	0	0	0	0	0	0	0	0	0	0	0	0	0	0.000	0.000	0.000	0.000	0.000	0.000	0.000	0.000	0.000	0.000	0.000	0.000	0.000	0.000	285	1076	94	85	85	0.000	0.000	8	86	0	0	8	77	0	0	100	1	
1	12	16	09: L-19   lmneg07	lmneg07	4966	8545	100	54	54	6	46	46	5	71	38	0	124	112	32	27	27	4	97	95	0	0	0	0	0	0	0	0	0	0	0	0	0	0	0	0	0	0	0	0	0	0	0	0	0	0	0.000	0.000	0.000	0.000	0.000	0.000	0.000	0.000	0.000	0.000	0.000	0.000	0.000	0.000	285	1076	105	93	93	0.000	0.000	8	97	0	0	8	85	0	0	100	1	
1	13	16	09: L-22   lmneg10	lmneg10	5216	8545	100	51	51	4	47	47	4	46	13	0	105	93	31	27	27	3	93	90	0	0	0	0	0	0	0	0	0	0	0	0	0	0	0	0	0	0	0	0	0	0	0	0	0	0	0.000	0.000	0.000	0.000	0.000	0.000	0.000	0.000	0.000	0.000	0.000	0.000	0.000	0.000	285	1076	82	70	70	0.000	0.000	4	78	0	0	4	66	0	0	100	1	
1	14	16	09: P-01   LM00000020	lmo0044	5466	8545	100	1813	1754	926	46	47	4	97	96	0	3259	3121	1503	26	26	3	100	99	0	0	0	0	0	0	0	0	0	0	0	0	0	0	0	0	0	0	0	0	0	0	0	0	0	0	0.000	0.000	0.000	0.000	0.000	0.000	0.000	0.000	0.000	0.000	0.000	0.000	0.000	0.000	285	1076	5000	4803	4803	0.000	0.000	1767	3233	0	0	1708	3095	0	0	100	1	
1	15	16	09: P-04   LM00001308	lmo1275	5716	8545	100	206	186	75	46	46	4	96	93	0	261	232	98	26	26	3	97	95	0	0	0	0	0	0	0	0	0	0	0	0	0	0	0	0	0	0	0	0	0	0	0	0	0	0	0.000	0.000	0.000	0.000	0.000	0.000	0.000	0.000	0.000	0.000	0.000	0.000	0.000	0.000	285	1076	395	346	346	0.000	0.000	160	235	0	0	140	206	0	0	100	1	
1	16	16	09: P-07   LM00002819	lmo1469	5966	8545	100	3930	3057	2098	46	46	4	96	94	0	5572	4294	2868	24	24	3	96	94	0	0	0	0	0	0	0	0	0	0	0	0	0	0	0	0	0	0	0	0	0	0	0	0	0	0	0.000	0.000	0.000	0.000	0.000	0.000	0.000	0.000	0.000	0.000	0.000	0.000	0.000	0.000	285	1076	9432	7281	7281	0.000	0.000	3884	5548	0	0	3011	4270	0	0	100	1	
1	17	16	09: P-10   LM00000452	lmo1657	6216	8545	100	1194	1048	548	46	46	4	98	96	0	1607	1465	736	24	25	3	99	95	0	0	0	0	0	0	0	0	0	0	0	0	0	0	0	0	0	0	0	0	0	0	0	0	0	0	0.000	0.000	0.000	0.000	0.000	0.000	0.000	0.000	0.000	0.000	0.000	0.000	0.000	0.000	285	1076	2731	2443	2443	0.000	0.000	1148	1583	0	0	1002	1441	0	0	100	1	
1	1	17	09: P-13   lmneg01	lmneg01	2216	8795	100	51	52	5	47	47	4	50	25	0	123	104	36	30	30	3	94	92	0	0	0	0	0	0	0	0	0	0	0	0	0	0	0	0	0	0	0	0	0	0	0	0	0	0	0.000	0.000	0.000	0.000	0.000	0.000	0.000	0.000	0.000	0.000	0.000	0.000	0.000	0.000	285	1076	97	79	79	0.000	0.000	4	93	0	0	5	74	0	0	100	1	
1	2	17	09: P-16   lmneg04	lmneg04	2466	8795	100	54	55	5	48	232	1589	0	0	0	117	107	28	27	813	6339	0	0	0	0	0	0	0	0	0	0	0	0	0	0	0	0	0	0	0	0	0	0	0	0	0	0	0	0	0.000	0.000	0.000	0.000	0.000	0.000	0.000	0.000	0.000	0.000	0.000	0.000	0.000	0.000	285	1076	96	87	87	0.000	0.000	6	90	0	0	7	80	0	0	100	1	
1	3	17	09: P-19   lmneg07	lmneg07	2716	8795	100	53	53	5	46	47	4	67	40	0	115	97	37	26	26	3	94	87	0	0	0	0	0	0	0	0	0	0	0	0	0	0	0	0	0	0	0	0	0	0	0	0	0	0	0.000	0.000	0.000	0.000	0.000	0.000	0.000	0.000	0.000	0.000	0.000	0.000	0.000	0.000	285	1076	96	78	78	0.000	0.000	7	89	0	0	7	71	0	0	100	1	
1	4	17	09: P-22   lmneg10	lmneg10	2966	8795	100	54	54	6	47	47	4	64	38	0	102	90	41	24	24	3	89	84	0	0	0	0	0	0	0	0	0	0	0	0	0	0	0	0	0	0	0	0	0	0	0	0	0	0	0.000	0.000	0.000	0.000	0.000	0.000	0.000	0.000	0.000	0.000	0.000	0.000	0.000	0.000	285	1076	85	73	73	0.000	0.000	7	78	0	0	7	66	0	0	100	1	
1	5	17	null	EMPTY	3216	8795	100	46	46	4	47	48	4	13	2	0	24	25	3	26	26	3	6	0	0	0	0	0	0	0	0	0	0	0	0	0	0	0	0	0	0	0	0	0	0	0	0	0	0	0	0.000	0.000	0.000	0.000	0.000	0.000	0.000	0.000	0.000	0.000	0.000	0.000	0.000	0.000	285	1076	-3	-2	-2	0.000	0.000	-1	-2	0	0	-1	-1	0	0	-75	1	
1	6	17	null	EMPTY	3466	8795	100	49	49	5	48	48	5	13	3	0	31	34	9	29	31	8	35	17	0	0	0	0	0	0	0	0	0	0	0	0	0	0	0	0	0	0	0	0	0	0	0	0	0	0	0.000	0.000	0.000	0.000	0.000	0.000	0.000	0.000	0.000	0.000	0.000	0.000	0.000	0.000	285	1076	3	6	6	0.000	0.000	1	2	0	0	1	5	0	0	-75	1	
1	7	17	null	EMPTY	3716	8795	100	45	46	4	46	47	4	14	1	0	26	26	3	28	28	3	8	1	0	0	0	0	0	0	0	0	0	0	0	0	0	0	0	0	0	0	0	0	0	0	0	0	0	0	0.000	0.000	0.000	0.000	0.000	0.000	0.000	0.000	0.000	0.000	0.000	0.000	0.000	0.000	285	1076	-3	-2	-2	0.000	0.000	-1	-2	0	0	0	-2	0	0	-75	1	
1	8	17	null	EMPTY	3966	8795	100	44	45	4	46	47	6	8	0	0	26	26	3	26	28	11	0	0	0	0	0	0	0	0	0	0	0	0	0	0	0	0	0	0	0	0	0	0	0	0	0	0	0	0	0.000	0.000	0.000	0.000	0.000	0.000	0.000	0.000	0.000	0.000	0.000	0.000	0.000	0.000	285	1076	-2	-1	-1	0.000	0.000	-2	0	0	0	-1	0	0	0	-75	1	
1	9	17	null	EMPTY	4216	8795	100	44	45	4	47	47	5	5	0	0	25	26	4	26	27	7	4	0	0	0	0	0	0	0	0	0	0	0	0	0	0	0	0	0	0	0	0	0	0	0	0	0	0	0	0.000	0.000	0.000	0.000	0.000	0.000	0.000	0.000	0.000	0.000	0.000	0.000	0.000	0.000	285	1076	-4	-2	-2	0.000	0.000	-3	-1	0	0	-2	0	0	0	-75	1	
1	10	17	null	EMPTY	4466	8795	100	48	82	121	47	59	69	11	8	0	27	246	830	26	51	168	12	10	0	0	0	0	0	0	0	0	0	0	0	0	0	0	0	0	0	0	0	0	0	0	0	0	0	0	0.000	0.000	0.000	0.000	0.000	0.000	0.000	0.000	0.000	0.000	0.000	0.000	0.000	0.000	285	1076	2	255	255	0.000	0.000	1	1	0	0	35	220	0	0	-75	1	
1	11	17	null	EMPTY	4716	8795	100	48	48	5	47	47	5	22	5	0	27	27	3	26	27	3	13	0	0	0	0	0	0	0	0	0	0	0	0	0	0	0	0	0	0	0	0	0	0	0	0	0	0	0	0.000	0.000	0.000	0.000	0.000	0.000	0.000	0.000	0.000	0.000	0.000	0.000	0.000	0.000	285	1076	2	2	2	0.000	0.000	1	1	0	0	1	1	0	0	-75	1	
1	12	17	null	EMPTY	4966	8795	100	46	46	4	46	46	5	12	2	0	27	27	3	26	26	3	21	4	0	0	0	0	0	0	0	0	0	0	0	0	0	0	0	0	0	0	0	0	0	0	0	0	0	0	0.000	0.000	0.000	0.000	0.000	0.000	0.000	0.000	0.000	0.000	0.000	0.000	0.000	0.000	285	1076	1	1	1	0.000	0.000	0	1	0	0	0	1	0	0	-75	1	
1	13	17	null	EMPTY	5216	8795	100	48	48	4	46	46	5	24	5	0	26	27	4	27	27	3	14	8	0	0	0	0	0	0	0	0	0	0	0	0	0	0	0	0	0	0	0	0	0	0	0	0	0	0	0.000	0.000	0.000	0.000	0.000	0.000	0.000	0.000	0.000	0.000	0.000	0.000	0.000	0.000	285	1076	1	2	2	0.000	0.000	2	-1	0	0	2	0	0	0	-75	1	
1	14	17	null	EMPTY	5466	8795	100	45	46	4	47	47	4	13	3	0	26	26	3	26	26	3	15	4	0	0	0	0	0	0	0	0	0	0	0	0	0	0	0	0	0	0	0	0	0	0	0	0	0	0	0.000	0.000	0.000	0.000	0.000	0.000	0.000	0.000	0.000	0.000	0.000	0.000	0.000	0.000	285	1076	-2	-1	-1	0.000	0.000	-2	0	0	0	-1	0	0	0	-75	1	
1	15	17	null	EMPTY	5716	8795	100	46	46	4	46	47	4	9	1	0	26	26	4	26	26	3	23	7	0	0	0	0	0	0	0	0	0	0	0	0	0	0	0	0	0	0	0	0	0	0	0	0	0	0	0.000	0.000	0.000	0.000	0.000	0.000	0.000	0.000	0.000	0.000	0.000	0.000	0.000	0.000	285	1076	0	0	0	0.000	0.000	0	0	0	0	0	0	0	0	-75	1	
1	16	17	null	EMPTY	5966	8795	100	46	47	6	46	46	4	24	6	0	25	26	3	25	25	3	24	5	0	0	0	0	0	0	0	0	0	0	0	0	0	0	0	0	0	0	0	0	0	0	0	0	0	0	0.000	0.000	0.000	0.000	0.000	0.000	0.000	0.000	0.000	0.000	0.000	0.000	0.000	0.000	285	1076	0	2	2	0.000	0.000	0	0	0	0	1	1	0	0	-75	1	
1	17	17	null	EMPTY	6216	8795	100	46	46	4	46	46	4	16	2	0	24	24	2	25	25	3	9	1	0	0	0	0	0	0	0	0	0	0	0	0	0	0	0	0	0	0	0	0	0	0	0	0	0	0	0.000	0.000	0.000	0.000	0.000	0.000	0.000	0.000	0.000	0.000	0.000	0.000	0.000	0.000	285	1076	-1	-1	-1	0.000	0.000	0	-1	0	0	0	-1	0	0	-75	1	
2	1	1	10: C-01   Dye Marker	Dye Marker	6707	4825	100	56	214	300	47	48	5	66	46	0	3263	14986	20333	30	30	5	100	100	0	0	0	0	0	0	0	0	0	0	0	0	0	0	0	0	0	0	0	0	0	0	0	0	0	0	0.000	0.000	0.000	0.000	0.000	0.000	0.000	0.000	0.000	0.000	0.000	0.000	0.000	0.000	283	1076	3242	15123	15123	0.000	0.000	9	3233	0	0	167	14956	0	0	100	1	
2	2	1	01: C-01   LM00000021	lmo0045	6957	4825	100	4156	3036	2021	48	48	5	95	90	0	7754	5562	3926	31	32	5	89	84	0	0	0	0	0	0	0	0	0	0	0	0	0	0	0	0	0	0	0	0	0	0	0	0	0	0	0.000	0.000	0.000	0.000	0.000	0.000	0.000	0.000	0.000	0.000	0.000	0.000	0.000	0.000	283	1076	11831	8519	8519	0.000	0.000	4108	7723	0	0	2988	5531	0	0	100	1	
2	3	1	01: C-04   LM00000023	lmo0048	7207	4825	100	10943	8152	5984	48	48	4	98	95	0	11101	8052	6018	31	31	5	92	85	0	0	0	0	0	0	0	0	0	0	0	0	0	0	0	0	0	0	0	0	0	0	0	0	0	0	0.000	0.000	0.000	0.000	0.000	0.000	0.000	0.000	0.000	0.000	0.000	0.000	0.000	0.000	283	1076	21965	16125	16125	0.000	0.000	10895	11070	0	0	8104	8021	0	0	100	1	
2	4	1	01: C-07   LM00000826	lmo0051	7457	4825	100	834	689	425	48	48	4	93	90	0	1044	843	575	30	31	5	90	86	0	0	0	0	0	0	0	0	0	0	0	0	0	0	0	0	0	0	0	0	0	0	0	0	0	0	0.000	0.000	0.000	0.000	0.000	0.000	0.000	0.000	0.000	0.000	0.000	0.000	0.000	0.000	283	1076	1800	1454	1454	0.000	0.000	786	1014	0	0	641	813	0	0	100	1	
2	5	1	01: C-10   LM00000026	lmo0054	7707	4825	100	968	880	484	47	47	4	99	98	0	957	816	456	31	31	4	98	92	0	0	0	0	0	0	0	0	0	0	0	0	0	0	0	0	0	0	0	0	0	0	0	0	0	0	0.000	0.000	0.000	0.000	0.000	0.000	0.000	0.000	0.000	0.000	0.000	0.000	0.000	0.000	283	1076	1847	1618	1618	0.000	0.000	921	926	0	0	833	785	0	0	100	1	
2	6	1	01: C-13   LM00002106	lmo0057	7957	4825	100	56	57	7	46	47	4	80	61	0	144	116	54	29	29	4	87	82	0	0	0	0	0	0	0	0	0	0	0	0	0	0	0	0	0	0	0	0	0	0	0	0	0	0	0.000	0.000	0.000	0.000	0.000	0.000	0.000	0.000	0.000	0.000	0.000	0.000	0.000	0.000	283	1076	125	98	98	0.000	0.000	10	115	0	0	11	87	0	0	100	1	
2	7	1	01: C-16   LM00000828	lmo0060	8207	4825	100	56	56	7	46	47	4	77	55	0	150	118	60	29	29	4	83	78	0	0	0	0	0	0	0	0	0	0	0	0	0	0	0	0	0	0	0	0	0	0	0	0	0	0	0.000	0.000	0.000	0.000	0.000	0.000	0.000	0.000	0.000	0.000	0.000	0.000	0.000	0.000	283	1076	131	99	99	0.000	0.000	10	121	0	0	10	89	0	0	100	1	
2	8	1	01: C-19   LM00000031	lmo0063	8457	4825	100	57	57	6	47	47	5	80	51	0	144	116	57	28	29	3	90	83	0	0	0	0	0	0	0	0	0	0	0	0	0	0	0	0	0	0	0	0	0	0	0	0	0	0	0.000	0.000	0.000	0.000	0.000	0.000	0.000	0.000	0.000	0.000	0.000	0.000	0.000	0.000	283	1076	126	98	98	0.000	0.000	10	116	0	0	10	88	0	0	100	1	
2	9	1	01: C-22   LM00000034	lmo0066	8707	4825	100	68	68	16	47	47	4	79	73	0	208	159	90	28	28	3	86	78	0	0	0	0	0	0	0	0	0	0	0	0	0	0	0	0	0	0	0	0	0	0	0	0	0	0	0.000	0.000	0.000	0.000	0.000	0.000	0.000	0.000	0.000	0.000	0.000	0.000	0.000	0.000	283	1076	201	152	152	0.000	0.000	21	180	0	0	21	131	0	0	100	1	
2	10	1	01: G-01   LM00002145	lmo0141	8957	4825	100	54	54	6	47	47	4	71	38	0	135	109	53	29	29	3	83	78	0	0	0	0	0	0	0	0	0	0	0	0	0	0	0	0	0	0	0	0	0	0	0	0	0	0	0.000	0.000	0.000	0.000	0.000	0.000	0.000	0.000	0.000	0.000	0.000	0.000	0.000	0.000	283	1076	113	87	87	0.000	0.000	7	106	0	0	7	80	0	0	100	1	
2	11	1	01: G-04   LM00002147	lmo0144	9207	4825	100	91	86	31	47	47	5	80	70	0	177	135	80	29	29	3	88	75	0	0	0	0	0	0	0	0	0	0	0	0	0	0	0	0	0	0	0	0	0	0	0	0	0	0	0.000	0.000	0.000	0.000	0.000	0.000	0.000	0.000	0.000	0.000	0.000	0.000	0.000	0.000	283	1076	192	145	145	0.000	0.000	44	148	0	0	39	106	0	0	100	1	
2	12	1	01: G-07   LM00002149	lmo0147	9457	4825	100	59	60	6	47	47	4	90	77	0	199	165	72	28	28	3	98	94	0	0	0	0	0	0	0	0	0	0	0	0	0	0	0	0	0	0	0	0	0	0	0	0	0	0	0.000	0.000	0.000	0.000	0.000	0.000	0.000	0.000	0.000	0.000	0.000	0.000	0.000	0.000	283	1076	183	150	150	0.000	0.000	12	171	0	0	13	137	0	0	100	1	
2	13	1	01: G-10   LM00000050	lmo0150	9707	4825	100	53	52	6	47	47	5	60	25	0	130	98	54	28	28	3	81	74	0	0	0	0	0	0	0	0	0	0	0	0	0	0	0	0	0	0	0	0	0	0	0	0	0	0	0.000	0.000	0.000	0.000	0.000	0.000	0.000	0.000	0.000	0.000	0.000	0.000	0.000	0.000	283	1076	108	75	75	0.000	0.000	6	102	0	0	5	70	0	0	100	1	
2	14	1	01: G-13   LM00000852	lmo0153	9957	4825	100	63	63	11	47	48	4	85	77	0	151	127	57	27	27	3	90	85	0	0	0	0	0	0	0	0	0	0	0	0	0	0	0	0	0	0	0	0	0	0	0	0	0	0	0.000	0.000	0.000	0.000	0.000	0.000	0.000	0.000	0.000	0.000	0.000	0.000	0.000	0.000	283	1076	140	116	116	0.000	0.000	16	124	0	0	16	100	0	0	100	1	
2	15	1	01: G-16   LM00000855	lmo0156	10207	4825	100	55	54	6	47	47	4	70	46	0	136	108	52	27	27	3	88	83	0	0	0	0	0	0	0	0	0	0	0	0	0	0	0	0	0	0	0	0	0	0	0	0	0	0	0.000	0.000	0.000	0.000	0.000	0.000	0.000	0.000	0.000	0.000	0.000	0.000	0.000	0.000	283	1076	117	88	88	0.000	0.000	8	109	0	0	7	81	0	0	100	1	
2	16	1	01: G-19   LM00002155	lmo0159	10457	4825	100	52	53	5	47	47	4	55	30	0	130	103	49	28	28	3	82	77	0	0	0	0	0	0	0	0	0	0	0	0	0	0	0	0	0	0	0	0	0	0	0	0	0	0	0.000	0.000	0.000	0.000	0.000	0.000	0.000	0.000	0.000	0.000	0.000	0.000	0.000	0.000	283	1076	107	81	81	0.000	0.000	5	102	0	0	6	75	0	0	100	1	
2	17	1	01: G-22   LM00000052	lmo0162	10707	4825	100	301	235	141	47	47	4	83	77	0	214	173	104	26	27	3	82	79	0	0	0	0	0	0	0	0	0	0	0	0	0	0	0	0	0	0	0	0	0	0	0	0	0	0	0.000	0.000	0.000	0.000	0.000	0.000	0.000	0.000	0.000	0.000	0.000	0.000	0.000	0.000	283	1076	442	335	335	0.000	0.000	254	188	0	0	188	147	0	0	100	1	
2	1	2	01: K-01   LM00000886	lmo0237	6707	5075	100	909	673	532	47	47	5	86	74	0	1322	956	802	27	28	4	80	73	0	0	0	0	0	0	0	0	0	0	0	0	0	0	0	0	0	0	0	0	0	0	0	0	0	0	0.000	0.000	0.000	0.000	0.000	0.000	0.000	0.000	0.000	0.000	0.000	0.000	0.000	0.000	283	1076	2157	1555	1555	0.000	0.000	862	1295	0	0	626	929	0	0	100	1	
2	2	2	01: K-04   LM00000888	lmo0240	6957	5075	100	284	274	218	47	47	4	74	64	0	305	257	220	27	28	4	75	66	0	0	0	0	0	0	0	0	0	0	0	0	0	0	0	0	0	0	0	0	0	0	0	0	0	0	0.000	0.000	0.000	0.000	0.000	0.000	0.000	0.000	0.000	0.000	0.000	0.000	0.000	0.000	283	1076	515	457	457	0.000	0.000	237	278	0	0	227	230	0	0	100	1	
2	3	2	01: K-07   LM00000891	lmo0243	7207	5075	100	307	255	183	47	47	4	78	70	0	347	253	203	28	28	3	72	65	0	0	0	0	0	0	0	0	0	0	0	0	0	0	0	0	0	0	0	0	0	0	0	0	0	0	0.000	0.000	0.000	0.000	0.000	0.000	0.000	0.000	0.000	0.000	0.000	0.000	0.000	0.000	283	1076	579	433	433	0.000	0.000	260	319	0	0	208	225	0	0	100	1	
2	4	2	01: K-10   LM00000892	lmo0246	7457	5075	100	112	100	38	47	47	4	85	73	0	188	141	87	27	28	3	80	71	0	0	0	0	0	0	0	0	0	0	0	0	0	0	0	0	0	0	0	0	0	0	0	0	0	0	0.000	0.000	0.000	0.000	0.000	0.000	0.000	0.000	0.000	0.000	0.000	0.000	0.000	0.000	283	1076	226	167	167	0.000	0.000	65	161	0	0	53	114	0	0	100	1	
2	5	2	01: K-13   LM00000078	lmo0249	7707	5075	100	6757	4928	3850	46	47	4	90	86	0	14426	10259	8271	28	28	4	87	81	0	0	0	0	0	0	0	0	0	0	0	0	0	0	0	0	0	0	0	0	0	0	0	0	0	0	0.000	0.000	0.000	0.000	0.000	0.000	0.000	0.000	0.000	0.000	0.000	0.000	0.000	0.000	283	1076	21109	15113	15113	0.000	0.000	6711	14398	0	0	4882	10231	0	0	100	1	
2	6	2	01: K-16   LM00002177	lmo0252	7957	5075	100	53	52	5	48	48	5	52	15	0	131	104	53	28	29	6	79	74	0	0	0	0	0	0	0	0	0	0	0	0	0	0	0	0	0	0	0	0	0	0	0	0	0	0	0.000	0.000	0.000	0.000	0.000	0.000	0.000	0.000	0.000	0.000	0.000	0.000	0.000	0.000	283	1076	108	80	80	0.000	0.000	5	103	0	0	4	76	0	0	100	1	
2	7	2	01: K-19   LM00002180	lmo0255	8207	5075	100	55	129	298	49	65	77	10	8	0	146	295	563	30	105	358	12	8	0	0	0	0	0	0	0	0	0	0	0	0	0	0	0	0	0	0	0	0	0	0	0	0	0	0	0.000	0.000	0.000	0.000	0.000	0.000	0.000	0.000	0.000	0.000	0.000	0.000	0.000	0.000	283	1076	122	345	345	0.000	0.000	6	116	0	0	80	265	0	0	100	1	
2	8	2	01: K-22   LM00000082	lmo0258	8457	5075	100	1046	756	546	48	48	5	87	83	0	1528	1083	840	30	30	4	85	75	0	0	0	0	0	0	0	0	0	0	0	0	0	0	0	0	0	0	0	0	0	0	0	0	0	0	0.000	0.000	0.000	0.000	0.000	0.000	0.000	0.000	0.000	0.000	0.000	0.000	0.000	0.000	283	1076	2496	1761	1761	0.000	0.000	998	1498	0	0	708	1053	0	0	100	1	
2	9	2	01: O-01   LM00002195	lmo0333	8707	5075	100	52	53	5	47	47	4	54	31	0	115	94	55	28	28	3	78	73	0	0	0	0	0	0	0	0	0	0	0	0	0	0	0	0	0	0	0	0	0	0	0	0	0	0	0.000	0.000	0.000	0.000	0.000	0.000	0.000	0.000	0.000	0.000	0.000	0.000	0.000	0.000	283	1076	92	72	72	0.000	0.000	5	87	0	0	6	66	0	0	100	1	
2	10	2	01: O-04   LM00000116	lmo0336	8957	5075	100	51	51	6	47	48	4	47	26	0	122	95	59	29	29	4	69	63	0	0	0	0	0	0	0	0	0	0	0	0	0	0	0	0	0	0	0	0	0	0	0	0	0	0	0.000	0.000	0.000	0.000	0.000	0.000	0.000	0.000	0.000	0.000	0.000	0.000	0.000	0.000	283	1076	97	70	70	0.000	0.000	4	93	0	0	4	66	0	0	100	1	
2	11	2	01: O-07   LM00000920	lmo0339	9207	5075	100	73	72	19	47	47	5	82	70	0	143	113	60	28	28	3	77	72	0	0	0	0	0	0	0	0	0	0	0	0	0	0	0	0	0	0	0	0	0	0	0	0	0	0	0.000	0.000	0.000	0.000	0.000	0.000	0.000	0.000	0.000	0.000	0.000	0.000	0.000	0.000	283	1076	141	110	110	0.000	0.000	26	115	0	0	25	85	0	0	100	1	
2	12	2	01: O-10   LM00000118	lmo0342	9457	5075	100	69	70	19	48	48	4	70	62	0	152	111	73	27	28	3	73	67	0	0	0	0	0	0	0	0	0	0	0	0	0	0	0	0	0	0	0	0	0	0	0	0	0	0	0.000	0.000	0.000	0.000	0.000	0.000	0.000	0.000	0.000	0.000	0.000	0.000	0.000	0.000	283	1076	146	106	106	0.000	0.000	21	125	0	0	22	84	0	0	100	1	
2	13	2	01: O-13   LM00000121	lmo0345	9707	5075	100	75	73	22	46	47	4	77	68	0	144	112	69	27	27	3	81	72	0	0	0	0	0	0	0	0	0	0	0	0	0	0	0	0	0	0	0	0	0	0	0	0	0	0	0.000	0.000	0.000	0.000	0.000	0.000	0.000	0.000	0.000	0.000	0.000	0.000	0.000	0.000	283	1076	146	112	112	0.000	0.000	29	117	0	0	27	85	0	0	100	1	
2	14	2	01: O-16   LM00000123	lmo0348	9957	5075	100	66	67	18	47	47	4	70	63	0	140	104	68	27	27	3	70	64	0	0	0	0	0	0	0	0	0	0	0	0	0	0	0	0	0	0	0	0	0	0	0	0	0	0	0.000	0.000	0.000	0.000	0.000	0.000	0.000	0.000	0.000	0.000	0.000	0.000	0.000	0.000	283	1076	132	97	97	0.000	0.000	19	113	0	0	20	77	0	0	100	1	
2	15	2	01: O-19   LM00000923	lmo0351	10207	5075	100	65	64	14	47	48	5	73	66	0	159	110	69	26	27	3	71	67	0	0	0	0	0	0	0	0	0	0	0	0	0	0	0	0	0	0	0	0	0	0	0	0	0	0	0.000	0.000	0.000	0.000	0.000	0.000	0.000	0.000	0.000	0.000	0.000	0.000	0.000	0.000	283	1076	151	101	101	0.000	0.000	18	133	0	0	17	84	0	0	100	1	
2	16	2	01: O-22   LM00000924	lmo0354	10457	5075	100	124	111	53	47	47	4	77	69	0	229	163	112	26	26	3	72	68	0	0	0	0	0	0	0	0	0	0	0	0	0	0	0	0	0	0	0	0	0	0	0	0	0	0	0.000	0.000	0.000	0.000	0.000	0.000	0.000	0.000	0.000	0.000	0.000	0.000	0.000	0.000	283	1076	280	201	201	0.000	0.000	77	203	0	0	64	137	0	0	100	1	
2	17	2	02: C-01   LM00000146	lmo0425	10707	5075	100	64	64	12	48	48	4	83	72	0	136	112	54	26	26	3	88	81	0	0	0	0	0	0	0	0	0	0	0	0	0	0	0	0	0	0	0	0	0	0	0	0	0	0	0.000	0.000	0.000	0.000	0.000	0.000	0.000	0.000	0.000	0.000	0.000	0.000	0.000	0.000	283	1076	126	102	102	0.000	0.000	16	110	0	0	16	86	0	0	100	1	
2	1	3	02: C-04   LM00000148	lmo0428	6707	5325	100	78	76	21	47	47	4	86	76	0	143	115	63	27	27	3	79	75	0	0	0	0	0	0	0	0	0	0	0	0	0	0	0	0	0	0	0	0	0	0	0	0	0	0	0.000	0.000	0.000	0.000	0.000	0.000	0.000	0.000	0.000	0.000	0.000	0.000	0.000	0.000	283	1076	147	117	117	0.000	0.000	31	116	0	0	29	88	0	0	100	1	
2	2	3	02: C-07   LM00000151	lmo0431	6957	5325	100	56	55	7	47	47	4	70	54	0	130	103	52	26	27	3	86	81	0	0	0	0	0	0	0	0	0	0	0	0	0	0	0	0	0	0	0	0	0	0	0	0	0	0	0.000	0.000	0.000	0.000	0.000	0.000	0.000	0.000	0.000	0.000	0.000	0.000	0.000	0.000	283	1076	113	85	85	0.000	0.000	9	104	0	0	8	77	0	0	100	1	
2	3	3	02: C-10   LM00002220	lmo0434	7207	5325	100	71	68	15	47	47	4	80	74	0	155	127	64	27	27	3	87	82	0	0	0	0	0	0	0	0	0	0	0	0	0	0	0	0	0	0	0	0	0	0	0	0	0	0	0.000	0.000	0.000	0.000	0.000	0.000	0.000	0.000	0.000	0.000	0.000	0.000	0.000	0.000	283	1076	152	121	121	0.000	0.000	24	128	0	0	21	100	0	0	100	1	
2	4	3	02: C-13   LM00000956	lmo0437	7457	5325	100	77	77	22	47	48	5	84	76	0	139	107	53	27	27	3	89	83	0	0	0	0	0	0	0	0	0	0	0	0	0	0	0	0	0	0	0	0	0	0	0	0	0	0	0.000	0.000	0.000	0.000	0.000	0.000	0.000	0.000	0.000	0.000	0.000	0.000	0.000	0.000	283	1076	142	110	110	0.000	0.000	30	112	0	0	30	80	0	0	100	1	
2	5	3	02: C-16   LM00002222	lmo0440	7707	5325	100	57	57	10	47	55	43	0	0	0	124	93	50	28	55	185	0	0	0	0	0	0	0	0	0	0	0	0	0	0	0	0	0	0	0	0	0	0	0	0	0	0	0	0	0.000	0.000	0.000	0.000	0.000	0.000	0.000	0.000	0.000	0.000	0.000	0.000	0.000	0.000	283	1076	106	75	75	0.000	0.000	10	96	0	0	10	65	0	0	100	1	
2	6	3	02: C-19   LM00000957	lmo0443	7957	5325	100	371	504	464	48	77	126	76	72	0	508	1243	1799	27	141	520	33	24	0	0	0	0	0	0	0	0	0	0	0	0	0	0	0	0	0	0	0	0	0	0	0	0	0	0	0.000	0.000	0.000	0.000	0.000	0.000	0.000	0.000	0.000	0.000	0.000	0.000	0.000	0.000	283	1076	804	1672	1672	0.000	0.000	323	481	0	0	456	1216	0	0	100	1	
2	7	3	02: C-22   LM00002225	lmo0446	8207	5325	100	52	52	4	47	65	137	0	0	0	129	98	50	27	136	666	0	0	0	0	0	0	0	0	0	0	0	0	0	0	0	0	0	0	0	0	0	0	0	0	0	0	0	0	0.000	0.000	0.000	0.000	0.000	0.000	0.000	0.000	0.000	0.000	0.000	0.000	0.000	0.000	283	1076	107	76	76	0.000	0.000	5	102	0	0	5	71	0	0	100	1	
2	8	3	02: G-01   LM00000184	lmo0521	8457	5325	100	332	267	170	47	47	4	86	80	0	384	295	202	28	28	3	81	77	0	0	0	0	0	0	0	0	0	0	0	0	0	0	0	0	0	0	0	0	0	0	0	0	0	0	0.000	0.000	0.000	0.000	0.000	0.000	0.000	0.000	0.000	0.000	0.000	0.000	0.000	0.000	283	1076	641	487	487	0.000	0.000	285	356	0	0	220	267	0	0	100	1	
2	9	3	02: G-04   LM00000978	lmo0524	8707	5325	100	116	105	41	47	47	4	83	77	0	158	127	67	28	29	3	91	83	0	0	0	0	0	0	0	0	0	0	0	0	0	0	0	0	0	0	0	0	0	0	0	0	0	0	0.000	0.000	0.000	0.000	0.000	0.000	0.000	0.000	0.000	0.000	0.000	0.000	0.000	0.000	283	1076	199	157	157	0.000	0.000	69	130	0	0	58	99	0	0	100	1	
2	10	3	02: G-07   LM00000979	lmo0527	8957	5325	100	58	58	7	47	48	4	86	64	0	139	110	53	28	29	3	89	85	0	0	0	0	0	0	0	0	0	0	0	0	0	0	0	0	0	0	0	0	0	0	0	0	0	0	0.000	0.000	0.000	0.000	0.000	0.000	0.000	0.000	0.000	0.000	0.000	0.000	0.000	0.000	283	1076	122	93	93	0.000	0.000	11	111	0	0	11	82	0	0	100	1	
2	11	3	02: G-10   LM00000980	lmo0530	9207	5325	100	315	280	178	47	48	4	90	82	0	563	429	303	28	28	3	90	88	0	0	0	0	0	0	0	0	0	0	0	0	0	0	0	0	0	0	0	0	0	0	0	0	0	0	0.000	0.000	0.000	0.000	0.000	0.000	0.000	0.000	0.000	0.000	0.000	0.000	0.000	0.000	283	1076	803	634	634	0.000	0.000	268	535	0	0	233	401	0	0	100	1	
2	12	3	02: G-13   LM00000982	lmo0533	9457	5325	100	53	53	6	47	47	4	64	34	0	122	95	46	28	28	3	81	78	0	0	0	0	0	0	0	0	0	0	0	0	0	0	0	0	0	0	0	0	0	0	0	0	0	0	0.000	0.000	0.000	0.000	0.000	0.000	0.000	0.000	0.000	0.000	0.000	0.000	0.000	0.000	283	1076	100	73	73	0.000	0.000	6	94	0	0	6	67	0	0	100	1	
2	13	3	02: G-16   LM00000985	lmo0536	9707	5325	100	143	126	63	47	47	4	80	75	0	232	171	115	28	28	3	78	71	0	0	0	0	0	0	0	0	0	0	0	0	0	0	0	0	0	0	0	0	0	0	0	0	0	0	0.000	0.000	0.000	0.000	0.000	0.000	0.000	0.000	0.000	0.000	0.000	0.000	0.000	0.000	283	1076	300	222	222	0.000	0.000	96	204	0	0	79	143	0	0	100	1	
2	14	3	02: G-19   LM00000189	lmo0539	9957	5325	100	532	434	287	48	48	4	87	85	0	389	306	202	27	27	4	86	83	0	0	0	0	0	0	0	0	0	0	0	0	0	0	0	0	0	0	0	0	0	0	0	0	0	0	0.000	0.000	0.000	0.000	0.000	0.000	0.000	0.000	0.000	0.000	0.000	0.000	0.000	0.000	283	1076	846	665	665	0.000	0.000	484	362	0	0	386	279	0	0	100	1	
2	15	3	02: G-22   LM00002254	lmo0542	10207	5325	100	55	55	7	48	48	4	61	36	0	121	94	50	27	27	3	79	76	0	0	0	0	0	0	0	0	0	0	0	0	0	0	0	0	0	0	0	0	0	0	0	0	0	0	0.000	0.000	0.000	0.000	0.000	0.000	0.000	0.000	0.000	0.000	0.000	0.000	0.000	0.000	283	1076	101	74	74	0.000	0.000	7	94	0	0	7	67	0	0	100	1	
2	16	3	02: K-01   LM00002277	lmo0617	10457	5325	100	67	65	14	47	47	5	79	68	0	185	146	83	26	27	3	83	77	0	0	0	0	0	0	0	0	0	0	0	0	0	0	0	0	0	0	0	0	0	0	0	0	0	0	0.000	0.000	0.000	0.000	0.000	0.000	0.000	0.000	0.000	0.000	0.000	0.000	0.000	0.000	283	1076	179	138	138	0.000	0.000	20	159	0	0	18	120	0	0	100	1	
2	17	3	02: K-04   LM00002279	lmo0620	10707	5325	100	85	80	23	48	48	4	82	77	0	151	117	62	26	26	3	81	80	0	0	0	0	0	0	0	0	0	0	0	0	0	0	0	0	0	0	0	0	0	0	0	0	0	0	0.000	0.000	0.000	0.000	0.000	0.000	0.000	0.000	0.000	0.000	0.000	0.000	0.000	0.000	283	1076	162	123	123	0.000	0.000	37	125	0	0	32	91	0	0	100	1	
2	1	4	02: K-07   LM00002282	lmo0623	6707	5575	100	116	108	48	47	47	4	81	73	0	154	116	68	26	26	3	81	71	0	0	0	0	0	0	0	0	0	0	0	0	0	0	0	0	0	0	0	0	0	0	0	0	0	0	0.000	0.000	0.000	0.000	0.000	0.000	0.000	0.000	0.000	0.000	0.000	0.000	0.000	0.000	283	1076	197	151	151	0.000	0.000	69	128	0	0	61	90	0	0	100	1	
2	2	4	02: K-10   LM00000206	lmo0626	6957	5575	100	63	64	14	46	46	4	77	65	0	123	96	52	26	27	3	80	72	0	0	0	0	0	0	0	0	0	0	0	0	0	0	0	0	0	0	0	0	0	0	0	0	0	0	0.000	0.000	0.000	0.000	0.000	0.000	0.000	0.000	0.000	0.000	0.000	0.000	0.000	0.000	283	1076	114	88	88	0.000	0.000	17	97	0	0	18	70	0	0	100	1	
2	3	4	02: K-13   LM00001028	lmo0629	7207	5575	100	65	67	15	47	47	4	80	73	0	149	116	63	27	27	3	80	76	0	0	0	0	0	0	0	0	0	0	0	0	0	0	0	0	0	0	0	0	0	0	0	0	0	0	0.000	0.000	0.000	0.000	0.000	0.000	0.000	0.000	0.000	0.000	0.000	0.000	0.000	0.000	283	1076	140	109	109	0.000	0.000	18	122	0	0	20	89	0	0	100	1	
2	4	4	02: K-16   LM00002286	lmo0632	7457	5575	100	54	54	6	47	47	4	71	42	0	122	95	48	26	27	3	80	76	0	0	0	0	0	0	0	0	0	0	0	0	0	0	0	0	0	0	0	0	0	0	0	0	0	0	0.000	0.000	0.000	0.000	0.000	0.000	0.000	0.000	0.000	0.000	0.000	0.000	0.000	0.000	283	1076	103	76	76	0.000	0.000	7	96	0	0	7	69	0	0	100	1	
2	5	4	02: K-19   LM00001029	lmo0635	7707	5575	100	60	61	8	46	47	4	89	76	0	139	114	48	27	27	3	96	89	0	0	0	0	0	0	0	0	0	0	0	0	0	0	0	0	0	0	0	0	0	0	0	0	0	0	0.000	0.000	0.000	0.000	0.000	0.000	0.000	0.000	0.000	0.000	0.000	0.000	0.000	0.000	283	1076	126	102	102	0.000	0.000	14	112	0	0	15	87	0	0	100	1	
2	6	4	02: K-22   LM00002290	lmo0638	7957	5575	100	52	52	6	47	47	4	57	30	0	128	98	50	27	27	3	83	76	0	0	0	0	0	0	0	0	0	0	0	0	0	0	0	0	0	0	0	0	0	0	0	0	0	0	0.000	0.000	0.000	0.000	0.000	0.000	0.000	0.000	0.000	0.000	0.000	0.000	0.000	0.000	283	1076	106	76	76	0.000	0.000	5	101	0	0	5	71	0	0	100	1	
2	7	4	02: O-01   LM00000237	lmo0713	8207	5575	100	712	543	383	47	47	4	89	82	0	546	431	314	26	26	3	85	82	0	0	0	0	0	0	0	0	0	0	0	0	0	0	0	0	0	0	0	0	0	0	0	0	0	0	0.000	0.000	0.000	0.000	0.000	0.000	0.000	0.000	0.000	0.000	0.000	0.000	0.000	0.000	283	1076	1185	901	901	0.000	0.000	665	520	0	0	496	405	0	0	100	1	
2	8	4	02: O-04   LM00001067	lmo0716	8457	5575	100	1058	818	593	47	47	5	93	86	0	1682	1244	946	27	27	3	82	77	0	0	0	0	0	0	0	0	0	0	0	0	0	0	0	0	0	0	0	0	0	0	0	0	0	0	0.000	0.000	0.000	0.000	0.000	0.000	0.000	0.000	0.000	0.000	0.000	0.000	0.000	0.000	283	1076	2666	1988	1988	0.000	0.000	1011	1655	0	0	771	1217	0	0	100	1	
2	9	4	02: O-07   LM00001068	lmo0719	8707	5575	100	299	231	132	47	48	5	82	77	0	311	233	148	27	28	13	74	72	0	0	0	0	0	0	0	0	0	0	0	0	0	0	0	0	0	0	0	0	0	0	0	0	0	0	0.000	0.000	0.000	0.000	0.000	0.000	0.000	0.000	0.000	0.000	0.000	0.000	0.000	0.000	283	1076	536	390	390	0.000	0.000	252	284	0	0	184	206	0	0	100	1	
2	10	4	02: O-10   LM00001071	lmo0722	8957	5575	100	227	192	104	47	47	4	86	80	0	229	179	105	28	29	4	84	80	0	0	0	0	0	0	0	0	0	0	0	0	0	0	0	0	0	0	0	0	0	0	0	0	0	0	0.000	0.000	0.000	0.000	0.000	0.000	0.000	0.000	0.000	0.000	0.000	0.000	0.000	0.000	283	1076	381	296	296	0.000	0.000	180	201	0	0	145	151	0	0	100	1	
2	11	4	02: O-13   LM00002301	lmo0725	9207	5575	100	53	53	5	48	48	5	53	22	0	130	104	46	29	29	3	90	86	0	0	0	0	0	0	0	0	0	0	0	0	0	0	0	0	0	0	0	0	0	0	0	0	0	0	0.000	0.000	0.000	0.000	0.000	0.000	0.000	0.000	0.000	0.000	0.000	0.000	0.000	0.000	283	1076	106	80	80	0.000	0.000	5	101	0	0	5	75	0	0	100	1	
2	12	4	02: O-16   LM00001073	lmo0728	9457	5575	100	56	58	10	48	48	4	67	47	0	133	100	56	29	30	4	82	71	0	0	0	0	0	0	0	0	0	0	0	0	0	0	0	0	0	0	0	0	0	0	0	0	0	0	0.000	0.000	0.000	0.000	0.000	0.000	0.000	0.000	0.000	0.000	0.000	0.000	0.000	0.000	283	1076	112	81	81	0.000	0.000	8	104	0	0	10	71	0	0	100	1	
2	13	4	02: O-19   LM00001076	lmo0731	9707	5575	100	226	189	104	47	47	4	88	79	0	594	438	288	29	29	3	94	90	0	0	0	0	0	0	0	0	0	0	0	0	0	0	0	0	0	0	0	0	0	0	0	0	0	0	0.000	0.000	0.000	0.000	0.000	0.000	0.000	0.000	0.000	0.000	0.000	0.000	0.000	0.000	283	1076	744	551	551	0.000	0.000	179	565	0	0	142	409	0	0	100	1	
2	14	4	02: O-22   LM00002303	lmo0734	9957	5575	100	53	53	5	48	48	5	57	22	0	138	104	54	28	28	3	79	76	0	0	0	0	0	0	0	0	0	0	0	0	0	0	0	0	0	0	0	0	0	0	0	0	0	0	0.000	0.000	0.000	0.000	0.000	0.000	0.000	0.000	0.000	0.000	0.000	0.000	0.000	0.000	283	1076	115	81	81	0.000	0.000	5	110	0	0	5	76	0	0	100	1	
2	15	4	03: C-01   LM00002328	lmo0805	10207	5575	100	52	52	4	48	48	5	48	6	0	120	97	53	27	28	5	81	72	0	0	0	0	0	0	0	0	0	0	0	0	0	0	0	0	0	0	0	0	0	0	0	0	0	0	0.000	0.000	0.000	0.000	0.000	0.000	0.000	0.000	0.000	0.000	0.000	0.000	0.000	0.000	283	1076	97	74	74	0.000	0.000	4	93	0	0	4	70	0	0	100	1	
2	16	4	03: C-04   LM00000260	lmo0808	10457	5575	100	82	81	21	47	48	5	90	83	0	170	145	66	27	27	3	92	87	0	0	0	0	0	0	0	0	0	0	0	0	0	0	0	0	0	0	0	0	0	0	0	0	0	0	0.000	0.000	0.000	0.000	0.000	0.000	0.000	0.000	0.000	0.000	0.000	0.000	0.000	0.000	283	1076	178	152	152	0.000	0.000	35	143	0	0	34	118	0	0	100	1	
2	17	4	03: C-07   LM00000262	lmo0811	10707	5575	100	235	201	88	48	48	4	91	89	0	408	348	181	27	27	3	93	91	0	0	0	0	0	0	0	0	0	0	0	0	0	0	0	0	0	0	0	0	0	0	0	0	0	0	0.000	0.000	0.000	0.000	0.000	0.000	0.000	0.000	0.000	0.000	0.000	0.000	0.000	0.000	283	1076	568	474	474	0.000	0.000	187	381	0	0	153	321	0	0	100	1	
2	1	5	03: C-10   LM00001111	lmo0814	6707	5825	100	300	244	151	47	47	4	83	77	0	455	340	236	27	27	3	86	81	0	0	0	0	0	0	0	0	0	0	0	0	0	0	0	0	0	0	0	0	0	0	0	0	0	0	0.000	0.000	0.000	0.000	0.000	0.000	0.000	0.000	0.000	0.000	0.000	0.000	0.000	0.000	283	1076	681	510	510	0.000	0.000	253	428	0	0	197	313	0	0	100	1	
2	2	5	03: C-13   LM00001112	lmo0817	6957	5825	100	158	141	60	47	47	5	92	82	0	171	145	67	27	27	3	95	90	0	0	0	0	0	0	0	0	0	0	0	0	0	0	0	0	0	0	0	0	0	0	0	0	0	0	0.000	0.000	0.000	0.000	0.000	0.000	0.000	0.000	0.000	0.000	0.000	0.000	0.000	0.000	283	1076	255	212	212	0.000	0.000	111	144	0	0	94	118	0	0	100	1	
2	3	5	03: C-16   LM00001114	lmo0820	7207	5825	100	278	225	116	47	47	5	89	86	0	216	174	88	28	28	4	93	85	0	0	0	0	0	0	0	0	0	0	0	0	0	0	0	0	0	0	0	0	0	0	0	0	0	0	0.000	0.000	0.000	0.000	0.000	0.000	0.000	0.000	0.000	0.000	0.000	0.000	0.000	0.000	283	1076	419	324	324	0.000	0.000	231	188	0	0	178	146	0	0	100	1	
2	4	5	03: C-19   LM00000266	lmo0823	7457	5825	100	283	237	127	47	47	4	89	86	0	544	425	270	27	28	3	86	82	0	0	0	0	0	0	0	0	0	0	0	0	0	0	0	0	0	0	0	0	0	0	0	0	0	0	0.000	0.000	0.000	0.000	0.000	0.000	0.000	0.000	0.000	0.000	0.000	0.000	0.000	0.000	283	1076	753	588	588	0.000	0.000	236	517	0	0	190	398	0	0	100	1	
2	5	5	03: C-22   LM00001118	lmo0826	7707	5825	100	182	161	89	47	47	4	82	74	0	244	188	122	28	28	3	83	78	0	0	0	0	0	0	0	0	0	0	0	0	0	0	0	0	0	0	0	0	0	0	0	0	0	0	0.000	0.000	0.000	0.000	0.000	0.000	0.000	0.000	0.000	0.000	0.000	0.000	0.000	0.000	283	1076	351	274	274	0.000	0.000	135	216	0	0	114	160	0	0	100	1	
2	6	5	03: G-01   LM00001149	lmo0901	7957	5825	100	52	53	7	47	47	4	60	38	0	121	92	48	28	28	3	79	73	0	0	0	0	0	0	0	0	0	0	0	0	0	0	0	0	0	0	0	0	0	0	0	0	0	0	0.000	0.000	0.000	0.000	0.000	0.000	0.000	0.000	0.000	0.000	0.000	0.000	0.000	0.000	283	1076	98	70	70	0.000	0.000	5	93	0	0	6	64	0	0	100	1	
2	7	5	03: G-04   LM00002351	lmo0904	8207	5825	100	60	60	10	47	47	4	74	65	0	123	93	48	27	27	3	76	74	0	0	0	0	0	0	0	0	0	0	0	0	0	0	0	0	0	0	0	0	0	0	0	0	0	0	0.000	0.000	0.000	0.000	0.000	0.000	0.000	0.000	0.000	0.000	0.000	0.000	0.000	0.000	283	1076	109	79	79	0.000	0.000	13	96	0	0	13	66	0	0	100	1	
2	8	5	03: G-07   LM00001153	lmo0907	8457	5825	100	505	416	246	47	48	4	93	89	0	708	579	372	28	28	3	88	86	0	0	0	0	0	0	0	0	0	0	0	0	0	0	0	0	0	0	0	0	0	0	0	0	0	0	0.000	0.000	0.000	0.000	0.000	0.000	0.000	0.000	0.000	0.000	0.000	0.000	0.000	0.000	283	1076	1138	920	920	0.000	0.000	458	680	0	0	369	551	0	0	100	1	
2	9	5	03: G-10   LM00002353	lmo0910	8707	5825	100	51	51	5	47	47	4	44	19	0	118	94	41	28	28	3	88	84	0	0	0	0	0	0	0	0	0	0	0	0	0	0	0	0	0	0	0	0	0	0	0	0	0	0	0.000	0.000	0.000	0.000	0.000	0.000	0.000	0.000	0.000	0.000	0.000	0.000	0.000	0.000	283	1076	94	70	70	0.000	0.000	4	90	0	0	4	66	0	0	100	1	
2	10	5	03: G-13   LM00001155	lmo0913	8957	5825	100	129	115	46	47	47	4	89	81	0	175	144	74	27	27	3	92	88	0	0	0	0	0	0	0	0	0	0	0	0	0	0	0	0	0	0	0	0	0	0	0	0	0	0	0.000	0.000	0.000	0.000	0.000	0.000	0.000	0.000	0.000	0.000	0.000	0.000	0.000	0.000	283	1076	230	185	185	0.000	0.000	82	148	0	0	68	117	0	0	100	1	
2	11	5	03: G-16   LM00001156	lmo0916	9207	5825	100	87	85	31	47	47	5	78	68	0	217	170	127	28	28	4	73	64	0	0	0	0	0	0	0	0	0	0	0	0	0	0	0	0	0	0	0	0	0	0	0	0	0	0	0.000	0.000	0.000	0.000	0.000	0.000	0.000	0.000	0.000	0.000	0.000	0.000	0.000	0.000	283	1076	229	180	180	0.000	0.000	40	189	0	0	38	142	0	0	100	1	
2	12	5	03: G-19   LM00001159	lmo0919	9457	5825	100	71	69	15	48	48	4	80	71	0	179	137	76	28	29	3	87	84	0	0	0	0	0	0	0	0	0	0	0	0	0	0	0	0	0	0	0	0	0	0	0	0	0	0	0.000	0.000	0.000	0.000	0.000	0.000	0.000	0.000	0.000	0.000	0.000	0.000	0.000	0.000	283	1076	174	130	130	0.000	0.000	23	151	0	0	21	109	0	0	100	1	
2	13	5	03: G-22   LM00000290	lmo0922	9707	5825	100	152	153	83	46	47	4	88	83	0	248	206	132	28	28	3	86	84	0	0	0	0	0	0	0	0	0	0	0	0	0	0	0	0	0	0	0	0	0	0	0	0	0	0	0.000	0.000	0.000	0.000	0.000	0.000	0.000	0.000	0.000	0.000	0.000	0.000	0.000	0.000	283	1076	326	285	285	0.000	0.000	106	220	0	0	107	178	0	0	100	1	
2	14	5	03: K-01   LM00001199	lmo0997	9957	5825	100	201	171	94	47	47	4	90	81	0	596	474	345	28	28	3	87	81	0	0	0	0	0	0	0	0	0	0	0	0	0	0	0	0	0	0	0	0	0	0	0	0	0	0	0.000	0.000	0.000	0.000	0.000	0.000	0.000	0.000	0.000	0.000	0.000	0.000	0.000	0.000	283	1076	722	570	570	0.000	0.000	154	568	0	0	124	446	0	0	100	1	
2	15	5	03: K-04   LM00001201	lmo1000	10207	5825	100	79	79	24	47	48	4	82	77	0	119	99	52	28	28	3	82	76	0	0	0	0	0	0	0	0	0	0	0	0	0	0	0	0	0	0	0	0	0	0	0	0	0	0	0.000	0.000	0.000	0.000	0.000	0.000	0.000	0.000	0.000	0.000	0.000	0.000	0.000	0.000	283	1076	123	103	103	0.000	0.000	32	91	0	0	32	71	0	0	100	1	
2	16	5	03: K-07   LM00000304	lmo1003	10457	5825	100	300	255	160	47	47	4	87	82	0	924	682	505	27	27	3	89	83	0	0	0	0	0	0	0	0	0	0	0	0	0	0	0	0	0	0	0	0	0	0	0	0	0	0	0.000	0.000	0.000	0.000	0.000	0.000	0.000	0.000	0.000	0.000	0.000	0.000	0.000	0.000	283	1076	1150	863	863	0.000	0.000	253	897	0	0	208	655	0	0	100	1	
2	17	5	03: K-10   LM00002379	lmo1006	10707	5825	100	52	52	4	47	47	4	52	15	0	116	99	36	28	28	3	93	87	0	0	0	0	0	0	0	0	0	0	0	0	0	0	0	0	0	0	0	0	0	0	0	0	0	0	0.000	0.000	0.000	0.000	0.000	0.000	0.000	0.000	0.000	0.000	0.000	0.000	0.000	0.000	283	1076	93	76	76	0.000	0.000	5	88	0	0	5	71	0	0	100	1	
2	1	6	03: K-13   LM00001205	lmo1009	6707	6075	100	161	147	73	47	48	5	84	76	0	194	149	88	27	28	5	79	73	0	0	0	0	0	0	0	0	0	0	0	0	0	0	0	0	0	0	0	0	0	0	0	0	0	0	0.000	0.000	0.000	0.000	0.000	0.000	0.000	0.000	0.000	0.000	0.000	0.000	0.000	0.000	283	1076	281	222	222	0.000	0.000	114	167	0	0	100	122	0	0	100	1	
2	2	6	03: K-16   LM00000306	lmo1012	6957	6075	100	162	148	77	47	47	5	82	77	0	252	202	129	27	29	10	76	71	0	0	0	0	0	0	0	0	0	0	0	0	0	0	0	0	0	0	0	0	0	0	0	0	0	0	0.000	0.000	0.000	0.000	0.000	0.000	0.000	0.000	0.000	0.000	0.000	0.000	0.000	0.000	283	1076	340	276	276	0.000	0.000	115	225	0	0	101	175	0	0	100	1	
2	3	6	03: K-19   LM00000309	lmo1015	7207	6075	100	167	155	77	49	65	39	70	61	0	527	430	294	28	29	4	83	82	0	0	0	0	0	0	0	0	0	0	0	0	0	0	0	0	0	0	0	0	0	0	0	0	0	0	0.000	0.000	0.000	0.000	0.000	0.000	0.000	0.000	0.000	0.000	0.000	0.000	0.000	0.000	283	1076	617	508	508	0.000	0.000	118	499	0	0	106	402	0	0	100	1	
2	4	6	03: K-22   LM00002381	lmo1018	7457	6075	100	103	95	34	50	59	28	63	49	0	155	123	66	29	30	5	88	80	0	0	0	0	0	0	0	0	0	0	0	0	0	0	0	0	0	0	0	0	0	0	0	0	0	0	0.000	0.000	0.000	0.000	0.000	0.000	0.000	0.000	0.000	0.000	0.000	0.000	0.000	0.000	283	1076	179	139	139	0.000	0.000	53	126	0	0	45	94	0	0	100	1	
2	5	6	03: O-01   LM00000321	lmo1093	7707	6075	100	436	368	201	46	47	4	92	89	0	514	437	260	27	28	4	90	86	0	0	0	0	0	0	0	0	0	0	0	0	0	0	0	0	0	0	0	0	0	0	0	0	0	0	0.000	0.000	0.000	0.000	0.000	0.000	0.000	0.000	0.000	0.000	0.000	0.000	0.000	0.000	283	1076	877	732	732	0.000	0.000	390	487	0	0	322	410	0	0	100	1	
2	6	6	03: O-04   LM00000322	lmo1096	7957	6075	100	761	546	408	47	47	4	85	80	0	787	560	430	27	28	4	85	77	0	0	0	0	0	0	0	0	0	0	0	0	0	0	0	0	0	0	0	0	0	0	0	0	0	0	0.000	0.000	0.000	0.000	0.000	0.000	0.000	0.000	0.000	0.000	0.000	0.000	0.000	0.000	283	1076	1474	1032	1032	0.000	0.000	714	760	0	0	499	533	0	0	100	1	
2	7	6	03: O-07   LM00002426	lmo1099	8207	6075	100	55	55	6	46	47	4	71	52	0	112	89	50	28	28	4	82	73	0	0	0	0	0	0	0	0	0	0	0	0	0	0	0	0	0	0	0	0	0	0	0	0	0	0	0.000	0.000	0.000	0.000	0.000	0.000	0.000	0.000	0.000	0.000	0.000	0.000	0.000	0.000	283	1076	93	70	70	0.000	0.000	9	84	0	0	9	61	0	0	100	1	
2	8	6	03: O-10   LM00002429	lmo1102	8457	6075	100	50	50	4	47	47	4	33	10	0	107	83	40	28	28	3	83	76	0	0	0	0	0	0	0	0	0	0	0	0	0	0	0	0	0	0	0	0	0	0	0	0	0	0	0.000	0.000	0.000	0.000	0.000	0.000	0.000	0.000	0.000	0.000	0.000	0.000	0.000	0.000	283	1076	82	58	58	0.000	0.000	3	79	0	0	3	55	0	0	100	1	
2	9	6	03: O-13   LM00002432	lmo1105	8707	6075	100	51	52	6	47	47	5	49	19	0	128	103	45	27	28	3	91	85	0	0	0	0	0	0	0	0	0	0	0	0	0	0	0	0	0	0	0	0	0	0	0	0	0	0	0.000	0.000	0.000	0.000	0.000	0.000	0.000	0.000	0.000	0.000	0.000	0.000	0.000	0.000	283	1076	105	81	81	0.000	0.000	4	101	0	0	5	76	0	0	100	1	
2	10	6	03: O-16   LM00002435	lmo1108	8957	6075	100	51	51	4	47	47	4	48	17	0	117	88	44	28	28	4	76	71	0	0	0	0	0	0	0	0	0	0	0	0	0	0	0	0	0	0	0	0	0	0	0	0	0	0	0.000	0.000	0.000	0.000	0.000	0.000	0.000	0.000	0.000	0.000	0.000	0.000	0.000	0.000	283	1076	93	64	64	0.000	0.000	4	89	0	0	4	60	0	0	100	1	
2	11	6	03: O-19   LM00002438	lmo1111	9207	6075	100	52	52	6	47	47	4	63	27	0	126	102	45	28	28	3	86	82	0	0	0	0	0	0	0	0	0	0	0	0	0	0	0	0	0	0	0	0	0	0	0	0	0	0	0.000	0.000	0.000	0.000	0.000	0.000	0.000	0.000	0.000	0.000	0.000	0.000	0.000	0.000	283	1076	103	79	79	0.000	0.000	5	98	0	0	5	74	0	0	100	1	
2	12	6	03: O-22   LM00002441	lmo1114	9457	6075	100	53	53	5	47	47	4	67	41	0	123	98	43	28	28	3	89	85	0	0	0	0	0	0	0	0	0	0	0	0	0	0	0	0	0	0	0	0	0	0	0	0	0	0	0.000	0.000	0.000	0.000	0.000	0.000	0.000	0.000	0.000	0.000	0.000	0.000	0.000	0.000	283	1076	101	76	76	0.000	0.000	6	95	0	0	6	70	0	0	100	1	
2	13	6	04: C-01   LM00000346	lmo1185	9707	6075	100	55	56	8	47	48	5	68	42	0	119	101	35	27	27	3	94	93	0	0	0	0	0	0	0	0	0	0	0	0	0	0	0	0	0	0	0	0	0	0	0	0	0	0	0.000	0.000	0.000	0.000	0.000	0.000	0.000	0.000	0.000	0.000	0.000	0.000	0.000	0.000	283	1076	100	83	83	0.000	0.000	8	92	0	0	9	74	0	0	100	1	
2	14	6	04: C-04   LM00002459	lmo1188	9957	6075	100	58	57	9	46	47	4	77	65	0	123	99	47	27	27	4	88	82	0	0	0	0	0	0	0	0	0	0	0	0	0	0	0	0	0	0	0	0	0	0	0	0	0	0	0.000	0.000	0.000	0.000	0.000	0.000	0.000	0.000	0.000	0.000	0.000	0.000	0.000	0.000	283	1076	108	83	83	0.000	0.000	12	96	0	0	11	72	0	0	100	1	
2	15	6	04: C-07   LM00001264	lmo1191	10207	6075	100	62	61	12	47	47	4	77	66	0	299	236	120	26	26	3	86	85	0	0	0	0	0	0	0	0	0	0	0	0	0	0	0	0	0	0	0	0	0	0	0	0	0	0	0.000	0.000	0.000	0.000	0.000	0.000	0.000	0.000	0.000	0.000	0.000	0.000	0.000	0.000	283	1076	288	224	224	0.000	0.000	15	273	0	0	14	210	0	0	100	1	
2	16	6	04: C-10   LM00001266	lmo1194	10457	6075	100	53	54	7	47	47	4	58	38	0	121	102	40	27	27	3	92	86	0	0	0	0	0	0	0	0	0	0	0	0	0	0	0	0	0	0	0	0	0	0	0	0	0	0	0.000	0.000	0.000	0.000	0.000	0.000	0.000	0.000	0.000	0.000	0.000	0.000	0.000	0.000	283	1076	100	82	82	0.000	0.000	6	94	0	0	7	75	0	0	100	1	
2	17	6	04: C-13   LM00002463	lmo1197	10707	6075	100	57	56	7	47	47	5	70	52	0	129	105	44	26	26	3	92	88	0	0	0	0	0	0	0	0	0	0	0	0	0	0	0	0	0	0	0	0	0	0	0	0	0	0	0.000	0.000	0.000	0.000	0.000	0.000	0.000	0.000	0.000	0.000	0.000	0.000	0.000	0.000	283	1076	113	88	88	0.000	0.000	10	103	0	0	9	79	0	0	100	1	
2	1	7	04: C-16   LM00002465	lmo1200	6707	6325	100	64	65	11	47	47	4	86	80	0	200	170	80	26	27	4	92	86	0	0	0	0	0	0	0	0	0	0	0	0	0	0	0	0	0	0	0	0	0	0	0	0	0	0	0.000	0.000	0.000	0.000	0.000	0.000	0.000	0.000	0.000	0.000	0.000	0.000	0.000	0.000	283	1076	191	162	162	0.000	0.000	17	174	0	0	18	144	0	0	100	1	
2	2	7	04: C-19   LM00001269	lmo1203	6957	6325	100	55	55	7	47	46	4	65	49	0	132	99	50	27	27	3	80	77	0	0	0	0	0	0	0	0	0	0	0	0	0	0	0	0	0	0	0	0	0	0	0	0	0	0	0.000	0.000	0.000	0.000	0.000	0.000	0.000	0.000	0.000	0.000	0.000	0.000	0.000	0.000	283	1076	113	80	80	0.000	0.000	8	105	0	0	8	72	0	0	100	1	
2	3	7	04: C-22   LM00001272	lmo1206	7207	6325	100	52	52	6	47	47	4	51	26	0	126	104	43	28	28	3	94	90	0	0	0	0	0	0	0	0	0	0	0	0	0	0	0	0	0	0	0	0	0	0	0	0	0	0	0.000	0.000	0.000	0.000	0.000	0.000	0.000	0.000	0.000	0.000	0.000	0.000	0.000	0.000	283	1076	103	81	81	0.000	0.000	5	98	0	0	5	76	0	0	100	1	
2	4	7	04: G-01   LM00000368	lmo1281	7457	6325	100	135	124	52	47	48	4	94	86	0	205	165	87	27	27	3	92	90	0	0	0	0	0	0	0	0	0	0	0	0	0	0	0	0	0	0	0	0	0	0	0	0	0	0	0.000	0.000	0.000	0.000	0.000	0.000	0.000	0.000	0.000	0.000	0.000	0.000	0.000	0.000	283	1076	266	215	215	0.000	0.000	88	178	0	0	77	138	0	0	100	1	
2	5	7	04: G-04   LM00001314	lmo1284	7707	6325	100	67	65	14	47	48	4	76	67	0	199	148	87	27	28	4	78	74	0	0	0	0	0	0	0	0	0	0	0	0	0	0	0	0	0	0	0	0	0	0	0	0	0	0	0.000	0.000	0.000	0.000	0.000	0.000	0.000	0.000	0.000	0.000	0.000	0.000	0.000	0.000	283	1076	192	139	139	0.000	0.000	20	172	0	0	18	121	0	0	100	1	
2	6	7	04: G-07   LM00001316	lmo1287	7957	6325	100	287	245	177	48	48	5	82	72	0	567	412	335	29	29	4	81	74	0	0	0	0	0	0	0	0	0	0	0	0	0	0	0	0	0	0	0	0	0	0	0	0	0	0	0.000	0.000	0.000	0.000	0.000	0.000	0.000	0.000	0.000	0.000	0.000	0.000	0.000	0.000	283	1076	777	580	580	0.000	0.000	239	538	0	0	197	383	0	0	100	1	
2	7	7	04: G-10   LM00002484	lmo1290	8207	6325	100	52	53	6	47	47	4	55	30	0	124	103	41	28	28	4	92	88	0	0	0	0	0	0	0	0	0	0	0	0	0	0	0	0	0	0	0	0	0	0	0	0	0	0	0.000	0.000	0.000	0.000	0.000	0.000	0.000	0.000	0.000	0.000	0.000	0.000	0.000	0.000	283	1076	101	81	81	0.000	0.000	5	96	0	0	6	75	0	0	100	1	
2	8	7	04: G-13   LM00001318	lmo1293	8457	6325	100	392	322	184	47	47	5	94	88	0	1045	801	524	28	28	5	88	85	0	0	0	0	0	0	0	0	0	0	0	0	0	0	0	0	0	0	0	0	0	0	0	0	0	0	0.000	0.000	0.000	0.000	0.000	0.000	0.000	0.000	0.000	0.000	0.000	0.000	0.000	0.000	283	1076	1362	1048	1048	0.000	0.000	345	1017	0	0	275	773	0	0	100	1	
2	9	7	04: G-16   LM00001320	lmo1296	8707	6325	100	75	73	21	47	48	5	76	67	0	162	129	68	27	28	4	86	82	0	0	0	0	0	0	0	0	0	0	0	0	0	0	0	0	0	0	0	0	0	0	0	0	0	0	0.000	0.000	0.000	0.000	0.000	0.000	0.000	0.000	0.000	0.000	0.000	0.000	0.000	0.000	283	1076	163	128	128	0.000	0.000	28	135	0	0	26	102	0	0	100	1	
2	10	7	04: G-19   LM00000372	lmo1299	8957	6325	100	1406	1117	765	47	47	4	94	92	0	758	597	406	27	28	3	90	85	0	0	0	0	0	0	0	0	0	0	0	0	0	0	0	0	0	0	0	0	0	0	0	0	0	0	0.000	0.000	0.000	0.000	0.000	0.000	0.000	0.000	0.000	0.000	0.000	0.000	0.000	0.000	283	1076	2090	1640	1640	0.000	0.000	1359	731	0	0	1070	570	0	0	100	1	
2	11	7	04: G-22   LM00001321	lmo1302	9207	6325	100	975	743	500	47	47	4	93	89	0	755	582	404	28	28	3	90	84	0	0	0	0	0	0	0	0	0	0	0	0	0	0	0	0	0	0	0	0	0	0	0	0	0	0	0.000	0.000	0.000	0.000	0.000	0.000	0.000	0.000	0.000	0.000	0.000	0.000	0.000	0.000	283	1076	1655	1250	1250	0.000	0.000	928	727	0	0	696	554	0	0	100	1	
2	12	7	04: K-01   LM00001361	lmo1377	9457	6325	100	323	261	176	47	47	4	83	78	0	409	286	208	28	28	3	78	73	0	0	0	0	0	0	0	0	0	0	0	0	0	0	0	0	0	0	0	0	0	0	0	0	0	0	0.000	0.000	0.000	0.000	0.000	0.000	0.000	0.000	0.000	0.000	0.000	0.000	0.000	0.000	283	1076	657	472	472	0.000	0.000	276	381	0	0	214	258	0	0	100	1	
2	13	7	04: K-04   LM00001363	lmo1380	9707	6325	100	453	371	223	47	47	5	98	92	0	424	331	205	28	28	4	87	84	0	0	0	0	0	0	0	0	0	0	0	0	0	0	0	0	0	0	0	0	0	0	0	0	0	0	0.000	0.000	0.000	0.000	0.000	0.000	0.000	0.000	0.000	0.000	0.000	0.000	0.000	0.000	283	1076	802	627	627	0.000	0.000	406	396	0	0	324	303	0	0	100	1	
2	14	7	04: K-07   LM00001365	lmo1383	9957	6325	100	52	52	5	48	48	4	39	17	0	113	90	42	26	27	4	85	79	0	0	0	0	0	0	0	0	0	0	0	0	0	0	0	0	0	0	0	0	0	0	0	0	0	0	0.000	0.000	0.000	0.000	0.000	0.000	0.000	0.000	0.000	0.000	0.000	0.000	0.000	0.000	283	1076	91	68	68	0.000	0.000	4	87	0	0	4	64	0	0	100	1	
2	15	7	04: K-10   LM00001367	lmo1386	10207	6325	100	56	56	7	47	47	4	73	51	0	127	103	46	27	27	4	90	83	0	0	0	0	0	0	0	0	0	0	0	0	0	0	0	0	0	0	0	0	0	0	0	0	0	0	0.000	0.000	0.000	0.000	0.000	0.000	0.000	0.000	0.000	0.000	0.000	0.000	0.000	0.000	283	1076	109	85	85	0.000	0.000	9	100	0	0	9	76	0	0	100	1	
2	16	7	04: K-13   LM00000391	lmo1389	10457	6325	100	501	394	258	47	48	4	92	86	0	511	389	254	26	27	3	90	87	0	0	0	0	0	0	0	0	0	0	0	0	0	0	0	0	0	0	0	0	0	0	0	0	0	0	0.000	0.000	0.000	0.000	0.000	0.000	0.000	0.000	0.000	0.000	0.000	0.000	0.000	0.000	283	1076	939	710	710	0.000	0.000	454	485	0	0	347	363	0	0	100	1	
2	17	7	04: K-16   LM00001368	lmo1392	10707	6325	100	128	113	50	47	48	5	84	76	0	256	208	138	26	27	4	79	75	0	0	0	0	0	0	0	0	0	0	0	0	0	0	0	0	0	0	0	0	0	0	0	0	0	0	0.000	0.000	0.000	0.000	0.000	0.000	0.000	0.000	0.000	0.000	0.000	0.000	0.000	0.000	283	1076	311	248	248	0.000	0.000	81	230	0	0	66	182	0	0	100	1	
2	1	8	04: K-19   LM00001370	lmo1395	6707	6575	100	260	230	152	47	47	4	83	78	0	527	402	303	27	27	3	81	77	0	0	0	0	0	0	0	0	0	0	0	0	0	0	0	0	0	0	0	0	0	0	0	0	0	0	0.000	0.000	0.000	0.000	0.000	0.000	0.000	0.000	0.000	0.000	0.000	0.000	0.000	0.000	283	1076	713	558	558	0.000	0.000	213	500	0	0	183	375	0	0	100	1	
2	2	8	04: K-22   LM00001372	lmo1398	6957	6575	100	614	461	296	47	48	5	87	80	0	755	567	387	27	27	4	83	78	0	0	0	0	0	0	0	0	0	0	0	0	0	0	0	0	0	0	0	0	0	0	0	0	0	0	0.000	0.000	0.000	0.000	0.000	0.000	0.000	0.000	0.000	0.000	0.000	0.000	0.000	0.000	283	1076	1295	954	954	0.000	0.000	567	728	0	0	414	540	0	0	100	1	
2	3	8	04: O-01   LM00000408	lmo1473	7207	6575	100	4127	3284	2191	47	47	4	97	95	0	5400	4350	3015	27	28	4	89	86	0	0	0	0	0	0	0	0	0	0	0	0	0	0	0	0	0	0	0	0	0	0	0	0	0	0	0.000	0.000	0.000	0.000	0.000	0.000	0.000	0.000	0.000	0.000	0.000	0.000	0.000	0.000	283	1076	9453	7560	7560	0.000	0.000	4080	5373	0	0	3237	4323	0	0	100	1	
2	4	8	04: O-04   LM00001421	lmo1476	7457	6575	100	58	59	9	47	47	4	78	59	0	133	111	47	27	27	3	87	84	0	0	0	0	0	0	0	0	0	0	0	0	0	0	0	0	0	0	0	0	0	0	0	0	0	0	0.000	0.000	0.000	0.000	0.000	0.000	0.000	0.000	0.000	0.000	0.000	0.000	0.000	0.000	283	1076	117	96	96	0.000	0.000	11	106	0	0	12	84	0	0	100	1	
2	5	8	04: O-07   LM00000411	lmo1479	7707	6575	100	209	173	89	46	47	4	87	80	0	267	209	133	27	27	3	82	77	0	0	0	0	0	0	0	0	0	0	0	0	0	0	0	0	0	0	0	0	0	0	0	0	0	0	0.000	0.000	0.000	0.000	0.000	0.000	0.000	0.000	0.000	0.000	0.000	0.000	0.000	0.000	283	1076	403	309	309	0.000	0.000	163	240	0	0	127	182	0	0	100	1	
2	6	8	04: O-10   LM00002525	lmo1482	7957	6575	100	105	94	30	47	47	5	89	83	0	158	128	59	27	28	3	90	86	0	0	0	0	0	0	0	0	0	0	0	0	0	0	0	0	0	0	0	0	0	0	0	0	0	0	0.000	0.000	0.000	0.000	0.000	0.000	0.000	0.000	0.000	0.000	0.000	0.000	0.000	0.000	283	1076	189	148	148	0.000	0.000	58	131	0	0	47	101	0	0	100	1	
2	7	8	04: O-13   LM00001423	lmo1485	8207	6575	100	72	72	16	47	47	4	87	75	0	166	143	67	27	28	3	94	92	0	0	0	0	0	0	0	0	0	0	0	0	0	0	0	0	0	0	0	0	0	0	0	0	0	0	0.000	0.000	0.000	0.000	0.000	0.000	0.000	0.000	0.000	0.000	0.000	0.000	0.000	0.000	283	1076	164	141	141	0.000	0.000	25	139	0	0	25	116	0	0	100	1	
2	8	8	04: O-16   LM00001425	lmo1488	8457	6575	100	377	317	219	48	48	4	86	80	0	604	444	341	28	29	4	81	72	0	0	0	0	0	0	0	0	0	0	0	0	0	0	0	0	0	0	0	0	0	0	0	0	0	0	0.000	0.000	0.000	0.000	0.000	0.000	0.000	0.000	0.000	0.000	0.000	0.000	0.000	0.000	283	1076	905	685	685	0.000	0.000	329	576	0	0	269	416	0	0	100	1	
2	9	8	04: O-19   LM00001426	lmo1491	8707	6575	100	118	114	52	48	48	4	88	76	0	228	180	107	29	30	4	88	81	0	0	0	0	0	0	0	0	0	0	0	0	0	0	0	0	0	0	0	0	0	0	0	0	0	0	0.000	0.000	0.000	0.000	0.000	0.000	0.000	0.000	0.000	0.000	0.000	0.000	0.000	0.000	283	1076	269	217	217	0.000	0.000	70	199	0	0	66	151	0	0	100	1	
2	10	8	04: O-22   LM00002529	lmo1494	8957	6575	100	65	64	13	48	48	4	76	66	0	159	125	68	29	29	5	83	75	0	0	0	0	0	0	0	0	0	0	0	0	0	0	0	0	0	0	0	0	0	0	0	0	0	0	0.000	0.000	0.000	0.000	0.000	0.000	0.000	0.000	0.000	0.000	0.000	0.000	0.000	0.000	283	1076	147	112	112	0.000	0.000	17	130	0	0	16	96	0	0	100	1	
2	11	8	05: C-01   LM00001469	lmo1565	9207	6575	100	104	102	46	47	47	5	80	68	0	195	154	96	30	30	4	85	77	0	0	0	0	0	0	0	0	0	0	0	0	0	0	0	0	0	0	0	0	0	0	0	0	0	0	0.000	0.000	0.000	0.000	0.000	0.000	0.000	0.000	0.000	0.000	0.000	0.000	0.000	0.000	283	1076	222	179	179	0.000	0.000	57	165	0	0	55	124	0	0	100	1	
2	12	8	05: C-04   LM00001472	lmo1568	9457	6575	100	145	130	59	48	48	5	87	82	0	157	131	64	29	29	3	88	85	0	0	0	0	0	0	0	0	0	0	0	0	0	0	0	0	0	0	0	0	0	0	0	0	0	0	0.000	0.000	0.000	0.000	0.000	0.000	0.000	0.000	0.000	0.000	0.000	0.000	0.000	0.000	283	1076	225	184	184	0.000	0.000	97	128	0	0	82	102	0	0	100	1	
2	13	8	05: C-07   LM00000435	lmo1571	9707	6575	100	747	655	361	47	47	4	100	98	0	993	829	488	28	28	3	95	93	0	0	0	0	0	0	0	0	0	0	0	0	0	0	0	0	0	0	0	0	0	0	0	0	0	0	0.000	0.000	0.000	0.000	0.000	0.000	0.000	0.000	0.000	0.000	0.000	0.000	0.000	0.000	283	1076	1665	1409	1409	0.000	0.000	700	965	0	0	608	801	0	0	100	1	
2	14	8	05: C-10   LM00000436	lmo1574	9957	6575	100	219	188	96	47	47	4	90	84	0	191	156	77	26	27	3	92	90	0	0	0	0	0	0	0	0	0	0	0	0	0	0	0	0	0	0	0	0	0	0	0	0	0	0	0.000	0.000	0.000	0.000	0.000	0.000	0.000	0.000	0.000	0.000	0.000	0.000	0.000	0.000	283	1076	337	271	271	0.000	0.000	172	165	0	0	141	130	0	0	100	1	
2	15	8	05: C-13   LM00000437	lmo1577	10207	6575	100	251	213	128	48	48	4	84	77	0	258	189	121	26	26	3	84	79	0	0	0	0	0	0	0	0	0	0	0	0	0	0	0	0	0	0	0	0	0	0	0	0	0	0	0.000	0.000	0.000	0.000	0.000	0.000	0.000	0.000	0.000	0.000	0.000	0.000	0.000	0.000	283	1076	435	328	328	0.000	0.000	203	232	0	0	165	163	0	0	100	1	
2	16	8	05: C-16   LM00001480	lmo1580	10457	6575	100	66	64	10	48	48	4	84	72	0	108	91	37	27	27	3	88	85	0	0	0	0	0	0	0	0	0	0	0	0	0	0	0	0	0	0	0	0	0	0	0	0	0	0	0.000	0.000	0.000	0.000	0.000	0.000	0.000	0.000	0.000	0.000	0.000	0.000	0.000	0.000	283	1076	99	80	80	0.000	0.000	18	81	0	0	16	64	0	0	100	1	
2	17	8	05: C-19   LM00000440	lmo1583	10707	6575	100	121	106	44	48	48	4	81	76	0	307	230	157	26	27	3	82	76	0	0	0	0	0	0	0	0	0	0	0	0	0	0	0	0	0	0	0	0	0	0	0	0	0	0	0.000	0.000	0.000	0.000	0.000	0.000	0.000	0.000	0.000	0.000	0.000	0.000	0.000	0.000	283	1076	354	262	262	0.000	0.000	73	281	0	0	58	204	0	0	100	1	
2	1	9	05: C-22   LM00000442	lmo1586	6707	6825	100	1130	823	631	47	47	4	88	83	0	1356	886	700	27	27	3	84	80	0	0	0	0	0	0	0	0	0	0	0	0	0	0	0	0	0	0	0	0	0	0	0	0	0	0	0.000	0.000	0.000	0.000	0.000	0.000	0.000	0.000	0.000	0.000	0.000	0.000	0.000	0.000	283	1076	2412	1635	1635	0.000	0.000	1083	1329	0	0	776	859	0	0	100	1	
2	2	9	05: G-01   LM00001523	lmo1661	6957	6825	100	49	49	5	47	47	4	29	10	0	121	91	48	27	27	3	74	71	0	0	0	0	0	0	0	0	0	0	0	0	0	0	0	0	0	0	0	0	0	0	0	0	0	0	0.000	0.000	0.000	0.000	0.000	0.000	0.000	0.000	0.000	0.000	0.000	0.000	0.000	0.000	283	1076	96	66	66	0.000	0.000	2	94	0	0	2	64	0	0	100	1	
2	3	9	05: G-04   LM00001525	lmo1664	7207	6825	100	53	53	6	46	47	4	75	35	0	120	100	40	28	29	4	91	84	0	0	0	0	0	0	0	0	0	0	0	0	0	0	0	0	0	0	0	0	0	0	0	0	0	0	0.000	0.000	0.000	0.000	0.000	0.000	0.000	0.000	0.000	0.000	0.000	0.000	0.000	0.000	283	1076	99	79	79	0.000	0.000	7	92	0	0	7	72	0	0	100	1	
2	4	9	05: G-07   LM00001527	lmo1667	7457	6825	100	79	79	27	47	48	5	77	67	0	149	120	67	27	28	4	82	75	0	0	0	0	0	0	0	0	0	0	0	0	0	0	0	0	0	0	0	0	0	0	0	0	0	0	0.000	0.000	0.000	0.000	0.000	0.000	0.000	0.000	0.000	0.000	0.000	0.000	0.000	0.000	283	1076	154	125	125	0.000	0.000	32	122	0	0	32	93	0	0	100	1	
2	5	9	05: G-10   LM00002563	lmo1670	7707	6825	100	65	66	16	47	47	4	72	65	0	142	108	58	27	28	4	81	74	0	0	0	0	0	0	0	0	0	0	0	0	0	0	0	0	0	0	0	0	0	0	0	0	0	0	0.000	0.000	0.000	0.000	0.000	0.000	0.000	0.000	0.000	0.000	0.000	0.000	0.000	0.000	283	1076	133	100	100	0.000	0.000	18	115	0	0	19	81	0	0	100	1	
2	6	9	05: G-13   LM00000456	lmo1673	7957	6825	100	958	735	480	48	48	4	88	85	0	1313	1025	715	27	28	3	87	83	0	0	0	0	0	0	0	0	0	0	0	0	0	0	0	0	0	0	0	0	0	0	0	0	0	0	0.000	0.000	0.000	0.000	0.000	0.000	0.000	0.000	0.000	0.000	0.000	0.000	0.000	0.000	283	1076	2196	1685	1685	0.000	0.000	910	1286	0	0	687	998	0	0	100	1	
2	7	9	05: G-16   LM00000457	lmo1676	8207	6825	100	329	258	162	47	47	4	83	77	0	357	266	181	27	27	3	84	79	0	0	0	0	0	0	0	0	0	0	0	0	0	0	0	0	0	0	0	0	0	0	0	0	0	0	0.000	0.000	0.000	0.000	0.000	0.000	0.000	0.000	0.000	0.000	0.000	0.000	0.000	0.000	283	1076	612	450	450	0.000	0.000	282	330	0	0	211	239	0	0	100	1	
2	8	9	05: G-19   LM00001534	lmo1679	8457	6825	100	59	59	9	47	47	4	75	61	0	131	104	53	27	28	3	87	79	0	0	0	0	0	0	0	0	0	0	0	0	0	0	0	0	0	0	0	0	0	0	0	0	0	0	0.000	0.000	0.000	0.000	0.000	0.000	0.000	0.000	0.000	0.000	0.000	0.000	0.000	0.000	283	1076	116	89	89	0.000	0.000	12	104	0	0	12	77	0	0	100	1	
2	9	9	05: G-22   LM00001537	lmo1682	8707	6825	100	67	68	15	48	48	4	83	76	0	136	111	53	28	28	3	87	81	0	0	0	0	0	0	0	0	0	0	0	0	0	0	0	0	0	0	0	0	0	0	0	0	0	0	0.000	0.000	0.000	0.000	0.000	0.000	0.000	0.000	0.000	0.000	0.000	0.000	0.000	0.000	283	1076	127	103	103	0.000	0.000	19	108	0	0	20	83	0	0	100	1	
2	10	9	05: K-01   LM00001581	lmo1757	8957	6825	100	869	670	428	48	48	4	96	92	0	1275	957	620	28	29	4	97	92	0	0	0	0	0	0	0	0	0	0	0	0	0	0	0	0	0	0	0	0	0	0	0	0	0	0	0.000	0.000	0.000	0.000	0.000	0.000	0.000	0.000	0.000	0.000	0.000	0.000	0.000	0.000	283	1076	2068	1551	1551	0.000	0.000	821	1247	0	0	622	929	0	0	100	1	
2	11	9	05: K-04   LM00001583	lmo1760	9207	6825	100	55	57	9	48	48	5	65	41	0	114	94	38	29	30	14	78	73	0	0	0	0	0	0	0	0	0	0	0	0	0	0	0	0	0	0	0	0	0	0	0	0	0	0	0.000	0.000	0.000	0.000	0.000	0.000	0.000	0.000	0.000	0.000	0.000	0.000	0.000	0.000	283	1076	92	74	74	0.000	0.000	7	85	0	0	9	65	0	0	100	1	
2	12	9	05: K-07   LM00001586	lmo1763	9457	6825	100	112	104	41	48	48	4	86	80	0	174	136	75	29	29	4	90	81	0	0	0	0	0	0	0	0	0	0	0	0	0	0	0	0	0	0	0	0	0	0	0	0	0	0	0.000	0.000	0.000	0.000	0.000	0.000	0.000	0.000	0.000	0.000	0.000	0.000	0.000	0.000	283	1076	209	163	163	0.000	0.000	64	145	0	0	56	107	0	0	100	1	
2	13	9	05: K-10   LM00002577	lmo1766	9707	6825	100	51	51	5	48	48	4	41	14	0	112	91	38	29	29	4	86	82	0	0	0	0	0	0	0	0	0	0	0	0	0	0	0	0	0	0	0	0	0	0	0	0	0	0	0.000	0.000	0.000	0.000	0.000	0.000	0.000	0.000	0.000	0.000	0.000	0.000	0.000	0.000	283	1076	86	65	65	0.000	0.000	3	83	0	0	3	62	0	0	100	1	
2	14	9	05: K-13   LM00000479	lmo1769	9957	6825	100	195	173	88	48	48	5	93	86	0	258	204	118	27	27	4	94	88	0	0	0	0	0	0	0	0	0	0	0	0	0	0	0	0	0	0	0	0	0	0	0	0	0	0	0.000	0.000	0.000	0.000	0.000	0.000	0.000	0.000	0.000	0.000	0.000	0.000	0.000	0.000	283	1076	378	302	302	0.000	0.000	147	231	0	0	125	177	0	0	100	1	
2	15	9	05: K-16   LM00001591	lmo1772	10207	6825	100	222	188	102	47	47	4	91	84	0	178	148	85	27	27	4	89	83	0	0	0	0	0	0	0	0	0	0	0	0	0	0	0	0	0	0	0	0	0	0	0	0	0	0	0.000	0.000	0.000	0.000	0.000	0.000	0.000	0.000	0.000	0.000	0.000	0.000	0.000	0.000	283	1076	326	262	262	0.000	0.000	175	151	0	0	141	121	0	0	100	1	
2	16	9	05: K-19   LM00000482	lmo1775	10457	6825	100	253	215	109	47	48	5	94	86	0	140	116	54	27	27	3	89	86	0	0	0	0	0	0	0	0	0	0	0	0	0	0	0	0	0	0	0	0	0	0	0	0	0	0	0.000	0.000	0.000	0.000	0.000	0.000	0.000	0.000	0.000	0.000	0.000	0.000	0.000	0.000	283	1076	319	257	257	0.000	0.000	206	113	0	0	168	89	0	0	100	1	
2	17	9	05: K-22   LM00001594	lmo1778	10707	6825	100	89	86	23	47	47	4	90	87	0	184	151	70	27	27	5	96	89	0	0	0	0	0	0	0	0	0	0	0	0	0	0	0	0	0	0	0	0	0	0	0	0	0	0	0.000	0.000	0.000	0.000	0.000	0.000	0.000	0.000	0.000	0.000	0.000	0.000	0.000	0.000	283	1076	199	163	163	0.000	0.000	42	157	0	0	39	124	0	0	100	1	
2	1	10	05: O-01   LM00001639	lmo1853	6707	7075	100	143	132	59	47	47	4	84	80	0	267	209	124	27	27	3	89	83	0	0	0	0	0	0	0	0	0	0	0	0	0	0	0	0	0	0	0	0	0	0	0	0	0	0	0.000	0.000	0.000	0.000	0.000	0.000	0.000	0.000	0.000	0.000	0.000	0.000	0.000	0.000	283	1076	336	267	267	0.000	0.000	96	240	0	0	85	182	0	0	100	1	
2	2	10	05: O-04   LM00001641	lmo1856	6957	7075	100	490	399	243	47	48	5	94	87	0	437	353	209	26	28	3	90	87	0	0	0	0	0	0	0	0	0	0	0	0	0	0	0	0	0	0	0	0	0	0	0	0	0	0	0.000	0.000	0.000	0.000	0.000	0.000	0.000	0.000	0.000	0.000	0.000	0.000	0.000	0.000	283	1076	854	679	679	0.000	0.000	443	411	0	0	352	327	0	0	100	1	
2	3	10	05: O-07   LM00001644	lmo1859	7207	7075	100	668	564	388	46	47	5	89	83	0	836	639	463	29	29	4	89	82	0	0	0	0	0	0	0	0	0	0	0	0	0	0	0	0	0	0	0	0	0	0	0	0	0	0	0.000	0.000	0.000	0.000	0.000	0.000	0.000	0.000	0.000	0.000	0.000	0.000	0.000	0.000	283	1076	1429	1128	1128	0.000	0.000	622	807	0	0	518	610	0	0	100	1	
2	4	10	05: O-10   LM00001647	lmo1862	7457	7075	100	281	259	132	47	48	4	97	94	0	424	360	194	28	28	4	90	88	0	0	0	0	0	0	0	0	0	0	0	0	0	0	0	0	0	0	0	0	0	0	0	0	0	0	0.000	0.000	0.000	0.000	0.000	0.000	0.000	0.000	0.000	0.000	0.000	0.000	0.000	0.000	283	1076	630	544	544	0.000	0.000	234	396	0	0	212	332	0	0	100	1	
2	5	10	05: O-13   LM00001650	lmo1865	7707	7075	100	52	52	5	47	47	4	54	25	0	127	111	39	28	28	4	90	89	0	0	0	0	0	0	0	0	0	0	0	0	0	0	0	0	0	0	0	0	0	0	0	0	0	0	0.000	0.000	0.000	0.000	0.000	0.000	0.000	0.000	0.000	0.000	0.000	0.000	0.000	0.000	283	1076	104	88	88	0.000	0.000	5	99	0	0	5	83	0	0	100	1	
2	6	10	05: O-16   LM00001653	lmo1868	7957	7075	100	128	119	62	47	47	4	79	71	0	155	126	75	27	27	4	83	76	0	0	0	0	0	0	0	0	0	0	0	0	0	0	0	0	0	0	0	0	0	0	0	0	0	0	0.000	0.000	0.000	0.000	0.000	0.000	0.000	0.000	0.000	0.000	0.000	0.000	0.000	0.000	283	1076	209	171	171	0.000	0.000	81	128	0	0	72	99	0	0	100	1	
2	7	10	05: O-19   LM00000502	lmo1871	8207	7075	100	144	127	54	47	47	4	85	83	0	153	126	63	27	27	3	87	81	0	0	0	0	0	0	0	0	0	0	0	0	0	0	0	0	0	0	0	0	0	0	0	0	0	0	0.000	0.000	0.000	0.000	0.000	0.000	0.000	0.000	0.000	0.000	0.000	0.000	0.000	0.000	283	1076	223	179	179	0.000	0.000	97	126	0	0	80	99	0	0	100	1	
2	8	10	05: O-22   LM00000503	lmo1874	8457	7075	100	106	99	41	47	47	4	82	77	0	240	208	135	26	27	4	90	81	0	0	0	0	0	0	0	0	0	0	0	0	0	0	0	0	0	0	0	0	0	0	0	0	0	0	0.000	0.000	0.000	0.000	0.000	0.000	0.000	0.000	0.000	0.000	0.000	0.000	0.000	0.000	283	1076	273	234	234	0.000	0.000	59	214	0	0	52	182	0	0	100	1	
2	9	10	06: C-01   LM00001693	lmo1945	8707	7075	100	123	123	61	47	48	5	83	75	0	212	166	104	26	27	5	77	73	0	0	0	0	0	0	0	0	0	0	0	0	0	0	0	0	0	0	0	0	0	0	0	0	0	0	0.000	0.000	0.000	0.000	0.000	0.000	0.000	0.000	0.000	0.000	0.000	0.000	0.000	0.000	283	1076	262	216	216	0.000	0.000	76	186	0	0	76	140	0	0	100	1	
2	10	10	06: C-04   LM00000522	lmo1948	8957	7075	100	73	69	17	47	47	5	77	67	0	130	109	49	28	28	4	92	86	0	0	0	0	0	0	0	0	0	0	0	0	0	0	0	0	0	0	0	0	0	0	0	0	0	0	0.000	0.000	0.000	0.000	0.000	0.000	0.000	0.000	0.000	0.000	0.000	0.000	0.000	0.000	283	1076	128	103	103	0.000	0.000	26	102	0	0	22	81	0	0	100	1	
2	11	10	06: C-07   LM00000523	lmo1951	9207	7075	100	216	183	105	47	47	4	90	81	0	247	205	132	28	28	4	85	78	0	0	0	0	0	0	0	0	0	0	0	0	0	0	0	0	0	0	0	0	0	0	0	0	0	0	0.000	0.000	0.000	0.000	0.000	0.000	0.000	0.000	0.000	0.000	0.000	0.000	0.000	0.000	283	1076	388	313	313	0.000	0.000	169	219	0	0	136	177	0	0	100	1	
2	12	10	06: C-10   LM00001699	lmo1954	9457	7075	100	594	508	276	47	48	5	98	94	0	647	547	300	28	29	3	96	95	0	0	0	0	0	0	0	0	0	0	0	0	0	0	0	0	0	0	0	0	0	0	0	0	0	0	0.000	0.000	0.000	0.000	0.000	0.000	0.000	0.000	0.000	0.000	0.000	0.000	0.000	0.000	283	1076	1166	980	980	0.000	0.000	547	619	0	0	461	519	0	0	100	1	
2	13	10	06: C-13   LM00001701	lmo1957	9707	7075	100	55	56	9	47	48	4	72	49	0	111	89	41	27	28	3	90	85	0	0	0	0	0	0	0	0	0	0	0	0	0	0	0	0	0	0	0	0	0	0	0	0	0	0	0.000	0.000	0.000	0.000	0.000	0.000	0.000	0.000	0.000	0.000	0.000	0.000	0.000	0.000	283	1076	92	71	71	0.000	0.000	8	84	0	0	9	62	0	0	100	1	
2	14	10	06: C-16   LM00001704	lmo1960	9957	7075	100	69	70	13	48	48	5	92	81	0	123	110	36	28	28	3	97	95	0	0	0	0	0	0	0	0	0	0	0	0	0	0	0	0	0	0	0	0	0	0	0	0	0	0	0.000	0.000	0.000	0.000	0.000	0.000	0.000	0.000	0.000	0.000	0.000	0.000	0.000	0.000	283	1076	116	104	104	0.000	0.000	21	95	0	0	22	82	0	0	100	1	
2	15	10	06: C-19   LM00000525	lmo1963	10207	7075	100	290	231	135	48	48	5	84	77	0	253	190	116	27	27	4	88	84	0	0	0	0	0	0	0	0	0	0	0	0	0	0	0	0	0	0	0	0	0	0	0	0	0	0	0.000	0.000	0.000	0.000	0.000	0.000	0.000	0.000	0.000	0.000	0.000	0.000	0.000	0.000	283	1076	468	346	346	0.000	0.000	242	226	0	0	183	163	0	0	100	1	
2	16	10	06: C-22   LM00000526	lmo1966	10457	7075	100	367	603	532	48	48	5	89	80	0	993	1012	927	27	27	3	87	77	0	0	0	0	0	0	0	0	0	0	0	0	0	0	0	0	0	0	0	0	0	0	0	0	0	0	0.000	0.000	0.000	0.000	0.000	0.000	0.000	0.000	0.000	0.000	0.000	0.000	0.000	0.000	283	1076	1285	1540	1540	0.000	0.000	319	966	0	0	555	985	0	0	100	1	
2	17	10	06: G-01   LM00000547	lmo2041	10707	7075	100	466	375	239	47	47	4	93	85	0	275	219	138	26	26	3	85	81	0	0	0	0	0	0	0	0	0	0	0	0	0	0	0	0	0	0	0	0	0	0	0	0	0	0	0.000	0.000	0.000	0.000	0.000	0.000	0.000	0.000	0.000	0.000	0.000	0.000	0.000	0.000	283	1076	668	521	521	0.000	0.000	419	249	0	0	328	193	0	0	100	1	
2	1	11	06: G-04   LM00001747	lmo2044	6707	7325	100	65	64	12	46	46	4	85	76	0	109	93	35	26	26	3	96	88	0	0	0	0	0	0	0	0	0	0	0	0	0	0	0	0	0	0	0	0	0	0	0	0	0	0	0.000	0.000	0.000	0.000	0.000	0.000	0.000	0.000	0.000	0.000	0.000	0.000	0.000	0.000	283	1076	102	85	85	0.000	0.000	19	83	0	0	18	67	0	0	100	1	
2	2	11	06: G-07   LM00002824	lmo2047	6957	7325	100	1413	1038	708	47	47	4	92	85	0	2214	1688	1194	27	28	4	95	89	0	0	0	0	0	0	0	0	0	0	0	0	0	0	0	0	0	0	0	0	0	0	0	0	0	0	0.000	0.000	0.000	0.000	0.000	0.000	0.000	0.000	0.000	0.000	0.000	0.000	0.000	0.000	283	1076	3553	2652	2652	0.000	0.000	1366	2187	0	0	991	1661	0	0	100	1	
2	3	11	06: G-10   LM00001748	lmo2050	7207	7325	100	204	184	83	47	849	6856	0	0	0	152	133	61	29	1251	8688	0	0	0	0	0	0	0	0	0	0	0	0	0	0	0	0	0	0	0	0	0	0	0	0	0	0	0	0	0.000	0.000	0.000	0.000	0.000	0.000	0.000	0.000	0.000	0.000	0.000	0.000	0.000	0.000	283	1076	280	241	241	0.000	0.000	157	123	0	0	137	104	0	0	100	1	
2	4	11	06: G-13   LM00001751	lmo2053	7457	7325	100	77	78	23	47	47	4	84	79	0	146	121	57	28	28	4	86	81	0	0	0	0	0	0	0	0	0	0	0	0	0	0	0	0	0	0	0	0	0	0	0	0	0	0	0.000	0.000	0.000	0.000	0.000	0.000	0.000	0.000	0.000	0.000	0.000	0.000	0.000	0.000	283	1076	148	124	124	0.000	0.000	30	118	0	0	31	93	0	0	100	1	
2	5	11	06: G-16   LM00001753	lmo2056	7707	7325	100	120	109	43	47	47	4	87	82	0	202	160	89	28	28	3	89	85	0	0	0	0	0	0	0	0	0	0	0	0	0	0	0	0	0	0	0	0	0	0	0	0	0	0	0.000	0.000	0.000	0.000	0.000	0.000	0.000	0.000	0.000	0.000	0.000	0.000	0.000	0.000	283	1076	247	194	194	0.000	0.000	73	174	0	0	62	132	0	0	100	1	
2	6	11	06: G-19   LM00001756	lmo2059	7957	7325	100	54	54	8	47	47	4	61	43	0	120	93	46	27	27	3	83	80	0	0	0	0	0	0	0	0	0	0	0	0	0	0	0	0	0	0	0	0	0	0	0	0	0	0	0.000	0.000	0.000	0.000	0.000	0.000	0.000	0.000	0.000	0.000	0.000	0.000	0.000	0.000	283	1076	100	73	73	0.000	0.000	7	93	0	0	7	66	0	0	100	1	
2	7	11	06: G-22   LM00000551	lmo2062	8207	7325	100	56	58	11	47	47	4	70	54	0	121	99	45	27	27	3	86	78	0	0	0	0	0	0	0	0	0	0	0	0	0	0	0	0	0	0	0	0	0	0	0	0	0	0	0.000	0.000	0.000	0.000	0.000	0.000	0.000	0.000	0.000	0.000	0.000	0.000	0.000	0.000	283	1076	103	83	83	0.000	0.000	9	94	0	0	11	72	0	0	100	1	
2	8	11	06: K-01   LM00001801	lmo2137	8457	7325	100	56	55	8	47	47	4	67	53	0	113	89	45	27	27	4	84	76	0	0	0	0	0	0	0	0	0	0	0	0	0	0	0	0	0	0	0	0	0	0	0	0	0	0	0.000	0.000	0.000	0.000	0.000	0.000	0.000	0.000	0.000	0.000	0.000	0.000	0.000	0.000	283	1076	95	70	70	0.000	0.000	9	86	0	0	8	62	0	0	100	1	
2	9	11	06: K-04   LM00001804	lmo2140	8707	7325	100	53	53	5	47	47	4	64	29	0	124	106	44	27	28	4	88	87	0	0	0	0	0	0	0	0	0	0	0	0	0	0	0	0	0	0	0	0	0	0	0	0	0	0	0.000	0.000	0.000	0.000	0.000	0.000	0.000	0.000	0.000	0.000	0.000	0.000	0.000	0.000	283	1076	103	85	85	0.000	0.000	6	97	0	0	6	79	0	0	100	1	
2	10	11	06: K-07   LM00002639	lmo2143	8957	7325	100	56	56	6	48	48	5	72	40	0	136	110	47	28	28	4	95	91	0	0	0	0	0	0	0	0	0	0	0	0	0	0	0	0	0	0	0	0	0	0	0	0	0	0	0.000	0.000	0.000	0.000	0.000	0.000	0.000	0.000	0.000	0.000	0.000	0.000	0.000	0.000	283	1076	116	90	90	0.000	0.000	8	108	0	0	8	82	0	0	100	1	
2	11	11	06: K-10   LM00000571	lmo2146	9207	7325	100	71	72	18	47	48	4	83	78	0	126	105	46	27	28	4	91	82	0	0	0	0	0	0	0	0	0	0	0	0	0	0	0	0	0	0	0	0	0	0	0	0	0	0	0.000	0.000	0.000	0.000	0.000	0.000	0.000	0.000	0.000	0.000	0.000	0.000	0.000	0.000	283	1076	123	103	103	0.000	0.000	24	99	0	0	25	78	0	0	100	1	
2	12	11	06: K-13   LM00000574	lmo2149	9457	7325	100	114	106	49	48	48	5	81	70	0	184	141	87	27	28	3	86	76	0	0	0	0	0	0	0	0	0	0	0	0	0	0	0	0	0	0	0	0	0	0	0	0	0	0	0.000	0.000	0.000	0.000	0.000	0.000	0.000	0.000	0.000	0.000	0.000	0.000	0.000	0.000	283	1076	223	172	172	0.000	0.000	66	157	0	0	58	114	0	0	100	1	
2	13	11	06: K-16   LM00000576	lmo2152	9707	7325	100	1032	801	505	47	47	5	96	93	0	1197	920	621	27	27	3	94	88	0	0	0	0	0	0	0	0	0	0	0	0	0	0	0	0	0	0	0	0	0	0	0	0	0	0	0.000	0.000	0.000	0.000	0.000	0.000	0.000	0.000	0.000	0.000	0.000	0.000	0.000	0.000	283	1076	2155	1647	1647	0.000	0.000	985	1170	0	0	754	893	0	0	100	1	
2	14	11	06: K-19   LM00000579	lmo2155	9957	7325	100	552	429	278	47	47	5	93	87	0	875	669	467	27	27	3	84	81	0	0	0	0	0	0	0	0	0	0	0	0	0	0	0	0	0	0	0	0	0	0	0	0	0	0	0.000	0.000	0.000	0.000	0.000	0.000	0.000	0.000	0.000	0.000	0.000	0.000	0.000	0.000	283	1076	1353	1024	1024	0.000	0.000	505	848	0	0	382	642	0	0	100	1	
2	15	11	06: K-22   LM00001806	lmo2158	10207	7325	100	79	81	29	47	47	4	77	69	0	155	115	71	26	26	3	83	77	0	0	0	0	0	0	0	0	0	0	0	0	0	0	0	0	0	0	0	0	0	0	0	0	0	0	0.000	0.000	0.000	0.000	0.000	0.000	0.000	0.000	0.000	0.000	0.000	0.000	0.000	0.000	283	1076	161	123	123	0.000	0.000	32	129	0	0	34	89	0	0	100	1	
2	16	11	06: O-01   LM00002656	lmo2233	10457	7325	100	116	108	42	47	48	5	86	79	0	151	124	57	26	27	3	95	90	0	0	0	0	0	0	0	0	0	0	0	0	0	0	0	0	0	0	0	0	0	0	0	0	0	0	0.000	0.000	0.000	0.000	0.000	0.000	0.000	0.000	0.000	0.000	0.000	0.000	0.000	0.000	283	1076	194	159	159	0.000	0.000	69	125	0	0	61	98	0	0	100	1	
2	17	11	06: O-04   LM00001847	lmo2236	10707	7325	100	61	61	10	46	46	5	82	69	0	139	113	51	26	26	3	89	84	0	0	0	0	0	0	0	0	0	0	0	0	0	0	0	0	0	0	0	0	0	0	0	0	0	0	0.000	0.000	0.000	0.000	0.000	0.000	0.000	0.000	0.000	0.000	0.000	0.000	0.000	0.000	283	1076	128	102	102	0.000	0.000	15	113	0	0	15	87	0	0	100	1	
2	1	12	06: O-07   LM00002657	lmo2239	6707	7575	100	79	74	21	46	47	4	81	75	0	127	107	53	25	25	3	87	82	0	0	0	0	0	0	0	0	0	0	0	0	0	0	0	0	0	0	0	0	0	0	0	0	0	0	0.000	0.000	0.000	0.000	0.000	0.000	0.000	0.000	0.000	0.000	0.000	0.000	0.000	0.000	283	1076	135	110	110	0.000	0.000	33	102	0	0	28	82	0	0	100	1	
2	2	12	06: O-10   LM00002660	lmo2242	6957	7575	100	58	57	10	47	47	4	70	57	0	121	98	46	26	26	3	84	81	0	0	0	0	0	0	0	0	0	0	0	0	0	0	0	0	0	0	0	0	0	0	0	0	0	0	0.000	0.000	0.000	0.000	0.000	0.000	0.000	0.000	0.000	0.000	0.000	0.000	0.000	0.000	283	1076	106	82	82	0.000	0.000	11	95	0	0	10	72	0	0	100	1	
2	3	12	06: O-13   LM00002662	lmo2245	7207	7575	100	54	54	7	47	3819	14931	0	0	0	116	95	42	29	4929	16951	0	0	0	0	0	0	0	0	0	0	0	0	0	0	0	0	0	0	0	0	0	0	0	0	0	0	0	0	0.000	0.000	0.000	0.000	0.000	0.000	0.000	0.000	0.000	0.000	0.000	0.000	0.000	0.000	283	1076	94	73	73	0.000	0.000	7	87	0	0	7	66	0	0	100	1	
2	4	12	06: O-16   LM00000603	lmo2248	7457	7575	100	664	579	343	47	47	5	96	91	0	541	450	273	28	29	4	89	86	0	0	0	0	0	0	0	0	0	0	0	0	0	0	0	0	0	0	0	0	0	0	0	0	0	0	0.000	0.000	0.000	0.000	0.000	0.000	0.000	0.000	0.000	0.000	0.000	0.000	0.000	0.000	283	1076	1130	954	954	0.000	0.000	617	513	0	0	532	422	0	0	100	1	
2	5	12	06: O-19   LM00001853	lmo2251	7707	7575	100	259	236	156	46	47	4	80	75	0	337	267	189	29	29	4	83	77	0	0	0	0	0	0	0	0	0	0	0	0	0	0	0	0	0	0	0	0	0	0	0	0	0	0	0.000	0.000	0.000	0.000	0.000	0.000	0.000	0.000	0.000	0.000	0.000	0.000	0.000	0.000	283	1076	521	428	428	0.000	0.000	213	308	0	0	190	238	0	0	100	1	
2	6	12	06: O-22   LM00000605	lmo2254	7957	7575	100	197	181	84	47	47	5	90	86	0	182	153	75	28	28	3	87	85	0	0	0	0	0	0	0	0	0	0	0	0	0	0	0	0	0	0	0	0	0	0	0	0	0	0	0.000	0.000	0.000	0.000	0.000	0.000	0.000	0.000	0.000	0.000	0.000	0.000	0.000	0.000	283	1076	304	259	259	0.000	0.000	150	154	0	0	134	125	0	0	100	1	
2	7	12	07: C-01   LM00002695	lmo2325	8207	7575	100	52	51	5	47	47	4	52	17	0	114	96	42	28	28	3	83	79	0	0	0	0	0	0	0	0	0	0	0	0	0	0	0	0	0	0	0	0	0	0	0	0	0	0	0.000	0.000	0.000	0.000	0.000	0.000	0.000	0.000	0.000	0.000	0.000	0.000	0.000	0.000	283	1076	91	72	72	0.000	0.000	5	86	0	0	4	68	0	0	100	1	
2	8	12	07: C-04   LM00002697	lmo2328	8457	7575	100	51	51	5	47	47	4	42	16	0	100	84	33	27	28	3	87	85	0	0	0	0	0	0	0	0	0	0	0	0	0	0	0	0	0	0	0	0	0	0	0	0	0	0	0.000	0.000	0.000	0.000	0.000	0.000	0.000	0.000	0.000	0.000	0.000	0.000	0.000	0.000	283	1076	77	61	61	0.000	0.000	4	73	0	0	4	57	0	0	100	1	
2	9	12	07: C-07   LM00002699	lmo2331	8707	7575	100	52	52	5	47	47	5	53	22	0	108	92	37	27	28	4	89	82	0	0	0	0	0	0	0	0	0	0	0	0	0	0	0	0	0	0	0	0	0	0	0	0	0	0	0.000	0.000	0.000	0.000	0.000	0.000	0.000	0.000	0.000	0.000	0.000	0.000	0.000	0.000	283	1076	86	70	70	0.000	0.000	5	81	0	0	5	65	0	0	100	1	
2	10	12	07: C-10   LM00001874	lmo2334	8957	7575	100	260	233	100	47	47	4	95	93	0	243	211	92	28	28	3	94	93	0	0	0	0	0	0	0	0	0	0	0	0	0	0	0	0	0	0	0	0	0	0	0	0	0	0	0.000	0.000	0.000	0.000	0.000	0.000	0.000	0.000	0.000	0.000	0.000	0.000	0.000	0.000	283	1076	428	369	369	0.000	0.000	213	215	0	0	186	183	0	0	100	1	
2	11	12	07: C-13   LM00000623	lmo2337	9207	7575	100	2650	2393	1115	47	47	4	100	100	0	1456	1291	577	28	28	4	99	98	0	0	0	0	0	0	0	0	0	0	0	0	0	0	0	0	0	0	0	0	0	0	0	0	0	0	0.000	0.000	0.000	0.000	0.000	0.000	0.000	0.000	0.000	0.000	0.000	0.000	0.000	0.000	283	1076	4031	3609	3609	0.000	0.000	2603	1428	0	0	2346	1263	0	0	100	1	
2	12	12	07: C-16   LM00001879	lmo2340	9457	7575	100	925	814	446	47	47	4	98	96	0	359	302	157	28	28	3	93	92	0	0	0	0	0	0	0	0	0	0	0	0	0	0	0	0	0	0	0	0	0	0	0	0	0	0	0.000	0.000	0.000	0.000	0.000	0.000	0.000	0.000	0.000	0.000	0.000	0.000	0.000	0.000	283	1076	1209	1041	1041	0.000	0.000	878	331	0	0	767	274	0	0	100	1	
2	13	12	07: C-19   LM00002700	lmo2343	9707	7575	100	60	59	7	47	47	4	82	72	0	164	136	57	27	28	4	92	88	0	0	0	0	0	0	0	0	0	0	0	0	0	0	0	0	0	0	0	0	0	0	0	0	0	0	0.000	0.000	0.000	0.000	0.000	0.000	0.000	0.000	0.000	0.000	0.000	0.000	0.000	0.000	283	1076	150	121	121	0.000	0.000	13	137	0	0	12	109	0	0	100	1	
2	14	12	07: C-22   LM00001882	lmo2346	9957	7575	100	72	71	13	47	47	5	93	82	0	139	120	45	27	27	4	95	91	0	0	0	0	0	0	0	0	0	0	0	0	0	0	0	0	0	0	0	0	0	0	0	0	0	0	0.000	0.000	0.000	0.000	0.000	0.000	0.000	0.000	0.000	0.000	0.000	0.000	0.000	0.000	283	1076	137	117	117	0.000	0.000	25	112	0	0	24	93	0	0	100	1	
2	15	12	07: G-01   LM00002718	lmo2421	10207	7575	100	203	177	78	47	47	5	93	86	0	250	215	106	26	26	3	94	92	0	0	0	0	0	0	0	0	0	0	0	0	0	0	0	0	0	0	0	0	0	0	0	0	0	0	0.000	0.000	0.000	0.000	0.000	0.000	0.000	0.000	0.000	0.000	0.000	0.000	0.000	0.000	283	1076	380	319	319	0.000	0.000	156	224	0	0	130	189	0	0	100	1	
2	16	12	07: G-04   LM00002719	lmo2424	10457	7575	100	68	68	13	47	47	4	87	82	0	152	131	54	26	26	3	93	91	0	0	0	0	0	0	0	0	0	0	0	0	0	0	0	0	0	0	0	0	0	0	0	0	0	0	0.000	0.000	0.000	0.000	0.000	0.000	0.000	0.000	0.000	0.000	0.000	0.000	0.000	0.000	283	1076	147	126	126	0.000	0.000	21	126	0	0	21	105	0	0	100	1	
2	17	12	07: G-07   LM00000646	lmo2427	10707	7575	100	184	155	72	47	47	4	88	82	0	180	152	86	26	26	3	86	82	0	0	0	0	0	0	0	0	0	0	0	0	0	0	0	0	0	0	0	0	0	0	0	0	0	0	0.000	0.000	0.000	0.000	0.000	0.000	0.000	0.000	0.000	0.000	0.000	0.000	0.000	0.000	283	1076	291	234	234	0.000	0.000	137	154	0	0	108	126	0	0	100	1	
2	1	13	07: G-10   LM00001923	lmo2430	6707	7825	100	91	89	30	46	47	4	84	80	0	168	140	76	25	25	3	89	83	0	0	0	0	0	0	0	0	0	0	0	0	0	0	0	0	0	0	0	0	0	0	0	0	0	0	0.000	0.000	0.000	0.000	0.000	0.000	0.000	0.000	0.000	0.000	0.000	0.000	0.000	0.000	283	1076	188	158	158	0.000	0.000	45	143	0	0	43	115	0	0	100	1	
2	2	13	07: G-13   LM00001924	lmo2433	6957	7825	100	121	108	38	47	47	4	84	81	0	217	173	90	26	26	3	88	82	0	0	0	0	0	0	0	0	0	0	0	0	0	0	0	0	0	0	0	0	0	0	0	0	0	0	0.000	0.000	0.000	0.000	0.000	0.000	0.000	0.000	0.000	0.000	0.000	0.000	0.000	0.000	283	1076	265	208	208	0.000	0.000	74	191	0	0	61	147	0	0	100	1	
2	3	13	07: G-16   LM00001926	lmo2436	7207	7825	100	76	73	19	46	46	4	84	76	0	149	123	60	27	27	4	81	77	0	0	0	0	0	0	0	0	0	0	0	0	0	0	0	0	0	0	0	0	0	0	0	0	0	0	0.000	0.000	0.000	0.000	0.000	0.000	0.000	0.000	0.000	0.000	0.000	0.000	0.000	0.000	283	1076	152	123	123	0.000	0.000	30	122	0	0	27	96	0	0	100	1	
2	4	13	07: G-19   LM00002723	lmo2439	7457	7825	100	122	115	47	47	47	4	89	83	0	185	152	76	27	27	3	87	84	0	0	0	0	0	0	0	0	0	0	0	0	0	0	0	0	0	0	0	0	0	0	0	0	0	0	0.000	0.000	0.000	0.000	0.000	0.000	0.000	0.000	0.000	0.000	0.000	0.000	0.000	0.000	283	1076	233	193	193	0.000	0.000	75	158	0	0	68	125	0	0	100	1	
2	5	13	07: G-22   LM00001927	lmo2442	7707	7825	100	54	56	8	47	47	4	62	46	0	108	85	45	27	28	3	76	71	0	0	0	0	0	0	0	0	0	0	0	0	0	0	0	0	0	0	0	0	0	0	0	0	0	0	0.000	0.000	0.000	0.000	0.000	0.000	0.000	0.000	0.000	0.000	0.000	0.000	0.000	0.000	283	1076	88	67	67	0.000	0.000	7	81	0	0	9	58	0	0	100	1	
2	6	13	07: K-01   LM00002740	lmo2517	7957	7825	100	164	146	75	47	48	4	85	81	0	189	161	92	28	29	4	86	81	0	0	0	0	0	0	0	0	0	0	0	0	0	0	0	0	0	0	0	0	0	0	0	0	0	0	0.000	0.000	0.000	0.000	0.000	0.000	0.000	0.000	0.000	0.000	0.000	0.000	0.000	0.000	283	1076	278	232	232	0.000	0.000	117	161	0	0	99	133	0	0	100	1	
2	7	13	07: K-04   LM00001968	lmo2520	8207	7825	100	111	105	41	47	47	4	90	84	0	155	130	69	28	29	4	92	85	0	0	0	0	0	0	0	0	0	0	0	0	0	0	0	0	0	0	0	0	0	0	0	0	0	0	0.000	0.000	0.000	0.000	0.000	0.000	0.000	0.000	0.000	0.000	0.000	0.000	0.000	0.000	283	1076	191	160	160	0.000	0.000	64	127	0	0	58	102	0	0	100	1	
2	8	13	07: K-07   LM00002741	lmo2523	8457	7825	100	59	58	8	48	48	4	73	57	0	159	127	61	29	29	4	87	79	0	0	0	0	0	0	0	0	0	0	0	0	0	0	0	0	0	0	0	0	0	0	0	0	0	0	0.000	0.000	0.000	0.000	0.000	0.000	0.000	0.000	0.000	0.000	0.000	0.000	0.000	0.000	283	1076	141	108	108	0.000	0.000	11	130	0	0	10	98	0	0	100	1	
2	9	13	07: K-10   LM00000670	lmo2526	8707	7825	100	444	371	259	47	47	4	95	89	0	402	297	206	28	28	3	88	83	0	0	0	0	0	0	0	0	0	0	0	0	0	0	0	0	0	0	0	0	0	0	0	0	0	0	0.000	0.000	0.000	0.000	0.000	0.000	0.000	0.000	0.000	0.000	0.000	0.000	0.000	0.000	283	1076	771	593	593	0.000	0.000	397	374	0	0	324	269	0	0	100	1	
2	10	13	07: K-13   LM00000672	lmo2529	8957	7825	100	4435	3484	2562	47	47	4	99	96	0	5998	4687	3394	28	29	3	93	90	0	0	0	0	0	0	0	0	0	0	0	0	0	0	0	0	0	0	0	0	0	0	0	0	0	0	0.000	0.000	0.000	0.000	0.000	0.000	0.000	0.000	0.000	0.000	0.000	0.000	0.000	0.000	283	1076	10358	8096	8096	0.000	0.000	4388	5970	0	0	3437	4659	0	0	100	1	
2	11	13	07: K-16   LM00000675	lmo2532	9207	7825	100	1598	1322	939	47	47	4	100	98	0	2065	1768	1266	28	28	3	89	86	0	0	0	0	0	0	0	0	0	0	0	0	0	0	0	0	0	0	0	0	0	0	0	0	0	0	0.000	0.000	0.000	0.000	0.000	0.000	0.000	0.000	0.000	0.000	0.000	0.000	0.000	0.000	283	1076	3588	3015	3015	0.000	0.000	1551	2037	0	0	1275	1740	0	0	100	1	
2	12	13	07: K-19   LM00000677	lmo2535	9457	7825	100	1948	1546	1016	47	47	4	98	95	0	1641	1346	890	28	28	5	91	84	0	0	0	0	0	0	0	0	0	0	0	0	0	0	0	0	0	0	0	0	0	0	0	0	0	0	0.000	0.000	0.000	0.000	0.000	0.000	0.000	0.000	0.000	0.000	0.000	0.000	0.000	0.000	283	1076	3514	2817	2817	0.000	0.000	1901	1613	0	0	1499	1318	0	0	100	1	
2	13	13	07: K-22   LM00000679	lmo2538	9707	7825	100	409	335	197	47	47	4	92	88	0	406	320	196	27	28	6	87	82	0	0	0	0	0	0	0	0	0	0	0	0	0	0	0	0	0	0	0	0	0	0	0	0	0	0	0.000	0.000	0.000	0.000	0.000	0.000	0.000	0.000	0.000	0.000	0.000	0.000	0.000	0.000	283	1076	741	581	581	0.000	0.000	362	379	0	0	288	293	0	0	100	1	
2	14	13	07: O-01   LM00000701	lmo2613	9957	7825	100	22508	19505	10004	47	47	4	100	100	0	35484	30850	16026	27	27	3	100	100	0	0	0	0	0	0	0	0	0	0	0	0	0	0	0	0	0	0	0	0	0	0	0	0	0	0	0.000	0.000	0.000	0.000	0.000	0.000	0.000	0.000	0.000	0.000	0.000	0.000	0.000	0.000	283	1076	57918	50281	50281	0.000	0.000	22461	35457	0	0	19458	30823	0	0	100	1	
2	15	13	07: O-04   LM00000703	lmo2616	10207	7825	100	23447	17362	11452	47	47	4	100	100	0	37481	27475	18150	25	26	3	100	99	0	0	0	0	0	0	0	0	0	0	0	0	0	0	0	0	0	0	0	0	0	0	0	0	0	0	0.000	0.000	0.000	0.000	0.000	0.000	0.000	0.000	0.000	0.000	0.000	0.000	0.000	0.000	283	1076	60856	44765	44765	0.000	0.000	23400	37456	0	0	17315	27450	0	0	100	1	
2	16	13	07: O-07   LM00000706	lmo2619	10457	7825	100	25024	19130	12394	47	48	4	100	100	0	40875	31971	20589	26	26	3	99	99	0	0	0	0	0	0	0	0	0	0	0	0	0	0	0	0	0	0	0	0	0	0	0	0	0	0	0.000	0.000	0.000	0.000	0.000	0.000	0.000	0.000	0.000	0.000	0.000	0.000	0.000	0.000	283	1076	65826	51028	51028	0.000	0.000	24977	40849	0	0	19083	31945	0	0	100	1	
2	17	13	07: O-10   LM00000709	lmo2622	10707	7825	100	21898	16739	11081	47	47	4	100	100	0	39469	30691	20385	26	26	3	99	98	0	0	0	0	0	0	0	0	0	0	0	0	0	0	0	0	0	0	0	0	0	0	0	0	0	0	0.000	0.000	0.000	0.000	0.000	0.000	0.000	0.000	0.000	0.000	0.000	0.000	0.000	0.000	283	1076	61294	47357	47357	0.000	0.000	21851	39443	0	0	16692	30665	0	0	100	1	
2	1	14	07: O-13   LM00000712	lmo2625	6707	8075	100	15600	11484	8344	47	47	5	97	95	0	32467	23932	18130	26	26	3	98	91	0	0	0	0	0	0	0	0	0	0	0	0	0	0	0	0	0	0	0	0	0	0	0	0	0	0	0.000	0.000	0.000	0.000	0.000	0.000	0.000	0.000	0.000	0.000	0.000	0.000	0.000	0.000	283	1076	47994	35343	35343	0.000	0.000	15553	32441	0	0	11437	23906	0	0	100	1	
2	2	14	07: O-16   LM00000715	lmo2628	6957	8075	100	26672	18828	14859	46	47	4	97	96	0	44815	31390	24699	26	26	3	94	90	0	0	0	0	0	0	0	0	0	0	0	0	0	0	0	0	0	0	0	0	0	0	0	0	0	0	0.000	0.000	0.000	0.000	0.000	0.000	0.000	0.000	0.000	0.000	0.000	0.000	0.000	0.000	283	1076	71415	50146	50146	0.000	0.000	26626	44789	0	0	18782	31364	0	0	100	1	
2	3	14	07: O-19   LM00000718	lmo2631	7207	8075	100	15589	12532	7151	47	47	4	100	100	0	31582	26382	15287	27	27	4	100	99	0	0	0	0	0	0	0	0	0	0	0	0	0	0	0	0	0	0	0	0	0	0	0	0	0	0	0.000	0.000	0.000	0.000	0.000	0.000	0.000	0.000	0.000	0.000	0.000	0.000	0.000	0.000	283	1076	47097	38840	38840	0.000	0.000	15542	31555	0	0	12485	26355	0	0	100	1	
2	4	14	07: O-22   LM00002765	lmo2634	7457	8075	100	55	55	6	47	47	5	72	40	0	113	92	43	26	27	4	81	75	0	0	0	0	0	0	0	0	0	0	0	0	0	0	0	0	0	0	0	0	0	0	0	0	0	0	0.000	0.000	0.000	0.000	0.000	0.000	0.000	0.000	0.000	0.000	0.000	0.000	0.000	0.000	283	1076	95	74	74	0.000	0.000	8	87	0	0	8	66	0	0	100	1	
2	5	14	08: C-01   LM00002039	lmo2705	7707	8075	100	72	71	18	47	47	4	82	77	0	156	129	66	24	27	4	92	87	0	0	0	0	0	0	0	0	0	0	0	0	0	0	0	0	0	0	0	0	0	0	0	0	0	0	0.000	0.000	0.000	0.000	0.000	0.000	0.000	0.000	0.000	0.000	0.000	0.000	0.000	0.000	283	1076	157	129	129	0.000	0.000	25	132	0	0	24	105	0	0	100	1	
2	6	14	08: C-04   LM00000753	lmo2708	7957	8075	100	288	254	132	48	48	5	92	84	0	634	519	303	27	28	3	90	85	0	0	0	0	0	0	0	0	0	0	0	0	0	0	0	0	0	0	0	0	0	0	0	0	0	0	0.000	0.000	0.000	0.000	0.000	0.000	0.000	0.000	0.000	0.000	0.000	0.000	0.000	0.000	283	1076	847	698	698	0.000	0.000	240	607	0	0	206	492	0	0	100	1	
2	7	14	08: C-07   LM00000755	lmo2711	8207	8075	100	54	53	6	48	48	6	51	14	0	121	98	44	27	27	3	87	83	0	0	0	0	0	0	0	0	0	0	0	0	0	0	0	0	0	0	0	0	0	0	0	0	0	0	0.000	0.000	0.000	0.000	0.000	0.000	0.000	0.000	0.000	0.000	0.000	0.000	0.000	0.000	283	1076	100	76	76	0.000	0.000	6	94	0	0	5	71	0	0	100	1	
2	8	14	08: C-10   LM00002770	lmo2714	8457	8075	100	8158	6675	4437	47	48	5	100	100	0	3937	3044	2055	29	29	3	90	89	0	0	0	0	0	0	0	0	0	0	0	0	0	0	0	0	0	0	0	0	0	0	0	0	0	0	0.000	0.000	0.000	0.000	0.000	0.000	0.000	0.000	0.000	0.000	0.000	0.000	0.000	0.000	283	1076	12019	9643	9643	0.000	0.000	8111	3908	0	0	6628	3015	0	0	100	1	
2	9	14	08: C-13   LM00000757	lmo2717	8707	8075	100	1506	1248	711	47	47	4	100	99	0	2905	2346	1373	28	29	3	95	94	0	0	0	0	0	0	0	0	0	0	0	0	0	0	0	0	0	0	0	0	0	0	0	0	0	0	0.000	0.000	0.000	0.000	0.000	0.000	0.000	0.000	0.000	0.000	0.000	0.000	0.000	0.000	283	1076	4336	3519	3519	0.000	0.000	1459	2877	0	0	1201	2318	0	0	100	1	
2	10	14	08: C-16   LM00002044	lmo2720	8957	8075	100	147	133	52	48	48	4	90	82	0	512	426	235	29	29	3	98	92	0	0	0	0	0	0	0	0	0	0	0	0	0	0	0	0	0	0	0	0	0	0	0	0	0	0	0.000	0.000	0.000	0.000	0.000	0.000	0.000	0.000	0.000	0.000	0.000	0.000	0.000	0.000	283	1076	582	482	482	0.000	0.000	99	483	0	0	85	397	0	0	100	1	
2	11	14	08: C-19   LM00000761	lmo2723	9207	8075	100	185	168	68	48	48	4	94	90	0	267	233	105	28	29	4	99	96	0	0	0	0	0	0	0	0	0	0	0	0	0	0	0	0	0	0	0	0	0	0	0	0	0	0	0.000	0.000	0.000	0.000	0.000	0.000	0.000	0.000	0.000	0.000	0.000	0.000	0.000	0.000	283	1076	376	325	325	0.000	0.000	137	239	0	0	120	205	0	0	100	1	
2	12	14	08: C-22   LM00002045	lmo2726	9457	8075	100	68	71	16	48	48	4	89	78	0	138	118	52	28	29	5	95	85	0	0	0	0	0	0	0	0	0	0	0	0	0	0	0	0	0	0	0	0	0	0	0	0	0	0	0.000	0.000	0.000	0.000	0.000	0.000	0.000	0.000	0.000	0.000	0.000	0.000	0.000	0.000	283	1076	130	113	113	0.000	0.000	20	110	0	0	23	90	0	0	100	1	
2	13	14	08: G-01   LM00000782	lmo2801	9707	8075	100	98	93	26	48	48	4	92	88	0	167	141	63	29	29	4	93	90	0	0	0	0	0	0	0	0	0	0	0	0	0	0	0	0	0	0	0	0	0	0	0	0	0	0	0.000	0.000	0.000	0.000	0.000	0.000	0.000	0.000	0.000	0.000	0.000	0.000	0.000	0.000	283	1076	188	157	157	0.000	0.000	50	138	0	0	45	112	0	0	100	1	
2	14	14	08: G-04   LM00000784	lmo2804	9957	8075	100	116	105	39	47	47	4	92	84	0	343	277	172	27	28	3	95	89	0	0	0	0	0	0	0	0	0	0	0	0	0	0	0	0	0	0	0	0	0	0	0	0	0	0	0.000	0.000	0.000	0.000	0.000	0.000	0.000	0.000	0.000	0.000	0.000	0.000	0.000	0.000	283	1076	385	308	308	0.000	0.000	69	316	0	0	58	250	0	0	100	1	
2	15	14	08: G-07   LM00002797	lmo2807	10207	8075	100	54	54	5	47	47	4	70	34	0	136	114	46	27	27	3	96	92	0	0	0	0	0	0	0	0	0	0	0	0	0	0	0	0	0	0	0	0	0	0	0	0	0	0	0.000	0.000	0.000	0.000	0.000	0.000	0.000	0.000	0.000	0.000	0.000	0.000	0.000	0.000	283	1076	116	94	94	0.000	0.000	7	109	0	0	7	87	0	0	100	1	
2	16	14	08: G-10   LM00000785	lmo2810	10457	8075	100	571	441	269	47	47	5	96	89	0	640	508	339	27	27	4	91	84	0	0	0	0	0	0	0	0	0	0	0	0	0	0	0	0	0	0	0	0	0	0	0	0	0	0	0.000	0.000	0.000	0.000	0.000	0.000	0.000	0.000	0.000	0.000	0.000	0.000	0.000	0.000	283	1076	1137	875	875	0.000	0.000	524	613	0	0	394	481	0	0	100	1	
2	17	14	08: G-13   LM00002081	lmo2813	10707	8075	100	69	69	14	47	47	4	86	82	0	167	146	55	26	27	3	95	94	0	0	0	0	0	0	0	0	0	0	0	0	0	0	0	0	0	0	0	0	0	0	0	0	0	0	0.000	0.000	0.000	0.000	0.000	0.000	0.000	0.000	0.000	0.000	0.000	0.000	0.000	0.000	283	1076	163	142	142	0.000	0.000	22	141	0	0	22	120	0	0	100	1	
2	1	15	08: G-16   LM00002083	lmo2816	6707	8325	100	57	59	11	47	47	4	82	66	0	118	101	42	25	25	3	88	85	0	0	0	0	0	0	0	0	0	0	0	0	0	0	0	0	0	0	0	0	0	0	0	0	0	0	0.000	0.000	0.000	0.000	0.000	0.000	0.000	0.000	0.000	0.000	0.000	0.000	0.000	0.000	283	1076	103	88	88	0.000	0.000	10	93	0	0	12	76	0	0	100	1	
2	2	15	08: G-19   LM00000788	lmo2819	6957	8325	100	53	53	6	47	47	4	57	37	0	127	106	47	25	26	3	93	85	0	0	0	0	0	0	0	0	0	0	0	0	0	0	0	0	0	0	0	0	0	0	0	0	0	0	0.000	0.000	0.000	0.000	0.000	0.000	0.000	0.000	0.000	0.000	0.000	0.000	0.000	0.000	283	1076	108	87	87	0.000	0.000	6	102	0	0	6	81	0	0	100	1	
2	3	15	08: G-22   LM00000790	lmo2822	7207	8325	100	93	89	28	46	47	4	92	80	0	141	116	53	27	28	4	87	80	0	0	0	0	0	0	0	0	0	0	0	0	0	0	0	0	0	0	0	0	0	0	0	0	0	0	0.000	0.000	0.000	0.000	0.000	0.000	0.000	0.000	0.000	0.000	0.000	0.000	0.000	0.000	283	1076	161	132	132	0.000	0.000	47	114	0	0	43	89	0	0	100	1	
2	4	15	08: K-01   EMPTY	EMPTY	7457	8325	100	47	47	4	47	47	5	14	2	0	29	30	4	28	28	3	32	18	0	0	0	0	0	0	0	0	0	0	0	0	0	0	0	0	0	0	0	0	0	0	0	0	0	0	0.000	0.000	0.000	0.000	0.000	0.000	0.000	0.000	0.000	0.000	0.000	0.000	0.000	0.000	283	1076	1	2	2	0.000	0.000	0	1	0	0	0	2	0	0	-75	1	
2	5	15	08: K-04   EMPTY	EMPTY	7707	8325	100	48	49	4	48	49	5	13	3	0	29	29	3	27	28	8	7	0	0	0	0	0	0	0	0	0	0	0	0	0	0	0	0	0	0	0	0	0	0	0	0	0	0	0	0.000	0.000	0.000	0.000	0.000	0.000	0.000	0.000	0.000	0.000	0.000	0.000	0.000	0.000	283	1076	2	3	3	0.000	0.000	0	2	0	0	1	2	0	0	-75	1	
2	6	15	08: K-07   EMPTY	EMPTY	7957	8325	100	48	48	4	48	48	4	12	6	0	29	30	6	28	28	3	34	18	0	0	0	0	0	0	0	0	0	0	0	0	0	0	0	0	0	0	0	0	0	0	0	0	0	0	0.000	0.000	0.000	0.000	0.000	0.000	0.000	0.000	0.000	0.000	0.000	0.000	0.000	0.000	283	1076	1	2	2	0.000	0.000	0	1	0	0	0	2	0	0	-75	1	
2	7	15	09: C-01   LM00000020	lmo0044	8207	8325	100	2150	1629	1170	47	47	5	93	89	0	3633	2623	2001	27	27	3	86	80	0	0	0	0	0	0	0	0	0	0	0	0	0	0	0	0	0	0	0	0	0	0	0	0	0	0	0.000	0.000	0.000	0.000	0.000	0.000	0.000	0.000	0.000	0.000	0.000	0.000	0.000	0.000	283	1076	5709	4178	4178	0.000	0.000	2103	3606	0	0	1582	2596	0	0	100	1	
2	8	15	09: C-04   LM00001308	lmo1275	8457	8325	100	193	162	87	48	48	5	81	73	0	254	191	125	27	27	3	77	74	0	0	0	0	0	0	0	0	0	0	0	0	0	0	0	0	0	0	0	0	0	0	0	0	0	0	0.000	0.000	0.000	0.000	0.000	0.000	0.000	0.000	0.000	0.000	0.000	0.000	0.000	0.000	283	1076	372	278	278	0.000	0.000	145	227	0	0	114	164	0	0	100	1	
2	9	15	09: C-07   LM00002819	lmo1469	8707	8325	100	3975	2844	2305	48	48	4	89	88	0	5796	3922	3327	27	27	3	87	81	0	0	0	0	0	0	0	0	0	0	0	0	0	0	0	0	0	0	0	0	0	0	0	0	0	0	0.000	0.000	0.000	0.000	0.000	0.000	0.000	0.000	0.000	0.000	0.000	0.000	0.000	0.000	283	1076	9696	6691	6691	0.000	0.000	3927	5769	0	0	2796	3895	0	0	100	1	
2	10	15	09: C-10   LM00000452	lmo1657	8957	8325	100	1233	986	578	48	48	5	99	97	0	1769	1371	836	27	28	5	92	88	0	0	0	0	0	0	0	0	0	0	0	0	0	0	0	0	0	0	0	0	0	0	0	0	0	0	0.000	0.000	0.000	0.000	0.000	0.000	0.000	0.000	0.000	0.000	0.000	0.000	0.000	0.000	283	1076	2927	2282	2282	0.000	0.000	1185	1742	0	0	938	1344	0	0	100	1	
2	11	15	09: C-13   lmneg01	lmneg01	9207	8325	100	52	53	5	48	47	4	49	27	0	132	104	52	28	28	4	82	77	0	0	0	0	0	0	0	0	0	0	0	0	0	0	0	0	0	0	0	0	0	0	0	0	0	0	0.000	0.000	0.000	0.000	0.000	0.000	0.000	0.000	0.000	0.000	0.000	0.000	0.000	0.000	283	1076	108	81	81	0.000	0.000	4	104	0	0	5	76	0	0	100	1	
2	12	15	09: C-16   lmneg04	lmneg04	9457	8325	100	52	54	13	48	48	4	44	22	0	114	96	42	28	29	3	93	86	0	0	0	0	0	0	0	0	0	0	0	0	0	0	0	0	0	0	0	0	0	0	0	0	0	0	0.000	0.000	0.000	0.000	0.000	0.000	0.000	0.000	0.000	0.000	0.000	0.000	0.000	0.000	283	1076	90	74	74	0.000	0.000	4	86	0	0	6	68	0	0	100	1	
2	13	15	09: C-19   lmneg07	lmneg07	9707	8325	100	53	53	5	47	47	4	60	27	0	123	102	41	28	28	3	90	86	0	0	0	0	0	0	0	0	0	0	0	0	0	0	0	0	0	0	0	0	0	0	0	0	0	0	0.000	0.000	0.000	0.000	0.000	0.000	0.000	0.000	0.000	0.000	0.000	0.000	0.000	0.000	283	1076	101	80	80	0.000	0.000	6	95	0	0	6	74	0	0	100	1	
2	14	15	09: C-22   lmneg10	lmneg10	9957	8325	100	53	53	4	48	48	4	52	24	0	100	80	35	28	28	4	82	76	0	0	0	0	0	0	0	0	0	0	0	0	0	0	0	0	0	0	0	0	0	0	0	0	0	0	0.000	0.000	0.000	0.000	0.000	0.000	0.000	0.000	0.000	0.000	0.000	0.000	0.000	0.000	283	1076	77	57	57	0.000	0.000	5	72	0	0	5	52	0	0	100	1	
2	15	15	09: G-01   LM00000020	lmo0044	10207	8325	100	2215	1880	1116	48	48	4	98	96	0	3860	3177	1921	27	28	4	97	90	0	0	0	0	0	0	0	0	0	0	0	0	0	0	0	0	0	0	0	0	0	0	0	0	0	0	0.000	0.000	0.000	0.000	0.000	0.000	0.000	0.000	0.000	0.000	0.000	0.000	0.000	0.000	283	1076	6000	4982	4982	0.000	0.000	2167	3833	0	0	1832	3150	0	0	100	1	
2	16	15	09: G-04   LM00001308	lmo1275	10457	8325	100	212	178	98	48	48	4	83	79	0	265	201	130	27	27	3	81	78	0	0	0	0	0	0	0	0	0	0	0	0	0	0	0	0	0	0	0	0	0	0	0	0	0	0	0.000	0.000	0.000	0.000	0.000	0.000	0.000	0.000	0.000	0.000	0.000	0.000	0.000	0.000	283	1076	402	304	304	0.000	0.000	164	238	0	0	130	174	0	0	100	1	
2	17	15	09: G-07   LM00002819	lmo1469	10707	8325	100	4167	3181	2105	47	47	4	96	94	0	5971	4495	3000	27	28	8	87	82	0	0	0	0	0	0	0	0	0	0	0	0	0	0	0	0	0	0	0	0	0	0	0	0	0	0	0.000	0.000	0.000	0.000	0.000	0.000	0.000	0.000	0.000	0.000	0.000	0.000	0.000	0.000	283	1076	10064	7602	7602	0.000	0.000	4120	5944	0	0	3134	4468	0	0	100	1	
2	1	16	09: G-10   LM00000452	lmo1657	6707	8575	100	1013	775	534	47	47	4	87	81	0	1375	1055	795	25	25	3	80	75	0	0	0	0	0	0	0	0	0	0	0	0	0	0	0	0	0	0	0	0	0	0	0	0	0	0	0.000	0.000	0.000	0.000	0.000	0.000	0.000	0.000	0.000	0.000	0.000	0.000	0.000	0.000	283	1076	2316	1758	1758	0.000	0.000	966	1350	0	0	728	1030	0	0	100	1	
2	2	16	09: G-13   lmneg01	lmneg01	6957	8575	100	53	53	6	47	47	4	56	35	0	129	101	49	25	26	3	90	84	0	0	0	0	0	0	0	0	0	0	0	0	0	0	0	0	0	0	0	0	0	0	0	0	0	0	0.000	0.000	0.000	0.000	0.000	0.000	0.000	0.000	0.000	0.000	0.000	0.000	0.000	0.000	283	1076	110	82	82	0.000	0.000	6	104	0	0	6	76	0	0	100	1	
2	3	16	09: G-16   lmneg04	lmneg04	7207	8575	100	52	53	9	47	47	4	50	22	0	108	87	41	27	27	4	78	74	0	0	0	0	0	0	0	0	0	0	0	0	0	0	0	0	0	0	0	0	0	0	0	0	0	0	0.000	0.000	0.000	0.000	0.000	0.000	0.000	0.000	0.000	0.000	0.000	0.000	0.000	0.000	283	1076	86	66	66	0.000	0.000	5	81	0	0	6	60	0	0	100	1	
2	4	16	09: G-19   lmneg07	lmneg07	7457	8575	100	54	54	6	47	48	5	65	29	0	117	89	50	28	28	4	73	65	0	0	0	0	0	0	0	0	0	0	0	0	0	0	0	0	0	0	0	0	0	0	0	0	0	0	0.000	0.000	0.000	0.000	0.000	0.000	0.000	0.000	0.000	0.000	0.000	0.000	0.000	0.000	283	1076	96	68	68	0.000	0.000	7	89	0	0	7	61	0	0	100	1	
2	5	16	09: G-22   lmneg10	lmneg10	7707	8575	100	50	51	5	47	48	6	24	6	0	102	82	38	27	28	10	73	67	0	0	0	0	0	0	0	0	0	0	0	0	0	0	0	0	0	0	0	0	0	0	0	0	0	0	0.000	0.000	0.000	0.000	0.000	0.000	0.000	0.000	0.000	0.000	0.000	0.000	0.000	0.000	283	1076	78	59	59	0.000	0.000	3	75	0	0	4	55	0	0	100	1	
2	6	16	09: K-01   LM00000020	lmo0044	7957	8575	100	2184	1811	1062	48	48	4	99	97	0	3672	3036	1857	27	27	3	94	91	0	0	0	0	0	0	0	0	0	0	0	0	0	0	0	0	0	0	0	0	0	0	0	0	0	0	0.000	0.000	0.000	0.000	0.000	0.000	0.000	0.000	0.000	0.000	0.000	0.000	0.000	0.000	283	1076	5781	4772	4772	0.000	0.000	2136	3645	0	0	1763	3009	0	0	100	1	
2	7	16	09: K-04   LM00001308	lmo1275	8207	8575	100	191	166	90	47	48	5	86	77	0	263	195	132	27	27	3	75	72	0	0	0	0	0	0	0	0	0	0	0	0	0	0	0	0	0	0	0	0	0	0	0	0	0	0	0.000	0.000	0.000	0.000	0.000	0.000	0.000	0.000	0.000	0.000	0.000	0.000	0.000	0.000	283	1076	380	287	287	0.000	0.000	144	236	0	0	119	168	0	0	100	1	
2	8	16	09: K-07   LM00002819	lmo1469	8457	8575	100	4156	2972	2217	47	47	5	96	90	0	5737	4170	3230	27	27	3	86	80	0	0	0	0	0	0	0	0	0	0	0	0	0	0	0	0	0	0	0	0	0	0	0	0	0	0	0.000	0.000	0.000	0.000	0.000	0.000	0.000	0.000	0.000	0.000	0.000	0.000	0.000	0.000	283	1076	9819	7068	7068	0.000	0.000	4109	5710	0	0	2925	4143	0	0	100	1	
2	9	16	09: K-10   LM00000452	lmo1657	8707	8575	100	1289	950	648	47	47	4	94	90	0	1805	1307	941	27	28	3	86	80	0	0	0	0	0	0	0	0	0	0	0	0	0	0	0	0	0	0	0	0	0	0	0	0	0	0	0.000	0.000	0.000	0.000	0.000	0.000	0.000	0.000	0.000	0.000	0.000	0.000	0.000	0.000	283	1076	3020	2183	2183	0.000	0.000	1242	1778	0	0	903	1280	0	0	100	1	
2	10	16	09: K-13   lmneg01	lmneg01	8957	8575	100	52	52	5	48	48	4	41	13	0	121	93	47	27	27	3	81	78	0	0	0	0	0	0	0	0	0	0	0	0	0	0	0	0	0	0	0	0	0	0	0	0	0	0	0.000	0.000	0.000	0.000	0.000	0.000	0.000	0.000	0.000	0.000	0.000	0.000	0.000	0.000	283	1076	98	70	70	0.000	0.000	4	94	0	0	4	66	0	0	100	1	
2	11	16	09: K-16   lmneg04	lmneg04	9207	8575	100	53	53	4	47	48	4	60	31	0	109	87	38	27	28	3	82	78	0	0	0	0	0	0	0	0	0	0	0	0	0	0	0	0	0	0	0	0	0	0	0	0	0	0	0.000	0.000	0.000	0.000	0.000	0.000	0.000	0.000	0.000	0.000	0.000	0.000	0.000	0.000	283	1076	88	66	66	0.000	0.000	6	82	0	0	6	60	0	0	100	1	
2	12	16	09: K-19   lmneg07	lmneg07	9457	8575	100	53	53	6	47	47	4	57	39	0	119	97	44	27	27	3	85	82	0	0	0	0	0	0	0	0	0	0	0	0	0	0	0	0	0	0	0	0	0	0	0	0	0	0	0.000	0.000	0.000	0.000	0.000	0.000	0.000	0.000	0.000	0.000	0.000	0.000	0.000	0.000	283	1076	98	76	76	0.000	0.000	6	92	0	0	6	70	0	0	100	1	
2	13	16	09: K-22   lmneg10	lmneg10	9707	8575	100	50	51	4	47	48	5	44	6	0	106	82	39	27	27	3	76	72	0	0	0	0	0	0	0	0	0	0	0	0	0	0	0	0	0	0	0	0	0	0	0	0	0	0	0.000	0.000	0.000	0.000	0.000	0.000	0.000	0.000	0.000	0.000	0.000	0.000	0.000	0.000	283	1076	82	59	59	0.000	0.000	3	79	0	0	4	55	0	0	100	1	
2	14	16	09: O-01   LM00000020	lmo0044	9957	8575	100	2296	1879	1173	47	48	4	99	98	0	3935	3132	1991	26	27	3	96	93	0	0	0	0	0	0	0	0	0	0	0	0	0	0	0	0	0	0	0	0	0	0	0	0	0	0	0.000	0.000	0.000	0.000	0.000	0.000	0.000	0.000	0.000	0.000	0.000	0.000	0.000	0.000	283	1076	6158	4938	4938	0.000	0.000	2249	3909	0	0	1832	3106	0	0	100	1	
2	15	16	09: O-04   LM00001308	lmo1275	10207	8575	100	173	160	76	48	48	5	90	82	0	240	195	108	26	27	3	90	85	0	0	0	0	0	0	0	0	0	0	0	0	0	0	0	0	0	0	0	0	0	0	0	0	0	0	0.000	0.000	0.000	0.000	0.000	0.000	0.000	0.000	0.000	0.000	0.000	0.000	0.000	0.000	283	1076	339	281	281	0.000	0.000	125	214	0	0	112	169	0	0	100	1	
2	16	16	09: O-07   LM00002819	lmo1469	10457	8575	100	4033	3155	1904	48	48	5	98	96	0	5679	4512	2734	26	27	3	96	93	0	0	0	0	0	0	0	0	0	0	0	0	0	0	0	0	0	0	0	0	0	0	0	0	0	0	0.000	0.000	0.000	0.000	0.000	0.000	0.000	0.000	0.000	0.000	0.000	0.000	0.000	0.000	283	1076	9638	7593	7593	0.000	0.000	3985	5653	0	0	3107	4486	0	0	100	1	
2	17	16	09: O-10   LM00000452	lmo1657	10707	8575	100	1320	1004	622	47	47	5	97	94	0	1828	1373	865	26	26	3	89	87	0	0	0	0	0	0	0	0	0	0	0	0	0	0	0	0	0	0	0	0	0	0	0	0	0	0	0.000	0.000	0.000	0.000	0.000	0.000	0.000	0.000	0.000	0.000	0.000	0.000	0.000	0.000	283	1076	3075	2304	2304	0.000	0.000	1273	1802	0	0	957	1347	0	0	100	1	
2	1	17	09: O-13   lmneg01	lmneg01	6707	8825	100	54	54	6	46	46	4	77	52	0	119	92	47	25	25	3	83	77	0	0	0	0	0	0	0	0	0	0	0	0	0	0	0	0	0	0	0	0	0	0	0	0	0	0	0.000	0.000	0.000	0.000	0.000	0.000	0.000	0.000	0.000	0.000	0.000	0.000	0.000	0.000	283	1076	102	75	75	0.000	0.000	8	94	0	0	8	67	0	0	100	1	
2	2	17	09: O-16   lmneg04	lmneg04	6957	8825	100	67	85	56	46	57	74	12	4	0	113	104	50	25	29	25	77	75	0	0	0	0	0	0	0	0	0	0	0	0	0	0	0	0	0	0	0	0	0	0	0	0	0	0	0.000	0.000	0.000	0.000	0.000	0.000	0.000	0.000	0.000	0.000	0.000	0.000	0.000	0.000	283	1076	109	118	118	0.000	0.000	21	88	0	0	39	79	0	0	100	1	
2	3	17	09: O-19   lmneg07	lmneg07	7207	8825	100	54	55	9	47	47	4	67	43	0	120	95	51	27	28	4	79	72	0	0	0	0	0	0	0	0	0	0	0	0	0	0	0	0	0	0	0	0	0	0	0	0	0	0	0.000	0.000	0.000	0.000	0.000	0.000	0.000	0.000	0.000	0.000	0.000	0.000	0.000	0.000	283	1076	100	76	76	0.000	0.000	7	93	0	0	8	68	0	0	100	1	
2	4	17	09: O-22   lmneg10	lmneg10	7457	8825	100	52	53	6	47	47	4	55	27	0	99	80	41	27	28	4	77	72	0	0	0	0	0	0	0	0	0	0	0	0	0	0	0	0	0	0	0	0	0	0	0	0	0	0	0.000	0.000	0.000	0.000	0.000	0.000	0.000	0.000	0.000	0.000	0.000	0.000	0.000	0.000	283	1076	77	59	59	0.000	0.000	5	72	0	0	6	53	0	0	100	1	
2	5	17	null	EMPTY	7707	8825	100	48	49	5	47	47	5	21	6	0	27	28	5	27	28	5	10	5	0	0	0	0	0	0	0	0	0	0	0	0	0	0	0	0	0	0	0	0	0	0	0	0	0	0	0.000	0.000	0.000	0.000	0.000	0.000	0.000	0.000	0.000	0.000	0.000	0.000	0.000	0.000	283	1076	1	3	3	0.000	0.000	1	0	0	0	2	1	0	0	-75	1	
2	6	17	null	EMPTY	7957	8825	100	47	48	5	47	47	4	28	10	0	27	27	3	26	26	3	30	6	0	0	0	0	0	0	0	0	0	0	0	0	0	0	0	0	0	0	0	0	0	0	0	0	0	0	0.000	0.000	0.000	0.000	0.000	0.000	0.000	0.000	0.000	0.000	0.000	0.000	0.000	0.000	283	1076	1	2	2	0.000	0.000	0	1	0	0	1	1	0	0	-75	1	
2	7	17	null	EMPTY	8207	8825	100	47	47	5	47	47	5	13	2	0	26	26	3	27	27	5	2	0	0	0	0	0	0	0	0	0	0	0	0	0	0	0	0	0	0	0	0	0	0	0	0	0	0	0	0.000	0.000	0.000	0.000	0.000	0.000	0.000	0.000	0.000	0.000	0.000	0.000	0.000	0.000	283	1076	-1	-1	-1	0.000	0.000	0	-1	0	0	0	-1	0	0	-75	1	
2	8	17	null	EMPTY	8457	8825	100	47	48	4	47	47	4	16	3	0	27	28	3	27	28	3	15	5	0	0	0	0	0	0	0	0	0	0	0	0	0	0	0	0	0	0	0	0	0	0	0	0	0	0	0.000	0.000	0.000	0.000	0.000	0.000	0.000	0.000	0.000	0.000	0.000	0.000	0.000	0.000	283	1076	0	2	2	0.000	0.000	0	0	0	0	1	1	0	0	-75	1	
2	9	17	null	EMPTY	8707	8825	100	51	51	4	47	47	5	42	6	0	28	28	3	27	27	3	16	4	0	0	0	0	0	0	0	0	0	0	0	0	0	0	0	0	0	0	0	0	0	0	0	0	0	0	0.000	0.000	0.000	0.000	0.000	0.000	0.000	0.000	0.000	0.000	0.000	0.000	0.000	0.000	283	1076	5	5	5	0.000	0.000	4	1	0	0	4	1	0	0	-75	1	
2	10	17	null	EMPTY	8957	8825	100	48	48	4	48	48	4	11	1	0	27	27	3	27	28	3	10	1	0	0	0	0	0	0	0	0	0	0	0	0	0	0	0	0	0	0	0	0	0	0	0	0	0	0	0.000	0.000	0.000	0.000	0.000	0.000	0.000	0.000	0.000	0.000	0.000	0.000	0.000	0.000	283	1076	0	0	0	0.000	0.000	0	0	0	0	0	0	0	0	-75	1	
2	11	17	null	EMPTY	9207	8825	100	46	46	5	47	48	4	10	4	0	27	27	3	27	27	4	14	2	0	0	0	0	0	0	0	0	0	0	0	0	0	0	0	0	0	0	0	0	0	0	0	0	0	0	0.000	0.000	0.000	0.000	0.000	0.000	0.000	0.000	0.000	0.000	0.000	0.000	0.000	0.000	283	1076	-1	-1	-1	0.000	0.000	-1	0	0	0	-1	0	0	0	-75	1	
2	12	17	null	EMPTY	9457	8825	100	48	48	4	48	48	5	14	1	0	27	27	3	27	27	5	6	0	0	0	0	0	0	0	0	0	0	0	0	0	0	0	0	0	0	0	0	0	0	0	0	0	0	0	0.000	0.000	0.000	0.000	0.000	0.000	0.000	0.000	0.000	0.000	0.000	0.000	0.000	0.000	283	1076	0	0	0	0.000	0.000	0	0	0	0	0	0	0	0	-75	1	
2	13	17	null	EMPTY	9707	8825	100	48	48	4	47	47	5	14	2	0	27	27	3	27	27	4	13	2	0	0	0	0	0	0	0	0	0	0	0	0	0	0	0	0	0	0	0	0	0	0	0	0	0	0	0.000	0.000	0.000	0.000	0.000	0.000	0.000	0.000	0.000	0.000	0.000	0.000	0.000	0.000	283	1076	1	1	1	0.000	0.000	1	0	0	0	1	0	0	0	-75	1	
2	14	17	null	EMPTY	9957	8825	100	47	48	4	48	48	4	17	2	0	27	27	3	26	27	3	20	4	0	0	0	0	0	0	0	0	0	0	0	0	0	0	0	0	0	0	0	0	0	0	0	0	0	0	0.000	0.000	0.000	0.000	0.000	0.000	0.000	0.000	0.000	0.000	0.000	0.000	0.000	0.000	283	1076	0	1	1	0.000	0.000	-1	1	0	0	0	1	0	0	-75	1	
2	15	17	null	EMPTY	10207	8825	100	47	47	4	47	47	4	14	3	0	26	27	4	26	26	3	21	11	0	0	0	0	0	0	0	0	0	0	0	0	0	0	0	0	0	0	0	0	0	0	0	0	0	0	0.000	0.000	0.000	0.000	0.000	0.000	0.000	0.000	0.000	0.000	0.000	0.000	0.000	0.000	283	1076	0	1	1	0.000	0.000	0	0	0	0	0	1	0	0	-75	1	
2	16	17	null	EMPTY	10457	8825	100	48	47	4	47	47	4	14	5	0	26	26	3	26	26	3	17	2	0	0	0	0	0	0	0	0	0	0	0	0	0	0	0	0	0	0	0	0	0	0	0	0	0	0	0.000	0.000	0.000	0.000	0.000	0.000	0.000	0.000	0.000	0.000	0.000	0.000	0.000	0.000	283	1076	1	0	0	0.000	0.000	1	0	0	0	0	0	0	0	-75	1	
2	17	17	null	EMPTY	10707	8825	100	47	47	5	47	47	4	15	4	0	26	26	4	26	26	3	18	10	0	0	0	0	0	0	0	0	0	0	0	0	0	0	0	0	0	0	0	0	0	0	0	0	0	0	0.000	0.000	0.000	0.000	0.000	0.000	0.000	0.000	0.000	0.000	0.000	0.000	0.000	0.000	283	1076	0	0	0	0.000	0.000	0	0	0	0	0	0	0	0	-75	1	
3	1	1	10: B-01   Dye Marker	Dye Marker	11228	4795	100	62	320	425	47	47	4	84	72	0	10399	25783	26026	26	26	3	100	100	0	0	0	0	0	0	0	0	0	0	0	0	0	0	0	0	0	0	0	0	0	0	0	0	0	0	0.000	0.000	0.000	0.000	0.000	0.000	0.000	0.000	0.000	0.000	0.000	0.000	0.000	0.000	283	1076	10388	26030	26030	0.000	0.000	15	10373	0	0	273	25757	0	0	100	1	
3	2	1	01: B-01   EMPTY	EMPTY	11478	4795	100	46	46	4	46	47	4	19	4	0	26	26	3	24	25	3	42	14	0	0	0	0	0	0	0	0	0	0	0	0	0	0	0	0	0	0	0	0	0	0	0	0	0	0	0.000	0.000	0.000	0.000	0.000	0.000	0.000	0.000	0.000	0.000	0.000	0.000	0.000	0.000	283	1076	2	2	2	0.000	0.000	0	2	0	0	0	2	0	0	-75	1	
3	3	1	01: B-04   LM00000015	lmo0024	11728	4795	100	55	56	8	46	46	4	79	53	0	102	86	35	23	24	3	91	88	0	0	0	0	0	0	0	0	0	0	0	0	0	0	0	0	0	0	0	0	0	0	0	0	0	0	0.000	0.000	0.000	0.000	0.000	0.000	0.000	0.000	0.000	0.000	0.000	0.000	0.000	0.000	283	1076	88	73	73	0.000	0.000	9	79	0	0	10	63	0	0	100	1	
3	4	1	01: B-07   LM00000017	lmo0027	11978	4795	100	77	74	20	46	46	4	82	73	0	175	135	80	23	23	3	88	79	0	0	0	0	0	0	0	0	0	0	0	0	0	0	0	0	0	0	0	0	0	0	0	0	0	0	0.000	0.000	0.000	0.000	0.000	0.000	0.000	0.000	0.000	0.000	0.000	0.000	0.000	0.000	283	1076	183	140	140	0.000	0.000	31	152	0	0	28	112	0	0	100	1	
3	5	1	01: B-10   LM00000819	lmo0030	12228	4795	100	52	52	8	46	47	5	56	33	0	77	67	41	24	24	3	63	57	0	0	0	0	0	0	0	0	0	0	0	0	0	0	0	0	0	0	0	0	0	0	0	0	0	0	0.000	0.000	0.000	0.000	0.000	0.000	0.000	0.000	0.000	0.000	0.000	0.000	0.000	0.000	283	1076	59	49	49	0.000	0.000	6	53	0	0	6	43	0	0	100	1	
3	6	1	01: B-13   LM00000018	lmo0033	12478	4795	100	59	60	9	46	47	5	89	66	0	125	104	42	24	24	3	94	90	0	0	0	0	0	0	0	0	0	0	0	0	0	0	0	0	0	0	0	0	0	0	0	0	0	0	0.000	0.000	0.000	0.000	0.000	0.000	0.000	0.000	0.000	0.000	0.000	0.000	0.000	0.000	283	1076	114	94	94	0.000	0.000	13	101	0	0	14	80	0	0	100	1	
3	7	1	01: B-16   LM00002100	lmo0036	12728	4795	100	81	78	20	46	46	4	86	80	0	130	110	49	24	24	3	93	88	0	0	0	0	0	0	0	0	0	0	0	0	0	0	0	0	0	0	0	0	0	0	0	0	0	0	0.000	0.000	0.000	0.000	0.000	0.000	0.000	0.000	0.000	0.000	0.000	0.000	0.000	0.000	283	1076	141	118	118	0.000	0.000	35	106	0	0	32	86	0	0	100	1	
3	8	1	01: B-19   LM00002103	lmo0039	12978	4795	100	86	80	24	47	47	5	81	75	0	112	94	40	24	24	3	90	87	0	0	0	0	0	0	0	0	0	0	0	0	0	0	0	0	0	0	0	0	0	0	0	0	0	0	0.000	0.000	0.000	0.000	0.000	0.000	0.000	0.000	0.000	0.000	0.000	0.000	0.000	0.000	283	1076	127	103	103	0.000	0.000	39	88	0	0	33	70	0	0	100	1	
3	9	1	01: B-22   LM00000823	lmo0042	13228	4795	100	51	51	5	47	46	4	45	18	0	100	81	35	24	24	3	88	81	0	0	0	0	0	0	0	0	0	0	0	0	0	0	0	0	0	0	0	0	0	0	0	0	0	0	0.000	0.000	0.000	0.000	0.000	0.000	0.000	0.000	0.000	0.000	0.000	0.000	0.000	0.000	283	1076	80	61	61	0.000	0.000	4	76	0	0	4	57	0	0	100	1	
3	10	1	01: F-01   LM00000841	lmo0117	13478	4795	100	1048	785	526	46	46	4	93	87	0	2680	1962	1403	24	24	3	88	86	0	0	0	0	0	0	0	0	0	0	0	0	0	0	0	0	0	0	0	0	0	0	0	0	0	0	0.000	0.000	0.000	0.000	0.000	0.000	0.000	0.000	0.000	0.000	0.000	0.000	0.000	0.000	283	1076	3658	2677	2677	0.000	0.000	1002	2656	0	0	739	1938	0	0	100	1	
3	11	1	01: F-04   LM00000843	lmo0120	13728	4795	100	734	572	356	46	47	4	95	90	0	1967	1501	1001	24	24	3	92	87	0	0	0	0	0	0	0	0	0	0	0	0	0	0	0	0	0	0	0	0	0	0	0	0	0	0	0.000	0.000	0.000	0.000	0.000	0.000	0.000	0.000	0.000	0.000	0.000	0.000	0.000	0.000	283	1076	2631	2003	2003	0.000	0.000	688	1943	0	0	526	1477	0	0	100	1	
3	12	1	01: F-07   LM00000846	lmo0123	13978	4795	100	177	557	542	46	46	5	75	64	0	688	1495	1543	24	25	3	73	65	0	0	0	0	0	0	0	0	0	0	0	0	0	0	0	0	0	0	0	0	0	0	0	0	0	0	0.000	0.000	0.000	0.000	0.000	0.000	0.000	0.000	0.000	0.000	0.000	0.000	0.000	0.000	283	1076	795	1982	1982	0.000	0.000	131	664	0	0	511	1471	0	0	100	1	
3	13	1	01: F-10   LM00000847	lmo0126	14228	4795	100	785	584	410	47	48	5	92	84	0	2955	2248	1683	25	26	3	95	92	0	0	0	0	0	0	0	0	0	0	0	0	0	0	0	0	0	0	0	0	0	0	0	0	0	0	0.000	0.000	0.000	0.000	0.000	0.000	0.000	0.000	0.000	0.000	0.000	0.000	0.000	0.000	283	1076	3668	2760	2760	0.000	0.000	738	2930	0	0	537	2223	0	0	100	1	
3	14	1	01: F-13   LM00000848	lmo0129	14478	4795	100	383	284	207	46	47	4	73	68	0	987	657	547	24	25	3	82	74	0	0	0	0	0	0	0	0	0	0	0	0	0	0	0	0	0	0	0	0	0	0	0	0	0	0	0.000	0.000	0.000	0.000	0.000	0.000	0.000	0.000	0.000	0.000	0.000	0.000	0.000	0.000	283	1076	1300	871	871	0.000	0.000	337	963	0	0	238	633	0	0	100	1	
3	15	1	01: F-16   LM00000046	lmo0132	14728	4795	100	127	117	37	45	45	4	96	92	0	223	186	83	24	24	3	95	93	0	0	0	0	0	0	0	0	0	0	0	0	0	0	0	0	0	0	0	0	0	0	0	0	0	0	0.000	0.000	0.000	0.000	0.000	0.000	0.000	0.000	0.000	0.000	0.000	0.000	0.000	0.000	283	1076	281	234	234	0.000	0.000	82	199	0	0	72	162	0	0	100	1	
3	16	1	01: F-19   LM00000047	lmo0135	14978	4795	100	1071	933	496	46	46	4	98	98	0	734	632	335	22	23	3	93	90	0	0	0	0	0	0	0	0	0	0	0	0	0	0	0	0	0	0	0	0	0	0	0	0	0	0	0.000	0.000	0.000	0.000	0.000	0.000	0.000	0.000	0.000	0.000	0.000	0.000	0.000	0.000	283	1076	1737	1497	1497	0.000	0.000	1025	712	0	0	887	610	0	0	100	1	
3	17	1	01: F-22   LM00002144	lmo0138	15228	4795	100	67	67	13	48	48	4	83	73	0	114	99	40	24	24	3	92	88	0	0	0	0	0	0	0	0	0	0	0	0	0	0	0	0	0	0	0	0	0	0	0	0	0	0	0.000	0.000	0.000	0.000	0.000	0.000	0.000	0.000	0.000	0.000	0.000	0.000	0.000	0.000	283	1076	109	94	94	0.000	0.000	19	90	0	0	19	75	0	0	100	1	
3	1	2	01: J-01   LM00000873	lmo0213	11228	5045	100	127	116	63	46	47	4	75	69	0	156	115	80	25	25	3	71	65	0	0	0	0	0	0	0	0	0	0	0	0	0	0	0	0	0	0	0	0	0	0	0	0	0	0	0.000	0.000	0.000	0.000	0.000	0.000	0.000	0.000	0.000	0.000	0.000	0.000	0.000	0.000	283	1076	212	160	160	0.000	0.000	81	131	0	0	70	90	0	0	100	1	
3	2	2	01: J-04   LM00002172	lmo0216	11478	5045	100	312	254	174	47	47	4	82	75	0	420	301	234	24	24	3	77	69	0	0	0	0	0	0	0	0	0	0	0	0	0	0	0	0	0	0	0	0	0	0	0	0	0	0	0.000	0.000	0.000	0.000	0.000	0.000	0.000	0.000	0.000	0.000	0.000	0.000	0.000	0.000	283	1076	661	484	484	0.000	0.000	265	396	0	0	207	277	0	0	100	1	
3	3	2	01: J-07   LM00000070	lmo0219	11728	5045	100	151	127	64	46	47	4	80	74	0	186	140	93	24	24	3	76	73	0	0	0	0	0	0	0	0	0	0	0	0	0	0	0	0	0	0	0	0	0	0	0	0	0	0	0.000	0.000	0.000	0.000	0.000	0.000	0.000	0.000	0.000	0.000	0.000	0.000	0.000	0.000	283	1076	267	197	197	0.000	0.000	105	162	0	0	81	116	0	0	100	1	
3	4	2	01: J-10   LM00000877	lmo0222	11978	5045	100	126	115	59	46	46	4	73	67	0	277	190	149	23	23	3	72	66	0	0	0	0	0	0	0	0	0	0	0	0	0	0	0	0	0	0	0	0	0	0	0	0	0	0	0.000	0.000	0.000	0.000	0.000	0.000	0.000	0.000	0.000	0.000	0.000	0.000	0.000	0.000	283	1076	334	236	236	0.000	0.000	80	254	0	0	69	167	0	0	100	1	
3	5	2	01: J-13   LM00002174	lmo0225	12228	5045	100	54	54	6	46	46	4	78	47	0	141	111	56	23	23	2	86	83	0	0	0	0	0	0	0	0	0	0	0	0	0	0	0	0	0	0	0	0	0	0	0	0	0	0	0.000	0.000	0.000	0.000	0.000	0.000	0.000	0.000	0.000	0.000	0.000	0.000	0.000	0.000	283	1076	126	96	96	0.000	0.000	8	118	0	0	8	88	0	0	100	1	
3	6	2	01: J-16   LM00000881	lmo0228	12478	5045	100	215	170	89	46	46	4	84	82	0	254	194	117	24	24	4	88	81	0	0	0	0	0	0	0	0	0	0	0	0	0	0	0	0	0	0	0	0	0	0	0	0	0	0	0.000	0.000	0.000	0.000	0.000	0.000	0.000	0.000	0.000	0.000	0.000	0.000	0.000	0.000	283	1076	399	294	294	0.000	0.000	169	230	0	0	124	170	0	0	100	1	
3	7	2	01: J-19   LM00000073	lmo0231	12728	5045	100	48	47	4	46	46	4	22	9	0	24	27	7	24	24	3	34	22	0	0	0	0	0	0	0	0	0	0	0	0	0	0	0	0	0	0	0	0	0	0	0	0	0	0	0.000	0.000	0.000	0.000	0.000	0.000	0.000	0.000	0.000	0.000	0.000	0.000	0.000	0.000	283	1076	2	4	4	0.000	0.000	2	0	0	0	1	3	0	0	100	1	
3	8	2	01: J-22   LM00000075	lmo0234	12978	5045	100	701	574	324	46	46	4	96	91	0	833	665	392	23	23	3	93	88	0	0	0	0	0	0	0	0	0	0	0	0	0	0	0	0	0	0	0	0	0	0	0	0	0	0	0.000	0.000	0.000	0.000	0.000	0.000	0.000	0.000	0.000	0.000	0.000	0.000	0.000	0.000	283	1076	1465	1170	1170	0.000	0.000	655	810	0	0	528	642	0	0	100	1	
3	9	2	01: N-01   LM00000913	lmo0309	13228	5045	100	50	51	5	46	47	4	49	22	0	104	79	40	23	23	3	80	74	0	0	0	0	0	0	0	0	0	0	0	0	0	0	0	0	0	0	0	0	0	0	0	0	0	0	0.000	0.000	0.000	0.000	0.000	0.000	0.000	0.000	0.000	0.000	0.000	0.000	0.000	0.000	283	1076	85	61	61	0.000	0.000	4	81	0	0	5	56	0	0	100	1	
3	10	2	01: N-04   LM00002191	lmo0312	13478	5045	100	52	51	6	46	46	4	58	25	0	83	69	39	23	23	3	81	74	0	0	0	0	0	0	0	0	0	0	0	0	0	0	0	0	0	0	0	0	0	0	0	0	0	0	0.000	0.000	0.000	0.000	0.000	0.000	0.000	0.000	0.000	0.000	0.000	0.000	0.000	0.000	283	1076	66	51	51	0.000	0.000	6	60	0	0	5	46	0	0	100	1	
3	11	2	01: N-07   LM00000106	lmo0315	13728	5045	100	82	76	23	47	47	4	72	68	0	163	120	76	24	24	3	80	71	0	0	0	0	0	0	0	0	0	0	0	0	0	0	0	0	0	0	0	0	0	0	0	0	0	0	0.000	0.000	0.000	0.000	0.000	0.000	0.000	0.000	0.000	0.000	0.000	0.000	0.000	0.000	283	1076	174	125	125	0.000	0.000	35	139	0	0	29	96	0	0	100	1	
3	12	2	01: N-10   LM00000915	lmo0318	13978	5045	100	81	79	26	46	47	5	78	70	0	120	93	52	24	24	3	78	77	0	0	0	0	0	0	0	0	0	0	0	0	0	0	0	0	0	0	0	0	0	0	0	0	0	0	0.000	0.000	0.000	0.000	0.000	0.000	0.000	0.000	0.000	0.000	0.000	0.000	0.000	0.000	283	1076	131	102	102	0.000	0.000	35	96	0	0	33	69	0	0	100	1	
3	13	2	01: N-13   LM00000109	lmo0321	14228	5045	100	97	91	30	47	47	4	86	77	0	108	87	43	25	25	3	81	76	0	0	0	0	0	0	0	0	0	0	0	0	0	0	0	0	0	0	0	0	0	0	0	0	0	0	0.000	0.000	0.000	0.000	0.000	0.000	0.000	0.000	0.000	0.000	0.000	0.000	0.000	0.000	283	1076	133	106	106	0.000	0.000	50	83	0	0	44	62	0	0	100	1	
3	14	2	01: N-16   LM00000917	lmo0324	14478	5045	100	50	51	5	46	46	4	48	27	0	100	77	38	24	25	3	81	72	0	0	0	0	0	0	0	0	0	0	0	0	0	0	0	0	0	0	0	0	0	0	0	0	0	0	0.000	0.000	0.000	0.000	0.000	0.000	0.000	0.000	0.000	0.000	0.000	0.000	0.000	0.000	283	1076	80	58	58	0.000	0.000	4	76	0	0	5	53	0	0	100	1	
3	15	2	01: N-19   LM00000112	lmo0327	14728	5045	100	51	51	6	46	46	4	55	22	0	114	84	45	23	23	3	80	73	0	0	0	0	0	0	0	0	0	0	0	0	0	0	0	0	0	0	0	0	0	0	0	0	0	0	0.000	0.000	0.000	0.000	0.000	0.000	0.000	0.000	0.000	0.000	0.000	0.000	0.000	0.000	283	1076	96	66	66	0.000	0.000	5	91	0	0	5	61	0	0	100	1	
3	16	2	01: N-22   LM00002841	lmo0330	14978	5045	100	51	52	6	46	47	5	58	28	0	109	79	44	23	23	3	72	68	0	0	0	0	0	0	0	0	0	0	0	0	0	0	0	0	0	0	0	0	0	0	0	0	0	0	0.000	0.000	0.000	0.000	0.000	0.000	0.000	0.000	0.000	0.000	0.000	0.000	0.000	0.000	283	1076	91	62	62	0.000	0.000	5	86	0	0	6	56	0	0	100	1	
3	17	2	02: B-01   EMPTY	EMPTY	15228	5045	100	47	48	4	47	48	4	20	5	0	25	26	5	24	24	3	28	17	0	0	0	0	0	0	0	0	0	0	0	0	0	0	0	0	0	0	0	0	0	0	0	0	0	0	0.000	0.000	0.000	0.000	0.000	0.000	0.000	0.000	0.000	0.000	0.000	0.000	0.000	0.000	283	1076	1	3	3	0.000	0.000	0	1	0	0	1	2	0	0	-75	1	
3	1	3	02: B-04   LM00002209	lmo0404	11228	5295	100	78	78	15	47	47	5	96	92	0	168	149	51	25	25	4	96	95	0	0	0	0	0	0	0	0	0	0	0	0	0	0	0	0	0	0	0	0	0	0	0	0	0	0	0.000	0.000	0.000	0.000	0.000	0.000	0.000	0.000	0.000	0.000	0.000	0.000	0.000	0.000	283	1076	174	155	155	0.000	0.000	31	143	0	0	31	124	0	0	100	1	
3	2	3	02: B-07   LM00000948	lmo0407	11478	5295	100	215	198	97	47	47	4	92	90	0	217	186	96	24	24	3	96	91	0	0	0	0	0	0	0	0	0	0	0	0	0	0	0	0	0	0	0	0	0	0	0	0	0	0	0.000	0.000	0.000	0.000	0.000	0.000	0.000	0.000	0.000	0.000	0.000	0.000	0.000	0.000	283	1076	361	313	313	0.000	0.000	168	193	0	0	151	162	0	0	100	1	
3	3	3	02: B-10   LM00003004	lmo0410	11728	5295	100	53	53	5	47	47	4	57	34	0	110	91	37	24	24	3	92	88	0	0	0	0	0	0	0	0	0	0	0	0	0	0	0	0	0	0	0	0	0	0	0	0	0	0	0.000	0.000	0.000	0.000	0.000	0.000	0.000	0.000	0.000	0.000	0.000	0.000	0.000	0.000	283	1076	92	73	73	0.000	0.000	6	86	0	0	6	67	0	0	100	1	
3	4	3	02: B-13   LM00002215	lmo0413	11978	5295	100	191	165	87	47	47	4	87	80	0	172	132	74	23	23	3	88	84	0	0	0	0	0	0	0	0	0	0	0	0	0	0	0	0	0	0	0	0	0	0	0	0	0	0	0.000	0.000	0.000	0.000	0.000	0.000	0.000	0.000	0.000	0.000	0.000	0.000	0.000	0.000	283	1076	293	227	227	0.000	0.000	144	149	0	0	118	109	0	0	100	1	
3	5	3	02: B-16   LM00002216	lmo0416	12228	5295	100	79	81	29	47	47	4	77	70	0	115	92	52	23	23	3	84	76	0	0	0	0	0	0	0	0	0	0	0	0	0	0	0	0	0	0	0	0	0	0	0	0	0	0	0.000	0.000	0.000	0.000	0.000	0.000	0.000	0.000	0.000	0.000	0.000	0.000	0.000	0.000	283	1076	124	103	103	0.000	0.000	32	92	0	0	34	69	0	0	100	1	
3	6	3	02: B-19   LM00002217	lmo0419	12478	5295	100	56	56	8	46	46	4	76	59	0	116	95	41	24	24	3	94	89	0	0	0	0	0	0	0	0	0	0	0	0	0	0	0	0	0	0	0	0	0	0	0	0	0	0	0.000	0.000	0.000	0.000	0.000	0.000	0.000	0.000	0.000	0.000	0.000	0.000	0.000	0.000	283	1076	102	81	81	0.000	0.000	10	92	0	0	10	71	0	0	100	1	
3	7	3	02: B-22   LM00000954	lmo0422	12728	5295	100	50	50	5	47	46	4	37	13	0	111	91	39	24	24	3	92	87	0	0	0	0	0	0	0	0	0	0	0	0	0	0	0	0	0	0	0	0	0	0	0	0	0	0	0.000	0.000	0.000	0.000	0.000	0.000	0.000	0.000	0.000	0.000	0.000	0.000	0.000	0.000	283	1076	90	70	70	0.000	0.000	3	87	0	0	3	67	0	0	100	1	
3	8	3	02: F-01   LM00002250	lmo0497	12978	5295	100	51	50	4	46	46	5	50	13	0	108	86	40	23	23	3	92	86	0	0	0	0	0	0	0	0	0	0	0	0	0	0	0	0	0	0	0	0	0	0	0	0	0	0	0.000	0.000	0.000	0.000	0.000	0.000	0.000	0.000	0.000	0.000	0.000	0.000	0.000	0.000	283	1076	90	67	67	0.000	0.000	5	85	0	0	4	63	0	0	100	1	
3	9	3	02: F-04   LM00000967	lmo0500	13228	5295	100	54	54	6	46	46	4	67	48	0	111	90	38	23	23	3	90	86	0	0	0	0	0	0	0	0	0	0	0	0	0	0	0	0	0	0	0	0	0	0	0	0	0	0	0.000	0.000	0.000	0.000	0.000	0.000	0.000	0.000	0.000	0.000	0.000	0.000	0.000	0.000	283	1076	96	75	75	0.000	0.000	8	88	0	0	8	67	0	0	100	1	
3	10	3	02: F-07   LM00000968	lmo0503	13478	5295	100	55	55	7	46	46	4	74	51	0	98	81	34	22	23	3	88	86	0	0	0	0	0	0	0	0	0	0	0	0	0	0	0	0	0	0	0	0	0	0	0	0	0	0	0.000	0.000	0.000	0.000	0.000	0.000	0.000	0.000	0.000	0.000	0.000	0.000	0.000	0.000	283	1076	85	68	68	0.000	0.000	9	76	0	0	9	59	0	0	100	1	
3	11	3	02: F-10   LM00000178	lmo0506	13728	5295	100	52	53	6	47	47	5	55	29	0	110	93	33	23	24	3	97	96	0	0	0	0	0	0	0	0	0	0	0	0	0	0	0	0	0	0	0	0	0	0	0	0	0	0	0.000	0.000	0.000	0.000	0.000	0.000	0.000	0.000	0.000	0.000	0.000	0.000	0.000	0.000	283	1076	92	76	76	0.000	0.000	5	87	0	0	6	70	0	0	100	1	
3	12	3	02: F-13   LM00000179	lmo0509	13978	5295	100	152	137	60	46	46	4	93	84	0	175	144	73	23	24	3	93	88	0	0	0	0	0	0	0	0	0	0	0	0	0	0	0	0	0	0	0	0	0	0	0	0	0	0	0.000	0.000	0.000	0.000	0.000	0.000	0.000	0.000	0.000	0.000	0.000	0.000	0.000	0.000	283	1076	258	212	212	0.000	0.000	106	152	0	0	91	121	0	0	100	1	
3	13	3	02: F-16   LM00002251	lmo0512	14228	5295	100	154	140	68	47	47	4	88	81	0	222	172	100	24	25	3	93	90	0	0	0	0	0	0	0	0	0	0	0	0	0	0	0	0	0	0	0	0	0	0	0	0	0	0	0.000	0.000	0.000	0.000	0.000	0.000	0.000	0.000	0.000	0.000	0.000	0.000	0.000	0.000	283	1076	305	241	241	0.000	0.000	107	198	0	0	93	148	0	0	100	1	
3	14	3	02: F-19   LM00000975	lmo0515	14478	5295	100	130	118	48	47	47	4	89	83	0	139	117	55	24	25	3	96	93	0	0	0	0	0	0	0	0	0	0	0	0	0	0	0	0	0	0	0	0	0	0	0	0	0	0	0.000	0.000	0.000	0.000	0.000	0.000	0.000	0.000	0.000	0.000	0.000	0.000	0.000	0.000	283	1076	198	164	164	0.000	0.000	83	115	0	0	71	93	0	0	100	1	
3	15	3	02: F-22   LM00000181	lmo0518	14728	5295	100	142	131	53	46	46	4	90	86	0	193	155	77	23	24	3	98	91	0	0	0	0	0	0	0	0	0	0	0	0	0	0	0	0	0	0	0	0	0	0	0	0	0	0	0.000	0.000	0.000	0.000	0.000	0.000	0.000	0.000	0.000	0.000	0.000	0.000	0.000	0.000	283	1076	266	217	217	0.000	0.000	96	170	0	0	85	132	0	0	100	1	
3	16	3	02: J-01   LM00000198	lmo0593	14978	5295	100	92	85	25	47	47	4	86	78	0	158	125	66	23	23	3	91	86	0	0	0	0	0	0	0	0	0	0	0	0	0	0	0	0	0	0	0	0	0	0	0	0	0	0	0.000	0.000	0.000	0.000	0.000	0.000	0.000	0.000	0.000	0.000	0.000	0.000	0.000	0.000	283	1076	180	140	140	0.000	0.000	45	135	0	0	38	102	0	0	100	1	
3	17	3	02: J-04   LM00000199	lmo0596	15228	5295	100	337	294	142	47	47	5	93	89	0	192	160	77	23	24	3	94	92	0	0	0	0	0	0	0	0	0	0	0	0	0	0	0	0	0	0	0	0	0	0	0	0	0	0	0.000	0.000	0.000	0.000	0.000	0.000	0.000	0.000	0.000	0.000	0.000	0.000	0.000	0.000	283	1076	459	384	384	0.000	0.000	290	169	0	0	247	137	0	0	100	1	
3	1	4	02: J-07   LM00001020	lmo0599	11228	5545	100	154	133	60	47	47	4	88	84	0	233	194	110	25	26	3	93	87	0	0	0	0	0	0	0	0	0	0	0	0	0	0	0	0	0	0	0	0	0	0	0	0	0	0	0.000	0.000	0.000	0.000	0.000	0.000	0.000	0.000	0.000	0.000	0.000	0.000	0.000	0.000	283	1076	315	255	255	0.000	0.000	107	208	0	0	86	169	0	0	100	1	
3	2	4	02: J-10   LM00001022	lmo0602	11478	5545	100	84	81	20	47	47	4	88	83	0	121	101	43	24	25	3	94	89	0	0	0	0	0	0	0	0	0	0	0	0	0	0	0	0	0	0	0	0	0	0	0	0	0	0	0.000	0.000	0.000	0.000	0.000	0.000	0.000	0.000	0.000	0.000	0.000	0.000	0.000	0.000	283	1076	134	111	111	0.000	0.000	37	97	0	0	34	77	0	0	100	1	
3	3	4	02: J-13   LM00000200	lmo0605	11728	5545	100	80	78	21	46	47	4	87	81	0	124	103	47	24	24	3	92	89	0	0	0	0	0	0	0	0	0	0	0	0	0	0	0	0	0	0	0	0	0	0	0	0	0	0	0.000	0.000	0.000	0.000	0.000	0.000	0.000	0.000	0.000	0.000	0.000	0.000	0.000	0.000	283	1076	134	111	111	0.000	0.000	34	100	0	0	32	79	0	0	100	1	
3	4	4	02: J-16   LM00001023	lmo0608	11978	5545	100	100	92	31	47	47	4	86	76	0	185	143	81	23	24	3	90	86	0	0	0	0	0	0	0	0	0	0	0	0	0	0	0	0	0	0	0	0	0	0	0	0	0	0	0.000	0.000	0.000	0.000	0.000	0.000	0.000	0.000	0.000	0.000	0.000	0.000	0.000	0.000	283	1076	215	165	165	0.000	0.000	53	162	0	0	45	120	0	0	100	1	
3	5	4	02: J-19   LM00001024	lmo0611	12228	5545	100	52	53	6	48	48	5	44	24	0	121	96	49	24	24	4	84	80	0	0	0	0	0	0	0	0	0	0	0	0	0	0	0	0	0	0	0	0	0	0	0	0	0	0	0.000	0.000	0.000	0.000	0.000	0.000	0.000	0.000	0.000	0.000	0.000	0.000	0.000	0.000	283	1076	101	77	77	0.000	0.000	4	97	0	0	5	72	0	0	100	1	
3	6	4	02: J-22   LM00002275	lmo0614	12478	5545	100	55	56	7	46	46	4	75	54	0	112	91	38	25	25	4	87	85	0	0	0	0	0	0	0	0	0	0	0	0	0	0	0	0	0	0	0	0	0	0	0	0	0	0	0.000	0.000	0.000	0.000	0.000	0.000	0.000	0.000	0.000	0.000	0.000	0.000	0.000	0.000	283	1076	96	76	76	0.000	0.000	9	87	0	0	10	66	0	0	100	1	
3	7	4	02: N-01   LM00001054	lmo0689	12728	5545	100	120	202	160	47	47	4	69	58	0	168	287	259	26	26	4	69	61	0	0	0	0	0	0	0	0	0	0	0	0	0	0	0	0	0	0	0	0	0	0	0	0	0	0	0.000	0.000	0.000	0.000	0.000	0.000	0.000	0.000	0.000	0.000	0.000	0.000	0.000	0.000	283	1076	215	416	416	0.000	0.000	73	142	0	0	155	261	0	0	100	1	
3	8	4	02: N-04   LM00000229	lmo0692	12978	5545	100	700	525	333	47	47	4	96	93	0	529	429	272	24	24	3	89	85	0	0	0	0	0	0	0	0	0	0	0	0	0	0	0	0	0	0	0	0	0	0	0	0	0	0	0.000	0.000	0.000	0.000	0.000	0.000	0.000	0.000	0.000	0.000	0.000	0.000	0.000	0.000	283	1076	1158	883	883	0.000	0.000	653	505	0	0	478	405	0	0	100	1	
3	9	4	02: N-07   LM00001055	lmo0695	13228	5545	100	739	611	350	47	47	4	97	94	0	472	392	226	24	24	3	93	91	0	0	0	0	0	0	0	0	0	0	0	0	0	0	0	0	0	0	0	0	0	0	0	0	0	0	0.000	0.000	0.000	0.000	0.000	0.000	0.000	0.000	0.000	0.000	0.000	0.000	0.000	0.000	283	1076	1140	932	932	0.000	0.000	692	448	0	0	564	368	0	0	100	1	
3	10	4	02: N-10   LM00001057	lmo0698	13478	5545	100	796	612	395	46	46	4	99	93	0	742	572	362	23	23	3	93	89	0	0	0	0	0	0	0	0	0	0	0	0	0	0	0	0	0	0	0	0	0	0	0	0	0	0	0.000	0.000	0.000	0.000	0.000	0.000	0.000	0.000	0.000	0.000	0.000	0.000	0.000	0.000	283	1076	1469	1115	1115	0.000	0.000	750	719	0	0	566	549	0	0	100	1	
3	11	4	02: N-13   LM00002298	lmo0701	13728	5545	100	56	57	9	47	47	4	71	54	0	115	89	43	24	24	5	83	76	0	0	0	0	0	0	0	0	0	0	0	0	0	0	0	0	0	0	0	0	0	0	0	0	0	0	0.000	0.000	0.000	0.000	0.000	0.000	0.000	0.000	0.000	0.000	0.000	0.000	0.000	0.000	283	1076	100	75	75	0.000	0.000	9	91	0	0	10	65	0	0	100	1	
3	12	4	02: N-16   LM00001060	lmo0704	13978	5545	100	763	631	472	47	47	4	92	88	0	595	450	332	24	25	4	90	84	0	0	0	0	0	0	0	0	0	0	0	0	0	0	0	0	0	0	0	0	0	0	0	0	0	0	0.000	0.000	0.000	0.000	0.000	0.000	0.000	0.000	0.000	0.000	0.000	0.000	0.000	0.000	283	1076	1287	1010	1010	0.000	0.000	716	571	0	0	584	426	0	0	100	1	
3	13	4	02: N-19   LM00001062	lmo0707	14228	5545	100	48	48	4	47	47	4	21	4	0	25	27	6	24	25	3	26	15	0	0	0	0	0	0	0	0	0	0	0	0	0	0	0	0	0	0	0	0	0	0	0	0	0	0	0.000	0.000	0.000	0.000	0.000	0.000	0.000	0.000	0.000	0.000	0.000	0.000	0.000	0.000	283	1076	2	4	4	0.000	0.000	1	1	0	0	1	3	0	0	100	1	
3	14	4	02: N-22   LM00001065	lmo0710	14478	5545	100	1828	1399	931	47	47	4	97	95	0	1097	875	587	25	25	3	97	94	0	0	0	0	0	0	0	0	0	0	0	0	0	0	0	0	0	0	0	0	0	0	0	0	0	0	0.000	0.000	0.000	0.000	0.000	0.000	0.000	0.000	0.000	0.000	0.000	0.000	0.000	0.000	283	1076	2853	2202	2202	0.000	0.000	1781	1072	0	0	1352	850	0	0	100	1	
3	15	4	03: B-01   EMPTY	EMPTY	14728	5545	100	47	48	4	47	47	4	18	6	0	24	27	6	24	24	3	32	21	0	0	0	0	0	0	0	0	0	0	0	0	0	0	0	0	0	0	0	0	0	0	0	0	0	0	0.000	0.000	0.000	0.000	0.000	0.000	0.000	0.000	0.000	0.000	0.000	0.000	0.000	0.000	283	1076	0	4	4	0.000	0.000	0	0	0	0	1	3	0	0	-75	1	
3	16	4	03: B-04   LM00001095	lmo0784	14978	5545	100	280	254	133	47	48	4	92	87	0	241	196	104	24	25	4	90	87	0	0	0	0	0	0	0	0	0	0	0	0	0	0	0	0	0	0	0	0	0	0	0	0	0	0	0.000	0.000	0.000	0.000	0.000	0.000	0.000	0.000	0.000	0.000	0.000	0.000	0.000	0.000	283	1076	450	379	379	0.000	0.000	233	217	0	0	207	172	0	0	100	1	
3	17	4	03: B-07   LM00001098	lmo0787	15228	5545	100	245	227	102	47	47	4	96	95	0	291	246	119	25	26	5	91	88	0	0	0	0	0	0	0	0	0	0	0	0	0	0	0	0	0	0	0	0	0	0	0	0	0	0	0.000	0.000	0.000	0.000	0.000	0.000	0.000	0.000	0.000	0.000	0.000	0.000	0.000	0.000	283	1076	464	401	401	0.000	0.000	198	266	0	0	180	221	0	0	100	1	
3	1	5	03: B-10   LM00002324	lmo0790	11228	5795	100	64	65	13	47	47	4	82	70	0	119	95	46	26	26	3	85	79	0	0	0	0	0	0	0	0	0	0	0	0	0	0	0	0	0	0	0	0	0	0	0	0	0	0	0.000	0.000	0.000	0.000	0.000	0.000	0.000	0.000	0.000	0.000	0.000	0.000	0.000	0.000	283	1076	110	87	87	0.000	0.000	17	93	0	0	18	69	0	0	100	1	
3	2	5	03: B-13   LM00000256	lmo0793	11478	5795	100	64	64	13	46	46	4	83	73	0	121	101	43	24	25	3	93	90	0	0	0	0	0	0	0	0	0	0	0	0	0	0	0	0	0	0	0	0	0	0	0	0	0	0	0.000	0.000	0.000	0.000	0.000	0.000	0.000	0.000	0.000	0.000	0.000	0.000	0.000	0.000	283	1076	115	95	95	0.000	0.000	18	97	0	0	18	77	0	0	100	1	
3	3	5	03: B-16   LM00001103	lmo0796	11728	5795	100	276	239	117	46	46	4	93	89	0	236	195	102	24	24	3	90	89	0	0	0	0	0	0	0	0	0	0	0	0	0	0	0	0	0	0	0	0	0	0	0	0	0	0	0.000	0.000	0.000	0.000	0.000	0.000	0.000	0.000	0.000	0.000	0.000	0.000	0.000	0.000	283	1076	442	364	364	0.000	0.000	230	212	0	0	193	171	0	0	100	1	
3	4	5	03: B-19   LM00001106	lmo0799	11978	5795	100	229	212	101	46	47	4	94	90	0	178	148	66	23	24	3	96	94	0	0	0	0	0	0	0	0	0	0	0	0	0	0	0	0	0	0	0	0	0	0	0	0	0	0	0.000	0.000	0.000	0.000	0.000	0.000	0.000	0.000	0.000	0.000	0.000	0.000	0.000	0.000	283	1076	338	291	291	0.000	0.000	183	155	0	0	166	125	0	0	100	1	
3	5	5	03: B-22   LM00001107	lmo0802	12228	5795	100	54	54	5	47	47	4	66	44	0	102	83	40	24	24	3	87	80	0	0	0	0	0	0	0	0	0	0	0	0	0	0	0	0	0	0	0	0	0	0	0	0	0	0	0.000	0.000	0.000	0.000	0.000	0.000	0.000	0.000	0.000	0.000	0.000	0.000	0.000	0.000	283	1076	85	66	66	0.000	0.000	7	78	0	0	7	59	0	0	100	1	
3	6	5	03: F-01   LM00002345	lmo0877	12478	5795	100	61	62	11	47	47	4	80	66	0	106	85	40	24	25	8	83	73	0	0	0	0	0	0	0	0	0	0	0	0	0	0	0	0	0	0	0	0	0	0	0	0	0	0	0.000	0.000	0.000	0.000	0.000	0.000	0.000	0.000	0.000	0.000	0.000	0.000	0.000	0.000	283	1076	96	76	76	0.000	0.000	14	82	0	0	15	61	0	0	100	1	
3	7	5	03: F-04   LM00002347	lmo0880	12728	5795	100	51	51	5	46	46	4	51	21	0	103	86	35	25	25	3	94	88	0	0	0	0	0	0	0	0	0	0	0	0	0	0	0	0	0	0	0	0	0	0	0	0	0	0	0.000	0.000	0.000	0.000	0.000	0.000	0.000	0.000	0.000	0.000	0.000	0.000	0.000	0.000	283	1076	83	66	66	0.000	0.000	5	78	0	0	5	61	0	0	100	1	
3	8	5	03: F-07   LM00001140	lmo0883	12978	5795	100	200	181	82	46	47	4	94	91	0	193	158	76	24	24	3	96	93	0	0	0	0	0	0	0	0	0	0	0	0	0	0	0	0	0	0	0	0	0	0	0	0	0	0	0.000	0.000	0.000	0.000	0.000	0.000	0.000	0.000	0.000	0.000	0.000	0.000	0.000	0.000	283	1076	323	269	269	0.000	0.000	154	169	0	0	135	134	0	0	100	1	
3	9	5	03: F-10   LM00002350	lmo0886	13228	5795	100	226	194	99	46	46	4	96	91	0	261	216	128	23	23	3	90	87	0	0	0	0	0	0	0	0	0	0	0	0	0	0	0	0	0	0	0	0	0	0	0	0	0	0	0.000	0.000	0.000	0.000	0.000	0.000	0.000	0.000	0.000	0.000	0.000	0.000	0.000	0.000	283	1076	418	341	341	0.000	0.000	180	238	0	0	148	193	0	0	100	1	
3	10	5	03: F-13   LM00000281	lmo0889	13478	5795	100	645	532	294	46	47	4	97	95	0	521	433	247	23	23	3	96	92	0	0	0	0	0	0	0	0	0	0	0	0	0	0	0	0	0	0	0	0	0	0	0	0	0	0	0.000	0.000	0.000	0.000	0.000	0.000	0.000	0.000	0.000	0.000	0.000	0.000	0.000	0.000	283	1076	1097	896	896	0.000	0.000	599	498	0	0	486	410	0	0	100	1	
3	11	5	03: F-16   LM00001143	lmo0892	13728	5795	100	69	71	20	48	48	5	77	63	0	126	99	53	26	27	3	88	83	0	0	0	0	0	0	0	0	0	0	0	0	0	0	0	0	0	0	0	0	0	0	0	0	0	0	0.000	0.000	0.000	0.000	0.000	0.000	0.000	0.000	0.000	0.000	0.000	0.000	0.000	0.000	283	1076	121	96	96	0.000	0.000	21	100	0	0	23	73	0	0	100	1	
3	12	5	03: F-19   LM00000285	lmo0895	13978	5795	100	1397	1079	705	48	48	5	95	92	0	1303	1043	675	26	27	3	96	94	0	0	0	0	0	0	0	0	0	0	0	0	0	0	0	0	0	0	0	0	0	0	0	0	0	0	0.000	0.000	0.000	0.000	0.000	0.000	0.000	0.000	0.000	0.000	0.000	0.000	0.000	0.000	283	1076	2626	2048	2048	0.000	0.000	1349	1277	0	0	1031	1017	0	0	100	1	
3	13	5	03: F-22   LM00001146	lmo0898	14228	5795	100	64	63	11	48	48	5	81	70	0	122	108	39	26	27	4	99	94	0	0	0	0	0	0	0	0	0	0	0	0	0	0	0	0	0	0	0	0	0	0	0	0	0	0	0.000	0.000	0.000	0.000	0.000	0.000	0.000	0.000	0.000	0.000	0.000	0.000	0.000	0.000	283	1076	112	97	97	0.000	0.000	16	96	0	0	15	82	0	0	100	1	
3	14	5	03: J-01   LM00001184	lmo0973	14478	5795	100	2946	2465	1503	47	47	5	100	98	0	3129	2496	1531	27	27	3	98	96	0	0	0	0	0	0	0	0	0	0	0	0	0	0	0	0	0	0	0	0	0	0	0	0	0	0	0.000	0.000	0.000	0.000	0.000	0.000	0.000	0.000	0.000	0.000	0.000	0.000	0.000	0.000	283	1076	6001	4887	4887	0.000	0.000	2899	3102	0	0	2418	2469	0	0	100	1	
3	15	5	03: J-04   LM00002374	lmo0976	14728	5795	100	98	91	27	46	47	4	93	86	0	223	187	102	26	26	3	91	88	0	0	0	0	0	0	0	0	0	0	0	0	0	0	0	0	0	0	0	0	0	0	0	0	0	0	0.000	0.000	0.000	0.000	0.000	0.000	0.000	0.000	0.000	0.000	0.000	0.000	0.000	0.000	283	1076	249	206	206	0.000	0.000	52	197	0	0	45	161	0	0	100	1	
3	16	5	03: J-07   LM00002375	lmo0979	14978	5795	100	67	69	14	47	47	4	90	81	0	121	102	41	26	26	3	96	94	0	0	0	0	0	0	0	0	0	0	0	0	0	0	0	0	0	0	0	0	0	0	0	0	0	0	0.000	0.000	0.000	0.000	0.000	0.000	0.000	0.000	0.000	0.000	0.000	0.000	0.000	0.000	283	1076	115	98	98	0.000	0.000	20	95	0	0	22	76	0	0	100	1	
3	17	5	03: J-10   LM00001189	lmo0982	15228	5795	100	199	182	80	48	48	5	94	88	0	243	213	97	26	26	4	98	94	0	0	0	0	0	0	0	0	0	0	0	0	0	0	0	0	0	0	0	0	0	0	0	0	0	0	0.000	0.000	0.000	0.000	0.000	0.000	0.000	0.000	0.000	0.000	0.000	0.000	0.000	0.000	283	1076	368	321	321	0.000	0.000	151	217	0	0	134	187	0	0	100	1	
3	1	6	03: J-13   LM00002376	lmo0985	11228	6045	100	62	62	11	46	47	5	79	69	0	111	89	43	25	25	3	81	76	0	0	0	0	0	0	0	0	0	0	0	0	0	0	0	0	0	0	0	0	0	0	0	0	0	0	0.000	0.000	0.000	0.000	0.000	0.000	0.000	0.000	0.000	0.000	0.000	0.000	0.000	0.000	283	1076	102	80	80	0.000	0.000	16	86	0	0	16	64	0	0	100	1	
3	2	6	03: J-16   LM00000300	lmo0988	11478	6045	100	84	85	27	47	47	4	91	78	0	181	146	77	24	24	3	88	83	0	0	0	0	0	0	0	0	0	0	0	0	0	0	0	0	0	0	0	0	0	0	0	0	0	0	0.000	0.000	0.000	0.000	0.000	0.000	0.000	0.000	0.000	0.000	0.000	0.000	0.000	0.000	283	1076	194	160	160	0.000	0.000	37	157	0	0	38	122	0	0	100	1	
3	3	6	03: J-19   LM00000301	lmo0991	11728	6045	100	89	85	23	47	47	4	89	84	0	225	179	93	24	25	3	95	90	0	0	0	0	0	0	0	0	0	0	0	0	0	0	0	0	0	0	0	0	0	0	0	0	0	0	0.000	0.000	0.000	0.000	0.000	0.000	0.000	0.000	0.000	0.000	0.000	0.000	0.000	0.000	283	1076	243	193	193	0.000	0.000	42	201	0	0	38	155	0	0	100	1	
3	4	6	03: J-22   LM00001197	lmo0994	11978	6045	100	371	296	188	47	47	4	92	88	0	219	166	99	24	24	3	92	86	0	0	0	0	0	0	0	0	0	0	0	0	0	0	0	0	0	0	0	0	0	0	0	0	0	0	0.000	0.000	0.000	0.000	0.000	0.000	0.000	0.000	0.000	0.000	0.000	0.000	0.000	0.000	283	1076	519	391	391	0.000	0.000	324	195	0	0	249	142	0	0	100	1	
3	5	6	03: N-01   LM00001229	lmo1069	12228	6045	100	81	81	23	46	48	7	83	73	0	133	111	50	24	24	4	90	84	0	0	0	0	0	0	0	0	0	0	0	0	0	0	0	0	0	0	0	0	0	0	0	0	0	0	0.000	0.000	0.000	0.000	0.000	0.000	0.000	0.000	0.000	0.000	0.000	0.000	0.000	0.000	283	1076	144	122	122	0.000	0.000	35	109	0	0	35	87	0	0	100	1	
3	6	6	03: N-04   LM00000319	lmo1072	12478	6045	100	566	451	267	47	47	5	95	90	0	546	433	258	24	25	3	94	92	0	0	0	0	0	0	0	0	0	0	0	0	0	0	0	0	0	0	0	0	0	0	0	0	0	0	0.000	0.000	0.000	0.000	0.000	0.000	0.000	0.000	0.000	0.000	0.000	0.000	0.000	0.000	283	1076	1041	813	813	0.000	0.000	519	522	0	0	404	409	0	0	100	1	
3	7	6	03: N-07   LM00002405	lmo1075	12728	6045	100	50	50	5	47	47	4	40	17	0	95	73	37	25	25	3	75	71	0	0	0	0	0	0	0	0	0	0	0	0	0	0	0	0	0	0	0	0	0	0	0	0	0	0	0.000	0.000	0.000	0.000	0.000	0.000	0.000	0.000	0.000	0.000	0.000	0.000	0.000	0.000	283	1076	73	51	51	0.000	0.000	3	70	0	0	3	48	0	0	100	1	
3	8	6	03: N-10   LM00002408	lmo1078	12978	6045	100	51	52	5	46	47	4	56	35	0	124	99	45	24	24	3	92	85	0	0	0	0	0	0	0	0	0	0	0	0	0	0	0	0	0	0	0	0	0	0	0	0	0	0	0.000	0.000	0.000	0.000	0.000	0.000	0.000	0.000	0.000	0.000	0.000	0.000	0.000	0.000	283	1076	105	81	81	0.000	0.000	5	100	0	0	6	75	0	0	100	1	
3	9	6	03: N-13   LM00002411	lmo1081	13228	6045	100	49	49	5	46	46	5	38	12	0	102	85	32	23	23	3	95	91	0	0	0	0	0	0	0	0	0	0	0	0	0	0	0	0	0	0	0	0	0	0	0	0	0	0	0.000	0.000	0.000	0.000	0.000	0.000	0.000	0.000	0.000	0.000	0.000	0.000	0.000	0.000	283	1076	82	65	65	0.000	0.000	3	79	0	0	3	62	0	0	100	1	
3	10	6	03: N-16   LM00002414	lmo1084	13478	6045	100	51	52	5	45	46	4	64	34	0	112	86	41	23	23	3	88	82	0	0	0	0	0	0	0	0	0	0	0	0	0	0	0	0	0	0	0	0	0	0	0	0	0	0	0.000	0.000	0.000	0.000	0.000	0.000	0.000	0.000	0.000	0.000	0.000	0.000	0.000	0.000	283	1076	95	70	70	0.000	0.000	6	89	0	0	7	63	0	0	100	1	
3	11	6	03: N-19   LM00002417	lmo1087	13728	6045	100	53	52	5	47	48	4	54	26	0	98	85	28	26	27	4	97	92	0	0	0	0	0	0	0	0	0	0	0	0	0	0	0	0	0	0	0	0	0	0	0	0	0	0	0.000	0.000	0.000	0.000	0.000	0.000	0.000	0.000	0.000	0.000	0.000	0.000	0.000	0.000	283	1076	78	64	64	0.000	0.000	6	72	0	0	5	59	0	0	100	1	
3	12	6	03: N-22   LM00002420	lmo1090	13978	6045	100	51	51	4	47	47	5	46	9	0	97	79	31	27	27	3	89	84	0	0	0	0	0	0	0	0	0	0	0	0	0	0	0	0	0	0	0	0	0	0	0	0	0	0	0.000	0.000	0.000	0.000	0.000	0.000	0.000	0.000	0.000	0.000	0.000	0.000	0.000	0.000	283	1076	74	56	56	0.000	0.000	4	70	0	0	4	52	0	0	100	1	
3	13	6	04: B-01   EMPTY	EMPTY	14228	6045	100	48	48	4	47	48	4	20	4	0	28	29	5	27	27	4	36	13	0	0	0	0	0	0	0	0	0	0	0	0	0	0	0	0	0	0	0	0	0	0	0	0	0	0	0.000	0.000	0.000	0.000	0.000	0.000	0.000	0.000	0.000	0.000	0.000	0.000	0.000	0.000	283	1076	2	3	3	0.000	0.000	1	1	0	0	1	2	0	0	-75	1	
3	14	6	04: B-04   LM00000338	lmo1164	14478	6045	100	55	55	4	47	47	5	74	42	0	113	96	35	28	28	4	93	89	0	0	0	0	0	0	0	0	0	0	0	0	0	0	0	0	0	0	0	0	0	0	0	0	0	0	0.000	0.000	0.000	0.000	0.000	0.000	0.000	0.000	0.000	0.000	0.000	0.000	0.000	0.000	283	1076	93	76	76	0.000	0.000	8	85	0	0	8	68	0	0	100	1	
3	15	6	04: B-07   LM00001250	lmo1167	14728	6045	100	56	57	7	48	48	5	74	45	0	148	120	50	26	26	3	92	89	0	0	0	0	0	0	0	0	0	0	0	0	0	0	0	0	0	0	0	0	0	0	0	0	0	0	0.000	0.000	0.000	0.000	0.000	0.000	0.000	0.000	0.000	0.000	0.000	0.000	0.000	0.000	283	1076	130	103	103	0.000	0.000	8	122	0	0	9	94	0	0	100	1	
3	16	6	04: B-10   LM00001253	lmo1170	14978	6045	100	56	56	7	48	48	4	69	46	0	118	101	35	26	26	3	100	99	0	0	0	0	0	0	0	0	0	0	0	0	0	0	0	0	0	0	0	0	0	0	0	0	0	0	0.000	0.000	0.000	0.000	0.000	0.000	0.000	0.000	0.000	0.000	0.000	0.000	0.000	0.000	283	1076	100	83	83	0.000	0.000	8	92	0	0	8	75	0	0	100	1	
3	17	6	04: B-13   LM00001256	lmo1173	15228	6045	100	93	89	27	48	48	5	89	81	0	116	96	40	26	27	4	92	83	0	0	0	0	0	0	0	0	0	0	0	0	0	0	0	0	0	0	0	0	0	0	0	0	0	0	0.000	0.000	0.000	0.000	0.000	0.000	0.000	0.000	0.000	0.000	0.000	0.000	0.000	0.000	283	1076	135	111	111	0.000	0.000	45	90	0	0	41	70	0	0	100	1	
3	1	7	04: B-16   LM00000340	lmo1176	11228	6295	100	53	53	5	48	48	4	52	21	0	121	103	38	24	25	3	95	90	0	0	0	0	0	0	0	0	0	0	0	0	0	0	0	0	0	0	0	0	0	0	0	0	0	0	0.000	0.000	0.000	0.000	0.000	0.000	0.000	0.000	0.000	0.000	0.000	0.000	0.000	0.000	283	1076	102	84	84	0.000	0.000	5	97	0	0	5	79	0	0	100	1	
3	2	7	04: B-19   LM00000342	lmo1179	11478	6295	100	50	51	5	47	47	4	39	18	0	122	96	43	24	24	3	90	84	0	0	0	0	0	0	0	0	0	0	0	0	0	0	0	0	0	0	0	0	0	0	0	0	0	0	0.000	0.000	0.000	0.000	0.000	0.000	0.000	0.000	0.000	0.000	0.000	0.000	0.000	0.000	283	1076	101	76	76	0.000	0.000	3	98	0	0	4	72	0	0	100	1	
3	3	7	04: B-22   LM00000345	lmo1182	11728	6295	100	54	55	8	46	46	5	72	41	0	111	93	36	24	24	3	92	87	0	0	0	0	0	0	0	0	0	0	0	0	0	0	0	0	0	0	0	0	0	0	0	0	0	0	0.000	0.000	0.000	0.000	0.000	0.000	0.000	0.000	0.000	0.000	0.000	0.000	0.000	0.000	283	1076	95	78	78	0.000	0.000	8	87	0	0	9	69	0	0	100	1	
3	4	7	04: F-01   LM00000359	lmo1257	11978	6295	100	51	51	5	46	46	4	57	21	0	105	85	35	24	24	3	90	87	0	0	0	0	0	0	0	0	0	0	0	0	0	0	0	0	0	0	0	0	0	0	0	0	0	0	0.000	0.000	0.000	0.000	0.000	0.000	0.000	0.000	0.000	0.000	0.000	0.000	0.000	0.000	283	1076	86	66	66	0.000	0.000	5	81	0	0	5	61	0	0	100	1	
3	5	7	04: F-04   LM00000362	lmo1260	12228	6295	100	50	51	5	47	47	4	41	19	0	109	86	40	23	23	2	84	82	0	0	0	0	0	0	0	0	0	0	0	0	0	0	0	0	0	0	0	0	0	0	0	0	0	0	0.000	0.000	0.000	0.000	0.000	0.000	0.000	0.000	0.000	0.000	0.000	0.000	0.000	0.000	283	1076	89	67	67	0.000	0.000	3	86	0	0	4	63	0	0	100	1	
3	6	7	04: F-07   LM00002478	lmo1263	12478	6295	100	53	53	6	46	46	4	70	40	0	110	86	41	24	24	3	87	81	0	0	0	0	0	0	0	0	0	0	0	0	0	0	0	0	0	0	0	0	0	0	0	0	0	0	0.000	0.000	0.000	0.000	0.000	0.000	0.000	0.000	0.000	0.000	0.000	0.000	0.000	0.000	283	1076	93	69	69	0.000	0.000	7	86	0	0	7	62	0	0	100	1	
3	7	7	04: F-10   LM00001303	lmo1266	12728	6295	100	62	62	10	46	46	4	87	78	0	104	91	30	25	25	3	93	91	0	0	0	0	0	0	0	0	0	0	0	0	0	0	0	0	0	0	0	0	0	0	0	0	0	0	0.000	0.000	0.000	0.000	0.000	0.000	0.000	0.000	0.000	0.000	0.000	0.000	0.000	0.000	283	1076	95	82	82	0.000	0.000	16	79	0	0	16	66	0	0	100	1	
3	8	7	04: F-13   LM00001304	lmo1269	12978	6295	100	136	124	52	46	46	4	88	83	0	274	222	125	24	24	3	96	90	0	0	0	0	0	0	0	0	0	0	0	0	0	0	0	0	0	0	0	0	0	0	0	0	0	0	0.000	0.000	0.000	0.000	0.000	0.000	0.000	0.000	0.000	0.000	0.000	0.000	0.000	0.000	283	1076	340	276	276	0.000	0.000	90	250	0	0	78	198	0	0	100	1	
3	9	7	04: F-16   LM00001307	lmo1272	13228	6295	100	152	135	55	46	46	4	89	86	0	223	192	99	23	24	3	95	91	0	0	0	0	0	0	0	0	0	0	0	0	0	0	0	0	0	0	0	0	0	0	0	0	0	0	0.000	0.000	0.000	0.000	0.000	0.000	0.000	0.000	0.000	0.000	0.000	0.000	0.000	0.000	283	1076	306	258	258	0.000	0.000	106	200	0	0	89	169	0	0	100	1	
3	10	7	04: F-19   LM00001308	lmo1275	13478	6295	100	149	141	67	47	47	5	91	85	0	206	168	95	23	24	3	89	84	0	0	0	0	0	0	0	0	0	0	0	0	0	0	0	0	0	0	0	0	0	0	0	0	0	0	0.000	0.000	0.000	0.000	0.000	0.000	0.000	0.000	0.000	0.000	0.000	0.000	0.000	0.000	283	1076	285	239	239	0.000	0.000	102	183	0	0	94	145	0	0	100	1	
3	11	7	04: F-22   LM00001310	lmo1278	13728	6295	100	389	333	180	47	48	4	96	92	0	503	404	230	25	26	3	98	95	0	0	0	0	0	0	0	0	0	0	0	0	0	0	0	0	0	0	0	0	0	0	0	0	0	0	0.000	0.000	0.000	0.000	0.000	0.000	0.000	0.000	0.000	0.000	0.000	0.000	0.000	0.000	283	1076	820	665	665	0.000	0.000	342	478	0	0	286	379	0	0	100	1	
3	12	7	04: J-01   LM00001343	lmo1353	13978	6295	100	81	78	21	48	48	5	84	78	0	134	110	53	26	27	3	94	87	0	0	0	0	0	0	0	0	0	0	0	0	0	0	0	0	0	0	0	0	0	0	0	0	0	0	0.000	0.000	0.000	0.000	0.000	0.000	0.000	0.000	0.000	0.000	0.000	0.000	0.000	0.000	283	1076	141	114	114	0.000	0.000	33	108	0	0	30	84	0	0	100	1	
3	13	7	04: J-04   LM00001345	lmo1356	14228	6295	100	160	139	63	48	48	4	84	81	0	292	231	124	26	27	4	96	92	0	0	0	0	0	0	0	0	0	0	0	0	0	0	0	0	0	0	0	0	0	0	0	0	0	0	0.000	0.000	0.000	0.000	0.000	0.000	0.000	0.000	0.000	0.000	0.000	0.000	0.000	0.000	283	1076	378	296	296	0.000	0.000	112	266	0	0	91	205	0	0	100	1	
3	14	7	04: J-07   LM00001347	lmo1359	14478	6295	100	522	412	267	47	47	4	89	85	0	882	676	459	26	26	3	93	87	0	0	0	0	0	0	0	0	0	0	0	0	0	0	0	0	0	0	0	0	0	0	0	0	0	0	0.000	0.000	0.000	0.000	0.000	0.000	0.000	0.000	0.000	0.000	0.000	0.000	0.000	0.000	283	1076	1331	1015	1015	0.000	0.000	475	856	0	0	365	650	0	0	100	1	
3	15	7	04: J-10   LM00001350	lmo1362	14728	6295	100	287	257	133	47	47	5	96	88	0	450	372	215	25	26	4	96	93	0	0	0	0	0	0	0	0	0	0	0	0	0	0	0	0	0	0	0	0	0	0	0	0	0	0	0.000	0.000	0.000	0.000	0.000	0.000	0.000	0.000	0.000	0.000	0.000	0.000	0.000	0.000	283	1076	665	557	557	0.000	0.000	240	425	0	0	210	347	0	0	100	1	
3	16	7	04: J-13   LM00001352	lmo1365	14978	6295	100	151	130	72	48	48	5	72	67	0	166	127	82	25	26	4	77	71	0	0	0	0	0	0	0	0	0	0	0	0	0	0	0	0	0	0	0	0	0	0	0	0	0	0	0.000	0.000	0.000	0.000	0.000	0.000	0.000	0.000	0.000	0.000	0.000	0.000	0.000	0.000	283	1076	244	184	184	0.000	0.000	103	141	0	0	82	102	0	0	100	1	
3	17	7	04: J-16   LM00001355	lmo1368	15228	6295	100	78	78	20	48	48	4	89	77	0	116	97	40	25	25	3	97	93	0	0	0	0	0	0	0	0	0	0	0	0	0	0	0	0	0	0	0	0	0	0	0	0	0	0	0.000	0.000	0.000	0.000	0.000	0.000	0.000	0.000	0.000	0.000	0.000	0.000	0.000	0.000	283	1076	121	102	102	0.000	0.000	30	91	0	0	30	72	0	0	100	1	
3	1	8	04: J-19   LM00001357	lmo1371	11228	6545	100	74	78	26	46	46	4	87	76	0	189	153	82	25	26	3	93	88	0	0	0	0	0	0	0	0	0	0	0	0	0	0	0	0	0	0	0	0	0	0	0	0	0	0	0.000	0.000	0.000	0.000	0.000	0.000	0.000	0.000	0.000	0.000	0.000	0.000	0.000	0.000	283	1076	192	160	160	0.000	0.000	28	164	0	0	32	128	0	0	100	1	
3	2	8	04: J-22   LM00000386	lmo1374	11478	6545	100	740	607	372	47	47	4	90	86	0	1784	1379	879	25	25	3	90	86	0	0	0	0	0	0	0	0	0	0	0	0	0	0	0	0	0	0	0	0	0	0	0	0	0	0	0.000	0.000	0.000	0.000	0.000	0.000	0.000	0.000	0.000	0.000	0.000	0.000	0.000	0.000	283	1076	2452	1914	1914	0.000	0.000	693	1759	0	0	560	1354	0	0	100	1	
3	3	8	04: N-01   LM00001408	lmo1449	11728	6545	100	413	336	175	47	47	4	97	93	0	669	541	314	23	24	3	96	93	0	0	0	0	0	0	0	0	0	0	0	0	0	0	0	0	0	0	0	0	0	0	0	0	0	0	0.000	0.000	0.000	0.000	0.000	0.000	0.000	0.000	0.000	0.000	0.000	0.000	0.000	0.000	283	1076	1012	807	807	0.000	0.000	366	646	0	0	289	518	0	0	100	1	
3	4	8	04: N-04   LM00001409	lmo1452	11978	6545	100	78	78	22	47	47	4	86	81	0	148	123	57	24	24	3	92	89	0	0	0	0	0	0	0	0	0	0	0	0	0	0	0	0	0	0	0	0	0	0	0	0	0	0	0.000	0.000	0.000	0.000	0.000	0.000	0.000	0.000	0.000	0.000	0.000	0.000	0.000	0.000	283	1076	155	130	130	0.000	0.000	31	124	0	0	31	99	0	0	100	1	
3	5	8	04: N-07   LM00001410	lmo1455	12228	6545	100	296	235	129	47	47	4	88	83	0	378	297	179	24	25	3	91	87	0	0	0	0	0	0	0	0	0	0	0	0	0	0	0	0	0	0	0	0	0	0	0	0	0	0	0.000	0.000	0.000	0.000	0.000	0.000	0.000	0.000	0.000	0.000	0.000	0.000	0.000	0.000	283	1076	603	461	461	0.000	0.000	249	354	0	0	188	273	0	0	100	1	
3	6	8	04: N-10   LM00001412	lmo1458	12478	6545	100	51	52	5	46	47	4	52	29	0	109	96	31	24	25	3	96	92	0	0	0	0	0	0	0	0	0	0	0	0	0	0	0	0	0	0	0	0	0	0	0	0	0	0	0.000	0.000	0.000	0.000	0.000	0.000	0.000	0.000	0.000	0.000	0.000	0.000	0.000	0.000	283	1076	90	78	78	0.000	0.000	5	85	0	0	6	72	0	0	100	1	
3	7	8	04: N-13   LM00002520	lmo1461	12728	6545	100	51	51	5	46	46	4	52	16	0	97	83	31	24	25	3	93	87	0	0	0	0	0	0	0	0	0	0	0	0	0	0	0	0	0	0	0	0	0	0	0	0	0	0	0.000	0.000	0.000	0.000	0.000	0.000	0.000	0.000	0.000	0.000	0.000	0.000	0.000	0.000	283	1076	78	64	64	0.000	0.000	5	73	0	0	5	59	0	0	100	1	
3	8	8	04: N-16   LM00001416	lmo1464	12978	6545	100	169	151	82	46	46	4	83	76	0	217	171	111	24	25	3	91	82	0	0	0	0	0	0	0	0	0	0	0	0	0	0	0	0	0	0	0	0	0	0	0	0	0	0	0.000	0.000	0.000	0.000	0.000	0.000	0.000	0.000	0.000	0.000	0.000	0.000	0.000	0.000	283	1076	316	252	252	0.000	0.000	123	193	0	0	105	147	0	0	100	1	
3	9	8	04: N-19   LM00001419	lmo1467	13228	6545	100	179	163	79	46	47	5	95	86	0	252	203	113	24	24	3	92	87	0	0	0	0	0	0	0	0	0	0	0	0	0	0	0	0	0	0	0	0	0	0	0	0	0	0	0.000	0.000	0.000	0.000	0.000	0.000	0.000	0.000	0.000	0.000	0.000	0.000	0.000	0.000	283	1076	361	296	296	0.000	0.000	133	228	0	0	117	179	0	0	100	1	
3	10	8	04: N-22   LM00000406	lmo1470	13478	6545	100	53	54	7	46	47	4	68	45	0	102	80	39	23	23	3	87	82	0	0	0	0	0	0	0	0	0	0	0	0	0	0	0	0	0	0	0	0	0	0	0	0	0	0	0.000	0.000	0.000	0.000	0.000	0.000	0.000	0.000	0.000	0.000	0.000	0.000	0.000	0.000	283	1076	86	65	65	0.000	0.000	7	79	0	0	8	57	0	0	100	1	
3	11	8	05: B-01   EMPTY	EMPTY	13728	6545	100	49	49	5	48	48	5	19	5	0	26	28	5	25	25	3	40	23	0	0	0	0	0	0	0	0	0	0	0	0	0	0	0	0	0	0	0	0	0	0	0	0	0	0	0.000	0.000	0.000	0.000	0.000	0.000	0.000	0.000	0.000	0.000	0.000	0.000	0.000	0.000	283	1076	2	4	4	0.000	0.000	1	1	0	0	1	3	0	0	-75	1	
3	12	8	05: B-04   LM00001459	lmo1544	13978	6545	100	219	184	90	47	47	4	90	86	0	172	144	73	26	26	3	93	89	0	0	0	0	0	0	0	0	0	0	0	0	0	0	0	0	0	0	0	0	0	0	0	0	0	0	0.000	0.000	0.000	0.000	0.000	0.000	0.000	0.000	0.000	0.000	0.000	0.000	0.000	0.000	283	1076	318	255	255	0.000	0.000	172	146	0	0	137	118	0	0	100	1	
3	13	8	05: B-07   LM00000428	lmo1547	14228	6545	100	246	211	95	48	48	4	95	89	0	350	295	142	26	26	4	100	97	0	0	0	0	0	0	0	0	0	0	0	0	0	0	0	0	0	0	0	0	0	0	0	0	0	0	0.000	0.000	0.000	0.000	0.000	0.000	0.000	0.000	0.000	0.000	0.000	0.000	0.000	0.000	283	1076	522	432	432	0.000	0.000	198	324	0	0	163	269	0	0	100	1	
3	14	8	05: B-10   LM00002537	lmo1550	14478	6545	100	52	52	4	48	48	4	49	16	0	111	93	35	26	26	3	96	91	0	0	0	0	0	0	0	0	0	0	0	0	0	0	0	0	0	0	0	0	0	0	0	0	0	0	0.000	0.000	0.000	0.000	0.000	0.000	0.000	0.000	0.000	0.000	0.000	0.000	0.000	0.000	283	1076	89	71	71	0.000	0.000	4	85	0	0	4	67	0	0	100	1	
3	15	8	05: B-13   LM00001462	lmo1553	14728	6545	100	286	245	120	47	47	5	86	84	0	622	511	283	25	26	4	99	93	0	0	0	0	0	0	0	0	0	0	0	0	0	0	0	0	0	0	0	0	0	0	0	0	0	0	0.000	0.000	0.000	0.000	0.000	0.000	0.000	0.000	0.000	0.000	0.000	0.000	0.000	0.000	283	1076	836	684	684	0.000	0.000	239	597	0	0	198	486	0	0	100	1	
3	16	8	05: B-16   LM00001464	lmo1556	14978	6545	100	112	104	39	48	48	5	82	78	0	211	187	95	25	26	4	96	91	0	0	0	0	0	0	0	0	0	0	0	0	0	0	0	0	0	0	0	0	0	0	0	0	0	0	0.000	0.000	0.000	0.000	0.000	0.000	0.000	0.000	0.000	0.000	0.000	0.000	0.000	0.000	283	1076	250	218	218	0.000	0.000	64	186	0	0	56	162	0	0	100	1	
3	17	8	05: B-19   LM00000431	lmo1559	15228	6545	100	57	58	7	48	48	4	76	55	0	119	96	44	25	25	3	91	89	0	0	0	0	0	0	0	0	0	0	0	0	0	0	0	0	0	0	0	0	0	0	0	0	0	0	0.000	0.000	0.000	0.000	0.000	0.000	0.000	0.000	0.000	0.000	0.000	0.000	0.000	0.000	283	1076	103	81	81	0.000	0.000	9	94	0	0	10	71	0	0	100	1	
3	1	9	05: B-22   LM00000433	lmo1562	11228	6795	100	685	530	336	47	47	4	88	82	0	547	421	277	26	26	3	88	82	0	0	0	0	0	0	0	0	0	0	0	0	0	0	0	0	0	0	0	0	0	0	0	0	0	0	0.000	0.000	0.000	0.000	0.000	0.000	0.000	0.000	0.000	0.000	0.000	0.000	0.000	0.000	283	1076	1159	878	878	0.000	0.000	638	521	0	0	483	395	0	0	100	1	
3	2	9	05: F-01   LM00001511	lmo1637	11478	6795	100	271	218	117	47	47	4	81	78	0	700	543	350	25	25	3	87	83	0	0	0	0	0	0	0	0	0	0	0	0	0	0	0	0	0	0	0	0	0	0	0	0	0	0	0.000	0.000	0.000	0.000	0.000	0.000	0.000	0.000	0.000	0.000	0.000	0.000	0.000	0.000	283	1076	899	689	689	0.000	0.000	224	675	0	0	171	518	0	0	100	1	
3	3	9	05: F-04   LM00002555	lmo1640	11728	6795	100	49	50	5	47	47	5	34	15	0	93	79	30	24	25	3	89	84	0	0	0	0	0	0	0	0	0	0	0	0	0	0	0	0	0	0	0	0	0	0	0	0	0	0	0.000	0.000	0.000	0.000	0.000	0.000	0.000	0.000	0.000	0.000	0.000	0.000	0.000	0.000	283	1076	71	58	58	0.000	0.000	2	69	0	0	3	55	0	0	100	1	
3	4	9	05: F-07   LM00001515	lmo1643	11978	6795	100	245	197	109	47	47	5	86	79	0	454	357	230	24	25	3	85	83	0	0	0	0	0	0	0	0	0	0	0	0	0	0	0	0	0	0	0	0	0	0	0	0	0	0	0.000	0.000	0.000	0.000	0.000	0.000	0.000	0.000	0.000	0.000	0.000	0.000	0.000	0.000	283	1076	628	483	483	0.000	0.000	198	430	0	0	150	333	0	0	100	1	
3	5	9	05: F-10   LM00001518	lmo1646	12228	6795	100	72	70	18	46	46	4	80	72	0	246	192	101	23	24	3	87	84	0	0	0	0	0	0	0	0	0	0	0	0	0	0	0	0	0	0	0	0	0	0	0	0	0	0	0.000	0.000	0.000	0.000	0.000	0.000	0.000	0.000	0.000	0.000	0.000	0.000	0.000	0.000	283	1076	249	193	193	0.000	0.000	26	223	0	0	24	169	0	0	100	1	
3	6	9	05: F-13   LM00001519	lmo1649	12478	6795	100	861	683	387	47	47	4	92	87	0	2014	1646	954	24	24	3	95	93	0	0	0	0	0	0	0	0	0	0	0	0	0	0	0	0	0	0	0	0	0	0	0	0	0	0	0.000	0.000	0.000	0.000	0.000	0.000	0.000	0.000	0.000	0.000	0.000	0.000	0.000	0.000	283	1076	2804	2258	2258	0.000	0.000	814	1990	0	0	636	1622	0	0	100	1	
3	7	9	05: F-16   LM00001521	lmo1652	12728	6795	100	110	99	40	46	46	5	81	72	0	197	158	99	25	25	3	81	79	0	0	0	0	0	0	0	0	0	0	0	0	0	0	0	0	0	0	0	0	0	0	0	0	0	0	0.000	0.000	0.000	0.000	0.000	0.000	0.000	0.000	0.000	0.000	0.000	0.000	0.000	0.000	283	1076	236	186	186	0.000	0.000	64	172	0	0	53	133	0	0	100	1	
3	8	9	05: F-19   LM00001522	lmo1655	12978	6795	100	52	52	7	47	48	4	52	31	0	103	89	42	25	25	3	92	82	0	0	0	0	0	0	0	0	0	0	0	0	0	0	0	0	0	0	0	0	0	0	0	0	0	0	0.000	0.000	0.000	0.000	0.000	0.000	0.000	0.000	0.000	0.000	0.000	0.000	0.000	0.000	283	1076	83	69	69	0.000	0.000	5	78	0	0	5	64	0	0	100	1	
3	9	9	05: F-22   LM00000453	lmo1658	13228	6795	100	4121	3400	2066	47	47	4	96	95	0	5167	4313	2516	24	24	3	99	97	0	0	0	0	0	0	0	0	0	0	0	0	0	0	0	0	0	0	0	0	0	0	0	0	0	0	0.000	0.000	0.000	0.000	0.000	0.000	0.000	0.000	0.000	0.000	0.000	0.000	0.000	0.000	283	1076	9217	7642	7642	0.000	0.000	4074	5143	0	0	3353	4289	0	0	100	1	
3	10	9	05: J-01   LM00001566	lmo1733	13478	6795	100	424	362	217	47	47	5	88	84	0	418	341	207	23	23	4	90	84	0	0	0	0	0	0	0	0	0	0	0	0	0	0	0	0	0	0	0	0	0	0	0	0	0	0	0.000	0.000	0.000	0.000	0.000	0.000	0.000	0.000	0.000	0.000	0.000	0.000	0.000	0.000	283	1076	772	633	633	0.000	0.000	377	395	0	0	315	318	0	0	100	1	
3	11	9	05: J-04   LM00001569	lmo1736	13728	6795	100	122	112	41	48	48	5	86	82	0	203	166	83	25	26	3	94	87	0	0	0	0	0	0	0	0	0	0	0	0	0	0	0	0	0	0	0	0	0	0	0	0	0	0	0.000	0.000	0.000	0.000	0.000	0.000	0.000	0.000	0.000	0.000	0.000	0.000	0.000	0.000	283	1076	252	205	205	0.000	0.000	74	178	0	0	64	141	0	0	100	1	
3	12	9	05: J-07   LM00001571	lmo1739	13978	6795	100	54	53	5	47	48	4	64	37	0	107	88	34	27	27	3	93	86	0	0	0	0	0	0	0	0	0	0	0	0	0	0	0	0	0	0	0	0	0	0	0	0	0	0	0.000	0.000	0.000	0.000	0.000	0.000	0.000	0.000	0.000	0.000	0.000	0.000	0.000	0.000	283	1076	87	67	67	0.000	0.000	7	80	0	0	6	61	0	0	100	1	
3	13	9	05: J-10   LM00001573	lmo1742	14228	6795	100	178	160	82	48	48	4	90	84	0	246	195	107	26	27	3	96	91	0	0	0	0	0	0	0	0	0	0	0	0	0	0	0	0	0	0	0	0	0	0	0	0	0	0	0.000	0.000	0.000	0.000	0.000	0.000	0.000	0.000	0.000	0.000	0.000	0.000	0.000	0.000	283	1076	350	281	281	0.000	0.000	130	220	0	0	112	169	0	0	100	1	
3	14	9	05: J-13   LM00001575	lmo1745	14478	6795	100	210	190	88	48	48	5	91	87	0	238	205	94	26	26	4	99	99	0	0	0	0	0	0	0	0	0	0	0	0	0	0	0	0	0	0	0	0	0	0	0	0	0	0	0.000	0.000	0.000	0.000	0.000	0.000	0.000	0.000	0.000	0.000	0.000	0.000	0.000	0.000	283	1076	374	321	321	0.000	0.000	162	212	0	0	142	179	0	0	100	1	
3	15	9	05: J-16   LM00002575	lmo1748	14728	6795	100	176	159	66	47	47	5	90	83	0	158	138	57	26	26	4	98	94	0	0	0	0	0	0	0	0	0	0	0	0	0	0	0	0	0	0	0	0	0	0	0	0	0	0	0.000	0.000	0.000	0.000	0.000	0.000	0.000	0.000	0.000	0.000	0.000	0.000	0.000	0.000	283	1076	261	224	224	0.000	0.000	129	132	0	0	112	112	0	0	100	1	
3	16	9	05: J-19   LM00001578	lmo1751	14978	6795	100	77	75	20	48	48	4	82	78	0	158	135	55	26	27	4	97	93	0	0	0	0	0	0	0	0	0	0	0	0	0	0	0	0	0	0	0	0	0	0	0	0	0	0	0.000	0.000	0.000	0.000	0.000	0.000	0.000	0.000	0.000	0.000	0.000	0.000	0.000	0.000	283	1076	161	136	136	0.000	0.000	29	132	0	0	27	109	0	0	100	1	
3	17	9	05: J-22   LM00000475	lmo1754	15228	6795	100	432	354	201	48	48	5	90	86	0	622	498	295	25	26	4	96	93	0	0	0	0	0	0	0	0	0	0	0	0	0	0	0	0	0	0	0	0	0	0	0	0	0	0	0.000	0.000	0.000	0.000	0.000	0.000	0.000	0.000	0.000	0.000	0.000	0.000	0.000	0.000	283	1076	981	779	779	0.000	0.000	384	597	0	0	306	473	0	0	100	1	
3	1	10	05: N-01   LM00001624	lmo1829	11228	7045	100	63	63	10	47	47	4	86	73	0	134	108	49	26	26	3	81	80	0	0	0	0	0	0	0	0	0	0	0	0	0	0	0	0	0	0	0	0	0	0	0	0	0	0	0.000	0.000	0.000	0.000	0.000	0.000	0.000	0.000	0.000	0.000	0.000	0.000	0.000	0.000	283	1076	124	98	98	0.000	0.000	16	108	0	0	16	82	0	0	100	1	
3	2	10	05: N-04   LM00001626	lmo1832	11478	7045	100	395	324	170	47	47	5	86	83	0	298	244	131	24	24	3	90	84	0	0	0	0	0	0	0	0	0	0	0	0	0	0	0	0	0	0	0	0	0	0	0	0	0	0	0.000	0.000	0.000	0.000	0.000	0.000	0.000	0.000	0.000	0.000	0.000	0.000	0.000	0.000	283	1076	622	497	497	0.000	0.000	348	274	0	0	277	220	0	0	100	1	
3	3	10	05: N-07   LM00001629	lmo1835	11728	7045	100	520	427	261	46	47	4	90	88	0	418	328	200	24	24	3	87	84	0	0	0	0	0	0	0	0	0	0	0	0	0	0	0	0	0	0	0	0	0	0	0	0	0	0	0.000	0.000	0.000	0.000	0.000	0.000	0.000	0.000	0.000	0.000	0.000	0.000	0.000	0.000	283	1076	868	685	685	0.000	0.000	474	394	0	0	381	304	0	0	100	1	
3	4	10	05: N-10   LM00001632	lmo1838	11978	7045	100	51	52	8	47	47	5	47	26	0	47	45	18	24	24	3	72	62	0	0	0	0	0	0	0	0	0	0	0	0	0	0	0	0	0	0	0	0	0	0	0	0	0	0	0.000	0.000	0.000	0.000	0.000	0.000	0.000	0.000	0.000	0.000	0.000	0.000	0.000	0.000	283	1076	27	26	26	0.000	0.000	4	23	0	0	5	21	0	0	100	1	
3	5	10	05: N-13   LM00002586	lmo1841	12228	7045	100	52	52	6	46	46	4	61	32	0	104	86	33	23	23	3	92	87	0	0	0	0	0	0	0	0	0	0	0	0	0	0	0	0	0	0	0	0	0	0	0	0	0	0	0.000	0.000	0.000	0.000	0.000	0.000	0.000	0.000	0.000	0.000	0.000	0.000	0.000	0.000	283	1076	87	69	69	0.000	0.000	6	81	0	0	6	63	0	0	100	1	
3	6	10	05: N-16   LM00000500	lmo1844	12478	7045	100	201	180	96	47	47	4	86	83	0	282	242	143	24	24	3	92	86	0	0	0	0	0	0	0	0	0	0	0	0	0	0	0	0	0	0	0	0	0	0	0	0	0	0	0.000	0.000	0.000	0.000	0.000	0.000	0.000	0.000	0.000	0.000	0.000	0.000	0.000	0.000	283	1076	412	351	351	0.000	0.000	154	258	0	0	133	218	0	0	100	1	
3	7	10	05: N-19   LM00001635	lmo1847	12728	7045	100	257	218	114	47	47	4	87	84	0	811	670	410	24	25	3	89	87	0	0	0	0	0	0	0	0	0	0	0	0	0	0	0	0	0	0	0	0	0	0	0	0	0	0	0.000	0.000	0.000	0.000	0.000	0.000	0.000	0.000	0.000	0.000	0.000	0.000	0.000	0.000	283	1076	997	817	817	0.000	0.000	210	787	0	0	171	646	0	0	100	1	
3	8	10	05: N-22   LM00001637	lmo1850	12978	7045	100	425	346	209	46	46	4	88	82	0	529	420	270	25	26	3	92	90	0	0	0	0	0	0	0	0	0	0	0	0	0	0	0	0	0	0	0	0	0	0	0	0	0	0	0.000	0.000	0.000	0.000	0.000	0.000	0.000	0.000	0.000	0.000	0.000	0.000	0.000	0.000	283	1076	883	695	695	0.000	0.000	379	504	0	0	300	395	0	0	100	1	
3	9	10	06: B-01   EMPTY	EMPTY	13228	7045	100	47	47	4	46	46	4	17	5	0	26	27	4	23	24	3	46	27	0	0	0	0	0	0	0	0	0	0	0	0	0	0	0	0	0	0	0	0	0	0	0	0	0	0	0.000	0.000	0.000	0.000	0.000	0.000	0.000	0.000	0.000	0.000	0.000	0.000	0.000	0.000	283	1076	4	5	5	0.000	0.000	1	3	0	0	1	4	0	0	-75	1	
3	10	10	06: B-04   LM00001681	lmo1924	13478	7045	100	150	143	71	47	47	4	89	83	0	242	202	130	23	23	8	77	75	0	0	0	0	0	0	0	0	0	0	0	0	0	0	0	0	0	0	0	0	0	0	0	0	0	0	0.000	0.000	0.000	0.000	0.000	0.000	0.000	0.000	0.000	0.000	0.000	0.000	0.000	0.000	283	1076	322	275	275	0.000	0.000	103	219	0	0	96	179	0	0	100	1	
3	11	10	06: B-07   LM00001684	lmo1927	13728	7045	100	332	276	173	47	48	4	92	88	0	526	396	274	25	25	3	90	86	0	0	0	0	0	0	0	0	0	0	0	0	0	0	0	0	0	0	0	0	0	0	0	0	0	0	0.000	0.000	0.000	0.000	0.000	0.000	0.000	0.000	0.000	0.000	0.000	0.000	0.000	0.000	283	1076	786	600	600	0.000	0.000	285	501	0	0	229	371	0	0	100	1	
3	12	10	06: B-10   LM00001686	lmo1930	13978	7045	100	61	61	9	47	48	5	80	61	0	126	102	41	27	27	4	93	86	0	0	0	0	0	0	0	0	0	0	0	0	0	0	0	0	0	0	0	0	0	0	0	0	0	0	0.000	0.000	0.000	0.000	0.000	0.000	0.000	0.000	0.000	0.000	0.000	0.000	0.000	0.000	283	1076	113	89	89	0.000	0.000	14	99	0	0	14	75	0	0	100	1	
3	13	10	06: B-13   LM00001688	lmo1933	14228	7045	100	89	86	28	48	48	5	82	70	0	140	110	56	26	26	3	94	87	0	0	0	0	0	0	0	0	0	0	0	0	0	0	0	0	0	0	0	0	0	0	0	0	0	0	0.000	0.000	0.000	0.000	0.000	0.000	0.000	0.000	0.000	0.000	0.000	0.000	0.000	0.000	283	1076	155	122	122	0.000	0.000	41	114	0	0	38	84	0	0	100	1	
3	14	10	06: B-16   LM00000519	lmo1936	14478	7045	100	437	352	212	48	48	5	89	82	0	877	698	451	27	27	4	98	93	0	0	0	0	0	0	0	0	0	0	0	0	0	0	0	0	0	0	0	0	0	0	0	0	0	0	0.000	0.000	0.000	0.000	0.000	0.000	0.000	0.000	0.000	0.000	0.000	0.000	0.000	0.000	283	1076	1239	975	975	0.000	0.000	389	850	0	0	304	671	0	0	100	1	
3	15	10	06: B-19   LM00002602	lmo1939	14728	7045	100	251	203	108	47	47	4	82	79	0	333	275	164	27	27	5	89	85	0	0	0	0	0	0	0	0	0	0	0	0	0	0	0	0	0	0	0	0	0	0	0	0	0	0	0.000	0.000	0.000	0.000	0.000	0.000	0.000	0.000	0.000	0.000	0.000	0.000	0.000	0.000	283	1076	510	404	404	0.000	0.000	204	306	0	0	156	248	0	0	100	1	
3	16	10	06: B-22   LM00002603	lmo1942	14978	7045	100	54	54	6	48	48	5	63	30	0	101	81	40	26	27	5	86	75	0	0	0	0	0	0	0	0	0	0	0	0	0	0	0	0	0	0	0	0	0	0	0	0	0	0	0.000	0.000	0.000	0.000	0.000	0.000	0.000	0.000	0.000	0.000	0.000	0.000	0.000	0.000	283	1076	81	61	61	0.000	0.000	6	75	0	0	6	55	0	0	100	1	
3	17	10	06: F-01   LM00001733	lmo2017	15228	7045	100	130	120	55	47	48	5	84	75	0	248	197	118	26	26	4	93	86	0	0	0	0	0	0	0	0	0	0	0	0	0	0	0	0	0	0	0	0	0	0	0	0	0	0	0.000	0.000	0.000	0.000	0.000	0.000	0.000	0.000	0.000	0.000	0.000	0.000	0.000	0.000	283	1076	305	244	244	0.000	0.000	83	222	0	0	73	171	0	0	100	1	
3	1	11	06: F-04   LM00000541	lmo2020	11228	7295	100	346	298	160	46	47	4	91	89	0	365	304	166	25	25	3	88	84	0	0	0	0	0	0	0	0	0	0	0	0	0	0	0	0	0	0	0	0	0	0	0	0	0	0	0.000	0.000	0.000	0.000	0.000	0.000	0.000	0.000	0.000	0.000	0.000	0.000	0.000	0.000	283	1076	640	531	531	0.000	0.000	300	340	0	0	252	279	0	0	100	1	
3	2	11	06: F-07   LM00001735	lmo2023	11478	7295	100	52	52	5	46	46	4	73	37	0	107	85	39	24	25	3	86	78	0	0	0	0	0	0	0	0	0	0	0	0	0	0	0	0	0	0	0	0	0	0	0	0	0	0	0.000	0.000	0.000	0.000	0.000	0.000	0.000	0.000	0.000	0.000	0.000	0.000	0.000	0.000	283	1076	89	67	67	0.000	0.000	6	83	0	0	6	61	0	0	100	1	
3	3	11	06: F-10   LM00002619	lmo2026	11728	7295	100	51	52	4	46	47	4	55	26	0	111	92	39	24	24	2	89	85	0	0	0	0	0	0	0	0	0	0	0	0	0	0	0	0	0	0	0	0	0	0	0	0	0	0	0.000	0.000	0.000	0.000	0.000	0.000	0.000	0.000	0.000	0.000	0.000	0.000	0.000	0.000	283	1076	92	74	74	0.000	0.000	5	87	0	0	6	68	0	0	100	1	
3	4	11	06: F-13   LM00000542	lmo2029	11978	7295	100	280	232	126	46	47	4	93	86	0	432	339	211	24	24	3	85	83	0	0	0	0	0	0	0	0	0	0	0	0	0	0	0	0	0	0	0	0	0	0	0	0	0	0	0.000	0.000	0.000	0.000	0.000	0.000	0.000	0.000	0.000	0.000	0.000	0.000	0.000	0.000	283	1076	642	501	501	0.000	0.000	234	408	0	0	186	315	0	0	100	1	
3	5	11	06: F-16   LM00000544	lmo2032	12228	7295	100	967	754	474	46	46	4	91	87	0	795	635	408	24	24	3	91	84	0	0	0	0	0	0	0	0	0	0	0	0	0	0	0	0	0	0	0	0	0	0	0	0	0	0	0.000	0.000	0.000	0.000	0.000	0.000	0.000	0.000	0.000	0.000	0.000	0.000	0.000	0.000	283	1076	1692	1319	1319	0.000	0.000	921	771	0	0	708	611	0	0	100	1	
3	6	11	06: F-19   LM00001741	lmo2035	12478	7295	100	238	196	110	46	46	4	84	80	0	355	286	194	23	23	3	86	81	0	0	0	0	0	0	0	0	0	0	0	0	0	0	0	0	0	0	0	0	0	0	0	0	0	0	0.000	0.000	0.000	0.000	0.000	0.000	0.000	0.000	0.000	0.000	0.000	0.000	0.000	0.000	283	1076	524	413	413	0.000	0.000	192	332	0	0	150	263	0	0	100	1	
3	7	11	06: F-22   LM00001744	lmo2038	12728	7295	100	282	246	148	46	46	4	88	85	0	286	226	147	25	25	3	81	79	0	0	0	0	0	0	0	0	0	0	0	0	0	0	0	0	0	0	0	0	0	0	0	0	0	0	0.000	0.000	0.000	0.000	0.000	0.000	0.000	0.000	0.000	0.000	0.000	0.000	0.000	0.000	283	1076	497	401	401	0.000	0.000	236	261	0	0	200	201	0	0	100	1	
3	8	11	06: J-01   LM00001786	lmo2113	12978	7295	100	219	185	119	47	47	4	76	71	0	392	284	218	25	25	3	76	73	0	0	0	0	0	0	0	0	0	0	0	0	0	0	0	0	0	0	0	0	0	0	0	0	0	0	0.000	0.000	0.000	0.000	0.000	0.000	0.000	0.000	0.000	0.000	0.000	0.000	0.000	0.000	283	1076	539	397	397	0.000	0.000	172	367	0	0	138	259	0	0	100	1	
3	9	11	06: J-04   LM00002635	lmo2116	13228	7295	100	64	63	13	45	46	4	81	70	0	127	102	53	24	24	3	87	78	0	0	0	0	0	0	0	0	0	0	0	0	0	0	0	0	0	0	0	0	0	0	0	0	0	0	0.000	0.000	0.000	0.000	0.000	0.000	0.000	0.000	0.000	0.000	0.000	0.000	0.000	0.000	283	1076	122	96	96	0.000	0.000	19	103	0	0	18	78	0	0	100	1	
3	10	11	06: J-07   LM00001790	lmo2119	13478	7295	100	831	657	482	46	46	4	92	85	0	2463	1942	1510	23	23	3	86	84	0	0	0	0	0	0	0	0	0	0	0	0	0	0	0	0	0	0	0	0	0	0	0	0	0	0	0.000	0.000	0.000	0.000	0.000	0.000	0.000	0.000	0.000	0.000	0.000	0.000	0.000	0.000	283	1076	3225	2530	2530	0.000	0.000	785	2440	0	0	611	1919	0	0	100	1	
3	11	11	06: J-10   LM00000565	lmo2122	13728	7295	100	63	66	16	47	47	4	81	69	0	110	90	44	24	24	3	88	83	0	0	0	0	0	0	0	0	0	0	0	0	0	0	0	0	0	0	0	0	0	0	0	0	0	0	0.000	0.000	0.000	0.000	0.000	0.000	0.000	0.000	0.000	0.000	0.000	0.000	0.000	0.000	283	1076	102	85	85	0.000	0.000	16	86	0	0	19	66	0	0	100	1	
3	12	11	06: J-13   LM00000567	lmo2125	13978	7295	100	76	75	20	47	48	5	86	72	0	141	113	67	25	26	8	74	69	0	0	0	0	0	0	0	0	0	0	0	0	0	0	0	0	0	0	0	0	0	0	0	0	0	0	0.000	0.000	0.000	0.000	0.000	0.000	0.000	0.000	0.000	0.000	0.000	0.000	0.000	0.000	283	1076	145	116	116	0.000	0.000	29	116	0	0	28	88	0	0	100	1	
3	13	11	06: J-16   LM00001793	lmo2128	14228	7295	100	50	50	5	48	48	5	18	7	0	97	80	33	26	27	6	84	82	0	0	0	0	0	0	0	0	0	0	0	0	0	0	0	0	0	0	0	0	0	0	0	0	0	0	0.000	0.000	0.000	0.000	0.000	0.000	0.000	0.000	0.000	0.000	0.000	0.000	0.000	0.000	283	1076	73	56	56	0.000	0.000	2	71	0	0	2	54	0	0	100	1	
3	14	11	06: J-19   LM00001796	lmo2131	14478	7295	100	52	53	6	47	47	4	56	33	0	140	106	54	25	26	4	88	81	0	0	0	0	0	0	0	0	0	0	0	0	0	0	0	0	0	0	0	0	0	0	0	0	0	0	0.000	0.000	0.000	0.000	0.000	0.000	0.000	0.000	0.000	0.000	0.000	0.000	0.000	0.000	283	1076	120	87	87	0.000	0.000	5	115	0	0	6	81	0	0	100	1	
3	15	11	06: J-22   LM00001798	lmo2134	14728	7295	100	51	51	5	47	47	5	43	12	0	95	75	36	25	25	3	90	82	0	0	0	0	0	0	0	0	0	0	0	0	0	0	0	0	0	0	0	0	0	0	0	0	0	0	0.000	0.000	0.000	0.000	0.000	0.000	0.000	0.000	0.000	0.000	0.000	0.000	0.000	0.000	283	1076	74	54	54	0.000	0.000	4	70	0	0	4	50	0	0	100	1	
3	16	11	06: N-01   LM00000597	lmo2209	14978	7295	100	74	73	16	48	47	5	86	76	0	127	104	46	25	26	3	90	84	0	0	0	0	0	0	0	0	0	0	0	0	0	0	0	0	0	0	0	0	0	0	0	0	0	0	0.000	0.000	0.000	0.000	0.000	0.000	0.000	0.000	0.000	0.000	0.000	0.000	0.000	0.000	283	1076	128	104	104	0.000	0.000	26	102	0	0	25	79	0	0	100	1	
3	17	11	06: N-04   LM00001832	lmo2212	15228	7295	100	155	136	68	48	48	5	90	77	0	357	265	186	25	26	4	94	88	0	0	0	0	0	0	0	0	0	0	0	0	0	0	0	0	0	0	0	0	0	0	0	0	0	0	0.000	0.000	0.000	0.000	0.000	0.000	0.000	0.000	0.000	0.000	0.000	0.000	0.000	0.000	283	1076	439	328	328	0.000	0.000	107	332	0	0	88	240	0	0	100	1	
3	1	12	06: N-07   LM00001834	lmo2215	11228	7545	100	127	116	50	46	46	4	86	77	0	166	134	71	25	25	3	88	80	0	0	0	0	0	0	0	0	0	0	0	0	0	0	0	0	0	0	0	0	0	0	0	0	0	0	0.000	0.000	0.000	0.000	0.000	0.000	0.000	0.000	0.000	0.000	0.000	0.000	0.000	0.000	283	1076	222	179	179	0.000	0.000	81	141	0	0	70	109	0	0	100	1	
3	2	12	06: N-10   LM00001836	lmo2218	11478	7545	100	63	63	14	47	47	5	72	65	0	136	108	63	24	24	3	80	76	0	0	0	0	0	0	0	0	0	0	0	0	0	0	0	0	0	0	0	0	0	0	0	0	0	0	0.000	0.000	0.000	0.000	0.000	0.000	0.000	0.000	0.000	0.000	0.000	0.000	0.000	0.000	283	1076	128	100	100	0.000	0.000	16	112	0	0	16	84	0	0	100	1	
3	3	12	06: N-13   LM00002652	lmo2221	11728	7545	100	55	56	8	45	46	4	81	55	0	120	97	46	23	24	3	90	84	0	0	0	0	0	0	0	0	0	0	0	0	0	0	0	0	0	0	0	0	0	0	0	0	0	0	0.000	0.000	0.000	0.000	0.000	0.000	0.000	0.000	0.000	0.000	0.000	0.000	0.000	0.000	283	1076	107	85	85	0.000	0.000	10	97	0	0	11	74	0	0	100	1	
3	4	12	06: N-16   LM00001841	lmo2224	11978	7545	100	62	63	13	44	46	4	84	72	0	118	96	52	23	23	3	87	76	0	0	0	0	0	0	0	0	0	0	0	0	0	0	0	0	0	0	0	0	0	0	0	0	0	0	0.000	0.000	0.000	0.000	0.000	0.000	0.000	0.000	0.000	0.000	0.000	0.000	0.000	0.000	283	1076	113	92	92	0.000	0.000	18	95	0	0	19	73	0	0	100	1	
3	5	12	06: N-19   LM00001843	lmo2227	12228	7545	100	51	51	4	46	46	4	59	23	0	105	80	40	23	24	3	81	76	0	0	0	0	0	0	0	0	0	0	0	0	0	0	0	0	0	0	0	0	0	0	0	0	0	0	0.000	0.000	0.000	0.000	0.000	0.000	0.000	0.000	0.000	0.000	0.000	0.000	0.000	0.000	283	1076	87	62	62	0.000	0.000	5	82	0	0	5	57	0	0	100	1	
3	6	12	06: N-22   LM00000600	lmo2230	12478	7545	100	99	94	33	45	46	4	89	83	0	155	134	73	23	23	2	90	87	0	0	0	0	0	0	0	0	0	0	0	0	0	0	0	0	0	0	0	0	0	0	0	0	0	0	0.000	0.000	0.000	0.000	0.000	0.000	0.000	0.000	0.000	0.000	0.000	0.000	0.000	0.000	283	1076	186	160	160	0.000	0.000	54	132	0	0	49	111	0	0	100	1	
3	7	12	07: B-01   EMPTY	EMPTY	12728	7545	100	47	47	4	47	47	4	21	6	0	27	27	5	24	24	3	52	24	0	0	0	0	0	0	0	0	0	0	0	0	0	0	0	0	0	0	0	0	0	0	0	0	0	0	0.000	0.000	0.000	0.000	0.000	0.000	0.000	0.000	0.000	0.000	0.000	0.000	0.000	0.000	283	1076	3	3	3	0.000	0.000	0	3	0	0	0	3	0	0	-75	1	
3	8	12	07: B-04   LM00002829	lmo2304	12978	7545	100	50	50	6	47	47	5	25	11	0	103	86	34	24	24	3	87	84	0	0	0	0	0	0	0	0	0	0	0	0	0	0	0	0	0	0	0	0	0	0	0	0	0	0	0.000	0.000	0.000	0.000	0.000	0.000	0.000	0.000	0.000	0.000	0.000	0.000	0.000	0.000	283	1076	82	65	65	0.000	0.000	3	79	0	0	3	62	0	0	100	1	
3	9	12	07: B-07   LM00001869	lmo2307	13228	7545	100	54	55	6	47	47	5	66	37	0	180	138	72	23	24	5	81	77	0	0	0	0	0	0	0	0	0	0	0	0	0	0	0	0	0	0	0	0	0	0	0	0	0	0	0.000	0.000	0.000	0.000	0.000	0.000	0.000	0.000	0.000	0.000	0.000	0.000	0.000	0.000	283	1076	164	123	123	0.000	0.000	7	157	0	0	8	115	0	0	100	1	
3	10	12	07: B-10   LM00002831	lmo2310	13478	7545	100	52	52	5	46	46	4	59	30	0	144	112	54	22	23	3	85	80	0	0	0	0	0	0	0	0	0	0	0	0	0	0	0	0	0	0	0	0	0	0	0	0	0	0	0.000	0.000	0.000	0.000	0.000	0.000	0.000	0.000	0.000	0.000	0.000	0.000	0.000	0.000	283	1076	128	96	96	0.000	0.000	6	122	0	0	6	90	0	0	100	1	
3	11	12	07: B-13   LM00002688	lmo2313	13728	7545	100	51	52	5	46	46	4	53	28	0	89	74	30	24	24	3	84	80	0	0	0	0	0	0	0	0	0	0	0	0	0	0	0	0	0	0	0	0	0	0	0	0	0	0	0.000	0.000	0.000	0.000	0.000	0.000	0.000	0.000	0.000	0.000	0.000	0.000	0.000	0.000	283	1076	70	56	56	0.000	0.000	5	65	0	0	6	50	0	0	100	1	
3	12	12	07: B-16   LM00000619	lmo2316	13978	7545	100	51	51	5	47	47	5	43	8	0	99	79	33	25	25	4	88	81	0	0	0	0	0	0	0	0	0	0	0	0	0	0	0	0	0	0	0	0	0	0	0	0	0	0	0.000	0.000	0.000	0.000	0.000	0.000	0.000	0.000	0.000	0.000	0.000	0.000	0.000	0.000	283	1076	78	58	58	0.000	0.000	4	74	0	0	4	54	0	0	100	1	
3	13	12	07: B-19   LM00002692	lmo2319	14228	7545	100	54	55	7	48	48	4	60	36	0	100	87	35	25	26	3	93	90	0	0	0	0	0	0	0	0	0	0	0	0	0	0	0	0	0	0	0	0	0	0	0	0	0	0	0.000	0.000	0.000	0.000	0.000	0.000	0.000	0.000	0.000	0.000	0.000	0.000	0.000	0.000	283	1076	81	69	69	0.000	0.000	6	75	0	0	7	62	0	0	100	1	
3	14	12	07: B-22   LM00002832	lmo2322	14478	7545	100	52	52	4	47	47	5	59	12	0	104	86	33	25	25	3	96	90	0	0	0	0	0	0	0	0	0	0	0	0	0	0	0	0	0	0	0	0	0	0	0	0	0	0	0.000	0.000	0.000	0.000	0.000	0.000	0.000	0.000	0.000	0.000	0.000	0.000	0.000	0.000	283	1076	84	66	66	0.000	0.000	5	79	0	0	5	61	0	0	100	1	
3	15	12	07: F-01   LM00002710	lmo2397	14728	7545	100	64	63	11	48	47	4	81	75	0	120	100	40	26	26	4	92	87	0	0	0	0	0	0	0	0	0	0	0	0	0	0	0	0	0	0	0	0	0	0	0	0	0	0	0.000	0.000	0.000	0.000	0.000	0.000	0.000	0.000	0.000	0.000	0.000	0.000	0.000	0.000	283	1076	110	89	89	0.000	0.000	16	94	0	0	15	74	0	0	100	1	
3	16	12	07: F-04   LM00002712	lmo2400	14978	7545	100	111	98	37	47	48	5	77	73	0	155	127	66	26	26	3	93	89	0	0	0	0	0	0	0	0	0	0	0	0	0	0	0	0	0	0	0	0	0	0	0	0	0	0	0.000	0.000	0.000	0.000	0.000	0.000	0.000	0.000	0.000	0.000	0.000	0.000	0.000	0.000	283	1076	193	152	152	0.000	0.000	64	129	0	0	51	101	0	0	100	1	
3	17	12	07: F-07   LM00000639	lmo2403	15228	7545	100	210	179	84	47	47	5	87	81	0	223	184	88	25	25	3	95	90	0	0	0	0	0	0	0	0	0	0	0	0	0	0	0	0	0	0	0	0	0	0	0	0	0	0	0.000	0.000	0.000	0.000	0.000	0.000	0.000	0.000	0.000	0.000	0.000	0.000	0.000	0.000	283	1076	361	291	291	0.000	0.000	163	198	0	0	132	159	0	0	100	1	
3	1	13	07: F-10   LM00001913	lmo2406	11228	7795	100	100	93	33	46	46	5	84	75	0	134	108	53	25	25	3	87	82	0	0	0	0	0	0	0	0	0	0	0	0	0	0	0	0	0	0	0	0	0	0	0	0	0	0	0.000	0.000	0.000	0.000	0.000	0.000	0.000	0.000	0.000	0.000	0.000	0.000	0.000	0.000	283	1076	163	130	130	0.000	0.000	54	109	0	0	47	83	0	0	100	1	
3	2	13	07: F-13   LM00002715	lmo2409	11478	7795	100	193	163	86	47	47	5	82	76	0	489	394	259	24	24	3	86	83	0	0	0	0	0	0	0	0	0	0	0	0	0	0	0	0	0	0	0	0	0	0	0	0	0	0	0.000	0.000	0.000	0.000	0.000	0.000	0.000	0.000	0.000	0.000	0.000	0.000	0.000	0.000	283	1076	611	486	486	0.000	0.000	146	465	0	0	116	370	0	0	100	1	
3	3	13	07: F-16   LM00000642	lmo2412	11728	7795	100	1898	1573	1015	46	46	4	96	94	0	2137	1767	1108	24	24	3	95	90	0	0	0	0	0	0	0	0	0	0	0	0	0	0	0	0	0	0	0	0	0	0	0	0	0	0	0.000	0.000	0.000	0.000	0.000	0.000	0.000	0.000	0.000	0.000	0.000	0.000	0.000	0.000	283	1076	3965	3270	3270	0.000	0.000	1852	2113	0	0	1527	1743	0	0	100	1	
3	4	13	07: F-19   LM00000645	lmo2415	11978	7795	100	2145	1611	1108	46	46	4	91	85	0	1608	1186	796	23	23	3	90	79	0	0	0	0	0	0	0	0	0	0	0	0	0	0	0	0	0	0	0	0	0	0	0	0	0	0	0.000	0.000	0.000	0.000	0.000	0.000	0.000	0.000	0.000	0.000	0.000	0.000	0.000	0.000	283	1076	3684	2728	2728	0.000	0.000	2099	1585	0	0	1565	1163	0	0	100	1	
3	5	13	07: F-22   LM00001916	lmo2418	12228	7795	100	177	152	90	46	46	5	71	68	0	311	242	181	23	23	3	82	73	0	0	0	0	0	0	0	0	0	0	0	0	0	0	0	0	0	0	0	0	0	0	0	0	0	0	0.000	0.000	0.000	0.000	0.000	0.000	0.000	0.000	0.000	0.000	0.000	0.000	0.000	0.000	283	1076	419	325	325	0.000	0.000	131	288	0	0	106	219	0	0	100	1	
3	6	13	07: J-01   LM00002737	lmo2493	12478	7795	100	77	78	22	46	47	4	89	83	0	119	98	45	23	23	3	90	83	0	0	0	0	0	0	0	0	0	0	0	0	0	0	0	0	0	0	0	0	0	0	0	0	0	0	0.000	0.000	0.000	0.000	0.000	0.000	0.000	0.000	0.000	0.000	0.000	0.000	0.000	0.000	283	1076	127	107	107	0.000	0.000	31	96	0	0	32	75	0	0	100	1	
3	7	13	07: J-04   LM00000662	lmo2496	12728	7795	100	52	52	5	46	47	5	55	27	0	100	79	38	23	24	4	78	73	0	0	0	0	0	0	0	0	0	0	0	0	0	0	0	0	0	0	0	0	0	0	0	0	0	0	0.000	0.000	0.000	0.000	0.000	0.000	0.000	0.000	0.000	0.000	0.000	0.000	0.000	0.000	283	1076	83	62	62	0.000	0.000	6	77	0	0	6	56	0	0	100	1	
3	8	13	07: J-07   LM00000665	lmo2499	12978	7795	100	54	54	7	46	46	4	67	45	0	137	108	52	24	24	2	84	81	0	0	0	0	0	0	0	0	0	0	0	0	0	0	0	0	0	0	0	0	0	0	0	0	0	0	0.000	0.000	0.000	0.000	0.000	0.000	0.000	0.000	0.000	0.000	0.000	0.000	0.000	0.000	283	1076	121	92	92	0.000	0.000	8	113	0	0	8	84	0	0	100	1	
3	9	13	07: J-10   LM00002738	lmo2502	13228	7795	100	139	127	72	48	48	4	70	67	0	181	143	101	23	23	4	77	70	0	0	0	0	0	0	0	0	0	0	0	0	0	0	0	0	0	0	0	0	0	0	0	0	0	0	0.000	0.000	0.000	0.000	0.000	0.000	0.000	0.000	0.000	0.000	0.000	0.000	0.000	0.000	283	1076	249	199	199	0.000	0.000	91	158	0	0	79	120	0	0	100	1	
3	10	13	07: J-13   LM00001959	lmo2505	13478	7795	100	217	189	120	46	47	5	81	74	0	494	398	320	22	22	9	73	70	0	0	0	0	0	0	0	0	0	0	0	0	0	0	0	0	0	0	0	0	0	0	0	0	0	0	0.000	0.000	0.000	0.000	0.000	0.000	0.000	0.000	0.000	0.000	0.000	0.000	0.000	0.000	283	1076	643	519	519	0.000	0.000	171	472	0	0	143	376	0	0	100	1	
3	11	13	07: J-16   LM00001960	lmo2508	13728	7795	100	205	174	94	46	46	5	87	76	0	261	207	132	23	24	3	87	81	0	0	0	0	0	0	0	0	0	0	0	0	0	0	0	0	0	0	0	0	0	0	0	0	0	0	0.000	0.000	0.000	0.000	0.000	0.000	0.000	0.000	0.000	0.000	0.000	0.000	0.000	0.000	283	1076	397	312	312	0.000	0.000	159	238	0	0	128	184	0	0	100	1	
3	12	13	07: J-19   LM00000669	lmo2511	13978	7795	100	1802	1389	951	47	47	4	90	86	0	917	710	486	25	25	3	94	88	0	0	0	0	0	0	0	0	0	0	0	0	0	0	0	0	0	0	0	0	0	0	0	0	0	0	0.000	0.000	0.000	0.000	0.000	0.000	0.000	0.000	0.000	0.000	0.000	0.000	0.000	0.000	283	1076	2647	2027	2027	0.000	0.000	1755	892	0	0	1342	685	0	0	100	1	
3	13	13	07: J-22   LM00001963	lmo2514	14228	7795	100	377	304	190	48	49	6	86	77	0	400	326	209	25	27	22	76	73	0	0	0	0	0	0	0	0	0	0	0	0	0	0	0	0	0	0	0	0	0	0	0	0	0	0	0.000	0.000	0.000	0.000	0.000	0.000	0.000	0.000	0.000	0.000	0.000	0.000	0.000	0.000	283	1076	704	557	557	0.000	0.000	329	375	0	0	256	301	0	0	100	1	
3	14	13	07: N-01   LM00001998	lmo2589	14478	7795	100	74	72	16	47	48	4	86	80	0	127	106	45	25	26	4	91	88	0	0	0	0	0	0	0	0	0	0	0	0	0	0	0	0	0	0	0	0	0	0	0	0	0	0	0.000	0.000	0.000	0.000	0.000	0.000	0.000	0.000	0.000	0.000	0.000	0.000	0.000	0.000	283	1076	129	106	106	0.000	0.000	27	102	0	0	25	81	0	0	100	1	
3	15	13	07: N-04   LM00002759	lmo2592	14728	7795	100	169	145	74	48	48	5	85	76	0	255	195	126	25	26	3	93	87	0	0	0	0	0	0	0	0	0	0	0	0	0	0	0	0	0	0	0	0	0	0	0	0	0	0	0.000	0.000	0.000	0.000	0.000	0.000	0.000	0.000	0.000	0.000	0.000	0.000	0.000	0.000	283	1076	351	267	267	0.000	0.000	121	230	0	0	97	170	0	0	100	1	
3	16	13	07: N-07   LM00002762	lmo2595	14978	7795	100	59	59	10	47	48	4	78	64	0	122	100	46	26	26	4	92	86	0	0	0	0	0	0	0	0	0	0	0	0	0	0	0	0	0	0	0	0	0	0	0	0	0	0	0.000	0.000	0.000	0.000	0.000	0.000	0.000	0.000	0.000	0.000	0.000	0.000	0.000	0.000	283	1076	108	86	86	0.000	0.000	12	96	0	0	12	74	0	0	100	1	
3	17	13	07: N-10   LM00002000	lmo2598	15228	7795	100	274	235	142	49	49	4	82	75	0	369	274	180	26	26	4	91	82	0	0	0	0	0	0	0	0	0	0	0	0	0	0	0	0	0	0	0	0	0	0	0	0	0	0	0.000	0.000	0.000	0.000	0.000	0.000	0.000	0.000	0.000	0.000	0.000	0.000	0.000	0.000	283	1076	568	434	434	0.000	0.000	225	343	0	0	186	248	0	0	100	1	
3	1	14	07: N-13   LM00002003	lmo2601	11228	8045	100	51	51	5	46	46	4	52	23	0	100	80	34	25	26	3	87	80	0	0	0	0	0	0	0	0	0	0	0	0	0	0	0	0	0	0	0	0	0	0	0	0	0	0	0.000	0.000	0.000	0.000	0.000	0.000	0.000	0.000	0.000	0.000	0.000	0.000	0.000	0.000	283	1076	80	60	60	0.000	0.000	5	75	0	0	5	55	0	0	100	1	
3	2	14	07: N-16   LM00002764	lmo2604	11478	8045	100	52	52	5	47	47	4	53	23	0	105	81	40	24	25	3	85	74	0	0	0	0	0	0	0	0	0	0	0	0	0	0	0	0	0	0	0	0	0	0	0	0	0	0	0.000	0.000	0.000	0.000	0.000	0.000	0.000	0.000	0.000	0.000	0.000	0.000	0.000	0.000	283	1076	86	62	62	0.000	0.000	5	81	0	0	5	57	0	0	100	1	
3	3	14	07: N-19   LM00000696	lmo2607	11728	8045	100	12748	9507	6526	46	46	4	96	90	0	19585	14658	9852	24	24	3	93	89	0	0	0	0	0	0	0	0	0	0	0	0	0	0	0	0	0	0	0	0	0	0	0	0	0	0	0.000	0.000	0.000	0.000	0.000	0.000	0.000	0.000	0.000	0.000	0.000	0.000	0.000	0.000	283	1076	32263	24095	24095	0.000	0.000	12702	19561	0	0	9461	14634	0	0	100	1	
3	4	14	07: N-22   LM00000698	lmo2610	11978	8045	100	10914	8268	5964	46	46	4	98	94	0	17561	13427	9567	24	24	3	93	89	0	0	0	0	0	0	0	0	0	0	0	0	0	0	0	0	0	0	0	0	0	0	0	0	0	0	0.000	0.000	0.000	0.000	0.000	0.000	0.000	0.000	0.000	0.000	0.000	0.000	0.000	0.000	283	1076	28405	21625	21625	0.000	0.000	10868	17537	0	0	8222	13403	0	0	100	1	
3	5	14	08: B-01   EMPTY	EMPTY	12228	8045	100	46	47	5	47	47	4	12	5	0	25	26	4	24	24	3	35	20	0	0	0	0	0	0	0	0	0	0	0	0	0	0	0	0	0	0	0	0	0	0	0	0	0	0	0.000	0.000	0.000	0.000	0.000	0.000	0.000	0.000	0.000	0.000	0.000	0.000	0.000	0.000	283	1076	0	2	2	0.000	0.000	-1	1	0	0	0	2	0	0	-75	1	
3	6	14	08: B-04   LM00000744	lmo2684	12478	8045	100	1930	1661	1040	47	47	4	91	84	0	5110	4429	2740	23	23	3	92	89	0	0	0	0	0	0	0	0	0	0	0	0	0	0	0	0	0	0	0	0	0	0	0	0	0	0	0.000	0.000	0.000	0.000	0.000	0.000	0.000	0.000	0.000	0.000	0.000	0.000	0.000	0.000	283	1076	6970	6020	6020	0.000	0.000	1883	5087	0	0	1614	4406	0	0	100	1	
3	7	14	08: B-07   LM00002027	lmo2687	12728	8045	100	57	58	10	46	47	4	75	58	0	97	80	40	23	24	3	87	81	0	0	0	0	0	0	0	0	0	0	0	0	0	0	0	0	0	0	0	0	0	0	0	0	0	0	0.000	0.000	0.000	0.000	0.000	0.000	0.000	0.000	0.000	0.000	0.000	0.000	0.000	0.000	283	1076	85	69	69	0.000	0.000	11	74	0	0	12	57	0	0	100	1	
3	8	14	08: B-10   LM00002030	lmo2690	12978	8045	100	170	143	69	46	47	4	83	76	0	123	100	52	24	24	3	86	80	0	0	0	0	0	0	0	0	0	0	0	0	0	0	0	0	0	0	0	0	0	0	0	0	0	0	0.000	0.000	0.000	0.000	0.000	0.000	0.000	0.000	0.000	0.000	0.000	0.000	0.000	0.000	283	1076	223	173	173	0.000	0.000	124	99	0	0	97	76	0	0	100	1	
3	9	14	08: B-13   LM00000747	lmo2693	13228	8045	100	621	517	322	46	46	4	80	78	0	426	353	212	23	24	3	84	81	0	0	0	0	0	0	0	0	0	0	0	0	0	0	0	0	0	0	0	0	0	0	0	0	0	0	0.000	0.000	0.000	0.000	0.000	0.000	0.000	0.000	0.000	0.000	0.000	0.000	0.000	0.000	283	1076	978	801	801	0.000	0.000	575	403	0	0	471	330	0	0	100	1	
3	10	14	08: B-16   LM00002032	lmo2696	13478	8045	100	333	303	171	46	46	4	89	86	0	207	172	91	22	22	3	89	84	0	0	0	0	0	0	0	0	0	0	0	0	0	0	0	0	0	0	0	0	0	0	0	0	0	0	0.000	0.000	0.000	0.000	0.000	0.000	0.000	0.000	0.000	0.000	0.000	0.000	0.000	0.000	283	1076	472	407	407	0.000	0.000	287	185	0	0	257	150	0	0	100	1	
3	11	14	08: B-19   LM00002035	lmo2699	13728	8045	100	175	156	80	47	48	5	83	75	0	204	164	96	23	23	4	88	76	0	0	0	0	0	0	0	0	0	0	0	0	0	0	0	0	0	0	0	0	0	0	0	0	0	0	0.000	0.000	0.000	0.000	0.000	0.000	0.000	0.000	0.000	0.000	0.000	0.000	0.000	0.000	283	1076	309	250	250	0.000	0.000	128	181	0	0	109	141	0	0	100	1	
3	12	14	08: B-22   LM00002038	lmo2702	13978	8045	100	264	233	127	48	48	5	85	81	0	294	259	154	26	26	4	90	86	0	0	0	0	0	0	0	0	0	0	0	0	0	0	0	0	0	0	0	0	0	0	0	0	0	0	0.000	0.000	0.000	0.000	0.000	0.000	0.000	0.000	0.000	0.000	0.000	0.000	0.000	0.000	283	1076	484	418	418	0.000	0.000	216	268	0	0	185	233	0	0	100	1	
3	13	14	08: F-01   LM00000775	lmo2777	14228	8045	100	54	54	7	48	49	5	53	27	0	89	76	30	26	27	4	90	82	0	0	0	0	0	0	0	0	0	0	0	0	0	0	0	0	0	0	0	0	0	0	0	0	0	0	0.000	0.000	0.000	0.000	0.000	0.000	0.000	0.000	0.000	0.000	0.000	0.000	0.000	0.000	283	1076	69	56	56	0.000	0.000	6	63	0	0	6	50	0	0	100	1	
3	14	14	08: F-04   LM00002788	lmo2780	14478	8045	100	57	58	9	48	48	4	68	53	0	140	117	56	26	26	4	95	89	0	0	0	0	0	0	0	0	0	0	0	0	0	0	0	0	0	0	0	0	0	0	0	0	0	0	0.000	0.000	0.000	0.000	0.000	0.000	0.000	0.000	0.000	0.000	0.000	0.000	0.000	0.000	283	1076	123	101	101	0.000	0.000	9	114	0	0	10	91	0	0	100	1	
3	15	14	08: F-07   LM00002791	lmo2783	14728	8045	100	56	56	7	48	48	4	67	45	0	134	110	54	26	26	4	90	87	0	0	0	0	0	0	0	0	0	0	0	0	0	0	0	0	0	0	0	0	0	0	0	0	0	0	0.000	0.000	0.000	0.000	0.000	0.000	0.000	0.000	0.000	0.000	0.000	0.000	0.000	0.000	283	1076	116	92	92	0.000	0.000	8	108	0	0	8	84	0	0	100	1	
3	16	14	08: F-10   LM00002793	lmo2786	14978	8045	100	52	52	5	48	48	5	47	15	0	118	91	44	25	26	5	86	77	0	0	0	0	0	0	0	0	0	0	0	0	0	0	0	0	0	0	0	0	0	0	0	0	0	0	0.000	0.000	0.000	0.000	0.000	0.000	0.000	0.000	0.000	0.000	0.000	0.000	0.000	0.000	283	1076	97	70	70	0.000	0.000	4	93	0	0	4	66	0	0	100	1	
3	17	14	08: F-13   LM00002071	lmo2789	15228	8045	100	162	138	69	48	49	5	84	74	0	218	178	107	25	26	3	91	83	0	0	0	0	0	0	0	0	0	0	0	0	0	0	0	0	0	0	0	0	0	0	0	0	0	0	0.000	0.000	0.000	0.000	0.000	0.000	0.000	0.000	0.000	0.000	0.000	0.000	0.000	0.000	283	1076	307	243	243	0.000	0.000	114	193	0	0	90	153	0	0	100	1	
3	1	15	08: F-16   LM00000777	lmo2792	11228	8295	100	2910	2328	1500	47	47	5	94	84	0	1180	955	583	26	26	3	88	84	0	0	0	0	0	0	0	0	0	0	0	0	0	0	0	0	0	0	0	0	0	0	0	0	0	0	0.000	0.000	0.000	0.000	0.000	0.000	0.000	0.000	0.000	0.000	0.000	0.000	0.000	0.000	283	1076	4017	3210	3210	0.000	0.000	2863	1154	0	0	2281	929	0	0	100	1	
3	2	15	08: F-19   LM00002075	lmo2795	11478	8295	100	75	72	18	47	47	4	78	73	0	136	111	56	25	25	3	90	83	0	0	0	0	0	0	0	0	0	0	0	0	0	0	0	0	0	0	0	0	0	0	0	0	0	0	0.000	0.000	0.000	0.000	0.000	0.000	0.000	0.000	0.000	0.000	0.000	0.000	0.000	0.000	283	1076	139	111	111	0.000	0.000	28	111	0	0	25	86	0	0	100	1	
3	3	15	08: F-22   LM00002077	lmo2798	11728	8295	100	96	89	25	47	47	4	87	81	0	130	106	48	24	25	3	85	84	0	0	0	0	0	0	0	0	0	0	0	0	0	0	0	0	0	0	0	0	0	0	0	0	0	0	0.000	0.000	0.000	0.000	0.000	0.000	0.000	0.000	0.000	0.000	0.000	0.000	0.000	0.000	283	1076	155	124	124	0.000	0.000	49	106	0	0	42	82	0	0	100	1	
3	4	15	08: J-01   EMPTY	EMPTY	11978	8295	100	47	47	5	46	46	4	23	8	0	26	27	4	25	25	3	25	13	0	0	0	0	0	0	0	0	0	0	0	0	0	0	0	0	0	0	0	0	0	0	0	0	0	0	0.000	0.000	0.000	0.000	0.000	0.000	0.000	0.000	0.000	0.000	0.000	0.000	0.000	0.000	283	1076	2	3	3	0.000	0.000	1	1	0	0	1	2	0	0	-75	1	
3	5	15	08: J-04   EMPTY	EMPTY	12228	8295	100	48	48	4	46	47	5	29	3	0	25	26	5	24	25	3	30	17	0	0	0	0	0	0	0	0	0	0	0	0	0	0	0	0	0	0	0	0	0	0	0	0	0	0	0.000	0.000	0.000	0.000	0.000	0.000	0.000	0.000	0.000	0.000	0.000	0.000	0.000	0.000	283	1076	3	4	4	0.000	0.000	2	1	0	0	2	2	0	0	-75	1	
3	6	15	08: J-07   EMPTY	EMPTY	12478	8295	100	47	47	3	46	46	4	21	1	0	25	25	4	23	24	3	47	24	0	0	0	0	0	0	0	0	0	0	0	0	0	0	0	0	0	0	0	0	0	0	0	0	0	0	0.000	0.000	0.000	0.000	0.000	0.000	0.000	0.000	0.000	0.000	0.000	0.000	0.000	0.000	283	1076	3	3	3	0.000	0.000	1	2	0	0	1	2	0	0	-75	1	
3	7	15	09: B-01   EMPTY	EMPTY	12728	8295	100	46	47	5	47	47	4	14	5	0	26	28	8	24	24	3	43	27	0	0	0	0	0	0	0	0	0	0	0	0	0	0	0	0	0	0	0	0	0	0	0	0	0	0	0.000	0.000	0.000	0.000	0.000	0.000	0.000	0.000	0.000	0.000	0.000	0.000	0.000	0.000	283	1076	1	4	4	0.000	0.000	-1	2	0	0	0	4	0	0	-75	1	
3	8	15	09: B-04   LM00001308	lmo1275	12978	8295	100	184	162	71	46	46	5	95	89	0	234	196	104	24	24	3	96	92	0	0	0	0	0	0	0	0	0	0	0	0	0	0	0	0	0	0	0	0	0	0	0	0	0	0	0.000	0.000	0.000	0.000	0.000	0.000	0.000	0.000	0.000	0.000	0.000	0.000	0.000	0.000	283	1076	348	288	288	0.000	0.000	138	210	0	0	116	172	0	0	100	1	
3	9	15	09: B-07   LM00002819	lmo1469	13228	8295	100	4209	3099	2365	47	47	4	97	93	0	5853	4338	3351	23	24	3	93	92	0	0	0	0	0	0	0	0	0	0	0	0	0	0	0	0	0	0	0	0	0	0	0	0	0	0	0.000	0.000	0.000	0.000	0.000	0.000	0.000	0.000	0.000	0.000	0.000	0.000	0.000	0.000	283	1076	9992	7367	7367	0.000	0.000	4162	5830	0	0	3052	4315	0	0	100	1	
3	10	15	09: B-10   LM00000452	lmo1657	13478	8295	100	1145	956	569	47	47	4	94	91	0	1638	1334	776	22	22	3	95	94	0	0	0	0	0	0	0	0	0	0	0	0	0	0	0	0	0	0	0	0	0	0	0	0	0	0	0.000	0.000	0.000	0.000	0.000	0.000	0.000	0.000	0.000	0.000	0.000	0.000	0.000	0.000	283	1076	2714	2221	2221	0.000	0.000	1098	1616	0	0	909	1312	0	0	100	1	
3	11	15	09: B-13   lmneg01	lmneg01	13728	8295	100	52	52	5	47	47	4	51	21	0	100	82	33	23	23	3	94	89	0	0	0	0	0	0	0	0	0	0	0	0	0	0	0	0	0	0	0	0	0	0	0	0	0	0	0.000	0.000	0.000	0.000	0.000	0.000	0.000	0.000	0.000	0.000	0.000	0.000	0.000	0.000	283	1076	82	64	64	0.000	0.000	5	77	0	0	5	59	0	0	100	1	
3	12	15	09: B-16   lmneg04	lmneg04	13978	8295	100	52	53	6	48	48	4	47	23	0	96	85	28	26	26	3	92	90	0	0	0	0	0	0	0	0	0	0	0	0	0	0	0	0	0	0	0	0	0	0	0	0	0	0	0.000	0.000	0.000	0.000	0.000	0.000	0.000	0.000	0.000	0.000	0.000	0.000	0.000	0.000	283	1076	74	64	64	0.000	0.000	4	70	0	0	5	59	0	0	100	1	
3	13	15	09: B-19   lmneg07	lmneg07	14228	8295	100	52	52	5	48	48	5	43	11	0	98	86	27	26	26	5	95	91	0	0	0	0	0	0	0	0	0	0	0	0	0	0	0	0	0	0	0	0	0	0	0	0	0	0	0.000	0.000	0.000	0.000	0.000	0.000	0.000	0.000	0.000	0.000	0.000	0.000	0.000	0.000	283	1076	76	64	64	0.000	0.000	4	72	0	0	4	60	0	0	100	1	
3	14	15	09: B-22   lmneg10	lmneg10	14478	8295	100	50	50	5	48	48	4	28	12	0	87	72	28	26	26	4	91	80	0	0	0	0	0	0	0	0	0	0	0	0	0	0	0	0	0	0	0	0	0	0	0	0	0	0	0.000	0.000	0.000	0.000	0.000	0.000	0.000	0.000	0.000	0.000	0.000	0.000	0.000	0.000	283	1076	63	48	48	0.000	0.000	2	61	0	0	2	46	0	0	100	1	
3	15	15	09: F-01   LM00000020	lmo0044	14728	8295	100	2458	2000	1257	48	48	5	95	91	0	4202	3452	2048	26	26	3	98	97	0	0	0	0	0	0	0	0	0	0	0	0	0	0	0	0	0	0	0	0	0	0	0	0	0	0	0.000	0.000	0.000	0.000	0.000	0.000	0.000	0.000	0.000	0.000	0.000	0.000	0.000	0.000	283	1076	6586	5378	5378	0.000	0.000	2410	4176	0	0	1952	3426	0	0	100	1	
3	16	15	09: F-04   LM00001308	lmo1275	14978	8295	100	179	162	89	48	48	4	87	79	0	254	196	119	25	25	3	95	86	0	0	0	0	0	0	0	0	0	0	0	0	0	0	0	0	0	0	0	0	0	0	0	0	0	0	0.000	0.000	0.000	0.000	0.000	0.000	0.000	0.000	0.000	0.000	0.000	0.000	0.000	0.000	283	1076	360	285	285	0.000	0.000	131	229	0	0	114	171	0	0	100	1	
3	17	15	09: F-07   LM00002819	lmo1469	15228	8295	100	4529	3469	2336	49	49	4	95	90	0	6659	4966	3394	26	26	5	95	88	0	0	0	0	0	0	0	0	0	0	0	0	0	0	0	0	0	0	0	0	0	0	0	0	0	0	0.000	0.000	0.000	0.000	0.000	0.000	0.000	0.000	0.000	0.000	0.000	0.000	0.000	0.000	283	1076	11113	8360	8360	0.000	0.000	4480	6633	0	0	3420	4940	0	0	100	1	
3	1	16	09: F-10   LM00000452	lmo1657	11228	8545	100	1433	1171	661	47	47	5	97	93	0	1958	1585	911	25	25	3	94	90	0	0	0	0	0	0	0	0	0	0	0	0	0	0	0	0	0	0	0	0	0	0	0	0	0	0	0.000	0.000	0.000	0.000	0.000	0.000	0.000	0.000	0.000	0.000	0.000	0.000	0.000	0.000	283	1076	3319	2684	2684	0.000	0.000	1386	1933	0	0	1124	1560	0	0	100	1	
3	2	16	09: F-13   lmneg01	lmneg01	11478	8545	100	53	53	5	47	47	4	70	40	0	115	97	38	24	25	3	93	88	0	0	0	0	0	0	0	0	0	0	0	0	0	0	0	0	0	0	0	0	0	0	0	0	0	0	0.000	0.000	0.000	0.000	0.000	0.000	0.000	0.000	0.000	0.000	0.000	0.000	0.000	0.000	283	1076	97	79	79	0.000	0.000	6	91	0	0	6	73	0	0	100	1	
3	3	16	09: F-16   lmneg04	lmneg04	11728	8545	100	52	52	5	47	47	4	51	27	0	101	88	33	24	24	3	92	88	0	0	0	0	0	0	0	0	0	0	0	0	0	0	0	0	0	0	0	0	0	0	0	0	0	0	0.000	0.000	0.000	0.000	0.000	0.000	0.000	0.000	0.000	0.000	0.000	0.000	0.000	0.000	283	1076	82	69	69	0.000	0.000	5	77	0	0	5	64	0	0	100	1	
3	4	16	09: F-19   lmneg07	lmneg07	11978	8545	100	53	54	6	46	46	4	68	43	0	107	86	39	24	24	3	85	83	0	0	0	0	0	0	0	0	0	0	0	0	0	0	0	0	0	0	0	0	0	0	0	0	0	0	0.000	0.000	0.000	0.000	0.000	0.000	0.000	0.000	0.000	0.000	0.000	0.000	0.000	0.000	283	1076	90	70	70	0.000	0.000	7	83	0	0	8	62	0	0	100	1	
3	5	16	09: F-22   lmneg10	lmneg10	12228	8545	100	52	52	4	48	48	4	43	12	0	88	75	27	24	24	3	89	86	0	0	0	0	0	0	0	0	0	0	0	0	0	0	0	0	0	0	0	0	0	0	0	0	0	0	0.000	0.000	0.000	0.000	0.000	0.000	0.000	0.000	0.000	0.000	0.000	0.000	0.000	0.000	283	1076	68	55	55	0.000	0.000	4	64	0	0	4	51	0	0	100	1	
3	6	16	09: J-01   LM00000020	lmo0044	12478	8545	100	2981	2498	1529	46	47	4	97	93	0	4648	4021	2298	24	24	3	95	92	0	0	0	0	0	0	0	0	0	0	0	0	0	0	0	0	0	0	0	0	0	0	0	0	0	0	0.000	0.000	0.000	0.000	0.000	0.000	0.000	0.000	0.000	0.000	0.000	0.000	0.000	0.000	283	1076	7559	6449	6449	0.000	0.000	2935	4624	0	0	2452	3997	0	0	100	1	
3	7	16	09: J-04   LM00001308	lmo1275	12728	8545	100	188	158	84	46	47	4	90	84	0	231	180	115	24	24	4	85	79	0	0	0	0	0	0	0	0	0	0	0	0	0	0	0	0	0	0	0	0	0	0	0	0	0	0	0.000	0.000	0.000	0.000	0.000	0.000	0.000	0.000	0.000	0.000	0.000	0.000	0.000	0.000	283	1076	349	268	268	0.000	0.000	142	207	0	0	112	156	0	0	100	1	
3	8	16	09: J-07   LM00002819	lmo1469	12978	8545	100	4411	3462	2314	47	47	4	95	93	0	6378	4839	3263	24	24	3	96	94	0	0	0	0	0	0	0	0	0	0	0	0	0	0	0	0	0	0	0	0	0	0	0	0	0	0	0.000	0.000	0.000	0.000	0.000	0.000	0.000	0.000	0.000	0.000	0.000	0.000	0.000	0.000	283	1076	10718	8230	8230	0.000	0.000	4364	6354	0	0	3415	4815	0	0	100	1	
3	9	16	09: J-10   LM00000452	lmo1657	13228	8545	100	1384	1020	688	47	47	4	94	91	0	1809	1354	933	24	24	3	88	84	0	0	0	0	0	0	0	0	0	0	0	0	0	0	0	0	0	0	0	0	0	0	0	0	0	0	0.000	0.000	0.000	0.000	0.000	0.000	0.000	0.000	0.000	0.000	0.000	0.000	0.000	0.000	283	1076	3122	2303	2303	0.000	0.000	1337	1785	0	0	973	1330	0	0	100	1	
3	10	16	09: J-13   lmneg01	lmneg01	13478	8545	100	50	50	4	47	47	4	41	6	0	94	76	35	22	22	3	92	81	0	0	0	0	0	0	0	0	0	0	0	0	0	0	0	0	0	0	0	0	0	0	0	0	0	0	0.000	0.000	0.000	0.000	0.000	0.000	0.000	0.000	0.000	0.000	0.000	0.000	0.000	0.000	283	1076	75	57	57	0.000	0.000	3	72	0	0	3	54	0	0	100	1	
3	11	16	09: J-16   lmneg04	lmneg04	13728	8545	100	49	49	4	47	47	4	33	7	0	88	73	28	23	23	3	90	84	0	0	0	0	0	0	0	0	0	0	0	0	0	0	0	0	0	0	0	0	0	0	0	0	0	0	0.000	0.000	0.000	0.000	0.000	0.000	0.000	0.000	0.000	0.000	0.000	0.000	0.000	0.000	283	1076	67	52	52	0.000	0.000	2	65	0	0	2	50	0	0	100	1	
3	12	16	09: J-19   lmneg07	lmneg07	13978	8545	100	52	52	5	48	48	4	45	21	0	99	82	32	25	26	3	92	88	0	0	0	0	0	0	0	0	0	0	0	0	0	0	0	0	0	0	0	0	0	0	0	0	0	0	0.000	0.000	0.000	0.000	0.000	0.000	0.000	0.000	0.000	0.000	0.000	0.000	0.000	0.000	283	1076	78	61	61	0.000	0.000	4	74	0	0	4	57	0	0	100	1	
3	13	16	09: J-22   lmneg10	lmneg10	14228	8545	100	51	52	5	47	48	5	46	16	0	89	73	29	25	26	7	86	75	0	0	0	0	0	0	0	0	0	0	0	0	0	0	0	0	0	0	0	0	0	0	0	0	0	0	0.000	0.000	0.000	0.000	0.000	0.000	0.000	0.000	0.000	0.000	0.000	0.000	0.000	0.000	283	1076	68	53	53	0.000	0.000	4	64	0	0	5	48	0	0	100	1	
3	14	16	09: N-01   LM00000020	lmo0044	14478	8545	100	2491	1885	1413	48	48	5	89	79	0	4231	3188	2330	25	26	4	88	81	0	0	0	0	0	0	0	0	0	0	0	0	0	0	0	0	0	0	0	0	0	0	0	0	0	0	0.000	0.000	0.000	0.000	0.000	0.000	0.000	0.000	0.000	0.000	0.000	0.000	0.000	0.000	283	1076	6649	5000	5000	0.000	0.000	2443	4206	0	0	1837	3163	0	0	100	1	
3	15	16	09: N-04   LM00001308	lmo1275	14728	8545	100	191	176	104	48	48	5	81	72	0	261	197	124	25	26	4	93	86	0	0	0	0	0	0	0	0	0	0	0	0	0	0	0	0	0	0	0	0	0	0	0	0	0	0	0.000	0.000	0.000	0.000	0.000	0.000	0.000	0.000	0.000	0.000	0.000	0.000	0.000	0.000	283	1076	379	300	300	0.000	0.000	143	236	0	0	128	172	0	0	100	1	
3	16	16	09: N-07   LM00002819	lmo1469	14978	8545	100	4312	2970	2518	47	48	5	90	87	0	6173	4235	3655	25	25	3	96	88	0	0	0	0	0	0	0	0	0	0	0	0	0	0	0	0	0	0	0	0	0	0	0	0	0	0	0.000	0.000	0.000	0.000	0.000	0.000	0.000	0.000	0.000	0.000	0.000	0.000	0.000	0.000	283	1076	10413	7133	7133	0.000	0.000	4265	6148	0	0	2923	4210	0	0	100	1	
3	17	16	09: N-10   LM00000452	lmo1657	15228	8545	100	1441	1082	714	48	48	5	89	86	0	2035	1515	1001	25	26	6	89	85	0	0	0	0	0	0	0	0	0	0	0	0	0	0	0	0	0	0	0	0	0	0	0	0	0	0	0.000	0.000	0.000	0.000	0.000	0.000	0.000	0.000	0.000	0.000	0.000	0.000	0.000	0.000	283	1076	3403	2524	2524	0.000	0.000	1393	2010	0	0	1034	1490	0	0	100	1	
3	1	17	09: N-13   lmneg01	lmneg01	11228	8795	100	52	52	5	47	47	4	50	24	0	118	94	43	25	25	3	86	83	0	0	0	0	0	0	0	0	0	0	0	0	0	0	0	0	0	0	0	0	0	0	0	0	0	0	0.000	0.000	0.000	0.000	0.000	0.000	0.000	0.000	0.000	0.000	0.000	0.000	0.000	0.000	283	1076	98	74	74	0.000	0.000	5	93	0	0	5	69	0	0	100	1	
3	2	17	09: N-16   lmneg04	lmneg04	11478	8795	100	51	52	6	46	47	5	60	28	0	103	94	35	25	25	3	94	90	0	0	0	0	0	0	0	0	0	0	0	0	0	0	0	0	0	0	0	0	0	0	0	0	0	0	0.000	0.000	0.000	0.000	0.000	0.000	0.000	0.000	0.000	0.000	0.000	0.000	0.000	0.000	283	1076	83	75	75	0.000	0.000	5	78	0	0	6	69	0	0	100	1	
3	3	17	09: N-19   lmneg07	lmneg07	11728	8795	100	51	52	5	48	48	4	36	12	0	107	85	38	25	25	3	87	83	0	0	0	0	0	0	0	0	0	0	0	0	0	0	0	0	0	0	0	0	0	0	0	0	0	0	0.000	0.000	0.000	0.000	0.000	0.000	0.000	0.000	0.000	0.000	0.000	0.000	0.000	0.000	283	1076	85	64	64	0.000	0.000	3	82	0	0	4	60	0	0	100	1	
3	4	17	09: N-22   lmneg10	lmneg10	11978	8795	100	51	51	5	47	47	5	50	16	0	86	69	34	24	24	3	80	75	0	0	0	0	0	0	0	0	0	0	0	0	0	0	0	0	0	0	0	0	0	0	0	0	0	0	0.000	0.000	0.000	0.000	0.000	0.000	0.000	0.000	0.000	0.000	0.000	0.000	0.000	0.000	283	1076	66	49	49	0.000	0.000	4	62	0	0	4	45	0	0	100	1	
3	5	17	null	EMPTY	12228	8795	100	48	49	4	47	47	5	26	5	0	24	25	3	24	24	3	26	10	0	0	0	0	0	0	0	0	0	0	0	0	0	0	0	0	0	0	0	0	0	0	0	0	0	0	0.000	0.000	0.000	0.000	0.000	0.000	0.000	0.000	0.000	0.000	0.000	0.000	0.000	0.000	283	1076	1	3	3	0.000	0.000	1	0	0	0	2	1	0	0	-75	1	
3	6	17	null	EMPTY	12478	8795	100	46	46	5	47	47	4	15	4	0	23	23	2	23	24	3	16	2	0	0	0	0	0	0	0	0	0	0	0	0	0	0	0	0	0	0	0	0	0	0	0	0	0	0	0.000	0.000	0.000	0.000	0.000	0.000	0.000	0.000	0.000	0.000	0.000	0.000	0.000	0.000	283	1076	-1	-1	-1	0.000	0.000	-1	0	0	0	-1	0	0	0	-75	1	
3	7	17	null	EMPTY	12728	8795	100	46	47	5	46	46	4	19	5	0	23	23	3	24	24	3	5	1	0	0	0	0	0	0	0	0	0	0	0	0	0	0	0	0	0	0	0	0	0	0	0	0	0	0	0.000	0.000	0.000	0.000	0.000	0.000	0.000	0.000	0.000	0.000	0.000	0.000	0.000	0.000	283	1076	-1	0	0	0.000	0.000	0	-1	0	0	1	-1	0	0	-75	1	
3	8	17	null	EMPTY	12978	8795	100	47	48	5	47	47	4	28	12	0	24	24	3	24	24	3	21	2	0	0	0	0	0	0	0	0	0	0	0	0	0	0	0	0	0	0	0	0	0	0	0	0	0	0	0.000	0.000	0.000	0.000	0.000	0.000	0.000	0.000	0.000	0.000	0.000	0.000	0.000	0.000	283	1076	0	1	1	0.000	0.000	0	0	0	0	1	0	0	0	-75	1	
3	9	17	null	EMPTY	13228	8795	100	46	47	4	46	47	4	17	2	0	24	24	3	24	24	3	16	2	0	0	0	0	0	0	0	0	0	0	0	0	0	0	0	0	0	0	0	0	0	0	0	0	0	0	0.000	0.000	0.000	0.000	0.000	0.000	0.000	0.000	0.000	0.000	0.000	0.000	0.000	0.000	283	1076	0	1	1	0.000	0.000	0	0	0	0	1	0	0	0	-75	1	
3	10	17	null	EMPTY	13478	8795	100	47	47	4	46	47	4	20	4	0	22	22	3	22	22	3	18	4	0	0	0	0	0	0	0	0	0	0	0	0	0	0	0	0	0	0	0	0	0	0	0	0	0	0	0.000	0.000	0.000	0.000	0.000	0.000	0.000	0.000	0.000	0.000	0.000	0.000	0.000	0.000	283	1076	1	1	1	0.000	0.000	1	0	0	0	1	0	0	0	-75	1	
3	11	17	null	EMPTY	13728	8795	100	46	47	4	47	48	4	11	2	0	21	21	3	23	23	3	6	1	0	0	0	0	0	0	0	0	0	0	0	0	0	0	0	0	0	0	0	0	0	0	0	0	0	0	0.000	0.000	0.000	0.000	0.000	0.000	0.000	0.000	0.000	0.000	0.000	0.000	0.000	0.000	283	1076	-3	-2	-2	0.000	0.000	-1	-2	0	0	0	-2	0	0	-75	1	
3	12	17	null	EMPTY	13978	8795	100	48	48	4	47	47	4	13	2	0	25	25	3	25	25	3	21	4	0	0	0	0	0	0	0	0	0	0	0	0	0	0	0	0	0	0	0	0	0	0	0	0	0	0	0.000	0.000	0.000	0.000	0.000	0.000	0.000	0.000	0.000	0.000	0.000	0.000	0.000	0.000	283	1076	1	1	1	0.000	0.000	1	0	0	0	1	0	0	0	-75	1	
3	13	17	null	EMPTY	14228	8795	100	46	47	4	48	48	7	6	0	0	23	24	3	25	25	4	4	1	0	0	0	0	0	0	0	0	0	0	0	0	0	0	0	0	0	0	0	0	0	0	0	0	0	0	0.000	0.000	0.000	0.000	0.000	0.000	0.000	0.000	0.000	0.000	0.000	0.000	0.000	0.000	283	1076	-4	-2	-2	0.000	0.000	-2	-2	0	0	-1	-1	0	0	-75	1	
3	14	17	null	EMPTY	14478	8795	100	47	48	5	48	48	4	14	3	0	23	24	3	25	25	3	9	2	0	0	0	0	0	0	0	0	0	0	0	0	0	0	0	0	0	0	0	0	0	0	0	0	0	0	0.000	0.000	0.000	0.000	0.000	0.000	0.000	0.000	0.000	0.000	0.000	0.000	0.000	0.000	283	1076	-3	-1	-1	0.000	0.000	-1	-2	0	0	0	-1	0	0	-75	1	
3	15	17	null	EMPTY	14728	8795	100	47	48	5	48	48	4	13	5	0	27	27	7	26	26	4	17	1	0	0	0	0	0	0	0	0	0	0	0	0	0	0	0	0	0	0	0	0	0	0	0	0	0	0	0.000	0.000	0.000	0.000	0.000	0.000	0.000	0.000	0.000	0.000	0.000	0.000	0.000	0.000	283	1076	0	1	1	0.000	0.000	-1	1	0	0	0	1	0	0	-75	1	
3	16	17	null	EMPTY	14978	8795	100	47	47	4	48	48	4	11	0	0	26	26	3	25	25	4	22	4	0	0	0	0	0	0	0	0	0	0	0	0	0	0	0	0	0	0	0	0	0	0	0	0	0	0	0.000	0.000	0.000	0.000	0.000	0.000	0.000	0.000	0.000	0.000	0.000	0.000	0.000	0.000	283	1076	0	0	0	0.000	0.000	-1	1	0	0	-1	1	0	0	-75	1	
3	17	17	null	EMPTY	15228	8795	100	49	50	4	48	49	5	15	4	0	26	26	3	25	25	3	12	2	0	0	0	0	0	0	0	0	0	0	0	0	0	0	0	0	0	0	0	0	0	0	0	0	0	0	0.000	0.000	0.000	0.000	0.000	0.000	0.000	0.000	0.000	0.000	0.000	0.000	0.000	0.000	283	1076	2	3	3	0.000	0.000	1	1	0	0	2	1	0	0	-75	1	
4	1	1	10: A-01   Dye Marker	Dye Marker	15753	4827	100	66	363	510	48	48	6	77	65	0	13119	26333	27310	25	26	4	100	100	0	0	0	0	0	0	0	0	0	0	0	0	0	0	0	0	0	0	0	0	0	0	0	0	0	0	0.000	0.000	0.000	0.000	0.000	0.000	0.000	0.000	0.000	0.000	0.000	0.000	0.000	0.000	282	1076	13112	26623	26623	0.000	0.000	18	13094	0	0	315	26308	0	0	100	1	
4	2	1	01: A-01   EMPTY	EMPTY	16003	4827	100	48	48	4	47	48	6	12	2	0	25	25	3	25	25	3	22	7	0	0	0	0	0	0	0	0	0	0	0	0	0	0	0	0	0	0	0	0	0	0	0	0	0	0	0.000	0.000	0.000	0.000	0.000	0.000	0.000	0.000	0.000	0.000	0.000	0.000	0.000	0.000	282	1076	1	1	1	0.000	0.000	1	0	0	0	1	0	0	0	-75	1	
4	3	1	01: A-04   LM00000002	lmo0002	16253	4827	100	426	342	208	48	50	16	82	73	0	490	369	251	26	28	17	74	73	0	0	0	0	0	0	0	0	0	0	0	0	0	0	0	0	0	0	0	0	0	0	0	0	0	0	0.000	0.000	0.000	0.000	0.000	0.000	0.000	0.000	0.000	0.000	0.000	0.000	0.000	0.000	282	1076	842	637	637	0.000	0.000	378	464	0	0	294	343	0	0	100	1	
4	4	1	01: A-07   LM00000810	lmo0005	16503	4827	100	228	200	93	48	48	5	90	87	0	257	213	112	26	26	3	87	85	0	0	0	0	0	0	0	0	0	0	0	0	0	0	0	0	0	0	0	0	0	0	0	0	0	0	0.000	0.000	0.000	0.000	0.000	0.000	0.000	0.000	0.000	0.000	0.000	0.000	0.000	0.000	282	1076	411	339	339	0.000	0.000	180	231	0	0	152	187	0	0	100	1	
4	5	1	01: A-10   LM00000006	lmo0008	16753	4827	100	84	85	27	49	49	4	85	77	0	140	119	66	26	26	3	82	80	0	0	0	0	0	0	0	0	0	0	0	0	0	0	0	0	0	0	0	0	0	0	0	0	0	0	0.000	0.000	0.000	0.000	0.000	0.000	0.000	0.000	0.000	0.000	0.000	0.000	0.000	0.000	282	1076	149	129	129	0.000	0.000	35	114	0	0	36	93	0	0	100	1	
4	6	1	01: A-13   LM00000008	lmo0011	17003	4827	100	125	115	50	49	49	4	79	75	0	196	162	96	26	27	3	82	78	0	0	0	0	0	0	0	0	0	0	0	0	0	0	0	0	0	0	0	0	0	0	0	0	0	0	0.000	0.000	0.000	0.000	0.000	0.000	0.000	0.000	0.000	0.000	0.000	0.000	0.000	0.000	282	1076	246	202	202	0.000	0.000	76	170	0	0	66	136	0	0	100	1	
4	7	1	01: A-16   LM00000011	lmo0014	17253	4827	100	274	233	117	49	50	5	85	82	0	450	361	215	26	26	4	80	80	0	0	0	0	0	0	0	0	0	0	0	0	0	0	0	0	0	0	0	0	0	0	0	0	0	0	0.000	0.000	0.000	0.000	0.000	0.000	0.000	0.000	0.000	0.000	0.000	0.000	0.000	0.000	282	1076	649	519	519	0.000	0.000	225	424	0	0	184	335	0	0	100	1	
4	8	1	01: A-19   LM00002098	lmo0017	17503	4827	100	54	54	6	49	49	5	51	24	0	113	95	40	26	26	4	87	82	0	0	0	0	0	0	0	0	0	0	0	0	0	0	0	0	0	0	0	0	0	0	0	0	0	0	0.000	0.000	0.000	0.000	0.000	0.000	0.000	0.000	0.000	0.000	0.000	0.000	0.000	0.000	282	1076	92	74	74	0.000	0.000	5	87	0	0	5	69	0	0	100	1	
4	9	1	01: A-22   LM00000813	lmo0020	17753	4827	100	51	51	5	50	50	5	19	6	0	57	53	18	28	28	3	82	74	0	0	0	0	0	0	0	0	0	0	0	0	0	0	0	0	0	0	0	0	0	0	0	0	0	0	0.000	0.000	0.000	0.000	0.000	0.000	0.000	0.000	0.000	0.000	0.000	0.000	0.000	0.000	282	1076	30	26	26	0.000	0.000	1	29	0	0	1	25	0	0	100	1	
4	10	1	01: E-01   LM00002129	lmo0093	18003	4827	100	58	58	6	50	53	20	3	0	0	115	89	42	28	33	46	63	36	0	0	0	0	0	0	0	0	0	0	0	0	0	0	0	0	0	0	0	0	0	0	0	0	0	0	0.000	0.000	0.000	0.000	0.000	0.000	0.000	0.000	0.000	0.000	0.000	0.000	0.000	0.000	282	1076	95	69	69	0.000	0.000	8	87	0	0	8	61	0	0	100	1	
4	11	1	01: E-04   LM00000036	lmo0096	18253	4827	100	2552	2164	1261	52	112	205	80	78	0	2534	2129	1256	28	128	350	79	74	0	0	0	0	0	0	0	0	0	0	0	0	0	0	0	0	0	0	0	0	0	0	0	0	0	0	0.000	0.000	0.000	0.000	0.000	0.000	0.000	0.000	0.000	0.000	0.000	0.000	0.000	0.000	282	1076	5006	4213	4213	0.000	0.000	2500	2506	0	0	2112	2101	0	0	100	1	
4	12	1	01: E-07   LM00000039	lmo0099	18503	4827	100	378	319	168	53	102	208	69	19	0	675	558	332	28	112	342	72	41	0	0	0	0	0	0	0	0	0	0	0	0	0	0	0	0	0	0	0	0	0	0	0	0	0	0	0.000	0.000	0.000	0.000	0.000	0.000	0.000	0.000	0.000	0.000	0.000	0.000	0.000	0.000	282	1076	972	796	796	0.000	0.000	325	647	0	0	266	530	0	0	100	1	
4	13	1	01: E-10   LM00000836	lmo0102	18753	4827	100	59	59	7	51	51	5	59	42	0	139	109	51	27	27	4	85	78	0	0	0	0	0	0	0	0	0	0	0	0	0	0	0	0	0	0	0	0	0	0	0	0	0	0	0.000	0.000	0.000	0.000	0.000	0.000	0.000	0.000	0.000	0.000	0.000	0.000	0.000	0.000	282	1076	120	90	90	0.000	0.000	8	112	0	0	8	82	0	0	100	1	
4	14	1	01: E-13   LM00000041	lmo0105	19003	4827	100	72	69	13	51	51	5	78	72	0	190	154	83	25	26	3	87	83	0	0	0	0	0	0	0	0	0	0	0	0	0	0	0	0	0	0	0	0	0	0	0	0	0	0	0.000	0.000	0.000	0.000	0.000	0.000	0.000	0.000	0.000	0.000	0.000	0.000	0.000	0.000	282	1076	186	147	147	0.000	0.000	21	165	0	0	18	129	0	0	100	1	
4	15	1	01: E-16   LM00000838	lmo0108	19253	4827	100	56	56	6	52	53	6	33	9	0	113	97	39	29	29	4	87	87	0	0	0	0	0	0	0	0	0	0	0	0	0	0	0	0	0	0	0	0	0	0	0	0	0	0	0.000	0.000	0.000	0.000	0.000	0.000	0.000	0.000	0.000	0.000	0.000	0.000	0.000	0.000	282	1076	88	72	72	0.000	0.000	4	84	0	0	4	68	0	0	100	1	
4	16	1	01: E-19   LM00002134	lmo0111	19503	4827	100	72	74	22	54	54	7	78	59	0	113	98	47	29	30	4	90	82	0	0	0	0	0	0	0	0	0	0	0	0	0	0	0	0	0	0	0	0	0	0	0	0	0	0	0.000	0.000	0.000	0.000	0.000	0.000	0.000	0.000	0.000	0.000	0.000	0.000	0.000	0.000	282	1076	102	89	89	0.000	0.000	18	84	0	0	20	69	0	0	100	1	
4	17	1	01: E-22   LM00000043	lmo0114	19753	4827	100	82	80	16	53	54	6	86	77	0	153	125	58	29	29	4	84	81	0	0	0	0	0	0	0	0	0	0	0	0	0	0	0	0	0	0	0	0	0	0	0	0	0	0	0.000	0.000	0.000	0.000	0.000	0.000	0.000	0.000	0.000	0.000	0.000	0.000	0.000	0.000	282	1076	153	123	123	0.000	0.000	29	124	0	0	27	96	0	0	100	1	
4	1	2	01: I-01   LM00000063	lmo0189	15753	5077	100	1136	812	623	48	48	6	84	74	0	508	359	285	24	25	3	70	68	0	0	0	0	0	0	0	0	0	0	0	0	0	0	0	0	0	0	0	0	0	0	0	0	0	0	0.000	0.000	0.000	0.000	0.000	0.000	0.000	0.000	0.000	0.000	0.000	0.000	0.000	0.000	282	1076	1572	1099	1099	0.000	0.000	1088	484	0	0	764	335	0	0	100	1	
4	2	2	01: I-04   LM00000064	lmo0192	16003	5077	100	269	1971	2923	54	1310	4940	16	4	0	193	3480	8346	28	2658	11888	14	3	0	0	0	0	0	0	0	0	0	0	0	0	0	0	0	0	0	0	0	0	0	0	0	0	0	0	0.000	0.000	0.000	0.000	0.000	0.000	0.000	0.000	0.000	0.000	0.000	0.000	0.000	0.000	282	1076	380	5369	5369	0.000	0.000	215	165	0	0	1917	3452	0	0	100	1	
4	3	2	01: I-07   LM00000868	lmo0195	16253	5077	100	233	198	110	51	771	2843	0	0	0	435	334	241	27	2107	9225	0	0	0	0	0	0	0	0	0	0	0	0	0	0	0	0	0	0	0	0	0	0	0	0	0	0	0	0	0.000	0.000	0.000	0.000	0.000	0.000	0.000	0.000	0.000	0.000	0.000	0.000	0.000	0.000	282	1076	590	454	454	0.000	0.000	182	408	0	0	147	307	0	0	100	1	
4	4	2	01: I-10   LM00000870	lmo0198	16503	5077	100	108	100	33	48	48	5	87	81	0	157	129	67	26	26	3	92	84	0	0	0	0	0	0	0	0	0	0	0	0	0	0	0	0	0	0	0	0	0	0	0	0	0	0	0.000	0.000	0.000	0.000	0.000	0.000	0.000	0.000	0.000	0.000	0.000	0.000	0.000	0.000	282	1076	191	155	155	0.000	0.000	60	131	0	0	52	103	0	0	100	1	
4	5	2	01: I-13   LM00002164	lmo0201	16753	5077	100	75	73	19	49	49	4	80	71	0	208	153	98	26	27	4	77	71	0	0	0	0	0	0	0	0	0	0	0	0	0	0	0	0	0	0	0	0	0	0	0	0	0	0	0.000	0.000	0.000	0.000	0.000	0.000	0.000	0.000	0.000	0.000	0.000	0.000	0.000	0.000	282	1076	208	151	151	0.000	0.000	26	182	0	0	24	127	0	0	100	1	
4	6	2	01: I-16   LM00002167	lmo0204	17003	5077	100	64	63	9	49	50	5	83	71	0	161	126	67	27	27	3	86	82	0	0	0	0	0	0	0	0	0	0	0	0	0	0	0	0	0	0	0	0	0	0	0	0	0	0	0.000	0.000	0.000	0.000	0.000	0.000	0.000	0.000	0.000	0.000	0.000	0.000	0.000	0.000	282	1076	149	113	113	0.000	0.000	15	134	0	0	14	99	0	0	100	1	
4	7	2	01: I-19   LM00002170	lmo0207	17253	5077	100	54	54	6	49	50	5	51	19	0	120	93	46	26	27	4	78	73	0	0	0	0	0	0	0	0	0	0	0	0	0	0	0	0	0	0	0	0	0	0	0	0	0	0	0.000	0.000	0.000	0.000	0.000	0.000	0.000	0.000	0.000	0.000	0.000	0.000	0.000	0.000	282	1076	99	72	72	0.000	0.000	5	94	0	0	5	67	0	0	100	1	
4	8	2	01: I-22   LM00000067	lmo0210	17503	5077	100	1014	784	537	50	50	5	91	87	0	2660	1964	1469	26	27	3	83	78	0	0	0	0	0	0	0	0	0	0	0	0	0	0	0	0	0	0	0	0	0	0	0	0	0	0	0.000	0.000	0.000	0.000	0.000	0.000	0.000	0.000	0.000	0.000	0.000	0.000	0.000	0.000	282	1076	3598	2672	2672	0.000	0.000	964	2634	0	0	734	1938	0	0	100	1	
4	9	2	01: M-01   LM00000092	lmo0285	17753	5077	100	164	141	68	50	50	5	82	76	0	333	267	179	27	27	3	90	85	0	0	0	0	0	0	0	0	0	0	0	0	0	0	0	0	0	0	0	0	0	0	0	0	0	0	0.000	0.000	0.000	0.000	0.000	0.000	0.000	0.000	0.000	0.000	0.000	0.000	0.000	0.000	282	1076	420	331	331	0.000	0.000	114	306	0	0	91	240	0	0	100	1	
4	10	2	01: M-04   LM00000906	lmo0288	18003	5077	100	86	82	26	51	51	6	73	65	0	172	126	82	27	27	3	76	70	0	0	0	0	0	0	0	0	0	0	0	0	0	0	0	0	0	0	0	0	0	0	0	0	0	0	0.000	0.000	0.000	0.000	0.000	0.000	0.000	0.000	0.000	0.000	0.000	0.000	0.000	0.000	282	1076	180	130	130	0.000	0.000	35	145	0	0	31	99	0	0	100	1	
4	11	2	01: M-07   LM00000909	lmo0291	18253	5077	100	369	334	191	51	53	12	80	76	0	354	288	173	26	28	11	81	76	0	0	0	0	0	0	0	0	0	0	0	0	0	0	0	0	0	0	0	0	0	0	0	0	0	0	0.000	0.000	0.000	0.000	0.000	0.000	0.000	0.000	0.000	0.000	0.000	0.000	0.000	0.000	282	1076	646	545	545	0.000	0.000	318	328	0	0	283	262	0	0	100	1	
4	12	2	01: M-10   LM00000094	lmo0294	18503	5077	100	65	65	7	51	51	6	89	57	0	115	90	44	27	27	4	85	74	0	0	0	0	0	0	0	0	0	0	0	0	0	0	0	0	0	0	0	0	0	0	0	0	0	0	0.000	0.000	0.000	0.000	0.000	0.000	0.000	0.000	0.000	0.000	0.000	0.000	0.000	0.000	282	1076	102	77	77	0.000	0.000	14	88	0	0	14	63	0	0	100	1	
4	13	2	01: M-13   LM00000097	lmo0297	18753	5077	100	54	54	5	50	51	5	44	13	0	112	83	43	26	26	4	78	69	0	0	0	0	0	0	0	0	0	0	0	0	0	0	0	0	0	0	0	0	0	0	0	0	0	0	0.000	0.000	0.000	0.000	0.000	0.000	0.000	0.000	0.000	0.000	0.000	0.000	0.000	0.000	282	1076	90	61	61	0.000	0.000	4	86	0	0	4	57	0	0	100	1	
4	14	2	01: M-16   LM00000100	lmo0300	19003	5077	100	58	58	8	51	52	6	54	27	0	147	111	66	25	25	3	77	72	0	0	0	0	0	0	0	0	0	0	0	0	0	0	0	0	0	0	0	0	0	0	0	0	0	0	0.000	0.000	0.000	0.000	0.000	0.000	0.000	0.000	0.000	0.000	0.000	0.000	0.000	0.000	282	1076	129	93	93	0.000	0.000	7	122	0	0	7	86	0	0	100	1	
4	15	2	01: M-19   LM00002187	lmo0303	19253	5077	100	72	74	18	51	52	6	78	64	0	182	138	85	28	28	3	78	73	0	0	0	0	0	0	0	0	0	0	0	0	0	0	0	0	0	0	0	0	0	0	0	0	0	0	0.000	0.000	0.000	0.000	0.000	0.000	0.000	0.000	0.000	0.000	0.000	0.000	0.000	0.000	282	1076	175	133	133	0.000	0.000	21	154	0	0	23	110	0	0	100	1	
4	16	2	01: M-22   LM00000103	lmo0306	19503	5077	100	55	55	5	52	53	6	27	5	0	123	96	45	28	28	4	81	77	0	0	0	0	0	0	0	0	0	0	0	0	0	0	0	0	0	0	0	0	0	0	0	0	0	0	0.000	0.000	0.000	0.000	0.000	0.000	0.000	0.000	0.000	0.000	0.000	0.000	0.000	0.000	282	1076	98	71	71	0.000	0.000	3	95	0	0	3	68	0	0	100	1	
4	17	2	02: A-01   EMPTY	EMPTY	19753	5077	100	54	54	7	52	53	6	24	8	0	29	29	4	28	29	4	18	5	0	0	0	0	0	0	0	0	0	0	0	0	0	0	0	0	0	0	0	0	0	0	0	0	0	0	0.000	0.000	0.000	0.000	0.000	0.000	0.000	0.000	0.000	0.000	0.000	0.000	0.000	0.000	282	1076	3	3	3	0.000	0.000	2	1	0	0	2	1	0	0	-75	1	
4	1	3	02: A-04   LM00000140	lmo0382	15753	5327	100	58	59	8	47	48	5	82	54	0	98	83	33	24	24	3	89	85	0	0	0	0	0	0	0	0	0	0	0	0	0	0	0	0	0	0	0	0	0	0	0	0	0	0	0.000	0.000	0.000	0.000	0.000	0.000	0.000	0.000	0.000	0.000	0.000	0.000	0.000	0.000	282	1076	85	71	71	0.000	0.000	11	74	0	0	12	59	0	0	100	1	
4	2	3	02: A-07   LM00000935	lmo0385	16003	5327	100	59	59	8	49	49	5	71	52	0	112	100	41	25	26	3	92	88	0	0	0	0	0	0	0	0	0	0	0	0	0	0	0	0	0	0	0	0	0	0	0	0	0	0	0.000	0.000	0.000	0.000	0.000	0.000	0.000	0.000	0.000	0.000	0.000	0.000	0.000	0.000	282	1076	97	85	85	0.000	0.000	10	87	0	0	10	75	0	0	100	1	
4	3	3	02: A-10   LM00000938	lmo0388	16253	5327	100	176	152	74	48	48	5	89	78	0	136	109	61	24	25	3	77	74	0	0	0	0	0	0	0	0	0	0	0	0	0	0	0	0	0	0	0	0	0	0	0	0	0	0	0.000	0.000	0.000	0.000	0.000	0.000	0.000	0.000	0.000	0.000	0.000	0.000	0.000	0.000	282	1076	240	189	189	0.000	0.000	128	112	0	0	104	85	0	0	100	1	
4	4	3	02: A-13   LM00000940	lmo0391	16503	5327	100	130	115	46	48	48	5	85	80	0	202	156	96	26	26	4	82	74	0	0	0	0	0	0	0	0	0	0	0	0	0	0	0	0	0	0	0	0	0	0	0	0	0	0	0.000	0.000	0.000	0.000	0.000	0.000	0.000	0.000	0.000	0.000	0.000	0.000	0.000	0.000	282	1076	258	197	197	0.000	0.000	82	176	0	0	67	130	0	0	100	1	
4	5	3	02: A-16   LM00000941	lmo0394	16753	5327	100	55	54	6	49	49	5	53	19	0	95	74	38	25	25	3	78	69	0	0	0	0	0	0	0	0	0	0	0	0	0	0	0	0	0	0	0	0	0	0	0	0	0	0	0.000	0.000	0.000	0.000	0.000	0.000	0.000	0.000	0.000	0.000	0.000	0.000	0.000	0.000	282	1076	76	54	54	0.000	0.000	6	70	0	0	5	49	0	0	100	1	
4	6	3	02: A-19   LM00000942	lmo0397	17003	5327	100	68	66	12	49	50	5	80	69	0	115	94	47	27	27	4	76	73	0	0	0	0	0	0	0	0	0	0	0	0	0	0	0	0	0	0	0	0	0	0	0	0	0	0	0.000	0.000	0.000	0.000	0.000	0.000	0.000	0.000	0.000	0.000	0.000	0.000	0.000	0.000	282	1076	107	84	84	0.000	0.000	19	88	0	0	17	67	0	0	100	1	
4	7	3	02: A-22   LM00000945	lmo0400	17253	5327	100	193	171	81	50	51	5	87	79	0	805	647	451	27	27	3	87	81	0	0	0	0	0	0	0	0	0	0	0	0	0	0	0	0	0	0	0	0	0	0	0	0	0	0	0.000	0.000	0.000	0.000	0.000	0.000	0.000	0.000	0.000	0.000	0.000	0.000	0.000	0.000	282	1076	921	741	741	0.000	0.000	143	778	0	0	121	620	0	0	100	1	
4	8	3	02: E-01   LM00003005	lmo0473	17503	5327	100	52	54	6	50	50	5	46	17	0	129	105	48	26	27	4	87	83	0	0	0	0	0	0	0	0	0	0	0	0	0	0	0	0	0	0	0	0	0	0	0	0	0	0	0.000	0.000	0.000	0.000	0.000	0.000	0.000	0.000	0.000	0.000	0.000	0.000	0.000	0.000	282	1076	105	83	83	0.000	0.000	2	103	0	0	4	79	0	0	100	1	
4	9	3	02: E-04   LM00002245	lmo0476	17753	5327	100	54	54	6	50	51	5	37	14	0	110	89	37	27	28	4	85	80	0	0	0	0	0	0	0	0	0	0	0	0	0	0	0	0	0	0	0	0	0	0	0	0	0	0	0.000	0.000	0.000	0.000	0.000	0.000	0.000	0.000	0.000	0.000	0.000	0.000	0.000	0.000	282	1076	87	66	66	0.000	0.000	4	83	0	0	4	62	0	0	100	1	
4	10	3	02: E-07   LM00000963	lmo0479	18003	5327	100	2314	1801	1175	50	51	5	98	96	0	3596	2793	1942	28	28	4	94	87	0	0	0	0	0	0	0	0	0	0	0	0	0	0	0	0	0	0	0	0	0	0	0	0	0	0	0.000	0.000	0.000	0.000	0.000	0.000	0.000	0.000	0.000	0.000	0.000	0.000	0.000	0.000	282	1076	5832	4516	4516	0.000	0.000	2264	3568	0	0	1751	2765	0	0	100	1	
4	11	3	02: E-10   LM00000163	lmo0482	18253	5327	100	181	163	78	50	51	6	90	79	0	199	154	87	27	27	7	81	74	0	0	0	0	0	0	0	0	0	0	0	0	0	0	0	0	0	0	0	0	0	0	0	0	0	0	0.000	0.000	0.000	0.000	0.000	0.000	0.000	0.000	0.000	0.000	0.000	0.000	0.000	0.000	282	1076	303	240	240	0.000	0.000	131	172	0	0	113	127	0	0	100	1	
4	12	3	02: E-13   LM00000166	lmo0485	18503	5327	100	86	84	20	50	51	5	88	81	0	175	142	68	27	27	5	84	81	0	0	0	0	0	0	0	0	0	0	0	0	0	0	0	0	0	0	0	0	0	0	0	0	0	0	0.000	0.000	0.000	0.000	0.000	0.000	0.000	0.000	0.000	0.000	0.000	0.000	0.000	0.000	282	1076	184	149	149	0.000	0.000	36	148	0	0	34	115	0	0	100	1	
4	13	3	02: E-16   LM00000167	lmo0488	18753	5327	100	237	203	93	51	51	5	92	87	0	302	236	144	26	26	3	89	83	0	0	0	0	0	0	0	0	0	0	0	0	0	0	0	0	0	0	0	0	0	0	0	0	0	0	0.000	0.000	0.000	0.000	0.000	0.000	0.000	0.000	0.000	0.000	0.000	0.000	0.000	0.000	282	1076	462	362	362	0.000	0.000	186	276	0	0	152	210	0	0	100	1	
4	14	3	02: E-19   LM00000169	lmo0491	19003	5327	100	133	118	44	51	51	5	80	77	0	169	130	72	25	25	3	80	76	0	0	0	0	0	0	0	0	0	0	0	0	0	0	0	0	0	0	0	0	0	0	0	0	0	0	0.000	0.000	0.000	0.000	0.000	0.000	0.000	0.000	0.000	0.000	0.000	0.000	0.000	0.000	282	1076	226	172	172	0.000	0.000	82	144	0	0	67	105	0	0	100	1	
4	15	3	02: E-22   LM00000170	lmo0494	19253	5327	100	110	104	35	51	52	5	85	79	0	143	113	55	26	26	3	90	87	0	0	0	0	0	0	0	0	0	0	0	0	0	0	0	0	0	0	0	0	0	0	0	0	0	0	0.000	0.000	0.000	0.000	0.000	0.000	0.000	0.000	0.000	0.000	0.000	0.000	0.000	0.000	282	1076	176	140	140	0.000	0.000	59	117	0	0	53	87	0	0	100	1	
4	16	3	02: I-01   LM00001002	lmo0569	19503	5327	100	64	64	9	53	54	6	67	47	0	129	102	48	26	27	3	84	83	0	0	0	0	0	0	0	0	0	0	0	0	0	0	0	0	0	0	0	0	0	0	0	0	0	0	0.000	0.000	0.000	0.000	0.000	0.000	0.000	0.000	0.000	0.000	0.000	0.000	0.000	0.000	282	1076	114	87	87	0.000	0.000	11	103	0	0	11	76	0	0	100	1	
4	17	3	02: I-04   LM00001004	lmo0572	19753	5327	100	79	79	14	53	54	6	88	82	0	133	113	48	28	29	6	87	83	0	0	0	0	0	0	0	0	0	0	0	0	0	0	0	0	0	0	0	0	0	0	0	0	0	0	0.000	0.000	0.000	0.000	0.000	0.000	0.000	0.000	0.000	0.000	0.000	0.000	0.000	0.000	282	1076	131	111	111	0.000	0.000	26	105	0	0	26	85	0	0	100	1	
4	1	4	02: I-07   LM00000194	lmo0575	15753	5577	100	208	186	84	48	48	4	93	88	0	156	128	61	25	25	4	91	83	0	0	0	0	0	0	0	0	0	0	0	0	0	0	0	0	0	0	0	0	0	0	0	0	0	0	0.000	0.000	0.000	0.000	0.000	0.000	0.000	0.000	0.000	0.000	0.000	0.000	0.000	0.000	282	1076	291	241	241	0.000	0.000	160	131	0	0	138	103	0	0	100	1	
4	2	4	02: I-10   LM00000197	lmo0578	16003	5577	100	70	68	11	49	49	6	88	74	0	127	108	48	26	27	6	84	82	0	0	0	0	0	0	0	0	0	0	0	0	0	0	0	0	0	0	0	0	0	0	0	0	0	0	0.000	0.000	0.000	0.000	0.000	0.000	0.000	0.000	0.000	0.000	0.000	0.000	0.000	0.000	282	1076	122	101	101	0.000	0.000	21	101	0	0	19	82	0	0	100	1	
4	3	4	02: I-13   LM00001006	lmo0581	16253	5577	100	96	93	28	49	49	5	92	85	0	291	244	143	25	25	3	85	82	0	0	0	0	0	0	0	0	0	0	0	0	0	0	0	0	0	0	0	0	0	0	0	0	0	0	0.000	0.000	0.000	0.000	0.000	0.000	0.000	0.000	0.000	0.000	0.000	0.000	0.000	0.000	282	1076	313	263	263	0.000	0.000	47	266	0	0	44	219	0	0	100	1	
4	4	4	02: I-16   LM00001009	lmo0584	16503	5577	100	67	67	15	48	48	5	82	68	0	111	90	42	26	26	3	82	79	0	0	0	0	0	0	0	0	0	0	0	0	0	0	0	0	0	0	0	0	0	0	0	0	0	0	0.000	0.000	0.000	0.000	0.000	0.000	0.000	0.000	0.000	0.000	0.000	0.000	0.000	0.000	282	1076	104	83	83	0.000	0.000	19	85	0	0	19	64	0	0	100	1	
4	5	4	02: I-19   LM00001011	lmo0587	16753	5577	100	59	59	8	48	48	5	80	57	0	172	137	64	25	25	3	86	83	0	0	0	0	0	0	0	0	0	0	0	0	0	0	0	0	0	0	0	0	0	0	0	0	0	0	0.000	0.000	0.000	0.000	0.000	0.000	0.000	0.000	0.000	0.000	0.000	0.000	0.000	0.000	282	1076	158	123	123	0.000	0.000	11	147	0	0	11	112	0	0	100	1	
4	6	4	02: I-22   LM00001014	lmo0590	17003	5577	100	59	58	7	49	50	5	73	47	0	107	87	36	27	27	6	85	78	0	0	0	0	0	0	0	0	0	0	0	0	0	0	0	0	0	0	0	0	0	0	0	0	0	0	0.000	0.000	0.000	0.000	0.000	0.000	0.000	0.000	0.000	0.000	0.000	0.000	0.000	0.000	282	1076	90	69	69	0.000	0.000	10	80	0	0	9	60	0	0	100	1	
4	7	4	02: M-01   LM00001043	lmo0665	17253	5577	100	349	311	166	50	50	6	87	85	0	298	257	151	26	27	4	84	81	0	0	0	0	0	0	0	0	0	0	0	0	0	0	0	0	0	0	0	0	0	0	0	0	0	0	0.000	0.000	0.000	0.000	0.000	0.000	0.000	0.000	0.000	0.000	0.000	0.000	0.000	0.000	282	1076	571	492	492	0.000	0.000	299	272	0	0	261	231	0	0	100	1	
4	8	4	02: M-04   LM00000217	lmo0668	17503	5577	100	213	181	88	50	51	5	91	84	0	372	285	182	26	27	3	82	79	0	0	0	0	0	0	0	0	0	0	0	0	0	0	0	0	0	0	0	0	0	0	0	0	0	0	0.000	0.000	0.000	0.000	0.000	0.000	0.000	0.000	0.000	0.000	0.000	0.000	0.000	0.000	282	1076	509	390	390	0.000	0.000	163	346	0	0	131	259	0	0	100	1	
4	9	4	02: M-07   LM00000219	lmo0671	17753	5577	100	83	82	16	50	50	5	96	91	0	134	116	46	27	28	4	90	86	0	0	0	0	0	0	0	0	0	0	0	0	0	0	0	0	0	0	0	0	0	0	0	0	0	0	0.000	0.000	0.000	0.000	0.000	0.000	0.000	0.000	0.000	0.000	0.000	0.000	0.000	0.000	282	1076	140	121	121	0.000	0.000	33	107	0	0	32	89	0	0	100	1	
4	10	4	02: M-10   LM00000220	lmo0674	18003	5577	100	351	296	170	50	51	5	85	80	0	262	206	124	27	27	4	86	79	0	0	0	0	0	0	0	0	0	0	0	0	0	0	0	0	0	0	0	0	0	0	0	0	0	0	0.000	0.000	0.000	0.000	0.000	0.000	0.000	0.000	0.000	0.000	0.000	0.000	0.000	0.000	282	1076	536	425	425	0.000	0.000	301	235	0	0	246	179	0	0	100	1	
4	11	4	02: M-13   LM00001048	lmo0677	18253	5577	100	76	76	17	49	51	7	85	75	0	122	99	46	26	26	4	85	80	0	0	0	0	0	0	0	0	0	0	0	0	0	0	0	0	0	0	0	0	0	0	0	0	0	0	0.000	0.000	0.000	0.000	0.000	0.000	0.000	0.000	0.000	0.000	0.000	0.000	0.000	0.000	282	1076	123	100	100	0.000	0.000	27	96	0	0	27	73	0	0	100	1	
4	12	4	02: M-16   LM00000222	lmo0680	18503	5577	100	72	103	55	50	51	6	66	53	0	47	80	58	26	26	4	66	59	0	0	0	0	0	0	0	0	0	0	0	0	0	0	0	0	0	0	0	0	0	0	0	0	0	0	0.000	0.000	0.000	0.000	0.000	0.000	0.000	0.000	0.000	0.000	0.000	0.000	0.000	0.000	282	1076	43	107	107	0.000	0.000	22	21	0	0	53	54	0	0	100	1	
4	13	4	02: M-19   LM00001051	lmo0683	18753	5577	100	153	139	57	51	51	5	90	84	0	152	122	63	26	27	4	85	78	0	0	0	0	0	0	0	0	0	0	0	0	0	0	0	0	0	0	0	0	0	0	0	0	0	0	0.000	0.000	0.000	0.000	0.000	0.000	0.000	0.000	0.000	0.000	0.000	0.000	0.000	0.000	282	1076	228	184	184	0.000	0.000	102	126	0	0	88	96	0	0	100	1	
4	14	4	02: M-22   LM00000225	lmo0686	19003	5577	100	609	497	300	51	52	6	96	90	0	738	570	365	24	25	3	89	86	0	0	0	0	0	0	0	0	0	0	0	0	0	0	0	0	0	0	0	0	0	0	0	0	0	0	0.000	0.000	0.000	0.000	0.000	0.000	0.000	0.000	0.000	0.000	0.000	0.000	0.000	0.000	282	1076	1272	992	992	0.000	0.000	558	714	0	0	446	546	0	0	100	1	
4	15	4	03: A-01   EMPTY	EMPTY	19253	5577	100	49	51	6	52	52	7	9	2	0	28	29	5	26	26	5	35	11	0	0	0	0	0	0	0	0	0	0	0	0	0	0	0	0	0	0	0	0	0	0	0	0	0	0	0.000	0.000	0.000	0.000	0.000	0.000	0.000	0.000	0.000	0.000	0.000	0.000	0.000	0.000	282	1076	-1	2	2	0.000	0.000	-3	2	0	0	-1	3	0	0	-75	1	
4	16	4	03: A-04   LM00001084	lmo0762	19503	5577	100	94	92	20	52	53	6	94	88	0	149	131	56	26	27	4	91	86	0	0	0	0	0	0	0	0	0	0	0	0	0	0	0	0	0	0	0	0	0	0	0	0	0	0	0.000	0.000	0.000	0.000	0.000	0.000	0.000	0.000	0.000	0.000	0.000	0.000	0.000	0.000	282	1076	165	145	145	0.000	0.000	42	123	0	0	40	105	0	0	100	1	
4	17	4	03: A-07   LM00000248	lmo0765	19753	5577	100	55	55	5	54	54	6	14	1	0	113	93	39	27	28	5	83	79	0	0	0	0	0	0	0	0	0	0	0	0	0	0	0	0	0	0	0	0	0	0	0	0	0	0	0.000	0.000	0.000	0.000	0.000	0.000	0.000	0.000	0.000	0.000	0.000	0.000	0.000	0.000	282	1076	87	67	67	0.000	0.000	1	86	0	0	1	66	0	0	100	1	
4	1	5	03: A-10   LM00000251	lmo0768	15753	5827	100	53	53	5	48	48	4	52	26	0	95	79	32	25	25	4	85	81	0	0	0	0	0	0	0	0	0	0	0	0	0	0	0	0	0	0	0	0	0	0	0	0	0	0	0.000	0.000	0.000	0.000	0.000	0.000	0.000	0.000	0.000	0.000	0.000	0.000	0.000	0.000	282	1076	75	59	59	0.000	0.000	5	70	0	0	5	54	0	0	100	1	
4	2	5	03: A-13   LM00002319	lmo0771	16003	5827	100	63	63	10	49	49	5	77	64	0	118	97	41	25	26	6	84	81	0	0	0	0	0	0	0	0	0	0	0	0	0	0	0	0	0	0	0	0	0	0	0	0	0	0	0.000	0.000	0.000	0.000	0.000	0.000	0.000	0.000	0.000	0.000	0.000	0.000	0.000	0.000	282	1076	107	86	86	0.000	0.000	14	93	0	0	14	72	0	0	100	1	
4	3	5	03: A-16   LM00001091	lmo0774	16253	5827	100	104	105	32	48	48	4	96	90	0	190	168	76	25	25	4	89	86	0	0	0	0	0	0	0	0	0	0	0	0	0	0	0	0	0	0	0	0	0	0	0	0	0	0	0.000	0.000	0.000	0.000	0.000	0.000	0.000	0.000	0.000	0.000	0.000	0.000	0.000	0.000	282	1076	221	200	200	0.000	0.000	56	165	0	0	57	143	0	0	100	1	
4	4	5	03: A-19   LM00000252	lmo0777	16503	5827	100	149	136	52	49	49	5	87	81	0	174	144	70	25	25	4	88	85	0	0	0	0	0	0	0	0	0	0	0	0	0	0	0	0	0	0	0	0	0	0	0	0	0	0	0.000	0.000	0.000	0.000	0.000	0.000	0.000	0.000	0.000	0.000	0.000	0.000	0.000	0.000	282	1076	249	206	206	0.000	0.000	100	149	0	0	87	119	0	0	100	1	
4	5	5	03: A-22   LM00002322	lmo0780	16753	5827	100	52	52	5	48	48	4	44	19	0	112	89	39	25	25	3	88	83	0	0	0	0	0	0	0	0	0	0	0	0	0	0	0	0	0	0	0	0	0	0	0	0	0	0	0.000	0.000	0.000	0.000	0.000	0.000	0.000	0.000	0.000	0.000	0.000	0.000	0.000	0.000	282	1076	91	68	68	0.000	0.000	4	87	0	0	4	64	0	0	100	1	
4	6	5	03: E-01   LM00002341	lmo0853	17003	5827	100	73	72	16	48	49	5	84	75	0	121	99	45	26	27	6	91	80	0	0	0	0	0	0	0	0	0	0	0	0	0	0	0	0	0	0	0	0	0	0	0	0	0	0	0.000	0.000	0.000	0.000	0.000	0.000	0.000	0.000	0.000	0.000	0.000	0.000	0.000	0.000	282	1076	120	97	97	0.000	0.000	25	95	0	0	24	73	0	0	100	1	
4	7	5	03: E-04   LM00001128	lmo0856	17253	5827	100	161	140	55	49	50	5	89	87	0	309	246	135	26	26	3	86	82	0	0	0	0	0	0	0	0	0	0	0	0	0	0	0	0	0	0	0	0	0	0	0	0	0	0	0.000	0.000	0.000	0.000	0.000	0.000	0.000	0.000	0.000	0.000	0.000	0.000	0.000	0.000	282	1076	395	311	311	0.000	0.000	112	283	0	0	91	220	0	0	100	1	
4	8	5	03: E-07   LM00000271	lmo0859	17503	5827	100	88	84	24	49	50	5	85	77	0	120	98	43	26	26	4	85	81	0	0	0	0	0	0	0	0	0	0	0	0	0	0	0	0	0	0	0	0	0	0	0	0	0	0	0.000	0.000	0.000	0.000	0.000	0.000	0.000	0.000	0.000	0.000	0.000	0.000	0.000	0.000	282	1076	133	107	107	0.000	0.000	39	94	0	0	35	72	0	0	100	1	
4	9	5	03: E-10   LM00001132	lmo0862	17753	5827	100	71	71	14	49	50	5	89	77	0	115	98	38	27	27	4	89	87	0	0	0	0	0	0	0	0	0	0	0	0	0	0	0	0	0	0	0	0	0	0	0	0	0	0	0.000	0.000	0.000	0.000	0.000	0.000	0.000	0.000	0.000	0.000	0.000	0.000	0.000	0.000	282	1076	110	93	93	0.000	0.000	22	88	0	0	22	71	0	0	100	1	
4	10	5	03: E-13   LM00001134	lmo0865	18003	5827	100	63	62	7	49	50	5	84	63	0	114	96	37	27	28	12	84	77	0	0	0	0	0	0	0	0	0	0	0	0	0	0	0	0	0	0	0	0	0	0	0	0	0	0	0.000	0.000	0.000	0.000	0.000	0.000	0.000	0.000	0.000	0.000	0.000	0.000	0.000	0.000	282	1076	101	82	82	0.000	0.000	14	87	0	0	13	69	0	0	100	1	
4	11	5	03: E-16   LM00001135	lmo0868	18253	5827	100	54	54	6	48	49	5	62	24	0	90	73	38	26	27	4	74	68	0	0	0	0	0	0	0	0	0	0	0	0	0	0	0	0	0	0	0	0	0	0	0	0	0	0	0.000	0.000	0.000	0.000	0.000	0.000	0.000	0.000	0.000	0.000	0.000	0.000	0.000	0.000	282	1076	70	53	53	0.000	0.000	6	64	0	0	6	47	0	0	100	1	
4	12	5	03: E-19   LM00000275	lmo0871	18503	5827	100	88	84	19	49	50	6	86	81	0	151	123	56	26	28	21	78	73	0	0	0	0	0	0	0	0	0	0	0	0	0	0	0	0	0	0	0	0	0	0	0	0	0	0	0.000	0.000	0.000	0.000	0.000	0.000	0.000	0.000	0.000	0.000	0.000	0.000	0.000	0.000	282	1076	164	132	132	0.000	0.000	39	125	0	0	35	97	0	0	100	1	
4	13	5	03: E-22   LM00002344	lmo0874	18753	5827	100	58	60	6	50	50	5	81	46	0	125	111	33	26	26	3	99	96	0	0	0	0	0	0	0	0	0	0	0	0	0	0	0	0	0	0	0	0	0	0	0	0	0	0	0.000	0.000	0.000	0.000	0.000	0.000	0.000	0.000	0.000	0.000	0.000	0.000	0.000	0.000	282	1076	107	95	95	0.000	0.000	8	99	0	0	10	85	0	0	100	1	
4	14	5	03: I-01   LM00002365	lmo0949	19003	5827	100	78	77	17	51	51	6	85	80	0	118	98	42	24	24	3	91	86	0	0	0	0	0	0	0	0	0	0	0	0	0	0	0	0	0	0	0	0	0	0	0	0	0	0	0.000	0.000	0.000	0.000	0.000	0.000	0.000	0.000	0.000	0.000	0.000	0.000	0.000	0.000	282	1076	121	100	100	0.000	0.000	27	94	0	0	26	74	0	0	100	1	
4	15	5	03: I-04   LM00002367	lmo0952	19253	5827	100	55	55	6	51	52	6	40	11	0	103	84	34	26	27	5	84	80	0	0	0	0	0	0	0	0	0	0	0	0	0	0	0	0	0	0	0	0	0	0	0	0	0	0	0.000	0.000	0.000	0.000	0.000	0.000	0.000	0.000	0.000	0.000	0.000	0.000	0.000	0.000	282	1076	81	62	62	0.000	0.000	4	77	0	0	4	58	0	0	100	1	
4	16	5	03: I-07   LM00000294	lmo0955	19503	5827	100	221	196	80	52	52	5	95	89	0	725	576	312	26	27	9	88	84	0	0	0	0	0	0	0	0	0	0	0	0	0	0	0	0	0	0	0	0	0	0	0	0	0	0	0.000	0.000	0.000	0.000	0.000	0.000	0.000	0.000	0.000	0.000	0.000	0.000	0.000	0.000	282	1076	868	694	694	0.000	0.000	169	699	0	0	144	550	0	0	100	1	
4	17	5	03: I-10   LM00000296	lmo0958	19753	5827	100	211	259	148	53	54	6	83	76	0	420	332	211	27	28	6	81	76	0	0	0	0	0	0	0	0	0	0	0	0	0	0	0	0	0	0	0	0	0	0	0	0	0	0	0.000	0.000	0.000	0.000	0.000	0.000	0.000	0.000	0.000	0.000	0.000	0.000	0.000	0.000	282	1076	551	511	511	0.000	0.000	158	393	0	0	206	305	0	0	100	1	
4	1	6	03: I-13   LM00001178	lmo0961	15753	6077	100	188	163	69	48	48	5	91	85	0	310	250	139	25	25	3	90	85	0	0	0	0	0	0	0	0	0	0	0	0	0	0	0	0	0	0	0	0	0	0	0	0	0	0	0.000	0.000	0.000	0.000	0.000	0.000	0.000	0.000	0.000	0.000	0.000	0.000	0.000	0.000	282	1076	425	340	340	0.000	0.000	140	285	0	0	115	225	0	0	100	1	
4	2	6	03: I-16   LM00000297	lmo0964	16003	6077	100	289	266	128	46	47	4	94	92	0	374	341	188	24	25	3	88	86	0	0	0	0	0	0	0	0	0	0	0	0	0	0	0	0	0	0	0	0	0	0	0	0	0	0	0.000	0.000	0.000	0.000	0.000	0.000	0.000	0.000	0.000	0.000	0.000	0.000	0.000	0.000	282	1076	593	537	537	0.000	0.000	243	350	0	0	220	317	0	0	100	1	
4	3	6	03: I-19   LM00000298	lmo0967	16253	6077	100	103	101	22	48	48	4	96	95	0	131	127	47	24	24	3	96	94	0	0	0	0	0	0	0	0	0	0	0	0	0	0	0	0	0	0	0	0	0	0	0	0	0	0	0.000	0.000	0.000	0.000	0.000	0.000	0.000	0.000	0.000	0.000	0.000	0.000	0.000	0.000	282	1076	162	156	156	0.000	0.000	55	107	0	0	53	103	0	0	100	1	
4	4	6	03: I-22   LM00001182	lmo0970	16503	6077	100	136	126	47	48	48	5	91	83	0	249	201	111	24	25	4	85	82	0	0	0	0	0	0	0	0	0	0	0	0	0	0	0	0	0	0	0	0	0	0	0	0	0	0	0.000	0.000	0.000	0.000	0.000	0.000	0.000	0.000	0.000	0.000	0.000	0.000	0.000	0.000	282	1076	313	255	255	0.000	0.000	88	225	0	0	78	177	0	0	100	1	
4	5	6	03: M-01   LM00002395	lmo1045	16753	6077	100	127	117	45	49	49	5	85	79	0	194	154	81	24	25	6	81	77	0	0	0	0	0	0	0	0	0	0	0	0	0	0	0	0	0	0	0	0	0	0	0	0	0	0	0.000	0.000	0.000	0.000	0.000	0.000	0.000	0.000	0.000	0.000	0.000	0.000	0.000	0.000	282	1076	248	198	198	0.000	0.000	78	170	0	0	68	130	0	0	100	1	
4	6	6	03: M-04   LM00002396	lmo1048	17003	6077	100	68	69	12	48	49	5	89	79	0	151	124	55	26	26	4	90	88	0	0	0	0	0	0	0	0	0	0	0	0	0	0	0	0	0	0	0	0	0	0	0	0	0	0	0.000	0.000	0.000	0.000	0.000	0.000	0.000	0.000	0.000	0.000	0.000	0.000	0.000	0.000	282	1076	145	119	119	0.000	0.000	20	125	0	0	21	98	0	0	100	1	
4	7	6	03: M-07   LM00001222	lmo1051	17253	6077	100	201	160	81	48	49	5	92	81	0	179	137	81	26	26	5	82	74	0	0	0	0	0	0	0	0	0	0	0	0	0	0	0	0	0	0	0	0	0	0	0	0	0	0	0.000	0.000	0.000	0.000	0.000	0.000	0.000	0.000	0.000	0.000	0.000	0.000	0.000	0.000	282	1076	306	223	223	0.000	0.000	153	153	0	0	112	111	0	0	100	1	
4	8	6	03: M-10   LM00000316	lmo1054	17503	6077	100	1506	1256	789	51	53	10	94	90	0	3297	2598	1723	26	27	9	88	83	0	0	0	0	0	0	0	0	0	0	0	0	0	0	0	0	0	0	0	0	0	0	0	0	0	0	0.000	0.000	0.000	0.000	0.000	0.000	0.000	0.000	0.000	0.000	0.000	0.000	0.000	0.000	282	1076	4726	3777	3777	0.000	0.000	1455	3271	0	0	1205	2572	0	0	100	1	
4	9	6	03: M-13   LM00001224	lmo1057	17753	6077	100	193	179	71	50	53	11	93	88	0	393	332	167	27	27	4	100	99	0	0	0	0	0	0	0	0	0	0	0	0	0	0	0	0	0	0	0	0	0	0	0	0	0	0	0.000	0.000	0.000	0.000	0.000	0.000	0.000	0.000	0.000	0.000	0.000	0.000	0.000	0.000	282	1076	509	434	434	0.000	0.000	143	366	0	0	129	305	0	0	100	1	
4	10	6	03: M-16   LM00002398	lmo1060	18003	6077	100	55	54	4	49	50	6	52	9	0	109	88	37	27	27	4	84	79	0	0	0	0	0	0	0	0	0	0	0	0	0	0	0	0	0	0	0	0	0	0	0	0	0	0	0.000	0.000	0.000	0.000	0.000	0.000	0.000	0.000	0.000	0.000	0.000	0.000	0.000	0.000	282	1076	88	66	66	0.000	0.000	6	82	0	0	5	61	0	0	100	1	
4	11	6	03: M-19   LM00002401	lmo1063	18253	6077	100	52	53	5	49	50	5	26	8	0	108	89	36	26	26	3	87	83	0	0	0	0	0	0	0	0	0	0	0	0	0	0	0	0	0	0	0	0	0	0	0	0	0	0	0.000	0.000	0.000	0.000	0.000	0.000	0.000	0.000	0.000	0.000	0.000	0.000	0.000	0.000	282	1076	85	67	67	0.000	0.000	3	82	0	0	4	63	0	0	100	1	
4	12	6	03: M-22   LM00002402	lmo1066	18503	6077	100	169	153	65	49	49	6	86	80	0	201	166	87	25	26	3	89	84	0	0	0	0	0	0	0	0	0	0	0	0	0	0	0	0	0	0	0	0	0	0	0	0	0	0	0.000	0.000	0.000	0.000	0.000	0.000	0.000	0.000	0.000	0.000	0.000	0.000	0.000	0.000	282	1076	296	245	245	0.000	0.000	120	176	0	0	104	141	0	0	100	1	
4	13	6	04: A-01   EMPTY	EMPTY	18753	6077	100	50	51	5	49	50	5	22	8	0	28	28	5	25	26	3	46	27	0	0	0	0	0	0	0	0	0	0	0	0	0	0	0	0	0	0	0	0	0	0	0	0	0	0	0.000	0.000	0.000	0.000	0.000	0.000	0.000	0.000	0.000	0.000	0.000	0.000	0.000	0.000	282	1076	4	5	5	0.000	0.000	1	3	0	0	2	3	0	0	-75	1	
4	14	6	04: A-04   LM00000334	lmo1142	19003	6077	100	59	60	8	49	50	5	71	45	0	122	99	44	24	24	3	89	83	0	0	0	0	0	0	0	0	0	0	0	0	0	0	0	0	0	0	0	0	0	0	0	0	0	0	0.000	0.000	0.000	0.000	0.000	0.000	0.000	0.000	0.000	0.000	0.000	0.000	0.000	0.000	282	1076	108	86	86	0.000	0.000	10	98	0	0	11	75	0	0	100	1	
4	15	6	04: A-07   LM00001237	lmo1145	19253	6077	100	56	56	6	51	51	5	41	15	0	114	98	35	25	25	4	90	86	0	0	0	0	0	0	0	0	0	0	0	0	0	0	0	0	0	0	0	0	0	0	0	0	0	0	0.000	0.000	0.000	0.000	0.000	0.000	0.000	0.000	0.000	0.000	0.000	0.000	0.000	0.000	282	1076	94	78	78	0.000	0.000	5	89	0	0	5	73	0	0	100	1	
4	16	6	04: A-10   LM00001238	lmo1148	19503	6077	100	54	59	6	53	55	31	0	0	0	118	102	37	26	33	57	76	4	0	0	0	0	0	0	0	0	0	0	0	0	0	0	0	0	0	0	0	0	0	0	0	0	0	0	0.000	0.000	0.000	0.000	0.000	0.000	0.000	0.000	0.000	0.000	0.000	0.000	0.000	0.000	282	1076	93	82	82	0.000	0.000	1	92	0	0	6	76	0	0	100	1	
4	17	6	04: A-13   LM00002816	lmo1151	19753	6077	100	59	60	7	53	53	6	52	28	0	120	101	42	27	27	4	91	85	0	0	0	0	0	0	0	0	0	0	0	0	0	0	0	0	0	0	0	0	0	0	0	0	0	0	0.000	0.000	0.000	0.000	0.000	0.000	0.000	0.000	0.000	0.000	0.000	0.000	0.000	0.000	282	1076	99	81	81	0.000	0.000	6	93	0	0	7	74	0	0	100	1	
4	1	7	04: A-16   LM00001240	lmo1154	15753	6327	100	53	54	6	47	48	5	63	27	0	97	82	32	25	25	3	87	85	0	0	0	0	0	0	0	0	0	0	0	0	0	0	0	0	0	0	0	0	0	0	0	0	0	0	0.000	0.000	0.000	0.000	0.000	0.000	0.000	0.000	0.000	0.000	0.000	0.000	0.000	0.000	282	1076	78	64	64	0.000	0.000	6	72	0	0	7	57	0	0	100	1	
4	2	7	04: A-19   LM00001243	lmo1157	16003	6327	100	57	1705	5790	46	47	5	82	54	0	112	2506	8843	24	25	3	90	87	0	0	0	0	0	0	0	0	0	0	0	0	0	0	0	0	0	0	0	0	0	0	0	0	0	0	0.000	0.000	0.000	0.000	0.000	0.000	0.000	0.000	0.000	0.000	0.000	0.000	0.000	0.000	282	1076	99	4141	4141	0.000	0.000	11	88	0	0	1659	2482	0	0	100	1	
4	3	7	04: A-22   LM00001245	lmo1160	16253	6327	100	53	56	8	47	47	4	69	40	0	105	94	41	23	24	3	88	84	0	0	0	0	0	0	0	0	0	0	0	0	0	0	0	0	0	0	0	0	0	0	0	0	0	0	0.000	0.000	0.000	0.000	0.000	0.000	0.000	0.000	0.000	0.000	0.000	0.000	0.000	0.000	282	1076	88	80	80	0.000	0.000	6	82	0	0	9	71	0	0	100	1	
4	4	7	04: E-01   LM00000355	lmo1233	16503	6327	100	361	296	158	47	48	4	87	82	0	729	565	355	24	24	3	82	81	0	0	0	0	0	0	0	0	0	0	0	0	0	0	0	0	0	0	0	0	0	0	0	0	0	0	0.000	0.000	0.000	0.000	0.000	0.000	0.000	0.000	0.000	0.000	0.000	0.000	0.000	0.000	282	1076	1019	790	790	0.000	0.000	314	705	0	0	249	541	0	0	100	1	
4	5	7	04: E-04   LM00001288	lmo1236	16753	6327	100	158	136	57	48	48	4	85	84	0	176	141	70	24	24	4	89	84	0	0	0	0	0	0	0	0	0	0	0	0	0	0	0	0	0	0	0	0	0	0	0	0	0	0	0.000	0.000	0.000	0.000	0.000	0.000	0.000	0.000	0.000	0.000	0.000	0.000	0.000	0.000	282	1076	262	205	205	0.000	0.000	110	152	0	0	88	117	0	0	100	1	
4	6	7	04: E-07   LM00000356	lmo1239	17003	6327	100	617	472	295	48	48	5	94	87	0	290	434	279	25	26	4	92	88	0	0	0	0	0	0	0	0	0	0	0	0	0	0	0	0	0	0	0	0	0	0	0	0	0	0	0.000	0.000	0.000	0.000	0.000	0.000	0.000	0.000	0.000	0.000	0.000	0.000	0.000	0.000	282	1076	834	833	833	0.000	0.000	569	265	0	0	424	409	0	0	100	1	
4	7	7	04: E-10   LM00001292	lmo1242	17253	6327	100	52	53	5	48	49	5	46	18	0	102	85	33	26	26	4	89	85	0	0	0	0	0	0	0	0	0	0	0	0	0	0	0	0	0	0	0	0	0	0	0	0	0	0	0.000	0.000	0.000	0.000	0.000	0.000	0.000	0.000	0.000	0.000	0.000	0.000	0.000	0.000	282	1076	80	64	64	0.000	0.000	4	76	0	0	5	59	0	0	100	1	
4	8	7	04: E-13   LM00001294	lmo1245	17503	6327	100	59	59	6	50	50	5	70	39	0	120	101	41	26	27	8	84	82	0	0	0	0	0	0	0	0	0	0	0	0	0	0	0	0	0	0	0	0	0	0	0	0	0	0	0.000	0.000	0.000	0.000	0.000	0.000	0.000	0.000	0.000	0.000	0.000	0.000	0.000	0.000	282	1076	103	84	84	0.000	0.000	9	94	0	0	9	75	0	0	100	1	
4	9	7	04: E-16   LM00002475	lmo1248	17753	6327	100	70	68	11	48	49	5	93	83	0	107	92	35	26	26	4	94	88	0	0	0	0	0	0	0	0	0	0	0	0	0	0	0	0	0	0	0	0	0	0	0	0	0	0	0.000	0.000	0.000	0.000	0.000	0.000	0.000	0.000	0.000	0.000	0.000	0.000	0.000	0.000	282	1076	103	86	86	0.000	0.000	22	81	0	0	20	66	0	0	100	1	
4	10	7	04: E-19   LM00001297	lmo1251	18003	6327	100	55	55	5	49	49	5	52	18	0	102	86	32	27	27	4	87	83	0	0	0	0	0	0	0	0	0	0	0	0	0	0	0	0	0	0	0	0	0	0	0	0	0	0	0.000	0.000	0.000	0.000	0.000	0.000	0.000	0.000	0.000	0.000	0.000	0.000	0.000	0.000	282	1076	81	65	65	0.000	0.000	6	75	0	0	6	59	0	0	100	1	
4	11	7	04: E-22   LM00001300	lmo1254	18253	6327	100	538	450	238	49	50	6	94	90	0	850	693	407	26	27	8	89	83	0	0	0	0	0	0	0	0	0	0	0	0	0	0	0	0	0	0	0	0	0	0	0	0	0	0	0.000	0.000	0.000	0.000	0.000	0.000	0.000	0.000	0.000	0.000	0.000	0.000	0.000	0.000	282	1076	1313	1068	1068	0.000	0.000	489	824	0	0	401	667	0	0	100	1	
4	12	7	04: I-01   LM00001332	lmo1329	18503	6327	100	59	59	7	50	51	5	66	39	0	120	98	42	26	26	3	93	89	0	0	0	0	0	0	0	0	0	0	0	0	0	0	0	0	0	0	0	0	0	0	0	0	0	0	0.000	0.000	0.000	0.000	0.000	0.000	0.000	0.000	0.000	0.000	0.000	0.000	0.000	0.000	282	1076	103	81	81	0.000	0.000	9	94	0	0	9	72	0	0	100	1	
4	13	7	04: I-04   LM00002496	lmo1332	18753	6327	100	164	150	57	50	51	5	91	89	0	229	194	86	25	26	3	93	90	0	0	0	0	0	0	0	0	0	0	0	0	0	0	0	0	0	0	0	0	0	0	0	0	0	0	0.000	0.000	0.000	0.000	0.000	0.000	0.000	0.000	0.000	0.000	0.000	0.000	0.000	0.000	282	1076	318	269	269	0.000	0.000	114	204	0	0	100	169	0	0	100	1	
4	14	7	04: I-07   LM00002818	lmo1335	19003	6327	100	338	286	126	49	50	6	95	91	0	1246	1034	546	24	25	5	94	90	0	0	0	0	0	0	0	0	0	0	0	0	0	0	0	0	0	0	0	0	0	0	0	0	0	0	0.000	0.000	0.000	0.000	0.000	0.000	0.000	0.000	0.000	0.000	0.000	0.000	0.000	0.000	282	1076	1511	1247	1247	0.000	0.000	289	1222	0	0	237	1010	0	0	100	1	
4	15	7	04: I-10   LM00001336	lmo1338	19253	6327	100	155	143	57	49	50	5	89	84	0	264	230	122	24	24	3	92	89	0	0	0	0	0	0	0	0	0	0	0	0	0	0	0	0	0	0	0	0	0	0	0	0	0	0	0.000	0.000	0.000	0.000	0.000	0.000	0.000	0.000	0.000	0.000	0.000	0.000	0.000	0.000	282	1076	346	300	300	0.000	0.000	106	240	0	0	94	206	0	0	100	1	
4	16	7	04: I-13   LM00002498	lmo1341	19503	6327	100	54	54	5	52	65	111	0	0	0	104	88	35	25	51	161	0	0	0	0	0	0	0	0	0	0	0	0	0	0	0	0	0	0	0	0	0	0	0	0	0	0	0	0	0.000	0.000	0.000	0.000	0.000	0.000	0.000	0.000	0.000	0.000	0.000	0.000	0.000	0.000	282	1076	81	65	65	0.000	0.000	2	79	0	0	2	63	0	0	100	1	
4	17	7	04: I-16   LM00002501	lmo1344	19753	6327	100	52	55	6	52	53	9	17	3	0	105	86	36	26	27	5	89	81	0	0	0	0	0	0	0	0	0	0	0	0	0	0	0	0	0	0	0	0	0	0	0	0	0	0	0.000	0.000	0.000	0.000	0.000	0.000	0.000	0.000	0.000	0.000	0.000	0.000	0.000	0.000	282	1076	79	63	63	0.000	0.000	0	79	0	0	3	60	0	0	100	1	
4	1	8	04: I-19   LM00002503	lmo1347	15753	6577	100	52	52	5	47	48	4	54	22	0	99	85	30	26	26	3	88	86	0	0	0	0	0	0	0	0	0	0	0	0	0	0	0	0	0	0	0	0	0	0	0	0	0	0	0.000	0.000	0.000	0.000	0.000	0.000	0.000	0.000	0.000	0.000	0.000	0.000	0.000	0.000	282	1076	78	64	64	0.000	0.000	5	73	0	0	5	59	0	0	100	1	
4	2	8	04: I-22   LM00001342	lmo1350	16003	6577	100	212	188	79	47	48	5	94	91	0	371	320	174	25	25	3	91	87	0	0	0	0	0	0	0	0	0	0	0	0	0	0	0	0	0	0	0	0	0	0	0	0	0	0	0.000	0.000	0.000	0.000	0.000	0.000	0.000	0.000	0.000	0.000	0.000	0.000	0.000	0.000	282	1076	511	436	436	0.000	0.000	165	346	0	0	141	295	0	0	100	1	
4	3	8	04: M-01   LM00001393	lmo1425	16253	6577	100	273	247	114	48	48	4	93	88	0	152	141	66	23	24	3	93	89	0	0	0	0	0	0	0	0	0	0	0	0	0	0	0	0	0	0	0	0	0	0	0	0	0	0	0.000	0.000	0.000	0.000	0.000	0.000	0.000	0.000	0.000	0.000	0.000	0.000	0.000	0.000	282	1076	354	317	317	0.000	0.000	225	129	0	0	199	118	0	0	100	1	
4	4	8	04: M-04   LM00000397	lmo1428	16503	6577	100	125	120	38	48	48	5	93	86	0	121	103	42	24	24	3	91	87	0	0	0	0	0	0	0	0	0	0	0	0	0	0	0	0	0	0	0	0	0	0	0	0	0	0	0.000	0.000	0.000	0.000	0.000	0.000	0.000	0.000	0.000	0.000	0.000	0.000	0.000	0.000	282	1076	174	151	151	0.000	0.000	77	97	0	0	72	79	0	0	100	1	
4	5	8	04: M-07   LM00000398	lmo1431	16753	6577	100	182	162	73	48	48	4	88	83	0	317	253	146	23	24	3	87	84	0	0	0	0	0	0	0	0	0	0	0	0	0	0	0	0	0	0	0	0	0	0	0	0	0	0	0.000	0.000	0.000	0.000	0.000	0.000	0.000	0.000	0.000	0.000	0.000	0.000	0.000	0.000	282	1076	428	344	344	0.000	0.000	134	294	0	0	114	230	0	0	100	1	
4	6	8	04: M-10   LM00000399	lmo1434	17003	6577	100	584	537	243	49	49	5	100	96	0	715	648	326	25	26	11	92	89	0	0	0	0	0	0	0	0	0	0	0	0	0	0	0	0	0	0	0	0	0	0	0	0	0	0	0.000	0.000	0.000	0.000	0.000	0.000	0.000	0.000	0.000	0.000	0.000	0.000	0.000	0.000	282	1076	1225	1111	1111	0.000	0.000	535	690	0	0	488	623	0	0	100	1	
4	7	8	04: M-13   LM00001400	lmo1437	17253	6577	100	186	171	68	49	49	4	94	90	0	175	147	66	26	26	4	89	85	0	0	0	0	0	0	0	0	0	0	0	0	0	0	0	0	0	0	0	0	0	0	0	0	0	0	0.000	0.000	0.000	0.000	0.000	0.000	0.000	0.000	0.000	0.000	0.000	0.000	0.000	0.000	282	1076	286	243	243	0.000	0.000	137	149	0	0	122	121	0	0	100	1	
4	8	8	04: M-16   LM00001402	lmo1440	17503	6577	100	55	56	6	49	50	9	33	2	0	104	88	39	25	26	12	79	72	0	0	0	0	0	0	0	0	0	0	0	0	0	0	0	0	0	0	0	0	0	0	0	0	0	0	0.000	0.000	0.000	0.000	0.000	0.000	0.000	0.000	0.000	0.000	0.000	0.000	0.000	0.000	282	1076	85	70	70	0.000	0.000	6	79	0	0	7	63	0	0	100	1	
4	9	8	04: M-19   LM00002517	lmo1443	17753	6577	100	107	102	32	49	49	5	89	81	0	145	122	55	26	27	4	94	87	0	0	0	0	0	0	0	0	0	0	0	0	0	0	0	0	0	0	0	0	0	0	0	0	0	0	0.000	0.000	0.000	0.000	0.000	0.000	0.000	0.000	0.000	0.000	0.000	0.000	0.000	0.000	282	1076	177	149	149	0.000	0.000	58	119	0	0	53	96	0	0	100	1	
4	10	8	04: M-22   LM00001406	lmo1446	18003	6577	100	74	73	16	49	49	6	86	76	0	127	107	46	26	27	6	90	84	0	0	0	0	0	0	0	0	0	0	0	0	0	0	0	0	0	0	0	0	0	0	0	0	0	0	0.000	0.000	0.000	0.000	0.000	0.000	0.000	0.000	0.000	0.000	0.000	0.000	0.000	0.000	282	1076	126	105	105	0.000	0.000	25	101	0	0	24	81	0	0	100	1	
4	11	8	05: A-01   EMPTY	EMPTY	18253	6577	100	50	50	5	49	49	6	17	3	0	29	30	5	26	27	8	18	1	0	0	0	0	0	0	0	0	0	0	0	0	0	0	0	0	0	0	0	0	0	0	0	0	0	0	0.000	0.000	0.000	0.000	0.000	0.000	0.000	0.000	0.000	0.000	0.000	0.000	0.000	0.000	282	1076	4	5	5	0.000	0.000	1	3	0	0	1	4	0	0	-75	1	
4	12	8	05: A-04   LM00001448	lmo1522	18503	6577	100	123	120	40	50	50	5	93	88	0	193	165	80	26	26	4	92	88	0	0	0	0	0	0	0	0	0	0	0	0	0	0	0	0	0	0	0	0	0	0	0	0	0	0	0.000	0.000	0.000	0.000	0.000	0.000	0.000	0.000	0.000	0.000	0.000	0.000	0.000	0.000	282	1076	240	209	209	0.000	0.000	73	167	0	0	70	139	0	0	100	1	
4	13	8	05: A-07   LM00000421	lmo1525	18753	6577	100	161	152	55	51	51	5	94	90	0	267	225	118	25	25	3	91	86	0	0	0	0	0	0	0	0	0	0	0	0	0	0	0	0	0	0	0	0	0	0	0	0	0	0	0.000	0.000	0.000	0.000	0.000	0.000	0.000	0.000	0.000	0.000	0.000	0.000	0.000	0.000	282	1076	352	301	301	0.000	0.000	110	242	0	0	101	200	0	0	100	1	
4	14	8	05: A-10   LM00001452	lmo1528	19003	6577	100	205	180	70	50	50	5	93	89	0	231	192	87	24	24	3	94	91	0	0	0	0	0	0	0	0	0	0	0	0	0	0	0	0	0	0	0	0	0	0	0	0	0	0	0.000	0.000	0.000	0.000	0.000	0.000	0.000	0.000	0.000	0.000	0.000	0.000	0.000	0.000	282	1076	362	298	298	0.000	0.000	155	207	0	0	130	168	0	0	100	1	
4	15	8	05: A-13   LM00001453	lmo1531	19253	6577	100	121	111	36	49	49	5	93	86	0	192	157	83	23	24	3	92	88	0	0	0	0	0	0	0	0	0	0	0	0	0	0	0	0	0	0	0	0	0	0	0	0	0	0	0.000	0.000	0.000	0.000	0.000	0.000	0.000	0.000	0.000	0.000	0.000	0.000	0.000	0.000	282	1076	241	196	196	0.000	0.000	72	169	0	0	62	134	0	0	100	1	
4	16	8	05: A-16   LM00002532	lmo1534	19503	6577	100	76	77	16	50	51	5	90	85	0	148	129	50	24	24	3	92	90	0	0	0	0	0	0	0	0	0	0	0	0	0	0	0	0	0	0	0	0	0	0	0	0	0	0	0.000	0.000	0.000	0.000	0.000	0.000	0.000	0.000	0.000	0.000	0.000	0.000	0.000	0.000	282	1076	150	132	132	0.000	0.000	26	124	0	0	27	105	0	0	100	1	
4	17	8	05: A-19   LM00000424	lmo1537	19753	6577	100	199	181	75	51	52	5	95	89	0	300	250	130	27	27	3	95	92	0	0	0	0	0	0	0	0	0	0	0	0	0	0	0	0	0	0	0	0	0	0	0	0	0	0	0.000	0.000	0.000	0.000	0.000	0.000	0.000	0.000	0.000	0.000	0.000	0.000	0.000	0.000	282	1076	421	353	353	0.000	0.000	148	273	0	0	130	223	0	0	100	1	
4	1	9	05: A-22   LM00000426	lmo1540	15753	6827	100	1129	900	524	48	48	5	94	89	0	5836	4666	2896	26	26	3	95	94	0	0	0	0	0	0	0	0	0	0	0	0	0	0	0	0	0	0	0	0	0	0	0	0	0	0	0.000	0.000	0.000	0.000	0.000	0.000	0.000	0.000	0.000	0.000	0.000	0.000	0.000	0.000	282	1076	6891	5492	5492	0.000	0.000	1081	5810	0	0	852	4640	0	0	100	1	
4	2	9	05: E-01   LM00002548	lmo1613	16003	6827	100	69	67	12	48	48	4	82	77	0	113	91	41	24	25	3	87	82	0	0	0	0	0	0	0	0	0	0	0	0	0	0	0	0	0	0	0	0	0	0	0	0	0	0	0.000	0.000	0.000	0.000	0.000	0.000	0.000	0.000	0.000	0.000	0.000	0.000	0.000	0.000	282	1076	110	86	86	0.000	0.000	21	89	0	0	19	67	0	0	100	1	
4	3	9	05: E-04   LM00002549	lmo1616	16253	6827	100	68	69	15	47	47	5	85	80	0	143	120	55	23	24	4	85	83	0	0	0	0	0	0	0	0	0	0	0	0	0	0	0	0	0	0	0	0	0	0	0	0	0	0	0.000	0.000	0.000	0.000	0.000	0.000	0.000	0.000	0.000	0.000	0.000	0.000	0.000	0.000	282	1076	141	119	119	0.000	0.000	21	120	0	0	22	97	0	0	100	1	
4	4	9	05: E-07   LM00001497	lmo1619	16503	6827	100	137	134	48	47	48	5	94	91	0	344	288	139	23	24	3	98	93	0	0	0	0	0	0	0	0	0	0	0	0	0	0	0	0	0	0	0	0	0	0	0	0	0	0	0.000	0.000	0.000	0.000	0.000	0.000	0.000	0.000	0.000	0.000	0.000	0.000	0.000	0.000	282	1076	411	352	352	0.000	0.000	90	321	0	0	87	265	0	0	100	1	
4	5	9	05: E-10   LM00001500	lmo1622	16753	6827	100	55	56	6	48	49	5	67	38	0	97	80	33	23	24	3	88	85	0	0	0	0	0	0	0	0	0	0	0	0	0	0	0	0	0	0	0	0	0	0	0	0	0	0	0.000	0.000	0.000	0.000	0.000	0.000	0.000	0.000	0.000	0.000	0.000	0.000	0.000	0.000	282	1076	81	65	65	0.000	0.000	7	74	0	0	8	57	0	0	100	1	
4	6	9	05: E-13   LM00002551	lmo1625	17003	6827	100	51	51	5	48	48	5	35	10	0	97	84	29	24	25	4	92	88	0	0	0	0	0	0	0	0	0	0	0	0	0	0	0	0	0	0	0	0	0	0	0	0	0	0	0.000	0.000	0.000	0.000	0.000	0.000	0.000	0.000	0.000	0.000	0.000	0.000	0.000	0.000	282	1076	76	63	63	0.000	0.000	3	73	0	0	3	60	0	0	100	1	
4	7	9	05: E-16   LM00001505	lmo1628	17253	6827	100	54	54	4	49	49	5	56	13	0	95	78	32	25	26	4	83	80	0	0	0	0	0	0	0	0	0	0	0	0	0	0	0	0	0	0	0	0	0	0	0	0	0	0	0.000	0.000	0.000	0.000	0.000	0.000	0.000	0.000	0.000	0.000	0.000	0.000	0.000	0.000	282	1076	75	58	58	0.000	0.000	5	70	0	0	5	53	0	0	100	1	
4	8	9	05: E-19   LM00001507	lmo1631	17503	6827	100	75	75	17	50	51	5	85	80	0	115	99	39	26	27	4	86	85	0	0	0	0	0	0	0	0	0	0	0	0	0	0	0	0	0	0	0	0	0	0	0	0	0	0	0.000	0.000	0.000	0.000	0.000	0.000	0.000	0.000	0.000	0.000	0.000	0.000	0.000	0.000	282	1076	114	98	98	0.000	0.000	25	89	0	0	25	73	0	0	100	1	
4	9	9	05: E-22   LM00000449	lmo1634	17753	6827	100	16358	13608	7330	49	50	5	100	100	0	9037	7588	4137	26	27	4	98	97	0	0	0	0	0	0	0	0	0	0	0	0	0	0	0	0	0	0	0	0	0	0	0	0	0	0	0.000	0.000	0.000	0.000	0.000	0.000	0.000	0.000	0.000	0.000	0.000	0.000	0.000	0.000	282	1076	25320	21121	21121	0.000	0.000	16309	9011	0	0	13559	7562	0	0	100	1	
4	10	9	05: I-01   LM00001555	lmo1709	18003	6827	100	211	182	73	49	49	5	99	93	0	501	395	218	26	27	4	93	88	0	0	0	0	0	0	0	0	0	0	0	0	0	0	0	0	0	0	0	0	0	0	0	0	0	0	0.000	0.000	0.000	0.000	0.000	0.000	0.000	0.000	0.000	0.000	0.000	0.000	0.000	0.000	282	1076	637	502	502	0.000	0.000	162	475	0	0	133	369	0	0	100	1	
4	11	9	05: I-04   LM00001557	lmo1712	18253	6827	100	124	124	43	50	50	5	94	89	0	175	150	66	26	27	10	88	84	0	0	0	0	0	0	0	0	0	0	0	0	0	0	0	0	0	0	0	0	0	0	0	0	0	0	0.000	0.000	0.000	0.000	0.000	0.000	0.000	0.000	0.000	0.000	0.000	0.000	0.000	0.000	282	1076	223	198	198	0.000	0.000	74	149	0	0	74	124	0	0	100	1	
4	12	9	05: I-07   LM00001559	lmo1715	18503	6827	100	53	52	4	50	50	5	26	2	0	94	81	28	26	26	4	92	87	0	0	0	0	0	0	0	0	0	0	0	0	0	0	0	0	0	0	0	0	0	0	0	0	0	0	0.000	0.000	0.000	0.000	0.000	0.000	0.000	0.000	0.000	0.000	0.000	0.000	0.000	0.000	282	1076	71	57	57	0.000	0.000	3	68	0	0	2	55	0	0	100	1	
4	13	9	05: I-10   LM00000466	lmo1718	18753	6827	100	252	229	110	50	50	6	97	92	0	613	502	287	26	27	5	92	91	0	0	0	0	0	0	0	0	0	0	0	0	0	0	0	0	0	0	0	0	0	0	0	0	0	0	0.000	0.000	0.000	0.000	0.000	0.000	0.000	0.000	0.000	0.000	0.000	0.000	0.000	0.000	282	1076	789	655	655	0.000	0.000	202	587	0	0	179	476	0	0	100	1	
4	14	9	05: I-13   LM00001561	lmo1721	19003	6827	100	143	132	52	49	50	7	95	86	0	158	129	65	25	25	4	90	83	0	0	0	0	0	0	0	0	0	0	0	0	0	0	0	0	0	0	0	0	0	0	0	0	0	0	0.000	0.000	0.000	0.000	0.000	0.000	0.000	0.000	0.000	0.000	0.000	0.000	0.000	0.000	282	1076	227	187	187	0.000	0.000	94	133	0	0	83	104	0	0	100	1	
4	15	9	05: I-16   LM00001563	lmo1724	19253	6827	100	69	69	13	50	50	6	80	70	0	93	78	31	24	24	4	87	83	0	0	0	0	0	0	0	0	0	0	0	0	0	0	0	0	0	0	0	0	0	0	0	0	0	0	0.000	0.000	0.000	0.000	0.000	0.000	0.000	0.000	0.000	0.000	0.000	0.000	0.000	0.000	282	1076	88	73	73	0.000	0.000	19	69	0	0	19	54	0	0	100	1	
4	16	9	05: I-19   LM00000468	lmo1727	19503	6827	100	112	112	35	50	51	5	91	87	0	136	116	46	25	25	3	93	89	0	0	0	0	0	0	0	0	0	0	0	0	0	0	0	0	0	0	0	0	0	0	0	0	0	0	0.000	0.000	0.000	0.000	0.000	0.000	0.000	0.000	0.000	0.000	0.000	0.000	0.000	0.000	282	1076	173	153	153	0.000	0.000	62	111	0	0	62	91	0	0	100	1	
4	17	9	05: I-22   LM00000471	lmo1730	19753	6827	100	378	308	157	51	51	6	92	87	0	1113	819	483	27	28	4	91	90	0	0	0	0	0	0	0	0	0	0	0	0	0	0	0	0	0	0	0	0	0	0	0	0	0	0	0.000	0.000	0.000	0.000	0.000	0.000	0.000	0.000	0.000	0.000	0.000	0.000	0.000	0.000	282	1076	1413	1049	1049	0.000	0.000	327	1086	0	0	257	792	0	0	100	1	
4	1	10	05: M-01   LM00001610	lmo1805	15753	7077	100	126	117	45	48	48	5	87	81	0	165	133	66	25	25	3	88	82	0	0	0	0	0	0	0	0	0	0	0	0	0	0	0	0	0	0	0	0	0	0	0	0	0	0	0.000	0.000	0.000	0.000	0.000	0.000	0.000	0.000	0.000	0.000	0.000	0.000	0.000	0.000	282	1076	218	177	177	0.000	0.000	78	140	0	0	69	108	0	0	100	1	
4	2	10	05: M-04   LM00000492	lmo1808	16003	7077	100	384	330	165	47	47	4	96	95	0	696	567	305	25	25	3	95	92	0	0	0	0	0	0	0	0	0	0	0	0	0	0	0	0	0	0	0	0	0	0	0	0	0	0	0.000	0.000	0.000	0.000	0.000	0.000	0.000	0.000	0.000	0.000	0.000	0.000	0.000	0.000	282	1076	1008	825	825	0.000	0.000	337	671	0	0	283	542	0	0	100	1	
4	3	10	05: M-07   LM00000493	lmo1811	16253	7077	100	228	210	84	47	47	5	94	90	0	404	365	168	24	24	3	92	90	0	0	0	0	0	0	0	0	0	0	0	0	0	0	0	0	0	0	0	0	0	0	0	0	0	0	0.000	0.000	0.000	0.000	0.000	0.000	0.000	0.000	0.000	0.000	0.000	0.000	0.000	0.000	282	1076	561	504	504	0.000	0.000	181	380	0	0	163	341	0	0	100	1	
4	4	10	05: M-10   LM00001614	lmo1814	16503	7077	100	288	258	120	47	48	7	93	87	0	329	278	143	24	25	8	89	82	0	0	0	0	0	0	0	0	0	0	0	0	0	0	0	0	0	0	0	0	0	0	0	0	0	0	0.000	0.000	0.000	0.000	0.000	0.000	0.000	0.000	0.000	0.000	0.000	0.000	0.000	0.000	282	1076	546	465	465	0.000	0.000	241	305	0	0	211	254	0	0	100	1	
4	5	10	05: M-13   LM00001616	lmo1817	16753	7077	100	133	127	44	47	48	5	94	89	0	283	253	128	23	24	4	90	88	0	0	0	0	0	0	0	0	0	0	0	0	0	0	0	0	0	0	0	0	0	0	0	0	0	0	0.000	0.000	0.000	0.000	0.000	0.000	0.000	0.000	0.000	0.000	0.000	0.000	0.000	0.000	282	1076	346	310	310	0.000	0.000	86	260	0	0	80	230	0	0	100	1	
4	6	10	05: M-16   LM00001619	lmo1820	17003	7077	100	648	560	340	47	47	4	97	93	0	837	658	422	24	24	4	95	90	0	0	0	0	0	0	0	0	0	0	0	0	0	0	0	0	0	0	0	0	0	0	0	0	0	0	0.000	0.000	0.000	0.000	0.000	0.000	0.000	0.000	0.000	0.000	0.000	0.000	0.000	0.000	282	1076	1414	1147	1147	0.000	0.000	601	813	0	0	513	634	0	0	100	1	
4	7	10	05: M-19   LM00002583	lmo1823	17253	7077	100	204	187	76	48	49	5	98	94	0	393	334	174	25	26	5	92	90	0	0	0	0	0	0	0	0	0	0	0	0	0	0	0	0	0	0	0	0	0	0	0	0	0	0	0.000	0.000	0.000	0.000	0.000	0.000	0.000	0.000	0.000	0.000	0.000	0.000	0.000	0.000	282	1076	524	448	448	0.000	0.000	156	368	0	0	139	309	0	0	100	1	
4	8	10	05: M-22   LM00002584	lmo1826	17503	7077	100	476	392	193	49	49	5	95	93	0	480	406	214	26	26	4	95	91	0	0	0	0	0	0	0	0	0	0	0	0	0	0	0	0	0	0	0	0	0	0	0	0	0	0	0.000	0.000	0.000	0.000	0.000	0.000	0.000	0.000	0.000	0.000	0.000	0.000	0.000	0.000	282	1076	881	723	723	0.000	0.000	427	454	0	0	343	380	0	0	100	1	
4	9	10	06: A-01   EMPTY	EMPTY	17753	7077	100	49	49	4	49	49	6	12	0	0	28	29	5	26	27	6	19	7	0	0	0	0	0	0	0	0	0	0	0	0	0	0	0	0	0	0	0	0	0	0	0	0	0	0	0.000	0.000	0.000	0.000	0.000	0.000	0.000	0.000	0.000	0.000	0.000	0.000	0.000	0.000	282	1076	2	3	3	0.000	0.000	0	2	0	0	0	3	0	0	-75	1	
4	10	10	06: A-04   LM00001668	lmo1902	18003	7077	100	110	104	33	48	49	5	92	85	0	164	136	62	26	26	4	92	85	0	0	0	0	0	0	0	0	0	0	0	0	0	0	0	0	0	0	0	0	0	0	0	0	0	0	0.000	0.000	0.000	0.000	0.000	0.000	0.000	0.000	0.000	0.000	0.000	0.000	0.000	0.000	282	1076	200	166	166	0.000	0.000	62	138	0	0	56	110	0	0	100	1	
4	11	10	06: A-07   LM00001670	lmo1905	18253	7077	100	173	150	66	48	49	5	90	85	0	260	210	122	25	26	4	91	85	0	0	0	0	0	0	0	0	0	0	0	0	0	0	0	0	0	0	0	0	0	0	0	0	0	0	0.000	0.000	0.000	0.000	0.000	0.000	0.000	0.000	0.000	0.000	0.000	0.000	0.000	0.000	282	1076	360	287	287	0.000	0.000	125	235	0	0	102	185	0	0	100	1	
4	12	10	06: A-10   LM00001673	lmo1908	18503	7077	100	94	93	22	49	50	5	96	93	0	140	126	48	26	26	4	96	92	0	0	0	0	0	0	0	0	0	0	0	0	0	0	0	0	0	0	0	0	0	0	0	0	0	0	0.000	0.000	0.000	0.000	0.000	0.000	0.000	0.000	0.000	0.000	0.000	0.000	0.000	0.000	282	1076	159	144	144	0.000	0.000	45	114	0	0	44	100	0	0	100	1	
4	13	10	06: A-13   LM00000512	lmo1911	18753	7077	100	63	64	12	49	49	5	77	64	0	110	90	39	25	26	4	88	79	0	0	0	0	0	0	0	0	0	0	0	0	0	0	0	0	0	0	0	0	0	0	0	0	0	0	0.000	0.000	0.000	0.000	0.000	0.000	0.000	0.000	0.000	0.000	0.000	0.000	0.000	0.000	282	1076	99	80	80	0.000	0.000	14	85	0	0	15	65	0	0	100	1	
4	14	10	06: A-16   LM00000514	lmo1914	19003	7077	100	176	161	66	49	50	6	91	88	0	240	212	110	25	25	3	95	92	0	0	0	0	0	0	0	0	0	0	0	0	0	0	0	0	0	0	0	0	0	0	0	0	0	0	0.000	0.000	0.000	0.000	0.000	0.000	0.000	0.000	0.000	0.000	0.000	0.000	0.000	0.000	282	1076	342	299	299	0.000	0.000	127	215	0	0	112	187	0	0	100	1	
4	15	10	06: A-19   LM00001676	lmo1917	19253	7077	100	219	205	108	48	49	5	94	87	0	540	463	317	23	24	5	90	85	0	0	0	0	0	0	0	0	0	0	0	0	0	0	0	0	0	0	0	0	0	0	0	0	0	0	0.000	0.000	0.000	0.000	0.000	0.000	0.000	0.000	0.000	0.000	0.000	0.000	0.000	0.000	282	1076	688	597	597	0.000	0.000	171	517	0	0	157	440	0	0	100	1	
4	16	10	06: A-22   LM00001679	lmo1920	19503	7077	100	62	62	12	50	51	6	75	53	0	100	81	41	25	25	3	82	78	0	0	0	0	0	0	0	0	0	0	0	0	0	0	0	0	0	0	0	0	0	0	0	0	0	0	0.000	0.000	0.000	0.000	0.000	0.000	0.000	0.000	0.000	0.000	0.000	0.000	0.000	0.000	282	1076	87	68	68	0.000	0.000	12	75	0	0	12	56	0	0	100	1	
4	17	10	06: E-01   LM00000534	lmo1993	19753	7077	100	153	141	56	51	51	6	91	87	0	161	137	59	27	27	4	96	94	0	0	0	0	0	0	0	0	0	0	0	0	0	0	0	0	0	0	0	0	0	0	0	0	0	0	0.000	0.000	0.000	0.000	0.000	0.000	0.000	0.000	0.000	0.000	0.000	0.000	0.000	0.000	282	1076	236	200	200	0.000	0.000	102	134	0	0	90	110	0	0	100	1	
4	1	11	06: E-04   LM00001719	lmo1996	15753	7327	100	82	80	19	48	48	5	92	82	0	126	107	43	25	25	4	90	87	0	0	0	0	0	0	0	0	0	0	0	0	0	0	0	0	0	0	0	0	0	0	0	0	0	0	0.000	0.000	0.000	0.000	0.000	0.000	0.000	0.000	0.000	0.000	0.000	0.000	0.000	0.000	282	1076	135	114	114	0.000	0.000	34	101	0	0	32	82	0	0	100	1	
4	2	11	06: E-07   LM00002616	lmo1999	16003	7327	100	125	111	41	47	48	5	90	83	0	169	136	68	25	25	3	85	83	0	0	0	0	0	0	0	0	0	0	0	0	0	0	0	0	0	0	0	0	0	0	0	0	0	0	0.000	0.000	0.000	0.000	0.000	0.000	0.000	0.000	0.000	0.000	0.000	0.000	0.000	0.000	282	1076	222	175	175	0.000	0.000	78	144	0	0	64	111	0	0	100	1	
4	3	11	06: E-10   LM00001724	lmo2002	16253	7327	100	177	170	68	46	47	4	98	93	0	179	155	67	24	24	3	95	91	0	0	0	0	0	0	0	0	0	0	0	0	0	0	0	0	0	0	0	0	0	0	0	0	0	0	0.000	0.000	0.000	0.000	0.000	0.000	0.000	0.000	0.000	0.000	0.000	0.000	0.000	0.000	282	1076	286	255	255	0.000	0.000	131	155	0	0	124	131	0	0	100	1	
4	4	11	06: E-13   LM00001726	lmo2005	16503	7327	100	49	49	5	47	47	5	27	6	0	92	81	28	23	25	5	91	85	0	0	0	0	0	0	0	0	0	0	0	0	0	0	0	0	0	0	0	0	0	0	0	0	0	0	0.000	0.000	0.000	0.000	0.000	0.000	0.000	0.000	0.000	0.000	0.000	0.000	0.000	0.000	282	1076	71	60	60	0.000	0.000	2	69	0	0	2	58	0	0	100	1	
4	5	11	06: E-16   LM00000537	lmo2008	16753	7327	100	55	56	6	47	47	5	67	36	0	92	85	30	22	23	4	96	91	0	0	0	0	0	0	0	0	0	0	0	0	0	0	0	0	0	0	0	0	0	0	0	0	0	0	0.000	0.000	0.000	0.000	0.000	0.000	0.000	0.000	0.000	0.000	0.000	0.000	0.000	0.000	282	1076	78	72	72	0.000	0.000	8	70	0	0	9	63	0	0	100	1	
4	6	11	06: E-19   LM00001729	lmo2011	17003	7327	100	65	64	11	48	48	5	85	73	0	99	83	31	24	25	5	88	84	0	0	0	0	0	0	0	0	0	0	0	0	0	0	0	0	0	0	0	0	0	0	0	0	0	0	0.000	0.000	0.000	0.000	0.000	0.000	0.000	0.000	0.000	0.000	0.000	0.000	0.000	0.000	282	1076	92	75	75	0.000	0.000	17	75	0	0	16	59	0	0	100	1	
4	7	11	06: E-22   LM00001731	lmo2014	17253	7327	100	54	55	6	48	48	5	65	34	0	99	83	32	25	26	4	89	85	0	0	0	0	0	0	0	0	0	0	0	0	0	0	0	0	0	0	0	0	0	0	0	0	0	0	0.000	0.000	0.000	0.000	0.000	0.000	0.000	0.000	0.000	0.000	0.000	0.000	0.000	0.000	282	1076	80	65	65	0.000	0.000	6	74	0	0	7	58	0	0	100	1	
4	8	11	06: I-01   LM00001772	lmo2089	17503	7327	100	153	129	56	48	49	5	85	81	0	224	188	111	26	26	4	86	81	0	0	0	0	0	0	0	0	0	0	0	0	0	0	0	0	0	0	0	0	0	0	0	0	0	0	0.000	0.000	0.000	0.000	0.000	0.000	0.000	0.000	0.000	0.000	0.000	0.000	0.000	0.000	282	1076	303	243	243	0.000	0.000	105	198	0	0	81	162	0	0	100	1	
4	9	11	06: I-04   LM00002633	lmo2092	17753	7327	100	138	126	44	49	49	5	94	89	0	160	138	63	26	27	4	94	90	0	0	0	0	0	0	0	0	0	0	0	0	0	0	0	0	0	0	0	0	0	0	0	0	0	0	0.000	0.000	0.000	0.000	0.000	0.000	0.000	0.000	0.000	0.000	0.000	0.000	0.000	0.000	282	1076	223	189	189	0.000	0.000	89	134	0	0	77	112	0	0	100	1	
4	10	11	06: I-07   LM00000558	lmo2095	18003	7327	100	65	65	11	48	49	5	89	74	0	123	103	42	26	26	4	90	88	0	0	0	0	0	0	0	0	0	0	0	0	0	0	0	0	0	0	0	0	0	0	0	0	0	0	0.000	0.000	0.000	0.000	0.000	0.000	0.000	0.000	0.000	0.000	0.000	0.000	0.000	0.000	282	1076	114	94	94	0.000	0.000	17	97	0	0	17	77	0	0	100	1	
4	11	11	06: I-10   LM00000559	lmo2098	18253	7327	100	61	60	11	48	49	10	57	24	0	113	99	40	26	27	21	82	74	0	0	0	0	0	0	0	0	0	0	0	0	0	0	0	0	0	0	0	0	0	0	0	0	0	0	0.000	0.000	0.000	0.000	0.000	0.000	0.000	0.000	0.000	0.000	0.000	0.000	0.000	0.000	282	1076	100	85	85	0.000	0.000	13	87	0	0	12	73	0	0	100	1	
4	12	11	06: I-13   LM00000561	lmo2101	18503	7327	100	93	91	28	50	50	5	86	77	0	128	108	51	26	27	5	92	86	0	0	0	0	0	0	0	0	0	0	0	0	0	0	0	0	0	0	0	0	0	0	0	0	0	0	0.000	0.000	0.000	0.000	0.000	0.000	0.000	0.000	0.000	0.000	0.000	0.000	0.000	0.000	282	1076	145	123	123	0.000	0.000	43	102	0	0	41	82	0	0	100	1	
4	13	11	06: I-16   LM00001778	lmo2104	18753	7327	100	93	96	30	48	49	5	93	88	0	116	100	43	26	27	6	87	81	0	0	0	0	0	0	0	0	0	0	0	0	0	0	0	0	0	0	0	0	0	0	0	0	0	0	0.000	0.000	0.000	0.000	0.000	0.000	0.000	0.000	0.000	0.000	0.000	0.000	0.000	0.000	282	1076	135	122	122	0.000	0.000	45	90	0	0	48	74	0	0	100	1	
4	14	11	06: I-19   LM00001781	lmo2107	19003	7327	100	66	66	13	49	50	5	79	64	0	118	94	46	25	25	3	87	84	0	0	0	0	0	0	0	0	0	0	0	0	0	0	0	0	0	0	0	0	0	0	0	0	0	0	0.000	0.000	0.000	0.000	0.000	0.000	0.000	0.000	0.000	0.000	0.000	0.000	0.000	0.000	282	1076	110	86	86	0.000	0.000	17	93	0	0	17	69	0	0	100	1	
4	15	11	06: I-22   LM00001783	lmo2110	19253	7327	100	240	200	117	50	50	5	83	79	0	243	195	131	23	24	5	83	75	0	0	0	0	0	0	0	0	0	0	0	0	0	0	0	0	0	0	0	0	0	0	0	0	0	0	0.000	0.000	0.000	0.000	0.000	0.000	0.000	0.000	0.000	0.000	0.000	0.000	0.000	0.000	282	1076	410	322	322	0.000	0.000	190	220	0	0	150	172	0	0	100	1	
4	16	11	06: M-01   LM00001820	lmo2185	19503	7327	100	56	57	7	49	50	5	61	35	0	95	80	29	24	24	3	94	90	0	0	0	0	0	0	0	0	0	0	0	0	0	0	0	0	0	0	0	0	0	0	0	0	0	0	0.000	0.000	0.000	0.000	0.000	0.000	0.000	0.000	0.000	0.000	0.000	0.000	0.000	0.000	282	1076	78	64	64	0.000	0.000	7	71	0	0	8	56	0	0	100	1	
4	17	11	06: M-04   LM00001822	lmo2188	19753	7327	100	104	97	31	50	51	6	85	77	0	182	147	82	27	28	4	88	82	0	0	0	0	0	0	0	0	0	0	0	0	0	0	0	0	0	0	0	0	0	0	0	0	0	0	0.000	0.000	0.000	0.000	0.000	0.000	0.000	0.000	0.000	0.000	0.000	0.000	0.000	0.000	282	1076	209	167	167	0.000	0.000	54	155	0	0	47	120	0	0	100	1	
4	1	12	06: M-07   LM00000589	lmo2191	15753	7577	100	271	250	116	48	48	4	94	91	0	495	425	223	24	25	3	96	91	0	0	0	0	0	0	0	0	0	0	0	0	0	0	0	0	0	0	0	0	0	0	0	0	0	0	0.000	0.000	0.000	0.000	0.000	0.000	0.000	0.000	0.000	0.000	0.000	0.000	0.000	0.000	282	1076	694	603	603	0.000	0.000	223	471	0	0	202	401	0	0	100	1	
4	2	12	06: M-10   LM00001823	lmo2194	16003	7577	100	1391	1215	674	47	48	5	98	95	0	1610	1495	855	25	25	3	92	91	0	0	0	0	0	0	0	0	0	0	0	0	0	0	0	0	0	0	0	0	0	0	0	0	0	0	0.000	0.000	0.000	0.000	0.000	0.000	0.000	0.000	0.000	0.000	0.000	0.000	0.000	0.000	282	1076	2929	2638	2638	0.000	0.000	1344	1585	0	0	1168	1470	0	0	100	1	
4	3	12	06: M-13   LM00002649	lmo2197	16253	7577	100	60	60	10	47	47	5	78	59	0	105	89	32	24	24	3	93	89	0	0	0	0	0	0	0	0	0	0	0	0	0	0	0	0	0	0	0	0	0	0	0	0	0	0	0.000	0.000	0.000	0.000	0.000	0.000	0.000	0.000	0.000	0.000	0.000	0.000	0.000	0.000	282	1076	94	78	78	0.000	0.000	13	81	0	0	13	65	0	0	100	1	
4	4	12	06: M-16   LM00001825	lmo2200	16503	7577	100	190	171	66	46	47	5	94	91	0	321	274	145	23	24	12	85	83	0	0	0	0	0	0	0	0	0	0	0	0	0	0	0	0	0	0	0	0	0	0	0	0	0	0	0.000	0.000	0.000	0.000	0.000	0.000	0.000	0.000	0.000	0.000	0.000	0.000	0.000	0.000	282	1076	442	376	376	0.000	0.000	144	298	0	0	125	251	0	0	100	1	
4	5	12	06: M-19   LM00001828	lmo2203	16753	7577	100	67	66	11	47	47	4	91	80	0	118	105	51	23	23	3	87	83	0	0	0	0	0	0	0	0	0	0	0	0	0	0	0	0	0	0	0	0	0	0	0	0	0	0	0.000	0.000	0.000	0.000	0.000	0.000	0.000	0.000	0.000	0.000	0.000	0.000	0.000	0.000	282	1076	115	101	101	0.000	0.000	20	95	0	0	19	82	0	0	100	1	
4	6	12	06: M-22   LM00001830	lmo2206	17003	7577	100	114	115	35	47	47	5	95	91	0	205	185	85	23	23	4	95	90	0	0	0	0	0	0	0	0	0	0	0	0	0	0	0	0	0	0	0	0	0	0	0	0	0	0	0.000	0.000	0.000	0.000	0.000	0.000	0.000	0.000	0.000	0.000	0.000	0.000	0.000	0.000	282	1076	249	230	230	0.000	0.000	67	182	0	0	68	162	0	0	100	1	
4	7	12	07: A-01   EMPTY	EMPTY	17253	7577	100	48	49	5	48	48	4	18	7	0	26	27	4	25	25	4	31	6	0	0	0	0	0	0	0	0	0	0	0	0	0	0	0	0	0	0	0	0	0	0	0	0	0	0	0.000	0.000	0.000	0.000	0.000	0.000	0.000	0.000	0.000	0.000	0.000	0.000	0.000	0.000	282	1076	1	3	3	0.000	0.000	0	1	0	0	1	2	0	0	-75	1	
4	8	12	07: A-04   LM00002677	lmo2282	17503	7577	100	60	60	6	48	49	5	87	66	0	104	92	30	26	26	4	95	90	0	0	0	0	0	0	0	0	0	0	0	0	0	0	0	0	0	0	0	0	0	0	0	0	0	0	0.000	0.000	0.000	0.000	0.000	0.000	0.000	0.000	0.000	0.000	0.000	0.000	0.000	0.000	282	1076	90	78	78	0.000	0.000	12	78	0	0	12	66	0	0	100	1	
4	9	12	07: A-07   LM00002680	lmo2285	17753	7577	100	53	53	5	49	49	5	41	17	0	98	84	29	26	26	4	93	90	0	0	0	0	0	0	0	0	0	0	0	0	0	0	0	0	0	0	0	0	0	0	0	0	0	0	0.000	0.000	0.000	0.000	0.000	0.000	0.000	0.000	0.000	0.000	0.000	0.000	0.000	0.000	282	1076	76	62	62	0.000	0.000	4	72	0	0	4	58	0	0	100	1	
4	10	12	07: A-10   LM00000610	lmo2288	18003	7577	100	52	52	5	48	48	5	44	18	0	95	81	28	25	26	6	89	84	0	0	0	0	0	0	0	0	0	0	0	0	0	0	0	0	0	0	0	0	0	0	0	0	0	0	0.000	0.000	0.000	0.000	0.000	0.000	0.000	0.000	0.000	0.000	0.000	0.000	0.000	0.000	282	1076	74	60	60	0.000	0.000	4	70	0	0	4	56	0	0	100	1	
4	11	12	07: A-13   LM00000612	lmo2291	18253	7577	100	52	51	5	48	49	5	41	12	0	104	91	29	26	27	4	95	90	0	0	0	0	0	0	0	0	0	0	0	0	0	0	0	0	0	0	0	0	0	0	0	0	0	0	0.000	0.000	0.000	0.000	0.000	0.000	0.000	0.000	0.000	0.000	0.000	0.000	0.000	0.000	282	1076	82	68	68	0.000	0.000	4	78	0	0	3	65	0	0	100	1	
4	12	12	07: A-16   LM00001864	lmo2294	18503	7577	100	51	51	5	49	49	8	9	0	0	98	83	27	26	27	5	94	86	0	0	0	0	0	0	0	0	0	0	0	0	0	0	0	0	0	0	0	0	0	0	0	0	0	0	0.000	0.000	0.000	0.000	0.000	0.000	0.000	0.000	0.000	0.000	0.000	0.000	0.000	0.000	282	1076	74	59	59	0.000	0.000	2	72	0	0	2	57	0	0	100	1	
4	13	12	07: A-19   LM00001866	lmo2297	18753	7577	100	50	51	5	50	50	6	14	3	0	100	86	27	26	27	10	87	84	0	0	0	0	0	0	0	0	0	0	0	0	0	0	0	0	0	0	0	0	0	0	0	0	0	0	0.000	0.000	0.000	0.000	0.000	0.000	0.000	0.000	0.000	0.000	0.000	0.000	0.000	0.000	282	1076	74	61	61	0.000	0.000	0	74	0	0	1	60	0	0	100	1	
4	14	12	07: A-22   LM00000616	lmo2300	19003	7577	100	53	53	6	49	49	5	46	18	0	100	84	29	25	26	7	90	85	0	0	0	0	0	0	0	0	0	0	0	0	0	0	0	0	0	0	0	0	0	0	0	0	0	0	0.000	0.000	0.000	0.000	0.000	0.000	0.000	0.000	0.000	0.000	0.000	0.000	0.000	0.000	282	1076	79	63	63	0.000	0.000	4	75	0	0	4	59	0	0	100	1	
4	15	12	07: E-01   LM00001895	lmo2373	19253	7577	100	1350	1134	608	49	49	5	100	99	0	1000	825	429	24	24	3	95	93	0	0	0	0	0	0	0	0	0	0	0	0	0	0	0	0	0	0	0	0	0	0	0	0	0	0	0.000	0.000	0.000	0.000	0.000	0.000	0.000	0.000	0.000	0.000	0.000	0.000	0.000	0.000	282	1076	2277	1886	1886	0.000	0.000	1301	976	0	0	1085	801	0	0	100	1	
4	16	12	07: E-04   LM00001898	lmo2376	19503	7577	100	148	163	227	49	50	6	93	89	0	322	307	280	24	25	11	88	83	0	0	0	0	0	0	0	0	0	0	0	0	0	0	0	0	0	0	0	0	0	0	0	0	0	0	0.000	0.000	0.000	0.000	0.000	0.000	0.000	0.000	0.000	0.000	0.000	0.000	0.000	0.000	282	1076	397	397	397	0.000	0.000	99	298	0	0	114	283	0	0	100	1	
4	17	12	07: E-07   LM00001899	lmo2379	19753	7577	100	161	154	66	50	51	6	95	90	0	203	177	90	26	27	8	90	84	0	0	0	0	0	0	0	0	0	0	0	0	0	0	0	0	0	0	0	0	0	0	0	0	0	0	0.000	0.000	0.000	0.000	0.000	0.000	0.000	0.000	0.000	0.000	0.000	0.000	0.000	0.000	282	1076	288	255	255	0.000	0.000	111	177	0	0	104	151	0	0	100	1	
4	1	13	07: E-10   LM00001901	lmo2382	15753	7827	100	201	184	88	47	47	4	92	86	0	364	293	168	25	25	4	89	84	0	0	0	0	0	0	0	0	0	0	0	0	0	0	0	0	0	0	0	0	0	0	0	0	0	0	0.000	0.000	0.000	0.000	0.000	0.000	0.000	0.000	0.000	0.000	0.000	0.000	0.000	0.000	282	1076	493	405	405	0.000	0.000	154	339	0	0	137	268	0	0	100	1	
4	2	13	07: E-13   LM00001903	lmo2385	16003	7827	100	69	69	14	47	47	5	88	76	0	112	93	39	26	26	4	88	85	0	0	0	0	0	0	0	0	0	0	0	0	0	0	0	0	0	0	0	0	0	0	0	0	0	0	0.000	0.000	0.000	0.000	0.000	0.000	0.000	0.000	0.000	0.000	0.000	0.000	0.000	0.000	282	1076	108	89	89	0.000	0.000	22	86	0	0	22	67	0	0	100	1	
4	3	13	07: E-16   LM00001904	lmo2388	16253	7827	100	84	81	17	47	47	4	94	87	0	136	122	44	25	25	3	98	96	0	0	0	0	0	0	0	0	0	0	0	0	0	0	0	0	0	0	0	0	0	0	0	0	0	0	0.000	0.000	0.000	0.000	0.000	0.000	0.000	0.000	0.000	0.000	0.000	0.000	0.000	0.000	282	1076	148	131	131	0.000	0.000	37	111	0	0	34	97	0	0	100	1	
4	4	13	07: E-19   LM00001905	lmo2391	16503	7827	100	112	105	31	47	48	4	92	88	0	159	134	60	24	24	4	94	87	0	0	0	0	0	0	0	0	0	0	0	0	0	0	0	0	0	0	0	0	0	0	0	0	0	0	0.000	0.000	0.000	0.000	0.000	0.000	0.000	0.000	0.000	0.000	0.000	0.000	0.000	0.000	282	1076	200	168	168	0.000	0.000	65	135	0	0	58	110	0	0	100	1	
4	5	13	07: E-22   LM00002846	lmo2394	16753	7827	100	56	59	13	48	49	7	56	29	0	108	88	55	23	25	8	69	65	0	0	0	0	0	0	0	0	0	0	0	0	0	0	0	0	0	0	0	0	0	0	0	0	0	0	0.000	0.000	0.000	0.000	0.000	0.000	0.000	0.000	0.000	0.000	0.000	0.000	0.000	0.000	282	1076	93	76	76	0.000	0.000	8	85	0	0	11	65	0	0	100	1	
4	6	13	07: I-01   LM00001936	lmo2469	17003	7827	100	142	126	43	47	48	5	96	89	0	398	343	183	23	24	4	94	88	0	0	0	0	0	0	0	0	0	0	0	0	0	0	0	0	0	0	0	0	0	0	0	0	0	0	0.000	0.000	0.000	0.000	0.000	0.000	0.000	0.000	0.000	0.000	0.000	0.000	0.000	0.000	282	1076	470	399	399	0.000	0.000	95	375	0	0	79	320	0	0	100	1	
4	7	13	07: I-04   LM00001938	lmo2472	17253	7827	100	203	186	88	48	48	5	86	83	0	253	214	109	25	25	3	91	88	0	0	0	0	0	0	0	0	0	0	0	0	0	0	0	0	0	0	0	0	0	0	0	0	0	0	0.000	0.000	0.000	0.000	0.000	0.000	0.000	0.000	0.000	0.000	0.000	0.000	0.000	0.000	282	1076	383	327	327	0.000	0.000	155	228	0	0	138	189	0	0	100	1	
4	8	13	07: I-07   LM00001940	lmo2475	17503	7827	100	161	143	59	49	49	6	93	84	0	251	207	114	26	27	14	85	80	0	0	0	0	0	0	0	0	0	0	0	0	0	0	0	0	0	0	0	0	0	0	0	0	0	0	0.000	0.000	0.000	0.000	0.000	0.000	0.000	0.000	0.000	0.000	0.000	0.000	0.000	0.000	282	1076	337	275	275	0.000	0.000	112	225	0	0	94	181	0	0	100	1	
4	9	13	07: I-10   LM00001942	lmo2478	17753	7827	100	168	142	75	48	49	5	80	74	0	387	271	185	26	27	4	84	77	0	0	0	0	0	0	0	0	0	0	0	0	0	0	0	0	0	0	0	0	0	0	0	0	0	0	0.000	0.000	0.000	0.000	0.000	0.000	0.000	0.000	0.000	0.000	0.000	0.000	0.000	0.000	282	1076	481	339	339	0.000	0.000	120	361	0	0	94	245	0	0	100	1	
4	10	13	07: I-13   LM00001944	lmo2481	18003	7827	100	265	212	115	49	49	5	91	84	0	393	300	194	26	26	4	89	84	0	0	0	0	0	0	0	0	0	0	0	0	0	0	0	0	0	0	0	0	0	0	0	0	0	0	0.000	0.000	0.000	0.000	0.000	0.000	0.000	0.000	0.000	0.000	0.000	0.000	0.000	0.000	282	1076	583	437	437	0.000	0.000	216	367	0	0	163	274	0	0	100	1	
4	11	13	07: I-16   LM00001947	lmo2484	18253	7827	100	248	212	95	48	48	5	96	94	0	672	526	300	26	26	3	97	95	0	0	0	0	0	0	0	0	0	0	0	0	0	0	0	0	0	0	0	0	0	0	0	0	0	0	0.000	0.000	0.000	0.000	0.000	0.000	0.000	0.000	0.000	0.000	0.000	0.000	0.000	0.000	282	1076	846	664	664	0.000	0.000	200	646	0	0	164	500	0	0	100	1	
4	12	13	07: I-19   LM00001949	lmo2487	18503	7827	100	910	714	426	49	49	5	93	89	0	1048	1467	906	26	26	3	95	91	0	0	0	0	0	0	0	0	0	0	0	0	0	0	0	0	0	0	0	0	0	0	0	0	0	0	0.000	0.000	0.000	0.000	0.000	0.000	0.000	0.000	0.000	0.000	0.000	0.000	0.000	0.000	282	1076	1883	2106	2106	0.000	0.000	861	1022	0	0	665	1441	0	0	100	1	
4	13	13	07: I-22   LM00002735	lmo2490	18753	7827	100	60	61	8	49	49	5	80	57	0	94	82	28	26	26	6	90	84	0	0	0	0	0	0	0	0	0	0	0	0	0	0	0	0	0	0	0	0	0	0	0	0	0	0	0.000	0.000	0.000	0.000	0.000	0.000	0.000	0.000	0.000	0.000	0.000	0.000	0.000	0.000	282	1076	79	68	68	0.000	0.000	11	68	0	0	12	56	0	0	100	1	
4	14	13	07: M-01   LM00001987	lmo2565	19003	7827	100	195	176	66	49	49	5	99	95	0	231	207	96	25	25	3	98	96	0	0	0	0	0	0	0	0	0	0	0	0	0	0	0	0	0	0	0	0	0	0	0	0	0	0	0.000	0.000	0.000	0.000	0.000	0.000	0.000	0.000	0.000	0.000	0.000	0.000	0.000	0.000	282	1076	352	309	309	0.000	0.000	146	206	0	0	127	182	0	0	100	1	
4	15	13	07: M-04   LM00001989	lmo2568	19253	7827	100	235	205	94	49	49	6	95	90	0	701	575	332	24	24	3	96	94	0	0	0	0	0	0	0	0	0	0	0	0	0	0	0	0	0	0	0	0	0	0	0	0	0	0	0.000	0.000	0.000	0.000	0.000	0.000	0.000	0.000	0.000	0.000	0.000	0.000	0.000	0.000	282	1076	863	707	707	0.000	0.000	186	677	0	0	156	551	0	0	100	1	
4	16	13	07: M-07   LM00000689	lmo2571	19503	7827	100	155	147	59	49	50	5	95	91	0	124	106	45	24	24	3	94	90	0	0	0	0	0	0	0	0	0	0	0	0	0	0	0	0	0	0	0	0	0	0	0	0	0	0	0.000	0.000	0.000	0.000	0.000	0.000	0.000	0.000	0.000	0.000	0.000	0.000	0.000	0.000	282	1076	206	180	180	0.000	0.000	106	100	0	0	98	82	0	0	100	1	
4	17	13	07: M-10   LM00001991	lmo2574	19753	7827	100	252	219	87	51	51	5	95	92	0	215	183	77	27	28	15	90	84	0	0	0	0	0	0	0	0	0	0	0	0	0	0	0	0	0	0	0	0	0	0	0	0	0	0	0.000	0.000	0.000	0.000	0.000	0.000	0.000	0.000	0.000	0.000	0.000	0.000	0.000	0.000	282	1076	389	324	324	0.000	0.000	201	188	0	0	168	156	0	0	100	1	
4	1	14	07: M-13   LM00001993	lmo2577	15753	8077	100	54	54	6	47	47	4	64	37	0	100	83	30	25	25	3	89	87	0	0	0	0	0	0	0	0	0	0	0	0	0	0	0	0	0	0	0	0	0	0	0	0	0	0	0.000	0.000	0.000	0.000	0.000	0.000	0.000	0.000	0.000	0.000	0.000	0.000	0.000	0.000	282	1076	82	65	65	0.000	0.000	7	75	0	0	7	58	0	0	100	1	
4	2	14	07: M-16   LM00002755	lmo2580	16003	8077	100	68	69	15	48	48	4	85	74	0	109	90	40	25	25	3	83	79	0	0	0	0	0	0	0	0	0	0	0	0	0	0	0	0	0	0	0	0	0	0	0	0	0	0	0.000	0.000	0.000	0.000	0.000	0.000	0.000	0.000	0.000	0.000	0.000	0.000	0.000	0.000	282	1076	104	86	86	0.000	0.000	20	84	0	0	21	65	0	0	100	1	
4	3	14	07: M-19   LM00001994	lmo2583	16253	8077	100	85	83	18	48	48	5	93	90	0	113	98	37	24	25	3	90	89	0	0	0	0	0	0	0	0	0	0	0	0	0	0	0	0	0	0	0	0	0	0	0	0	0	0	0.000	0.000	0.000	0.000	0.000	0.000	0.000	0.000	0.000	0.000	0.000	0.000	0.000	0.000	282	1076	126	109	109	0.000	0.000	37	89	0	0	35	74	0	0	100	1	
4	4	14	07: M-22   LM00001997	lmo2586	16503	8077	100	56	56	6	48	48	5	73	39	0	95	78	33	24	24	4	81	78	0	0	0	0	0	0	0	0	0	0	0	0	0	0	0	0	0	0	0	0	0	0	0	0	0	0	0.000	0.000	0.000	0.000	0.000	0.000	0.000	0.000	0.000	0.000	0.000	0.000	0.000	0.000	282	1076	79	62	62	0.000	0.000	8	71	0	0	8	54	0	0	100	1	
4	5	14	08: A-01   EMPTY	EMPTY	16753	8077	100	49	49	5	47	48	4	30	10	0	24	25	4	23	24	4	32	14	0	0	0	0	0	0	0	0	0	0	0	0	0	0	0	0	0	0	0	0	0	0	0	0	0	0	0.000	0.000	0.000	0.000	0.000	0.000	0.000	0.000	0.000	0.000	0.000	0.000	0.000	0.000	282	1076	3	4	4	0.000	0.000	2	1	0	0	2	2	0	0	-75	1	
4	6	14	08: A-04   LM00002017	lmo2662	17003	8077	100	52	54	6	48	48	5	49	23	0	92	82	28	23	23	4	95	92	0	0	0	0	0	0	0	0	0	0	0	0	0	0	0	0	0	0	0	0	0	0	0	0	0	0	0.000	0.000	0.000	0.000	0.000	0.000	0.000	0.000	0.000	0.000	0.000	0.000	0.000	0.000	282	1076	73	65	65	0.000	0.000	4	69	0	0	6	59	0	0	100	1	
4	7	14	08: A-07   LM00000736	lmo2665	17253	8077	100	103	99	33	48	48	5	84	81	0	165	146	77	24	25	4	87	83	0	0	0	0	0	0	0	0	0	0	0	0	0	0	0	0	0	0	0	0	0	0	0	0	0	0	0.000	0.000	0.000	0.000	0.000	0.000	0.000	0.000	0.000	0.000	0.000	0.000	0.000	0.000	282	1076	196	173	173	0.000	0.000	55	141	0	0	51	122	0	0	100	1	
4	8	14	08: A-10   LM00000738	lmo2668	17503	8077	100	231	218	102	49	49	4	95	92	0	516	461	260	26	26	4	96	92	0	0	0	0	0	0	0	0	0	0	0	0	0	0	0	0	0	0	0	0	0	0	0	0	0	0	0.000	0.000	0.000	0.000	0.000	0.000	0.000	0.000	0.000	0.000	0.000	0.000	0.000	0.000	282	1076	672	604	604	0.000	0.000	182	490	0	0	169	435	0	0	100	1	
4	9	14	08: A-13   LM00002767	lmo2671	17753	8077	100	112	104	29	49	50	7	89	84	0	162	136	56	26	27	4	94	90	0	0	0	0	0	0	0	0	0	0	0	0	0	0	0	0	0	0	0	0	0	0	0	0	0	0	0.000	0.000	0.000	0.000	0.000	0.000	0.000	0.000	0.000	0.000	0.000	0.000	0.000	0.000	282	1076	199	165	165	0.000	0.000	63	136	0	0	55	110	0	0	100	1	
4	10	14	08: A-16   LM00002020	lmo2674	18003	8077	100	133	124	35	49	56	46	79	36	0	183	162	63	26	27	6	99	95	0	0	0	0	0	0	0	0	0	0	0	0	0	0	0	0	0	0	0	0	0	0	0	0	0	0	0.000	0.000	0.000	0.000	0.000	0.000	0.000	0.000	0.000	0.000	0.000	0.000	0.000	0.000	282	1076	241	211	211	0.000	0.000	84	157	0	0	75	136	0	0	100	1	
4	11	14	08: A-19   LM00000741	lmo2677	18253	8077	100	136	128	44	49	49	5	92	90	0	196	172	75	25	25	4	98	94	0	0	0	0	0	0	0	0	0	0	0	0	0	0	0	0	0	0	0	0	0	0	0	0	0	0	0.000	0.000	0.000	0.000	0.000	0.000	0.000	0.000	0.000	0.000	0.000	0.000	0.000	0.000	282	1076	258	226	226	0.000	0.000	87	171	0	0	79	147	0	0	100	1	
4	12	14	08: A-22   LM00002024	lmo2680	18503	8077	100	138	124	44	48	49	5	94	88	0	233	203	106	25	26	4	93	89	0	0	0	0	0	0	0	0	0	0	0	0	0	0	0	0	0	0	0	0	0	0	0	0	0	0	0.000	0.000	0.000	0.000	0.000	0.000	0.000	0.000	0.000	0.000	0.000	0.000	0.000	0.000	282	1076	298	254	254	0.000	0.000	90	208	0	0	76	178	0	0	100	1	
4	13	14	08: E-01   LM00002779	lmo2753	18753	8077	100	55	55	5	49	49	5	53	17	0	150	124	48	26	28	10	90	84	0	0	0	0	0	0	0	0	0	0	0	0	0	0	0	0	0	0	0	0	0	0	0	0	0	0	0.000	0.000	0.000	0.000	0.000	0.000	0.000	0.000	0.000	0.000	0.000	0.000	0.000	0.000	282	1076	130	104	104	0.000	0.000	6	124	0	0	6	98	0	0	100	1	
4	14	14	08: E-04   LM00002781	lmo2756	19003	8077	100	156	138	51	49	49	5	93	88	0	317	262	137	25	25	3	93	88	0	0	0	0	0	0	0	0	0	0	0	0	0	0	0	0	0	0	0	0	0	0	0	0	0	0	0.000	0.000	0.000	0.000	0.000	0.000	0.000	0.000	0.000	0.000	0.000	0.000	0.000	0.000	282	1076	399	326	326	0.000	0.000	107	292	0	0	89	237	0	0	100	1	
4	15	14	08: E-07   LM00002061	lmo2759	19253	8077	100	93	93	24	49	49	5	93	88	0	157	138	56	24	25	7	93	88	0	0	0	0	0	0	0	0	0	0	0	0	0	0	0	0	0	0	0	0	0	0	0	0	0	0	0.000	0.000	0.000	0.000	0.000	0.000	0.000	0.000	0.000	0.000	0.000	0.000	0.000	0.000	282	1076	177	158	158	0.000	0.000	44	133	0	0	44	114	0	0	100	1	
4	16	14	08: E-10   LM00002063	lmo2762	19503	8077	100	55	55	6	50	51	6	50	12	0	91	75	30	24	25	3	88	83	0	0	0	0	0	0	0	0	0	0	0	0	0	0	0	0	0	0	0	0	0	0	0	0	0	0	0.000	0.000	0.000	0.000	0.000	0.000	0.000	0.000	0.000	0.000	0.000	0.000	0.000	0.000	282	1076	72	56	56	0.000	0.000	5	67	0	0	5	51	0	0	100	1	
4	17	14	08: E-13   LM00002065	lmo2765	19753	8077	100	56	55	5	51	51	6	34	7	0	110	93	37	28	28	4	91	84	0	0	0	0	0	0	0	0	0	0	0	0	0	0	0	0	0	0	0	0	0	0	0	0	0	0	0.000	0.000	0.000	0.000	0.000	0.000	0.000	0.000	0.000	0.000	0.000	0.000	0.000	0.000	282	1076	87	69	69	0.000	0.000	5	82	0	0	4	65	0	0	100	1	
4	1	15	08: E-16   LM00002782	lmo2768	15753	8327	100	131	125	47	48	48	5	96	88	0	168	142	65	25	25	3	93	87	0	0	0	0	0	0	0	0	0	0	0	0	0	0	0	0	0	0	0	0	0	0	0	0	0	0	0.000	0.000	0.000	0.000	0.000	0.000	0.000	0.000	0.000	0.000	0.000	0.000	0.000	0.000	282	1076	226	194	194	0.000	0.000	83	143	0	0	77	117	0	0	100	1	
4	2	15	08: E-19   LM00002784	lmo2771	16003	8327	100	62	63	11	47	48	5	87	74	0	119	102	40	25	25	3	91	87	0	0	0	0	0	0	0	0	0	0	0	0	0	0	0	0	0	0	0	0	0	0	0	0	0	0	0.000	0.000	0.000	0.000	0.000	0.000	0.000	0.000	0.000	0.000	0.000	0.000	0.000	0.000	282	1076	109	93	93	0.000	0.000	15	94	0	0	16	77	0	0	100	1	
4	3	15	08: E-22   LM00000773	lmo2774	16253	8327	100	52	52	5	48	48	4	49	26	0	98	80	33	25	24	3	85	82	0	0	0	0	0	0	0	0	0	0	0	0	0	0	0	0	0	0	0	0	0	0	0	0	0	0	0.000	0.000	0.000	0.000	0.000	0.000	0.000	0.000	0.000	0.000	0.000	0.000	0.000	0.000	282	1076	77	59	59	0.000	0.000	4	73	0	0	4	55	0	0	100	1	
4	4	15	08: I-01   LM00000803	lmo2849	16503	8327	100	60	59	5	47	47	5	91	65	0	278	231	95	24	24	3	93	93	0	0	0	0	0	0	0	0	0	0	0	0	0	0	0	0	0	0	0	0	0	0	0	0	0	0	0.000	0.000	0.000	0.000	0.000	0.000	0.000	0.000	0.000	0.000	0.000	0.000	0.000	0.000	282	1076	267	219	219	0.000	0.000	13	254	0	0	12	207	0	0	100	1	
4	5	15	08: I-04   LM00002804	lmo2852	16753	8327	100	64	65	12	48	48	4	88	75	0	150	124	59	23	23	3	93	88	0	0	0	0	0	0	0	0	0	0	0	0	0	0	0	0	0	0	0	0	0	0	0	0	0	0	0.000	0.000	0.000	0.000	0.000	0.000	0.000	0.000	0.000	0.000	0.000	0.000	0.000	0.000	282	1076	143	118	118	0.000	0.000	16	127	0	0	17	101	0	0	100	1	
4	6	15	08: I-07   LM00000808	lmo2855	17003	8327	100	254	219	105	48	48	4	90	84	0	446	371	207	22	23	4	95	89	0	0	0	0	0	0	0	0	0	0	0	0	0	0	0	0	0	0	0	0	0	0	0	0	0	0	0.000	0.000	0.000	0.000	0.000	0.000	0.000	0.000	0.000	0.000	0.000	0.000	0.000	0.000	282	1076	630	520	520	0.000	0.000	206	424	0	0	171	349	0	0	100	1	
4	7	15	09: A-01   EMPTY	EMPTY	17253	8327	100	47	47	4	48	49	4	6	2	0	24	26	5	23	23	3	35	21	0	0	0	0	0	0	0	0	0	0	0	0	0	0	0	0	0	0	0	0	0	0	0	0	0	0	0.000	0.000	0.000	0.000	0.000	0.000	0.000	0.000	0.000	0.000	0.000	0.000	0.000	0.000	282	1076	0	2	2	0.000	0.000	-1	1	0	0	-1	3	0	0	-75	1	
4	8	15	09: A-04   LM00001308	lmo1275	17503	8327	100	164	145	64	48	49	5	89	84	0	222	177	99	25	25	4	84	79	0	0	0	0	0	0	0	0	0	0	0	0	0	0	0	0	0	0	0	0	0	0	0	0	0	0	0.000	0.000	0.000	0.000	0.000	0.000	0.000	0.000	0.000	0.000	0.000	0.000	0.000	0.000	282	1076	313	249	249	0.000	0.000	116	197	0	0	97	152	0	0	100	1	
4	9	15	09: A-07   LM00002819	lmo1469	17753	8327	100	3851	2993	1949	48	49	4	99	96	0	5795	4469	2965	26	26	4	96	90	0	0	0	0	0	0	0	0	0	0	0	0	0	0	0	0	0	0	0	0	0	0	0	0	0	0	0.000	0.000	0.000	0.000	0.000	0.000	0.000	0.000	0.000	0.000	0.000	0.000	0.000	0.000	282	1076	9572	7388	7388	0.000	0.000	3803	5769	0	0	2945	4443	0	0	100	1	
4	10	15	09: A-10   LM00000452	lmo1657	18003	8327	100	1173	974	555	49	49	5	99	95	0	1776	1422	877	26	26	3	92	88	0	0	0	0	0	0	0	0	0	0	0	0	0	0	0	0	0	0	0	0	0	0	0	0	0	0	0.000	0.000	0.000	0.000	0.000	0.000	0.000	0.000	0.000	0.000	0.000	0.000	0.000	0.000	282	1076	2874	2321	2321	0.000	0.000	1124	1750	0	0	925	1396	0	0	100	1	
4	11	15	09: A-13   lmneg01	lmneg01	18253	8327	100	52	52	5	49	50	5	29	5	0	109	94	32	25	26	4	96	92	0	0	0	0	0	0	0	0	0	0	0	0	0	0	0	0	0	0	0	0	0	0	0	0	0	0	0.000	0.000	0.000	0.000	0.000	0.000	0.000	0.000	0.000	0.000	0.000	0.000	0.000	0.000	282	1076	87	72	72	0.000	0.000	3	84	0	0	3	69	0	0	100	1	
4	12	15	09: A-16   lmneg04	lmneg04	18503	8327	100	53	52	5	48	49	6	39	5	0	95	78	29	25	26	5	91	80	0	0	0	0	0	0	0	0	0	0	0	0	0	0	0	0	0	0	0	0	0	0	0	0	0	0	0.000	0.000	0.000	0.000	0.000	0.000	0.000	0.000	0.000	0.000	0.000	0.000	0.000	0.000	282	1076	75	57	57	0.000	0.000	5	70	0	0	4	53	0	0	100	1	
4	13	15	09: A-19   lmneg07	lmneg07	18753	8327	100	52	52	5	49	50	7	25	1	0	102	86	30	26	27	8	85	82	0	0	0	0	0	0	0	0	0	0	0	0	0	0	0	0	0	0	0	0	0	0	0	0	0	0	0.000	0.000	0.000	0.000	0.000	0.000	0.000	0.000	0.000	0.000	0.000	0.000	0.000	0.000	282	1076	79	63	63	0.000	0.000	3	76	0	0	3	60	0	0	100	1	
4	14	15	09: A-22   lmneg10	lmneg10	19003	8327	100	123	120	53	50	51	6	79	75	0	83	70	27	26	27	7	78	73	0	0	0	0	0	0	0	0	0	0	0	0	0	0	0	0	0	0	0	0	0	0	0	0	0	0	0.000	0.000	0.000	0.000	0.000	0.000	0.000	0.000	0.000	0.000	0.000	0.000	0.000	0.000	282	1076	130	114	114	0.000	0.000	73	57	0	0	70	44	0	0	100	1	
4	15	15	09: E-01   LM00000020	lmo0044	19253	8327	100	1633	1492	926	48	49	5	99	94	0	3152	2689	1691	24	25	4	95	90	0	0	0	0	0	0	0	0	0	0	0	0	0	0	0	0	0	0	0	0	0	0	0	0	0	0	0.000	0.000	0.000	0.000	0.000	0.000	0.000	0.000	0.000	0.000	0.000	0.000	0.000	0.000	282	1076	4713	4109	4109	0.000	0.000	1585	3128	0	0	1444	2665	0	0	100	1	
4	16	15	09: E-04   LM00001308	lmo1275	19503	8327	100	143	128	50	50	50	5	86	81	0	199	165	91	25	26	21	77	73	0	0	0	0	0	0	0	0	0	0	0	0	0	0	0	0	0	0	0	0	0	0	0	0	0	0	0.000	0.000	0.000	0.000	0.000	0.000	0.000	0.000	0.000	0.000	0.000	0.000	0.000	0.000	282	1076	267	218	218	0.000	0.000	93	174	0	0	78	140	0	0	100	1	
4	17	15	09: E-07   LM00002819	lmo1469	19753	8327	100	3646	3225	1930	52	52	6	100	98	0	6082	5040	3002	28	28	4	93	90	0	0	0	0	0	0	0	0	0	0	0	0	0	0	0	0	0	0	0	0	0	0	0	0	0	0	0.000	0.000	0.000	0.000	0.000	0.000	0.000	0.000	0.000	0.000	0.000	0.000	0.000	0.000	282	1076	9648	8185	8185	0.000	0.000	3594	6054	0	0	3173	5012	0	0	100	1	
4	1	16	09: E-10   LM00000452	lmo1657	15753	8577	100	1521	1240	745	48	48	4	96	94	0	2052	1591	1027	25	25	3	88	83	0	0	0	0	0	0	0	0	0	0	0	0	0	0	0	0	0	0	0	0	0	0	0	0	0	0	0.000	0.000	0.000	0.000	0.000	0.000	0.000	0.000	0.000	0.000	0.000	0.000	0.000	0.000	282	1076	3500	2758	2758	0.000	0.000	1473	2027	0	0	1192	1566	0	0	100	1	
4	2	16	09: E-13   lmneg01	lmneg01	16003	8577	100	54	53	5	48	48	4	59	26	0	111	93	35	25	25	3	93	88	0	0	0	0	0	0	0	0	0	0	0	0	0	0	0	0	0	0	0	0	0	0	0	0	0	0	0.000	0.000	0.000	0.000	0.000	0.000	0.000	0.000	0.000	0.000	0.000	0.000	0.000	0.000	282	1076	92	73	73	0.000	0.000	6	86	0	0	5	68	0	0	100	1	
4	3	16	09: E-16   lmneg04	lmneg04	16253	8577	100	53	53	4	48	48	5	57	18	0	98	82	31	25	25	3	90	84	0	0	0	0	0	0	0	0	0	0	0	0	0	0	0	0	0	0	0	0	0	0	0	0	0	0	0.000	0.000	0.000	0.000	0.000	0.000	0.000	0.000	0.000	0.000	0.000	0.000	0.000	0.000	282	1076	78	62	62	0.000	0.000	5	73	0	0	5	57	0	0	100	1	
4	4	16	09: E-19   lmneg07	lmneg07	16503	8577	100	52	52	5	48	48	5	45	17	0	103	82	35	25	25	3	85	79	0	0	0	0	0	0	0	0	0	0	0	0	0	0	0	0	0	0	0	0	0	0	0	0	0	0	0.000	0.000	0.000	0.000	0.000	0.000	0.000	0.000	0.000	0.000	0.000	0.000	0.000	0.000	282	1076	82	61	61	0.000	0.000	4	78	0	0	4	57	0	0	100	1	
4	5	16	09: E-22   lmneg10	lmneg10	16753	8577	100	51	51	5	48	48	4	33	11	0	80	65	26	22	23	3	82	78	0	0	0	0	0	0	0	0	0	0	0	0	0	0	0	0	0	0	0	0	0	0	0	0	0	0	0.000	0.000	0.000	0.000	0.000	0.000	0.000	0.000	0.000	0.000	0.000	0.000	0.000	0.000	282	1076	61	46	46	0.000	0.000	3	58	0	0	3	43	0	0	100	1	
4	6	16	09: I-01   LM00000020	lmo0044	17003	8577	100	1915	1671	844	48	49	5	100	99	0	3318	2904	1504	23	23	5	95	91	0	0	0	0	0	0	0	0	0	0	0	0	0	0	0	0	0	0	0	0	0	0	0	0	0	0	0.000	0.000	0.000	0.000	0.000	0.000	0.000	0.000	0.000	0.000	0.000	0.000	0.000	0.000	282	1076	5162	4504	4504	0.000	0.000	1867	3295	0	0	1623	2881	0	0	100	1	
4	7	16	09: I-04   LM00001308	lmo1275	17253	8577	100	143	126	59	48	49	5	79	73	0	202	154	96	23	24	7	76	70	0	0	0	0	0	0	0	0	0	0	0	0	0	0	0	0	0	0	0	0	0	0	0	0	0	0	0.000	0.000	0.000	0.000	0.000	0.000	0.000	0.000	0.000	0.000	0.000	0.000	0.000	0.000	282	1076	274	209	209	0.000	0.000	95	179	0	0	78	131	0	0	100	1	
4	8	16	09: I-07   LM00002819	lmo1469	17503	8577	100	3856	3030	2190	48	49	5	94	89	0	5469	4199	3158	24	25	3	85	81	0	0	0	0	0	0	0	0	0	0	0	0	0	0	0	0	0	0	0	0	0	0	0	0	0	0	0.000	0.000	0.000	0.000	0.000	0.000	0.000	0.000	0.000	0.000	0.000	0.000	0.000	0.000	282	1076	9253	7157	7157	0.000	0.000	3808	5445	0	0	2982	4175	0	0	100	1	
4	9	16	09: I-10   LM00000452	lmo1657	17753	8577	100	1242	941	642	49	49	5	93	89	0	1831	1345	975	26	26	4	83	79	0	0	0	0	0	0	0	0	0	0	0	0	0	0	0	0	0	0	0	0	0	0	0	0	0	0	0.000	0.000	0.000	0.000	0.000	0.000	0.000	0.000	0.000	0.000	0.000	0.000	0.000	0.000	282	1076	2998	2211	2211	0.000	0.000	1193	1805	0	0	892	1319	0	0	100	1	
4	10	16	09: I-13   lmneg01	lmneg01	18003	8577	100	53	53	5	49	49	5	33	7	0	112	88	41	26	27	5	79	76	0	0	0	0	0	0	0	0	0	0	0	0	0	0	0	0	0	0	0	0	0	0	0	0	0	0	0.000	0.000	0.000	0.000	0.000	0.000	0.000	0.000	0.000	0.000	0.000	0.000	0.000	0.000	282	1076	90	66	66	0.000	0.000	4	86	0	0	4	62	0	0	100	1	
4	11	16	09: I-16   lmneg04	lmneg04	18253	8577	100	50	50	5	48	49	5	28	4	0	92	74	31	25	26	5	83	75	0	0	0	0	0	0	0	0	0	0	0	0	0	0	0	0	0	0	0	0	0	0	0	0	0	0	0.000	0.000	0.000	0.000	0.000	0.000	0.000	0.000	0.000	0.000	0.000	0.000	0.000	0.000	282	1076	69	51	51	0.000	0.000	2	67	0	0	2	49	0	0	100	1	
4	12	16	09: I-19   lmneg07	lmneg07	18503	8577	100	53	53	6	49	50	5	34	10	0	99	82	34	25	26	4	85	80	0	0	0	0	0	0	0	0	0	0	0	0	0	0	0	0	0	0	0	0	0	0	0	0	0	0	0.000	0.000	0.000	0.000	0.000	0.000	0.000	0.000	0.000	0.000	0.000	0.000	0.000	0.000	282	1076	78	61	61	0.000	0.000	4	74	0	0	4	57	0	0	100	1	
4	13	16	09: I-22   lmneg10	lmneg10	18753	8577	100	52	52	4	50	50	6	17	1	0	83	68	29	26	27	6	76	72	0	0	0	0	0	0	0	0	0	0	0	0	0	0	0	0	0	0	0	0	0	0	0	0	0	0	0.000	0.000	0.000	0.000	0.000	0.000	0.000	0.000	0.000	0.000	0.000	0.000	0.000	0.000	282	1076	59	44	44	0.000	0.000	2	57	0	0	2	42	0	0	100	1	
4	14	16	09: M-01   LM00000020	lmo0044	19003	8577	100	1984	1854	1080	50	50	5	99	98	0	3729	3345	1875	25	26	3	99	98	0	0	0	0	0	0	0	0	0	0	0	0	0	0	0	0	0	0	0	0	0	0	0	0	0	0	0.000	0.000	0.000	0.000	0.000	0.000	0.000	0.000	0.000	0.000	0.000	0.000	0.000	0.000	282	1076	5638	5124	5124	0.000	0.000	1934	3704	0	0	1804	3320	0	0	100	1	
4	15	16	09: M-04   LM00001308	lmo1275	19253	8577	100	153	144	57	49	49	5	93	89	0	214	179	87	24	24	3	93	91	0	0	0	0	0	0	0	0	0	0	0	0	0	0	0	0	0	0	0	0	0	0	0	0	0	0	0.000	0.000	0.000	0.000	0.000	0.000	0.000	0.000	0.000	0.000	0.000	0.000	0.000	0.000	282	1076	294	250	250	0.000	0.000	104	190	0	0	95	155	0	0	100	1	
4	16	16	09: M-07   LM00002819	lmo1469	19503	8577	100	3946	2947	2104	50	51	12	92	87	0	6294	4494	3244	25	26	18	83	80	0	0	0	0	0	0	0	0	0	0	0	0	0	0	0	0	0	0	0	0	0	0	0	0	0	0	0.000	0.000	0.000	0.000	0.000	0.000	0.000	0.000	0.000	0.000	0.000	0.000	0.000	0.000	282	1076	10165	7366	7366	0.000	0.000	3896	6269	0	0	2897	4469	0	0	100	1	
4	17	16	09: M-10   LM00000452	lmo1657	19753	8577	100	1399	1172	695	51	52	5	99	96	0	2212	1777	1057	28	28	3	95	91	0	0	0	0	0	0	0	0	0	0	0	0	0	0	0	0	0	0	0	0	0	0	0	0	0	0	0.000	0.000	0.000	0.000	0.000	0.000	0.000	0.000	0.000	0.000	0.000	0.000	0.000	0.000	282	1076	3532	2870	2870	0.000	0.000	1348	2184	0	0	1121	1749	0	0	100	1	
4	1	17	09: M-13   lmneg01	lmneg01	15753	8827	100	53	52	5	48	48	4	51	16	0	109	88	39	25	25	3	87	79	0	0	0	0	0	0	0	0	0	0	0	0	0	0	0	0	0	0	0	0	0	0	0	0	0	0	0.000	0.000	0.000	0.000	0.000	0.000	0.000	0.000	0.000	0.000	0.000	0.000	0.000	0.000	282	1076	89	67	67	0.000	0.000	5	84	0	0	4	63	0	0	100	1	
4	2	17	09: M-16   lmneg04	lmneg04	16003	8827	100	52	52	5	48	49	5	49	8	0	95	80	28	25	26	3	96	90	0	0	0	0	0	0	0	0	0	0	0	0	0	0	0	0	0	0	0	0	0	0	0	0	0	0	0.000	0.000	0.000	0.000	0.000	0.000	0.000	0.000	0.000	0.000	0.000	0.000	0.000	0.000	282	1076	74	59	59	0.000	0.000	4	70	0	0	4	55	0	0	100	1	
4	3	17	09: M-19   lmneg07	lmneg07	16253	8827	100	52	52	5	48	48	4	45	17	0	98	80	34	25	25	3	84	80	0	0	0	0	0	0	0	0	0	0	0	0	0	0	0	0	0	0	0	0	0	0	0	0	0	0	0.000	0.000	0.000	0.000	0.000	0.000	0.000	0.000	0.000	0.000	0.000	0.000	0.000	0.000	282	1076	77	59	59	0.000	0.000	4	73	0	0	4	55	0	0	100	1	
4	4	17	09: M-22   lmneg10	lmneg10	16503	8827	100	52	51	5	48	47	4	40	12	0	82	69	31	25	25	3	84	79	0	0	0	0	0	0	0	0	0	0	0	0	0	0	0	0	0	0	0	0	0	0	0	0	0	0	0.000	0.000	0.000	0.000	0.000	0.000	0.000	0.000	0.000	0.000	0.000	0.000	0.000	0.000	282	1076	61	47	47	0.000	0.000	4	57	0	0	3	44	0	0	100	1	
4	5	17	null	EMPTY	16753	8827	100	48	47	4	48	49	4	12	1	0	23	23	3	23	23	3	18	4	0	0	0	0	0	0	0	0	0	0	0	0	0	0	0	0	0	0	0	0	0	0	0	0	0	0	0.000	0.000	0.000	0.000	0.000	0.000	0.000	0.000	0.000	0.000	0.000	0.000	0.000	0.000	282	1076	0	-1	-1	0.000	0.000	0	0	0	0	-1	0	0	0	-75	1	
4	6	17	null	EMPTY	17003	8827	100	48	48	4	48	48	5	12	3	0	23	23	3	23	23	3	14	5	0	0	0	0	0	0	0	0	0	0	0	0	0	0	0	0	0	0	0	0	0	0	0	0	0	0	0.000	0.000	0.000	0.000	0.000	0.000	0.000	0.000	0.000	0.000	0.000	0.000	0.000	0.000	282	1076	0	0	0	0.000	0.000	0	0	0	0	0	0	0	0	-75	1	
4	7	17	null	EMPTY	17253	8827	100	47	48	5	48	48	4	22	2	0	23	23	2	24	24	5	1	0	0	0	0	0	0	0	0	0	0	0	0	0	0	0	0	0	0	0	0	0	0	0	0	0	0	0	0.000	0.000	0.000	0.000	0.000	0.000	0.000	0.000	0.000	0.000	0.000	0.000	0.000	0.000	282	1076	-2	-1	-1	0.000	0.000	-1	-1	0	0	0	-1	0	0	-75	1	
4	8	17	null	EMPTY	17503	8827	100	48	48	5	49	49	5	7	1	0	23	24	4	24	25	5	5	1	0	0	0	0	0	0	0	0	0	0	0	0	0	0	0	0	0	0	0	0	0	0	0	0	0	0	0.000	0.000	0.000	0.000	0.000	0.000	0.000	0.000	0.000	0.000	0.000	0.000	0.000	0.000	282	1076	-2	-1	-1	0.000	0.000	-1	-1	0	0	-1	0	0	0	-75	1	
4	9	17	null	EMPTY	17753	8827	100	48	48	5	49	49	5	13	1	0	25	26	3	26	27	4	9	1	0	0	0	0	0	0	0	0	0	0	0	0	0	0	0	0	0	0	0	0	0	0	0	0	0	0	0.000	0.000	0.000	0.000	0.000	0.000	0.000	0.000	0.000	0.000	0.000	0.000	0.000	0.000	282	1076	-2	-1	-1	0.000	0.000	-1	-1	0	0	-1	0	0	0	-75	1	
4	10	17	null	EMPTY	18003	8827	100	47	48	5	48	48	5	17	5	0	26	27	5	26	26	3	18	6	0	0	0	0	0	0	0	0	0	0	0	0	0	0	0	0	0	0	0	0	0	0	0	0	0	0	0.000	0.000	0.000	0.000	0.000	0.000	0.000	0.000	0.000	0.000	0.000	0.000	0.000	0.000	282	1076	-1	1	1	0.000	0.000	-1	0	0	0	0	1	0	0	-75	1	
4	11	17	null	EMPTY	18253	8827	100	48	50	8	49	49	5	15	7	0	26	29	28	26	27	6	8	5	0	0	0	0	0	0	0	0	0	0	0	0	0	0	0	0	0	0	0	0	0	0	0	0	0	0	0.000	0.000	0.000	0.000	0.000	0.000	0.000	0.000	0.000	0.000	0.000	0.000	0.000	0.000	282	1076	-1	4	4	0.000	0.000	-1	0	0	0	1	3	0	0	-75	1	
4	12	17	null	EMPTY	18503	8827	100	49	50	6	48	49	5	22	9	0	26	27	7	26	27	6	7	2	0	0	0	0	0	0	0	0	0	0	0	0	0	0	0	0	0	0	0	0	0	0	0	0	0	0	0.000	0.000	0.000	0.000	0.000	0.000	0.000	0.000	0.000	0.000	0.000	0.000	0.000	0.000	282	1076	1	3	3	0.000	0.000	1	0	0	0	2	1	0	0	-75	1	
4	13	17	null	EMPTY	18753	8827	100	49	50	7	49	50	6	17	4	0	27	27	4	26	27	7	6	1	0	0	0	0	0	0	0	0	0	0	0	0	0	0	0	0	0	0	0	0	0	0	0	0	0	0	0.000	0.000	0.000	0.000	0.000	0.000	0.000	0.000	0.000	0.000	0.000	0.000	0.000	0.000	282	1076	1	2	2	0.000	0.000	0	1	0	0	1	1	0	0	-75	1	
4	14	17	null	EMPTY	19003	8827	100	52	53	9	49	51	20	4	1	0	28	32	19	26	30	46	1	1	0	0	0	0	0	0	0	0	0	0	0	0	0	0	0	0	0	0	0	0	0	0	0	0	0	0	0.000	0.000	0.000	0.000	0.000	0.000	0.000	0.000	0.000	0.000	0.000	0.000	0.000	0.000	282	1076	5	10	10	0.000	0.000	3	2	0	0	4	6	0	0	-75	1	
4	15	17	null	EMPTY	19253	8827	100	49	49	5	49	49	5	20	5	0	24	24	2	25	25	4	2	0	0	0	0	0	0	0	0	0	0	0	0	0	0	0	0	0	0	0	0	0	0	0	0	0	0	0	0.000	0.000	0.000	0.000	0.000	0.000	0.000	0.000	0.000	0.000	0.000	0.000	0.000	0.000	282	1076	-1	-1	-1	0.000	0.000	0	-1	0	0	0	-1	0	0	-75	1	
4	16	17	null	EMPTY	19503	8827	100	49	49	5	50	50	5	4	2	0	24	24	3	25	25	3	6	1	0	0	0	0	0	0	0	0	0	0	0	0	0	0	0	0	0	0	0	0	0	0	0	0	0	0	0.000	0.000	0.000	0.000	0.000	0.000	0.000	0.000	0.000	0.000	0.000	0.000	0.000	0.000	282	1076	-2	-2	-2	0.000	0.000	-1	-1	0	0	-1	-1	0	0	-75	1	
4	17	17	null	EMPTY	19753	8827	100	49	50	5	51	52	6	10	0	0	29	29	3	27	28	4	27	4	0	0	0	0	0	0	0	0	0	0	0	0	0	0	0	0	0	0	0	0	0	0	0	0	0	0	0.000	0.000	0.000	0.000	0.000	0.000	0.000	0.000	0.000	0.000	0.000	0.000	0.000	0.000	282	1076	0	1	1	0.000	0.000	-2	2	0	0	-1	2	0	0	-75	1	
5	1	1	10: D-02   Dye Marker	Dye Marker	2224	9286	100	65	288	403	47	47	4	80	69	0	10438	23445	25793	31	31	4	100	100	0	0	0	0	0	0	0	0	0	0	0	0	0	0	0	0	0	0	0	0	0	0	0	0	0	0	0.000	0.000	0.000	0.000	0.000	0.000	0.000	0.000	0.000	0.000	0.000	0.000	0.000	0.000	283	1076	10425	23655	23655	0.000	0.000	18	10407	0	0	241	23414	0	0	100	1	
5	2	1	01: D-02   LM00002112	lmo0070	2474	9286	100	53	53	5	47	47	4	61	31	0	131	102	49	28	28	3	79	76	0	0	0	0	0	0	0	0	0	0	0	0	0	0	0	0	0	0	0	0	0	0	0	0	0	0	0.000	0.000	0.000	0.000	0.000	0.000	0.000	0.000	0.000	0.000	0.000	0.000	0.000	0.000	283	1076	109	80	80	0.000	0.000	6	103	0	0	6	74	0	0	100	1	
5	3	1	01: D-05   LM00002115	lmo0073	2724	9286	100	49	50	5	46	46	5	43	20	0	114	92	43	27	27	3	81	78	0	0	0	0	0	0	0	0	0	0	0	0	0	0	0	0	0	0	0	0	0	0	0	0	0	0	0.000	0.000	0.000	0.000	0.000	0.000	0.000	0.000	0.000	0.000	0.000	0.000	0.000	0.000	283	1076	90	69	69	0.000	0.000	3	87	0	0	4	65	0	0	100	1	
5	4	1	01: D-08   LM00000830	lmo0076	2974	9286	100	79	81	24	47	48	4	84	81	0	215	177	94	28	29	3	88	84	0	0	0	0	0	0	0	0	0	0	0	0	0	0	0	0	0	0	0	0	0	0	0	0	0	0	0.000	0.000	0.000	0.000	0.000	0.000	0.000	0.000	0.000	0.000	0.000	0.000	0.000	0.000	283	1076	219	183	183	0.000	0.000	32	187	0	0	34	149	0	0	100	1	
5	5	1	01: D-11   LM00002117	lmo0079	3224	9286	100	62	62	10	49	49	4	82	66	0	114	104	48	31	33	7	82	78	0	0	0	0	0	0	0	0	0	0	0	0	0	0	0	0	0	0	0	0	0	0	0	0	0	0	0.000	0.000	0.000	0.000	0.000	0.000	0.000	0.000	0.000	0.000	0.000	0.000	0.000	0.000	283	1076	96	86	86	0.000	0.000	13	83	0	0	13	73	0	0	100	1	
5	6	1	01: D-14   LM00002120	lmo0082	3474	9286	100	68	68	13	49	50	5	82	69	0	180	151	67	34	34	6	96	92	0	0	0	0	0	0	0	0	0	0	0	0	0	0	0	0	0	0	0	0	0	0	0	0	0	0	0.000	0.000	0.000	0.000	0.000	0.000	0.000	0.000	0.000	0.000	0.000	0.000	0.000	0.000	283	1076	165	136	136	0.000	0.000	19	146	0	0	19	117	0	0	100	1	
5	7	1	01: D-17   LM00002123	lmo0085	3724	9286	100	62	61	8	48	48	4	82	76	0	158	138	69	32	32	5	93	87	0	0	0	0	0	0	0	0	0	0	0	0	0	0	0	0	0	0	0	0	0	0	0	0	0	0	0.000	0.000	0.000	0.000	0.000	0.000	0.000	0.000	0.000	0.000	0.000	0.000	0.000	0.000	283	1076	140	119	119	0.000	0.000	14	126	0	0	13	106	0	0	100	1	
5	8	1	01: D-20   LM00000832	lmo0088	3974	9286	100	65	65	12	45	46	4	92	82	0	198	164	71	28	28	3	94	90	0	0	0	0	0	0	0	0	0	0	0	0	0	0	0	0	0	0	0	0	0	0	0	0	0	0	0.000	0.000	0.000	0.000	0.000	0.000	0.000	0.000	0.000	0.000	0.000	0.000	0.000	0.000	283	1076	190	156	156	0.000	0.000	20	170	0	0	20	136	0	0	100	1	
5	9	1	01: D-23   LM00002127	lmo0091	4224	9286	100	63	64	12	47	57	57	0	0	0	152	129	66	26	27	3	93	88	0	0	0	0	0	0	0	0	0	0	0	0	0	0	0	0	0	0	0	0	0	0	0	0	0	0	0.000	0.000	0.000	0.000	0.000	0.000	0.000	0.000	0.000	0.000	0.000	0.000	0.000	0.000	283	1076	142	120	120	0.000	0.000	16	126	0	0	17	103	0	0	100	1	
5	10	1	01: H-02   LM00002158	lmo0166	4474	9286	100	181	178	106	47	81	162	24	4	0	353	309	182	27	53	138	75	65	0	0	0	0	0	0	0	0	0	0	0	0	0	0	0	0	0	0	0	0	0	0	0	0	0	0	0.000	0.000	0.000	0.000	0.000	0.000	0.000	0.000	0.000	0.000	0.000	0.000	0.000	0.000	283	1076	460	413	413	0.000	0.000	134	326	0	0	131	282	0	0	100	1	
5	11	1	01: H-05   LM00000053	lmo0169	4724	9286	100	128	117	50	46	46	4	90	81	0	229	188	108	26	26	3	92	88	0	0	0	0	0	0	0	0	0	0	0	0	0	0	0	0	0	0	0	0	0	0	0	0	0	0	0.000	0.000	0.000	0.000	0.000	0.000	0.000	0.000	0.000	0.000	0.000	0.000	0.000	0.000	283	1076	285	233	233	0.000	0.000	82	203	0	0	71	162	0	0	100	1	
5	12	1	01: H-08   LM00003001	lmo0172	4974	9286	100	54	55	8	46	46	4	78	57	0	131	108	47	26	27	3	96	92	0	0	0	0	0	0	0	0	0	0	0	0	0	0	0	0	0	0	0	0	0	0	0	0	0	0	0.000	0.000	0.000	0.000	0.000	0.000	0.000	0.000	0.000	0.000	0.000	0.000	0.000	0.000	283	1076	113	91	91	0.000	0.000	8	105	0	0	9	82	0	0	100	1	
5	13	1	01: H-11   LM00000861	lmo0175	5224	9286	100	56	56	7	46	46	4	75	59	0	138	108	54	27	27	3	88	84	0	0	0	0	0	0	0	0	0	0	0	0	0	0	0	0	0	0	0	0	0	0	0	0	0	0	0.000	0.000	0.000	0.000	0.000	0.000	0.000	0.000	0.000	0.000	0.000	0.000	0.000	0.000	283	1076	121	91	91	0.000	0.000	10	111	0	0	10	81	0	0	100	1	
5	14	1	01: H-14   LM00000056	lmo0178	5474	9286	100	855	651	458	47	47	4	91	87	0	996	755	537	26	26	3	97	94	0	0	0	0	0	0	0	0	0	0	0	0	0	0	0	0	0	0	0	0	0	0	0	0	0	0	0.000	0.000	0.000	0.000	0.000	0.000	0.000	0.000	0.000	0.000	0.000	0.000	0.000	0.000	283	1076	1778	1333	1333	0.000	0.000	808	970	0	0	604	729	0	0	100	1	
5	15	1	01: H-17   LM00000059	lmo0181	5724	9286	100	47	47	4	46	46	5	26	2	0	31	32	6	26	26	3	60	41	0	0	0	0	0	0	0	0	0	0	0	0	0	0	0	0	0	0	0	0	0	0	0	0	0	0	0.000	0.000	0.000	0.000	0.000	0.000	0.000	0.000	0.000	0.000	0.000	0.000	0.000	0.000	283	1076	6	7	7	0.000	0.000	1	5	0	0	1	6	0	0	100	1	
5	16	1	01: H-20   LM00000864	lmo0184	5974	9286	100	443	358	254	46	46	4	92	85	0	783	613	463	25	25	3	94	87	0	0	0	0	0	0	0	0	0	0	0	0	0	0	0	0	0	0	0	0	0	0	0	0	0	0	0.000	0.000	0.000	0.000	0.000	0.000	0.000	0.000	0.000	0.000	0.000	0.000	0.000	0.000	283	1076	1155	900	900	0.000	0.000	397	758	0	0	312	588	0	0	100	1	
5	17	1	01: H-23   LM00002160	lmo0187	6224	9286	100	135	123	59	46	46	4	89	78	0	196	151	94	24	24	3	90	82	0	0	0	0	0	0	0	0	0	0	0	0	0	0	0	0	0	0	0	0	0	0	0	0	0	0	0.000	0.000	0.000	0.000	0.000	0.000	0.000	0.000	0.000	0.000	0.000	0.000	0.000	0.000	283	1076	261	204	204	0.000	0.000	89	172	0	0	77	127	0	0	100	1	
5	1	2	01: L-02   LM00002182	lmo0262	2224	9536	100	52	53	6	48	48	5	50	18	0	125	97	57	30	31	3	77	67	0	0	0	0	0	0	0	0	0	0	0	0	0	0	0	0	0	0	0	0	0	0	0	0	0	0	0.000	0.000	0.000	0.000	0.000	0.000	0.000	0.000	0.000	0.000	0.000	0.000	0.000	0.000	283	1076	99	72	72	0.000	0.000	4	95	0	0	5	67	0	0	100	1	
5	2	2	01: L-05   LM00000085	lmo0265	2474	9536	100	113	101	47	47	47	4	74	66	0	157	128	82	29	29	3	80	75	0	0	0	0	0	0	0	0	0	0	0	0	0	0	0	0	0	0	0	0	0	0	0	0	0	0	0.000	0.000	0.000	0.000	0.000	0.000	0.000	0.000	0.000	0.000	0.000	0.000	0.000	0.000	283	1076	194	153	153	0.000	0.000	66	128	0	0	54	99	0	0	100	1	
5	3	2	01: L-08   LM00000896	lmo0268	2724	9536	100	202	180	93	46	46	4	92	83	0	276	231	143	28	28	3	83	80	0	0	0	0	0	0	0	0	0	0	0	0	0	0	0	0	0	0	0	0	0	0	0	0	0	0	0.000	0.000	0.000	0.000	0.000	0.000	0.000	0.000	0.000	0.000	0.000	0.000	0.000	0.000	283	1076	404	337	337	0.000	0.000	156	248	0	0	134	203	0	0	100	1	
5	4	2	01: L-11   LM00000087	lmo0271	2974	9536	100	342	275	171	48	48	5	88	80	0	368	285	187	32	35	11	77	74	0	0	0	0	0	0	0	0	0	0	0	0	0	0	0	0	0	0	0	0	0	0	0	0	0	0	0.000	0.000	0.000	0.000	0.000	0.000	0.000	0.000	0.000	0.000	0.000	0.000	0.000	0.000	283	1076	630	480	480	0.000	0.000	294	336	0	0	227	253	0	0	100	1	
5	5	2	01: L-14   LM00000900	lmo0274	3224	9536	100	78	79	20	50	51	5	87	76	0	193	174	90	43	47	13	82	75	0	0	0	0	0	0	0	0	0	0	0	0	0	0	0	0	0	0	0	0	0	0	0	0	0	0	0.000	0.000	0.000	0.000	0.000	0.000	0.000	0.000	0.000	0.000	0.000	0.000	0.000	0.000	283	1076	178	160	160	0.000	0.000	28	150	0	0	29	131	0	0	100	1	
5	6	2	01: L-17   LM00000902	lmo0277	3474	9536	100	54	55	9	49	49	4	50	31	0	49	62	28	39	39	4	73	55	0	0	0	0	0	0	0	0	0	0	0	0	0	0	0	0	0	0	0	0	0	0	0	0	0	0	0.000	0.000	0.000	0.000	0.000	0.000	0.000	0.000	0.000	0.000	0.000	0.000	0.000	0.000	283	1076	15	29	29	0.000	0.000	5	10	0	0	6	23	0	0	100	1	
5	7	2	01: L-20   LM00000903	lmo0280	3724	9536	100	192	158	83	48	48	4	79	76	0	479	357	251	34	34	5	77	74	0	0	0	0	0	0	0	0	0	0	0	0	0	0	0	0	0	0	0	0	0	0	0	0	0	0	0.000	0.000	0.000	0.000	0.000	0.000	0.000	0.000	0.000	0.000	0.000	0.000	0.000	0.000	283	1076	589	433	433	0.000	0.000	144	445	0	0	110	323	0	0	100	1	
5	8	2	01: L-23   LM00000904	lmo0283	3974	9536	100	161	138	66	46	47	4	88	81	0	461	344	223	30	31	5	86	82	0	0	0	0	0	0	0	0	0	0	0	0	0	0	0	0	0	0	0	0	0	0	0	0	0	0	0.000	0.000	0.000	0.000	0.000	0.000	0.000	0.000	0.000	0.000	0.000	0.000	0.000	0.000	283	1076	546	406	406	0.000	0.000	115	431	0	0	92	314	0	0	100	1	
5	9	2	01: P-02   LM00000128	lmo0358	4224	9536	100	70	154	197	48	109	300	13	4	0	180	257	310	29	85	290	13	10	0	0	0	0	0	0	0	0	0	0	0	0	0	0	0	0	0	0	0	0	0	0	0	0	0	0	0.000	0.000	0.000	0.000	0.000	0.000	0.000	0.000	0.000	0.000	0.000	0.000	0.000	0.000	283	1076	173	334	334	0.000	0.000	22	151	0	0	106	228	0	0	100	1	
5	10	2	01: P-05   LM00000926	lmo0361	4474	9536	100	58	58	7	46	48	22	6	0	0	127	131	25	28	31	42	98	80	0	0	0	0	0	0	0	0	0	0	0	0	0	0	0	0	0	0	0	0	0	0	0	0	0	0	0.000	0.000	0.000	0.000	0.000	0.000	0.000	0.000	0.000	0.000	0.000	0.000	0.000	0.000	283	1076	111	115	115	0.000	0.000	12	99	0	0	12	103	0	0	100	1	
5	11	2	01: P-08   LM00000131	lmo0364	4724	9536	100	57	57	7	47	47	4	78	55	0	145	116	56	26	27	5	84	80	0	0	0	0	0	0	0	0	0	0	0	0	0	0	0	0	0	0	0	0	0	0	0	0	0	0	0.000	0.000	0.000	0.000	0.000	0.000	0.000	0.000	0.000	0.000	0.000	0.000	0.000	0.000	283	1076	129	100	100	0.000	0.000	10	119	0	0	10	90	0	0	100	1	
5	12	2	01: P-11   LM00000928	lmo0367	4974	9536	100	52	52	6	46	46	4	59	36	0	128	103	48	27	27	5	86	78	0	0	0	0	0	0	0	0	0	0	0	0	0	0	0	0	0	0	0	0	0	0	0	0	0	0	0.000	0.000	0.000	0.000	0.000	0.000	0.000	0.000	0.000	0.000	0.000	0.000	0.000	0.000	283	1076	107	82	82	0.000	0.000	6	101	0	0	6	76	0	0	100	1	
5	13	2	01: P-14   LM00000929	lmo0370	5224	9536	100	384	291	186	46	47	4	91	82	0	578	409	289	27	27	3	89	83	0	0	0	0	0	0	0	0	0	0	0	0	0	0	0	0	0	0	0	0	0	0	0	0	0	0	0.000	0.000	0.000	0.000	0.000	0.000	0.000	0.000	0.000	0.000	0.000	0.000	0.000	0.000	283	1076	889	627	627	0.000	0.000	338	551	0	0	245	382	0	0	100	1	
5	14	2	01: P-17   LM00000930	lmo0373	5474	9536	100	58	57	9	47	47	4	70	58	0	114	89	50	26	26	3	76	71	0	0	0	0	0	0	0	0	0	0	0	0	0	0	0	0	0	0	0	0	0	0	0	0	0	0	0.000	0.000	0.000	0.000	0.000	0.000	0.000	0.000	0.000	0.000	0.000	0.000	0.000	0.000	283	1076	99	73	73	0.000	0.000	11	88	0	0	10	63	0	0	100	1	
5	15	2	01: P-20   LM00000932	lmo0376	5724	9536	100	207	172	94	46	47	5	87	78	0	187	151	91	25	25	3	89	83	0	0	0	0	0	0	0	0	0	0	0	0	0	0	0	0	0	0	0	0	0	0	0	0	0	0	0.000	0.000	0.000	0.000	0.000	0.000	0.000	0.000	0.000	0.000	0.000	0.000	0.000	0.000	283	1076	323	252	252	0.000	0.000	161	162	0	0	126	126	0	0	100	1	
5	16	2	01: P-23   LM00002201	lmo0379	5974	9536	100	53	53	5	46	46	5	73	24	0	143	141	17	25	25	3	100	100	0	0	0	0	0	0	0	0	0	0	0	0	0	0	0	0	0	0	0	0	0	0	0	0	0	0	0.000	0.000	0.000	0.000	0.000	0.000	0.000	0.000	0.000	0.000	0.000	0.000	0.000	0.000	283	1076	125	123	123	0.000	0.000	7	118	0	0	7	116	0	0	100	1	
5	17	2	02: D-02   LM00000958	lmo0450	6224	9536	100	80	81	23	46	46	4	91	83	0	152	121	57	24	24	3	88	84	0	0	0	0	0	0	0	0	0	0	0	0	0	0	0	0	0	0	0	0	0	0	0	0	0	0	0.000	0.000	0.000	0.000	0.000	0.000	0.000	0.000	0.000	0.000	0.000	0.000	0.000	0.000	283	1076	162	132	132	0.000	0.000	34	128	0	0	35	97	0	0	100	1	
5	1	3	02: D-05   LM00000158	lmo0453	2224	9786	100	178	145	69	47	48	5	88	78	0	274	220	134	30	31	4	92	78	0	0	0	0	0	0	0	0	0	0	0	0	0	0	0	0	0	0	0	0	0	0	0	0	0	0	0.000	0.000	0.000	0.000	0.000	0.000	0.000	0.000	0.000	0.000	0.000	0.000	0.000	0.000	283	1076	375	288	288	0.000	0.000	131	244	0	0	98	190	0	0	100	1	
5	2	3	02: D-08   LM00000962	lmo0456	2474	9786	100	55	55	6	47	47	4	70	46	0	125	104	47	28	29	3	89	85	0	0	0	0	0	0	0	0	0	0	0	0	0	0	0	0	0	0	0	0	0	0	0	0	0	0	0.000	0.000	0.000	0.000	0.000	0.000	0.000	0.000	0.000	0.000	0.000	0.000	0.000	0.000	283	1076	105	84	84	0.000	0.000	8	97	0	0	8	76	0	0	100	1	
5	3	3	02: D-11   LM00002229	lmo0459	2724	9786	100	57	57	8	47	47	4	72	59	0	148	129	69	29	29	4	84	78	0	0	0	0	0	0	0	0	0	0	0	0	0	0	0	0	0	0	0	0	0	0	0	0	0	0	0.000	0.000	0.000	0.000	0.000	0.000	0.000	0.000	0.000	0.000	0.000	0.000	0.000	0.000	283	1076	129	110	110	0.000	0.000	10	119	0	0	10	100	0	0	100	1	
5	4	3	02: D-14   LM00002232	lmo0462	2974	9786	100	103	96	33	50	50	6	84	76	0	245	199	100	40	45	17	81	75	0	0	0	0	0	0	0	0	0	0	0	0	0	0	0	0	0	0	0	0	0	0	0	0	0	0	0.000	0.000	0.000	0.000	0.000	0.000	0.000	0.000	0.000	0.000	0.000	0.000	0.000	0.000	283	1076	258	205	205	0.000	0.000	53	205	0	0	46	159	0	0	100	1	
5	5	3	02: D-17   LM00002235	lmo0465	3224	9786	100	61	61	8	51	51	5	71	48	0	154	132	64	47	48	9	80	71	0	0	0	0	0	0	0	0	0	0	0	0	0	0	0	0	0	0	0	0	0	0	0	0	0	0	0.000	0.000	0.000	0.000	0.000	0.000	0.000	0.000	0.000	0.000	0.000	0.000	0.000	0.000	283	1076	117	95	95	0.000	0.000	10	107	0	0	10	85	0	0	100	1	
5	6	3	02: D-20   LM00002238	lmo0468	3474	9786	100	67	66	9	50	50	4	85	76	0	199	165	73	42	43	7	90	87	0	0	0	0	0	0	0	0	0	0	0	0	0	0	0	0	0	0	0	0	0	0	0	0	0	0	0.000	0.000	0.000	0.000	0.000	0.000	0.000	0.000	0.000	0.000	0.000	0.000	0.000	0.000	283	1076	174	139	139	0.000	0.000	17	157	0	0	16	123	0	0	100	1	
5	7	3	02: D-23   LM00002241	lmo0471	3724	9786	100	71	72	25	49	49	4	89	83	0	233	195	80	37	38	5	96	93	0	0	0	0	0	0	0	0	0	0	0	0	0	0	0	0	0	0	0	0	0	0	0	0	0	0	0.000	0.000	0.000	0.000	0.000	0.000	0.000	0.000	0.000	0.000	0.000	0.000	0.000	0.000	283	1076	218	181	181	0.000	0.000	22	196	0	0	23	158	0	0	100	1	
5	8	3	02: H-02   LM00000993	lmo0546	3974	9786	100	76	72	16	48	49	6	78	72	0	202	168	79	34	35	12	86	77	0	0	0	0	0	0	0	0	0	0	0	0	0	0	0	0	0	0	0	0	0	0	0	0	0	0	0.000	0.000	0.000	0.000	0.000	0.000	0.000	0.000	0.000	0.000	0.000	0.000	0.000	0.000	283	1076	196	158	158	0.000	0.000	28	168	0	0	24	134	0	0	100	1	
5	9	3	02: H-05   LM00002256	lmo0549	4224	9786	100	67	66	10	47	61	113	0	0	0	185	148	70	29	53	198	1	0	0	0	0	0	0	0	0	0	0	0	0	0	0	0	0	0	0	0	0	0	0	0	0	0	0	0	0.000	0.000	0.000	0.000	0.000	0.000	0.000	0.000	0.000	0.000	0.000	0.000	0.000	0.000	283	1076	176	138	138	0.000	0.000	20	156	0	0	19	119	0	0	100	1	
5	10	3	02: H-08   LM00000996	lmo0552	4474	9786	100	63	63	12	46	47	4	82	73	0	178	149	75	27	28	3	92	90	0	0	0	0	0	0	0	0	0	0	0	0	0	0	0	0	0	0	0	0	0	0	0	0	0	0	0.000	0.000	0.000	0.000	0.000	0.000	0.000	0.000	0.000	0.000	0.000	0.000	0.000	0.000	283	1076	168	139	139	0.000	0.000	17	151	0	0	17	122	0	0	100	1	
5	11	3	02: H-11   LM00000999	lmo0555	4724	9786	100	206	171	93	47	47	5	89	79	0	253	191	114	26	27	3	92	84	0	0	0	0	0	0	0	0	0	0	0	0	0	0	0	0	0	0	0	0	0	0	0	0	0	0	0.000	0.000	0.000	0.000	0.000	0.000	0.000	0.000	0.000	0.000	0.000	0.000	0.000	0.000	283	1076	386	289	289	0.000	0.000	159	227	0	0	124	165	0	0	100	1	
5	12	3	02: H-14   LM00000191	lmo0558	4974	9786	100	1115	864	544	47	47	4	100	96	0	1793	1381	902	27	27	3	98	96	0	0	0	0	0	0	0	0	0	0	0	0	0	0	0	0	0	0	0	0	0	0	0	0	0	0	0.000	0.000	0.000	0.000	0.000	0.000	0.000	0.000	0.000	0.000	0.000	0.000	0.000	0.000	283	1076	2834	2171	2171	0.000	0.000	1068	1766	0	0	817	1354	0	0	100	1	
5	13	3	02: H-17   LM00002260	lmo0561	5224	9786	100	51	52	6	47	47	4	49	17	0	110	88	41	26	27	3	90	83	0	0	0	0	0	0	0	0	0	0	0	0	0	0	0	0	0	0	0	0	0	0	0	0	0	0	0.000	0.000	0.000	0.000	0.000	0.000	0.000	0.000	0.000	0.000	0.000	0.000	0.000	0.000	283	1076	88	67	67	0.000	0.000	4	84	0	0	5	62	0	0	100	1	
5	14	3	02: H-20   LM00002262	lmo0564	5474	9786	100	176	151	65	47	47	4	92	88	0	187	153	77	25	26	3	90	86	0	0	0	0	0	0	0	0	0	0	0	0	0	0	0	0	0	0	0	0	0	0	0	0	0	0	0.000	0.000	0.000	0.000	0.000	0.000	0.000	0.000	0.000	0.000	0.000	0.000	0.000	0.000	283	1076	291	232	232	0.000	0.000	129	162	0	0	104	128	0	0	100	1	
5	15	3	02: H-23   LM00002265	lmo0567	5724	9786	100	85	84	30	46	46	4	82	77	0	156	123	67	25	26	3	94	82	0	0	0	0	0	0	0	0	0	0	0	0	0	0	0	0	0	0	0	0	0	0	0	0	0	0	0.000	0.000	0.000	0.000	0.000	0.000	0.000	0.000	0.000	0.000	0.000	0.000	0.000	0.000	283	1076	170	136	136	0.000	0.000	39	131	0	0	38	98	0	0	100	1	
5	16	3	02: L-02   LM00001031	lmo0642	5974	9786	100	238	206	97	46	46	4	91	89	0	267	219	114	24	25	3	90	88	0	0	0	0	0	0	0	0	0	0	0	0	0	0	0	0	0	0	0	0	0	0	0	0	0	0	0.000	0.000	0.000	0.000	0.000	0.000	0.000	0.000	0.000	0.000	0.000	0.000	0.000	0.000	283	1076	435	355	355	0.000	0.000	192	243	0	0	160	195	0	0	100	1	
5	17	3	02: L-05   LM00001034	lmo0645	6224	9786	100	65	68	18	46	46	4	80	72	0	148	110	65	24	24	3	83	78	0	0	0	0	0	0	0	0	0	0	0	0	0	0	0	0	0	0	0	0	0	0	0	0	0	0	0.000	0.000	0.000	0.000	0.000	0.000	0.000	0.000	0.000	0.000	0.000	0.000	0.000	0.000	283	1076	143	108	108	0.000	0.000	19	124	0	0	22	86	0	0	100	1	
5	1	4	02: L-08   LM00001036	lmo0648	2224	10036	100	74	72	14	48	48	5	87	79	0	163	138	65	32	33	12	84	76	0	0	0	0	0	0	0	0	0	0	0	0	0	0	0	0	0	0	0	0	0	0	0	0	0	0	0.000	0.000	0.000	0.000	0.000	0.000	0.000	0.000	0.000	0.000	0.000	0.000	0.000	0.000	283	1076	157	130	130	0.000	0.000	26	131	0	0	24	106	0	0	100	1	
5	2	4	02: L-11   LM00002291	lmo0651	2474	10036	100	67	67	14	47	47	5	84	74	0	170	136	71	30	30	3	85	80	0	0	0	0	0	0	0	0	0	0	0	0	0	0	0	0	0	0	0	0	0	0	0	0	0	0	0.000	0.000	0.000	0.000	0.000	0.000	0.000	0.000	0.000	0.000	0.000	0.000	0.000	0.000	283	1076	160	126	126	0.000	0.000	20	140	0	0	20	106	0	0	100	1	
5	3	4	02: L-14   LM00002293	lmo0654	2724	10036	100	166	146	70	49	49	5	80	76	0	265	219	122	32	36	14	78	76	0	0	0	0	0	0	0	0	0	0	0	0	0	0	0	0	0	0	0	0	0	0	0	0	0	0	0.000	0.000	0.000	0.000	0.000	0.000	0.000	0.000	0.000	0.000	0.000	0.000	0.000	0.000	283	1076	350	284	284	0.000	0.000	117	233	0	0	97	187	0	0	100	1	
5	4	4	02: L-17   LM00002295	lmo0657	2974	10036	100	99	93	29	51	52	6	85	78	0	280	230	107	47	53	18	90	84	0	0	0	0	0	0	0	0	0	0	0	0	0	0	0	0	0	0	0	0	0	0	0	0	0	0	0.000	0.000	0.000	0.000	0.000	0.000	0.000	0.000	0.000	0.000	0.000	0.000	0.000	0.000	283	1076	281	225	225	0.000	0.000	48	233	0	0	42	183	0	0	100	1	
5	5	4	02: L-20   LM00002296	lmo0660	3224	10036	100	64	66	11	51	51	7	78	50	0	175	167	79	49	50	17	83	76	0	0	0	0	0	0	0	0	0	0	0	0	0	0	0	0	0	0	0	0	0	0	0	0	0	0	0.000	0.000	0.000	0.000	0.000	0.000	0.000	0.000	0.000	0.000	0.000	0.000	0.000	0.000	283	1076	139	133	133	0.000	0.000	13	126	0	0	15	118	0	0	100	1	
5	6	4	02: L-23   LM00000215	lmo0663	3474	10036	100	612	474	303	50	50	5	89	84	0	651	500	316	43	45	9	85	81	0	0	0	0	0	0	0	0	0	0	0	0	0	0	0	0	0	0	0	0	0	0	0	0	0	0	0.000	0.000	0.000	0.000	0.000	0.000	0.000	0.000	0.000	0.000	0.000	0.000	0.000	0.000	283	1076	1170	881	881	0.000	0.000	562	608	0	0	424	457	0	0	100	1	
5	7	4	02: P-02   LM00002307	lmo0738	3724	10036	100	107	96	34	48	49	4	84	77	0	222	172	88	38	39	6	89	86	0	0	0	0	0	0	0	0	0	0	0	0	0	0	0	0	0	0	0	0	0	0	0	0	0	0	0.000	0.000	0.000	0.000	0.000	0.000	0.000	0.000	0.000	0.000	0.000	0.000	0.000	0.000	283	1076	243	182	182	0.000	0.000	59	184	0	0	48	134	0	0	100	1	
5	8	4	02: P-05   LM00000244	lmo0741	3974	10036	100	62	63	9	48	48	4	87	70	0	185	141	73	36	36	4	86	80	0	0	0	0	0	0	0	0	0	0	0	0	0	0	0	0	0	0	0	0	0	0	0	0	0	0	0.000	0.000	0.000	0.000	0.000	0.000	0.000	0.000	0.000	0.000	0.000	0.000	0.000	0.000	283	1076	163	120	120	0.000	0.000	14	149	0	0	15	105	0	0	100	1	
5	9	4	02: P-08   LM00002309	lmo0744	4224	10036	100	72	70	14	48	48	4	82	77	0	201	157	75	32	32	5	93	87	0	0	0	0	0	0	0	0	0	0	0	0	0	0	0	0	0	0	0	0	0	0	0	0	0	0	0.000	0.000	0.000	0.000	0.000	0.000	0.000	0.000	0.000	0.000	0.000	0.000	0.000	0.000	283	1076	193	147	147	0.000	0.000	24	169	0	0	22	125	0	0	100	1	
5	10	4	02: P-11   LM00002311	lmo0747	4474	10036	100	66	64	12	46	47	5	82	74	0	184	140	71	28	28	3	91	87	0	0	0	0	0	0	0	0	0	0	0	0	0	0	0	0	0	0	0	0	0	0	0	0	0	0	0.000	0.000	0.000	0.000	0.000	0.000	0.000	0.000	0.000	0.000	0.000	0.000	0.000	0.000	283	1076	176	130	130	0.000	0.000	20	156	0	0	18	112	0	0	100	1	
5	11	4	02: P-14   LM00002314	lmo0750	4724	10036	100	59	59	9	47	47	4	76	61	0	137	117	63	26	26	3	91	83	0	0	0	0	0	0	0	0	0	0	0	0	0	0	0	0	0	0	0	0	0	0	0	0	0	0	0.000	0.000	0.000	0.000	0.000	0.000	0.000	0.000	0.000	0.000	0.000	0.000	0.000	0.000	283	1076	123	103	103	0.000	0.000	12	111	0	0	12	91	0	0	100	1	
5	12	4	02: P-17   LM00002317	lmo0753	4974	10036	100	53	54	8	46	46	4	65	42	0	126	98	52	26	27	3	88	84	0	0	0	0	0	0	0	0	0	0	0	0	0	0	0	0	0	0	0	0	0	0	0	0	0	0	0.000	0.000	0.000	0.000	0.000	0.000	0.000	0.000	0.000	0.000	0.000	0.000	0.000	0.000	283	1076	107	80	80	0.000	0.000	7	100	0	0	8	72	0	0	100	1	
5	13	4	02: P-20   LM00000247	lmo0756	5224	10036	100	72	74	18	47	47	4	90	83	0	165	136	64	26	26	3	94	92	0	0	0	0	0	0	0	0	0	0	0	0	0	0	0	0	0	0	0	0	0	0	0	0	0	0	0.000	0.000	0.000	0.000	0.000	0.000	0.000	0.000	0.000	0.000	0.000	0.000	0.000	0.000	283	1076	164	137	137	0.000	0.000	25	139	0	0	27	110	0	0	100	1	
5	14	4	02: P-23   LM00001081	lmo0759	5474	10036	100	75	76	22	47	47	4	81	74	0	208	160	99	26	26	3	88	81	0	0	0	0	0	0	0	0	0	0	0	0	0	0	0	0	0	0	0	0	0	0	0	0	0	0	0.000	0.000	0.000	0.000	0.000	0.000	0.000	0.000	0.000	0.000	0.000	0.000	0.000	0.000	283	1076	210	163	163	0.000	0.000	28	182	0	0	29	134	0	0	100	1	
5	15	4	03: D-02   LM00002330	lmo0830	5724	10036	100	77	82	29	46	46	4	90	76	0	162	126	73	25	26	3	90	85	0	0	0	0	0	0	0	0	0	0	0	0	0	0	0	0	0	0	0	0	0	0	0	0	0	0	0.000	0.000	0.000	0.000	0.000	0.000	0.000	0.000	0.000	0.000	0.000	0.000	0.000	0.000	283	1076	168	137	137	0.000	0.000	31	137	0	0	36	101	0	0	100	1	
5	16	4	03: D-05   LM00002333	lmo0833	5974	10036	100	52	52	7	45	46	4	64	39	0	152	119	56	25	25	3	92	83	0	0	0	0	0	0	0	0	0	0	0	0	0	0	0	0	0	0	0	0	0	0	0	0	0	0	0.000	0.000	0.000	0.000	0.000	0.000	0.000	0.000	0.000	0.000	0.000	0.000	0.000	0.000	283	1076	134	101	101	0.000	0.000	7	127	0	0	7	94	0	0	100	1	
5	17	4	03: D-08   LM00001119	lmo0836	6224	10036	100	55	56	8	46	46	4	76	54	0	99	85	35	24	24	3	91	87	0	0	0	0	0	0	0	0	0	0	0	0	0	0	0	0	0	0	0	0	0	0	0	0	0	0	0.000	0.000	0.000	0.000	0.000	0.000	0.000	0.000	0.000	0.000	0.000	0.000	0.000	0.000	283	1076	84	71	71	0.000	0.000	9	75	0	0	10	61	0	0	100	1	
5	1	5	03: D-11   LM00002337	lmo0839	2224	10286	100	58	58	8	48	48	5	74	51	0	142	126	52	31	32	6	90	86	0	0	0	0	0	0	0	0	0	0	0	0	0	0	0	0	0	0	0	0	0	0	0	0	0	0	0.000	0.000	0.000	0.000	0.000	0.000	0.000	0.000	0.000	0.000	0.000	0.000	0.000	0.000	283	1076	121	105	105	0.000	0.000	10	111	0	0	10	95	0	0	100	1	
5	2	5	03: D-14   LM00002338	lmo0842	2474	10286	100	58	58	8	48	48	5	78	52	0	179	147	71	31	33	8	81	77	0	0	0	0	0	0	0	0	0	0	0	0	0	0	0	0	0	0	0	0	0	0	0	0	0	0	0.000	0.000	0.000	0.000	0.000	0.000	0.000	0.000	0.000	0.000	0.000	0.000	0.000	0.000	283	1076	158	126	126	0.000	0.000	10	148	0	0	10	116	0	0	100	1	
5	3	5	03: D-17   LM00001122	lmo0845	2724	10286	100	91	89	21	54	54	7	82	78	0	218	191	78	63	64	26	80	75	0	0	0	0	0	0	0	0	0	0	0	0	0	0	0	0	0	0	0	0	0	0	0	0	0	0	0.000	0.000	0.000	0.000	0.000	0.000	0.000	0.000	0.000	0.000	0.000	0.000	0.000	0.000	283	1076	192	163	163	0.000	0.000	37	155	0	0	35	128	0	0	100	1	
5	4	5	03: D-20   LM00001125	lmo0848	2974	10286	100	137	123	51	51	52	6	84	78	0	230	196	105	51	55	15	78	75	0	0	0	0	0	0	0	0	0	0	0	0	0	0	0	0	0	0	0	0	0	0	0	0	0	0	0.000	0.000	0.000	0.000	0.000	0.000	0.000	0.000	0.000	0.000	0.000	0.000	0.000	0.000	283	1076	265	217	217	0.000	0.000	86	179	0	0	72	145	0	0	100	1	
5	5	5	03: D-23   LM00001126	lmo0851	3224	10286	100	233	189	101	50	50	5	89	79	0	303	221	123	47	47	6	89	81	0	0	0	0	0	0	0	0	0	0	0	0	0	0	0	0	0	0	0	0	0	0	0	0	0	0	0.000	0.000	0.000	0.000	0.000	0.000	0.000	0.000	0.000	0.000	0.000	0.000	0.000	0.000	283	1076	439	313	313	0.000	0.000	183	256	0	0	139	174	0	0	100	1	
5	6	5	03: H-02   LM00002357	lmo0926	3474	10286	100	68	68	15	49	49	4	80	71	0	192	159	84	43	44	6	87	79	0	0	0	0	0	0	0	0	0	0	0	0	0	0	0	0	0	0	0	0	0	0	0	0	0	0	0.000	0.000	0.000	0.000	0.000	0.000	0.000	0.000	0.000	0.000	0.000	0.000	0.000	0.000	283	1076	168	135	135	0.000	0.000	19	149	0	0	19	116	0	0	100	1	
5	7	5	03: H-05   LM00001163	lmo0929	3724	10286	100	66	64	9	49	49	5	83	72	0	210	170	82	41	42	5	87	85	0	0	0	0	0	0	0	0	0	0	0	0	0	0	0	0	0	0	0	0	0	0	0	0	0	0	0.000	0.000	0.000	0.000	0.000	0.000	0.000	0.000	0.000	0.000	0.000	0.000	0.000	0.000	283	1076	186	144	144	0.000	0.000	17	169	0	0	15	129	0	0	100	1	
5	8	5	03: H-08   LM00000292	lmo0932	3974	10286	100	61	61	10	48	48	5	77	60	0	118	106	47	36	36	5	85	81	0	0	0	0	0	0	0	0	0	0	0	0	0	0	0	0	0	0	0	0	0	0	0	0	0	0	0.000	0.000	0.000	0.000	0.000	0.000	0.000	0.000	0.000	0.000	0.000	0.000	0.000	0.000	283	1076	95	83	83	0.000	0.000	13	82	0	0	13	70	0	0	100	1	
5	9	5	03: H-11   LM00002359	lmo0935	4224	10286	100	246	216	116	47	48	5	90	83	0	451	355	215	33	33	5	88	83	0	0	0	0	0	0	0	0	0	0	0	0	0	0	0	0	0	0	0	0	0	0	0	0	0	0	0.000	0.000	0.000	0.000	0.000	0.000	0.000	0.000	0.000	0.000	0.000	0.000	0.000	0.000	283	1076	617	491	491	0.000	0.000	199	418	0	0	169	322	0	0	100	1	
5	10	5	03: H-14   LM00002360	lmo0938	4474	10286	100	80	77	17	47	47	5	92	84	0	213	174	81	30	30	4	92	87	0	0	0	0	0	0	0	0	0	0	0	0	0	0	0	0	0	0	0	0	0	0	0	0	0	0	0.000	0.000	0.000	0.000	0.000	0.000	0.000	0.000	0.000	0.000	0.000	0.000	0.000	0.000	283	1076	216	174	174	0.000	0.000	33	183	0	0	30	144	0	0	100	1	
5	11	5	03: H-17   LM00002363	lmo0941	4724	10286	100	62	61	9	46	47	4	84	71	0	165	124	72	27	27	3	94	88	0	0	0	0	0	0	0	0	0	0	0	0	0	0	0	0	0	0	0	0	0	0	0	0	0	0	0.000	0.000	0.000	0.000	0.000	0.000	0.000	0.000	0.000	0.000	0.000	0.000	0.000	0.000	283	1076	154	112	112	0.000	0.000	16	138	0	0	15	97	0	0	100	1	
5	12	5	03: H-20   LM00001169	lmo0944	4974	10286	100	146	130	59	47	47	4	85	81	0	210	176	99	26	27	3	94	90	0	0	0	0	0	0	0	0	0	0	0	0	0	0	0	0	0	0	0	0	0	0	0	0	0	0	0.000	0.000	0.000	0.000	0.000	0.000	0.000	0.000	0.000	0.000	0.000	0.000	0.000	0.000	283	1076	283	233	233	0.000	0.000	99	184	0	0	83	150	0	0	100	1	
5	13	5	03: H-23   LM00001172	lmo0947	5224	10286	100	91	85	26	46	46	4	85	81	0	173	144	69	26	27	3	96	94	0	0	0	0	0	0	0	0	0	0	0	0	0	0	0	0	0	0	0	0	0	0	0	0	0	0	0.000	0.000	0.000	0.000	0.000	0.000	0.000	0.000	0.000	0.000	0.000	0.000	0.000	0.000	283	1076	192	157	157	0.000	0.000	45	147	0	0	39	118	0	0	100	1	
5	14	5	03: L-02   LM00001212	lmo1022	5474	10286	100	404	307	204	46	47	4	86	80	0	537	387	276	26	26	3	90	84	0	0	0	0	0	0	0	0	0	0	0	0	0	0	0	0	0	0	0	0	0	0	0	0	0	0	0.000	0.000	0.000	0.000	0.000	0.000	0.000	0.000	0.000	0.000	0.000	0.000	0.000	0.000	283	1076	869	622	622	0.000	0.000	358	511	0	0	261	361	0	0	100	1	
5	15	5	03: L-05   LM00002383	lmo1025	5724	10286	100	77	81	30	46	46	4	78	74	0	129	102	51	25	26	3	93	86	0	0	0	0	0	0	0	0	0	0	0	0	0	0	0	0	0	0	0	0	0	0	0	0	0	0	0.000	0.000	0.000	0.000	0.000	0.000	0.000	0.000	0.000	0.000	0.000	0.000	0.000	0.000	283	1076	135	112	112	0.000	0.000	31	104	0	0	35	77	0	0	100	1	
5	16	5	03: L-08   LM00000311	lmo1028	5974	10286	100	351	285	174	46	46	4	92	85	0	650	516	351	25	25	3	89	86	0	0	0	0	0	0	0	0	0	0	0	0	0	0	0	0	0	0	0	0	0	0	0	0	0	0	0.000	0.000	0.000	0.000	0.000	0.000	0.000	0.000	0.000	0.000	0.000	0.000	0.000	0.000	283	1076	930	730	730	0.000	0.000	305	625	0	0	239	491	0	0	100	1	
5	17	5	03: L-11   LM00002385	lmo1031	6224	10286	100	55	55	7	47	47	4	68	47	0	115	92	42	24	24	3	83	81	0	0	0	0	0	0	0	0	0	0	0	0	0	0	0	0	0	0	0	0	0	0	0	0	0	0	0.000	0.000	0.000	0.000	0.000	0.000	0.000	0.000	0.000	0.000	0.000	0.000	0.000	0.000	283	1076	99	76	76	0.000	0.000	8	91	0	0	8	68	0	0	100	1	
5	1	6	03: L-14   LM00002388	lmo1034	2224	10536	100	60	59	10	47	47	5	76	63	0	168	133	77	32	33	5	77	70	0	0	0	0	0	0	0	0	0	0	0	0	0	0	0	0	0	0	0	0	0	0	0	0	0	0	0.000	0.000	0.000	0.000	0.000	0.000	0.000	0.000	0.000	0.000	0.000	0.000	0.000	0.000	283	1076	149	113	113	0.000	0.000	13	136	0	0	12	101	0	0	100	1	
5	2	6	03: L-17   LM00001217	lmo1037	2474	10536	100	72	72	15	52	53	6	73	65	0	196	161	76	48	56	26	73	68	0	0	0	0	0	0	0	0	0	0	0	0	0	0	0	0	0	0	0	0	0	0	0	0	0	0	0.000	0.000	0.000	0.000	0.000	0.000	0.000	0.000	0.000	0.000	0.000	0.000	0.000	0.000	283	1076	168	133	133	0.000	0.000	20	148	0	0	20	113	0	0	100	1	
5	3	6	03: L-20   LM00000312	lmo1040	2724	10536	100	130	118	39	55	56	6	89	82	0	318	267	105	74	75	19	89	84	0	0	0	0	0	0	0	0	0	0	0	0	0	0	0	0	0	0	0	0	0	0	0	0	0	0	0.000	0.000	0.000	0.000	0.000	0.000	0.000	0.000	0.000	0.000	0.000	0.000	0.000	0.000	283	1076	319	256	256	0.000	0.000	75	244	0	0	63	193	0	0	100	1	
5	4	6	03: L-23   LM00002393	lmo1043	2974	10536	100	159	139	63	51	51	5	87	81	0	337	282	158	56	55	8	92	87	0	0	0	0	0	0	0	0	0	0	0	0	0	0	0	0	0	0	0	0	0	0	0	0	0	0	0.000	0.000	0.000	0.000	0.000	0.000	0.000	0.000	0.000	0.000	0.000	0.000	0.000	0.000	283	1076	389	314	314	0.000	0.000	108	281	0	0	88	226	0	0	100	1	
5	5	6	03: P-02   LM00002445	lmo1118	3224	10536	100	73	69	12	50	50	4	81	76	0	249	194	92	50	50	8	82	78	0	0	0	0	0	0	0	0	0	0	0	0	0	0	0	0	0	0	0	0	0	0	0	0	0	0	0.000	0.000	0.000	0.000	0.000	0.000	0.000	0.000	0.000	0.000	0.000	0.000	0.000	0.000	283	1076	222	163	163	0.000	0.000	23	199	0	0	19	144	0	0	100	1	
5	6	6	03: P-05   LM00002448	lmo1121	3474	10536	100	90	87	25	49	49	4	92	82	0	297	239	128	47	47	6	90	86	0	0	0	0	0	0	0	0	0	0	0	0	0	0	0	0	0	0	0	0	0	0	0	0	0	0	0.000	0.000	0.000	0.000	0.000	0.000	0.000	0.000	0.000	0.000	0.000	0.000	0.000	0.000	283	1076	291	230	230	0.000	0.000	41	250	0	0	38	192	0	0	100	1	
5	7	6	03: P-08   LM00000324	lmo1124	3724	10536	100	75	74	20	49	49	5	80	69	0	239	196	119	40	41	7	94	83	0	0	0	0	0	0	0	0	0	0	0	0	0	0	0	0	0	0	0	0	0	0	0	0	0	0	0.000	0.000	0.000	0.000	0.000	0.000	0.000	0.000	0.000	0.000	0.000	0.000	0.000	0.000	283	1076	225	181	181	0.000	0.000	26	199	0	0	25	156	0	0	100	1	
5	8	6	03: P-11   LM00000326	lmo1127	3974	10536	100	77	75	20	48	48	4	82	74	0	215	165	87	37	37	5	85	82	0	0	0	0	0	0	0	0	0	0	0	0	0	0	0	0	0	0	0	0	0	0	0	0	0	0	0.000	0.000	0.000	0.000	0.000	0.000	0.000	0.000	0.000	0.000	0.000	0.000	0.000	0.000	283	1076	207	155	155	0.000	0.000	29	178	0	0	27	128	0	0	100	1	
5	9	6	03: P-14   LM00000329	lmo1130	4224	10536	100	65	63	12	48	48	5	80	66	0	152	138	67	34	35	5	89	82	0	0	0	0	0	0	0	0	0	0	0	0	0	0	0	0	0	0	0	0	0	0	0	0	0	0	0.000	0.000	0.000	0.000	0.000	0.000	0.000	0.000	0.000	0.000	0.000	0.000	0.000	0.000	283	1076	135	119	119	0.000	0.000	17	118	0	0	15	104	0	0	100	1	
5	10	6	03: P-17   LM00002450	lmo1133	4474	10536	100	68	68	14	48	48	4	83	76	0	192	151	83	31	31	4	94	83	0	0	0	0	0	0	0	0	0	0	0	0	0	0	0	0	0	0	0	0	0	0	0	0	0	0	0.000	0.000	0.000	0.000	0.000	0.000	0.000	0.000	0.000	0.000	0.000	0.000	0.000	0.000	283	1076	181	140	140	0.000	0.000	20	161	0	0	20	120	0	0	100	1	
5	11	6	03: P-20   LM00000332	lmo1136	4724	10536	100	77	73	16	47	47	4	90	81	0	198	149	78	28	28	3	90	88	0	0	0	0	0	0	0	0	0	0	0	0	0	0	0	0	0	0	0	0	0	0	0	0	0	0	0.000	0.000	0.000	0.000	0.000	0.000	0.000	0.000	0.000	0.000	0.000	0.000	0.000	0.000	283	1076	200	147	147	0.000	0.000	30	170	0	0	26	121	0	0	100	1	
5	12	6	03: P-23   LM00002453	lmo1139	4974	10536	100	62	62	9	46	47	4	89	72	0	171	136	69	27	27	3	92	85	0	0	0	0	0	0	0	0	0	0	0	0	0	0	0	0	0	0	0	0	0	0	0	0	0	0	0.000	0.000	0.000	0.000	0.000	0.000	0.000	0.000	0.000	0.000	0.000	0.000	0.000	0.000	283	1076	160	125	125	0.000	0.000	16	144	0	0	16	109	0	0	100	1	
5	13	6	04: D-02   LM00000348	lmo1210	5224	10536	100	54	53	5	47	47	4	64	34	0	127	105	47	27	27	3	90	84	0	0	0	0	0	0	0	0	0	0	0	0	0	0	0	0	0	0	0	0	0	0	0	0	0	0	0.000	0.000	0.000	0.000	0.000	0.000	0.000	0.000	0.000	0.000	0.000	0.000	0.000	0.000	283	1076	107	84	84	0.000	0.000	7	100	0	0	6	78	0	0	100	1	
5	14	6	04: D-05   LM00002469	lmo1213	5474	10536	100	105	102	38	46	47	5	85	81	0	183	152	73	26	26	3	91	88	0	0	0	0	0	0	0	0	0	0	0	0	0	0	0	0	0	0	0	0	0	0	0	0	0	0	0.000	0.000	0.000	0.000	0.000	0.000	0.000	0.000	0.000	0.000	0.000	0.000	0.000	0.000	283	1076	216	182	182	0.000	0.000	59	157	0	0	56	126	0	0	100	1	
5	15	6	04: D-08   LM00001276	lmo1216	5724	10536	100	56	56	8	46	46	4	76	57	0	142	120	53	26	26	3	88	85	0	0	0	0	0	0	0	0	0	0	0	0	0	0	0	0	0	0	0	0	0	0	0	0	0	0	0.000	0.000	0.000	0.000	0.000	0.000	0.000	0.000	0.000	0.000	0.000	0.000	0.000	0.000	283	1076	126	104	104	0.000	0.000	10	116	0	0	10	94	0	0	100	1	
5	16	6	04: D-11   LM00002471	lmo1219	5974	10536	100	122	111	44	46	46	4	88	80	0	155	126	62	25	25	3	85	83	0	0	0	0	0	0	0	0	0	0	0	0	0	0	0	0	0	0	0	0	0	0	0	0	0	0	0.000	0.000	0.000	0.000	0.000	0.000	0.000	0.000	0.000	0.000	0.000	0.000	0.000	0.000	283	1076	206	166	166	0.000	0.000	76	130	0	0	65	101	0	0	100	1	
5	17	6	04: D-14   LM00001278	lmo1222	6224	10536	100	445	353	229	47	47	4	84	81	0	542	412	286	24	24	3	88	84	0	0	0	0	0	0	0	0	0	0	0	0	0	0	0	0	0	0	0	0	0	0	0	0	0	0	0.000	0.000	0.000	0.000	0.000	0.000	0.000	0.000	0.000	0.000	0.000	0.000	0.000	0.000	283	1076	916	694	694	0.000	0.000	398	518	0	0	306	388	0	0	100	1	
5	1	7	04: D-17   LM00001280	lmo1225	2224	10786	100	194	168	78	48	48	5	84	82	0	404	309	179	34	36	7	87	81	0	0	0	0	0	0	0	0	0	0	0	0	0	0	0	0	0	0	0	0	0	0	0	0	0	0	0.000	0.000	0.000	0.000	0.000	0.000	0.000	0.000	0.000	0.000	0.000	0.000	0.000	0.000	283	1076	516	395	395	0.000	0.000	146	370	0	0	120	275	0	0	100	1	
5	2	7	04: D-20   LM00001282	lmo1228	2474	10786	100	97	91	25	54	53	6	86	74	0	247	203	95	74	68	21	73	66	0	0	0	0	0	0	0	0	0	0	0	0	0	0	0	0	0	0	0	0	0	0	0	0	0	0	0.000	0.000	0.000	0.000	0.000	0.000	0.000	0.000	0.000	0.000	0.000	0.000	0.000	0.000	283	1076	216	166	166	0.000	0.000	43	173	0	0	37	129	0	0	100	1	
5	3	7	04: D-23   LM00001284	lmo1231	2724	10786	100	142	126	49	54	54	5	82	77	0	425	346	193	68	71	14	80	77	0	0	0	0	0	0	0	0	0	0	0	0	0	0	0	0	0	0	0	0	0	0	0	0	0	0	0.000	0.000	0.000	0.000	0.000	0.000	0.000	0.000	0.000	0.000	0.000	0.000	0.000	0.000	283	1076	445	350	350	0.000	0.000	88	357	0	0	72	278	0	0	100	1	
5	4	7	04: H-02   LM00001323	lmo1306	2974	10786	100	278	230	118	51	52	5	88	81	0	677	497	306	61	61	7	81	80	0	0	0	0	0	0	0	0	0	0	0	0	0	0	0	0	0	0	0	0	0	0	0	0	0	0	0.000	0.000	0.000	0.000	0.000	0.000	0.000	0.000	0.000	0.000	0.000	0.000	0.000	0.000	283	1076	843	615	615	0.000	0.000	227	616	0	0	179	436	0	0	100	1	
5	5	7	04: H-05   LM00001324	lmo1309	3224	10786	100	163	140	80	49	50	5	75	64	0	363	272	191	53	53	9	69	65	0	0	0	0	0	0	0	0	0	0	0	0	0	0	0	0	0	0	0	0	0	0	0	0	0	0	0.000	0.000	0.000	0.000	0.000	0.000	0.000	0.000	0.000	0.000	0.000	0.000	0.000	0.000	283	1076	424	310	310	0.000	0.000	114	310	0	0	91	219	0	0	100	1	
5	6	7	04: H-08   LM00002494	lmo1312	3474	10786	100	78	76	18	49	49	4	82	73	0	245	187	101	45	45	5	86	79	0	0	0	0	0	0	0	0	0	0	0	0	0	0	0	0	0	0	0	0	0	0	0	0	0	0	0.000	0.000	0.000	0.000	0.000	0.000	0.000	0.000	0.000	0.000	0.000	0.000	0.000	0.000	283	1076	229	169	169	0.000	0.000	29	200	0	0	27	142	0	0	100	1	
5	7	7	04: H-11   LM00000376	lmo1315	3724	10786	100	276	229	132	50	50	4	89	83	0	424	336	201	44	44	6	91	85	0	0	0	0	0	0	0	0	0	0	0	0	0	0	0	0	0	0	0	0	0	0	0	0	0	0	0.000	0.000	0.000	0.000	0.000	0.000	0.000	0.000	0.000	0.000	0.000	0.000	0.000	0.000	283	1076	606	471	471	0.000	0.000	226	380	0	0	179	292	0	0	100	1	
5	8	7	04: H-14   LM00001325	lmo1318	3974	10786	100	346	279	152	48	48	4	93	88	0	692	524	309	40	41	6	94	87	0	0	0	0	0	0	0	0	0	0	0	0	0	0	0	0	0	0	0	0	0	0	0	0	0	0	0.000	0.000	0.000	0.000	0.000	0.000	0.000	0.000	0.000	0.000	0.000	0.000	0.000	0.000	283	1076	950	715	715	0.000	0.000	298	652	0	0	231	484	0	0	100	1	
5	9	7	04: H-17   LM00001328	lmo1321	4224	10786	100	614	550	376	47	48	4	88	83	0	1494	1247	889	34	35	4	86	84	0	0	0	0	0	0	0	0	0	0	0	0	0	0	0	0	0	0	0	0	0	0	0	0	0	0	0.000	0.000	0.000	0.000	0.000	0.000	0.000	0.000	0.000	0.000	0.000	0.000	0.000	0.000	283	1076	2027	1716	1716	0.000	0.000	567	1460	0	0	503	1213	0	0	100	1	
5	10	7	04: H-20   LM00001330	lmo1324	4474	10786	100	1071	959	485	46	47	4	100	99	0	2396	2169	1170	33	33	5	96	93	0	0	0	0	0	0	0	0	0	0	0	0	0	0	0	0	0	0	0	0	0	0	0	0	0	0	0.000	0.000	0.000	0.000	0.000	0.000	0.000	0.000	0.000	0.000	0.000	0.000	0.000	0.000	283	1076	3388	3049	3049	0.000	0.000	1025	2363	0	0	913	2136	0	0	100	1	
5	11	7	04: H-23   LM00000381	lmo1327	4724	10786	100	177	150	70	47	47	4	92	83	0	589	450	281	30	30	4	95	92	0	0	0	0	0	0	0	0	0	0	0	0	0	0	0	0	0	0	0	0	0	0	0	0	0	0	0.000	0.000	0.000	0.000	0.000	0.000	0.000	0.000	0.000	0.000	0.000	0.000	0.000	0.000	283	1076	689	523	523	0.000	0.000	130	559	0	0	103	420	0	0	100	1	
5	12	7	04: L-02   LM00001374	lmo1402	4974	10786	100	91	94	46	46	46	4	76	67	0	208	158	102	28	28	3	82	78	0	0	0	0	0	0	0	0	0	0	0	0	0	0	0	0	0	0	0	0	0	0	0	0	0	0	0.000	0.000	0.000	0.000	0.000	0.000	0.000	0.000	0.000	0.000	0.000	0.000	0.000	0.000	283	1076	225	178	178	0.000	0.000	45	180	0	0	48	130	0	0	100	1	
5	13	7	04: L-05   LM00002512	lmo1405	5224	10786	100	78	74	17	46	46	4	89	81	0	169	138	69	27	27	3	91	85	0	0	0	0	0	0	0	0	0	0	0	0	0	0	0	0	0	0	0	0	0	0	0	0	0	0	0.000	0.000	0.000	0.000	0.000	0.000	0.000	0.000	0.000	0.000	0.000	0.000	0.000	0.000	283	1076	174	139	139	0.000	0.000	32	142	0	0	28	111	0	0	100	1	
5	14	7	04: L-08   LM00001378	lmo1408	5474	10786	100	53	53	7	46	46	4	72	45	0	125	97	47	26	26	3	88	81	0	0	0	0	0	0	0	0	0	0	0	0	0	0	0	0	0	0	0	0	0	0	0	0	0	0	0.000	0.000	0.000	0.000	0.000	0.000	0.000	0.000	0.000	0.000	0.000	0.000	0.000	0.000	283	1076	106	78	78	0.000	0.000	7	99	0	0	7	71	0	0	100	1	
5	15	7	04: L-11   LM00001381	lmo1411	5724	10786	100	129	122	58	45	46	4	82	73	0	151	124	63	26	26	3	88	85	0	0	0	0	0	0	0	0	0	0	0	0	0	0	0	0	0	0	0	0	0	0	0	0	0	0	0.000	0.000	0.000	0.000	0.000	0.000	0.000	0.000	0.000	0.000	0.000	0.000	0.000	0.000	283	1076	209	175	175	0.000	0.000	84	125	0	0	77	98	0	0	100	1	
5	16	7	04: L-14   LM00001382	lmo1414	5974	10786	100	89	86	27	45	46	4	89	81	0	152	123	58	25	25	3	92	88	0	0	0	0	0	0	0	0	0	0	0	0	0	0	0	0	0	0	0	0	0	0	0	0	0	0	0.000	0.000	0.000	0.000	0.000	0.000	0.000	0.000	0.000	0.000	0.000	0.000	0.000	0.000	283	1076	171	139	139	0.000	0.000	44	127	0	0	41	98	0	0	100	1	
5	17	7	04: L-17   LM00001385	lmo1417	6224	10786	100	58	59	10	46	46	4	79	63	0	170	131	67	24	24	3	83	82	0	0	0	0	0	0	0	0	0	0	0	0	0	0	0	0	0	0	0	0	0	0	0	0	0	0	0.000	0.000	0.000	0.000	0.000	0.000	0.000	0.000	0.000	0.000	0.000	0.000	0.000	0.000	283	1076	158	120	120	0.000	0.000	12	146	0	0	13	107	0	0	100	1	
5	1	8	04: L-20   LM00001388	lmo1420	2224	11036	100	127	114	45	49	50	5	83	77	0	226	183	102	37	39	11	78	72	0	0	0	0	0	0	0	0	0	0	0	0	0	0	0	0	0	0	0	0	0	0	0	0	0	0	0.000	0.000	0.000	0.000	0.000	0.000	0.000	0.000	0.000	0.000	0.000	0.000	0.000	0.000	283	1076	267	211	211	0.000	0.000	78	189	0	0	65	146	0	0	100	1	
5	2	8	04: L-23   LM00001391	lmo1423	2474	11036	100	537	420	284	54	54	5	79	76	0	639	509	336	67	64	15	77	73	0	0	0	0	0	0	0	0	0	0	0	0	0	0	0	0	0	0	0	0	0	0	0	0	0	0	0.000	0.000	0.000	0.000	0.000	0.000	0.000	0.000	0.000	0.000	0.000	0.000	0.000	0.000	283	1076	1055	808	808	0.000	0.000	483	572	0	0	366	442	0	0	100	1	
5	3	8	04: P-02   LM00002530	lmo1498	2724	11036	100	79	77	16	55	60	56	1	0	0	212	184	83	70	92	195	13	0	0	0	0	0	0	0	0	0	0	0	0	0	0	0	0	0	0	0	0	0	0	0	0	0	0	0	0.000	0.000	0.000	0.000	0.000	0.000	0.000	0.000	0.000	0.000	0.000	0.000	0.000	0.000	283	1076	166	136	136	0.000	0.000	24	142	0	0	22	114	0	0	100	1	
5	4	8	04: P-05   LM00000415	lmo1501	2974	11036	100	51	51	4	51	51	4	16	3	0	50	54	13	58	58	10	17	9	0	0	0	0	0	0	0	0	0	0	0	0	0	0	0	0	0	0	0	0	0	0	0	0	0	0	0.000	0.000	0.000	0.000	0.000	0.000	0.000	0.000	0.000	0.000	0.000	0.000	0.000	0.000	283	1076	-8	-4	-4	0.000	0.000	0	-8	0	0	0	-4	0	0	100	1	
5	5	8	04: P-08   LM00001433	lmo1504	3224	11036	100	275	232	131	51	52	6	81	73	0	605	471	307	53	54	13	80	75	0	0	0	0	0	0	0	0	0	0	0	0	0	0	0	0	0	0	0	0	0	0	0	0	0	0	0.000	0.000	0.000	0.000	0.000	0.000	0.000	0.000	0.000	0.000	0.000	0.000	0.000	0.000	283	1076	776	599	599	0.000	0.000	224	552	0	0	181	418	0	0	100	1	
5	6	8	04: P-11   LM00001436	lmo1507	3474	11036	100	71	69	12	49	49	5	86	77	0	251	195	90	46	46	6	87	83	0	0	0	0	0	0	0	0	0	0	0	0	0	0	0	0	0	0	0	0	0	0	0	0	0	0	0.000	0.000	0.000	0.000	0.000	0.000	0.000	0.000	0.000	0.000	0.000	0.000	0.000	0.000	283	1076	227	169	169	0.000	0.000	22	205	0	0	20	149	0	0	100	1	
5	7	8	04: P-14   LM00001439	lmo1510	3724	11036	100	161	144	61	49	49	5	87	81	0	366	285	153	44	45	6	88	81	0	0	0	0	0	0	0	0	0	0	0	0	0	0	0	0	0	0	0	0	0	0	0	0	0	0	0.000	0.000	0.000	0.000	0.000	0.000	0.000	0.000	0.000	0.000	0.000	0.000	0.000	0.000	283	1076	434	336	336	0.000	0.000	112	322	0	0	95	241	0	0	100	1	
5	8	8	04: P-17   LM00000418	lmo1513	3974	11036	100	76	78	24	49	60	74	4	0	0	200	179	103	42	92	335	1	0	0	0	0	0	0	0	0	0	0	0	0	0	0	0	0	0	0	0	0	0	0	0	0	0	0	0	0.000	0.000	0.000	0.000	0.000	0.000	0.000	0.000	0.000	0.000	0.000	0.000	0.000	0.000	283	1076	185	166	166	0.000	0.000	27	158	0	0	29	137	0	0	100	1	
5	9	8	04: P-20   LM00001444	lmo1516	4224	11036	100	189	166	73	47	47	4	94	88	0	301	242	126	38	39	14	77	76	0	0	0	0	0	0	0	0	0	0	0	0	0	0	0	0	0	0	0	0	0	0	0	0	0	0	0.000	0.000	0.000	0.000	0.000	0.000	0.000	0.000	0.000	0.000	0.000	0.000	0.000	0.000	283	1076	405	323	323	0.000	0.000	142	263	0	0	119	204	0	0	100	1	
5	10	8	04: P-23   LM00001445	lmo1519	4474	11036	100	283	244	145	48	48	5	93	83	0	436	337	206	36	36	5	95	87	0	0	0	0	0	0	0	0	0	0	0	0	0	0	0	0	0	0	0	0	0	0	0	0	0	0	0.000	0.000	0.000	0.000	0.000	0.000	0.000	0.000	0.000	0.000	0.000	0.000	0.000	0.000	283	1076	635	497	497	0.000	0.000	235	400	0	0	196	301	0	0	100	1	
5	11	8	05: D-02   LM00001482	lmo1590	4724	11036	100	77	71	18	47	48	4	77	69	0	214	157	86	32	32	4	91	82	0	0	0	0	0	0	0	0	0	0	0	0	0	0	0	0	0	0	0	0	0	0	0	0	0	0	0.000	0.000	0.000	0.000	0.000	0.000	0.000	0.000	0.000	0.000	0.000	0.000	0.000	0.000	283	1076	212	149	149	0.000	0.000	30	182	0	0	24	125	0	0	100	1	
5	12	8	05: D-05   LM00002542	lmo1593	4974	11036	100	69	66	13	47	47	4	81	73	0	207	156	79	28	29	3	87	81	0	0	0	0	0	0	0	0	0	0	0	0	0	0	0	0	0	0	0	0	0	0	0	0	0	0	0.000	0.000	0.000	0.000	0.000	0.000	0.000	0.000	0.000	0.000	0.000	0.000	0.000	0.000	283	1076	201	147	147	0.000	0.000	22	179	0	0	19	128	0	0	100	1	
5	13	8	05: D-08   LM00000444	lmo1596	5224	11036	100	186	165	88	46	46	4	86	80	0	612	468	320	26	26	3	91	80	0	0	0	0	0	0	0	0	0	0	0	0	0	0	0	0	0	0	0	0	0	0	0	0	0	0	0.000	0.000	0.000	0.000	0.000	0.000	0.000	0.000	0.000	0.000	0.000	0.000	0.000	0.000	283	1076	726	561	561	0.000	0.000	140	586	0	0	119	442	0	0	100	1	
5	14	8	05: D-11   LM00001487	lmo1599	5474	11036	100	406	349	204	46	46	4	90	87	0	563	476	291	25	25	3	95	92	0	0	0	0	0	0	0	0	0	0	0	0	0	0	0	0	0	0	0	0	0	0	0	0	0	0	0.000	0.000	0.000	0.000	0.000	0.000	0.000	0.000	0.000	0.000	0.000	0.000	0.000	0.000	283	1076	898	754	754	0.000	0.000	360	538	0	0	303	451	0	0	100	1	
5	15	8	05: D-14   LM00000447	lmo1602	5724	11036	100	836	637	434	45	46	4	83	78	0	872	682	471	26	26	3	85	79	0	0	0	0	0	0	0	0	0	0	0	0	0	0	0	0	0	0	0	0	0	0	0	0	0	0	0.000	0.000	0.000	0.000	0.000	0.000	0.000	0.000	0.000	0.000	0.000	0.000	0.000	0.000	283	1076	1637	1248	1248	0.000	0.000	791	846	0	0	592	656	0	0	100	1	
5	16	8	05: D-17   LM00000448	lmo1605	5974	11036	100	225	200	104	46	46	4	87	80	0	267	209	121	25	25	3	83	78	0	0	0	0	0	0	0	0	0	0	0	0	0	0	0	0	0	0	0	0	0	0	0	0	0	0	0.000	0.000	0.000	0.000	0.000	0.000	0.000	0.000	0.000	0.000	0.000	0.000	0.000	0.000	283	1076	421	338	338	0.000	0.000	179	242	0	0	154	184	0	0	100	1	
5	17	8	05: D-20   LM00002546	lmo1608	6224	11036	100	157	137	80	46	46	4	73	68	0	333	253	195	24	24	3	72	69	0	0	0	0	0	0	0	0	0	0	0	0	0	0	0	0	0	0	0	0	0	0	0	0	0	0	0.000	0.000	0.000	0.000	0.000	0.000	0.000	0.000	0.000	0.000	0.000	0.000	0.000	0.000	283	1076	420	320	320	0.000	0.000	111	309	0	0	91	229	0	0	100	1	
5	1	9	05: D-23   LM00001492	lmo1611	2224	11286	100	275	234	149	51	52	7	81	68	0	807	614	452	51	53	21	90	67	0	0	0	0	0	0	0	0	0	0	0	0	0	0	0	0	0	0	0	0	0	0	0	0	0	0	0.000	0.000	0.000	0.000	0.000	0.000	0.000	0.000	0.000	0.000	0.000	0.000	0.000	0.000	283	1076	980	746	746	0.000	0.000	224	756	0	0	183	563	0	0	100	1	
5	2	9	05: H-02   LM00001540	lmo1686	2474	11286	100	179	161	82	54	54	5	85	78	0	307	251	139	64	64	8	75	71	0	0	0	0	0	0	0	0	0	0	0	0	0	0	0	0	0	0	0	0	0	0	0	0	0	0	0.000	0.000	0.000	0.000	0.000	0.000	0.000	0.000	0.000	0.000	0.000	0.000	0.000	0.000	283	1076	368	294	294	0.000	0.000	125	243	0	0	107	187	0	0	100	1	
5	3	9	05: H-05   LM00001542	lmo1689	2724	11286	100	78	76	14	54	55	12	73	48	0	266	221	94	70	73	23	81	73	0	0	0	0	0	0	0	0	0	0	0	0	0	0	0	0	0	0	0	0	0	0	0	0	0	0	0.000	0.000	0.000	0.000	0.000	0.000	0.000	0.000	0.000	0.000	0.000	0.000	0.000	0.000	283	1076	220	173	173	0.000	0.000	24	196	0	0	22	151	0	0	100	1	
5	4	9	05: H-08   LM00001545	lmo1692	2974	11286	100	165	140	64	52	52	5	83	77	0	301	243	125	61	62	19	78	72	0	0	0	0	0	0	0	0	0	0	0	0	0	0	0	0	0	0	0	0	0	0	0	0	0	0	0.000	0.000	0.000	0.000	0.000	0.000	0.000	0.000	0.000	0.000	0.000	0.000	0.000	0.000	283	1076	353	270	270	0.000	0.000	113	240	0	0	88	182	0	0	100	1	
5	5	9	05: H-11   LM00001547	lmo1695	3224	11286	100	81	77	19	51	51	4	80	74	0	304	230	116	56	56	9	84	76	0	0	0	0	0	0	0	0	0	0	0	0	0	0	0	0	0	0	0	0	0	0	0	0	0	0	0.000	0.000	0.000	0.000	0.000	0.000	0.000	0.000	0.000	0.000	0.000	0.000	0.000	0.000	283	1076	278	200	200	0.000	0.000	30	248	0	0	26	174	0	0	100	1	
5	6	9	05: H-14   LM00001549	lmo1698	3474	11286	100	70	67	16	51	52	9	59	52	0	205	157	89	49	51	28	61	58	0	0	0	0	0	0	0	0	0	0	0	0	0	0	0	0	0	0	0	0	0	0	0	0	0	0	0.000	0.000	0.000	0.000	0.000	0.000	0.000	0.000	0.000	0.000	0.000	0.000	0.000	0.000	283	1076	175	124	124	0.000	0.000	19	156	0	0	16	108	0	0	100	1	
5	7	9	05: H-17   LM00002567	lmo1701	3724	11286	100	90	84	28	49	50	5	74	66	0	200	173	101	45	46	20	69	65	0	0	0	0	0	0	0	0	0	0	0	0	0	0	0	0	0	0	0	0	0	0	0	0	0	0	0.000	0.000	0.000	0.000	0.000	0.000	0.000	0.000	0.000	0.000	0.000	0.000	0.000	0.000	283	1076	196	163	163	0.000	0.000	41	155	0	0	35	128	0	0	100	1	
5	8	9	05: H-20   LM00000463	lmo1704	3974	11286	100	228	178	99	48	48	4	82	74	0	351	255	154	43	43	6	86	73	0	0	0	0	0	0	0	0	0	0	0	0	0	0	0	0	0	0	0	0	0	0	0	0	0	0	0.000	0.000	0.000	0.000	0.000	0.000	0.000	0.000	0.000	0.000	0.000	0.000	0.000	0.000	283	1076	488	342	342	0.000	0.000	180	308	0	0	130	212	0	0	100	1	
5	9	9	05: H-23   LM00001553	lmo1707	4224	11286	100	66	64	9	48	48	4	86	78	0	179	158	80	38	39	6	89	85	0	0	0	0	0	0	0	0	0	0	0	0	0	0	0	0	0	0	0	0	0	0	0	0	0	0	0.000	0.000	0.000	0.000	0.000	0.000	0.000	0.000	0.000	0.000	0.000	0.000	0.000	0.000	283	1076	159	136	136	0.000	0.000	18	141	0	0	16	120	0	0	100	1	
5	10	9	05: L-02   LM00001596	lmo1782	4474	11286	100	106	97	35	48	48	5	85	76	0	188	173	102	33	33	4	84	81	0	0	0	0	0	0	0	0	0	0	0	0	0	0	0	0	0	0	0	0	0	0	0	0	0	0	0.000	0.000	0.000	0.000	0.000	0.000	0.000	0.000	0.000	0.000	0.000	0.000	0.000	0.000	283	1076	213	189	189	0.000	0.000	58	155	0	0	49	140	0	0	100	1	
5	11	9	05: L-05   LM00000484	lmo1785	4724	11286	100	2549	1975	1218	48	48	5	95	91	0	4095	3145	1906	34	34	5	99	96	0	0	0	0	0	0	0	0	0	0	0	0	0	0	0	0	0	0	0	0	0	0	0	0	0	0	0.000	0.000	0.000	0.000	0.000	0.000	0.000	0.000	0.000	0.000	0.000	0.000	0.000	0.000	283	1076	6562	5038	5038	0.000	0.000	2501	4061	0	0	1927	3111	0	0	100	1	
5	12	9	05: L-08   LM00001598	lmo1788	4974	11286	100	77	73	19	47	47	4	80	70	0	188	146	86	32	32	4	82	75	0	0	0	0	0	0	0	0	0	0	0	0	0	0	0	0	0	0	0	0	0	0	0	0	0	0	0.000	0.000	0.000	0.000	0.000	0.000	0.000	0.000	0.000	0.000	0.000	0.000	0.000	0.000	283	1076	186	140	140	0.000	0.000	30	156	0	0	26	114	0	0	100	1	
5	13	9	05: L-11   LM00001600	lmo1791	5224	11286	100	523	392	257	47	47	4	85	81	0	530	392	267	27	27	3	84	81	0	0	0	0	0	0	0	0	0	0	0	0	0	0	0	0	0	0	0	0	0	0	0	0	0	0	0.000	0.000	0.000	0.000	0.000	0.000	0.000	0.000	0.000	0.000	0.000	0.000	0.000	0.000	283	1076	979	710	710	0.000	0.000	476	503	0	0	345	365	0	0	100	1	
5	14	9	05: L-14   LM00001603	lmo1794	5474	11286	100	69	71	21	46	46	4	77	67	0	171	142	86	26	27	3	82	76	0	0	0	0	0	0	0	0	0	0	0	0	0	0	0	0	0	0	0	0	0	0	0	0	0	0	0.000	0.000	0.000	0.000	0.000	0.000	0.000	0.000	0.000	0.000	0.000	0.000	0.000	0.000	283	1076	168	141	141	0.000	0.000	23	145	0	0	25	116	0	0	100	1	
5	15	9	05: L-17   LM00000487	lmo1797	5724	11286	100	4494	3520	2373	45	46	4	93	90	0	7994	6112	4027	25	26	3	95	90	0	0	0	0	0	0	0	0	0	0	0	0	0	0	0	0	0	0	0	0	0	0	0	0	0	0	0.000	0.000	0.000	0.000	0.000	0.000	0.000	0.000	0.000	0.000	0.000	0.000	0.000	0.000	283	1076	12418	9562	9562	0.000	0.000	4449	7969	0	0	3475	6087	0	0	100	1	
5	16	9	05: L-20   LM00001607	lmo1800	5974	11286	100	52	52	5	45	45	4	64	36	0	117	95	41	25	26	3	92	88	0	0	0	0	0	0	0	0	0	0	0	0	0	0	0	0	0	0	0	0	0	0	0	0	0	0	0.000	0.000	0.000	0.000	0.000	0.000	0.000	0.000	0.000	0.000	0.000	0.000	0.000	0.000	283	1076	99	77	77	0.000	0.000	7	92	0	0	7	70	0	0	100	1	
5	17	9	05: L-23   LM00001609	lmo1803	6224	11286	100	383	308	178	46	46	4	86	82	0	594	467	298	24	24	3	92	86	0	0	0	0	0	0	0	0	0	0	0	0	0	0	0	0	0	0	0	0	0	0	0	0	0	0	0.000	0.000	0.000	0.000	0.000	0.000	0.000	0.000	0.000	0.000	0.000	0.000	0.000	0.000	283	1076	907	705	705	0.000	0.000	337	570	0	0	262	443	0	0	100	1	
5	1	10	05: P-02   LM00001658	lmo1878	2224	11536	100	202	161	79	54	54	5	84	77	0	337	254	130	66	64	12	82	75	0	0	0	0	0	0	0	0	0	0	0	0	0	0	0	0	0	0	0	0	0	0	0	0	0	0	0.000	0.000	0.000	0.000	0.000	0.000	0.000	0.000	0.000	0.000	0.000	0.000	0.000	0.000	283	1076	419	295	295	0.000	0.000	148	271	0	0	107	188	0	0	100	1	
5	2	10	05: P-05   LM00001660	lmo1881	2474	11536	100	200	165	81	53	53	5	80	74	0	343	266	145	60	61	6	82	75	0	0	0	0	0	0	0	0	0	0	0	0	0	0	0	0	0	0	0	0	0	0	0	0	0	0	0.000	0.000	0.000	0.000	0.000	0.000	0.000	0.000	0.000	0.000	0.000	0.000	0.000	0.000	283	1076	430	318	318	0.000	0.000	147	283	0	0	112	206	0	0	100	1	
5	3	10	05: P-08   LM00001661	lmo1884	2724	11536	100	226	186	97	54	55	5	78	77	0	234	189	91	67	72	22	70	67	0	0	0	0	0	0	0	0	0	0	0	0	0	0	0	0	0	0	0	0	0	0	0	0	0	0	0.000	0.000	0.000	0.000	0.000	0.000	0.000	0.000	0.000	0.000	0.000	0.000	0.000	0.000	283	1076	339	254	254	0.000	0.000	172	167	0	0	132	122	0	0	100	1	
5	4	10	05: P-11   LM00001664	lmo1887	2974	11536	100	187	157	75	53	54	5	84	80	0	419	324	167	73	75	17	81	77	0	0	0	0	0	0	0	0	0	0	0	0	0	0	0	0	0	0	0	0	0	0	0	0	0	0	0.000	0.000	0.000	0.000	0.000	0.000	0.000	0.000	0.000	0.000	0.000	0.000	0.000	0.000	283	1076	480	355	355	0.000	0.000	134	346	0	0	104	251	0	0	100	1	
5	5	10	05: P-14   LM00002593	lmo1890	3224	11536	100	109	101	27	53	58	49	58	1	0	295	238	102	64	85	233	47	0	0	0	0	0	0	0	0	0	0	0	0	0	0	0	0	0	0	0	0	0	0	0	0	0	0	0	0.000	0.000	0.000	0.000	0.000	0.000	0.000	0.000	0.000	0.000	0.000	0.000	0.000	0.000	283	1076	287	222	222	0.000	0.000	56	231	0	0	48	174	0	0	100	1	
5	6	10	05: P-17   LM00002594	lmo1893	3474	11536	100	170	158	78	51	52	5	84	80	0	306	250	133	52	54	11	89	80	0	0	0	0	0	0	0	0	0	0	0	0	0	0	0	0	0	0	0	0	0	0	0	0	0	0	0.000	0.000	0.000	0.000	0.000	0.000	0.000	0.000	0.000	0.000	0.000	0.000	0.000	0.000	283	1076	373	305	305	0.000	0.000	119	254	0	0	107	198	0	0	100	1	
5	7	10	05: P-20   LM00000508	lmo1896	3724	11536	100	473	369	226	50	51	5	83	78	0	905	671	420	48	49	8	83	80	0	0	0	0	0	0	0	0	0	0	0	0	0	0	0	0	0	0	0	0	0	0	0	0	0	0	0.000	0.000	0.000	0.000	0.000	0.000	0.000	0.000	0.000	0.000	0.000	0.000	0.000	0.000	283	1076	1280	942	942	0.000	0.000	423	857	0	0	319	623	0	0	100	1	
5	8	10	05: P-23   LM00001667	lmo1899	3974	11536	100	238	208	105	48	49	5	93	83	0	425	332	178	41	42	7	92	84	0	0	0	0	0	0	0	0	0	0	0	0	0	0	0	0	0	0	0	0	0	0	0	0	0	0	0.000	0.000	0.000	0.000	0.000	0.000	0.000	0.000	0.000	0.000	0.000	0.000	0.000	0.000	283	1076	574	451	451	0.000	0.000	190	384	0	0	160	291	0	0	100	1	
5	9	10	06: D-02   LM00002610	lmo1970	4224	11536	100	62	61	10	48	48	4	76	65	0	182	143	81	37	38	6	77	73	0	0	0	0	0	0	0	0	0	0	0	0	0	0	0	0	0	0	0	0	0	0	0	0	0	0	0.000	0.000	0.000	0.000	0.000	0.000	0.000	0.000	0.000	0.000	0.000	0.000	0.000	0.000	283	1076	159	119	119	0.000	0.000	14	145	0	0	13	106	0	0	100	1	
5	10	10	06: D-05   LM00002613	lmo1973	4474	11536	100	59	60	9	49	49	4	72	56	0	145	136	67	36	37	5	83	79	0	0	0	0	0	0	0	0	0	0	0	0	0	0	0	0	0	0	0	0	0	0	0	0	0	0	0.000	0.000	0.000	0.000	0.000	0.000	0.000	0.000	0.000	0.000	0.000	0.000	0.000	0.000	283	1076	119	111	111	0.000	0.000	10	109	0	0	11	100	0	0	100	1	
5	11	10	06: D-08   LM00000529	lmo1976	4724	11536	100	133	121	50	49	49	5	89	78	0	228	191	107	37	37	5	86	79	0	0	0	0	0	0	0	0	0	0	0	0	0	0	0	0	0	0	0	0	0	0	0	0	0	0	0.000	0.000	0.000	0.000	0.000	0.000	0.000	0.000	0.000	0.000	0.000	0.000	0.000	0.000	283	1076	275	226	226	0.000	0.000	84	191	0	0	72	154	0	0	100	1	
5	12	10	06: D-11   LM00001707	lmo1979	4974	11536	100	83	77	21	48	48	4	78	73	0	228	175	91	35	35	5	93	82	0	0	0	0	0	0	0	0	0	0	0	0	0	0	0	0	0	0	0	0	0	0	0	0	0	0	0.000	0.000	0.000	0.000	0.000	0.000	0.000	0.000	0.000	0.000	0.000	0.000	0.000	0.000	283	1076	228	169	169	0.000	0.000	35	193	0	0	29	140	0	0	100	1	
5	13	10	06: D-14   LM00001708	lmo1982	5224	11536	100	81	76	21	47	47	4	83	72	0	208	151	91	30	30	3	90	86	0	0	0	0	0	0	0	0	0	0	0	0	0	0	0	0	0	0	0	0	0	0	0	0	0	0	0.000	0.000	0.000	0.000	0.000	0.000	0.000	0.000	0.000	0.000	0.000	0.000	0.000	0.000	283	1076	212	150	150	0.000	0.000	34	178	0	0	29	121	0	0	100	1	
5	14	10	06: D-17   LM00001710	lmo1985	5474	11536	100	115	106	41	47	47	5	87	78	0	242	185	103	27	27	4	88	83	0	0	0	0	0	0	0	0	0	0	0	0	0	0	0	0	0	0	0	0	0	0	0	0	0	0	0.000	0.000	0.000	0.000	0.000	0.000	0.000	0.000	0.000	0.000	0.000	0.000	0.000	0.000	283	1076	283	217	217	0.000	0.000	68	215	0	0	59	158	0	0	100	1	
5	15	10	06: D-20   LM00001712	lmo1988	5724	11536	100	56	57	8	46	46	4	77	56	0	142	115	64	26	26	3	83	78	0	0	0	0	0	0	0	0	0	0	0	0	0	0	0	0	0	0	0	0	0	0	0	0	0	0	0.000	0.000	0.000	0.000	0.000	0.000	0.000	0.000	0.000	0.000	0.000	0.000	0.000	0.000	283	1076	126	100	100	0.000	0.000	10	116	0	0	11	89	0	0	100	1	
5	16	10	06: D-23   LM00001715	lmo1991	5974	11536	100	54	55	9	45	46	4	70	55	0	119	90	52	26	26	3	72	68	0	0	0	0	0	0	0	0	0	0	0	0	0	0	0	0	0	0	0	0	0	0	0	0	0	0	0.000	0.000	0.000	0.000	0.000	0.000	0.000	0.000	0.000	0.000	0.000	0.000	0.000	0.000	283	1076	102	74	74	0.000	0.000	9	93	0	0	10	64	0	0	100	1	
5	17	10	06: H-02   LM00002625	lmo2066	6224	11536	100	110	98	37	46	46	4	81	76	0	156	119	64	24	25	3	87	82	0	0	0	0	0	0	0	0	0	0	0	0	0	0	0	0	0	0	0	0	0	0	0	0	0	0	0.000	0.000	0.000	0.000	0.000	0.000	0.000	0.000	0.000	0.000	0.000	0.000	0.000	0.000	283	1076	196	147	147	0.000	0.000	64	132	0	0	52	95	0	0	100	1	
5	1	11	06: H-05   LM00000553	lmo2069	2224	11786	100	985	750	464	54	55	6	88	83	0	728	569	327	67	68	11	86	79	0	0	0	0	0	0	0	0	0	0	0	0	0	0	0	0	0	0	0	0	0	0	0	0	0	0	0.000	0.000	0.000	0.000	0.000	0.000	0.000	0.000	0.000	0.000	0.000	0.000	0.000	0.000	283	1076	1592	1198	1198	0.000	0.000	931	661	0	0	696	502	0	0	100	1	
5	2	11	06: H-08   LM00000554	lmo2072	2474	11786	100	395	309	197	53	53	5	81	76	0	894	675	475	59	60	6	77	73	0	0	0	0	0	0	0	0	0	0	0	0	0	0	0	0	0	0	0	0	0	0	0	0	0	0	0.000	0.000	0.000	0.000	0.000	0.000	0.000	0.000	0.000	0.000	0.000	0.000	0.000	0.000	283	1076	1177	872	872	0.000	0.000	342	835	0	0	256	616	0	0	100	1	
5	3	11	06: H-11   LM00001764	lmo2075	2724	11786	100	129	119	50	53	54	5	80	76	0	323	238	131	59	60	9	72	71	0	0	0	0	0	0	0	0	0	0	0	0	0	0	0	0	0	0	0	0	0	0	0	0	0	0	0.000	0.000	0.000	0.000	0.000	0.000	0.000	0.000	0.000	0.000	0.000	0.000	0.000	0.000	283	1076	340	245	245	0.000	0.000	76	264	0	0	66	179	0	0	100	1	
5	4	11	06: H-14   LM00001766	lmo2078	2974	11786	100	70	68	10	54	54	5	77	66	0	198	162	63	63	65	13	80	76	0	0	0	0	0	0	0	0	0	0	0	0	0	0	0	0	0	0	0	0	0	0	0	0	0	0	0.000	0.000	0.000	0.000	0.000	0.000	0.000	0.000	0.000	0.000	0.000	0.000	0.000	0.000	283	1076	151	113	113	0.000	0.000	16	135	0	0	14	99	0	0	100	1	
5	5	11	06: H-17   LM00002630	lmo2081	3224	11786	100	94	87	24	55	55	5	77	71	0	295	232	108	71	73	16	76	73	0	0	0	0	0	0	0	0	0	0	0	0	0	0	0	0	0	0	0	0	0	0	0	0	0	0	0.000	0.000	0.000	0.000	0.000	0.000	0.000	0.000	0.000	0.000	0.000	0.000	0.000	0.000	283	1076	263	193	193	0.000	0.000	39	224	0	0	32	161	0	0	100	1	
5	6	11	06: H-20   LM00000555	lmo2084	3474	11786	100	76	71	12	53	54	5	80	69	0	255	197	92	64	66	18	75	71	0	0	0	0	0	0	0	0	0	0	0	0	0	0	0	0	0	0	0	0	0	0	0	0	0	0	0.000	0.000	0.000	0.000	0.000	0.000	0.000	0.000	0.000	0.000	0.000	0.000	0.000	0.000	283	1076	214	151	151	0.000	0.000	23	191	0	0	18	133	0	0	100	1
[truncated: 2,729,469 more chars]
