# Supplementary material for: Different Transcriptional Responses from Slow and Fast Growth Rate Strains of Listeria monocytogenes Adapted to Low Temperature
Source: Front Microbiol. 2016 Mar 1;7:229. doi: 10.3389/fmicb.2016.00229 (PMC4772535; doi:10.3389/fmicb.2016.00229)
Supplement: Data Sheet S1 — Microarry gpr data. [file Data_Sheet_1.ZIP › microarray data/10.gpr]

ATF	1.0
21	82
"Type=GenePix Results 2"
"DateTime=2014/03/14 11:55:14"
"Settings=Easy Quant"
"GalFile=C:\Users\Patricia Gallardo\Desktop\LM3001_Listeria monocytogenes_v1.GAL"
"Scanner=Model:  Serial No.: "
"Comment=<F1>cy5<F2>cy3<F1 Offset>0,0<F2 Offset>0,-1<Comment>"
"PixelSize=5"
"Wavelengths=1 nm	2 nm"
"ImageFiles=C:\Users\Patricia Gallardo\Desktop\Microarreglos\imagenes con flip corregido\19723725_1A-1C2_1.tif	C:\Users\Patricia Gallardo\Desktop\Microarreglos\imagenes con flip corregido\19723725_1A-1C2_2.tif"
"PMTGain=0	0"
"NormalizationMethod=LOWESS"
"NormalizationFactors=0.000	0.000"
"JpegImage="
"RatioFormulations=W2/W1(2/1)"
"Barcode=Unknown	Unknown"
"ImageOrigin=0	0"
"JpegOrigin=0	0"
"Creator=ScanArray Express, Microarray Analysis System 4.0.0.4"
"Temperature=0.0"
"LaserPower=0	0	0	0"
"LaserOnTime=0	0	0	0"
"Block"	"Column"	"Row"	"Name"	"ID"	"X"	"Y"	"Dia."	"F1 Median"	"F1 Mean"	"F1 SD"	"B1 Median"	"B1 Mean"	"B1 SD"	"% > B1+1SD"	"% > B1+2SD"	"F1 % Sat."	"F2 Median"	"F2 Mean"	"F2 SD"	"B2 Median"	"B2 Mean"	"B2 SD"	"% > B2+1SD"	"% > B2+2SD"	"F2 % Sat."	"F3 Median"	"F3 Mean"	"F3 SD"	"B3 Median"	"B3 Mean"	"B3 SD"	"% > B3+1SD"	"% > B3+2SD"	"F3 % Sat."	"F4 Median"	"F4 Mean"	"F4 SD"	"B4 Median"	"B4 Mean"	"B4 SD"	"% > B4+1SD"	"% > B4+2SD"	"F4 % Sat."	"Ratio of Medians (2/1)"	"Ratio of Means (2/1)"	"Median of Ratios (2/1)"	"Mean of Ratios (2/1)"	"Ratios SD (2/1)"	"Rgn Ratio (2/1)"	"Rgn R� (2/1)"	"Ratio of Medians (Ratio/2)"	"Ratio of Means (Ratio/2)"	"Median of Ratios (Ratio/2)"	"Mean of Ratios (Ratio/2)"	"Ratios SD (Ratio/2)"	"Rgn Ratio (Ratio/2)"	"Rgn R� (Ratio/2)"	"Ratio of Medians (Ratio/3)"	"Ratio of Means (Ratio/3)"	"Median of Ratios (Ratio/3)"	"Mean of Ratios (Ratio/3)"	"Ratios SD (Ratio/3)"	"Rgn Ratio (Ratio/3)"	"Rgn R� (Ratio/3)"	"F Pixels"	"B Pixels"	"Sum of Medians"	"Sum of Means"	"Log Ratio (2/1)"	"Log Ratio (Ratio/2)"	"Log Ratio (Ratio/3)"	"F1 Median - B1"	"F2 Median - B2"	"F3 Median - B3"	"F4 Median - B4"	"F1 Mean - B1"	"F2 Mean - B2"	"F3 Mean - B3"	"F4 Mean - B4"	"Flags"	"Normalize"
1	1	1	10: D-01   Dye Marker	Dye Marker	2111	5242	100	78	96	42	49	50	5	87	78	0	23973	27470	22161	17	17	3	100	100	0	0	0	0	0	0	0	0	0	0	0	0	0	0	0	0	0	0	0	0	0	0	0	0	0	0	0.000	0.000	0.000	0.000	0.000	0.000	0.000	0.000	0.000	0.000	0.000	0.000	0.000	0.000	283	1076	23985	27500	27500	0.000	0.000	29	23956	0	0	47	27453	0	0	100	1	
1	2	1	01: D-01   LM00002111	lmo0069	2361	5242	100	52	52	5	49	49	5	33	8	0	74	62	26	16	17	3	91	84	0	0	0	0	0	0	0	0	0	0	0	0	0	0	0	0	0	0	0	0	0	0	0	0	0	0	0.000	0.000	0.000	0.000	0.000	0.000	0.000	0.000	0.000	0.000	0.000	0.000	0.000	0.000	283	1076	61	49	49	0.000	0.000	3	58	0	0	3	46	0	0	100	1	
1	3	1	01: D-04   LM00002114	lmo0072	2611	5242	100	56	56	6	48	49	7	59	13	0	77	64	27	16	17	5	86	81	0	0	0	0	0	0	0	0	0	0	0	0	0	0	0	0	0	0	0	0	0	0	0	0	0	0	0.000	0.000	0.000	0.000	0.000	0.000	0.000	0.000	0.000	0.000	0.000	0.000	0.000	0.000	283	1076	69	56	56	0.000	0.000	8	61	0	0	8	48	0	0	100	1	
1	4	1	01: D-07   LM00000829	lmo0075	2861	5242	100	89	89	26	48	49	6	88	78	0	98	80	38	16	17	4	85	80	0	0	0	0	0	0	0	0	0	0	0	0	0	0	0	0	0	0	0	0	0	0	0	0	0	0	0.000	0.000	0.000	0.000	0.000	0.000	0.000	0.000	0.000	0.000	0.000	0.000	0.000	0.000	283	1076	123	105	105	0.000	0.000	41	82	0	0	41	64	0	0	100	1	
1	5	1	01: D-10   LM00000831	lmo0078	3111	5242	100	353	287	143	49	49	6	87	84	0	137	114	58	16	17	4	87	82	0	0	0	0	0	0	0	0	0	0	0	0	0	0	0	0	0	0	0	0	0	0	0	0	0	0	0.000	0.000	0.000	0.000	0.000	0.000	0.000	0.000	0.000	0.000	0.000	0.000	0.000	0.000	283	1076	425	336	336	0.000	0.000	304	121	0	0	238	98	0	0	100	1	
1	6	1	01: D-13   LM00002119	lmo0081	3361	5242	100	48	48	5	49	50	10	2	0	0	18	20	5	16	17	14	6	0	0	0	0	0	0	0	0	0	0	0	0	0	0	0	0	0	0	0	0	0	0	0	0	0	0	0	0.000	0.000	0.000	0.000	0.000	0.000	0.000	0.000	0.000	0.000	0.000	0.000	0.000	0.000	283	1076	1	3	3	0.000	0.000	-1	2	0	0	-1	4	0	0	100	1	
1	7	1	01: D-16   LM00002122	lmo0084	3611	5242	100	75	74	17	49	49	6	82	77	0	95	78	36	16	16	5	83	80	0	0	0	0	0	0	0	0	0	0	0	0	0	0	0	0	0	0	0	0	0	0	0	0	0	0	0.000	0.000	0.000	0.000	0.000	0.000	0.000	0.000	0.000	0.000	0.000	0.000	0.000	0.000	283	1076	105	87	87	0.000	0.000	26	79	0	0	25	62	0	0	100	1	
1	8	1	01: D-19   LM00002125	lmo0087	3861	5242	100	52	52	5	48	49	6	40	6	0	62	53	19	16	17	4	87	82	0	0	0	0	0	0	0	0	0	0	0	0	0	0	0	0	0	0	0	0	0	0	0	0	0	0	0.000	0.000	0.000	0.000	0.000	0.000	0.000	0.000	0.000	0.000	0.000	0.000	0.000	0.000	283	1076	50	41	41	0.000	0.000	4	46	0	0	4	37	0	0	100	1	
1	9	1	01: D-22   LM00000833	lmo0090	4111	5242	100	57	58	8	49	51	16	25	0	0	77	66	24	17	19	17	82	75	0	0	0	0	0	0	0	0	0	0	0	0	0	0	0	0	0	0	0	0	0	0	0	0	0	0	0.000	0.000	0.000	0.000	0.000	0.000	0.000	0.000	0.000	0.000	0.000	0.000	0.000	0.000	283	1076	68	58	58	0.000	0.000	8	60	0	0	9	49	0	0	100	1	
1	10	1	01: H-01   LM00000858	lmo0165	4361	5242	100	85	83	26	47	48	6	82	73	0	98	81	43	16	17	3	86	81	0	0	0	0	0	0	0	0	0	0	0	0	0	0	0	0	0	0	0	0	0	0	0	0	0	0	0.000	0.000	0.000	0.000	0.000	0.000	0.000	0.000	0.000	0.000	0.000	0.000	0.000	0.000	283	1076	120	101	101	0.000	0.000	38	82	0	0	36	65	0	0	100	1	
1	11	1	01: H-04   LM00000860	lmo0168	4611	5242	100	52	53	6	49	50	6	36	11	0	63	54	23	16	16	4	81	78	0	0	0	0	0	0	0	0	0	0	0	0	0	0	0	0	0	0	0	0	0	0	0	0	0	0	0.000	0.000	0.000	0.000	0.000	0.000	0.000	0.000	0.000	0.000	0.000	0.000	0.000	0.000	283	1076	50	42	42	0.000	0.000	3	47	0	0	4	38	0	0	100	1	
1	12	1	01: H-07   LM00002159	lmo0171	4861	5242	100	51	51	5	48	49	6	37	2	0	68	56	23	16	16	4	80	77	0	0	0	0	0	0	0	0	0	0	0	0	0	0	0	0	0	0	0	0	0	0	0	0	0	0	0.000	0.000	0.000	0.000	0.000	0.000	0.000	0.000	0.000	0.000	0.000	0.000	0.000	0.000	283	1076	55	43	43	0.000	0.000	3	52	0	0	3	40	0	0	100	1	
1	13	1	01: H-10   LM00002839	lmo0174	5111	5242	100	54	55	6	49	49	6	49	14	0	90	73	34	16	16	3	83	81	0	0	0	0	0	0	0	0	0	0	0	0	0	0	0	0	0	0	0	0	0	0	0	0	0	0	0.000	0.000	0.000	0.000	0.000	0.000	0.000	0.000	0.000	0.000	0.000	0.000	0.000	0.000	283	1076	79	63	63	0.000	0.000	5	74	0	0	6	57	0	0	100	1	
1	14	1	01: H-13   LM00000055	lmo0177	5361	5242	100	72	71	17	48	48	5	78	71	0	74	60	28	16	16	3	82	80	0	0	0	0	0	0	0	0	0	0	0	0	0	0	0	0	0	0	0	0	0	0	0	0	0	0	0.000	0.000	0.000	0.000	0.000	0.000	0.000	0.000	0.000	0.000	0.000	0.000	0.000	0.000	283	1076	82	67	67	0.000	0.000	24	58	0	0	23	44	0	0	100	1	
1	15	1	01: H-16   LM00000058	lmo0180	5611	5242	100	55	56	8	48	49	7	58	19	0	82	68	31	16	16	5	82	77	0	0	0	0	0	0	0	0	0	0	0	0	0	0	0	0	0	0	0	0	0	0	0	0	0	0	0.000	0.000	0.000	0.000	0.000	0.000	0.000	0.000	0.000	0.000	0.000	0.000	0.000	0.000	283	1076	73	60	60	0.000	0.000	7	66	0	0	8	52	0	0	100	1	
1	16	1	01: H-19   LM00000863	lmo0183	5861	5242	100	49	50	6	48	48	5	31	10	0	18	19	6	15	16	2	51	35	0	0	0	0	0	0	0	0	0	0	0	0	0	0	0	0	0	0	0	0	0	0	0	0	0	0	0.000	0.000	0.000	0.000	0.000	0.000	0.000	0.000	0.000	0.000	0.000	0.000	0.000	0.000	283	1076	4	6	6	0.000	0.000	1	3	0	0	2	4	0	0	100	1	
1	17	1	01: H-22   LM00000062	lmo0186	6111	5242	100	86	82	27	48	48	4	81	74	0	160	128	77	15	16	3	89	82	0	0	0	0	0	0	0	0	0	0	0	0	0	0	0	0	0	0	0	0	0	0	0	0	0	0	0.000	0.000	0.000	0.000	0.000	0.000	0.000	0.000	0.000	0.000	0.000	0.000	0.000	0.000	283	1076	183	147	147	0.000	0.000	38	145	0	0	34	113	0	0	100	1	
1	1	2	01: L-01   LM00000084	lmo0261	2111	5492	100	120	106	41	48	49	5	85	75	0	99	77	41	16	18	20	70	66	0	0	0	0	0	0	0	0	0	0	0	0	0	0	0	0	0	0	0	0	0	0	0	0	0	0	0.000	0.000	0.000	0.000	0.000	0.000	0.000	0.000	0.000	0.000	0.000	0.000	0.000	0.000	283	1076	155	119	119	0.000	0.000	72	83	0	0	58	61	0	0	100	1	
1	2	2	01: L-04   LM00002184	lmo0264	2361	5492	100	57	58	9	49	103	494	0	0	0	82	64	34	17	216	1412	0	0	0	0	0	0	0	0	0	0	0	0	0	0	0	0	0	0	0	0	0	0	0	0	0	0	0	0	0.000	0.000	0.000	0.000	0.000	0.000	0.000	0.000	0.000	0.000	0.000	0.000	0.000	0.000	283	1076	73	56	56	0.000	0.000	8	65	0	0	9	47	0	0	100	1	
1	3	2	01: L-07   LM00000895	lmo0267	2611	5492	100	151	130	62	49	50	5	80	74	0	126	95	58	16	17	3	81	75	0	0	0	0	0	0	0	0	0	0	0	0	0	0	0	0	0	0	0	0	0	0	0	0	0	0	0.000	0.000	0.000	0.000	0.000	0.000	0.000	0.000	0.000	0.000	0.000	0.000	0.000	0.000	283	1076	212	160	160	0.000	0.000	102	110	0	0	81	79	0	0	100	1	
1	4	2	01: L-10   LM00000897	lmo0270	2861	5492	100	61	63	11	48	49	6	77	55	0	72	58	28	17	18	4	79	74	0	0	0	0	0	0	0	0	0	0	0	0	0	0	0	0	0	0	0	0	0	0	0	0	0	0	0.000	0.000	0.000	0.000	0.000	0.000	0.000	0.000	0.000	0.000	0.000	0.000	0.000	0.000	283	1076	68	56	56	0.000	0.000	13	55	0	0	15	41	0	0	100	1	
1	5	2	01: L-13   LM00000899	lmo0273	3111	5492	100	105	99	32	49	50	16	78	71	0	101	85	39	15	20	36	73	65	0	0	0	0	0	0	0	0	0	0	0	0	0	0	0	0	0	0	0	0	0	0	0	0	0	0	0.000	0.000	0.000	0.000	0.000	0.000	0.000	0.000	0.000	0.000	0.000	0.000	0.000	0.000	283	1076	142	120	120	0.000	0.000	56	86	0	0	50	70	0	0	100	1	
1	6	2	01: L-16   LM00000901	lmo0276	3361	5492	100	293	246	134	48	49	5	92	83	0	232	183	111	16	17	5	83	78	0	0	0	0	0	0	0	0	0	0	0	0	0	0	0	0	0	0	0	0	0	0	0	0	0	0	0.000	0.000	0.000	0.000	0.000	0.000	0.000	0.000	0.000	0.000	0.000	0.000	0.000	0.000	283	1076	461	365	365	0.000	0.000	245	216	0	0	198	167	0	0	100	1	
1	7	2	01: L-19   LM00000089	lmo0279	3611	5492	100	287	233	134	48	49	5	82	78	0	189	158	96	16	16	3	87	84	0	0	0	0	0	0	0	0	0	0	0	0	0	0	0	0	0	0	0	0	0	0	0	0	0	0	0.000	0.000	0.000	0.000	0.000	0.000	0.000	0.000	0.000	0.000	0.000	0.000	0.000	0.000	283	1076	412	327	327	0.000	0.000	239	173	0	0	185	142	0	0	100	1	
1	8	2	01: L-22   LM00000090	lmo0282	3861	5492	100	48	49	4	49	49	7	5	0	0	18	18	4	16	17	3	32	18	0	0	0	0	0	0	0	0	0	0	0	0	0	0	0	0	0	0	0	0	0	0	0	0	0	0	0.000	0.000	0.000	0.000	0.000	0.000	0.000	0.000	0.000	0.000	0.000	0.000	0.000	0.000	283	1076	1	2	2	0.000	0.000	-1	2	0	0	0	2	0	0	100	1	
1	9	2	01: P-01   LM00000925	lmo0357	4111	5492	100	52	53	7	48	50	16	5	1	0	70	52	28	17	20	30	58	27	0	0	0	0	0	0	0	0	0	0	0	0	0	0	0	0	0	0	0	0	0	0	0	0	0	0	0.000	0.000	0.000	0.000	0.000	0.000	0.000	0.000	0.000	0.000	0.000	0.000	0.000	0.000	283	1076	57	40	40	0.000	0.000	4	53	0	0	5	35	0	0	100	1	
1	10	2	01: P-04   LM00000130	lmo0360	4361	5492	100	56	58	10	48	49	12	35	8	0	59	49	29	16	20	71	6	0	0	0	0	0	0	0	0	0	0	0	0	0	0	0	0	0	0	0	0	0	0	0	0	0	0	0	0.000	0.000	0.000	0.000	0.000	0.000	0.000	0.000	0.000	0.000	0.000	0.000	0.000	0.000	283	1076	51	43	43	0.000	0.000	8	43	0	0	10	33	0	0	100	1	
1	11	2	01: P-07   LM00000927	lmo0363	4611	5492	100	53	53	5	48	48	5	40	14	0	69	54	25	16	16	3	82	76	0	0	0	0	0	0	0	0	0	0	0	0	0	0	0	0	0	0	0	0	0	0	0	0	0	0	0.000	0.000	0.000	0.000	0.000	0.000	0.000	0.000	0.000	0.000	0.000	0.000	0.000	0.000	283	1076	58	43	43	0.000	0.000	5	53	0	0	5	38	0	0	100	1	
1	12	2	01: P-10   LM00000133	lmo0366	4861	5492	100	51	51	6	48	48	5	27	6	0	80	60	32	15	16	4	74	71	0	0	0	0	0	0	0	0	0	0	0	0	0	0	0	0	0	0	0	0	0	0	0	0	0	0	0.000	0.000	0.000	0.000	0.000	0.000	0.000	0.000	0.000	0.000	0.000	0.000	0.000	0.000	283	1076	68	48	48	0.000	0.000	3	65	0	0	3	45	0	0	100	1	
1	13	2	01: P-13   LM00000135	lmo0369	5111	5492	100	242	211	116	49	49	5	85	82	0	186	153	93	15	16	4	89	80	0	0	0	0	0	0	0	0	0	0	0	0	0	0	0	0	0	0	0	0	0	0	0	0	0	0	0.000	0.000	0.000	0.000	0.000	0.000	0.000	0.000	0.000	0.000	0.000	0.000	0.000	0.000	283	1076	364	300	300	0.000	0.000	193	171	0	0	162	138	0	0	100	1	
1	14	2	01: P-16   LM00000137	lmo0372	5361	5492	100	59	57	8	48	48	5	70	52	0	84	64	34	16	16	3	76	69	0	0	0	0	0	0	0	0	0	0	0	0	0	0	0	0	0	0	0	0	0	0	0	0	0	0	0.000	0.000	0.000	0.000	0.000	0.000	0.000	0.000	0.000	0.000	0.000	0.000	0.000	0.000	283	1076	79	57	57	0.000	0.000	11	68	0	0	9	48	0	0	100	1	
1	15	2	01: P-19   LM00000138	lmo0375	5611	5492	100	58	60	11	48	48	5	71	51	0	79	61	34	15	16	2	82	73	0	0	0	0	0	0	0	0	0	0	0	0	0	0	0	0	0	0	0	0	0	0	0	0	0	0	0.000	0.000	0.000	0.000	0.000	0.000	0.000	0.000	0.000	0.000	0.000	0.000	0.000	0.000	283	1076	74	58	58	0.000	0.000	10	64	0	0	12	46	0	0	100	1	
1	16	2	01: P-22   LM00002200	lmo0378	5861	5492	100	50	51	5	48	48	5	32	10	0	74	53	30	15	15	2	72	68	0	0	0	0	0	0	0	0	0	0	0	0	0	0	0	0	0	0	0	0	0	0	0	0	0	0	0.000	0.000	0.000	0.000	0.000	0.000	0.000	0.000	0.000	0.000	0.000	0.000	0.000	0.000	283	1076	61	41	41	0.000	0.000	2	59	0	0	3	38	0	0	100	1	
1	17	2	02: D-01   LM00000157	lmo0449	6111	5492	100	64	64	10	48	48	5	86	69	0	81	68	30	16	16	2	86	82	0	0	0	0	0	0	0	0	0	0	0	0	0	0	0	0	0	0	0	0	0	0	0	0	0	0	0.000	0.000	0.000	0.000	0.000	0.000	0.000	0.000	0.000	0.000	0.000	0.000	0.000	0.000	283	1076	81	68	68	0.000	0.000	16	65	0	0	16	52	0	0	100	1	
1	1	3	02: D-04   LM00000959	lmo0452	2111	5742	100	106	102	33	48	50	8	86	80	0	92	79	36	17	27	64	67	0	0	0	0	0	0	0	0	0	0	0	0	0	0	0	0	0	0	0	0	0	0	0	0	0	0	0	0.000	0.000	0.000	0.000	0.000	0.000	0.000	0.000	0.000	0.000	0.000	0.000	0.000	0.000	283	1076	133	116	116	0.000	0.000	58	75	0	0	54	62	0	0	100	1	
1	2	3	02: D-07   LM00000961	lmo0455	2361	5742	100	57	58	10	49	68	93	0	0	0	77	66	29	17	154	472	0	0	0	0	0	0	0	0	0	0	0	0	0	0	0	0	0	0	0	0	0	0	0	0	0	0	0	0	0.000	0.000	0.000	0.000	0.000	0.000	0.000	0.000	0.000	0.000	0.000	0.000	0.000	0.000	283	1076	68	58	58	0.000	0.000	8	60	0	0	9	49	0	0	100	1	
1	3	3	02: D-10   LM00000160	lmo0458	2611	5742	100	68	67	14	48	49	7	74	64	0	129	111	60	16	18	14	77	75	0	0	0	0	0	0	0	0	0	0	0	0	0	0	0	0	0	0	0	0	0	0	0	0	0	0	0.000	0.000	0.000	0.000	0.000	0.000	0.000	0.000	0.000	0.000	0.000	0.000	0.000	0.000	283	1076	133	114	114	0.000	0.000	20	113	0	0	19	95	0	0	100	1	
1	4	3	02: D-13   LM00002231	lmo0461	2861	5742	100	70	68	14	48	50	12	67	39	0	82	70	32	16	19	22	72	69	0	0	0	0	0	0	0	0	0	0	0	0	0	0	0	0	0	0	0	0	0	0	0	0	0	0	0.000	0.000	0.000	0.000	0.000	0.000	0.000	0.000	0.000	0.000	0.000	0.000	0.000	0.000	283	1076	88	74	74	0.000	0.000	22	66	0	0	20	54	0	0	100	1	
1	5	3	02: D-16   LM00002234	lmo0464	3111	5742	100	60	60	11	48	50	19	30	1	0	68	55	26	16	20	37	63	2	0	0	0	0	0	0	0	0	0	0	0	0	0	0	0	0	0	0	0	0	0	0	0	0	0	0	0.000	0.000	0.000	0.000	0.000	0.000	0.000	0.000	0.000	0.000	0.000	0.000	0.000	0.000	283	1076	64	51	51	0.000	0.000	12	52	0	0	12	39	0	0	100	1	
1	6	3	02: D-19   LM00002237	lmo0467	3361	5742	100	52	54	8	48	49	8	33	8	0	73	62	23	16	17	7	88	81	0	0	0	0	0	0	0	0	0	0	0	0	0	0	0	0	0	0	0	0	0	0	0	0	0	0	0.000	0.000	0.000	0.000	0.000	0.000	0.000	0.000	0.000	0.000	0.000	0.000	0.000	0.000	283	1076	61	52	52	0.000	0.000	4	57	0	0	6	46	0	0	100	1	
1	7	3	02: D-22   LM00002240	lmo0470	3611	5742	100	53	54	10	48	48	6	49	9	0	72	63	22	16	17	3	90	87	0	0	0	0	0	0	0	0	0	0	0	0	0	0	0	0	0	0	0	0	0	0	0	0	0	0	0.000	0.000	0.000	0.000	0.000	0.000	0.000	0.000	0.000	0.000	0.000	0.000	0.000	0.000	283	1076	61	53	53	0.000	0.000	5	56	0	0	6	47	0	0	100	1	
1	8	3	02: H-01   LM00000992	lmo0545	3861	5742	100	52	52	5	47	48	6	44	5	0	72	59	25	16	17	5	81	78	0	0	0	0	0	0	0	0	0	0	0	0	0	0	0	0	0	0	0	0	0	0	0	0	0	0	0.000	0.000	0.000	0.000	0.000	0.000	0.000	0.000	0.000	0.000	0.000	0.000	0.000	0.000	283	1076	61	48	48	0.000	0.000	5	56	0	0	5	43	0	0	100	1	
1	9	3	02: H-04   LM00002255	lmo0548	4111	5742	100	86	84	27	47	48	6	84	75	0	71	60	27	16	16	3	82	78	0	0	0	0	0	0	0	0	0	0	0	0	0	0	0	0	0	0	0	0	0	0	0	0	0	0	0.000	0.000	0.000	0.000	0.000	0.000	0.000	0.000	0.000	0.000	0.000	0.000	0.000	0.000	283	1076	94	81	81	0.000	0.000	39	55	0	0	37	44	0	0	100	1	
1	10	3	02: H-07   LM00000995	lmo0551	4361	5742	100	66	67	15	47	48	5	85	72	0	71	60	23	16	16	2	89	86	0	0	0	0	0	0	0	0	0	0	0	0	0	0	0	0	0	0	0	0	0	0	0	0	0	0	0.000	0.000	0.000	0.000	0.000	0.000	0.000	0.000	0.000	0.000	0.000	0.000	0.000	0.000	283	1076	74	64	64	0.000	0.000	19	55	0	0	20	44	0	0	100	1	
1	11	3	02: H-10   LM00000998	lmo0554	4611	5742	100	537	421	259	47	48	5	92	87	0	391	306	195	16	16	3	86	83	0	0	0	0	0	0	0	0	0	0	0	0	0	0	0	0	0	0	0	0	0	0	0	0	0	0	0.000	0.000	0.000	0.000	0.000	0.000	0.000	0.000	0.000	0.000	0.000	0.000	0.000	0.000	283	1076	865	664	664	0.000	0.000	490	375	0	0	374	290	0	0	100	1	
1	12	3	02: H-13   LM00002258	lmo0557	4861	5742	100	59	59	9	48	48	6	68	48	0	58	51	19	15	15	3	92	84	0	0	0	0	0	0	0	0	0	0	0	0	0	0	0	0	0	0	0	0	0	0	0	0	0	0	0.000	0.000	0.000	0.000	0.000	0.000	0.000	0.000	0.000	0.000	0.000	0.000	0.000	0.000	283	1076	54	47	47	0.000	0.000	11	43	0	0	11	36	0	0	100	1	
1	13	3	02: H-16   LM00000192	lmo0560	5111	5742	100	227	195	96	48	49	6	88	81	0	243	193	118	15	16	3	82	79	0	0	0	0	0	0	0	0	0	0	0	0	0	0	0	0	0	0	0	0	0	0	0	0	0	0	0.000	0.000	0.000	0.000	0.000	0.000	0.000	0.000	0.000	0.000	0.000	0.000	0.000	0.000	283	1076	407	325	325	0.000	0.000	179	228	0	0	147	178	0	0	100	1	
1	14	3	02: H-19   LM00001000	lmo0563	5361	5742	100	107	107	39	48	48	6	84	82	0	79	70	31	15	16	3	87	85	0	0	0	0	0	0	0	0	0	0	0	0	0	0	0	0	0	0	0	0	0	0	0	0	0	0	0.000	0.000	0.000	0.000	0.000	0.000	0.000	0.000	0.000	0.000	0.000	0.000	0.000	0.000	283	1076	123	114	114	0.000	0.000	59	64	0	0	59	55	0	0	100	1	
1	15	3	02: H-22   LM00002264	lmo0566	5611	5742	100	50	50	5	47	48	5	36	10	0	64	53	22	15	15	3	83	78	0	0	0	0	0	0	0	0	0	0	0	0	0	0	0	0	0	0	0	0	0	0	0	0	0	0	0.000	0.000	0.000	0.000	0.000	0.000	0.000	0.000	0.000	0.000	0.000	0.000	0.000	0.000	283	1076	52	41	41	0.000	0.000	3	49	0	0	3	38	0	0	100	1	
1	16	3	02: L-01   LM00000210	lmo0641	5861	5742	100	128	119	43	47	47	5	90	85	0	100	81	38	15	15	2	87	83	0	0	0	0	0	0	0	0	0	0	0	0	0	0	0	0	0	0	0	0	0	0	0	0	0	0	0.000	0.000	0.000	0.000	0.000	0.000	0.000	0.000	0.000	0.000	0.000	0.000	0.000	0.000	283	1076	166	138	138	0.000	0.000	81	85	0	0	72	66	0	0	100	1	
1	17	3	02: L-04   LM00001033	lmo0644	6111	5742	100	440	374	209	47	47	4	94	88	0	153	126	69	16	16	2	83	83	0	0	0	0	0	0	0	0	0	0	0	0	0	0	0	0	0	0	0	0	0	0	0	0	0	0	0.000	0.000	0.000	0.000	0.000	0.000	0.000	0.000	0.000	0.000	0.000	0.000	0.000	0.000	283	1076	530	437	437	0.000	0.000	393	137	0	0	327	110	0	0	100	1	
1	1	4	02: L-07   LM00000211	lmo0647	2111	5992	100	2160	1618	1073	48	49	5	94	93	0	499	381	255	16	17	3	88	81	0	0	0	0	0	0	0	0	0	0	0	0	0	0	0	0	0	0	0	0	0	0	0	0	0	0	0.000	0.000	0.000	0.000	0.000	0.000	0.000	0.000	0.000	0.000	0.000	0.000	0.000	0.000	283	1076	2595	1935	1935	0.000	0.000	2112	483	0	0	1570	365	0	0	100	1	
1	2	4	02: L-10   LM00001038	lmo0650	2361	5992	100	61	63	12	49	49	6	73	49	0	77	64	31	16	17	4	81	77	0	0	0	0	0	0	0	0	0	0	0	0	0	0	0	0	0	0	0	0	0	0	0	0	0	0	0.000	0.000	0.000	0.000	0.000	0.000	0.000	0.000	0.000	0.000	0.000	0.000	0.000	0.000	283	1076	73	62	62	0.000	0.000	12	61	0	0	14	48	0	0	100	1	
1	3	4	02: L-13   LM00001039	lmo0653	2611	5992	100	51	52	7	48	48	5	33	17	0	57	47	19	16	17	4	83	76	0	0	0	0	0	0	0	0	0	0	0	0	0	0	0	0	0	0	0	0	0	0	0	0	0	0	0.000	0.000	0.000	0.000	0.000	0.000	0.000	0.000	0.000	0.000	0.000	0.000	0.000	0.000	283	1076	44	35	35	0.000	0.000	3	41	0	0	4	31	0	0	100	1	
1	4	4	02: L-16   LM00000212	lmo0656	2861	5992	100	66	67	17	48	48	6	81	69	0	74	62	27	16	17	3	88	82	0	0	0	0	0	0	0	0	0	0	0	0	0	0	0	0	0	0	0	0	0	0	0	0	0	0	0.000	0.000	0.000	0.000	0.000	0.000	0.000	0.000	0.000	0.000	0.000	0.000	0.000	0.000	283	1076	76	65	65	0.000	0.000	18	58	0	0	19	46	0	0	100	1	
1	5	4	02: L-19   LM00001041	lmo0659	3111	5992	100	51	50	4	49	49	6	9	0	0	66	54	23	16	17	5	77	75	0	0	0	0	0	0	0	0	0	0	0	0	0	0	0	0	0	0	0	0	0	0	0	0	0	0	0.000	0.000	0.000	0.000	0.000	0.000	0.000	0.000	0.000	0.000	0.000	0.000	0.000	0.000	283	1076	52	39	39	0.000	0.000	2	50	0	0	1	38	0	0	100	1	
1	6	4	02: L-22   LM00000214	lmo0662	3361	5992	100	499	401	229	48	49	7	88	84	0	332	247	156	16	17	12	77	74	0	0	0	0	0	0	0	0	0	0	0	0	0	0	0	0	0	0	0	0	0	0	0	0	0	0	0.000	0.000	0.000	0.000	0.000	0.000	0.000	0.000	0.000	0.000	0.000	0.000	0.000	0.000	283	1076	767	584	584	0.000	0.000	451	316	0	0	353	231	0	0	100	1	
1	7	4	02: P-01   LM00002306	lmo0737	3611	5992	100	50	51	6	48	48	6	17	5	0	78	66	25	16	16	3	86	85	0	0	0	0	0	0	0	0	0	0	0	0	0	0	0	0	0	0	0	0	0	0	0	0	0	0	0.000	0.000	0.000	0.000	0.000	0.000	0.000	0.000	0.000	0.000	0.000	0.000	0.000	0.000	283	1076	64	53	53	0.000	0.000	2	62	0	0	3	50	0	0	100	1	
1	8	4	02: P-04   LM00000243	lmo0740	3861	5992	100	79	76	20	49	50	7	74	65	0	87	72	38	16	17	4	80	75	0	0	0	0	0	0	0	0	0	0	0	0	0	0	0	0	0	0	0	0	0	0	0	0	0	0	0.000	0.000	0.000	0.000	0.000	0.000	0.000	0.000	0.000	0.000	0.000	0.000	0.000	0.000	283	1076	101	83	83	0.000	0.000	30	71	0	0	27	56	0	0	100	1	
1	9	4	02: P-07   LM00000245	lmo0743	4111	5992	100	49	49	5	47	49	9	7	0	0	54	46	17	16	19	30	63	0	0	0	0	0	0	0	0	0	0	0	0	0	0	0	0	0	0	0	0	0	0	0	0	0	0	0	0.000	0.000	0.000	0.000	0.000	0.000	0.000	0.000	0.000	0.000	0.000	0.000	0.000	0.000	283	1076	40	32	32	0.000	0.000	2	38	0	0	2	30	0	0	100	1	
1	10	4	02: P-10   LM00002310	lmo0746	4361	5992	100	48	49	6	48	48	5	14	5	0	64	52	23	16	16	3	82	78	0	0	0	0	0	0	0	0	0	0	0	0	0	0	0	0	0	0	0	0	0	0	0	0	0	0	0.000	0.000	0.000	0.000	0.000	0.000	0.000	0.000	0.000	0.000	0.000	0.000	0.000	0.000	283	1076	48	37	37	0.000	0.000	0	48	0	0	1	36	0	0	100	1	
1	11	4	02: P-13   LM00002313	lmo0749	4611	5992	100	50	50	5	48	48	5	23	1	0	59	47	21	15	16	3	77	72	0	0	0	0	0	0	0	0	0	0	0	0	0	0	0	0	0	0	0	0	0	0	0	0	0	0	0.000	0.000	0.000	0.000	0.000	0.000	0.000	0.000	0.000	0.000	0.000	0.000	0.000	0.000	283	1076	46	34	34	0.000	0.000	2	44	0	0	2	32	0	0	100	1	
1	12	4	02: P-16   LM00002316	lmo0752	4861	5992	100	60	59	11	47	47	5	69	60	0	86	64	35	15	15	3	80	74	0	0	0	0	0	0	0	0	0	0	0	0	0	0	0	0	0	0	0	0	0	0	0	0	0	0	0.000	0.000	0.000	0.000	0.000	0.000	0.000	0.000	0.000	0.000	0.000	0.000	0.000	0.000	283	1076	84	61	61	0.000	0.000	13	71	0	0	12	49	0	0	100	1	
1	13	4	02: P-19   LM00001078	lmo0755	5111	5992	100	58	59	8	48	49	6	68	42	0	63	54	22	15	16	4	86	80	0	0	0	0	0	0	0	0	0	0	0	0	0	0	0	0	0	0	0	0	0	0	0	0	0	0	0.000	0.000	0.000	0.000	0.000	0.000	0.000	0.000	0.000	0.000	0.000	0.000	0.000	0.000	283	1076	58	50	50	0.000	0.000	10	48	0	0	11	39	0	0	100	1	
1	14	4	02: P-22   LM00001080	lmo0758	5361	5992	100	53	54	8	48	48	5	49	23	0	73	60	27	15	16	3	87	83	0	0	0	0	0	0	0	0	0	0	0	0	0	0	0	0	0	0	0	0	0	0	0	0	0	0	0.000	0.000	0.000	0.000	0.000	0.000	0.000	0.000	0.000	0.000	0.000	0.000	0.000	0.000	283	1076	63	51	51	0.000	0.000	5	58	0	0	6	45	0	0	100	1	
1	15	4	03: D-01   LM00000267	lmo0829	5611	5992	100	79	75	19	48	49	6	84	77	0	68	59	24	15	16	5	86	81	0	0	0	0	0	0	0	0	0	0	0	0	0	0	0	0	0	0	0	0	0	0	0	0	0	0	0.000	0.000	0.000	0.000	0.000	0.000	0.000	0.000	0.000	0.000	0.000	0.000	0.000	0.000	283	1076	84	71	71	0.000	0.000	31	53	0	0	27	44	0	0	100	1	
1	16	4	03: D-04   LM00002332	lmo0832	5861	5992	100	52	52	5	46	47	4	58	37	0	63	55	19	15	15	2	90	89	0	0	0	0	0	0	0	0	0	0	0	0	0	0	0	0	0	0	0	0	0	0	0	0	0	0	0.000	0.000	0.000	0.000	0.000	0.000	0.000	0.000	0.000	0.000	0.000	0.000	0.000	0.000	283	1076	54	46	46	0.000	0.000	6	48	0	0	6	40	0	0	100	1	
1	17	4	03: D-07   LM00002335	lmo0835	6111	5992	100	53	53	7	47	48	5	57	28	0	68	59	19	16	16	2	92	91	0	0	0	0	0	0	0	0	0	0	0	0	0	0	0	0	0	0	0	0	0	0	0	0	0	0	0.000	0.000	0.000	0.000	0.000	0.000	0.000	0.000	0.000	0.000	0.000	0.000	0.000	0.000	283	1076	58	49	49	0.000	0.000	6	52	0	0	6	43	0	0	100	1	
1	1	5	03: D-10   LM00002336	lmo0838	2111	6242	100	59	59	7	48	48	6	77	45	0	64	55	23	16	17	3	92	82	0	0	0	0	0	0	0	0	0	0	0	0	0	0	0	0	0	0	0	0	0	0	0	0	0	0	0.000	0.000	0.000	0.000	0.000	0.000	0.000	0.000	0.000	0.000	0.000	0.000	0.000	0.000	283	1076	59	50	50	0.000	0.000	11	48	0	0	11	39	0	0	100	1	
1	2	5	03: D-13   LM00000269	lmo0841	2361	6242	100	79	78	18	49	686	5969	0	0	0	89	77	33	17	844	6915	0	0	0	0	0	0	0	0	0	0	0	0	0	0	0	0	0	0	0	0	0	0	0	0	0	0	0	0	0.000	0.000	0.000	0.000	0.000	0.000	0.000	0.000	0.000	0.000	0.000	0.000	0.000	0.000	283	1076	102	89	89	0.000	0.000	30	72	0	0	29	60	0	0	100	1	
1	3	5	03: D-16   LM00001121	lmo0844	2611	6242	100	64	64	11	48	48	6	79	63	0	72	61	25	17	17	6	82	78	0	0	0	0	0	0	0	0	0	0	0	0	0	0	0	0	0	0	0	0	0	0	0	0	0	0	0.000	0.000	0.000	0.000	0.000	0.000	0.000	0.000	0.000	0.000	0.000	0.000	0.000	0.000	283	1076	71	60	60	0.000	0.000	16	55	0	0	16	44	0	0	100	1	
1	4	5	03: D-19   LM00001124	lmo0847	2861	6242	100	124	118	42	47	48	5	91	88	0	105	89	42	16	17	3	87	84	0	0	0	0	0	0	0	0	0	0	0	0	0	0	0	0	0	0	0	0	0	0	0	0	0	0	0.000	0.000	0.000	0.000	0.000	0.000	0.000	0.000	0.000	0.000	0.000	0.000	0.000	0.000	283	1076	166	144	144	0.000	0.000	77	89	0	0	71	73	0	0	100	1	
1	5	5	03: D-22   LM00002814	lmo0850	3111	6242	100	61	61	9	47	48	5	85	69	0	89	75	30	15	15	2	94	92	0	0	0	0	0	0	0	0	0	0	0	0	0	0	0	0	0	0	0	0	0	0	0	0	0	0	0.000	0.000	0.000	0.000	0.000	0.000	0.000	0.000	0.000	0.000	0.000	0.000	0.000	0.000	283	1076	88	74	74	0.000	0.000	14	74	0	0	14	60	0	0	100	1	
1	6	5	03: H-01   LM00001161	lmo0925	3361	6242	100	194	177	93	47	48	5	86	81	0	88	70	37	15	16	3	89	78	0	0	0	0	0	0	0	0	0	0	0	0	0	0	0	0	0	0	0	0	0	0	0	0	0	0	0.000	0.000	0.000	0.000	0.000	0.000	0.000	0.000	0.000	0.000	0.000	0.000	0.000	0.000	283	1076	220	185	185	0.000	0.000	147	73	0	0	130	55	0	0	100	1	
1	7	5	03: H-04   LM00001162	lmo0928	3611	6242	100	58	60	12	47	48	6	73	44	0	66	58	21	16	16	2	90	88	0	0	0	0	0	0	0	0	0	0	0	0	0	0	0	0	0	0	0	0	0	0	0	0	0	0	0.000	0.000	0.000	0.000	0.000	0.000	0.000	0.000	0.000	0.000	0.000	0.000	0.000	0.000	283	1076	61	55	55	0.000	0.000	11	50	0	0	13	42	0	0	100	1	
1	8	5	03: H-07   LM00001165	lmo0931	3861	6242	100	385	313	163	47	48	7	93	89	0	225	180	98	16	16	4	91	86	0	0	0	0	0	0	0	0	0	0	0	0	0	0	0	0	0	0	0	0	0	0	0	0	0	0	0.000	0.000	0.000	0.000	0.000	0.000	0.000	0.000	0.000	0.000	0.000	0.000	0.000	0.000	283	1076	547	430	430	0.000	0.000	338	209	0	0	266	164	0	0	100	1	
1	9	5	03: H-10   LM00001166	lmo0934	4111	6242	100	220	193	92	48	49	5	92	85	0	166	145	86	16	16	3	92	83	0	0	0	0	0	0	0	0	0	0	0	0	0	0	0	0	0	0	0	0	0	0	0	0	0	0	0.000	0.000	0.000	0.000	0.000	0.000	0.000	0.000	0.000	0.000	0.000	0.000	0.000	0.000	283	1076	322	274	274	0.000	0.000	172	150	0	0	145	129	0	0	100	1	
1	10	5	03: H-13   LM00002815	lmo0937	4361	6242	100	140	127	48	47	48	6	88	84	0	110	92	44	16	16	3	90	84	0	0	0	0	0	0	0	0	0	0	0	0	0	0	0	0	0	0	0	0	0	0	0	0	0	0	0.000	0.000	0.000	0.000	0.000	0.000	0.000	0.000	0.000	0.000	0.000	0.000	0.000	0.000	283	1076	187	156	156	0.000	0.000	93	94	0	0	80	76	0	0	100	1	
1	11	5	03: H-16   LM00002362	lmo0940	4611	6242	100	54	55	7	47	48	5	69	36	0	61	50	23	15	16	5	78	72	0	0	0	0	0	0	0	0	0	0	0	0	0	0	0	0	0	0	0	0	0	0	0	0	0	0	0.000	0.000	0.000	0.000	0.000	0.000	0.000	0.000	0.000	0.000	0.000	0.000	0.000	0.000	283	1076	53	43	43	0.000	0.000	7	46	0	0	8	35	0	0	100	1	
1	12	5	03: H-19   LM00000293	lmo0943	4861	6242	100	2839	2158	1346	47	48	5	99	97	0	438	339	204	15	16	3	93	88	0	0	0	0	0	0	0	0	0	0	0	0	0	0	0	0	0	0	0	0	0	0	0	0	0	0	0.000	0.000	0.000	0.000	0.000	0.000	0.000	0.000	0.000	0.000	0.000	0.000	0.000	0.000	283	1076	3215	2435	2435	0.000	0.000	2792	423	0	0	2111	324	0	0	100	1	
1	13	5	03: H-22   LM00001171	lmo0946	5111	6242	100	59	60	9	47	48	5	80	63	0	72	64	24	15	15	3	92	90	0	0	0	0	0	0	0	0	0	0	0	0	0	0	0	0	0	0	0	0	0	0	0	0	0	0	0.000	0.000	0.000	0.000	0.000	0.000	0.000	0.000	0.000	0.000	0.000	0.000	0.000	0.000	283	1076	69	62	62	0.000	0.000	12	57	0	0	13	49	0	0	100	1	
1	14	5	03: L-01   LM00001211	lmo1021	5361	6242	100	91	87	26	47	47	5	92	82	0	82	69	33	15	15	2	85	82	0	0	0	0	0	0	0	0	0	0	0	0	0	0	0	0	0	0	0	0	0	0	0	0	0	0	0.000	0.000	0.000	0.000	0.000	0.000	0.000	0.000	0.000	0.000	0.000	0.000	0.000	0.000	283	1076	111	94	94	0.000	0.000	44	67	0	0	40	54	0	0	100	1	
1	15	5	03: L-04   LM00002382	lmo1024	5611	6242	100	63	62	11	48	48	5	78	69	0	58	50	20	15	15	2	84	80	0	0	0	0	0	0	0	0	0	0	0	0	0	0	0	0	0	0	0	0	0	0	0	0	0	0	0.000	0.000	0.000	0.000	0.000	0.000	0.000	0.000	0.000	0.000	0.000	0.000	0.000	0.000	283	1076	58	49	49	0.000	0.000	15	43	0	0	14	35	0	0	100	1	
1	16	5	03: L-07   LM00001215	lmo1027	5861	6242	100	712	587	309	47	47	5	97	92	0	538	438	257	15	15	2	92	88	0	0	0	0	0	0	0	0	0	0	0	0	0	0	0	0	0	0	0	0	0	0	0	0	0	0	0.000	0.000	0.000	0.000	0.000	0.000	0.000	0.000	0.000	0.000	0.000	0.000	0.000	0.000	283	1076	1188	963	963	0.000	0.000	665	523	0	0	540	423	0	0	100	1	
1	17	5	03: L-10   LM00002384	lmo1030	6111	6242	100	54	54	7	47	47	5	58	31	0	62	53	19	16	16	2	91	86	0	0	0	0	0	0	0	0	0	0	0	0	0	0	0	0	0	0	0	0	0	0	0	0	0	0	0.000	0.000	0.000	0.000	0.000	0.000	0.000	0.000	0.000	0.000	0.000	0.000	0.000	0.000	283	1076	53	44	44	0.000	0.000	7	46	0	0	7	37	0	0	100	1	
1	1	6	03: L-13   LM00002387	lmo1033	2111	6492	100	53	53	5	48	52	19	0	0	0	71	58	26	17	23	32	68	13	0	0	0	0	0	0	0	0	0	0	0	0	0	0	0	0	0	0	0	0	0	0	0	0	0	0	0.000	0.000	0.000	0.000	0.000	0.000	0.000	0.000	0.000	0.000	0.000	0.000	0.000	0.000	283	1076	59	46	46	0.000	0.000	5	54	0	0	5	41	0	0	100	1	
1	2	6	03: L-16   LM00002390	lmo1036	2361	6492	100	68	70	15	49	1004	7335	0	0	0	79	66	27	17	984	7320	0	0	0	0	0	0	0	0	0	0	0	0	0	0	0	0	0	0	0	0	0	0	0	0	0	0	0	0	0.000	0.000	0.000	0.000	0.000	0.000	0.000	0.000	0.000	0.000	0.000	0.000	0.000	0.000	283	1076	81	70	70	0.000	0.000	19	62	0	0	21	49	0	0	100	1	
1	3	6	03: L-19   LM00001218	lmo1039	2611	6492	100	188	165	69	49	51	17	84	78	0	109	93	43	16	19	18	81	76	0	0	0	0	0	0	0	0	0	0	0	0	0	0	0	0	0	0	0	0	0	0	0	0	0	0	0.000	0.000	0.000	0.000	0.000	0.000	0.000	0.000	0.000	0.000	0.000	0.000	0.000	0.000	283	1076	232	193	193	0.000	0.000	139	93	0	0	116	77	0	0	100	1	
1	4	6	03: L-22   LM00002392	lmo1042	2861	6492	100	117	110	43	48	48	5	86	78	0	95	81	41	16	16	3	86	81	0	0	0	0	0	0	0	0	0	0	0	0	0	0	0	0	0	0	0	0	0	0	0	0	0	0	0.000	0.000	0.000	0.000	0.000	0.000	0.000	0.000	0.000	0.000	0.000	0.000	0.000	0.000	283	1076	148	127	127	0.000	0.000	69	79	0	0	62	65	0	0	100	1	
1	5	6	03: P-01   LM00002444	lmo1117	3111	6492	100	56	56	6	48	48	5	66	31	0	73	61	25	15	15	3	86	83	0	0	0	0	0	0	0	0	0	0	0	0	0	0	0	0	0	0	0	0	0	0	0	0	0	0	0.000	0.000	0.000	0.000	0.000	0.000	0.000	0.000	0.000	0.000	0.000	0.000	0.000	0.000	283	1076	66	54	54	0.000	0.000	8	58	0	0	8	46	0	0	100	1	
1	6	6	03: P-04   LM00002447	lmo1120	3361	6492	100	75	75	20	47	48	11	75	58	0	86	72	37	16	18	16	72	69	0	0	0	0	0	0	0	0	0	0	0	0	0	0	0	0	0	0	0	0	0	0	0	0	0	0	0.000	0.000	0.000	0.000	0.000	0.000	0.000	0.000	0.000	0.000	0.000	0.000	0.000	0.000	283	1076	98	84	84	0.000	0.000	28	70	0	0	28	56	0	0	100	1	
1	7	6	03: P-07   LM00000323	lmo1123	3611	6492	100	66	69	20	47	48	5	72	64	0	82	68	44	16	16	4	73	68	0	0	0	0	0	0	0	0	0	0	0	0	0	0	0	0	0	0	0	0	0	0	0	0	0	0	0.000	0.000	0.000	0.000	0.000	0.000	0.000	0.000	0.000	0.000	0.000	0.000	0.000	0.000	283	1076	85	74	74	0.000	0.000	19	66	0	0	22	52	0	0	100	1	
1	8	6	03: P-10   LM00000325	lmo1126	3861	6492	100	89	88	25	47	48	5	85	82	0	82	70	32	16	16	3	89	82	0	0	0	0	0	0	0	0	0	0	0	0	0	0	0	0	0	0	0	0	0	0	0	0	0	0	0.000	0.000	0.000	0.000	0.000	0.000	0.000	0.000	0.000	0.000	0.000	0.000	0.000	0.000	283	1076	108	95	95	0.000	0.000	42	66	0	0	41	54	0	0	100	1	
1	9	6	03: P-13   LM00000328	lmo1129	4111	6492	100	55	56	7	47	48	5	64	38	0	66	57	20	16	16	3	91	88	0	0	0	0	0	0	0	0	0	0	0	0	0	0	0	0	0	0	0	0	0	0	0	0	0	0	0.000	0.000	0.000	0.000	0.000	0.000	0.000	0.000	0.000	0.000	0.000	0.000	0.000	0.000	283	1076	58	50	50	0.000	0.000	8	50	0	0	9	41	0	0	100	1	
1	10	6	03: P-16   LM00000331	lmo1132	4361	6492	100	50	50	5	47	47	6	30	6	0	61	52	19	16	16	2	87	84	0	0	0	0	0	0	0	0	0	0	0	0	0	0	0	0	0	0	0	0	0	0	0	0	0	0	0.000	0.000	0.000	0.000	0.000	0.000	0.000	0.000	0.000	0.000	0.000	0.000	0.000	0.000	283	1076	48	39	39	0.000	0.000	3	45	0	0	3	36	0	0	100	1	
1	11	6	03: P-19   LM00002452	lmo1135	4611	6492	100	53	52	4	47	48	5	61	14	0	67	56	22	15	16	3	89	84	0	0	0	0	0	0	0	0	0	0	0	0	0	0	0	0	0	0	0	0	0	0	0	0	0	0	0.000	0.000	0.000	0.000	0.000	0.000	0.000	0.000	0.000	0.000	0.000	0.000	0.000	0.000	283	1076	58	46	46	0.000	0.000	6	52	0	0	5	41	0	0	100	1	
1	12	6	03: P-22   LM00000333	lmo1138	4861	6492	100	212	185	75	47	47	5	93	88	0	86	75	33	15	15	2	89	87	0	0	0	0	0	0	0	0	0	0	0	0	0	0	0	0	0	0	0	0	0	0	0	0	0	0	0.000	0.000	0.000	0.000	0.000	0.000	0.000	0.000	0.000	0.000	0.000	0.000	0.000	0.000	283	1076	236	198	198	0.000	0.000	165	71	0	0	138	60	0	0	100	1	
1	13	6	04: D-01   LM00002467	lmo1209	5111	6492	100	127	122	36	47	48	5	95	92	0	117	106	40	15	15	3	98	94	0	0	0	0	0	0	0	0	0	0	0	0	0	0	0	0	0	0	0	0	0	0	0	0	0	0	0.000	0.000	0.000	0.000	0.000	0.000	0.000	0.000	0.000	0.000	0.000	0.000	0.000	0.000	283	1076	182	166	166	0.000	0.000	80	102	0	0	75	91	0	0	100	1	
1	14	6	04: D-04   LM00002468	lmo1212	5361	6492	100	52	54	7	47	48	5	52	31	0	65	56	19	15	15	2	95	91	0	0	0	0	0	0	0	0	0	0	0	0	0	0	0	0	0	0	0	0	0	0	0	0	0	0	0.000	0.000	0.000	0.000	0.000	0.000	0.000	0.000	0.000	0.000	0.000	0.000	0.000	0.000	283	1076	55	48	48	0.000	0.000	5	50	0	0	7	41	0	0	100	1	
1	15	6	04: D-07   LM00001275	lmo1215	5611	6492	100	50	50	5	48	51	22	0	0	0	74	62	24	15	18	23	79	69	0	0	0	0	0	0	0	0	0	0	0	0	0	0	0	0	0	0	0	0	0	0	0	0	0	0	0.000	0.000	0.000	0.000	0.000	0.000	0.000	0.000	0.000	0.000	0.000	0.000	0.000	0.000	283	1076	61	49	49	0.000	0.000	2	59	0	0	2	47	0	0	100	1	
1	16	6	04: D-10   LM00001277	lmo1218	5861	6492	100	590	587	234	47	48	14	100	98	0	463	431	171	15	17	13	97	96	0	0	0	0	0	0	0	0	0	0	0	0	0	0	0	0	0	0	0	0	0	0	0	0	0	0	0.000	0.000	0.000	0.000	0.000	0.000	0.000	0.000	0.000	0.000	0.000	0.000	0.000	0.000	283	1076	991	956	956	0.000	0.000	543	448	0	0	540	416	0	0	100	1	
1	17	6	04: D-13   LM00000352	lmo1221	6111	6492	100	178	170	51	47	47	5	99	98	0	183	170	65	15	15	2	99	97	0	0	0	0	0	0	0	0	0	0	0	0	0	0	0	0	0	0	0	0	0	0	0	0	0	0	0.000	0.000	0.000	0.000	0.000	0.000	0.000	0.000	0.000	0.000	0.000	0.000	0.000	0.000	283	1076	299	278	278	0.000	0.000	131	168	0	0	123	155	0	0	100	1	
1	1	7	04: D-16   LM00001279	lmo1224	2111	6742	100	55	55	7	48	49	5	62	26	0	73	66	21	16	17	3	95	91	0	0	0	0	0	0	0	0	0	0	0	0	0	0	0	0	0	0	0	0	0	0	0	0	0	0	0.000	0.000	0.000	0.000	0.000	0.000	0.000	0.000	0.000	0.000	0.000	0.000	0.000	0.000	283	1076	64	57	57	0.000	0.000	7	57	0	0	7	50	0	0	100	1	
1	2	7	04: D-19   LM00001281	lmo1227	2361	6742	100	53	54	7	49	56	69	0	0	0	70	62	26	16	22	55	47	2	0	0	0	0	0	0	0	0	0	0	0	0	0	0	0	0	0	0	0	0	0	0	0	0	0	0	0.000	0.000	0.000	0.000	0.000	0.000	0.000	0.000	0.000	0.000	0.000	0.000	0.000	0.000	283	1076	58	51	51	0.000	0.000	4	54	0	0	5	46	0	0	100	1	
1	3	7	04: D-22   LM00000354	lmo1230	2611	6742	100	104	102	26	48	50	9	94	89	0	85	75	28	16	19	22	84	77	0	0	0	0	0	0	0	0	0	0	0	0	0	0	0	0	0	0	0	0	0	0	0	0	0	0	0.000	0.000	0.000	0.000	0.000	0.000	0.000	0.000	0.000	0.000	0.000	0.000	0.000	0.000	283	1076	125	113	113	0.000	0.000	56	69	0	0	54	59	0	0	100	1	
1	4	7	04: H-01   LM00000373	lmo1305	2861	6742	100	593	473	260	49	49	5	96	91	0	312	251	145	16	16	2	92	91	0	0	0	0	0	0	0	0	0	0	0	0	0	0	0	0	0	0	0	0	0	0	0	0	0	0	0.000	0.000	0.000	0.000	0.000	0.000	0.000	0.000	0.000	0.000	0.000	0.000	0.000	0.000	283	1076	840	659	659	0.000	0.000	544	296	0	0	424	235	0	0	100	1	
1	5	7	04: H-04   LM00002491	lmo1308	3111	6742	100	50	50	5	48	48	5	23	5	0	59	46	23	15	16	3	85	72	0	0	0	0	0	0	0	0	0	0	0	0	0	0	0	0	0	0	0	0	0	0	0	0	0	0	0.000	0.000	0.000	0.000	0.000	0.000	0.000	0.000	0.000	0.000	0.000	0.000	0.000	0.000	283	1076	46	33	33	0.000	0.000	2	44	0	0	2	31	0	0	100	1	
1	6	7	04: H-07   LM00002493	lmo1311	3361	6742	100	66	65	12	49	49	8	73	52	0	76	64	29	16	16	2	85	81	0	0	0	0	0	0	0	0	0	0	0	0	0	0	0	0	0	0	0	0	0	0	0	0	0	0	0.000	0.000	0.000	0.000	0.000	0.000	0.000	0.000	0.000	0.000	0.000	0.000	0.000	0.000	283	1076	77	64	64	0.000	0.000	17	60	0	0	16	48	0	0	100	1	
1	7	7	04: H-10   LM00000375	lmo1314	3611	6742	100	521	447	200	47	48	8	100	95	0	283	251	118	16	18	12	92	88	0	0	0	0	0	0	0	0	0	0	0	0	0	0	0	0	0	0	0	0	0	0	0	0	0	0	0.000	0.000	0.000	0.000	0.000	0.000	0.000	0.000	0.000	0.000	0.000	0.000	0.000	0.000	283	1076	741	635	635	0.000	0.000	474	267	0	0	400	235	0	0	100	1	
1	8	7	04: H-13   LM00000378	lmo1317	3861	6742	100	436	367	200	48	51	29	83	77	0	310	256	145	16	20	33	78	75	0	0	0	0	0	0	0	0	0	0	0	0	0	0	0	0	0	0	0	0	0	0	0	0	0	0	0.000	0.000	0.000	0.000	0.000	0.000	0.000	0.000	0.000	0.000	0.000	0.000	0.000	0.000	283	1076	682	559	559	0.000	0.000	388	294	0	0	319	240	0	0	100	1	
1	9	7	04: H-16   LM00001327	lmo1320	4111	6742	100	545	453	263	48	48	6	95	90	0	258	208	120	16	16	3	93	89	0	0	0	0	0	0	0	0	0	0	0	0	0	0	0	0	0	0	0	0	0	0	0	0	0	0	0.000	0.000	0.000	0.000	0.000	0.000	0.000	0.000	0.000	0.000	0.000	0.000	0.000	0.000	283	1076	739	597	597	0.000	0.000	497	242	0	0	405	192	0	0	100	1	
1	10	7	04: H-19   LM00001329	lmo1323	4361	6742	100	469	379	213	47	47	5	95	89	0	339	271	166	16	16	3	89	86	0	0	0	0	0	0	0	0	0	0	0	0	0	0	0	0	0	0	0	0	0	0	0	0	0	0	0.000	0.000	0.000	0.000	0.000	0.000	0.000	0.000	0.000	0.000	0.000	0.000	0.000	0.000	283	1076	745	587	587	0.000	0.000	422	323	0	0	332	255	0	0	100	1	
1	11	7	04: H-22   LM00002495	lmo1326	4611	6742	100	471	395	201	48	48	5	98	94	0	360	306	170	15	16	6	91	88	0	0	0	0	0	0	0	0	0	0	0	0	0	0	0	0	0	0	0	0	0	0	0	0	0	0	0.000	0.000	0.000	0.000	0.000	0.000	0.000	0.000	0.000	0.000	0.000	0.000	0.000	0.000	283	1076	768	638	638	0.000	0.000	423	345	0	0	347	291	0	0	100	1	
1	12	7	04: L-01   LM00002511	lmo1401	4861	6742	100	52	52	5	48	48	6	32	7	0	56	45	19	15	16	3	80	76	0	0	0	0	0	0	0	0	0	0	0	0	0	0	0	0	0	0	0	0	0	0	0	0	0	0	0.000	0.000	0.000	0.000	0.000	0.000	0.000	0.000	0.000	0.000	0.000	0.000	0.000	0.000	283	1076	45	34	34	0.000	0.000	4	41	0	0	4	30	0	0	100	1	
1	13	7	04: L-04   LM00001376	lmo1404	5111	6742	100	240	228	98	47	48	6	94	92	0	135	122	54	14	16	3	92	89	0	0	0	0	0	0	0	0	0	0	0	0	0	0	0	0	0	0	0	0	0	0	0	0	0	0	0.000	0.000	0.000	0.000	0.000	0.000	0.000	0.000	0.000	0.000	0.000	0.000	0.000	0.000	283	1076	314	289	289	0.000	0.000	193	121	0	0	181	108	0	0	100	1	
1	14	7	04: L-07   LM00001377	lmo1407	5361	6742	100	523	445	255	48	49	6	95	89	0	335	275	167	15	16	4	92	88	0	0	0	0	0	0	0	0	0	0	0	0	0	0	0	0	0	0	0	0	0	0	0	0	0	0	0.000	0.000	0.000	0.000	0.000	0.000	0.000	0.000	0.000	0.000	0.000	0.000	0.000	0.000	283	1076	795	657	657	0.000	0.000	475	320	0	0	397	260	0	0	100	1	
1	15	7	04: L-10   LM00001380	lmo1410	5611	6742	100	51	52	5	47	48	5	37	12	0	56	48	16	15	16	3	93	89	0	0	0	0	0	0	0	0	0	0	0	0	0	0	0	0	0	0	0	0	0	0	0	0	0	0	0.000	0.000	0.000	0.000	0.000	0.000	0.000	0.000	0.000	0.000	0.000	0.000	0.000	0.000	283	1076	45	38	38	0.000	0.000	4	41	0	0	5	33	0	0	100	1	
1	16	7	04: L-13   LM00002513	lmo1413	5861	6742	100	71	73	15	48	49	6	92	81	0	75	65	27	15	16	4	88	86	0	0	0	0	0	0	0	0	0	0	0	0	0	0	0	0	0	0	0	0	0	0	0	0	0	0	0.000	0.000	0.000	0.000	0.000	0.000	0.000	0.000	0.000	0.000	0.000	0.000	0.000	0.000	283	1076	83	75	75	0.000	0.000	23	60	0	0	25	50	0	0	100	1	
1	17	7	04: L-16   LM00001384	lmo1416	6111	6742	100	63	63	12	48	48	5	78	62	0	80	73	32	15	15	2	89	87	0	0	0	0	0	0	0	0	0	0	0	0	0	0	0	0	0	0	0	0	0	0	0	0	0	0	0.000	0.000	0.000	0.000	0.000	0.000	0.000	0.000	0.000	0.000	0.000	0.000	0.000	0.000	283	1076	80	73	73	0.000	0.000	15	65	0	0	15	58	0	0	100	1	
1	1	8	04: L-19   LM00001387	lmo1419	2111	6992	100	68	68	14	49	49	5	80	70	0	83	70	33	16	17	3	86	84	0	0	0	0	0	0	0	0	0	0	0	0	0	0	0	0	0	0	0	0	0	0	0	0	0	0	0.000	0.000	0.000	0.000	0.000	0.000	0.000	0.000	0.000	0.000	0.000	0.000	0.000	0.000	283	1076	86	73	73	0.000	0.000	19	67	0	0	19	54	0	0	100	1	
1	2	8	04: L-22   LM00001390	lmo1422	2361	6992	100	463	399	206	48	49	5	98	94	0	172	152	80	16	16	3	94	88	0	0	0	0	0	0	0	0	0	0	0	0	0	0	0	0	0	0	0	0	0	0	0	0	0	0	0.000	0.000	0.000	0.000	0.000	0.000	0.000	0.000	0.000	0.000	0.000	0.000	0.000	0.000	283	1076	571	487	487	0.000	0.000	415	156	0	0	351	136	0	0	100	1	
1	3	8	04: P-01   LM00001430	lmo1497	2611	6992	100	51	51	4	48	49	6	25	2	0	68	57	22	16	16	4	86	81	0	0	0	0	0	0	0	0	0	0	0	0	0	0	0	0	0	0	0	0	0	0	0	0	0	0	0.000	0.000	0.000	0.000	0.000	0.000	0.000	0.000	0.000	0.000	0.000	0.000	0.000	0.000	283	1076	55	44	44	0.000	0.000	3	52	0	0	3	41	0	0	100	1	
1	4	8	04: P-04   LM00001432	lmo1500	2861	6992	100	50	51	5	48	49	20	0	0	0	60	51	18	16	17	4	89	83	0	0	0	0	0	0	0	0	0	0	0	0	0	0	0	0	0	0	0	0	0	0	0	0	0	0	0.000	0.000	0.000	0.000	0.000	0.000	0.000	0.000	0.000	0.000	0.000	0.000	0.000	0.000	283	1076	46	38	38	0.000	0.000	2	44	0	0	3	35	0	0	100	1	
1	5	8	04: P-07   LM00000417	lmo1503	3111	6992	100	1264	1024	558	47	47	5	99	98	0	741	611	352	15	16	3	93	90	0	0	0	0	0	0	0	0	0	0	0	0	0	0	0	0	0	0	0	0	0	0	0	0	0	0	0.000	0.000	0.000	0.000	0.000	0.000	0.000	0.000	0.000	0.000	0.000	0.000	0.000	0.000	283	1076	1943	1573	1573	0.000	0.000	1217	726	0	0	977	596	0	0	100	1	
1	6	8	04: P-10   LM00001435	lmo1506	3361	6992	100	57	57	6	48	49	5	76	43	0	66	59	17	16	16	3	96	93	0	0	0	0	0	0	0	0	0	0	0	0	0	0	0	0	0	0	0	0	0	0	0	0	0	0	0.000	0.000	0.000	0.000	0.000	0.000	0.000	0.000	0.000	0.000	0.000	0.000	0.000	0.000	283	1076	59	52	52	0.000	0.000	9	50	0	0	9	43	0	0	100	1	
1	7	8	04: P-13   LM00001438	lmo1509	3611	6992	100	330	279	136	48	49	7	95	90	0	154	132	67	16	18	11	83	78	0	0	0	0	0	0	0	0	0	0	0	0	0	0	0	0	0	0	0	0	0	0	0	0	0	0	0.000	0.000	0.000	0.000	0.000	0.000	0.000	0.000	0.000	0.000	0.000	0.000	0.000	0.000	283	1076	420	347	347	0.000	0.000	282	138	0	0	231	116	0	0	100	1	
1	8	8	04: P-16   LM00001441	lmo1512	3861	6992	100	274	254	105	49	49	6	93	92	0	240	217	102	16	17	6	92	90	0	0	0	0	0	0	0	0	0	0	0	0	0	0	0	0	0	0	0	0	0	0	0	0	0	0	0.000	0.000	0.000	0.000	0.000	0.000	0.000	0.000	0.000	0.000	0.000	0.000	0.000	0.000	283	1076	449	406	406	0.000	0.000	225	224	0	0	205	201	0	0	100	1	
1	9	8	04: P-19   LM00001443	lmo1515	4111	6992	100	84	80	21	48	49	5	86	79	0	94	78	35	16	16	2	90	87	0	0	0	0	0	0	0	0	0	0	0	0	0	0	0	0	0	0	0	0	0	0	0	0	0	0	0.000	0.000	0.000	0.000	0.000	0.000	0.000	0.000	0.000	0.000	0.000	0.000	0.000	0.000	283	1076	114	94	94	0.000	0.000	36	78	0	0	32	62	0	0	100	1	
1	10	8	04: P-22   LM00000419	lmo1518	4361	6992	100	180	157	62	47	47	5	94	90	0	257	219	118	16	16	3	96	92	0	0	0	0	0	0	0	0	0	0	0	0	0	0	0	0	0	0	0	0	0	0	0	0	0	0	0.000	0.000	0.000	0.000	0.000	0.000	0.000	0.000	0.000	0.000	0.000	0.000	0.000	0.000	283	1076	374	313	313	0.000	0.000	133	241	0	0	110	203	0	0	100	1	
1	11	8	05: D-01   LM00002541	lmo1589	4611	6992	100	51	51	5	48	48	5	27	6	0	59	48	20	15	15	4	83	79	0	0	0	0	0	0	0	0	0	0	0	0	0	0	0	0	0	0	0	0	0	0	0	0	0	0	0.000	0.000	0.000	0.000	0.000	0.000	0.000	0.000	0.000	0.000	0.000	0.000	0.000	0.000	283	1076	47	36	36	0.000	0.000	3	44	0	0	3	33	0	0	100	1	
1	12	8	05: D-04   LM00001484	lmo1592	4861	6992	100	50	50	4	48	48	5	15	3	0	45	41	13	15	15	3	90	84	0	0	0	0	0	0	0	0	0	0	0	0	0	0	0	0	0	0	0	0	0	0	0	0	0	0	0.000	0.000	0.000	0.000	0.000	0.000	0.000	0.000	0.000	0.000	0.000	0.000	0.000	0.000	283	1076	32	28	28	0.000	0.000	2	30	0	0	2	26	0	0	100	1	
1	13	8	05: D-07   LM00001486	lmo1595	5111	6992	100	98	95	22	48	48	6	98	91	0	89	79	32	15	15	2	90	88	0	0	0	0	0	0	0	0	0	0	0	0	0	0	0	0	0	0	0	0	0	0	0	0	0	0	0.000	0.000	0.000	0.000	0.000	0.000	0.000	0.000	0.000	0.000	0.000	0.000	0.000	0.000	283	1076	124	111	111	0.000	0.000	50	74	0	0	47	64	0	0	100	1	
1	14	8	05: D-10   LM00000445	lmo1598	5361	6992	100	204	185	64	48	48	5	98	95	0	91	82	29	15	16	3	96	94	0	0	0	0	0	0	0	0	0	0	0	0	0	0	0	0	0	0	0	0	0	0	0	0	0	0	0.000	0.000	0.000	0.000	0.000	0.000	0.000	0.000	0.000	0.000	0.000	0.000	0.000	0.000	283	1076	232	204	204	0.000	0.000	156	76	0	0	137	67	0	0	100	1	
1	15	8	05: D-13   LM00000446	lmo1601	5611	6992	100	3342	2548	1741	48	48	5	97	96	0	1181	891	596	14	15	2	92	87	0	0	0	0	0	0	0	0	0	0	0	0	0	0	0	0	0	0	0	0	0	0	0	0	0	0	0.000	0.000	0.000	0.000	0.000	0.000	0.000	0.000	0.000	0.000	0.000	0.000	0.000	0.000	283	1076	4461	3377	3377	0.000	0.000	3294	1167	0	0	2500	877	0	0	100	1	
1	16	8	05: D-16   LM00001490	lmo1604	5861	6992	100	216	204	73	48	48	6	98	95	0	154	139	60	15	16	4	93	92	0	0	0	0	0	0	0	0	0	0	0	0	0	0	0	0	0	0	0	0	0	0	0	0	0	0	0.000	0.000	0.000	0.000	0.000	0.000	0.000	0.000	0.000	0.000	0.000	0.000	0.000	0.000	283	1076	307	280	280	0.000	0.000	168	139	0	0	156	124	0	0	100	1	
1	17	8	05: D-19   LM00002545	lmo1607	6111	6992	100	68	70	14	47	48	5	93	80	0	65	58	20	15	16	2	96	93	0	0	0	0	0	0	0	0	0	0	0	0	0	0	0	0	0	0	0	0	0	0	0	0	0	0	0.000	0.000	0.000	0.000	0.000	0.000	0.000	0.000	0.000	0.000	0.000	0.000	0.000	0.000	283	1076	71	66	66	0.000	0.000	21	50	0	0	23	43	0	0	100	1	
1	1	9	05: D-22   LM00002547	lmo1610	2111	7242	100	57	58	8	49	51	35	2	0	0	64	56	18	16	17	7	88	84	0	0	0	0	0	0	0	0	0	0	0	0	0	0	0	0	0	0	0	0	0	0	0	0	0	0	0.000	0.000	0.000	0.000	0.000	0.000	0.000	0.000	0.000	0.000	0.000	0.000	0.000	0.000	283	1076	56	49	49	0.000	0.000	8	48	0	0	9	40	0	0	100	1	
1	2	9	05: H-01   LM00001539	lmo1685	2361	7242	100	159	141	57	48	50	16	81	75	0	140	120	60	16	18	34	77	73	0	0	0	0	0	0	0	0	0	0	0	0	0	0	0	0	0	0	0	0	0	0	0	0	0	0	0.000	0.000	0.000	0.000	0.000	0.000	0.000	0.000	0.000	0.000	0.000	0.000	0.000	0.000	283	1076	235	197	197	0.000	0.000	111	124	0	0	93	104	0	0	100	1	
1	3	9	05: H-04   LM00001541	lmo1688	2611	7242	100	53	53	7	49	54	54	0	0	0	67	61	18	16	20	33	80	4	0	0	0	0	0	0	0	0	0	0	0	0	0	0	0	0	0	0	0	0	0	0	0	0	0	0	0.000	0.000	0.000	0.000	0.000	0.000	0.000	0.000	0.000	0.000	0.000	0.000	0.000	0.000	283	1076	55	49	49	0.000	0.000	4	51	0	0	4	45	0	0	100	1	
1	4	9	05: H-07   LM00001544	lmo1691	2861	7242	100	150	137	50	48	49	20	82	79	0	108	91	41	16	16	4	93	87	0	0	0	0	0	0	0	0	0	0	0	0	0	0	0	0	0	0	0	0	0	0	0	0	0	0	0.000	0.000	0.000	0.000	0.000	0.000	0.000	0.000	0.000	0.000	0.000	0.000	0.000	0.000	283	1076	194	164	164	0.000	0.000	102	92	0	0	89	75	0	0	100	1	
1	5	9	05: H-10   LM00000459	lmo1694	3111	7242	100	872	719	402	48	48	6	95	91	0	620	502	298	16	16	5	88	87	0	0	0	0	0	0	0	0	0	0	0	0	0	0	0	0	0	0	0	0	0	0	0	0	0	0	0.000	0.000	0.000	0.000	0.000	0.000	0.000	0.000	0.000	0.000	0.000	0.000	0.000	0.000	283	1076	1428	1157	1157	0.000	0.000	824	604	0	0	671	486	0	0	100	1	
1	6	9	05: H-13   LM00002566	lmo1697	3361	7242	100	61	62	8	48	49	5	86	71	0	61	53	19	16	16	3	92	88	0	0	0	0	0	0	0	0	0	0	0	0	0	0	0	0	0	0	0	0	0	0	0	0	0	0	0.000	0.000	0.000	0.000	0.000	0.000	0.000	0.000	0.000	0.000	0.000	0.000	0.000	0.000	283	1076	58	51	51	0.000	0.000	13	45	0	0	14	37	0	0	100	1	
1	7	9	05: H-16   LM00000461	lmo1700	3611	7242	100	71	70	13	48	48	5	88	77	0	100	85	36	16	16	3	95	92	0	0	0	0	0	0	0	0	0	0	0	0	0	0	0	0	0	0	0	0	0	0	0	0	0	0	0.000	0.000	0.000	0.000	0.000	0.000	0.000	0.000	0.000	0.000	0.000	0.000	0.000	0.000	283	1076	107	91	91	0.000	0.000	23	84	0	0	22	69	0	0	100	1	
1	8	9	05: H-19   LM00000462	lmo1703	3861	7242	100	570	474	242	47	48	5	99	95	0	387	307	168	15	16	2	98	94	0	0	0	0	0	0	0	0	0	0	0	0	0	0	0	0	0	0	0	0	0	0	0	0	0	0	0.000	0.000	0.000	0.000	0.000	0.000	0.000	0.000	0.000	0.000	0.000	0.000	0.000	0.000	283	1076	895	719	719	0.000	0.000	523	372	0	0	427	292	0	0	100	1	
1	9	9	05: H-22   LM00001552	lmo1706	4111	7242	100	158	144	53	47	48	5	95	92	0	129	114	50	16	17	4	95	93	0	0	0	0	0	0	0	0	0	0	0	0	0	0	0	0	0	0	0	0	0	0	0	0	0	0	0.000	0.000	0.000	0.000	0.000	0.000	0.000	0.000	0.000	0.000	0.000	0.000	0.000	0.000	283	1076	224	195	195	0.000	0.000	111	113	0	0	97	98	0	0	100	1	
1	10	9	05: L-01   LM00002580	lmo1781	4361	7242	100	50	50	5	48	48	5	31	9	0	63	54	21	15	16	2	92	87	0	0	0	0	0	0	0	0	0	0	0	0	0	0	0	0	0	0	0	0	0	0	0	0	0	0	0.000	0.000	0.000	0.000	0.000	0.000	0.000	0.000	0.000	0.000	0.000	0.000	0.000	0.000	283	1076	50	41	41	0.000	0.000	2	48	0	0	2	39	0	0	100	1	
1	11	9	05: L-04   LM00001597	lmo1784	4611	7242	100	6325	5023	2824	47	48	5	100	100	0	6208	4933	2935	15	16	4	99	95	0	0	0	0	0	0	0	0	0	0	0	0	0	0	0	0	0	0	0	0	0	0	0	0	0	0	0.000	0.000	0.000	0.000	0.000	0.000	0.000	0.000	0.000	0.000	0.000	0.000	0.000	0.000	283	1076	12471	9894	9894	0.000	0.000	6278	6193	0	0	4976	4918	0	0	100	1	
1	12	9	05: L-07   LM00000485	lmo1787	4861	7242	100	1412	1045	676	48	49	8	93	87	0	1223	912	598	15	16	10	82	80	0	0	0	0	0	0	0	0	0	0	0	0	0	0	0	0	0	0	0	0	0	0	0	0	0	0	0.000	0.000	0.000	0.000	0.000	0.000	0.000	0.000	0.000	0.000	0.000	0.000	0.000	0.000	283	1076	2572	1894	1894	0.000	0.000	1364	1208	0	0	997	897	0	0	100	1	
1	13	9	05: L-10   LM00002582	lmo1790	5111	7242	100	90	88	23	49	50	18	77	55	0	75	66	27	15	18	21	79	73	0	0	0	0	0	0	0	0	0	0	0	0	0	0	0	0	0	0	0	0	0	0	0	0	0	0	0.000	0.000	0.000	0.000	0.000	0.000	0.000	0.000	0.000	0.000	0.000	0.000	0.000	0.000	283	1076	101	90	90	0.000	0.000	41	60	0	0	39	51	0	0	100	1	
1	14	9	05: L-13   LM00001602	lmo1793	5361	7242	100	182	159	61	48	49	5	94	89	0	98	85	39	15	16	3	90	87	0	0	0	0	0	0	0	0	0	0	0	0	0	0	0	0	0	0	0	0	0	0	0	0	0	0	0.000	0.000	0.000	0.000	0.000	0.000	0.000	0.000	0.000	0.000	0.000	0.000	0.000	0.000	283	1076	217	181	181	0.000	0.000	134	83	0	0	111	70	0	0	100	1	
1	15	9	05: L-16   LM00000486	lmo1796	5611	7242	100	1871	1571	829	48	48	5	100	99	0	1495	1246	685	14	15	3	98	95	0	0	0	0	0	0	0	0	0	0	0	0	0	0	0	0	0	0	0	0	0	0	0	0	0	0	0.000	0.000	0.000	0.000	0.000	0.000	0.000	0.000	0.000	0.000	0.000	0.000	0.000	0.000	283	1076	3304	2755	2755	0.000	0.000	1823	1481	0	0	1523	1232	0	0	100	1	
1	16	9	05: L-19   LM00001606	lmo1799	5861	7242	100	52	52	5	47	48	5	53	18	0	58	53	13	15	15	2	99	97	0	0	0	0	0	0	0	0	0	0	0	0	0	0	0	0	0	0	0	0	0	0	0	0	0	0	0.000	0.000	0.000	0.000	0.000	0.000	0.000	0.000	0.000	0.000	0.000	0.000	0.000	0.000	283	1076	48	43	43	0.000	0.000	5	43	0	0	5	38	0	0	100	1	
1	17	9	05: L-22   LM00001608	lmo1802	6111	7242	100	60	61	9	48	48	6	75	51	0	76	64	24	15	15	3	93	88	0	0	0	0	0	0	0	0	0	0	0	0	0	0	0	0	0	0	0	0	0	0	0	0	0	0	0.000	0.000	0.000	0.000	0.000	0.000	0.000	0.000	0.000	0.000	0.000	0.000	0.000	0.000	283	1076	73	62	62	0.000	0.000	12	61	0	0	13	49	0	0	100	1	
1	1	10	05: P-01   LM00000504	lmo1877	2111	7492	100	438	376	173	49	50	8	96	91	0	134	114	53	16	18	14	83	80	0	0	0	0	0	0	0	0	0	0	0	0	0	0	0	0	0	0	0	0	0	0	0	0	0	0	0.000	0.000	0.000	0.000	0.000	0.000	0.000	0.000	0.000	0.000	0.000	0.000	0.000	0.000	283	1076	507	425	425	0.000	0.000	389	118	0	0	327	98	0	0	100	1	
1	2	10	05: P-04   LM00001659	lmo1880	2361	7492	100	68	67	12	49	52	15	62	12	0	72	64	23	16	23	34	76	14	0	0	0	0	0	0	0	0	0	0	0	0	0	0	0	0	0	0	0	0	0	0	0	0	0	0	0.000	0.000	0.000	0.000	0.000	0.000	0.000	0.000	0.000	0.000	0.000	0.000	0.000	0.000	283	1076	75	66	66	0.000	0.000	19	56	0	0	18	48	0	0	100	1	
1	3	10	05: P-07   LM00000505	lmo1883	2611	7492	100	406	318	172	49	51	31	79	74	0	155	124	68	16	17	13	79	75	0	0	0	0	0	0	0	0	0	0	0	0	0	0	0	0	0	0	0	0	0	0	0	0	0	0	0.000	0.000	0.000	0.000	0.000	0.000	0.000	0.000	0.000	0.000	0.000	0.000	0.000	0.000	283	1076	496	377	377	0.000	0.000	357	139	0	0	269	108	0	0	100	1	
1	4	10	05: P-10   LM00001663	lmo1886	2861	7492	100	130	123	45	48	48	6	94	83	0	93	83	40	16	16	4	96	89	0	0	0	0	0	0	0	0	0	0	0	0	0	0	0	0	0	0	0	0	0	0	0	0	0	0	0.000	0.000	0.000	0.000	0.000	0.000	0.000	0.000	0.000	0.000	0.000	0.000	0.000	0.000	283	1076	159	142	142	0.000	0.000	82	77	0	0	75	67	0	0	100	1	
1	5	10	05: P-13   LM00002592	lmo1889	3111	7492	100	67	68	13	48	48	5	87	73	0	65	57	19	15	16	2	96	93	0	0	0	0	0	0	0	0	0	0	0	0	0	0	0	0	0	0	0	0	0	0	0	0	0	0	0.000	0.000	0.000	0.000	0.000	0.000	0.000	0.000	0.000	0.000	0.000	0.000	0.000	0.000	283	1076	69	62	62	0.000	0.000	19	50	0	0	20	42	0	0	100	1	
1	6	10	05: P-16   LM00000507	lmo1892	3361	7492	100	295	270	106	47	49	5	98	96	0	241	218	95	15	16	3	96	93	0	0	0	0	0	0	0	0	0	0	0	0	0	0	0	0	0	0	0	0	0	0	0	0	0	0	0.000	0.000	0.000	0.000	0.000	0.000	0.000	0.000	0.000	0.000	0.000	0.000	0.000	0.000	283	1076	474	426	426	0.000	0.000	248	226	0	0	223	203	0	0	100	1	
1	7	10	05: P-19   LM00002595	lmo1895	3611	7492	100	191	180	58	48	48	5	99	95	0	135	122	48	16	16	3	94	92	0	0	0	0	0	0	0	0	0	0	0	0	0	0	0	0	0	0	0	0	0	0	0	0	0	0	0.000	0.000	0.000	0.000	0.000	0.000	0.000	0.000	0.000	0.000	0.000	0.000	0.000	0.000	283	1076	262	238	238	0.000	0.000	143	119	0	0	132	106	0	0	100	1	
1	8	10	05: P-22   LM00000510	lmo1898	3861	7492	100	476	410	195	47	48	5	98	95	0	207	175	89	16	16	3	92	88	0	0	0	0	0	0	0	0	0	0	0	0	0	0	0	0	0	0	0	0	0	0	0	0	0	0	0.000	0.000	0.000	0.000	0.000	0.000	0.000	0.000	0.000	0.000	0.000	0.000	0.000	0.000	283	1076	620	522	522	0.000	0.000	429	191	0	0	363	159	0	0	100	1	
1	9	10	06: D-01   LM00002609	lmo1969	4111	7492	100	53	54	6	48	49	5	56	22	0	67	59	20	16	16	2	91	90	0	0	0	0	0	0	0	0	0	0	0	0	0	0	0	0	0	0	0	0	0	0	0	0	0	0	0.000	0.000	0.000	0.000	0.000	0.000	0.000	0.000	0.000	0.000	0.000	0.000	0.000	0.000	283	1076	56	49	49	0.000	0.000	5	51	0	0	6	43	0	0	100	1	
1	10	10	06: D-04   LM00002612	lmo1972	4361	7492	100	95	93	23	47	47	7	93	90	0	108	98	39	15	16	4	93	90	0	0	0	0	0	0	0	0	0	0	0	0	0	0	0	0	0	0	0	0	0	0	0	0	0	0	0.000	0.000	0.000	0.000	0.000	0.000	0.000	0.000	0.000	0.000	0.000	0.000	0.000	0.000	283	1076	141	129	129	0.000	0.000	48	93	0	0	46	83	0	0	100	1	
1	11	10	06: D-07   LM00000528	lmo1975	4611	7492	100	83	81	20	48	48	5	90	83	0	86	80	36	15	15	3	95	92	0	0	0	0	0	0	0	0	0	0	0	0	0	0	0	0	0	0	0	0	0	0	0	0	0	0	0.000	0.000	0.000	0.000	0.000	0.000	0.000	0.000	0.000	0.000	0.000	0.000	0.000	0.000	283	1076	106	98	98	0.000	0.000	35	71	0	0	33	65	0	0	100	1	
1	12	10	06: D-10   LM00000531	lmo1978	4861	7492	100	577	517	226	48	49	6	99	97	0	363	325	149	15	15	3	98	96	0	0	0	0	0	0	0	0	0	0	0	0	0	0	0	0	0	0	0	0	0	0	0	0	0	0	0.000	0.000	0.000	0.000	0.000	0.000	0.000	0.000	0.000	0.000	0.000	0.000	0.000	0.000	283	1076	877	779	779	0.000	0.000	529	348	0	0	469	310	0	0	100	1	
1	13	10	06: D-13   LM00002615	lmo1981	5111	7492	100	55	55	6	48	48	5	69	34	0	60	52	18	14	15	3	94	87	0	0	0	0	0	0	0	0	0	0	0	0	0	0	0	0	0	0	0	0	0	0	0	0	0	0	0.000	0.000	0.000	0.000	0.000	0.000	0.000	0.000	0.000	0.000	0.000	0.000	0.000	0.000	283	1076	53	45	45	0.000	0.000	7	46	0	0	7	38	0	0	100	1	
1	14	10	06: D-16   LM00001709	lmo1984	5361	7492	100	67	66	14	48	48	5	83	72	0	71	65	28	15	15	2	92	90	0	0	0	0	0	0	0	0	0	0	0	0	0	0	0	0	0	0	0	0	0	0	0	0	0	0	0.000	0.000	0.000	0.000	0.000	0.000	0.000	0.000	0.000	0.000	0.000	0.000	0.000	0.000	283	1076	75	68	68	0.000	0.000	19	56	0	0	18	50	0	0	100	1	
1	15	10	06: D-19   LM00000533	lmo1987	5611	7492	100	55	55	7	48	48	5	55	34	0	67	56	24	15	15	2	84	81	0	0	0	0	0	0	0	0	0	0	0	0	0	0	0	0	0	0	0	0	0	0	0	0	0	0	0.000	0.000	0.000	0.000	0.000	0.000	0.000	0.000	0.000	0.000	0.000	0.000	0.000	0.000	283	1076	59	48	48	0.000	0.000	7	52	0	0	7	41	0	0	100	1	
1	16	10	06: D-22   LM00001714	lmo1990	5861	7492	100	51	51	5	46	47	5	53	16	0	53	44	18	15	15	2	86	82	0	0	0	0	0	0	0	0	0	0	0	0	0	0	0	0	0	0	0	0	0	0	0	0	0	0	0.000	0.000	0.000	0.000	0.000	0.000	0.000	0.000	0.000	0.000	0.000	0.000	0.000	0.000	283	1076	43	34	34	0.000	0.000	5	38	0	0	5	29	0	0	100	1	
1	17	10	06: H-01   LM00001760	lmo2065	6111	7492	100	67	69	14	47	47	5	89	78	0	62	54	20	15	15	3	90	86	0	0	0	0	0	0	0	0	0	0	0	0	0	0	0	0	0	0	0	0	0	0	0	0	0	0	0.000	0.000	0.000	0.000	0.000	0.000	0.000	0.000	0.000	0.000	0.000	0.000	0.000	0.000	283	1076	67	61	61	0.000	0.000	20	47	0	0	22	39	0	0	100	1	
1	1	11	06: H-04   LM00000552	lmo2068	2111	7742	100	2842	2311	1243	48	49	6	99	98	0	584	491	270	16	17	3	93	91	0	0	0	0	0	0	0	0	0	0	0	0	0	0	0	0	0	0	0	0	0	0	0	0	0	0	0.000	0.000	0.000	0.000	0.000	0.000	0.000	0.000	0.000	0.000	0.000	0.000	0.000	0.000	283	1076	3362	2738	2738	0.000	0.000	2794	568	0	0	2263	475	0	0	100	1	
1	2	11	06: H-07   LM00002627	lmo2071	2361	7742	100	93	90	27	48	49	5	89	82	0	88	75	38	16	17	4	83	78	0	0	0	0	0	0	0	0	0	0	0	0	0	0	0	0	0	0	0	0	0	0	0	0	0	0	0.000	0.000	0.000	0.000	0.000	0.000	0.000	0.000	0.000	0.000	0.000	0.000	0.000	0.000	283	1076	117	101	101	0.000	0.000	45	72	0	0	42	59	0	0	100	1	
1	3	11	06: H-10   LM00001763	lmo2074	2611	7742	100	61	62	9	48	49	5	87	61	0	71	61	22	16	17	3	89	87	0	0	0	0	0	0	0	0	0	0	0	0	0	0	0	0	0	0	0	0	0	0	0	0	0	0	0.000	0.000	0.000	0.000	0.000	0.000	0.000	0.000	0.000	0.000	0.000	0.000	0.000	0.000	283	1076	68	59	59	0.000	0.000	13	55	0	0	14	45	0	0	100	1	
1	4	11	06: H-13   LM00002628	lmo2077	2861	7742	100	101	94	25	48	49	5	92	87	0	81	73	30	16	16	3	92	88	0	0	0	0	0	0	0	0	0	0	0	0	0	0	0	0	0	0	0	0	0	0	0	0	0	0	0.000	0.000	0.000	0.000	0.000	0.000	0.000	0.000	0.000	0.000	0.000	0.000	0.000	0.000	283	1076	118	103	103	0.000	0.000	53	65	0	0	46	57	0	0	100	1	
1	5	11	06: H-16   LM00002629	lmo2080	3111	7742	100	110	107	34	48	48	5	93	86	0	95	82	35	15	16	3	92	88	0	0	0	0	0	0	0	0	0	0	0	0	0	0	0	0	0	0	0	0	0	0	0	0	0	0	0.000	0.000	0.000	0.000	0.000	0.000	0.000	0.000	0.000	0.000	0.000	0.000	0.000	0.000	283	1076	142	126	126	0.000	0.000	62	80	0	0	59	67	0	0	100	1	
1	6	11	06: H-19   LM00001769	lmo2083	3361	7742	100	79	79	21	48	48	5	87	81	0	61	53	21	16	16	3	89	83	0	0	0	0	0	0	0	0	0	0	0	0	0	0	0	0	0	0	0	0	0	0	0	0	0	0	0.000	0.000	0.000	0.000	0.000	0.000	0.000	0.000	0.000	0.000	0.000	0.000	0.000	0.000	283	1076	76	68	68	0.000	0.000	31	45	0	0	31	37	0	0	100	1	
1	7	11	06: H-22   LM00002632	lmo2086	3611	7742	100	72	77	22	47	48	5	85	78	0	73	64	27	16	16	2	91	87	0	0	0	0	0	0	0	0	0	0	0	0	0	0	0	0	0	0	0	0	0	0	0	0	0	0	0.000	0.000	0.000	0.000	0.000	0.000	0.000	0.000	0.000	0.000	0.000	0.000	0.000	0.000	283	1076	82	78	78	0.000	0.000	25	57	0	0	30	48	0	0	100	1	
1	8	11	06: L-01   LM00001807	lmo2161	3861	7742	100	55	56	6	47	48	5	70	39	0	71	58	26	16	16	3	83	80	0	0	0	0	0	0	0	0	0	0	0	0	0	0	0	0	0	0	0	0	0	0	0	0	0	0	0.000	0.000	0.000	0.000	0.000	0.000	0.000	0.000	0.000	0.000	0.000	0.000	0.000	0.000	283	1076	63	51	51	0.000	0.000	8	55	0	0	9	42	0	0	100	1	
1	9	11	06: L-04   LM00001809	lmo2164	4111	7742	100	52	52	4	48	49	5	31	6	0	61	54	16	16	16	3	94	92	0	0	0	0	0	0	0	0	0	0	0	0	0	0	0	0	0	0	0	0	0	0	0	0	0	0	0.000	0.000	0.000	0.000	0.000	0.000	0.000	0.000	0.000	0.000	0.000	0.000	0.000	0.000	283	1076	49	42	42	0.000	0.000	4	45	0	0	4	38	0	0	100	1	
1	10	11	06: L-07   LM00002644	lmo2167	4361	7742	100	64	63	11	46	47	5	83	69	0	60	51	19	16	16	3	85	80	0	0	0	0	0	0	0	0	0	0	0	0	0	0	0	0	0	0	0	0	0	0	0	0	0	0	0.000	0.000	0.000	0.000	0.000	0.000	0.000	0.000	0.000	0.000	0.000	0.000	0.000	0.000	283	1076	62	52	52	0.000	0.000	18	44	0	0	17	35	0	0	100	1	
1	11	11	06: L-10   LM00001813	lmo2170	4611	7742	100	50	50	4	48	48	5	18	4	0	58	50	17	15	16	3	90	86	0	0	0	0	0	0	0	0	0	0	0	0	0	0	0	0	0	0	0	0	0	0	0	0	0	0	0.000	0.000	0.000	0.000	0.000	0.000	0.000	0.000	0.000	0.000	0.000	0.000	0.000	0.000	283	1076	45	37	37	0.000	0.000	2	43	0	0	2	35	0	0	100	1	
1	12	11	06: L-13   LM00000584	lmo2173	4861	7742	100	379	325	157	47	48	6	96	92	0	170	144	75	15	15	5	89	86	0	0	0	0	0	0	0	0	0	0	0	0	0	0	0	0	0	0	0	0	0	0	0	0	0	0	0.000	0.000	0.000	0.000	0.000	0.000	0.000	0.000	0.000	0.000	0.000	0.000	0.000	0.000	283	1076	487	407	407	0.000	0.000	332	155	0	0	278	129	0	0	100	1	
1	13	11	06: L-16   LM00002645	lmo2176	5111	7742	100	52	53	7	48	49	15	5	1	0	63	56	17	15	18	30	79	2	0	0	0	0	0	0	0	0	0	0	0	0	0	0	0	0	0	0	0	0	0	0	0	0	0	0	0.000	0.000	0.000	0.000	0.000	0.000	0.000	0.000	0.000	0.000	0.000	0.000	0.000	0.000	283	1076	52	46	46	0.000	0.000	4	48	0	0	5	41	0	0	100	1	
1	14	11	06: L-19   LM00000586	lmo2179	5361	7742	100	51	51	4	47	48	5	33	9	0	67	59	21	15	15	2	88	86	0	0	0	0	0	0	0	0	0	0	0	0	0	0	0	0	0	0	0	0	0	0	0	0	0	0	0.000	0.000	0.000	0.000	0.000	0.000	0.000	0.000	0.000	0.000	0.000	0.000	0.000	0.000	283	1076	56	48	48	0.000	0.000	4	52	0	0	4	44	0	0	100	1	
1	15	11	06: L-22   LM00001817	lmo2182	5611	7742	100	49	49	4	47	48	5	26	4	0	61	51	19	14	15	2	91	86	0	0	0	0	0	0	0	0	0	0	0	0	0	0	0	0	0	0	0	0	0	0	0	0	0	0	0.000	0.000	0.000	0.000	0.000	0.000	0.000	0.000	0.000	0.000	0.000	0.000	0.000	0.000	283	1076	49	39	39	0.000	0.000	2	47	0	0	2	37	0	0	100	1	
1	16	11	06: P-01   LM00002664	lmo2257	5861	7742	100	484	473	180	47	47	5	100	100	0	493	496	204	15	15	3	99	98	0	0	0	0	0	0	0	0	0	0	0	0	0	0	0	0	0	0	0	0	0	0	0	0	0	0	0.000	0.000	0.000	0.000	0.000	0.000	0.000	0.000	0.000	0.000	0.000	0.000	0.000	0.000	283	1076	915	907	907	0.000	0.000	437	478	0	0	426	481	0	0	100	1	
1	17	11	06: P-04   LM00002667	lmo2260	6111	7742	100	51	51	4	47	48	5	43	10	0	57	48	19	15	15	3	86	81	0	0	0	0	0	0	0	0	0	0	0	0	0	0	0	0	0	0	0	0	0	0	0	0	0	0	0.000	0.000	0.000	0.000	0.000	0.000	0.000	0.000	0.000	0.000	0.000	0.000	0.000	0.000	283	1076	46	37	37	0.000	0.000	4	42	0	0	4	33	0	0	100	1	
1	1	12	06: P-07   LM00001856	lmo2263	2111	7992	100	56	58	12	49	51	19	11	2	0	88	72	32	17	21	45	70	5	0	0	0	0	0	0	0	0	0	0	0	0	0	0	0	0	0	0	0	0	0	0	0	0	0	0	0.000	0.000	0.000	0.000	0.000	0.000	0.000	0.000	0.000	0.000	0.000	0.000	0.000	0.000	283	1076	78	64	64	0.000	0.000	7	71	0	0	9	55	0	0	100	1	
1	2	12	06: P-10   LM00002671	lmo2266	2361	7992	100	60	60	10	48	52	28	3	1	0	75	64	25	16	24	59	51	0	0	0	0	0	0	0	0	0	0	0	0	0	0	0	0	0	0	0	0	0	0	0	0	0	0	0	0.000	0.000	0.000	0.000	0.000	0.000	0.000	0.000	0.000	0.000	0.000	0.000	0.000	0.000	283	1076	71	60	60	0.000	0.000	12	59	0	0	12	48	0	0	100	1	
1	3	12	06: P-13   LM00000607	lmo2269	2611	7992	100	300	276	110	48	49	8	95	92	0	331	298	131	16	18	17	91	88	0	0	0	0	0	0	0	0	0	0	0	0	0	0	0	0	0	0	0	0	0	0	0	0	0	0	0.000	0.000	0.000	0.000	0.000	0.000	0.000	0.000	0.000	0.000	0.000	0.000	0.000	0.000	283	1076	567	510	510	0.000	0.000	252	315	0	0	228	282	0	0	100	1	
1	4	12	06: P-16   LM00001861	lmo2272	2861	7992	100	52	52	5	47	47	5	50	15	0	72	60	23	16	16	2	91	87	0	0	0	0	0	0	0	0	0	0	0	0	0	0	0	0	0	0	0	0	0	0	0	0	0	0	0.000	0.000	0.000	0.000	0.000	0.000	0.000	0.000	0.000	0.000	0.000	0.000	0.000	0.000	283	1076	61	49	49	0.000	0.000	5	56	0	0	5	44	0	0	100	1	
1	5	12	06: P-19   LM00001863	lmo2275	3111	7992	100	51	52	5	47	47	5	43	12	0	68	56	23	16	16	3	85	81	0	0	0	0	0	0	0	0	0	0	0	0	0	0	0	0	0	0	0	0	0	0	0	0	0	0	0.000	0.000	0.000	0.000	0.000	0.000	0.000	0.000	0.000	0.000	0.000	0.000	0.000	0.000	283	1076	56	45	45	0.000	0.000	4	52	0	0	5	40	0	0	100	1	
1	6	12	06: P-22   LM00002675	lmo2278	3361	7992	100	53	53	5	48	49	5	46	12	0	66	60	18	16	16	4	92	89	0	0	0	0	0	0	0	0	0	0	0	0	0	0	0	0	0	0	0	0	0	0	0	0	0	0	0.000	0.000	0.000	0.000	0.000	0.000	0.000	0.000	0.000	0.000	0.000	0.000	0.000	0.000	283	1076	55	49	49	0.000	0.000	5	50	0	0	5	44	0	0	100	1	
1	7	12	07: D-01   LM00001884	lmo2349	3611	7992	100	61	62	10	48	48	6	76	53	0	77	66	23	15	16	3	92	89	0	0	0	0	0	0	0	0	0	0	0	0	0	0	0	0	0	0	0	0	0	0	0	0	0	0	0.000	0.000	0.000	0.000	0.000	0.000	0.000	0.000	0.000	0.000	0.000	0.000	0.000	0.000	283	1076	75	65	65	0.000	0.000	13	62	0	0	14	51	0	0	100	1	
1	8	12	07: D-04   LM00001886	lmo2352	3861	7992	100	86	84	18	47	48	5	94	90	0	65	59	19	16	16	2	96	91	0	0	0	0	0	0	0	0	0	0	0	0	0	0	0	0	0	0	0	0	0	0	0	0	0	0	0.000	0.000	0.000	0.000	0.000	0.000	0.000	0.000	0.000	0.000	0.000	0.000	0.000	0.000	283	1076	88	80	80	0.000	0.000	39	49	0	0	37	43	0	0	100	1	
1	9	12	07: D-07   LM00001889	lmo2355	4111	7992	100	51	52	4	48	48	7	25	3	0	50	44	14	16	17	7	84	80	0	0	0	0	0	0	0	0	0	0	0	0	0	0	0	0	0	0	0	0	0	0	0	0	0	0	0.000	0.000	0.000	0.000	0.000	0.000	0.000	0.000	0.000	0.000	0.000	0.000	0.000	0.000	283	1076	37	32	32	0.000	0.000	3	34	0	0	4	28	0	0	100	1	
1	10	12	07: D-10   LM00002706	lmo2358	4361	7992	100	362	319	123	47	47	6	96	92	0	143	131	59	15	16	3	92	90	0	0	0	0	0	0	0	0	0	0	0	0	0	0	0	0	0	0	0	0	0	0	0	0	0	0	0.000	0.000	0.000	0.000	0.000	0.000	0.000	0.000	0.000	0.000	0.000	0.000	0.000	0.000	283	1076	443	388	388	0.000	0.000	315	128	0	0	272	116	0	0	100	1	
1	11	12	07: D-13   LM00000626	lmo2361	4611	7992	100	81	82	19	48	48	5	92	89	0	104	95	42	15	16	5	89	85	0	0	0	0	0	0	0	0	0	0	0	0	0	0	0	0	0	0	0	0	0	0	0	0	0	0	0.000	0.000	0.000	0.000	0.000	0.000	0.000	0.000	0.000	0.000	0.000	0.000	0.000	0.000	283	1076	122	114	114	0.000	0.000	33	89	0	0	34	80	0	0	100	1	
1	12	12	07: D-16   LM00002708	lmo2364	4861	7992	100	51	51	5	48	49	6	32	3	0	57	51	17	15	16	5	89	82	0	0	0	0	0	0	0	0	0	0	0	0	0	0	0	0	0	0	0	0	0	0	0	0	0	0	0.000	0.000	0.000	0.000	0.000	0.000	0.000	0.000	0.000	0.000	0.000	0.000	0.000	0.000	283	1076	45	39	39	0.000	0.000	3	42	0	0	3	36	0	0	100	1	
1	13	12	07: D-19   LM00000629	lmo2367	5111	7992	100	115	105	27	48	48	5	94	92	0	81	72	27	15	15	3	93	89	0	0	0	0	0	0	0	0	0	0	0	0	0	0	0	0	0	0	0	0	0	0	0	0	0	0	0.000	0.000	0.000	0.000	0.000	0.000	0.000	0.000	0.000	0.000	0.000	0.000	0.000	0.000	283	1076	133	114	114	0.000	0.000	67	66	0	0	57	57	0	0	100	1	
1	14	12	07: D-22   LM00000630	lmo2370	5361	7992	100	61	62	11	47	47	4	81	69	0	68	58	22	15	15	2	91	88	0	0	0	0	0	0	0	0	0	0	0	0	0	0	0	0	0	0	0	0	0	0	0	0	0	0	0.000	0.000	0.000	0.000	0.000	0.000	0.000	0.000	0.000	0.000	0.000	0.000	0.000	0.000	283	1076	67	58	58	0.000	0.000	14	53	0	0	15	43	0	0	100	1	
1	15	12	07: H-01   LM00002727	lmo2445	5611	7992	100	52	53	6	47	48	5	61	25	0	58	52	16	15	15	2	96	92	0	0	0	0	0	0	0	0	0	0	0	0	0	0	0	0	0	0	0	0	0	0	0	0	0	0	0.000	0.000	0.000	0.000	0.000	0.000	0.000	0.000	0.000	0.000	0.000	0.000	0.000	0.000	283	1076	48	43	43	0.000	0.000	5	43	0	0	6	37	0	0	100	1	
1	16	12	07: H-04   LM00000650	lmo2448	5861	7992	100	791	671	334	47	47	5	98	96	0	429	357	187	15	15	2	98	92	0	0	0	0	0	0	0	0	0	0	0	0	0	0	0	0	0	0	0	0	0	0	0	0	0	0	0.000	0.000	0.000	0.000	0.000	0.000	0.000	0.000	0.000	0.000	0.000	0.000	0.000	0.000	283	1076	1158	966	966	0.000	0.000	744	414	0	0	624	342	0	0	100	1	
1	17	12	07: H-07   LM00000653	lmo2451	6111	7992	100	477	403	213	47	48	5	95	92	0	434	358	192	15	15	3	92	90	0	0	0	0	0	0	0	0	0	0	0	0	0	0	0	0	0	0	0	0	0	0	0	0	0	0	0.000	0.000	0.000	0.000	0.000	0.000	0.000	0.000	0.000	0.000	0.000	0.000	0.000	0.000	283	1076	849	699	699	0.000	0.000	430	419	0	0	356	343	0	0	100	1	
1	1	13	07: H-10   LM00002834	lmo2454	2111	8242	100	485	406	218	49	1558	8135	0	0	0	230	190	103	18	2326	10363	0	0	0	0	0	0	0	0	0	0	0	0	0	0	0	0	0	0	0	0	0	0	0	0	0	0	0	0	0.000	0.000	0.000	0.000	0.000	0.000	0.000	0.000	0.000	0.000	0.000	0.000	0.000	0.000	283	1076	648	529	529	0.000	0.000	436	212	0	0	357	172	0	0	100	1	
1	2	13	07: H-13   LM00000657	lmo2457	2361	8242	100	5780	4832	2615	48	1103	7622	6	0	0	6399	5325	2829	18	1465	9229	0	0	0	0	0	0	0	0	0	0	0	0	0	0	0	0	0	0	0	0	0	0	0	0	0	0	0	0	0.000	0.000	0.000	0.000	0.000	0.000	0.000	0.000	0.000	0.000	0.000	0.000	0.000	0.000	283	1076	12113	10091	10091	0.000	0.000	5732	6381	0	0	4784	5307	0	0	100	1	
1	3	13	07: H-16   LM00000660	lmo2460	2611	8242	100	1312	1107	586	49	50	11	97	95	0	584	489	257	17	18	12	88	85	0	0	0	0	0	0	0	0	0	0	0	0	0	0	0	0	0	0	0	0	0	0	0	0	0	0	0.000	0.000	0.000	0.000	0.000	0.000	0.000	0.000	0.000	0.000	0.000	0.000	0.000	0.000	283	1076	1830	1530	1530	0.000	0.000	1263	567	0	0	1058	472	0	0	100	1	
1	4	13	07: H-19   LM00001933	lmo2463	2861	8242	100	682	598	279	47	48	8	100	98	0	140	126	56	16	18	13	88	84	0	0	0	0	0	0	0	0	0	0	0	0	0	0	0	0	0	0	0	0	0	0	0	0	0	0	0.000	0.000	0.000	0.000	0.000	0.000	0.000	0.000	0.000	0.000	0.000	0.000	0.000	0.000	283	1076	759	661	661	0.000	0.000	635	124	0	0	551	110	0	0	100	1	
1	5	13	07: H-22   LM00002729	lmo2466	3111	8242	100	54	54	8	48	49	7	43	18	0	75	62	32	15	16	5	78	72	0	0	0	0	0	0	0	0	0	0	0	0	0	0	0	0	0	0	0	0	0	0	0	0	0	0	0.000	0.000	0.000	0.000	0.000	0.000	0.000	0.000	0.000	0.000	0.000	0.000	0.000	0.000	283	1076	66	53	53	0.000	0.000	6	60	0	0	6	47	0	0	100	1	
1	6	13	07: L-01   LM00002744	lmo2541	3361	8242	100	104	104	34	48	49	7	87	85	0	98	83	35	15	16	5	87	84	0	0	0	0	0	0	0	0	0	0	0	0	0	0	0	0	0	0	0	0	0	0	0	0	0	0	0.000	0.000	0.000	0.000	0.000	0.000	0.000	0.000	0.000	0.000	0.000	0.000	0.000	0.000	283	1076	139	124	124	0.000	0.000	56	83	0	0	56	68	0	0	100	1	
1	7	13	07: L-04   LM00001977	lmo2544	3611	8242	100	144	128	47	47	47	5	92	87	0	114	98	48	16	16	4	87	82	0	0	0	0	0	0	0	0	0	0	0	0	0	0	0	0	0	0	0	0	0	0	0	0	0	0	0.000	0.000	0.000	0.000	0.000	0.000	0.000	0.000	0.000	0.000	0.000	0.000	0.000	0.000	283	1076	195	163	163	0.000	0.000	97	98	0	0	81	82	0	0	100	1	
1	8	13	07: L-07   LM00000682	lmo2547	3861	8242	100	167	157	66	47	48	5	93	88	0	130	115	57	16	16	3	92	88	0	0	0	0	0	0	0	0	0	0	0	0	0	0	0	0	0	0	0	0	0	0	0	0	0	0	0.000	0.000	0.000	0.000	0.000	0.000	0.000	0.000	0.000	0.000	0.000	0.000	0.000	0.000	283	1076	234	209	209	0.000	0.000	120	114	0	0	110	99	0	0	100	1	
1	9	13	07: L-10   LM00001979	lmo2550	4111	8242	100	51	52	5	48	48	5	30	11	0	60	50	20	16	16	3	84	78	0	0	0	0	0	0	0	0	0	0	0	0	0	0	0	0	0	0	0	0	0	0	0	0	0	0	0.000	0.000	0.000	0.000	0.000	0.000	0.000	0.000	0.000	0.000	0.000	0.000	0.000	0.000	283	1076	47	38	38	0.000	0.000	3	44	0	0	4	34	0	0	100	1	
1	10	13	07: L-13   LM00001982	lmo2553	4361	8242	100	120	118	38	48	48	5	94	89	0	167	145	72	15	15	2	94	91	0	0	0	0	0	0	0	0	0	0	0	0	0	0	0	0	0	0	0	0	0	0	0	0	0	0	0.000	0.000	0.000	0.000	0.000	0.000	0.000	0.000	0.000	0.000	0.000	0.000	0.000	0.000	283	1076	224	200	200	0.000	0.000	72	152	0	0	70	130	0	0	100	1	
1	11	13	07: L-16   LM00000685	lmo2556	4611	8242	100	2595	2108	1297	47	47	5	99	98	0	4187	3375	2069	15	15	2	93	90	0	0	0	0	0	0	0	0	0	0	0	0	0	0	0	0	0	0	0	0	0	0	0	0	0	0	0.000	0.000	0.000	0.000	0.000	0.000	0.000	0.000	0.000	0.000	0.000	0.000	0.000	0.000	283	1076	6720	5421	5421	0.000	0.000	2548	4172	0	0	2061	3360	0	0	100	1	
1	12	13	07: L-19   LM00000686	lmo2559	4861	8242	100	103	96	30	48	49	5	85	79	0	119	104	50	15	15	3	94	90	0	0	0	0	0	0	0	0	0	0	0	0	0	0	0	0	0	0	0	0	0	0	0	0	0	0	0.000	0.000	0.000	0.000	0.000	0.000	0.000	0.000	0.000	0.000	0.000	0.000	0.000	0.000	283	1076	159	137	137	0.000	0.000	55	104	0	0	48	89	0	0	100	1	
1	13	13	07: L-22   LM00001986	lmo2562	5111	8242	100	183	169	61	47	47	5	97	95	0	160	138	63	15	15	2	94	93	0	0	0	0	0	0	0	0	0	0	0	0	0	0	0	0	0	0	0	0	0	0	0	0	0	0	0.000	0.000	0.000	0.000	0.000	0.000	0.000	0.000	0.000	0.000	0.000	0.000	0.000	0.000	283	1076	281	245	245	0.000	0.000	136	145	0	0	122	123	0	0	100	1	
1	14	13	07: P-01   LM00000721	lmo2637	5361	8242	100	3371	2915	1475	48	48	5	99	99	0	1850	1577	837	15	15	3	98	94	0	0	0	0	0	0	0	0	0	0	0	0	0	0	0	0	0	0	0	0	0	0	0	0	0	0	0.000	0.000	0.000	0.000	0.000	0.000	0.000	0.000	0.000	0.000	0.000	0.000	0.000	0.000	283	1076	5158	4429	4429	0.000	0.000	3323	1835	0	0	2867	1562	0	0	100	1	
1	15	13	07: P-04   LM00000723	lmo2640	5611	8242	100	72	75	41	48	48	5	83	73	0	71	65	47	15	15	2	88	85	0	0	0	0	0	0	0	0	0	0	0	0	0	0	0	0	0	0	0	0	0	0	0	0	0	0	0.000	0.000	0.000	0.000	0.000	0.000	0.000	0.000	0.000	0.000	0.000	0.000	0.000	0.000	283	1076	80	77	77	0.000	0.000	24	56	0	0	27	50	0	0	100	1	
1	16	13	07: P-07   LM00002009	lmo2643	5861	8242	100	66	66	13	46	46	5	88	81	0	70	61	24	15	15	2	91	88	0	0	0	0	0	0	0	0	0	0	0	0	0	0	0	0	0	0	0	0	0	0	0	0	0	0	0.000	0.000	0.000	0.000	0.000	0.000	0.000	0.000	0.000	0.000	0.000	0.000	0.000	0.000	283	1076	75	66	66	0.000	0.000	20	55	0	0	20	46	0	0	100	1	
1	17	13	07: P-10   LM00002010	lmo2646	6111	8242	100	50	50	5	48	48	5	17	3	0	58	48	19	15	15	2	86	83	0	0	0	0	0	0	0	0	0	0	0	0	0	0	0	0	0	0	0	0	0	0	0	0	0	0	0.000	0.000	0.000	0.000	0.000	0.000	0.000	0.000	0.000	0.000	0.000	0.000	0.000	0.000	283	1076	45	35	35	0.000	0.000	2	43	0	0	2	33	0	0	100	1	
1	1	14	07: P-13   LM00000727	lmo2649	2111	8492	100	143	128	49	49	50	8	87	80	0	414	345	185	18	22	23	82	79	0	0	0	0	0	0	0	0	0	0	0	0	0	0	0	0	0	0	0	0	0	0	0	0	0	0	0.000	0.000	0.000	0.000	0.000	0.000	0.000	0.000	0.000	0.000	0.000	0.000	0.000	0.000	283	1076	490	406	406	0.000	0.000	94	396	0	0	79	327	0	0	100	1	
1	2	14	07: P-16   LM00002013	lmo2652	2361	8492	100	98	92	37	48	49	5	74	70	0	114	91	52	17	18	3	79	75	0	0	0	0	0	0	0	0	0	0	0	0	0	0	0	0	0	0	0	0	0	0	0	0	0	0	0.000	0.000	0.000	0.000	0.000	0.000	0.000	0.000	0.000	0.000	0.000	0.000	0.000	0.000	283	1076	147	118	118	0.000	0.000	50	97	0	0	44	74	0	0	100	1	
1	3	14	07: P-19   LM00000730	lmo2655	2611	8492	100	15319	12288	6734	48	49	7	100	100	0	21522	17623	9666	16	17	5	99	97	0	0	0	0	0	0	0	0	0	0	0	0	0	0	0	0	0	0	0	0	0	0	0	0	0	0	0.000	0.000	0.000	0.000	0.000	0.000	0.000	0.000	0.000	0.000	0.000	0.000	0.000	0.000	283	1076	36777	29847	29847	0.000	0.000	15271	21506	0	0	12240	17607	0	0	100	1	
1	4	14	07: P-22   LM00002014	lmo2658	2861	8492	100	71	70	16	48	49	9	77	58	0	75	65	28	16	18	12	81	75	0	0	0	0	0	0	0	0	0	0	0	0	0	0	0	0	0	0	0	0	0	0	0	0	0	0	0.000	0.000	0.000	0.000	0.000	0.000	0.000	0.000	0.000	0.000	0.000	0.000	0.000	0.000	283	1076	82	71	71	0.000	0.000	23	59	0	0	22	49	0	0	100	1	
1	5	14	08: D-01   LM00000764	lmo2729	3111	8492	100	127	113	39	48	49	7	87	80	0	82	70	33	15	16	6	80	77	0	0	0	0	0	0	0	0	0	0	0	0	0	0	0	0	0	0	0	0	0	0	0	0	0	0	0.000	0.000	0.000	0.000	0.000	0.000	0.000	0.000	0.000	0.000	0.000	0.000	0.000	0.000	283	1076	146	120	120	0.000	0.000	79	67	0	0	65	55	0	0	100	1	
1	6	14	08: D-04   LM00002772	lmo2732	3361	8492	100	76	76	15	48	48	5	90	87	0	65	57	23	16	16	3	87	83	0	0	0	0	0	0	0	0	0	0	0	0	0	0	0	0	0	0	0	0	0	0	0	0	0	0	0.000	0.000	0.000	0.000	0.000	0.000	0.000	0.000	0.000	0.000	0.000	0.000	0.000	0.000	283	1076	77	69	69	0.000	0.000	28	49	0	0	28	41	0	0	100	1	
1	7	14	08: D-07   LM00002775	lmo2735	3611	8492	100	52	54	6	48	49	5	45	23	0	56	48	18	16	16	4	83	80	0	0	0	0	0	0	0	0	0	0	0	0	0	0	0	0	0	0	0	0	0	0	0	0	0	0	0.000	0.000	0.000	0.000	0.000	0.000	0.000	0.000	0.000	0.000	0.000	0.000	0.000	0.000	283	1076	44	38	38	0.000	0.000	4	40	0	0	6	32	0	0	100	1	
1	8	14	08: D-10   LM00000765	lmo2738	3861	8492	100	463	395	207	47	48	5	93	91	0	234	194	110	15	16	2	92	90	0	0	0	0	0	0	0	0	0	0	0	0	0	0	0	0	0	0	0	0	0	0	0	0	0	0	0.000	0.000	0.000	0.000	0.000	0.000	0.000	0.000	0.000	0.000	0.000	0.000	0.000	0.000	283	1076	635	527	527	0.000	0.000	416	219	0	0	348	179	0	0	100	1	
1	9	14	08: D-13   LM00002051	lmo2741	4111	8492	100	64	63	8	47	47	6	91	79	0	66	61	20	15	16	4	88	87	0	0	0	0	0	0	0	0	0	0	0	0	0	0	0	0	0	0	0	0	0	0	0	0	0	0	0.000	0.000	0.000	0.000	0.000	0.000	0.000	0.000	0.000	0.000	0.000	0.000	0.000	0.000	283	1076	68	62	62	0.000	0.000	17	51	0	0	16	46	0	0	100	1	
1	10	14	08: D-16   LM00000767	lmo2744	4361	8492	100	71	70	16	48	48	5	84	77	0	73	63	26	15	16	4	84	81	0	0	0	0	0	0	0	0	0	0	0	0	0	0	0	0	0	0	0	0	0	0	0	0	0	0	0.000	0.000	0.000	0.000	0.000	0.000	0.000	0.000	0.000	0.000	0.000	0.000	0.000	0.000	283	1076	81	70	70	0.000	0.000	23	58	0	0	22	48	0	0	100	1	
1	11	14	08: D-19   LM00000768	lmo2747	4611	8492	100	837	710	379	48	48	5	96	95	0	203	170	91	15	15	3	90	85	0	0	0	0	0	0	0	0	0	0	0	0	0	0	0	0	0	0	0	0	0	0	0	0	0	0	0.000	0.000	0.000	0.000	0.000	0.000	0.000	0.000	0.000	0.000	0.000	0.000	0.000	0.000	283	1076	977	817	817	0.000	0.000	789	188	0	0	662	155	0	0	100	1	
1	12	14	08: D-22   LM00002057	lmo2750	4861	8492	100	73	75	17	47	48	6	89	83	0	79	72	34	15	15	5	88	83	0	0	0	0	0	0	0	0	0	0	0	0	0	0	0	0	0	0	0	0	0	0	0	0	0	0	0.000	0.000	0.000	0.000	0.000	0.000	0.000	0.000	0.000	0.000	0.000	0.000	0.000	0.000	283	1076	90	85	85	0.000	0.000	26	64	0	0	28	57	0	0	100	1	
1	13	14	08: H-01   LM00000792	lmo2825	5111	8492	100	105	101	29	47	48	5	94	87	0	103	90	42	15	15	2	92	88	0	0	0	0	0	0	0	0	0	0	0	0	0	0	0	0	0	0	0	0	0	0	0	0	0	0	0.000	0.000	0.000	0.000	0.000	0.000	0.000	0.000	0.000	0.000	0.000	0.000	0.000	0.000	283	1076	146	129	129	0.000	0.000	58	88	0	0	54	75	0	0	100	1	
1	14	14	08: H-04   LM00002087	lmo2828	5361	8492	100	54	54	6	48	51	23	0	0	0	54	47	17	15	20	36	65	0	0	0	0	0	0	0	0	0	0	0	0	0	0	0	0	0	0	0	0	0	0	0	0	0	0	0	0.000	0.000	0.000	0.000	0.000	0.000	0.000	0.000	0.000	0.000	0.000	0.000	0.000	0.000	283	1076	45	38	38	0.000	0.000	6	39	0	0	6	32	0	0	100	1	
1	15	14	08: H-07   LM00002089	lmo2831	5611	8492	100	161	148	55	48	48	5	93	90	0	150	134	64	15	15	3	89	86	0	0	0	0	0	0	0	0	0	0	0	0	0	0	0	0	0	0	0	0	0	0	0	0	0	0	0.000	0.000	0.000	0.000	0.000	0.000	0.000	0.000	0.000	0.000	0.000	0.000	0.000	0.000	283	1076	248	219	219	0.000	0.000	113	135	0	0	100	119	0	0	100	1	
1	16	14	08: H-10   LM00002091	lmo2834	5861	8492	100	57	57	9	48	48	5	68	42	0	53	44	19	15	15	3	83	78	0	0	0	0	0	0	0	0	0	0	0	0	0	0	0	0	0	0	0	0	0	0	0	0	0	0	0.000	0.000	0.000	0.000	0.000	0.000	0.000	0.000	0.000	0.000	0.000	0.000	0.000	0.000	283	1076	47	38	38	0.000	0.000	9	38	0	0	9	29	0	0	100	1	
1	17	14	08: H-13   LM00000796	lmo2837	6111	8492	100	49	49	5	48	48	5	22	8	0	60	52	19	15	15	3	87	83	0	0	0	0	0	0	0	0	0	0	0	0	0	0	0	0	0	0	0	0	0	0	0	0	0	0	0.000	0.000	0.000	0.000	0.000	0.000	0.000	0.000	0.000	0.000	0.000	0.000	0.000	0.000	283	1076	46	38	38	0.000	0.000	1	45	0	0	1	37	0	0	100	1	
1	1	15	08: H-16   LM00000799	lmo2840	2111	8742	100	55	56	6	48	49	10	26	6	0	70	59	22	17	18	8	81	79	0	0	0	0	0	0	0	0	0	0	0	0	0	0	0	0	0	0	0	0	0	0	0	0	0	0	0.000	0.000	0.000	0.000	0.000	0.000	0.000	0.000	0.000	0.000	0.000	0.000	0.000	0.000	283	1076	60	50	50	0.000	0.000	7	53	0	0	8	42	0	0	100	1	
1	2	15	08: H-19   LM00002094	lmo2843	2361	8742	100	104	98	34	49	50	5	80	77	0	67	55	23	16	17	4	83	78	0	0	0	0	0	0	0	0	0	0	0	0	0	0	0	0	0	0	0	0	0	0	0	0	0	0	0.000	0.000	0.000	0.000	0.000	0.000	0.000	0.000	0.000	0.000	0.000	0.000	0.000	0.000	283	1076	106	88	88	0.000	0.000	55	51	0	0	49	39	0	0	100	1	
1	3	15	08: H-22   LM00000800	lmo2846	2611	8742	100	58	57	6	48	49	5	67	44	0	71	60	24	16	16	3	92	84	0	0	0	0	0	0	0	0	0	0	0	0	0	0	0	0	0	0	0	0	0	0	0	0	0	0	0.000	0.000	0.000	0.000	0.000	0.000	0.000	0.000	0.000	0.000	0.000	0.000	0.000	0.000	283	1076	65	53	53	0.000	0.000	10	55	0	0	9	44	0	0	100	1	
1	4	15	08: L-01   EMPTY	EMPTY	2861	8742	100	50	66	111	47	48	6	30	8	0	17	34	115	16	16	6	20	7	0	0	0	0	0	0	0	0	0	0	0	0	0	0	0	0	0	0	0	0	0	0	0	0	0	0	0.000	0.000	0.000	0.000	0.000	0.000	0.000	0.000	0.000	0.000	0.000	0.000	0.000	0.000	283	1076	4	37	37	0.000	0.000	3	1	0	0	19	18	0	0	-75	1	
1	5	15	08: L-04   EMPTY	EMPTY	3111	8742	100	48	49	6	48	49	6	21	4	0	17	18	4	15	15	3	43	21	0	0	0	0	0	0	0	0	0	0	0	0	0	0	0	0	0	0	0	0	0	0	0	0	0	0	0.000	0.000	0.000	0.000	0.000	0.000	0.000	0.000	0.000	0.000	0.000	0.000	0.000	0.000	283	1076	2	4	4	0.000	0.000	0	2	0	0	1	3	0	0	-75	1	
1	6	15	08: L-07   EMPTY	EMPTY	3361	8742	100	49	49	6	48	49	6	12	4	0	16	17	3	16	16	4	20	3	0	0	0	0	0	0	0	0	0	0	0	0	0	0	0	0	0	0	0	0	0	0	0	0	0	0	0.000	0.000	0.000	0.000	0.000	0.000	0.000	0.000	0.000	0.000	0.000	0.000	0.000	0.000	283	1076	1	2	2	0.000	0.000	1	0	0	0	1	1	0	0	-75	1	
1	7	15	09: D-01   LM00000020	lmo0044	3611	8742	100	2692	2242	1333	48	49	9	95	93	0	1466	1231	729	16	16	3	88	86	0	0	0	0	0	0	0	0	0	0	0	0	0	0	0	0	0	0	0	0	0	0	0	0	0	0	0.000	0.000	0.000	0.000	0.000	0.000	0.000	0.000	0.000	0.000	0.000	0.000	0.000	0.000	283	1076	4094	3409	3409	0.000	0.000	2644	1450	0	0	2194	1215	0	0	100	1	
1	8	15	09: D-04   LM00001308	lmo1275	3861	8742	100	120	112	40	48	48	5	89	83	0	80	67	32	15	15	2	87	84	0	0	0	0	0	0	0	0	0	0	0	0	0	0	0	0	0	0	0	0	0	0	0	0	0	0	0.000	0.000	0.000	0.000	0.000	0.000	0.000	0.000	0.000	0.000	0.000	0.000	0.000	0.000	283	1076	137	116	116	0.000	0.000	72	65	0	0	64	52	0	0	100	1	
1	9	15	09: D-07   LM00002819	lmo1469	4111	8742	100	4056	3269	2009	48	48	5	97	94	0	4054	3214	2002	15	16	3	94	89	0	0	0	0	0	0	0	0	0	0	0	0	0	0	0	0	0	0	0	0	0	0	0	0	0	0	0.000	0.000	0.000	0.000	0.000	0.000	0.000	0.000	0.000	0.000	0.000	0.000	0.000	0.000	283	1076	8047	6420	6420	0.000	0.000	4008	4039	0	0	3221	3199	0	0	100	1	
1	10	15	09: D-10   LM00000452	lmo1657	4361	8742	100	1008	844	452	47	48	5	98	95	0	647	561	308	16	16	3	86	85	0	0	0	0	0	0	0	0	0	0	0	0	0	0	0	0	0	0	0	0	0	0	0	0	0	0	0.000	0.000	0.000	0.000	0.000	0.000	0.000	0.000	0.000	0.000	0.000	0.000	0.000	0.000	283	1076	1592	1342	1342	0.000	0.000	961	631	0	0	797	545	0	0	100	1	
1	11	15	09: D-13   lmneg01	lmneg01	4611	8742	100	50	50	5	48	48	6	22	2	0	60	51	20	15	15	3	85	82	0	0	0	0	0	0	0	0	0	0	0	0	0	0	0	0	0	0	0	0	0	0	0	0	0	0	0.000	0.000	0.000	0.000	0.000	0.000	0.000	0.000	0.000	0.000	0.000	0.000	0.000	0.000	283	1076	47	38	38	0.000	0.000	2	45	0	0	2	36	0	0	100	1	
1	12	15	09: D-16   lmneg04	lmneg04	4861	8742	100	51	52	14	48	48	5	25	4	0	54	50	26	15	15	5	84	82	0	0	0	0	0	0	0	0	0	0	0	0	0	0	0	0	0	0	0	0	0	0	0	0	0	0	0.000	0.000	0.000	0.000	0.000	0.000	0.000	0.000	0.000	0.000	0.000	0.000	0.000	0.000	283	1076	42	39	39	0.000	0.000	3	39	0	0	4	35	0	0	100	1	
1	13	15	09: D-19   lmneg07	lmneg07	5111	8742	100	52	52	5	47	48	5	42	14	0	58	52	17	15	15	3	89	86	0	0	0	0	0	0	0	0	0	0	0	0	0	0	0	0	0	0	0	0	0	0	0	0	0	0	0.000	0.000	0.000	0.000	0.000	0.000	0.000	0.000	0.000	0.000	0.000	0.000	0.000	0.000	283	1076	48	42	42	0.000	0.000	5	43	0	0	5	37	0	0	100	1	
1	14	15	09: D-22   lmneg10	lmneg10	5361	8742	100	49	49	5	48	49	16	0	0	0	46	40	14	15	16	13	77	67	0	0	0	0	0	0	0	0	0	0	0	0	0	0	0	0	0	0	0	0	0	0	0	0	0	0	0.000	0.000	0.000	0.000	0.000	0.000	0.000	0.000	0.000	0.000	0.000	0.000	0.000	0.000	283	1076	32	26	26	0.000	0.000	1	31	0	0	1	25	0	0	100	1	
1	15	15	09: H-01   LM00000020	lmo0044	5611	8742	100	1703	1454	740	48	49	7	98	94	0	982	818	419	15	15	3	92	88	0	0	0	0	0	0	0	0	0	0	0	0	0	0	0	0	0	0	0	0	0	0	0	0	0	0	0.000	0.000	0.000	0.000	0.000	0.000	0.000	0.000	0.000	0.000	0.000	0.000	0.000	0.000	283	1076	2622	2209	2209	0.000	0.000	1655	967	0	0	1406	803	0	0	100	1	
1	16	15	09: H-04   LM00001308	lmo1275	5861	8742	100	94	89	29	48	49	5	83	78	0	67	57	28	15	15	3	82	76	0	0	0	0	0	0	0	0	0	0	0	0	0	0	0	0	0	0	0	0	0	0	0	0	0	0	0.000	0.000	0.000	0.000	0.000	0.000	0.000	0.000	0.000	0.000	0.000	0.000	0.000	0.000	283	1076	98	83	83	0.000	0.000	46	52	0	0	41	42	0	0	100	1	
1	17	15	09: H-07   LM00002819	lmo1469	6111	8742	100	3457	2783	1555	47	48	4	99	98	0	3387	2705	1555	15	15	2	93	90	0	0	0	0	0	0	0	0	0	0	0	0	0	0	0	0	0	0	0	0	0	0	0	0	0	0	0.000	0.000	0.000	0.000	0.000	0.000	0.000	0.000	0.000	0.000	0.000	0.000	0.000	0.000	283	1076	6782	5426	5426	0.000	0.000	3410	3372	0	0	2736	2690	0	0	100	1	
1	1	16	09: H-10   LM00000452	lmo1657	2111	8992	100	1854	1427	853	48	49	6	95	92	0	1177	906	558	16	17	4	86	82	0	0	0	0	0	0	0	0	0	0	0	0	0	0	0	0	0	0	0	0	0	0	0	0	0	0	0.000	0.000	0.000	0.000	0.000	0.000	0.000	0.000	0.000	0.000	0.000	0.000	0.000	0.000	283	1076	2967	2269	2269	0.000	0.000	1806	1161	0	0	1379	890	0	0	100	1	
1	2	16	09: H-13   lmneg01	lmneg01	2361	8992	100	54	54	5	49	55	69	0	0	0	67	56	22	16	39	271	0	0	0	0	0	0	0	0	0	0	0	0	0	0	0	0	0	0	0	0	0	0	0	0	0	0	0	0	0.000	0.000	0.000	0.000	0.000	0.000	0.000	0.000	0.000	0.000	0.000	0.000	0.000	0.000	283	1076	56	45	45	0.000	0.000	5	51	0	0	5	40	0	0	100	1	
1	3	16	09: H-16   lmneg04	lmneg04	2611	8992	100	52	52	4	48	49	9	12	0	0	52	44	17	16	16	3	83	78	0	0	0	0	0	0	0	0	0	0	0	0	0	0	0	0	0	0	0	0	0	0	0	0	0	0	0.000	0.000	0.000	0.000	0.000	0.000	0.000	0.000	0.000	0.000	0.000	0.000	0.000	0.000	283	1076	40	32	32	0.000	0.000	4	36	0	0	4	28	0	0	100	1	
1	4	16	09: H-19   lmneg07	lmneg07	2861	8992	100	53	53	5	48	56	82	0	0	0	60	51	20	16	22	53	13	0	0	0	0	0	0	0	0	0	0	0	0	0	0	0	0	0	0	0	0	0	0	0	0	0	0	0	0.000	0.000	0.000	0.000	0.000	0.000	0.000	0.000	0.000	0.000	0.000	0.000	0.000	0.000	283	1076	49	40	40	0.000	0.000	5	44	0	0	5	35	0	0	100	1	
1	5	16	09: H-22   lmneg10	lmneg10	3111	8992	100	50	51	5	48	49	5	31	7	0	48	42	14	15	16	3	84	81	0	0	0	0	0	0	0	0	0	0	0	0	0	0	0	0	0	0	0	0	0	0	0	0	0	0	0.000	0.000	0.000	0.000	0.000	0.000	0.000	0.000	0.000	0.000	0.000	0.000	0.000	0.000	283	1076	35	30	30	0.000	0.000	2	33	0	0	3	27	0	0	100	1	
1	6	16	09: L-01   LM00000020	lmo0044	3361	8992	100	2921	2503	1397	49	49	5	99	97	0	1608	1346	792	16	16	3	94	88	0	0	0	0	0	0	0	0	0	0	0	0	0	0	0	0	0	0	0	0	0	0	0	0	0	0	0.000	0.000	0.000	0.000	0.000	0.000	0.000	0.000	0.000	0.000	0.000	0.000	0.000	0.000	283	1076	4464	3784	3784	0.000	0.000	2872	1592	0	0	2454	1330	0	0	100	1	
1	7	16	09: L-04   LM00001308	lmo1275	3611	8992	100	124	115	46	47	48	5	84	81	0	81	70	34	16	17	9	78	74	0	0	0	0	0	0	0	0	0	0	0	0	0	0	0	0	0	0	0	0	0	0	0	0	0	0	0.000	0.000	0.000	0.000	0.000	0.000	0.000	0.000	0.000	0.000	0.000	0.000	0.000	0.000	283	1076	142	122	122	0.000	0.000	77	65	0	0	68	54	0	0	100	1	
1	8	16	09: L-07   LM00002819	lmo1469	3861	8992	100	4591	3713	2318	47	48	5	99	96	0	4417	3498	2330	15	16	2	93	91	0	0	0	0	0	0	0	0	0	0	0	0	0	0	0	0	0	0	0	0	0	0	0	0	0	0	0.000	0.000	0.000	0.000	0.000	0.000	0.000	0.000	0.000	0.000	0.000	0.000	0.000	0.000	283	1076	8946	7149	7149	0.000	0.000	4544	4402	0	0	3666	3483	0	0	100	1	
1	9	16	09: L-10   LM00000452	lmo1657	4111	8992	100	1223	956	564	47	48	6	94	91	0	749	573	360	15	16	3	86	84	0	0	0	0	0	0	0	0	0	0	0	0	0	0	0	0	0	0	0	0	0	0	0	0	0	0	0.000	0.000	0.000	0.000	0.000	0.000	0.000	0.000	0.000	0.000	0.000	0.000	0.000	0.000	283	1076	1910	1467	1467	0.000	0.000	1176	734	0	0	909	558	0	0	100	1	
1	10	16	09: L-13   lmneg01	lmneg01	4361	8992	100	52	52	5	47	47	5	47	13	0	62	52	22	15	15	3	83	80	0	0	0	0	0	0	0	0	0	0	0	0	0	0	0	0	0	0	0	0	0	0	0	0	0	0	0.000	0.000	0.000	0.000	0.000	0.000	0.000	0.000	0.000	0.000	0.000	0.000	0.000	0.000	283	1076	52	42	42	0.000	0.000	5	47	0	0	5	37	0	0	100	1	
1	11	16	09: L-16   lmneg04	lmneg04	4611	8992	100	56	56	8	48	48	4	73	48	0	59	50	23	15	15	2	80	76	0	0	0	0	0	0	0	0	0	0	0	0	0	0	0	0	0	0	0	0	0	0	0	0	0	0	0.000	0.000	0.000	0.000	0.000	0.000	0.000	0.000	0.000	0.000	0.000	0.000	0.000	0.000	283	1076	52	43	43	0.000	0.000	8	44	0	0	8	35	0	0	100	1	
1	12	16	09: L-19   lmneg07	lmneg07	4861	8992	100	53	53	5	48	49	6	43	8	0	60	51	21	14	15	5	79	76	0	0	0	0	0	0	0	0	0	0	0	0	0	0	0	0	0	0	0	0	0	0	0	0	0	0	0.000	0.000	0.000	0.000	0.000	0.000	0.000	0.000	0.000	0.000	0.000	0.000	0.000	0.000	283	1076	51	42	42	0.000	0.000	5	46	0	0	5	37	0	0	100	1	
1	13	16	09: L-22   lmneg10	lmneg10	5111	8992	100	50	51	5	48	49	5	28	8	0	48	42	16	15	15	3	82	78	0	0	0	0	0	0	0	0	0	0	0	0	0	0	0	0	0	0	0	0	0	0	0	0	0	0	0.000	0.000	0.000	0.000	0.000	0.000	0.000	0.000	0.000	0.000	0.000	0.000	0.000	0.000	283	1076	35	30	30	0.000	0.000	2	33	0	0	3	27	0	0	100	1	
1	14	16	09: P-01   LM00000020	lmo0044	5361	8992	100	2045	1793	909	48	48	10	99	97	0	1166	994	536	15	15	7	89	87	0	0	0	0	0	0	0	0	0	0	0	0	0	0	0	0	0	0	0	0	0	0	0	0	0	0	0.000	0.000	0.000	0.000	0.000	0.000	0.000	0.000	0.000	0.000	0.000	0.000	0.000	0.000	283	1076	3148	2724	2724	0.000	0.000	1997	1151	0	0	1745	979	0	0	100	1	
1	15	16	09: P-04   LM00001308	lmo1275	5611	8992	100	92	91	27	48	49	5	84	81	0	76	66	28	14	15	2	93	88	0	0	0	0	0	0	0	0	0	0	0	0	0	0	0	0	0	0	0	0	0	0	0	0	0	0	0.000	0.000	0.000	0.000	0.000	0.000	0.000	0.000	0.000	0.000	0.000	0.000	0.000	0.000	283	1076	106	95	95	0.000	0.000	44	62	0	0	43	52	0	0	100	1	
1	16	16	09: P-07   LM00002819	lmo1469	5861	8992	100	3363	2557	1723	47	48	5	95	92	0	3186	2370	1688	14	15	2	93	88	0	0	0	0	0	0	0	0	0	0	0	0	0	0	0	0	0	0	0	0	0	0	0	0	0	0	0.000	0.000	0.000	0.000	0.000	0.000	0.000	0.000	0.000	0.000	0.000	0.000	0.000	0.000	283	1076	6488	4866	4866	0.000	0.000	3316	3172	0	0	2510	2356	0	0	100	1	
1	17	16	09: P-10   LM00000452	lmo1657	6111	8992	100	908	747	370	48	48	6	96	92	0	547	461	245	15	15	2	89	88	0	0	0	0	0	0	0	0	0	0	0	0	0	0	0	0	0	0	0	0	0	0	0	0	0	0	0.000	0.000	0.000	0.000	0.000	0.000	0.000	0.000	0.000	0.000	0.000	0.000	0.000	0.000	283	1076	1392	1145	1145	0.000	0.000	860	532	0	0	699	446	0	0	100	1	
1	1	17	09: P-13   lmneg01	lmneg01	2111	9242	100	53	53	5	48	63	208	0	0	0	67	54	23	16	39	251	0	0	0	0	0	0	0	0	0	0	0	0	0	0	0	0	0	0	0	0	0	0	0	0	0	0	0	0	0.000	0.000	0.000	0.000	0.000	0.000	0.000	0.000	0.000	0.000	0.000	0.000	0.000	0.000	283	1076	56	43	43	0.000	0.000	5	51	0	0	5	38	0	0	100	1	
1	2	17	09: P-16   lmneg04	lmneg04	2361	9242	100	53	53	5	48	48	5	51	20	0	58	49	19	16	16	3	83	80	0	0	0	0	0	0	0	0	0	0	0	0	0	0	0	0	0	0	0	0	0	0	0	0	0	0	0.000	0.000	0.000	0.000	0.000	0.000	0.000	0.000	0.000	0.000	0.000	0.000	0.000	0.000	283	1076	47	38	38	0.000	0.000	5	42	0	0	5	33	0	0	100	1	
1	3	17	09: P-19   lmneg07	lmneg07	2611	9242	100	54	54	6	48	51	28	0	0	0	67	56	24	16	21	44	65	0	0	0	0	0	0	0	0	0	0	0	0	0	0	0	0	0	0	0	0	0	0	0	0	0	0	0	0.000	0.000	0.000	0.000	0.000	0.000	0.000	0.000	0.000	0.000	0.000	0.000	0.000	0.000	283	1076	57	46	46	0.000	0.000	6	51	0	0	6	40	0	0	100	1	
1	4	17	09: P-22   lmneg10	lmneg10	2861	9242	100	51	51	5	48	49	6	29	5	0	49	40	16	16	16	3	79	73	0	0	0	0	0	0	0	0	0	0	0	0	0	0	0	0	0	0	0	0	0	0	0	0	0	0	0.000	0.000	0.000	0.000	0.000	0.000	0.000	0.000	0.000	0.000	0.000	0.000	0.000	0.000	283	1076	36	27	27	0.000	0.000	3	33	0	0	3	24	0	0	100	1	
1	5	17	null	EMPTY	3111	9242	100	48	49	6	48	49	7	10	2	0	16	18	14	16	16	5	5	3	0	0	0	0	0	0	0	0	0	0	0	0	0	0	0	0	0	0	0	0	0	0	0	0	0	0	0.000	0.000	0.000	0.000	0.000	0.000	0.000	0.000	0.000	0.000	0.000	0.000	0.000	0.000	283	1076	0	3	3	0.000	0.000	0	0	0	0	1	2	0	0	-75	1	
1	6	17	null	EMPTY	3361	9242	100	47	48	4	47	48	4	18	6	0	16	16	2	16	16	2	11	5	0	0	0	0	0	0	0	0	0	0	0	0	0	0	0	0	0	0	0	0	0	0	0	0	0	0	0.000	0.000	0.000	0.000	0.000	0.000	0.000	0.000	0.000	0.000	0.000	0.000	0.000	0.000	283	1076	0	1	1	0.000	0.000	0	0	0	0	1	0	0	0	-75	1	
1	7	17	null	EMPTY	3611	9242	100	48	48	4	47	48	6	18	1	0	15	16	2	16	16	5	4	0	0	0	0	0	0	0	0	0	0	0	0	0	0	0	0	0	0	0	0	0	0	0	0	0	0	0	0.000	0.000	0.000	0.000	0.000	0.000	0.000	0.000	0.000	0.000	0.000	0.000	0.000	0.000	283	1076	0	1	1	0.000	0.000	1	-1	0	0	1	0	0	0	-75	1	
1	8	17	null	EMPTY	3861	9242	100	46	46	4	48	49	11	1	0	0	16	16	4	16	16	7	1	1	0	0	0	0	0	0	0	0	0	0	0	0	0	0	0	0	0	0	0	0	0	0	0	0	0	0	0.000	0.000	0.000	0.000	0.000	0.000	0.000	0.000	0.000	0.000	0.000	0.000	0.000	0.000	283	1076	-2	-2	-2	0.000	0.000	-2	0	0	0	-2	0	0	0	-75	1	
1	9	17	null	EMPTY	4111	9242	100	48	49	7	48	49	5	19	10	0	15	16	2	15	16	4	7	2	0	0	0	0	0	0	0	0	0	0	0	0	0	0	0	0	0	0	0	0	0	0	0	0	0	0	0.000	0.000	0.000	0.000	0.000	0.000	0.000	0.000	0.000	0.000	0.000	0.000	0.000	0.000	283	1076	0	2	2	0.000	0.000	0	0	0	0	1	1	0	0	-75	1	
1	10	17	null	EMPTY	4361	9242	100	48	48	5	47	48	5	14	3	0	15	16	4	15	16	4	7	3	0	0	0	0	0	0	0	0	0	0	0	0	0	0	0	0	0	0	0	0	0	0	0	0	0	0	0.000	0.000	0.000	0.000	0.000	0.000	0.000	0.000	0.000	0.000	0.000	0.000	0.000	0.000	283	1076	1	2	2	0.000	0.000	1	0	0	0	1	1	0	0	-75	1	
1	11	17	null	EMPTY	4611	9242	100	48	48	4	48	48	5	5	0	0	15	15	3	14	15	2	20	4	0	0	0	0	0	0	0	0	0	0	0	0	0	0	0	0	0	0	0	0	0	0	0	0	0	0	0.000	0.000	0.000	0.000	0.000	0.000	0.000	0.000	0.000	0.000	0.000	0.000	0.000	0.000	283	1076	1	1	1	0.000	0.000	0	1	0	0	0	1	0	0	-75	1	
1	12	17	null	EMPTY	4861	9242	100	46	48	5	47	48	5	24	8	0	15	15	2	14	14	2	29	13	0	0	0	0	0	0	0	0	0	0	0	0	0	0	0	0	0	0	0	0	0	0	0	0	0	0	0.000	0.000	0.000	0.000	0.000	0.000	0.000	0.000	0.000	0.000	0.000	0.000	0.000	0.000	283	1076	0	2	2	0.000	0.000	-1	1	0	0	1	1	0	0	-75	1	
1	13	17	null	EMPTY	5111	9242	100	49	49	6	48	48	5	23	8	0	15	16	3	15	15	2	17	5	0	0	0	0	0	0	0	0	0	0	0	0	0	0	0	0	0	0	0	0	0	0	0	0	0	0	0.000	0.000	0.000	0.000	0.000	0.000	0.000	0.000	0.000	0.000	0.000	0.000	0.000	0.000	283	1076	1	2	2	0.000	0.000	1	0	0	0	1	1	0	0	-75	1	
1	14	17	null	EMPTY	5361	9242	100	49	52	24	48	49	7	16	6	0	15	19	25	15	16	6	7	4	0	0	0	0	0	0	0	0	0	0	0	0	0	0	0	0	0	0	0	0	0	0	0	0	0	0	0.000	0.000	0.000	0.000	0.000	0.000	0.000	0.000	0.000	0.000	0.000	0.000	0.000	0.000	283	1076	1	8	8	0.000	0.000	1	0	0	0	4	4	0	0	-75	1	
1	15	17	null	EMPTY	5611	9242	100	48	48	5	48	50	14	1	0	0	15	16	3	15	18	26	0	0	0	0	0	0	0	0	0	0	0	0	0	0	0	0	0	0	0	0	0	0	0	0	0	0	0	0	0.000	0.000	0.000	0.000	0.000	0.000	0.000	0.000	0.000	0.000	0.000	0.000	0.000	0.000	283	1076	0	1	1	0.000	0.000	0	0	0	0	0	1	0	0	-75	1	
1	16	17	null	EMPTY	5861	9242	100	47	48	5	47	48	5	19	2	0	15	16	2	14	15	2	30	11	0	0	0	0	0	0	0	0	0	0	0	0	0	0	0	0	0	0	0	0	0	0	0	0	0	0	0.000	0.000	0.000	0.000	0.000	0.000	0.000	0.000	0.000	0.000	0.000	0.000	0.000	0.000	283	1076	1	3	3	0.000	0.000	0	1	0	0	1	2	0	0	-75	1	
1	17	17	null	EMPTY	6111	9242	100	48	48	4	47	48	5	17	2	0	15	15	2	15	15	2	10	2	0	0	0	0	0	0	0	0	0	0	0	0	0	0	0	0	0	0	0	0	0	0	0	0	0	0	0.000	0.000	0.000	0.000	0.000	0.000	0.000	0.000	0.000	0.000	0.000	0.000	0.000	0.000	283	1076	1	1	1	0.000	0.000	1	0	0	0	1	0	0	0	-75	1	
2	1	1	10: C-01   Dye Marker	Dye Marker	6611	5259	100	72	89	44	47	48	5	80	70	0	15824	22085	21764	16	16	2	100	100	0	0	0	0	0	0	0	0	0	0	0	0	0	0	0	0	0	0	0	0	0	0	0	0	0	0	0.000	0.000	0.000	0.000	0.000	0.000	0.000	0.000	0.000	0.000	0.000	0.000	0.000	0.000	283	1076	15833	22111	22111	0.000	0.000	25	15808	0	0	42	22069	0	0	100	1	
2	2	1	01: C-01   LM00000021	lmo0045	6861	5259	100	4540	3210	2268	49	49	5	99	98	0	2283	1623	1135	16	16	2	89	85	0	0	0	0	0	0	0	0	0	0	0	0	0	0	0	0	0	0	0	0	0	0	0	0	0	0	0.000	0.000	0.000	0.000	0.000	0.000	0.000	0.000	0.000	0.000	0.000	0.000	0.000	0.000	283	1076	6758	4768	4768	0.000	0.000	4491	2267	0	0	3161	1607	0	0	100	1	
2	3	1	01: C-04   LM00000023	lmo0048	7111	5259	100	1138	810	583	48	48	4	98	95	0	1216	858	637	16	16	2	90	85	0	0	0	0	0	0	0	0	0	0	0	0	0	0	0	0	0	0	0	0	0	0	0	0	0	0	0.000	0.000	0.000	0.000	0.000	0.000	0.000	0.000	0.000	0.000	0.000	0.000	0.000	0.000	283	1076	2290	1604	1604	0.000	0.000	1090	1200	0	0	762	842	0	0	100	1	
2	4	1	01: C-07   LM00000826	lmo0051	7361	5259	100	193	166	83	48	48	5	93	83	0	345	277	187	16	16	2	89	85	0	0	0	0	0	0	0	0	0	0	0	0	0	0	0	0	0	0	0	0	0	0	0	0	0	0	0.000	0.000	0.000	0.000	0.000	0.000	0.000	0.000	0.000	0.000	0.000	0.000	0.000	0.000	283	1076	474	379	379	0.000	0.000	145	329	0	0	118	261	0	0	100	1	
2	5	1	01: C-10   LM00000026	lmo0054	7611	5259	100	778	679	397	48	48	5	99	96	0	236	198	111	15	16	2	93	90	0	0	0	0	0	0	0	0	0	0	0	0	0	0	0	0	0	0	0	0	0	0	0	0	0	0	0.000	0.000	0.000	0.000	0.000	0.000	0.000	0.000	0.000	0.000	0.000	0.000	0.000	0.000	283	1076	951	814	814	0.000	0.000	730	221	0	0	631	183	0	0	100	1	
2	6	1	01: C-13   LM00002106	lmo0057	7861	5259	100	51	51	5	48	49	6	28	7	0	66	52	24	16	16	3	83	79	0	0	0	0	0	0	0	0	0	0	0	0	0	0	0	0	0	0	0	0	0	0	0	0	0	0	0.000	0.000	0.000	0.000	0.000	0.000	0.000	0.000	0.000	0.000	0.000	0.000	0.000	0.000	283	1076	53	39	39	0.000	0.000	3	50	0	0	3	36	0	0	100	1	
2	7	1	01: C-16   LM00000828	lmo0060	8111	5259	100	49	50	5	48	49	5	23	7	0	70	55	26	16	16	2	87	80	0	0	0	0	0	0	0	0	0	0	0	0	0	0	0	0	0	0	0	0	0	0	0	0	0	0	0.000	0.000	0.000	0.000	0.000	0.000	0.000	0.000	0.000	0.000	0.000	0.000	0.000	0.000	283	1076	55	41	41	0.000	0.000	1	54	0	0	2	39	0	0	100	1	
2	8	1	01: C-19   LM00000031	lmo0063	8361	5259	100	52	52	6	48	48	5	44	18	0	78	62	33	16	16	2	81	75	0	0	0	0	0	0	0	0	0	0	0	0	0	0	0	0	0	0	0	0	0	0	0	0	0	0	0.000	0.000	0.000	0.000	0.000	0.000	0.000	0.000	0.000	0.000	0.000	0.000	0.000	0.000	283	1076	66	50	50	0.000	0.000	4	62	0	0	4	46	0	0	100	1	
2	9	1	01: C-22   LM00000034	lmo0066	8611	5259	100	54	54	6	48	49	5	63	26	0	70	55	27	16	17	3	78	74	0	0	0	0	0	0	0	0	0	0	0	0	0	0	0	0	0	0	0	0	0	0	0	0	0	0	0.000	0.000	0.000	0.000	0.000	0.000	0.000	0.000	0.000	0.000	0.000	0.000	0.000	0.000	283	1076	60	45	45	0.000	0.000	6	54	0	0	6	39	0	0	100	1	
2	10	1	01: G-01   LM00002145	lmo0141	8861	5259	100	52	52	5	48	49	5	37	8	0	74	58	28	15	16	2	84	81	0	0	0	0	0	0	0	0	0	0	0	0	0	0	0	0	0	0	0	0	0	0	0	0	0	0	0.000	0.000	0.000	0.000	0.000	0.000	0.000	0.000	0.000	0.000	0.000	0.000	0.000	0.000	283	1076	63	47	47	0.000	0.000	4	59	0	0	4	43	0	0	100	1	
2	11	1	01: G-04   LM00002147	lmo0144	9111	5259	100	59	58	9	47	47	5	69	53	0	74	58	29	15	15	2	90	83	0	0	0	0	0	0	0	0	0	0	0	0	0	0	0	0	0	0	0	0	0	0	0	0	0	0	0.000	0.000	0.000	0.000	0.000	0.000	0.000	0.000	0.000	0.000	0.000	0.000	0.000	0.000	283	1076	71	54	54	0.000	0.000	12	59	0	0	11	43	0	0	100	1	
2	12	1	01: G-07   LM00002149	lmo0147	9361	5259	100	51	51	5	48	48	5	36	11	0	77	61	27	16	16	3	89	82	0	0	0	0	0	0	0	0	0	0	0	0	0	0	0	0	0	0	0	0	0	0	0	0	0	0	0.000	0.000	0.000	0.000	0.000	0.000	0.000	0.000	0.000	0.000	0.000	0.000	0.000	0.000	283	1076	64	48	48	0.000	0.000	3	61	0	0	3	45	0	0	100	1	
2	13	1	01: G-10   LM00000050	lmo0150	9611	5259	100	53	52	5	48	48	5	43	12	0	70	58	33	16	16	2	76	73	0	0	0	0	0	0	0	0	0	0	0	0	0	0	0	0	0	0	0	0	0	0	0	0	0	0	0.000	0.000	0.000	0.000	0.000	0.000	0.000	0.000	0.000	0.000	0.000	0.000	0.000	0.000	283	1076	59	46	46	0.000	0.000	5	54	0	0	4	42	0	0	100	1	
2	14	1	01: G-13   LM00000852	lmo0153	9861	5259	100	55	55	6	48	49	5	66	27	0	86	68	34	16	16	2	90	87	0	0	0	0	0	0	0	0	0	0	0	0	0	0	0	0	0	0	0	0	0	0	0	0	0	0	0.000	0.000	0.000	0.000	0.000	0.000	0.000	0.000	0.000	0.000	0.000	0.000	0.000	0.000	283	1076	77	59	59	0.000	0.000	7	70	0	0	7	52	0	0	100	1	
2	15	1	01: G-16   LM00000855	lmo0156	10111	5259	100	56	57	6	50	50	8	40	8	0	79	62	30	16	17	4	84	78	0	0	0	0	0	0	0	0	0	0	0	0	0	0	0	0	0	0	0	0	0	0	0	0	0	0	0.000	0.000	0.000	0.000	0.000	0.000	0.000	0.000	0.000	0.000	0.000	0.000	0.000	0.000	283	1076	69	53	53	0.000	0.000	6	63	0	0	7	46	0	0	100	1	
2	16	1	01: G-19   LM00002155	lmo0159	10361	5259	100	54	54	6	49	49	5	52	19	0	83	65	31	16	16	2	86	81	0	0	0	0	0	0	0	0	0	0	0	0	0	0	0	0	0	0	0	0	0	0	0	0	0	0	0.000	0.000	0.000	0.000	0.000	0.000	0.000	0.000	0.000	0.000	0.000	0.000	0.000	0.000	283	1076	72	54	54	0.000	0.000	5	67	0	0	5	49	0	0	100	1	
2	17	1	01: G-22   LM00000052	lmo0162	10611	5259	100	99	92	31	48	48	5	84	77	0	100	77	44	16	16	2	83	80	0	0	0	0	0	0	0	0	0	0	0	0	0	0	0	0	0	0	0	0	0	0	0	0	0	0	0.000	0.000	0.000	0.000	0.000	0.000	0.000	0.000	0.000	0.000	0.000	0.000	0.000	0.000	283	1076	135	105	105	0.000	0.000	51	84	0	0	44	61	0	0	100	1	
2	1	2	01: K-01   LM00000886	lmo0237	6611	5509	100	861	707	551	48	48	5	86	82	0	538	428	346	16	16	2	85	80	0	0	0	0	0	0	0	0	0	0	0	0	0	0	0	0	0	0	0	0	0	0	0	0	0	0	0.000	0.000	0.000	0.000	0.000	0.000	0.000	0.000	0.000	0.000	0.000	0.000	0.000	0.000	283	1076	1335	1071	1071	0.000	0.000	813	522	0	0	659	412	0	0	100	1	
2	2	2	01: K-04   LM00000888	lmo0240	6861	5509	100	194	171	112	48	49	5	81	70	0	124	108	81	16	16	2	78	73	0	0	0	0	0	0	0	0	0	0	0	0	0	0	0	0	0	0	0	0	0	0	0	0	0	0	0.000	0.000	0.000	0.000	0.000	0.000	0.000	0.000	0.000	0.000	0.000	0.000	0.000	0.000	283	1076	254	215	215	0.000	0.000	146	108	0	0	123	92	0	0	100	1	
2	3	2	01: K-07   LM00000891	lmo0243	7111	5509	100	110	99	42	48	48	5	78	71	0	114	91	58	15	16	2	89	78	0	0	0	0	0	0	0	0	0	0	0	0	0	0	0	0	0	0	0	0	0	0	0	0	0	0	0.000	0.000	0.000	0.000	0.000	0.000	0.000	0.000	0.000	0.000	0.000	0.000	0.000	0.000	283	1076	161	127	127	0.000	0.000	62	99	0	0	51	76	0	0	100	1	
2	4	2	01: K-10   LM00000892	lmo0246	7361	5509	100	72	72	20	49	49	6	72	64	0	97	76	44	16	16	3	82	77	0	0	0	0	0	0	0	0	0	0	0	0	0	0	0	0	0	0	0	0	0	0	0	0	0	0	0.000	0.000	0.000	0.000	0.000	0.000	0.000	0.000	0.000	0.000	0.000	0.000	0.000	0.000	283	1076	104	83	83	0.000	0.000	23	81	0	0	23	60	0	0	100	1	
2	5	2	01: K-13   LM00000078	lmo0249	7611	5509	100	6858	4891	3760	48	48	5	99	97	0	6161	4344	3304	15	16	3	99	94	0	0	0	0	0	0	0	0	0	0	0	0	0	0	0	0	0	0	0	0	0	0	0	0	0	0	0.000	0.000	0.000	0.000	0.000	0.000	0.000	0.000	0.000	0.000	0.000	0.000	0.000	0.000	283	1076	12956	9172	9172	0.000	0.000	6810	6146	0	0	4843	4329	0	0	100	1	
2	6	2	01: K-16   LM00002177	lmo0252	7861	5509	100	51	51	5	49	49	5	30	8	0	75	59	29	15	16	2	88	81	0	0	0	0	0	0	0	0	0	0	0	0	0	0	0	0	0	0	0	0	0	0	0	0	0	0	0.000	0.000	0.000	0.000	0.000	0.000	0.000	0.000	0.000	0.000	0.000	0.000	0.000	0.000	283	1076	62	46	46	0.000	0.000	2	60	0	0	2	44	0	0	100	1	
2	7	2	01: K-19   LM00002180	lmo0255	8111	5509	100	52	52	5	49	49	5	29	7	0	75	59	28	15	16	2	88	83	0	0	0	0	0	0	0	0	0	0	0	0	0	0	0	0	0	0	0	0	0	0	0	0	0	0	0.000	0.000	0.000	0.000	0.000	0.000	0.000	0.000	0.000	0.000	0.000	0.000	0.000	0.000	283	1076	63	47	47	0.000	0.000	3	60	0	0	3	44	0	0	100	1	
2	8	2	01: K-22   LM00000082	lmo0258	8361	5509	100	559	444	311	47	48	5	94	87	0	357	268	195	16	16	3	90	84	0	0	0	0	0	0	0	0	0	0	0	0	0	0	0	0	0	0	0	0	0	0	0	0	0	0	0.000	0.000	0.000	0.000	0.000	0.000	0.000	0.000	0.000	0.000	0.000	0.000	0.000	0.000	283	1076	853	649	649	0.000	0.000	512	341	0	0	397	252	0	0	100	1	
2	9	2	01: O-01   LM00002195	lmo0333	8611	5509	100	52	53	5	49	49	5	41	16	0	63	52	28	16	16	2	81	74	0	0	0	0	0	0	0	0	0	0	0	0	0	0	0	0	0	0	0	0	0	0	0	0	0	0	0.000	0.000	0.000	0.000	0.000	0.000	0.000	0.000	0.000	0.000	0.000	0.000	0.000	0.000	283	1076	50	40	40	0.000	0.000	3	47	0	0	4	36	0	0	100	1	
2	10	2	01: O-04   LM00000116	lmo0336	8861	5509	100	53	53	6	47	47	4	59	29	0	82	61	33	15	15	2	82	78	0	0	0	0	0	0	0	0	0	0	0	0	0	0	0	0	0	0	0	0	0	0	0	0	0	0	0.000	0.000	0.000	0.000	0.000	0.000	0.000	0.000	0.000	0.000	0.000	0.000	0.000	0.000	283	1076	73	52	52	0.000	0.000	6	67	0	0	6	46	0	0	100	1	
2	11	2	01: O-07   LM00000920	lmo0339	9111	5509	100	57	58	10	48	48	5	66	43	0	75	62	27	15	15	2	94	86	0	0	0	0	0	0	0	0	0	0	0	0	0	0	0	0	0	0	0	0	0	0	0	0	0	0	0.000	0.000	0.000	0.000	0.000	0.000	0.000	0.000	0.000	0.000	0.000	0.000	0.000	0.000	283	1076	69	57	57	0.000	0.000	9	60	0	0	10	47	0	0	100	1	
2	12	2	01: O-10   LM00000118	lmo0342	9361	5509	100	72	73	20	48	48	5	81	70	0	82	63	35	16	16	2	80	77	0	0	0	0	0	0	0	0	0	0	0	0	0	0	0	0	0	0	0	0	0	0	0	0	0	0	0.000	0.000	0.000	0.000	0.000	0.000	0.000	0.000	0.000	0.000	0.000	0.000	0.000	0.000	283	1076	90	72	72	0.000	0.000	24	66	0	0	25	47	0	0	100	1	
2	13	2	01: O-13   LM00000121	lmo0345	9611	5509	100	64	65	14	48	48	5	79	67	0	83	67	37	16	16	2	86	80	0	0	0	0	0	0	0	0	0	0	0	0	0	0	0	0	0	0	0	0	0	0	0	0	0	0	0.000	0.000	0.000	0.000	0.000	0.000	0.000	0.000	0.000	0.000	0.000	0.000	0.000	0.000	283	1076	83	68	68	0.000	0.000	16	67	0	0	17	51	0	0	100	1	
2	14	2	01: O-16   LM00000123	lmo0348	9861	5509	100	63	63	11	47	48	4	77	70	0	72	57	31	16	17	2	86	75	0	0	0	0	0	0	0	0	0	0	0	0	0	0	0	0	0	0	0	0	0	0	0	0	0	0	0.000	0.000	0.000	0.000	0.000	0.000	0.000	0.000	0.000	0.000	0.000	0.000	0.000	0.000	283	1076	72	57	57	0.000	0.000	16	56	0	0	16	41	0	0	100	1	
2	15	2	01: O-19   LM00000923	lmo0351	10111	5509	100	57	57	8	48	49	5	73	47	0	89	67	35	16	16	2	90	82	0	0	0	0	0	0	0	0	0	0	0	0	0	0	0	0	0	0	0	0	0	0	0	0	0	0	0.000	0.000	0.000	0.000	0.000	0.000	0.000	0.000	0.000	0.000	0.000	0.000	0.000	0.000	283	1076	82	60	60	0.000	0.000	9	73	0	0	9	51	0	0	100	1	
2	16	2	01: O-22   LM00000924	lmo0354	10361	5509	100	60	60	9	48	48	5	77	58	0	82	65	31	16	16	2	84	81	0	0	0	0	0	0	0	0	0	0	0	0	0	0	0	0	0	0	0	0	0	0	0	0	0	0	0.000	0.000	0.000	0.000	0.000	0.000	0.000	0.000	0.000	0.000	0.000	0.000	0.000	0.000	283	1076	78	61	61	0.000	0.000	12	66	0	0	12	49	0	0	100	1	
2	17	2	02: C-01   LM00000146	lmo0425	10611	5509	100	59	60	9	48	48	5	80	63	0	90	68	35	16	16	2	82	78	0	0	0	0	0	0	0	0	0	0	0	0	0	0	0	0	0	0	0	0	0	0	0	0	0	0	0.000	0.000	0.000	0.000	0.000	0.000	0.000	0.000	0.000	0.000	0.000	0.000	0.000	0.000	283	1076	85	64	64	0.000	0.000	11	74	0	0	12	52	0	0	100	1	
2	1	3	02: C-04   LM00000148	lmo0428	6611	5759	100	61	60	10	48	48	4	77	60	0	61	51	25	16	16	2	81	75	0	0	0	0	0	0	0	0	0	0	0	0	0	0	0	0	0	0	0	0	0	0	0	0	0	0	0.000	0.000	0.000	0.000	0.000	0.000	0.000	0.000	0.000	0.000	0.000	0.000	0.000	0.000	283	1076	58	47	47	0.000	0.000	13	45	0	0	12	35	0	0	100	1	
2	2	3	02: C-07   LM00000151	lmo0431	6861	5759	100	51	51	5	47	47	5	34	4	0	72	55	30	15	15	2	77	70	0	0	0	0	0	0	0	0	0	0	0	0	0	0	0	0	0	0	0	0	0	0	0	0	0	0	0.000	0.000	0.000	0.000	0.000	0.000	0.000	0.000	0.000	0.000	0.000	0.000	0.000	0.000	283	1076	61	44	44	0.000	0.000	4	57	0	0	4	40	0	0	100	1	
2	3	3	02: C-10   LM00002220	lmo0434	7111	5759	100	346	272	179	49	49	5	79	75	0	130	103	68	15	15	2	83	75	0	0	0	0	0	0	0	0	0	0	0	0	0	0	0	0	0	0	0	0	0	0	0	0	0	0	0.000	0.000	0.000	0.000	0.000	0.000	0.000	0.000	0.000	0.000	0.000	0.000	0.000	0.000	283	1076	412	311	311	0.000	0.000	297	115	0	0	223	88	0	0	100	1	
2	4	3	02: C-13   LM00000956	lmo0437	7361	5759	100	59	59	9	48	48	5	70	53	0	67	53	28	15	16	2	79	75	0	0	0	0	0	0	0	0	0	0	0	0	0	0	0	0	0	0	0	0	0	0	0	0	0	0	0.000	0.000	0.000	0.000	0.000	0.000	0.000	0.000	0.000	0.000	0.000	0.000	0.000	0.000	283	1076	63	49	49	0.000	0.000	11	52	0	0	11	38	0	0	100	1	
2	5	3	02: C-16   LM00002222	lmo0440	7611	5759	100	55	56	8	47	48	5	65	46	0	51	47	28	15	15	2	75	66	0	0	0	0	0	0	0	0	0	0	0	0	0	0	0	0	0	0	0	0	0	0	0	0	0	0	0.000	0.000	0.000	0.000	0.000	0.000	0.000	0.000	0.000	0.000	0.000	0.000	0.000	0.000	283	1076	44	41	41	0.000	0.000	8	36	0	0	9	32	0	0	100	1	
2	6	3	02: C-19   LM00000957	lmo0443	7861	5759	100	148	135	58	48	48	4	90	85	0	132	103	60	15	15	2	87	81	0	0	0	0	0	0	0	0	0	0	0	0	0	0	0	0	0	0	0	0	0	0	0	0	0	0	0.000	0.000	0.000	0.000	0.000	0.000	0.000	0.000	0.000	0.000	0.000	0.000	0.000	0.000	283	1076	217	175	175	0.000	0.000	100	117	0	0	87	88	0	0	100	1	
2	7	3	02: C-22   LM00002225	lmo0446	8111	5759	100	49	49	4	48	48	5	24	1	0	68	52	27	16	16	3	73	68	0	0	0	0	0	0	0	0	0	0	0	0	0	0	0	0	0	0	0	0	0	0	0	0	0	0	0.000	0.000	0.000	0.000	0.000	0.000	0.000	0.000	0.000	0.000	0.000	0.000	0.000	0.000	283	1076	53	37	37	0.000	0.000	1	52	0	0	1	36	0	0	100	1	
2	8	3	02: G-01   LM00000184	lmo0521	8361	5759	100	264	216	135	48	48	5	84	77	0	124	106	69	16	16	2	80	76	0	0	0	0	0	0	0	0	0	0	0	0	0	0	0	0	0	0	0	0	0	0	0	0	0	0	0.000	0.000	0.000	0.000	0.000	0.000	0.000	0.000	0.000	0.000	0.000	0.000	0.000	0.000	283	1076	324	258	258	0.000	0.000	216	108	0	0	168	90	0	0	100	1	
2	9	3	02: G-04   LM00000978	lmo0524	8611	5759	100	268	226	134	48	48	5	85	78	0	264	206	145	16	16	2	81	76	0	0	0	0	0	0	0	0	0	0	0	0	0	0	0	0	0	0	0	0	0	0	0	0	0	0	0.000	0.000	0.000	0.000	0.000	0.000	0.000	0.000	0.000	0.000	0.000	0.000	0.000	0.000	283	1076	468	368	368	0.000	0.000	220	248	0	0	178	190	0	0	100	1	
2	10	3	02: G-07   LM00000979	lmo0527	8861	5759	100	55	55	8	46	47	5	71	48	0	69	54	28	15	16	2	81	75	0	0	0	0	0	0	0	0	0	0	0	0	0	0	0	0	0	0	0	0	0	0	0	0	0	0	0.000	0.000	0.000	0.000	0.000	0.000	0.000	0.000	0.000	0.000	0.000	0.000	0.000	0.000	283	1076	63	48	48	0.000	0.000	9	54	0	0	9	39	0	0	100	1	
2	11	3	02: G-10   LM00000980	lmo0530	9111	5759	100	208	182	98	48	48	5	86	81	0	128	102	63	15	15	2	86	77	0	0	0	0	0	0	0	0	0	0	0	0	0	0	0	0	0	0	0	0	0	0	0	0	0	0	0.000	0.000	0.000	0.000	0.000	0.000	0.000	0.000	0.000	0.000	0.000	0.000	0.000	0.000	283	1076	273	221	221	0.000	0.000	160	113	0	0	134	87	0	0	100	1	
2	12	3	02: G-13   LM00000982	lmo0533	9361	5759	100	50	50	5	48	48	5	31	6	0	65	50	26	16	16	3	76	69	0	0	0	0	0	0	0	0	0	0	0	0	0	0	0	0	0	0	0	0	0	0	0	0	0	0	0.000	0.000	0.000	0.000	0.000	0.000	0.000	0.000	0.000	0.000	0.000	0.000	0.000	0.000	283	1076	51	36	36	0.000	0.000	2	49	0	0	2	34	0	0	100	1	
2	13	3	02: G-16   LM00000985	lmo0536	9611	5759	100	87	86	32	48	48	5	79	70	0	95	74	47	16	16	2	76	69	0	0	0	0	0	0	0	0	0	0	0	0	0	0	0	0	0	0	0	0	0	0	0	0	0	0	0.000	0.000	0.000	0.000	0.000	0.000	0.000	0.000	0.000	0.000	0.000	0.000	0.000	0.000	283	1076	118	96	96	0.000	0.000	39	79	0	0	38	58	0	0	100	1	
2	14	3	02: G-19   LM00000189	lmo0539	9861	5759	100	1419	1100	762	48	49	5	94	92	0	416	309	208	17	17	4	86	81	0	0	0	0	0	0	0	0	0	0	0	0	0	0	0	0	0	0	0	0	0	0	0	0	0	0	0.000	0.000	0.000	0.000	0.000	0.000	0.000	0.000	0.000	0.000	0.000	0.000	0.000	0.000	283	1076	1770	1344	1344	0.000	0.000	1371	399	0	0	1052	292	0	0	100	1	
2	15	3	02: G-22   LM00002254	lmo0542	10111	5759	100	55	54	7	48	48	4	61	43	0	79	61	30	16	16	2	81	78	0	0	0	0	0	0	0	0	0	0	0	0	0	0	0	0	0	0	0	0	0	0	0	0	0	0	0.000	0.000	0.000	0.000	0.000	0.000	0.000	0.000	0.000	0.000	0.000	0.000	0.000	0.000	283	1076	70	51	51	0.000	0.000	7	63	0	0	6	45	0	0	100	1	
2	16	3	02: K-01   LM00002277	lmo0617	10361	5759	100	64	62	11	47	48	5	76	67	0	86	69	39	15	16	2	83	80	0	0	0	0	0	0	0	0	0	0	0	0	0	0	0	0	0	0	0	0	0	0	0	0	0	0	0.000	0.000	0.000	0.000	0.000	0.000	0.000	0.000	0.000	0.000	0.000	0.000	0.000	0.000	283	1076	88	69	69	0.000	0.000	17	71	0	0	15	54	0	0	100	1	
2	17	3	02: K-04   LM00002279	lmo0620	10611	5759	100	58	58	9	48	48	5	69	54	0	81	61	33	16	16	3	76	71	0	0	0	0	0	0	0	0	0	0	0	0	0	0	0	0	0	0	0	0	0	0	0	0	0	0	0.000	0.000	0.000	0.000	0.000	0.000	0.000	0.000	0.000	0.000	0.000	0.000	0.000	0.000	283	1076	75	55	55	0.000	0.000	10	65	0	0	10	45	0	0	100	1	
2	1	4	02: K-07   LM00002282	lmo0623	6611	6009	100	80	76	25	47	47	5	72	67	0	81	65	36	15	16	2	84	77	0	0	0	0	0	0	0	0	0	0	0	0	0	0	0	0	0	0	0	0	0	0	0	0	0	0	0.000	0.000	0.000	0.000	0.000	0.000	0.000	0.000	0.000	0.000	0.000	0.000	0.000	0.000	283	1076	99	79	79	0.000	0.000	33	66	0	0	29	50	0	0	100	1	
2	2	4	02: K-10   LM00000206	lmo0626	6861	6009	100	63	66	17	47	48	5	71	57	0	63	51	28	15	16	3	79	73	0	0	0	0	0	0	0	0	0	0	0	0	0	0	0	0	0	0	0	0	0	0	0	0	0	0	0.000	0.000	0.000	0.000	0.000	0.000	0.000	0.000	0.000	0.000	0.000	0.000	0.000	0.000	283	1076	64	55	55	0.000	0.000	16	48	0	0	19	36	0	0	100	1	
2	3	4	02: K-13   LM00001028	lmo0629	7111	6009	100	89	84	28	47	48	5	83	77	0	91	69	41	15	16	2	77	74	0	0	0	0	0	0	0	0	0	0	0	0	0	0	0	0	0	0	0	0	0	0	0	0	0	0	0.000	0.000	0.000	0.000	0.000	0.000	0.000	0.000	0.000	0.000	0.000	0.000	0.000	0.000	283	1076	118	91	91	0.000	0.000	42	76	0	0	37	54	0	0	100	1	
2	4	4	02: K-16   LM00002286	lmo0632	7361	6009	100	50	50	5	47	48	5	33	9	0	64	48	24	15	16	2	78	76	0	0	0	0	0	0	0	0	0	0	0	0	0	0	0	0	0	0	0	0	0	0	0	0	0	0	0.000	0.000	0.000	0.000	0.000	0.000	0.000	0.000	0.000	0.000	0.000	0.000	0.000	0.000	283	1076	52	36	36	0.000	0.000	3	49	0	0	3	33	0	0	100	1	
2	5	4	02: K-19   LM00001029	lmo0635	7611	6009	100	52	53	7	47	48	5	47	24	0	71	57	28	15	16	3	88	80	0	0	0	0	0	0	0	0	0	0	0	0	0	0	0	0	0	0	0	0	0	0	0	0	0	0	0.000	0.000	0.000	0.000	0.000	0.000	0.000	0.000	0.000	0.000	0.000	0.000	0.000	0.000	283	1076	61	48	48	0.000	0.000	5	56	0	0	6	42	0	0	100	1	
2	6	4	02: K-22   LM00002290	lmo0638	7861	6009	100	51	50	5	47	47	5	43	8	0	62	50	23	15	16	3	82	75	0	0	0	0	0	0	0	0	0	0	0	0	0	0	0	0	0	0	0	0	0	0	0	0	0	0	0.000	0.000	0.000	0.000	0.000	0.000	0.000	0.000	0.000	0.000	0.000	0.000	0.000	0.000	283	1076	51	38	38	0.000	0.000	4	47	0	0	3	35	0	0	100	1	
2	7	4	02: O-01   LM00000237	lmo0713	8111	6009	100	83	83	27	48	48	5	81	72	0	117	96	60	15	16	3	82	77	0	0	0	0	0	0	0	0	0	0	0	0	0	0	0	0	0	0	0	0	0	0	0	0	0	0	0.000	0.000	0.000	0.000	0.000	0.000	0.000	0.000	0.000	0.000	0.000	0.000	0.000	0.000	283	1076	137	116	116	0.000	0.000	35	102	0	0	35	81	0	0	100	1	
2	8	4	02: O-04   LM00001067	lmo0716	8361	6009	100	172	151	84	47	47	5	85	75	0	538	372	290	15	16	2	90	81	0	0	0	0	0	0	0	0	0	0	0	0	0	0	0	0	0	0	0	0	0	0	0	0	0	0	0.000	0.000	0.000	0.000	0.000	0.000	0.000	0.000	0.000	0.000	0.000	0.000	0.000	0.000	283	1076	648	461	461	0.000	0.000	125	523	0	0	104	357	0	0	100	1	
2	9	4	02: O-07   LM00001068	lmo0719	8611	6009	100	113	113	52	47	47	4	84	80	0	98	79	45	16	16	2	85	77	0	0	0	0	0	0	0	0	0	0	0	0	0	0	0	0	0	0	0	0	0	0	0	0	0	0	0.000	0.000	0.000	0.000	0.000	0.000	0.000	0.000	0.000	0.000	0.000	0.000	0.000	0.000	283	1076	148	129	129	0.000	0.000	66	82	0	0	66	63	0	0	100	1	
2	10	4	02: O-10   LM00001071	lmo0722	8861	6009	100	1529	1166	821	47	47	5	98	96	0	281	213	139	16	16	3	86	83	0	0	0	0	0	0	0	0	0	0	0	0	0	0	0	0	0	0	0	0	0	0	0	0	0	0	0.000	0.000	0.000	0.000	0.000	0.000	0.000	0.000	0.000	0.000	0.000	0.000	0.000	0.000	283	1076	1747	1316	1316	0.000	0.000	1482	265	0	0	1119	197	0	0	100	1	
2	11	4	02: O-13   LM00002301	lmo0725	9111	6009	100	51	51	5	47	47	5	45	15	0	63	50	25	15	15	2	81	76	0	0	0	0	0	0	0	0	0	0	0	0	0	0	0	0	0	0	0	0	0	0	0	0	0	0	0.000	0.000	0.000	0.000	0.000	0.000	0.000	0.000	0.000	0.000	0.000	0.000	0.000	0.000	283	1076	52	39	39	0.000	0.000	4	48	0	0	4	35	0	0	100	1	
2	12	4	02: O-16   LM00001073	lmo0728	9361	6009	100	53	52	6	46	47	5	54	26	0	61	48	29	15	16	2	71	65	0	0	0	0	0	0	0	0	0	0	0	0	0	0	0	0	0	0	0	0	0	0	0	0	0	0	0.000	0.000	0.000	0.000	0.000	0.000	0.000	0.000	0.000	0.000	0.000	0.000	0.000	0.000	283	1076	53	39	39	0.000	0.000	7	46	0	0	6	33	0	0	100	1	
2	13	4	02: O-19   LM00001076	lmo0731	9611	6009	100	64	63	12	48	48	5	73	65	0	131	102	62	16	16	3	80	73	0	0	0	0	0	0	0	0	0	0	0	0	0	0	0	0	0	0	0	0	0	0	0	0	0	0	0.000	0.000	0.000	0.000	0.000	0.000	0.000	0.000	0.000	0.000	0.000	0.000	0.000	0.000	283	1076	131	101	101	0.000	0.000	16	115	0	0	15	86	0	0	100	1	
2	14	4	02: O-22   LM00002303	lmo0734	9861	6009	100	54	54	6	47	48	5	66	32	0	71	57	27	16	16	2	84	79	0	0	0	0	0	0	0	0	0	0	0	0	0	0	0	0	0	0	0	0	0	0	0	0	0	0	0.000	0.000	0.000	0.000	0.000	0.000	0.000	0.000	0.000	0.000	0.000	0.000	0.000	0.000	283	1076	62	48	48	0.000	0.000	7	55	0	0	7	41	0	0	100	1	
2	15	4	03: C-01   LM00002328	lmo0805	10111	6009	100	51	52	6	48	48	5	42	16	0	67	54	28	16	16	2	75	71	0	0	0	0	0	0	0	0	0	0	0	0	0	0	0	0	0	0	0	0	0	0	0	0	0	0	0.000	0.000	0.000	0.000	0.000	0.000	0.000	0.000	0.000	0.000	0.000	0.000	0.000	0.000	283	1076	54	42	42	0.000	0.000	3	51	0	0	4	38	0	0	100	1	
2	16	4	03: C-04   LM00000260	lmo0808	10361	6009	100	63	62	10	48	49	5	79	63	0	74	58	28	16	16	3	84	76	0	0	0	0	0	0	0	0	0	0	0	0	0	0	0	0	0	0	0	0	0	0	0	0	0	0	0.000	0.000	0.000	0.000	0.000	0.000	0.000	0.000	0.000	0.000	0.000	0.000	0.000	0.000	283	1076	73	56	56	0.000	0.000	15	58	0	0	14	42	0	0	100	1	
2	17	4	03: C-07   LM00000262	lmo0811	10611	6009	100	201	178	78	49	49	5	90	86	0	153	128	67	16	16	2	86	84	0	0	0	0	0	0	0	0	0	0	0	0	0	0	0	0	0	0	0	0	0	0	0	0	0	0	0.000	0.000	0.000	0.000	0.000	0.000	0.000	0.000	0.000	0.000	0.000	0.000	0.000	0.000	283	1076	289	241	241	0.000	0.000	152	137	0	0	129	112	0	0	100	1	
2	1	5	03: C-10   LM00001111	lmo0814	6611	6259	100	140	129	64	46	47	5	84	78	0	118	98	62	15	16	3	81	76	0	0	0	0	0	0	0	0	0	0	0	0	0	0	0	0	0	0	0	0	0	0	0	0	0	0	0.000	0.000	0.000	0.000	0.000	0.000	0.000	0.000	0.000	0.000	0.000	0.000	0.000	0.000	283	1076	197	166	166	0.000	0.000	94	103	0	0	83	83	0	0	100	1	
2	2	5	03: C-13   LM00001112	lmo0817	6861	6259	100	153	130	54	47	48	5	87	80	0	72	59	29	15	16	2	85	80	0	0	0	0	0	0	0	0	0	0	0	0	0	0	0	0	0	0	0	0	0	0	0	0	0	0	0.000	0.000	0.000	0.000	0.000	0.000	0.000	0.000	0.000	0.000	0.000	0.000	0.000	0.000	283	1076	163	127	127	0.000	0.000	106	57	0	0	83	44	0	0	100	1	
2	3	5	03: C-16   LM00001114	lmo0820	7111	6259	100	169	141	68	47	48	4	91	86	0	83	70	39	15	15	2	87	82	0	0	0	0	0	0	0	0	0	0	0	0	0	0	0	0	0	0	0	0	0	0	0	0	0	0	0.000	0.000	0.000	0.000	0.000	0.000	0.000	0.000	0.000	0.000	0.000	0.000	0.000	0.000	283	1076	190	149	149	0.000	0.000	122	68	0	0	94	55	0	0	100	1	
2	4	5	03: C-19   LM00000266	lmo0823	7361	6259	100	244	204	107	48	48	5	91	83	0	185	143	87	15	15	2	87	83	0	0	0	0	0	0	0	0	0	0	0	0	0	0	0	0	0	0	0	0	0	0	0	0	0	0	0.000	0.000	0.000	0.000	0.000	0.000	0.000	0.000	0.000	0.000	0.000	0.000	0.000	0.000	283	1076	366	284	284	0.000	0.000	196	170	0	0	156	128	0	0	100	1	
2	5	5	03: C-22   LM00001118	lmo0826	7611	6259	100	79	78	25	47	48	5	77	69	0	78	63	37	15	15	2	78	73	0	0	0	0	0	0	0	0	0	0	0	0	0	0	0	0	0	0	0	0	0	0	0	0	0	0	0.000	0.000	0.000	0.000	0.000	0.000	0.000	0.000	0.000	0.000	0.000	0.000	0.000	0.000	283	1076	95	79	79	0.000	0.000	32	63	0	0	31	48	0	0	100	1	
2	6	5	03: G-01   LM00001149	lmo0901	7861	6259	100	51	51	5	48	48	5	33	11	0	54	45	25	15	16	3	76	65	0	0	0	0	0	0	0	0	0	0	0	0	0	0	0	0	0	0	0	0	0	0	0	0	0	0	0.000	0.000	0.000	0.000	0.000	0.000	0.000	0.000	0.000	0.000	0.000	0.000	0.000	0.000	283	1076	42	33	33	0.000	0.000	3	39	0	0	3	30	0	0	100	1	
2	7	5	03: G-04   LM00002351	lmo0904	8111	6259	100	55	55	7	47	48	7	55	21	0	58	47	21	16	16	6	75	71	0	0	0	0	0	0	0	0	0	0	0	0	0	0	0	0	0	0	0	0	0	0	0	0	0	0	0.000	0.000	0.000	0.000	0.000	0.000	0.000	0.000	0.000	0.000	0.000	0.000	0.000	0.000	283	1076	50	39	39	0.000	0.000	8	42	0	0	8	31	0	0	100	1	
2	8	5	03: G-07   LM00001153	lmo0907	8361	6259	100	625	508	328	48	49	5	87	86	0	278	230	153	16	16	3	87	81	0	0	0	0	0	0	0	0	0	0	0	0	0	0	0	0	0	0	0	0	0	0	0	0	0	0	0.000	0.000	0.000	0.000	0.000	0.000	0.000	0.000	0.000	0.000	0.000	0.000	0.000	0.000	283	1076	839	674	674	0.000	0.000	577	262	0	0	460	214	0	0	100	1	
2	9	5	03: G-10   LM00002353	lmo0910	8611	6259	100	48	48	5	47	48	6	14	2	0	66	56	25	16	16	3	87	80	0	0	0	0	0	0	0	0	0	0	0	0	0	0	0	0	0	0	0	0	0	0	0	0	0	0	0.000	0.000	0.000	0.000	0.000	0.000	0.000	0.000	0.000	0.000	0.000	0.000	0.000	0.000	283	1076	51	41	41	0.000	0.000	1	50	0	0	1	40	0	0	100	1	
2	10	5	03: G-13   LM00001155	lmo0913	8861	6259	100	632	487	316	46	46	5	94	84	0	286	214	138	16	17	3	94	85	0	0	0	0	0	0	0	0	0	0	0	0	0	0	0	0	0	0	0	0	0	0	0	0	0	0	0.000	0.000	0.000	0.000	0.000	0.000	0.000	0.000	0.000	0.000	0.000	0.000	0.000	0.000	283	1076	856	639	639	0.000	0.000	586	270	0	0	441	198	0	0	100	1	
2	11	5	03: G-16   LM00001156	lmo0916	9111	6259	100	73	72	22	48	48	5	69	62	0	143	109	88	15	16	2	71	64	0	0	0	0	0	0	0	0	0	0	0	0	0	0	0	0	0	0	0	0	0	0	0	0	0	0	0.000	0.000	0.000	0.000	0.000	0.000	0.000	0.000	0.000	0.000	0.000	0.000	0.000	0.000	283	1076	153	118	118	0.000	0.000	25	128	0	0	24	94	0	0	100	1	
2	12	5	03: G-19   LM00001159	lmo0919	9361	6259	100	56	57	9	47	47	5	66	44	0	76	58	33	16	16	3	75	71	0	0	0	0	0	0	0	0	0	0	0	0	0	0	0	0	0	0	0	0	0	0	0	0	0	0	0.000	0.000	0.000	0.000	0.000	0.000	0.000	0.000	0.000	0.000	0.000	0.000	0.000	0.000	283	1076	69	52	52	0.000	0.000	9	60	0	0	10	42	0	0	100	1	
2	13	5	03: G-22   LM00000290	lmo0922	9611	6259	100	100	94	34	47	47	4	87	79	0	82	72	39	16	16	2	82	79	0	0	0	0	0	0	0	0	0	0	0	0	0	0	0	0	0	0	0	0	0	0	0	0	0	0	0.000	0.000	0.000	0.000	0.000	0.000	0.000	0.000	0.000	0.000	0.000	0.000	0.000	0.000	283	1076	119	103	103	0.000	0.000	53	66	0	0	47	56	0	0	100	1	
2	14	5	03: K-01   LM00001199	lmo0997	9861	6259	100	143	130	64	48	48	5	82	73	0	157	125	84	16	16	2	80	78	0	0	0	0	0	0	0	0	0	0	0	0	0	0	0	0	0	0	0	0	0	0	0	0	0	0	0.000	0.000	0.000	0.000	0.000	0.000	0.000	0.000	0.000	0.000	0.000	0.000	0.000	0.000	283	1076	236	191	191	0.000	0.000	95	141	0	0	82	109	0	0	100	1	
2	15	5	03: K-04   LM00001201	lmo1000	10111	6259	100	66	66	15	48	48	4	73	65	0	58	47	25	16	16	2	74	70	0	0	0	0	0	0	0	0	0	0	0	0	0	0	0	0	0	0	0	0	0	0	0	0	0	0	0.000	0.000	0.000	0.000	0.000	0.000	0.000	0.000	0.000	0.000	0.000	0.000	0.000	0.000	283	1076	60	49	49	0.000	0.000	18	42	0	0	18	31	0	0	100	1	
2	16	5	03: K-07   LM00000304	lmo1003	10361	6259	100	587	444	315	47	48	6	85	82	0	619	456	356	15	16	2	87	82	0	0	0	0	0	0	0	0	0	0	0	0	0	0	0	0	0	0	0	0	0	0	0	0	0	0	0.000	0.000	0.000	0.000	0.000	0.000	0.000	0.000	0.000	0.000	0.000	0.000	0.000	0.000	283	1076	1144	838	838	0.000	0.000	540	604	0	0	397	441	0	0	100	1	
2	17	5	03: K-10   LM00002379	lmo1006	10611	6259	100	54	54	6	47	48	5	63	25	0	72	59	25	16	16	3	85	79	0	0	0	0	0	0	0	0	0	0	0	0	0	0	0	0	0	0	0	0	0	0	0	0	0	0	0.000	0.000	0.000	0.000	0.000	0.000	0.000	0.000	0.000	0.000	0.000	0.000	0.000	0.000	283	1076	63	50	50	0.000	0.000	7	56	0	0	7	43	0	0	100	1	
2	1	6	03: K-13   LM00001205	lmo1009	6611	6509	100	97	94	33	48	48	5	81	76	0	74	63	30	15	16	2	87	81	0	0	0	0	0	0	0	0	0	0	0	0	0	0	0	0	0	0	0	0	0	0	0	0	0	0	0.000	0.000	0.000	0.000	0.000	0.000	0.000	0.000	0.000	0.000	0.000	0.000	0.000	0.000	283	1076	108	94	94	0.000	0.000	49	59	0	0	46	48	0	0	100	1	
2	2	6	03: K-16   LM00000306	lmo1012	6861	6509	100	178	159	86	47	48	4	88	81	0	161	128	85	15	16	3	83	76	0	0	0	0	0	0	0	0	0	0	0	0	0	0	0	0	0	0	0	0	0	0	0	0	0	0	0.000	0.000	0.000	0.000	0.000	0.000	0.000	0.000	0.000	0.000	0.000	0.000	0.000	0.000	283	1076	277	225	225	0.000	0.000	131	146	0	0	112	113	0	0	100	1	
2	3	6	03: K-19   LM00000309	lmo1015	7111	6509	100	130	117	54	47	48	5	82	76	0	116	93	58	15	15	2	83	81	0	0	0	0	0	0	0	0	0	0	0	0	0	0	0	0	0	0	0	0	0	0	0	0	0	0	0.000	0.000	0.000	0.000	0.000	0.000	0.000	0.000	0.000	0.000	0.000	0.000	0.000	0.000	283	1076	184	148	148	0.000	0.000	83	101	0	0	70	78	0	0	100	1	
2	4	6	03: K-22   LM00002381	lmo1018	7361	6509	100	76	73	19	47	48	5	74	68	0	83	66	38	15	15	2	81	74	0	0	0	0	0	0	0	0	0	0	0	0	0	0	0	0	0	0	0	0	0	0	0	0	0	0	0.000	0.000	0.000	0.000	0.000	0.000	0.000	0.000	0.000	0.000	0.000	0.000	0.000	0.000	283	1076	97	77	77	0.000	0.000	29	68	0	0	26	51	0	0	100	1	
2	5	6	03: O-01   LM00000321	lmo1093	7611	6509	100	215	188	86	48	49	6	90	84	0	153	128	72	15	15	3	87	81	0	0	0	0	0	0	0	0	0	0	0	0	0	0	0	0	0	0	0	0	0	0	0	0	0	0	0.000	0.000	0.000	0.000	0.000	0.000	0.000	0.000	0.000	0.000	0.000	0.000	0.000	0.000	283	1076	305	253	253	0.000	0.000	167	138	0	0	140	113	0	0	100	1	
2	6	6	03: O-04   LM00000322	lmo1096	7861	6509	100	267	208	127	47	47	4	84	79	0	170	128	91	15	16	2	81	76	0	0	0	0	0	0	0	0	0	0	0	0	0	0	0	0	0	0	0	0	0	0	0	0	0	0	0.000	0.000	0.000	0.000	0.000	0.000	0.000	0.000	0.000	0.000	0.000	0.000	0.000	0.000	283	1076	375	274	274	0.000	0.000	220	155	0	0	161	113	0	0	100	1	
2	7	6	03: O-07   LM00002426	lmo1099	8111	6509	100	51	51	7	48	48	6	21	3	0	43	45	29	16	16	5	58	54	0	0	0	0	0	0	0	0	0	0	0	0	0	0	0	0	0	0	0	0	0	0	0	0	0	0	0.000	0.000	0.000	0.000	0.000	0.000	0.000	0.000	0.000	0.000	0.000	0.000	0.000	0.000	283	1076	30	32	32	0.000	0.000	3	27	0	0	3	29	0	0	100	1	
2	8	6	03: O-10   LM00002429	lmo1102	8361	6509	100	51	51	5	48	48	5	37	11	0	63	49	25	16	16	2	73	69	0	0	0	0	0	0	0	0	0	0	0	0	0	0	0	0	0	0	0	0	0	0	0	0	0	0	0.000	0.000	0.000	0.000	0.000	0.000	0.000	0.000	0.000	0.000	0.000	0.000	0.000	0.000	283	1076	50	36	36	0.000	0.000	3	47	0	0	3	33	0	0	100	1	
2	9	6	03: O-13   LM00002432	lmo1105	8611	6509	100	51	51	5	48	49	5	25	8	0	78	63	31	17	18	4	77	72	0	0	0	0	0	0	0	0	0	0	0	0	0	0	0	0	0	0	0	0	0	0	0	0	0	0	0.000	0.000	0.000	0.000	0.000	0.000	0.000	0.000	0.000	0.000	0.000	0.000	0.000	0.000	283	1076	64	49	49	0.000	0.000	3	61	0	0	3	46	0	0	100	1	
2	10	6	03: O-16   LM00002435	lmo1108	8861	6509	100	51	50	6	46	47	5	51	19	0	67	55	26	18	18	3	77	71	0	0	0	0	0	0	0	0	0	0	0	0	0	0	0	0	0	0	0	0	0	0	0	0	0	0	0.000	0.000	0.000	0.000	0.000	0.000	0.000	0.000	0.000	0.000	0.000	0.000	0.000	0.000	283	1076	54	41	41	0.000	0.000	5	49	0	0	4	37	0	0	100	1	
2	11	6	03: O-19   LM00002438	lmo1111	9111	6509	100	50	51	5	47	48	5	39	16	0	71	56	27	15	16	3	84	77	0	0	0	0	0	0	0	0	0	0	0	0	0	0	0	0	0	0	0	0	0	0	0	0	0	0	0.000	0.000	0.000	0.000	0.000	0.000	0.000	0.000	0.000	0.000	0.000	0.000	0.000	0.000	283	1076	59	45	45	0.000	0.000	3	56	0	0	4	41	0	0	100	1	
2	12	6	03: O-22   LM00002441	lmo1114	9361	6509	100	49	49	6	47	48	7	15	3	0	65	51	26	15	16	2	81	76	0	0	0	0	0	0	0	0	0	0	0	0	0	0	0	0	0	0	0	0	0	0	0	0	0	0	0.000	0.000	0.000	0.000	0.000	0.000	0.000	0.000	0.000	0.000	0.000	0.000	0.000	0.000	283	1076	52	38	38	0.000	0.000	2	50	0	0	2	36	0	0	100	1	
2	13	6	04: C-01   LM00000346	lmo1185	9611	6509	100	52	53	6	47	49	13	14	0	0	63	52	20	16	17	12	78	73	0	0	0	0	0	0	0	0	0	0	0	0	0	0	0	0	0	0	0	0	0	0	0	0	0	0	0.000	0.000	0.000	0.000	0.000	0.000	0.000	0.000	0.000	0.000	0.000	0.000	0.000	0.000	283	1076	52	42	42	0.000	0.000	5	47	0	0	6	36	0	0	100	1	
2	14	6	04: C-04   LM00002459	lmo1188	9861	6509	100	57	58	8	47	48	5	76	47	0	68	55	26	16	16	3	84	78	0	0	0	0	0	0	0	0	0	0	0	0	0	0	0	0	0	0	0	0	0	0	0	0	0	0	0.000	0.000	0.000	0.000	0.000	0.000	0.000	0.000	0.000	0.000	0.000	0.000	0.000	0.000	283	1076	62	50	50	0.000	0.000	10	52	0	0	11	39	0	0	100	1	
2	15	6	04: C-07   LM00001264	lmo1191	10111	6509	100	57	57	6	47	47	5	80	51	0	78	63	28	16	16	2	88	83	0	0	0	0	0	0	0	0	0	0	0	0	0	0	0	0	0	0	0	0	0	0	0	0	0	0	0.000	0.000	0.000	0.000	0.000	0.000	0.000	0.000	0.000	0.000	0.000	0.000	0.000	0.000	283	1076	72	57	57	0.000	0.000	10	62	0	0	10	47	0	0	100	1	
2	16	6	04: C-10   LM00001266	lmo1194	10361	6509	100	53	53	5	48	48	5	58	25	0	71	59	24	16	16	3	93	84	0	0	0	0	0	0	0	0	0	0	0	0	0	0	0	0	0	0	0	0	0	0	0	0	0	0	0.000	0.000	0.000	0.000	0.000	0.000	0.000	0.000	0.000	0.000	0.000	0.000	0.000	0.000	283	1076	60	48	48	0.000	0.000	5	55	0	0	5	43	0	0	100	1	
2	17	6	04: C-13   LM00002463	lmo1197	10611	6509	100	55	55	5	47	47	5	71	41	0	74	60	27	16	17	3	83	80	0	0	0	0	0	0	0	0	0	0	0	0	0	0	0	0	0	0	0	0	0	0	0	0	0	0	0.000	0.000	0.000	0.000	0.000	0.000	0.000	0.000	0.000	0.000	0.000	0.000	0.000	0.000	283	1076	66	52	52	0.000	0.000	8	58	0	0	8	44	0	0	100	1	
2	1	7	04: C-16   LM00002465	lmo1200	6611	6759	100	53	54	9	48	48	4	50	36	0	73	61	25	15	16	2	90	86	0	0	0	0	0	0	0	0	0	0	0	0	0	0	0	0	0	0	0	0	0	0	0	0	0	0	0.000	0.000	0.000	0.000	0.000	0.000	0.000	0.000	0.000	0.000	0.000	0.000	0.000	0.000	283	1076	63	52	52	0.000	0.000	5	58	0	0	6	46	0	0	100	1	
2	2	7	04: C-19   LM00001269	lmo1203	6861	6759	100	49	50	5	48	48	5	24	9	0	57	45	24	15	16	3	72	66	0	0	0	0	0	0	0	0	0	0	0	0	0	0	0	0	0	0	0	0	0	0	0	0	0	0	0.000	0.000	0.000	0.000	0.000	0.000	0.000	0.000	0.000	0.000	0.000	0.000	0.000	0.000	283	1076	43	32	32	0.000	0.000	1	42	0	0	2	30	0	0	100	1	
2	3	7	04: C-22   LM00001272	lmo1206	7111	6759	100	50	51	4	48	49	5	22	2	0	62	49	22	15	15	2	78	76	0	0	0	0	0	0	0	0	0	0	0	0	0	0	0	0	0	0	0	0	0	0	0	0	0	0	0.000	0.000	0.000	0.000	0.000	0.000	0.000	0.000	0.000	0.000	0.000	0.000	0.000	0.000	283	1076	49	37	37	0.000	0.000	2	47	0	0	3	34	0	0	100	1	
2	4	7	04: G-01   LM00000368	lmo1281	7361	6759	100	120	111	45	48	49	5	86	80	0	89	71	39	15	16	2	82	78	0	0	0	0	0	0	0	0	0	0	0	0	0	0	0	0	0	0	0	0	0	0	0	0	0	0	0.000	0.000	0.000	0.000	0.000	0.000	0.000	0.000	0.000	0.000	0.000	0.000	0.000	0.000	283	1076	146	119	119	0.000	0.000	72	74	0	0	63	56	0	0	100	1	
2	5	7	04: G-04   LM00001314	lmo1284	7611	6759	100	54	56	9	48	48	5	61	36	0	63	48	27	15	15	2	72	64	0	0	0	0	0	0	0	0	0	0	0	0	0	0	0	0	0	0	0	0	0	0	0	0	0	0	0.000	0.000	0.000	0.000	0.000	0.000	0.000	0.000	0.000	0.000	0.000	0.000	0.000	0.000	283	1076	54	41	41	0.000	0.000	6	48	0	0	8	33	0	0	100	1	
2	6	7	04: G-07   LM00001316	lmo1287	7861	6759	100	224	224	160	47	47	5	82	73	0	183	161	130	15	16	4	79	67	0	0	0	0	0	0	0	0	0	0	0	0	0	0	0	0	0	0	0	0	0	0	0	0	0	0	0.000	0.000	0.000	0.000	0.000	0.000	0.000	0.000	0.000	0.000	0.000	0.000	0.000	0.000	283	1076	345	323	323	0.000	0.000	177	168	0	0	177	146	0	0	100	1	
2	7	7	04: G-10   LM00002484	lmo1290	8111	6759	100	50	50	4	47	48	5	33	7	0	63	51	22	15	16	3	86	78	0	0	0	0	0	0	0	0	0	0	0	0	0	0	0	0	0	0	0	0	0	0	0	0	0	0	0.000	0.000	0.000	0.000	0.000	0.000	0.000	0.000	0.000	0.000	0.000	0.000	0.000	0.000	283	1076	51	39	39	0.000	0.000	3	48	0	0	3	36	0	0	100	1	
2	8	7	04: G-13   LM00001318	lmo1293	8361	6759	100	1129	1017	810	48	49	5	91	89	0	575	472	354	16	16	2	86	80	0	0	0	0	0	0	0	0	0	0	0	0	0	0	0	0	0	0	0	0	0	0	0	0	0	0	0.000	0.000	0.000	0.000	0.000	0.000	0.000	0.000	0.000	0.000	0.000	0.000	0.000	0.000	283	1076	1640	1425	1425	0.000	0.000	1081	559	0	0	969	456	0	0	100	1	
2	9	7	04: G-16   LM00001320	lmo1296	8611	6759	100	55	55	8	47	48	5	67	41	0	71	64	32	16	17	4	84	78	0	0	0	0	0	0	0	0	0	0	0	0	0	0	0	0	0	0	0	0	0	0	0	0	0	0	0.000	0.000	0.000	0.000	0.000	0.000	0.000	0.000	0.000	0.000	0.000	0.000	0.000	0.000	283	1076	63	56	56	0.000	0.000	8	55	0	0	8	48	0	0	100	1	
2	10	7	04: G-19   LM00000372	lmo1299	8861	6759	100	341	285	163	47	48	5	93	86	0	270	206	124	17	17	3	89	84	0	0	0	0	0	0	0	0	0	0	0	0	0	0	0	0	0	0	0	0	0	0	0	0	0	0	0.000	0.000	0.000	0.000	0.000	0.000	0.000	0.000	0.000	0.000	0.000	0.000	0.000	0.000	283	1076	547	427	427	0.000	0.000	294	253	0	0	238	189	0	0	100	1	
2	11	7	04: G-22   LM00001321	lmo1302	9111	6759	100	169	145	75	47	47	5	86	77	0	117	92	52	16	16	2	88	86	0	0	0	0	0	0	0	0	0	0	0	0	0	0	0	0	0	0	0	0	0	0	0	0	0	0	0.000	0.000	0.000	0.000	0.000	0.000	0.000	0.000	0.000	0.000	0.000	0.000	0.000	0.000	283	1076	223	174	174	0.000	0.000	122	101	0	0	98	76	0	0	100	1	
2	12	7	04: K-01   LM00001361	lmo1377	9361	6759	100	265	213	133	47	48	5	82	74	0	159	121	86	15	16	2	80	75	0	0	0	0	0	0	0	0	0	0	0	0	0	0	0	0	0	0	0	0	0	0	0	0	0	0	0.000	0.000	0.000	0.000	0.000	0.000	0.000	0.000	0.000	0.000	0.000	0.000	0.000	0.000	283	1076	362	272	272	0.000	0.000	218	144	0	0	166	106	0	0	100	1	
2	13	7	04: K-04   LM00001363	lmo1380	9611	6759	100	230	202	110	46	48	9	86	80	0	125	96	56	15	17	11	76	70	0	0	0	0	0	0	0	0	0	0	0	0	0	0	0	0	0	0	0	0	0	0	0	0	0	0	0.000	0.000	0.000	0.000	0.000	0.000	0.000	0.000	0.000	0.000	0.000	0.000	0.000	0.000	283	1076	294	237	237	0.000	0.000	184	110	0	0	156	81	0	0	100	1	
2	14	7	04: K-07   LM00001365	lmo1383	9861	6759	100	53	53	5	47	48	5	63	27	0	60	51	23	16	16	2	79	78	0	0	0	0	0	0	0	0	0	0	0	0	0	0	0	0	0	0	0	0	0	0	0	0	0	0	0.000	0.000	0.000	0.000	0.000	0.000	0.000	0.000	0.000	0.000	0.000	0.000	0.000	0.000	283	1076	50	41	41	0.000	0.000	6	44	0	0	6	35	0	0	100	1	
2	15	7	04: K-10   LM00001367	lmo1386	10111	6759	100	54	56	7	47	48	5	71	29	0	63	51	26	16	17	6	71	66	0	0	0	0	0	0	0	0	0	0	0	0	0	0	0	0	0	0	0	0	0	0	0	0	0	0	0.000	0.000	0.000	0.000	0.000	0.000	0.000	0.000	0.000	0.000	0.000	0.000	0.000	0.000	283	1076	54	44	44	0.000	0.000	7	47	0	0	9	35	0	0	100	1	
2	16	7	04: K-13   LM00000391	lmo1389	10361	6759	100	174	154	74	48	48	5	89	82	0	155	136	84	16	17	4	85	77	0	0	0	0	0	0	0	0	0	0	0	0	0	0	0	0	0	0	0	0	0	0	0	0	0	0	0.000	0.000	0.000	0.000	0.000	0.000	0.000	0.000	0.000	0.000	0.000	0.000	0.000	0.000	283	1076	265	226	226	0.000	0.000	126	139	0	0	106	120	0	0	100	1	
2	17	7	04: K-16   LM00001368	lmo1392	10611	6759	100	114	109	47	47	48	5	82	77	0	103	82	49	17	18	5	73	68	0	0	0	0	0	0	0	0	0	0	0	0	0	0	0	0	0	0	0	0	0	0	0	0	0	0	0.000	0.000	0.000	0.000	0.000	0.000	0.000	0.000	0.000	0.000	0.000	0.000	0.000	0.000	283	1076	153	127	127	0.000	0.000	67	86	0	0	62	65	0	0	100	1	
2	1	8	04: K-19   LM00001370	lmo1395	6611	7009	100	337	296	216	48	48	4	80	76	0	162	140	104	15	15	2	80	75	0	0	0	0	0	0	0	0	0	0	0	0	0	0	0	0	0	0	0	0	0	0	0	0	0	0	0.000	0.000	0.000	0.000	0.000	0.000	0.000	0.000	0.000	0.000	0.000	0.000	0.000	0.000	283	1076	436	373	373	0.000	0.000	289	147	0	0	248	125	0	0	100	1	
2	2	8	04: K-22   LM00001372	lmo1398	6861	7009	100	298	238	146	48	48	5	84	80	0	136	108	72	15	16	2	82	75	0	0	0	0	0	0	0	0	0	0	0	0	0	0	0	0	0	0	0	0	0	0	0	0	0	0	0.000	0.000	0.000	0.000	0.000	0.000	0.000	0.000	0.000	0.000	0.000	0.000	0.000	0.000	283	1076	371	283	283	0.000	0.000	250	121	0	0	190	93	0	0	100	1	
2	3	8	04: O-01   LM00000408	lmo1473	7111	7009	100	3764	3181	2379	47	48	4	98	94	0	947	756	573	16	16	2	86	83	0	0	0	0	0	0	0	0	0	0	0	0	0	0	0	0	0	0	0	0	0	0	0	0	0	0	0.000	0.000	0.000	0.000	0.000	0.000	0.000	0.000	0.000	0.000	0.000	0.000	0.000	0.000	283	1076	4648	3874	3874	0.000	0.000	3717	931	0	0	3134	740	0	0	100	1	
2	4	8	04: O-04   LM00001421	lmo1476	7361	7009	100	52	52	5	47	48	5	42	17	0	63	51	24	15	16	5	75	72	0	0	0	0	0	0	0	0	0	0	0	0	0	0	0	0	0	0	0	0	0	0	0	0	0	0	0.000	0.000	0.000	0.000	0.000	0.000	0.000	0.000	0.000	0.000	0.000	0.000	0.000	0.000	283	1076	53	41	41	0.000	0.000	5	48	0	0	5	36	0	0	100	1	
2	5	8	04: O-07   LM00000411	lmo1479	7611	7009	100	127	118	53	48	48	5	83	76	0	111	88	57	15	15	3	78	72	0	0	0	0	0	0	0	0	0	0	0	0	0	0	0	0	0	0	0	0	0	0	0	0	0	0	0.000	0.000	0.000	0.000	0.000	0.000	0.000	0.000	0.000	0.000	0.000	0.000	0.000	0.000	283	1076	175	143	143	0.000	0.000	79	96	0	0	70	73	0	0	100	1	
2	6	8	04: O-10   LM00002525	lmo1482	7861	7009	100	105	97	34	48	49	5	86	78	0	76	61	32	15	16	3	81	77	0	0	0	0	0	0	0	0	0	0	0	0	0	0	0	0	0	0	0	0	0	0	0	0	0	0	0.000	0.000	0.000	0.000	0.000	0.000	0.000	0.000	0.000	0.000	0.000	0.000	0.000	0.000	283	1076	118	95	95	0.000	0.000	57	61	0	0	49	46	0	0	100	1	
2	7	8	04: O-13   LM00001423	lmo1485	8111	7009	100	52	51	5	48	48	5	40	8	0	64	51	25	15	16	2	81	77	0	0	0	0	0	0	0	0	0	0	0	0	0	0	0	0	0	0	0	0	0	0	0	0	0	0	0.000	0.000	0.000	0.000	0.000	0.000	0.000	0.000	0.000	0.000	0.000	0.000	0.000	0.000	283	1076	53	39	39	0.000	0.000	4	49	0	0	3	36	0	0	100	1	
2	8	8	04: O-16   LM00001425	lmo1488	8361	7009	100	176	161	90	48	48	5	84	79	0	172	149	101	16	16	3	83	78	0	0	0	0	0	0	0	0	0	0	0	0	0	0	0	0	0	0	0	0	0	0	0	0	0	0	0.000	0.000	0.000	0.000	0.000	0.000	0.000	0.000	0.000	0.000	0.000	0.000	0.000	0.000	283	1076	284	246	246	0.000	0.000	128	156	0	0	113	133	0	0	100	1	
2	9	8	04: O-19   LM00001426	lmo1491	8611	7009	100	64	64	14	48	48	5	73	66	0	87	72	41	17	17	3	79	73	0	0	0	0	0	0	0	0	0	0	0	0	0	0	0	0	0	0	0	0	0	0	0	0	0	0	0.000	0.000	0.000	0.000	0.000	0.000	0.000	0.000	0.000	0.000	0.000	0.000	0.000	0.000	283	1076	86	71	71	0.000	0.000	16	70	0	0	16	55	0	0	100	1	
2	10	8	04: O-22   LM00002529	lmo1494	8861	7009	100	56	57	7	48	48	8	53	16	0	69	57	24	17	18	4	87	79	0	0	0	0	0	0	0	0	0	0	0	0	0	0	0	0	0	0	0	0	0	0	0	0	0	0	0.000	0.000	0.000	0.000	0.000	0.000	0.000	0.000	0.000	0.000	0.000	0.000	0.000	0.000	283	1076	60	49	49	0.000	0.000	8	52	0	0	9	40	0	0	100	1	
2	11	8	05: C-01   LM00001469	lmo1565	9111	7009	100	58	60	12	48	48	5	68	52	0	60	48	24	16	16	3	78	71	0	0	0	0	0	0	0	0	0	0	0	0	0	0	0	0	0	0	0	0	0	0	0	0	0	0	0.000	0.000	0.000	0.000	0.000	0.000	0.000	0.000	0.000	0.000	0.000	0.000	0.000	0.000	283	1076	54	44	44	0.000	0.000	10	44	0	0	12	32	0	0	100	1	
2	12	8	05: C-04   LM00001472	lmo1568	9361	7009	100	73	71	18	48	48	4	79	72	0	70	60	25	16	17	4	88	85	0	0	0	0	0	0	0	0	0	0	0	0	0	0	0	0	0	0	0	0	0	0	0	0	0	0	0.000	0.000	0.000	0.000	0.000	0.000	0.000	0.000	0.000	0.000	0.000	0.000	0.000	0.000	283	1076	79	67	67	0.000	0.000	25	54	0	0	23	44	0	0	100	1	
2	13	8	05: C-07   LM00000435	lmo1571	9611	7009	100	466	382	210	47	48	13	90	84	0	418	321	199	16	19	12	80	77	0	0	0	0	0	0	0	0	0	0	0	0	0	0	0	0	0	0	0	0	0	0	0	0	0	0	0.000	0.000	0.000	0.000	0.000	0.000	0.000	0.000	0.000	0.000	0.000	0.000	0.000	0.000	283	1076	821	640	640	0.000	0.000	419	402	0	0	335	305	0	0	100	1	
2	14	8	05: C-10   LM00000436	lmo1574	9861	7009	100	113	102	34	48	49	6	85	80	0	86	72	34	16	16	3	88	83	0	0	0	0	0	0	0	0	0	0	0	0	0	0	0	0	0	0	0	0	0	0	0	0	0	0	0.000	0.000	0.000	0.000	0.000	0.000	0.000	0.000	0.000	0.000	0.000	0.000	0.000	0.000	283	1076	135	110	110	0.000	0.000	65	70	0	0	54	56	0	0	100	1	
2	15	8	05: C-13   LM00000437	lmo1577	10111	7009	100	161	136	70	48	48	5	76	72	0	88	70	41	17	17	4	73	68	0	0	0	0	0	0	0	0	0	0	0	0	0	0	0	0	0	0	0	0	0	0	0	0	0	0	0.000	0.000	0.000	0.000	0.000	0.000	0.000	0.000	0.000	0.000	0.000	0.000	0.000	0.000	283	1076	184	141	141	0.000	0.000	113	71	0	0	88	53	0	0	100	1	
2	16	8	05: C-16   LM00001480	lmo1580	10361	7009	100	67	66	10	48	49	5	84	78	0	53	47	16	17	17	4	88	82	0	0	0	0	0	0	0	0	0	0	0	0	0	0	0	0	0	0	0	0	0	0	0	0	0	0	0.000	0.000	0.000	0.000	0.000	0.000	0.000	0.000	0.000	0.000	0.000	0.000	0.000	0.000	283	1076	55	48	48	0.000	0.000	19	36	0	0	18	30	0	0	100	1	
2	17	8	05: C-19   LM00000440	lmo1583	10611	7009	100	249	207	97	47	47	4	94	91	0	225	188	107	17	17	2	90	84	0	0	0	0	0	0	0	0	0	0	0	0	0	0	0	0	0	0	0	0	0	0	0	0	0	0	0.000	0.000	0.000	0.000	0.000	0.000	0.000	0.000	0.000	0.000	0.000	0.000	0.000	0.000	283	1076	410	331	331	0.000	0.000	202	208	0	0	160	171	0	0	100	1	
2	1	9	05: C-22   LM00000442	lmo1586	6611	7259	100	454	349	251	47	47	5	84	77	0	244	189	144	15	15	2	77	73	0	0	0	0	0	0	0	0	0	0	0	0	0	0	0	0	0	0	0	0	0	0	0	0	0	0	0.000	0.000	0.000	0.000	0.000	0.000	0.000	0.000	0.000	0.000	0.000	0.000	0.000	0.000	283	1076	636	476	476	0.000	0.000	407	229	0	0	302	174	0	0	100	1	
2	2	9	05: G-01   LM00001523	lmo1661	6861	7259	100	49	49	6	47	47	4	30	6	0	55	45	22	15	16	3	77	71	0	0	0	0	0	0	0	0	0	0	0	0	0	0	0	0	0	0	0	0	0	0	0	0	0	0	0.000	0.000	0.000	0.000	0.000	0.000	0.000	0.000	0.000	0.000	0.000	0.000	0.000	0.000	283	1076	42	32	32	0.000	0.000	2	40	0	0	2	30	0	0	100	1	
2	3	9	05: G-04   LM00001525	lmo1664	7111	7259	100	50	51	5	48	49	5	30	5	0	59	47	22	15	15	3	83	75	0	0	0	0	0	0	0	0	0	0	0	0	0	0	0	0	0	0	0	0	0	0	0	0	0	0	0.000	0.000	0.000	0.000	0.000	0.000	0.000	0.000	0.000	0.000	0.000	0.000	0.000	0.000	283	1076	46	35	35	0.000	0.000	2	44	0	0	3	32	0	0	100	1	
2	4	9	05: G-07   LM00001527	lmo1667	7361	7259	100	55	56	9	47	48	5	76	35	0	53	43	20	15	15	2	80	74	0	0	0	0	0	0	0	0	0	0	0	0	0	0	0	0	0	0	0	0	0	0	0	0	0	0	0.000	0.000	0.000	0.000	0.000	0.000	0.000	0.000	0.000	0.000	0.000	0.000	0.000	0.000	283	1076	46	37	37	0.000	0.000	8	38	0	0	9	28	0	0	100	1	
2	5	9	05: G-10   LM00002563	lmo1670	7611	7259	100	53	54	6	48	48	5	44	16	0	56	46	23	14	15	2	83	77	0	0	0	0	0	0	0	0	0	0	0	0	0	0	0	0	0	0	0	0	0	0	0	0	0	0	0.000	0.000	0.000	0.000	0.000	0.000	0.000	0.000	0.000	0.000	0.000	0.000	0.000	0.000	283	1076	47	38	38	0.000	0.000	5	42	0	0	6	32	0	0	100	1	
2	6	9	05: G-13   LM00000456	lmo1673	7861	7259	100	644	502	338	48	48	5	87	82	0	491	377	282	15	15	2	86	77	0	0	0	0	0	0	0	0	0	0	0	0	0	0	0	0	0	0	0	0	0	0	0	0	0	0	0.000	0.000	0.000	0.000	0.000	0.000	0.000	0.000	0.000	0.000	0.000	0.000	0.000	0.000	283	1076	1072	816	816	0.000	0.000	596	476	0	0	454	362	0	0	100	1	
2	7	9	05: G-16   LM00000457	lmo1676	8111	7259	100	152	137	65	48	48	6	85	77	0	143	115	73	15	16	8	77	70	0	0	0	0	0	0	0	0	0	0	0	0	0	0	0	0	0	0	0	0	0	0	0	0	0	0	0.000	0.000	0.000	0.000	0.000	0.000	0.000	0.000	0.000	0.000	0.000	0.000	0.000	0.000	283	1076	232	189	189	0.000	0.000	104	128	0	0	89	100	0	0	100	1	
2	8	9	05: G-19   LM00001534	lmo1679	8361	7259	100	53	53	7	48	48	5	55	31	0	71	56	28	16	16	4	77	70	0	0	0	0	0	0	0	0	0	0	0	0	0	0	0	0	0	0	0	0	0	0	0	0	0	0	0.000	0.000	0.000	0.000	0.000	0.000	0.000	0.000	0.000	0.000	0.000	0.000	0.000	0.000	283	1076	60	45	45	0.000	0.000	5	55	0	0	5	40	0	0	100	1	
2	9	9	05: G-22   LM00001537	lmo1682	8611	7259	100	52	53	6	48	50	27	1	0	0	66	59	28	17	17	8	77	73	0	0	0	0	0	0	0	0	0	0	0	0	0	0	0	0	0	0	0	0	0	0	0	0	0	0	0.000	0.000	0.000	0.000	0.000	0.000	0.000	0.000	0.000	0.000	0.000	0.000	0.000	0.000	283	1076	53	47	47	0.000	0.000	4	49	0	0	5	42	0	0	100	1	
2	10	9	05: K-01   LM00001581	lmo1757	8861	7259	100	308	251	136	47	48	5	91	84	0	177	147	89	16	17	2	88	85	0	0	0	0	0	0	0	0	0	0	0	0	0	0	0	0	0	0	0	0	0	0	0	0	0	0	0.000	0.000	0.000	0.000	0.000	0.000	0.000	0.000	0.000	0.000	0.000	0.000	0.000	0.000	283	1076	422	335	335	0.000	0.000	261	161	0	0	204	131	0	0	100	1	
2	11	9	05: K-04   LM00001583	lmo1760	9111	7259	100	53	52	5	47	48	5	50	18	0	59	49	22	16	16	3	87	75	0	0	0	0	0	0	0	0	0	0	0	0	0	0	0	0	0	0	0	0	0	0	0	0	0	0	0.000	0.000	0.000	0.000	0.000	0.000	0.000	0.000	0.000	0.000	0.000	0.000	0.000	0.000	283	1076	49	38	38	0.000	0.000	6	43	0	0	5	33	0	0	100	1	
2	12	9	05: K-07   LM00001586	lmo1763	9361	7259	100	88	84	29	47	47	5	81	72	0	92	71	44	16	17	3	72	68	0	0	0	0	0	0	0	0	0	0	0	0	0	0	0	0	0	0	0	0	0	0	0	0	0	0	0.000	0.000	0.000	0.000	0.000	0.000	0.000	0.000	0.000	0.000	0.000	0.000	0.000	0.000	283	1076	117	92	92	0.000	0.000	41	76	0	0	37	55	0	0	100	1	
2	13	9	05: K-10   LM00002577	lmo1766	9611	7259	100	52	54	9	48	48	5	49	25	0	95	76	40	18	19	4	83	77	0	0	0	0	0	0	0	0	0	0	0	0	0	0	0	0	0	0	0	0	0	0	0	0	0	0	0.000	0.000	0.000	0.000	0.000	0.000	0.000	0.000	0.000	0.000	0.000	0.000	0.000	0.000	283	1076	81	64	64	0.000	0.000	4	77	0	0	6	58	0	0	100	1	
2	14	9	05: K-13   LM00000479	lmo1769	9861	7259	100	110	106	46	48	49	5	81	74	0	100	86	52	19	19	5	73	69	0	0	0	0	0	0	0	0	0	0	0	0	0	0	0	0	0	0	0	0	0	0	0	0	0	0	0.000	0.000	0.000	0.000	0.000	0.000	0.000	0.000	0.000	0.000	0.000	0.000	0.000	0.000	283	1076	143	125	125	0.000	0.000	62	81	0	0	58	67	0	0	100	1	
2	15	9	05: K-16   LM00001591	lmo1772	10111	7259	100	65	66	16	48	48	5	78	67	0	79	64	33	17	18	3	84	78	0	0	0	0	0	0	0	0	0	0	0	0	0	0	0	0	0	0	0	0	0	0	0	0	0	0	0.000	0.000	0.000	0.000	0.000	0.000	0.000	0.000	0.000	0.000	0.000	0.000	0.000	0.000	283	1076	79	65	65	0.000	0.000	17	62	0	0	18	47	0	0	100	1	
2	16	9	05: K-19   LM00000482	lmo1775	10361	7259	100	91	83	20	48	49	5	85	81	0	75	64	27	16	17	3	89	83	0	0	0	0	0	0	0	0	0	0	0	0	0	0	0	0	0	0	0	0	0	0	0	0	0	0	0.000	0.000	0.000	0.000	0.000	0.000	0.000	0.000	0.000	0.000	0.000	0.000	0.000	0.000	283	1076	102	83	83	0.000	0.000	43	59	0	0	35	48	0	0	100	1	
2	17	9	05: K-22   LM00001594	lmo1778	10611	7259	100	72	72	16	48	48	5	81	74	0	82	68	31	17	17	7	78	75	0	0	0	0	0	0	0	0	0	0	0	0	0	0	0	0	0	0	0	0	0	0	0	0	0	0	0.000	0.000	0.000	0.000	0.000	0.000	0.000	0.000	0.000	0.000	0.000	0.000	0.000	0.000	283	1076	89	75	75	0.000	0.000	24	65	0	0	24	51	0	0	100	1	
2	1	10	05: O-01   LM00001639	lmo1853	6611	7509	100	147	131	59	47	47	5	87	82	0	115	90	56	15	15	2	81	80	0	0	0	0	0	0	0	0	0	0	0	0	0	0	0	0	0	0	0	0	0	0	0	0	0	0	0.000	0.000	0.000	0.000	0.000	0.000	0.000	0.000	0.000	0.000	0.000	0.000	0.000	0.000	283	1076	200	159	159	0.000	0.000	100	100	0	0	84	75	0	0	100	1	
2	2	10	05: O-04   LM00001641	lmo1856	6861	7509	100	103	100	38	48	48	5	89	76	0	94	82	48	15	15	2	84	80	0	0	0	0	0	0	0	0	0	0	0	0	0	0	0	0	0	0	0	0	0	0	0	0	0	0	0.000	0.000	0.000	0.000	0.000	0.000	0.000	0.000	0.000	0.000	0.000	0.000	0.000	0.000	283	1076	134	119	119	0.000	0.000	55	79	0	0	52	67	0	0	100	1	
2	3	10	05: O-07   LM00001644	lmo1859	7111	7509	100	654	522	353	47	48	5	94	86	0	472	346	249	15	15	3	80	77	0	0	0	0	0	0	0	0	0	0	0	0	0	0	0	0	0	0	0	0	0	0	0	0	0	0	0.000	0.000	0.000	0.000	0.000	0.000	0.000	0.000	0.000	0.000	0.000	0.000	0.000	0.000	283	1076	1064	806	806	0.000	0.000	607	457	0	0	475	331	0	0	100	1	
2	4	10	05: O-10   LM00001647	lmo1862	7361	7509	100	153	136	58	47	48	8	82	77	0	104	89	52	15	16	7	76	72	0	0	0	0	0	0	0	0	0	0	0	0	0	0	0	0	0	0	0	0	0	0	0	0	0	0	0.000	0.000	0.000	0.000	0.000	0.000	0.000	0.000	0.000	0.000	0.000	0.000	0.000	0.000	283	1076	195	163	163	0.000	0.000	106	89	0	0	89	74	0	0	100	1	
2	5	10	05: O-13   LM00001650	lmo1865	7611	7509	100	50	50	4	48	48	5	18	4	0	62	52	20	15	15	3	87	84	0	0	0	0	0	0	0	0	0	0	0	0	0	0	0	0	0	0	0	0	0	0	0	0	0	0	0.000	0.000	0.000	0.000	0.000	0.000	0.000	0.000	0.000	0.000	0.000	0.000	0.000	0.000	283	1076	49	39	39	0.000	0.000	2	47	0	0	2	37	0	0	100	1	
2	6	10	05: O-16   LM00001653	lmo1868	7861	7509	100	150	130	65	47	48	5	82	77	0	73	62	36	15	16	3	80	71	0	0	0	0	0	0	0	0	0	0	0	0	0	0	0	0	0	0	0	0	0	0	0	0	0	0	0.000	0.000	0.000	0.000	0.000	0.000	0.000	0.000	0.000	0.000	0.000	0.000	0.000	0.000	283	1076	161	130	130	0.000	0.000	103	58	0	0	83	47	0	0	100	1	
2	7	10	05: O-19   LM00000502	lmo1871	8111	7509	100	58	58	8	48	48	5	77	56	0	69	57	26	15	16	2	83	79	0	0	0	0	0	0	0	0	0	0	0	0	0	0	0	0	0	0	0	0	0	0	0	0	0	0	0.000	0.000	0.000	0.000	0.000	0.000	0.000	0.000	0.000	0.000	0.000	0.000	0.000	0.000	283	1076	64	52	52	0.000	0.000	10	54	0	0	10	42	0	0	100	1	
2	8	10	05: O-22   LM00000503	lmo1874	8361	7509	100	71	71	19	48	48	5	80	69	0	76	63	33	16	16	2	82	80	0	0	0	0	0	0	0	0	0	0	0	0	0	0	0	0	0	0	0	0	0	0	0	0	0	0	0.000	0.000	0.000	0.000	0.000	0.000	0.000	0.000	0.000	0.000	0.000	0.000	0.000	0.000	283	1076	83	70	70	0.000	0.000	23	60	0	0	23	47	0	0	100	1	
2	9	10	06: C-01   LM00001693	lmo1945	8611	7509	100	72	72	19	48	48	5	75	69	0	76	64	31	17	17	4	77	75	0	0	0	0	0	0	0	0	0	0	0	0	0	0	0	0	0	0	0	0	0	0	0	0	0	0	0.000	0.000	0.000	0.000	0.000	0.000	0.000	0.000	0.000	0.000	0.000	0.000	0.000	0.000	283	1076	83	71	71	0.000	0.000	24	59	0	0	24	47	0	0	100	1	
2	10	10	06: C-04   LM00000522	lmo1948	8861	7509	100	52	52	6	48	48	5	36	17	0	61	50	22	16	16	3	83	76	0	0	0	0	0	0	0	0	0	0	0	0	0	0	0	0	0	0	0	0	0	0	0	0	0	0	0.000	0.000	0.000	0.000	0.000	0.000	0.000	0.000	0.000	0.000	0.000	0.000	0.000	0.000	283	1076	49	38	38	0.000	0.000	4	45	0	0	4	34	0	0	100	1	
2	11	10	06: C-07   LM00000523	lmo1951	9111	7509	100	79	77	21	47	48	5	87	75	0	82	67	33	16	16	2	87	85	0	0	0	0	0	0	0	0	0	0	0	0	0	0	0	0	0	0	0	0	0	0	0	0	0	0	0.000	0.000	0.000	0.000	0.000	0.000	0.000	0.000	0.000	0.000	0.000	0.000	0.000	0.000	283	1076	98	81	81	0.000	0.000	32	66	0	0	30	51	0	0	100	1	
2	12	10	06: C-10   LM00001699	lmo1954	9361	7509	100	196	182	77	49	51	21	85	78	0	153	129	65	16	19	29	80	74	0	0	0	0	0	0	0	0	0	0	0	0	0	0	0	0	0	0	0	0	0	0	0	0	0	0	0.000	0.000	0.000	0.000	0.000	0.000	0.000	0.000	0.000	0.000	0.000	0.000	0.000	0.000	283	1076	284	246	246	0.000	0.000	147	137	0	0	133	113	0	0	100	1	
2	13	10	06: C-13   LM00001701	lmo1957	9611	7509	100	52	52	5	47	48	6	43	8	0	59	46	22	16	16	7	67	64	0	0	0	0	0	0	0	0	0	0	0	0	0	0	0	0	0	0	0	0	0	0	0	0	0	0	0.000	0.000	0.000	0.000	0.000	0.000	0.000	0.000	0.000	0.000	0.000	0.000	0.000	0.000	283	1076	48	35	35	0.000	0.000	5	43	0	0	5	30	0	0	100	1	
2	14	10	06: C-16   LM00001704	lmo1960	9861	7509	100	57	58	9	48	52	29	4	0	0	63	54	21	16	20	41	63	0	0	0	0	0	0	0	0	0	0	0	0	0	0	0	0	0	0	0	0	0	0	0	0	0	0	0	0.000	0.000	0.000	0.000	0.000	0.000	0.000	0.000	0.000	0.000	0.000	0.000	0.000	0.000	283	1076	56	48	48	0.000	0.000	9	47	0	0	10	38	0	0	100	1	
2	15	10	06: C-19   LM00000525	lmo1963	10111	7509	100	245	212	124	47	48	4	88	81	0	87	68	38	16	16	3	81	75	0	0	0	0	0	0	0	0	0	0	0	0	0	0	0	0	0	0	0	0	0	0	0	0	0	0	0.000	0.000	0.000	0.000	0.000	0.000	0.000	0.000	0.000	0.000	0.000	0.000	0.000	0.000	283	1076	269	217	217	0.000	0.000	198	71	0	0	165	52	0	0	100	1	
2	16	10	06: C-22   LM00000526	lmo1966	10361	7509	100	176	155	98	47	48	5	71	66	0	209	170	145	16	16	3	72	67	0	0	0	0	0	0	0	0	0	0	0	0	0	0	0	0	0	0	0	0	0	0	0	0	0	0	0.000	0.000	0.000	0.000	0.000	0.000	0.000	0.000	0.000	0.000	0.000	0.000	0.000	0.000	283	1076	322	262	262	0.000	0.000	129	193	0	0	108	154	0	0	100	1	
2	17	10	06: G-01   LM00000547	lmo2041	10611	7509	100	199	173	88	49	50	5	85	77	0	101	84	48	17	18	5	76	72	0	0	0	0	0	0	0	0	0	0	0	0	0	0	0	0	0	0	0	0	0	0	0	0	0	0	0.000	0.000	0.000	0.000	0.000	0.000	0.000	0.000	0.000	0.000	0.000	0.000	0.000	0.000	283	1076	234	191	191	0.000	0.000	150	84	0	0	124	67	0	0	100	1	
2	1	11	06: G-04   LM00001747	lmo2044	6611	7759	100	52	51	5	48	48	5	31	10	0	50	42	18	15	16	3	78	75	0	0	0	0	0	0	0	0	0	0	0	0	0	0	0	0	0	0	0	0	0	0	0	0	0	0	0.000	0.000	0.000	0.000	0.000	0.000	0.000	0.000	0.000	0.000	0.000	0.000	0.000	0.000	283	1076	39	30	30	0.000	0.000	4	35	0	0	3	27	0	0	100	1	
2	2	11	06: G-07   LM00002824	lmo2047	6861	7759	100	1425	1071	711	47	47	5	94	89	0	1650	1228	844	15	15	2	88	84	0	0	0	0	0	0	0	0	0	0	0	0	0	0	0	0	0	0	0	0	0	0	0	0	0	0	0.000	0.000	0.000	0.000	0.000	0.000	0.000	0.000	0.000	0.000	0.000	0.000	0.000	0.000	283	1076	3013	2237	2237	0.000	0.000	1378	1635	0	0	1024	1213	0	0	100	1	
2	3	11	06: G-10   LM00001748	lmo2050	7111	7759	100	476	394	229	47	48	5	98	93	0	82	68	35	15	15	3	82	81	0	0	0	0	0	0	0	0	0	0	0	0	0	0	0	0	0	0	0	0	0	0	0	0	0	0	0.000	0.000	0.000	0.000	0.000	0.000	0.000	0.000	0.000	0.000	0.000	0.000	0.000	0.000	283	1076	496	400	400	0.000	0.000	429	67	0	0	347	53	0	0	100	1	
2	4	11	06: G-13   LM00001751	lmo2053	7361	7759	100	54	54	7	47	48	5	54	33	0	62	52	23	15	16	2	85	82	0	0	0	0	0	0	0	0	0	0	0	0	0	0	0	0	0	0	0	0	0	0	0	0	0	0	0.000	0.000	0.000	0.000	0.000	0.000	0.000	0.000	0.000	0.000	0.000	0.000	0.000	0.000	283	1076	54	44	44	0.000	0.000	7	47	0	0	7	37	0	0	100	1	
2	5	11	06: G-16   LM00001753	lmo2056	7611	7759	100	71	71	19	47	48	5	83	72	0	83	69	40	15	16	2	78	75	0	0	0	0	0	0	0	0	0	0	0	0	0	0	0	0	0	0	0	0	0	0	0	0	0	0	0.000	0.000	0.000	0.000	0.000	0.000	0.000	0.000	0.000	0.000	0.000	0.000	0.000	0.000	283	1076	92	78	78	0.000	0.000	24	68	0	0	24	54	0	0	100	1	
2	6	11	06: G-19   LM00001756	lmo2059	7861	7759	100	49	50	5	48	48	5	32	8	0	50	40	18	15	16	2	74	70	0	0	0	0	0	0	0	0	0	0	0	0	0	0	0	0	0	0	0	0	0	0	0	0	0	0	0.000	0.000	0.000	0.000	0.000	0.000	0.000	0.000	0.000	0.000	0.000	0.000	0.000	0.000	283	1076	36	27	27	0.000	0.000	1	35	0	0	2	25	0	0	100	1	
2	7	11	06: G-22   LM00000551	lmo2062	8111	7759	100	48	49	5	48	48	4	23	7	0	51	43	19	15	15	2	79	76	0	0	0	0	0	0	0	0	0	0	0	0	0	0	0	0	0	0	0	0	0	0	0	0	0	0	0.000	0.000	0.000	0.000	0.000	0.000	0.000	0.000	0.000	0.000	0.000	0.000	0.000	0.000	283	1076	36	29	29	0.000	0.000	0	36	0	0	1	28	0	0	100	1	
2	8	11	06: K-01   LM00001801	lmo2137	8361	7759	100	53	56	18	47	48	6	51	29	0	67	60	44	16	17	4	78	76	0	0	0	0	0	0	0	0	0	0	0	0	0	0	0	0	0	0	0	0	0	0	0	0	0	0	0.000	0.000	0.000	0.000	0.000	0.000	0.000	0.000	0.000	0.000	0.000	0.000	0.000	0.000	283	1076	57	53	53	0.000	0.000	6	51	0	0	9	44	0	0	100	1	
2	9	11	06: K-04   LM00001804	lmo2140	8611	7759	100	50	49	5	48	48	5	17	1	0	63	56	23	16	16	3	89	84	0	0	0	0	0	0	0	0	0	0	0	0	0	0	0	0	0	0	0	0	0	0	0	0	0	0	0.000	0.000	0.000	0.000	0.000	0.000	0.000	0.000	0.000	0.000	0.000	0.000	0.000	0.000	283	1076	49	41	41	0.000	0.000	2	47	0	0	1	40	0	0	100	1	
2	10	11	06: K-07   LM00002639	lmo2143	8861	7759	100	50	50	5	48	59	94	0	0	0	75	60	30	16	36	182	0	0	0	0	0	0	0	0	0	0	0	0	0	0	0	0	0	0	0	0	0	0	0	0	0	0	0	0	0.000	0.000	0.000	0.000	0.000	0.000	0.000	0.000	0.000	0.000	0.000	0.000	0.000	0.000	283	1076	61	46	46	0.000	0.000	2	59	0	0	2	44	0	0	100	1	
2	11	11	06: K-10   LM00000571	lmo2146	9111	7759	100	54	54	6	48	48	5	54	19	0	66	53	23	16	16	5	83	75	0	0	0	0	0	0	0	0	0	0	0	0	0	0	0	0	0	0	0	0	0	0	0	0	0	0	0.000	0.000	0.000	0.000	0.000	0.000	0.000	0.000	0.000	0.000	0.000	0.000	0.000	0.000	283	1076	56	43	43	0.000	0.000	6	50	0	0	6	37	0	0	100	1	
2	12	11	06: K-13   LM00000574	lmo2149	9361	7759	100	59	60	10	47	47	5	75	59	0	81	65	37	15	16	2	81	75	0	0	0	0	0	0	0	0	0	0	0	0	0	0	0	0	0	0	0	0	0	0	0	0	0	0	0.000	0.000	0.000	0.000	0.000	0.000	0.000	0.000	0.000	0.000	0.000	0.000	0.000	0.000	283	1076	78	63	63	0.000	0.000	12	66	0	0	13	50	0	0	100	1	
2	13	11	06: K-16   LM00000576	lmo2152	9611	7759	100	560	439	283	48	48	5	94	88	0	406	321	223	16	16	3	87	80	0	0	0	0	0	0	0	0	0	0	0	0	0	0	0	0	0	0	0	0	0	0	0	0	0	0	0.000	0.000	0.000	0.000	0.000	0.000	0.000	0.000	0.000	0.000	0.000	0.000	0.000	0.000	283	1076	902	696	696	0.000	0.000	512	390	0	0	391	305	0	0	100	1	
2	14	11	06: K-19   LM00000579	lmo2155	9861	7759	100	178	157	84	48	48	6	77	72	0	152	129	91	16	17	7	74	69	0	0	0	0	0	0	0	0	0	0	0	0	0	0	0	0	0	0	0	0	0	0	0	0	0	0	0.000	0.000	0.000	0.000	0.000	0.000	0.000	0.000	0.000	0.000	0.000	0.000	0.000	0.000	283	1076	266	222	222	0.000	0.000	130	136	0	0	109	113	0	0	100	1	
2	15	11	06: K-22   LM00001806	lmo2158	10111	7759	100	550	498	417	47	48	5	82	76	0	167	162	141	16	16	4	71	63	0	0	0	0	0	0	0	0	0	0	0	0	0	0	0	0	0	0	0	0	0	0	0	0	0	0	0.000	0.000	0.000	0.000	0.000	0.000	0.000	0.000	0.000	0.000	0.000	0.000	0.000	0.000	283	1076	654	597	597	0.000	0.000	503	151	0	0	451	146	0	0	100	1	
2	16	11	06: O-01   LM00002656	lmo2233	10361	7759	100	76	75	19	47	48	5	91	80	0	81	67	31	16	16	2	87	82	0	0	0	0	0	0	0	0	0	0	0	0	0	0	0	0	0	0	0	0	0	0	0	0	0	0	0.000	0.000	0.000	0.000	0.000	0.000	0.000	0.000	0.000	0.000	0.000	0.000	0.000	0.000	283	1076	94	79	79	0.000	0.000	29	65	0	0	28	51	0	0	100	1	
2	17	11	06: O-04   LM00001847	lmo2236	10611	7759	100	63	74	28	49	50	9	65	41	0	98	104	71	19	22	11	74	72	0	0	0	0	0	0	0	0	0	0	0	0	0	0	0	0	0	0	0	0	0	0	0	0	0	0	0.000	0.000	0.000	0.000	0.000	0.000	0.000	0.000	0.000	0.000	0.000	0.000	0.000	0.000	283	1076	93	110	110	0.000	0.000	14	79	0	0	25	85	0	0	100	1	
2	1	12	06: O-07   LM00002657	lmo2239	6611	8009	100	55	55	8	47	48	5	69	36	0	54	46	20	15	16	3	82	79	0	0	0	0	0	0	0	0	0	0	0	0	0	0	0	0	0	0	0	0	0	0	0	0	0	0	0.000	0.000	0.000	0.000	0.000	0.000	0.000	0.000	0.000	0.000	0.000	0.000	0.000	0.000	283	1076	47	39	39	0.000	0.000	8	39	0	0	8	31	0	0	100	1	
2	2	12	06: O-10   LM00002660	lmo2242	6861	8009	100	49	49	4	48	48	5	13	2	0	49	40	17	15	15	3	78	71	0	0	0	0	0	0	0	0	0	0	0	0	0	0	0	0	0	0	0	0	0	0	0	0	0	0	0.000	0.000	0.000	0.000	0.000	0.000	0.000	0.000	0.000	0.000	0.000	0.000	0.000	0.000	283	1076	35	26	26	0.000	0.000	1	34	0	0	1	25	0	0	100	1	
2	3	12	06: O-13   LM00002662	lmo2245	7111	8009	100	51	51	4	47	47	5	41	8	0	54	45	19	15	15	3	84	76	0	0	0	0	0	0	0	0	0	0	0	0	0	0	0	0	0	0	0	0	0	0	0	0	0	0	0.000	0.000	0.000	0.000	0.000	0.000	0.000	0.000	0.000	0.000	0.000	0.000	0.000	0.000	283	1076	43	34	34	0.000	0.000	4	39	0	0	4	30	0	0	100	1	
2	4	12	06: O-16   LM00000603	lmo2248	7361	8009	100	236	204	109	47	50	24	74	72	0	136	107	61	15	17	18	74	71	0	0	0	0	0	0	0	0	0	0	0	0	0	0	0	0	0	0	0	0	0	0	0	0	0	0	0.000	0.000	0.000	0.000	0.000	0.000	0.000	0.000	0.000	0.000	0.000	0.000	0.000	0.000	283	1076	310	249	249	0.000	0.000	189	121	0	0	157	92	0	0	100	1	
2	5	12	06: O-19   LM00001853	lmo2251	7611	8009	100	167	154	81	47	48	7	80	74	0	73	60	34	15	16	11	68	65	0	0	0	0	0	0	0	0	0	0	0	0	0	0	0	0	0	0	0	0	0	0	0	0	0	0	0.000	0.000	0.000	0.000	0.000	0.000	0.000	0.000	0.000	0.000	0.000	0.000	0.000	0.000	283	1076	178	152	152	0.000	0.000	120	58	0	0	107	45	0	0	100	1	
2	6	12	06: O-22   LM00000605	lmo2254	7861	8009	100	54	55	8	48	49	5	53	27	0	58	48	20	15	15	2	86	82	0	0	0	0	0	0	0	0	0	0	0	0	0	0	0	0	0	0	0	0	0	0	0	0	0	0	0.000	0.000	0.000	0.000	0.000	0.000	0.000	0.000	0.000	0.000	0.000	0.000	0.000	0.000	283	1076	49	40	40	0.000	0.000	6	43	0	0	7	33	0	0	100	1	
2	7	12	07: C-01   LM00002695	lmo2325	8111	8009	100	49	50	4	48	48	5	13	4	0	55	46	20	15	15	2	81	76	0	0	0	0	0	0	0	0	0	0	0	0	0	0	0	0	0	0	0	0	0	0	0	0	0	0	0.000	0.000	0.000	0.000	0.000	0.000	0.000	0.000	0.000	0.000	0.000	0.000	0.000	0.000	283	1076	41	33	33	0.000	0.000	1	40	0	0	2	31	0	0	100	1	
2	8	12	07: C-04   LM00002697	lmo2328	8361	8009	100	49	49	4	48	48	5	23	3	0	56	49	21	16	16	3	80	78	0	0	0	0	0	0	0	0	0	0	0	0	0	0	0	0	0	0	0	0	0	0	0	0	0	0	0.000	0.000	0.000	0.000	0.000	0.000	0.000	0.000	0.000	0.000	0.000	0.000	0.000	0.000	283	1076	41	34	34	0.000	0.000	1	40	0	0	1	33	0	0	100	1	
2	9	12	07: C-07   LM00002699	lmo2331	8611	8009	100	49	49	5	48	48	5	17	5	0	65	54	25	16	16	3	82	76	0	0	0	0	0	0	0	0	0	0	0	0	0	0	0	0	0	0	0	0	0	0	0	0	0	0	0.000	0.000	0.000	0.000	0.000	0.000	0.000	0.000	0.000	0.000	0.000	0.000	0.000	0.000	283	1076	50	39	39	0.000	0.000	1	49	0	0	1	38	0	0	100	1	
2	10	12	07: C-10   LM00001874	lmo2334	8861	8009	100	98	90	23	47	48	5	90	84	0	99	86	42	16	17	3	87	85	0	0	0	0	0	0	0	0	0	0	0	0	0	0	0	0	0	0	0	0	0	0	0	0	0	0	0.000	0.000	0.000	0.000	0.000	0.000	0.000	0.000	0.000	0.000	0.000	0.000	0.000	0.000	283	1076	134	113	113	0.000	0.000	51	83	0	0	43	70	0	0	100	1	
2	11	12	07: C-13   LM00000623	lmo2337	9111	8009	100	180	167	66	48	49	13	89	84	0	288	254	128	16	18	21	86	84	0	0	0	0	0	0	0	0	0	0	0	0	0	0	0	0	0	0	0	0	0	0	0	0	0	0	0.000	0.000	0.000	0.000	0.000	0.000	0.000	0.000	0.000	0.000	0.000	0.000	0.000	0.000	283	1076	404	357	357	0.000	0.000	132	272	0	0	119	238	0	0	100	1	
2	12	12	07: C-16   LM00001879	lmo2340	9361	8009	100	363	312	173	46	47	5	94	89	0	146	120	70	16	16	2	88	82	0	0	0	0	0	0	0	0	0	0	0	0	0	0	0	0	0	0	0	0	0	0	0	0	0	0	0.000	0.000	0.000	0.000	0.000	0.000	0.000	0.000	0.000	0.000	0.000	0.000	0.000	0.000	283	1076	447	370	370	0.000	0.000	317	130	0	0	266	104	0	0	100	1	
2	13	12	07: C-19   LM00002700	lmo2343	9611	8009	100	53	54	5	48	48	5	49	15	0	71	57	27	16	16	2	81	77	0	0	0	0	0	0	0	0	0	0	0	0	0	0	0	0	0	0	0	0	0	0	0	0	0	0	0.000	0.000	0.000	0.000	0.000	0.000	0.000	0.000	0.000	0.000	0.000	0.000	0.000	0.000	283	1076	60	47	47	0.000	0.000	5	55	0	0	6	41	0	0	100	1	
2	14	12	07: C-22   LM00001882	lmo2346	9861	8009	100	69	67	13	48	48	5	83	75	0	73	60	25	16	16	2	93	86	0	0	0	0	0	0	0	0	0	0	0	0	0	0	0	0	0	0	0	0	0	0	0	0	0	0	0.000	0.000	0.000	0.000	0.000	0.000	0.000	0.000	0.000	0.000	0.000	0.000	0.000	0.000	283	1076	78	63	63	0.000	0.000	21	57	0	0	19	44	0	0	100	1	
2	15	12	07: G-01   LM00002718	lmo2421	10111	8009	100	143	136	60	48	49	12	81	75	0	96	81	44	16	16	9	78	72	0	0	0	0	0	0	0	0	0	0	0	0	0	0	0	0	0	0	0	0	0	0	0	0	0	0	0.000	0.000	0.000	0.000	0.000	0.000	0.000	0.000	0.000	0.000	0.000	0.000	0.000	0.000	283	1076	175	153	153	0.000	0.000	95	80	0	0	88	65	0	0	100	1	
2	16	12	07: G-04   LM00002719	lmo2424	10361	8009	100	56	56	8	49	67	82	0	0	0	73	63	26	16	47	150	0	0	0	0	0	0	0	0	0	0	0	0	0	0	0	0	0	0	0	0	0	0	0	0	0	0	0	0	0.000	0.000	0.000	0.000	0.000	0.000	0.000	0.000	0.000	0.000	0.000	0.000	0.000	0.000	283	1076	64	54	54	0.000	0.000	7	57	0	0	7	47	0	0	100	1	
2	17	12	07: G-07   LM00000646	lmo2427	10611	8009	100	235	214	115	51	108	121	65	25	0	363	315	204	20	113	214	69	23	0	0	0	0	0	0	0	0	0	0	0	0	0	0	0	0	0	0	0	0	0	0	0	0	0	0	0.000	0.000	0.000	0.000	0.000	0.000	0.000	0.000	0.000	0.000	0.000	0.000	0.000	0.000	283	1076	527	458	458	0.000	0.000	184	343	0	0	163	295	0	0	100	1	
2	1	13	07: G-10   LM00001923	lmo2430	6611	8259	100	96	98	34	47	47	4	89	85	0	111	97	51	15	16	3	87	82	0	0	0	0	0	0	0	0	0	0	0	0	0	0	0	0	0	0	0	0	0	0	0	0	0	0	0.000	0.000	0.000	0.000	0.000	0.000	0.000	0.000	0.000	0.000	0.000	0.000	0.000	0.000	283	1076	145	133	133	0.000	0.000	49	96	0	0	51	82	0	0	100	1	
2	2	13	07: G-13   LM00001924	lmo2433	6861	8259	100	89	86	25	48	48	5	87	77	0	61	53	22	14	15	2	86	82	0	0	0	0	0	0	0	0	0	0	0	0	0	0	0	0	0	0	0	0	0	0	0	0	0	0	0.000	0.000	0.000	0.000	0.000	0.000	0.000	0.000	0.000	0.000	0.000	0.000	0.000	0.000	283	1076	88	77	77	0.000	0.000	41	47	0	0	38	39	0	0	100	1	
2	3	13	07: G-16   LM00001926	lmo2436	7111	8259	100	55	56	12	48	48	4	57	40	0	54	47	23	15	15	2	86	81	0	0	0	0	0	0	0	0	0	0	0	0	0	0	0	0	0	0	0	0	0	0	0	0	0	0	0.000	0.000	0.000	0.000	0.000	0.000	0.000	0.000	0.000	0.000	0.000	0.000	0.000	0.000	283	1076	46	40	40	0.000	0.000	7	39	0	0	8	32	0	0	100	1	
2	4	13	07: G-19   LM00002723	lmo2439	7361	8259	100	83	79	21	47	48	5	82	75	0	67	55	26	15	15	2	84	79	0	0	0	0	0	0	0	0	0	0	0	0	0	0	0	0	0	0	0	0	0	0	0	0	0	0	0.000	0.000	0.000	0.000	0.000	0.000	0.000	0.000	0.000	0.000	0.000	0.000	0.000	0.000	283	1076	88	72	72	0.000	0.000	36	52	0	0	32	40	0	0	100	1	
2	5	13	07: G-22   LM00001927	lmo2442	7611	8259	100	50	50	5	47	48	5	33	4	0	54	42	23	15	15	3	71	63	0	0	0	0	0	0	0	0	0	0	0	0	0	0	0	0	0	0	0	0	0	0	0	0	0	0	0.000	0.000	0.000	0.000	0.000	0.000	0.000	0.000	0.000	0.000	0.000	0.000	0.000	0.000	283	1076	42	30	30	0.000	0.000	3	39	0	0	3	27	0	0	100	1	
2	6	13	07: K-01   LM00002740	lmo2517	7861	8259	100	85	85	30	47	48	5	82	68	0	78	64	35	15	15	2	86	80	0	0	0	0	0	0	0	0	0	0	0	0	0	0	0	0	0	0	0	0	0	0	0	0	0	0	0.000	0.000	0.000	0.000	0.000	0.000	0.000	0.000	0.000	0.000	0.000	0.000	0.000	0.000	283	1076	101	87	87	0.000	0.000	38	63	0	0	38	49	0	0	100	1	
2	7	13	07: K-04   LM00001968	lmo2520	8111	8259	100	65	64	15	49	49	5	68	59	0	63	51	26	15	16	5	71	67	0	0	0	0	0	0	0	0	0	0	0	0	0	0	0	0	0	0	0	0	0	0	0	0	0	0	0.000	0.000	0.000	0.000	0.000	0.000	0.000	0.000	0.000	0.000	0.000	0.000	0.000	0.000	283	1076	64	51	51	0.000	0.000	16	48	0	0	15	36	0	0	100	1	
2	8	13	07: K-07   LM00002741	lmo2523	8361	8259	100	54	57	16	47	48	5	72	34	0	73	68	34	16	16	3	87	82	0	0	0	0	0	0	0	0	0	0	0	0	0	0	0	0	0	0	0	0	0	0	0	0	0	0	0.000	0.000	0.000	0.000	0.000	0.000	0.000	0.000	0.000	0.000	0.000	0.000	0.000	0.000	283	1076	64	62	62	0.000	0.000	7	57	0	0	10	52	0	0	100	1	
2	9	13	07: K-10   LM00000670	lmo2526	8611	8259	100	279	231	138	47	48	5	81	77	0	177	147	99	16	16	3	80	75	0	0	0	0	0	0	0	0	0	0	0	0	0	0	0	0	0	0	0	0	0	0	0	0	0	0	0.000	0.000	0.000	0.000	0.000	0.000	0.000	0.000	0.000	0.000	0.000	0.000	0.000	0.000	283	1076	393	315	315	0.000	0.000	232	161	0	0	184	131	0	0	100	1	
2	10	13	07: K-13   LM00000672	lmo2529	8861	8259	100	2911	2179	1577	48	48	6	96	91	0	1866	1401	1029	16	16	3	81	77	0	0	0	0	0	0	0	0	0	0	0	0	0	0	0	0	0	0	0	0	0	0	0	0	0	0	0.000	0.000	0.000	0.000	0.000	0.000	0.000	0.000	0.000	0.000	0.000	0.000	0.000	0.000	283	1076	4713	3516	3516	0.000	0.000	2863	1850	0	0	2131	1385	0	0	100	1	
2	11	13	07: K-16   LM00000675	lmo2532	9111	8259	100	275	369	305	48	48	5	82	78	0	188	210	176	16	16	2	78	72	0	0	0	0	0	0	0	0	0	0	0	0	0	0	0	0	0	0	0	0	0	0	0	0	0	0	0.000	0.000	0.000	0.000	0.000	0.000	0.000	0.000	0.000	0.000	0.000	0.000	0.000	0.000	283	1076	399	515	515	0.000	0.000	227	172	0	0	321	194	0	0	100	1	
2	12	13	07: K-19   LM00000677	lmo2535	9361	8259	100	1309	1038	734	48	48	5	93	87	0	832	654	480	16	16	2	89	78	0	0	0	0	0	0	0	0	0	0	0	0	0	0	0	0	0	0	0	0	0	0	0	0	0	0	0.000	0.000	0.000	0.000	0.000	0.000	0.000	0.000	0.000	0.000	0.000	0.000	0.000	0.000	283	1076	2077	1628	1628	0.000	0.000	1261	816	0	0	990	638	0	0	100	1	
2	13	13	07: K-22   LM00000679	lmo2538	9611	8259	100	240	206	113	48	48	5	90	82	0	157	121	74	15	16	2	81	78	0	0	0	0	0	0	0	0	0	0	0	0	0	0	0	0	0	0	0	0	0	0	0	0	0	0	0.000	0.000	0.000	0.000	0.000	0.000	0.000	0.000	0.000	0.000	0.000	0.000	0.000	0.000	283	1076	334	264	264	0.000	0.000	192	142	0	0	158	106	0	0	100	1	
2	14	13	07: O-01   LM00000701	lmo2613	9861	8259	100	10255	8700	4957	47	48	5	100	100	0	10921	9154	5655	16	16	3	98	95	0	0	0	0	0	0	0	0	0	0	0	0	0	0	0	0	0	0	0	0	0	0	0	0	0	0	0.000	0.000	0.000	0.000	0.000	0.000	0.000	0.000	0.000	0.000	0.000	0.000	0.000	0.000	283	1076	21113	17791	17791	0.000	0.000	10208	10905	0	0	8653	9138	0	0	100	1	
2	15	13	07: O-04   LM00000703	lmo2616	10111	8259	100	13717	10386	7389	47	48	5	100	100	0	14493	10781	7942	15	16	3	94	90	0	0	0	0	0	0	0	0	0	0	0	0	0	0	0	0	0	0	0	0	0	0	0	0	0	0	0.000	0.000	0.000	0.000	0.000	0.000	0.000	0.000	0.000	0.000	0.000	0.000	0.000	0.000	283	1076	28148	21105	21105	0.000	0.000	13670	14478	0	0	10339	10766	0	0	100	1	
2	16	13	07: O-07   LM00000706	lmo2619	10361	8259	100	17093	13060	9116	49	51	13	100	98	0	19961	15760	11088	16	19	15	89	83	0	0	0	0	0	0	0	0	0	0	0	0	0	0	0	0	0	0	0	0	0	0	0	0	0	0	0.000	0.000	0.000	0.000	0.000	0.000	0.000	0.000	0.000	0.000	0.000	0.000	0.000	0.000	283	1076	36989	28755	28755	0.000	0.000	17044	19945	0	0	13011	15744	0	0	100	1	
2	17	13	07: O-10   LM00000709	lmo2622	10611	8259	100	5087	4662	3804	51	68	45	81	77	0	5942	4836	3931	21	37	41	75	71	0	0	0	0	0	0	0	0	0	0	0	0	0	0	0	0	0	0	0	0	0	0	0	0	0	0	0.000	0.000	0.000	0.000	0.000	0.000	0.000	0.000	0.000	0.000	0.000	0.000	0.000	0.000	283	1076	10957	9426	9426	0.000	0.000	5036	5921	0	0	4611	4815	0	0	100	1	
2	1	14	07: O-13   LM00000712	lmo2625	6611	8509	100	9378	7918	6025	48	50	14	95	90	0	10649	8336	6409	15	18	17	82	77	0	0	0	0	0	0	0	0	0	0	0	0	0	0	0	0	0	0	0	0	0	0	0	0	0	0	0.000	0.000	0.000	0.000	0.000	0.000	0.000	0.000	0.000	0.000	0.000	0.000	0.000	0.000	283	1076	19964	16191	16191	0.000	0.000	9330	10634	0	0	7870	8321	0	0	100	1	
2	2	14	07: O-16   LM00000715	lmo2628	6861	8509	100	13738	10670	8244	48	48	5	99	95	0	13546	10021	7818	15	16	5	88	85	0	0	0	0	0	0	0	0	0	0	0	0	0	0	0	0	0	0	0	0	0	0	0	0	0	0	0.000	0.000	0.000	0.000	0.000	0.000	0.000	0.000	0.000	0.000	0.000	0.000	0.000	0.000	283	1076	27221	20628	20628	0.000	0.000	13690	13531	0	0	10622	10006	0	0	100	1	
2	3	14	07: O-19   LM00000718	lmo2631	7111	8509	100	12480	10276	6615	47	48	5	100	100	0	13226	10924	7003	15	15	2	99	97	0	0	0	0	0	0	0	0	0	0	0	0	0	0	0	0	0	0	0	0	0	0	0	0	0	0	0.000	0.000	0.000	0.000	0.000	0.000	0.000	0.000	0.000	0.000	0.000	0.000	0.000	0.000	283	1076	25644	21138	21138	0.000	0.000	12433	13211	0	0	10229	10909	0	0	100	1	
2	4	14	07: O-22   LM00002765	lmo2634	7361	8509	100	50	51	7	48	48	5	27	6	0	46	38	17	15	16	8	69	65	0	0	0	0	0	0	0	0	0	0	0	0	0	0	0	0	0	0	0	0	0	0	0	0	0	0	0.000	0.000	0.000	0.000	0.000	0.000	0.000	0.000	0.000	0.000	0.000	0.000	0.000	0.000	283	1076	33	26	26	0.000	0.000	2	31	0	0	3	23	0	0	100	1	
2	5	14	08: C-01   LM00002039	lmo2705	7611	8509	100	53	54	8	49	49	5	40	16	0	56	45	21	15	15	3	75	70	0	0	0	0	0	0	0	0	0	0	0	0	0	0	0	0	0	0	0	0	0	0	0	0	0	0	0.000	0.000	0.000	0.000	0.000	0.000	0.000	0.000	0.000	0.000	0.000	0.000	0.000	0.000	283	1076	45	35	35	0.000	0.000	4	41	0	0	5	30	0	0	100	1	
2	6	14	08: C-04   LM00000753	lmo2708	7861	8509	100	78	78	21	49	52	27	53	14	0	76	63	33	15	19	32	66	40	0	0	0	0	0	0	0	0	0	0	0	0	0	0	0	0	0	0	0	0	0	0	0	0	0	0	0.000	0.000	0.000	0.000	0.000	0.000	0.000	0.000	0.000	0.000	0.000	0.000	0.000	0.000	283	1076	90	77	77	0.000	0.000	29	61	0	0	29	48	0	0	100	1	
2	7	14	08: C-07   LM00000755	lmo2711	8111	8509	100	58	57	7	48	48	6	71	33	0	83	69	35	15	15	3	83	79	0	0	0	0	0	0	0	0	0	0	0	0	0	0	0	0	0	0	0	0	0	0	0	0	0	0	0.000	0.000	0.000	0.000	0.000	0.000	0.000	0.000	0.000	0.000	0.000	0.000	0.000	0.000	283	1076	78	63	63	0.000	0.000	10	68	0	0	9	54	0	0	100	1	
2	8	14	08: C-10   LM00002770	lmo2714	8361	8509	100	1316	1225	956	48	48	5	92	89	0	837	707	541	16	17	4	83	76	0	0	0	0	0	0	0	0	0	0	0	0	0	0	0	0	0	0	0	0	0	0	0	0	0	0	0.000	0.000	0.000	0.000	0.000	0.000	0.000	0.000	0.000	0.000	0.000	0.000	0.000	0.000	283	1076	2089	1868	1868	0.000	0.000	1268	821	0	0	1177	691	0	0	100	1	
2	9	14	08: C-13   LM00000757	lmo2717	8611	8509	100	316	287	147	47	47	4	97	94	0	388	336	206	16	16	2	95	93	0	0	0	0	0	0	0	0	0	0	0	0	0	0	0	0	0	0	0	0	0	0	0	0	0	0	0.000	0.000	0.000	0.000	0.000	0.000	0.000	0.000	0.000	0.000	0.000	0.000	0.000	0.000	283	1076	641	560	560	0.000	0.000	269	372	0	0	240	320	0	0	100	1	
2	10	14	08: C-16   LM00002044	lmo2720	8861	8509	100	276	240	123	47	48	4	92	86	0	598	465	301	16	16	3	91	85	0	0	0	0	0	0	0	0	0	0	0	0	0	0	0	0	0	0	0	0	0	0	0	0	0	0	0.000	0.000	0.000	0.000	0.000	0.000	0.000	0.000	0.000	0.000	0.000	0.000	0.000	0.000	283	1076	811	642	642	0.000	0.000	229	582	0	0	193	449	0	0	100	1	
2	11	14	08: C-19   LM00000761	lmo2723	9111	8509	100	163	145	61	48	49	5	87	81	0	121	97	53	16	16	3	81	76	0	0	0	0	0	0	0	0	0	0	0	0	0	0	0	0	0	0	0	0	0	0	0	0	0	0	0.000	0.000	0.000	0.000	0.000	0.000	0.000	0.000	0.000	0.000	0.000	0.000	0.000	0.000	283	1076	220	178	178	0.000	0.000	115	105	0	0	97	81	0	0	100	1	
2	12	14	08: C-22   LM00002045	lmo2726	9361	8509	100	55	55	8	48	48	6	55	26	0	58	47	23	15	15	2	77	72	0	0	0	0	0	0	0	0	0	0	0	0	0	0	0	0	0	0	0	0	0	0	0	0	0	0	0.000	0.000	0.000	0.000	0.000	0.000	0.000	0.000	0.000	0.000	0.000	0.000	0.000	0.000	283	1076	50	39	39	0.000	0.000	7	43	0	0	7	32	0	0	100	1	
2	13	14	08: G-01   LM00000782	lmo2801	9611	8509	100	73	72	20	48	49	7	72	64	0	76	61	31	15	16	4	79	73	0	0	0	0	0	0	0	0	0	0	0	0	0	0	0	0	0	0	0	0	0	0	0	0	0	0	0.000	0.000	0.000	0.000	0.000	0.000	0.000	0.000	0.000	0.000	0.000	0.000	0.000	0.000	283	1076	86	70	70	0.000	0.000	25	61	0	0	24	46	0	0	100	1	
2	14	14	08: G-04   LM00000784	lmo2804	9861	8509	100	70	68	16	48	49	7	75	60	0	98	81	50	16	17	10	70	66	0	0	0	0	0	0	0	0	0	0	0	0	0	0	0	0	0	0	0	0	0	0	0	0	0	0	0.000	0.000	0.000	0.000	0.000	0.000	0.000	0.000	0.000	0.000	0.000	0.000	0.000	0.000	283	1076	104	85	85	0.000	0.000	22	82	0	0	20	65	0	0	100	1	
2	15	14	08: G-07   LM00002797	lmo2807	10111	8509	100	54	54	6	47	48	5	66	35	0	74	58	28	15	16	2	85	77	0	0	0	0	0	0	0	0	0	0	0	0	0	0	0	0	0	0	0	0	0	0	0	0	0	0	0.000	0.000	0.000	0.000	0.000	0.000	0.000	0.000	0.000	0.000	0.000	0.000	0.000	0.000	283	1076	66	50	50	0.000	0.000	7	59	0	0	7	43	0	0	100	1	
2	16	14	08: G-10   LM00000785	lmo2810	10361	8509	100	407	318	198	50	50	6	83	80	0	247	189	129	17	19	6	73	70	0	0	0	0	0	0	0	0	0	0	0	0	0	0	0	0	0	0	0	0	0	0	0	0	0	0	0.000	0.000	0.000	0.000	0.000	0.000	0.000	0.000	0.000	0.000	0.000	0.000	0.000	0.000	283	1076	587	440	440	0.000	0.000	357	230	0	0	268	172	0	0	100	1	
2	17	14	08: G-13   LM00002081	lmo2813	10611	8509	100	63	64	11	49	49	6	81	62	0	84	71	28	19	20	5	86	81	0	0	0	0	0	0	0	0	0	0	0	0	0	0	0	0	0	0	0	0	0	0	0	0	0	0	0.000	0.000	0.000	0.000	0.000	0.000	0.000	0.000	0.000	0.000	0.000	0.000	0.000	0.000	283	1076	79	67	67	0.000	0.000	14	65	0	0	15	52	0	0	100	1	
2	1	15	08: G-16   LM00002083	lmo2816	6611	8759	100	51	51	4	47	47	5	45	13	0	51	43	19	15	15	5	76	71	0	0	0	0	0	0	0	0	0	0	0	0	0	0	0	0	0	0	0	0	0	0	0	0	0	0	0.000	0.000	0.000	0.000	0.000	0.000	0.000	0.000	0.000	0.000	0.000	0.000	0.000	0.000	283	1076	40	32	32	0.000	0.000	4	36	0	0	4	28	0	0	100	1	
2	2	15	08: G-19   LM00000788	lmo2819	6861	8759	100	53	54	7	49	1078	5639	0	0	0	62	50	23	16	2070	11216	0	0	0	0	0	0	0	0	0	0	0	0	0	0	0	0	0	0	0	0	0	0	0	0	0	0	0	0	0.000	0.000	0.000	0.000	0.000	0.000	0.000	0.000	0.000	0.000	0.000	0.000	0.000	0.000	283	1076	50	39	39	0.000	0.000	4	46	0	0	5	34	0	0	100	1	
2	3	15	08: G-22   LM00000790	lmo2822	7111	8759	100	54	55	7	50	766	3551	0	0	0	52	43	18	16	3222	13927	0	0	0	0	0	0	0	0	0	0	0	0	0	0	0	0	0	0	0	0	0	0	0	0	0	0	0	0	0.000	0.000	0.000	0.000	0.000	0.000	0.000	0.000	0.000	0.000	0.000	0.000	0.000	0.000	283	1076	40	32	32	0.000	0.000	4	36	0	0	5	27	0	0	100	1	
2	4	15	08: K-01   EMPTY	EMPTY	7361	8759	100	47	48	5	48	48	5	18	2	0	16	16	3	15	16	3	29	8	0	0	0	0	0	0	0	0	0	0	0	0	0	0	0	0	0	0	0	0	0	0	0	0	0	0	0.000	0.000	0.000	0.000	0.000	0.000	0.000	0.000	0.000	0.000	0.000	0.000	0.000	0.000	283	1076	0	1	1	0.000	0.000	-1	1	0	0	0	1	0	0	-75	1	
2	5	15	08: K-04   EMPTY	EMPTY	7611	8759	100	48	48	5	48	48	5	19	4	0	16	16	3	15	15	2	32	19	0	0	0	0	0	0	0	0	0	0	0	0	0	0	0	0	0	0	0	0	0	0	0	0	0	0	0.000	0.000	0.000	0.000	0.000	0.000	0.000	0.000	0.000	0.000	0.000	0.000	0.000	0.000	283	1076	1	1	1	0.000	0.000	0	1	0	0	0	1	0	0	-75	1	
2	6	15	08: K-07   EMPTY	EMPTY	7861	8759	100	47	47	4	48	49	5	4	1	0	16	17	3	15	16	4	24	7	0	0	0	0	0	0	0	0	0	0	0	0	0	0	0	0	0	0	0	0	0	0	0	0	0	0	0.000	0.000	0.000	0.000	0.000	0.000	0.000	0.000	0.000	0.000	0.000	0.000	0.000	0.000	283	1076	0	1	1	0.000	0.000	-1	1	0	0	-1	2	0	0	-75	1	
2	7	15	09: C-01   LM00000020	lmo0044	8111	8759	100	1457	1406	950	48	48	5	99	96	0	920	796	525	15	15	4	90	87	0	0	0	0	0	0	0	0	0	0	0	0	0	0	0	0	0	0	0	0	0	0	0	0	0	0	0.000	0.000	0.000	0.000	0.000	0.000	0.000	0.000	0.000	0.000	0.000	0.000	0.000	0.000	283	1076	2314	2139	2139	0.000	0.000	1409	905	0	0	1358	781	0	0	100	1	
2	8	15	09: C-04   LM00001308	lmo1275	8361	8759	100	83	80	22	48	49	6	82	75	0	83	71	37	16	17	4	84	75	0	0	0	0	0	0	0	0	0	0	0	0	0	0	0	0	0	0	0	0	0	0	0	0	0	0	0.000	0.000	0.000	0.000	0.000	0.000	0.000	0.000	0.000	0.000	0.000	0.000	0.000	0.000	283	1076	102	87	87	0.000	0.000	35	67	0	0	32	55	0	0	100	1	
2	9	15	09: C-07   LM00002819	lmo1469	8611	8759	100	3167	2437	1789	48	49	5	94	92	0	3287	2543	1916	16	16	3	89	83	0	0	0	0	0	0	0	0	0	0	0	0	0	0	0	0	0	0	0	0	0	0	0	0	0	0	0.000	0.000	0.000	0.000	0.000	0.000	0.000	0.000	0.000	0.000	0.000	0.000	0.000	0.000	283	1076	6390	4916	4916	0.000	0.000	3119	3271	0	0	2389	2527	0	0	100	1	
2	10	15	09: C-10   LM00000452	lmo1657	8861	8759	100	748	605	347	48	48	5	96	94	0	477	382	224	16	16	2	89	86	0	0	0	0	0	0	0	0	0	0	0	0	0	0	0	0	0	0	0	0	0	0	0	0	0	0	0.000	0.000	0.000	0.000	0.000	0.000	0.000	0.000	0.000	0.000	0.000	0.000	0.000	0.000	283	1076	1161	923	923	0.000	0.000	700	461	0	0	557	366	0	0	100	1	
2	11	15	09: C-13   lmneg01	lmneg01	9111	8759	100	51	52	6	47	48	5	49	21	0	65	53	23	15	16	2	87	82	0	0	0	0	0	0	0	0	0	0	0	0	0	0	0	0	0	0	0	0	0	0	0	0	0	0	0.000	0.000	0.000	0.000	0.000	0.000	0.000	0.000	0.000	0.000	0.000	0.000	0.000	0.000	283	1076	54	43	43	0.000	0.000	4	50	0	0	5	38	0	0	100	1	
2	12	15	09: C-16   lmneg04	lmneg04	9361	8759	100	48	49	5	47	47	5	23	5	0	57	46	21	15	16	3	80	76	0	0	0	0	0	0	0	0	0	0	0	0	0	0	0	0	0	0	0	0	0	0	0	0	0	0	0.000	0.000	0.000	0.000	0.000	0.000	0.000	0.000	0.000	0.000	0.000	0.000	0.000	0.000	283	1076	43	33	33	0.000	0.000	1	42	0	0	2	31	0	0	100	1	
2	13	15	09: C-19   lmneg07	lmneg07	9611	8759	100	51	51	5	48	48	5	26	6	0	67	56	22	15	16	2	87	85	0	0	0	0	0	0	0	0	0	0	0	0	0	0	0	0	0	0	0	0	0	0	0	0	0	0	0.000	0.000	0.000	0.000	0.000	0.000	0.000	0.000	0.000	0.000	0.000	0.000	0.000	0.000	283	1076	55	44	44	0.000	0.000	3	52	0	0	3	41	0	0	100	1	
2	14	15	09: C-22   lmneg10	lmneg10	9861	8759	100	50	50	5	48	48	5	36	10	0	54	44	19	16	16	3	80	75	0	0	0	0	0	0	0	0	0	0	0	0	0	0	0	0	0	0	0	0	0	0	0	0	0	0	0.000	0.000	0.000	0.000	0.000	0.000	0.000	0.000	0.000	0.000	0.000	0.000	0.000	0.000	283	1076	40	30	30	0.000	0.000	2	38	0	0	2	28	0	0	100	1	
2	15	15	09: G-01   LM00000020	lmo0044	10111	8759	100	1726	1423	776	48	49	8	98	95	0	906	737	419	16	17	11	86	84	0	0	0	0	0	0	0	0	0	0	0	0	0	0	0	0	0	0	0	0	0	0	0	0	0	0	0.000	0.000	0.000	0.000	0.000	0.000	0.000	0.000	0.000	0.000	0.000	0.000	0.000	0.000	283	1076	2568	2096	2096	0.000	0.000	1678	890	0	0	1375	721	0	0	100	1	
2	16	15	09: G-04   LM00001308	lmo1275	10361	8759	100	158	166	108	50	51	7	75	70	0	316	237	171	19	21	9	76	71	0	0	0	0	0	0	0	0	0	0	0	0	0	0	0	0	0	0	0	0	0	0	0	0	0	0	0.000	0.000	0.000	0.000	0.000	0.000	0.000	0.000	0.000	0.000	0.000	0.000	0.000	0.000	283	1076	405	334	334	0.000	0.000	108	297	0	0	116	218	0	0	100	1	
2	17	15	09: G-07   LM00002819	lmo1469	10611	8759	100	2468	2051	1372	48	48	5	97	94	0	2871	2229	1574	17	18	3	90	83	0	0	0	0	0	0	0	0	0	0	0	0	0	0	0	0	0	0	0	0	0	0	0	0	0	0	0.000	0.000	0.000	0.000	0.000	0.000	0.000	0.000	0.000	0.000	0.000	0.000	0.000	0.000	283	1076	5274	4215	4215	0.000	0.000	2420	2854	0	0	2003	2212	0	0	100	1	
2	1	16	09: G-10   LM00000452	lmo1657	6611	9009	100	859	684	455	47	48	9	88	82	0	533	410	283	15	16	9	77	74	0	0	0	0	0	0	0	0	0	0	0	0	0	0	0	0	0	0	0	0	0	0	0	0	0	0	0.000	0.000	0.000	0.000	0.000	0.000	0.000	0.000	0.000	0.000	0.000	0.000	0.000	0.000	283	1076	1330	1032	1032	0.000	0.000	812	518	0	0	637	395	0	0	100	1	
2	2	16	09: G-13   lmneg01	lmneg01	6861	9009	100	50	50	5	48	48	6	25	4	0	58	46	21	15	15	4	75	73	0	0	0	0	0	0	0	0	0	0	0	0	0	0	0	0	0	0	0	0	0	0	0	0	0	0	0.000	0.000	0.000	0.000	0.000	0.000	0.000	0.000	0.000	0.000	0.000	0.000	0.000	0.000	283	1076	45	33	33	0.000	0.000	2	43	0	0	2	31	0	0	100	1	
2	3	16	09: G-16   lmneg04	lmneg04	7111	9009	100	51	51	5	48	48	6	29	6	0	48	39	18	15	16	6	70	65	0	0	0	0	0	0	0	0	0	0	0	0	0	0	0	0	0	0	0	0	0	0	0	0	0	0	0.000	0.000	0.000	0.000	0.000	0.000	0.000	0.000	0.000	0.000	0.000	0.000	0.000	0.000	283	1076	36	27	27	0.000	0.000	3	33	0	0	3	24	0	0	100	1	
2	4	16	09: G-19   lmneg07	lmneg07	7361	9009	100	51	50	5	47	47	5	43	9	0	50	41	20	15	16	5	71	67	0	0	0	0	0	0	0	0	0	0	0	0	0	0	0	0	0	0	0	0	0	0	0	0	0	0	0.000	0.000	0.000	0.000	0.000	0.000	0.000	0.000	0.000	0.000	0.000	0.000	0.000	0.000	283	1076	39	29	29	0.000	0.000	4	35	0	0	3	26	0	0	100	1	
2	5	16	09: G-22   lmneg10	lmneg10	7611	9009	100	49	49	4	47	48	5	20	3	0	47	40	15	15	15	3	86	81	0	0	0	0	0	0	0	0	0	0	0	0	0	0	0	0	0	0	0	0	0	0	0	0	0	0	0.000	0.000	0.000	0.000	0.000	0.000	0.000	0.000	0.000	0.000	0.000	0.000	0.000	0.000	283	1076	34	27	27	0.000	0.000	2	32	0	0	2	25	0	0	100	1	
2	6	16	09: K-01   LM00000020	lmo0044	7861	9009	100	2157	1757	983	47	48	5	99	97	0	1048	869	520	15	15	2	92	88	0	0	0	0	0	0	0	0	0	0	0	0	0	0	0	0	0	0	0	0	0	0	0	0	0	0	0.000	0.000	0.000	0.000	0.000	0.000	0.000	0.000	0.000	0.000	0.000	0.000	0.000	0.000	283	1076	3143	2564	2564	0.000	0.000	2110	1033	0	0	1710	854	0	0	100	1	
2	7	16	09: K-04   LM00001308	lmo1275	8111	9009	100	79	82	27	47	48	5	87	80	0	72	61	34	15	15	2	89	80	0	0	0	0	0	0	0	0	0	0	0	0	0	0	0	0	0	0	0	0	0	0	0	0	0	0	0.000	0.000	0.000	0.000	0.000	0.000	0.000	0.000	0.000	0.000	0.000	0.000	0.000	0.000	283	1076	89	81	81	0.000	0.000	32	57	0	0	35	46	0	0	100	1	
2	8	16	09: K-07   LM00002819	lmo1469	8361	9009	100	3546	2733	2027	47	48	4	96	92	0	3870	2825	2177	16	16	2	87	80	0	0	0	0	0	0	0	0	0	0	0	0	0	0	0	0	0	0	0	0	0	0	0	0	0	0	0.000	0.000	0.000	0.000	0.000	0.000	0.000	0.000	0.000	0.000	0.000	0.000	0.000	0.000	283	1076	7353	5495	5495	0.000	0.000	3499	3854	0	0	2686	2809	0	0	100	1	
2	9	16	09: K-10   LM00000452	lmo1657	8611	9009	100	694	594	436	47	47	5	93	87	0	479	384	287	15	15	2	89	80	0	0	0	0	0	0	0	0	0	0	0	0	0	0	0	0	0	0	0	0	0	0	0	0	0	0	0.000	0.000	0.000	0.000	0.000	0.000	0.000	0.000	0.000	0.000	0.000	0.000	0.000	0.000	283	1076	1111	916	916	0.000	0.000	647	464	0	0	547	369	0	0	100	1	
2	10	16	09: K-13   lmneg01	lmneg01	8861	9009	100	50	50	5	46	47	5	46	14	0	61	49	24	16	16	3	75	68	0	0	0	0	0	0	0	0	0	0	0	0	0	0	0	0	0	0	0	0	0	0	0	0	0	0	0.000	0.000	0.000	0.000	0.000	0.000	0.000	0.000	0.000	0.000	0.000	0.000	0.000	0.000	283	1076	49	37	37	0.000	0.000	4	45	0	0	4	33	0	0	100	1	
2	11	16	09: K-16   lmneg04	lmneg04	9111	9009	100	49	49	5	48	48	6	13	2	0	53	42	19	16	16	3	77	68	0	0	0	0	0	0	0	0	0	0	0	0	0	0	0	0	0	0	0	0	0	0	0	0	0	0	0.000	0.000	0.000	0.000	0.000	0.000	0.000	0.000	0.000	0.000	0.000	0.000	0.000	0.000	283	1076	38	27	27	0.000	0.000	1	37	0	0	1	26	0	0	100	1	
2	12	16	09: K-19   lmneg07	lmneg07	9361	9009	100	50	50	4	48	48	5	14	1	0	61	47	24	15	15	2	77	71	0	0	0	0	0	0	0	0	0	0	0	0	0	0	0	0	0	0	0	0	0	0	0	0	0	0	0.000	0.000	0.000	0.000	0.000	0.000	0.000	0.000	0.000	0.000	0.000	0.000	0.000	0.000	283	1076	48	34	34	0.000	0.000	2	46	0	0	2	32	0	0	100	1	
2	13	16	09: K-22   lmneg10	lmneg10	9611	9009	100	51	52	5	48	48	5	38	18	0	54	42	20	15	16	2	73	71	0	0	0	0	0	0	0	0	0	0	0	0	0	0	0	0	0	0	0	0	0	0	0	0	0	0	0.000	0.000	0.000	0.000	0.000	0.000	0.000	0.000	0.000	0.000	0.000	0.000	0.000	0.000	283	1076	42	31	31	0.000	0.000	3	39	0	0	4	27	0	0	100	1	
2	14	16	09: O-01   LM00000020	lmo0044	9861	9009	100	1783	1383	972	48	49	5	92	87	0	900	697	520	16	16	6	78	74	0	0	0	0	0	0	0	0	0	0	0	0	0	0	0	0	0	0	0	0	0	0	0	0	0	0	0.000	0.000	0.000	0.000	0.000	0.000	0.000	0.000	0.000	0.000	0.000	0.000	0.000	0.000	283	1076	2619	2016	2016	0.000	0.000	1735	884	0	0	1335	681	0	0	100	1	
2	15	16	09: O-04   LM00001308	lmo1275	10111	9009	100	73	73	22	47	49	8	67	63	0	74	60	30	15	17	10	72	70	0	0	0	0	0	0	0	0	0	0	0	0	0	0	0	0	0	0	0	0	0	0	0	0	0	0	0.000	0.000	0.000	0.000	0.000	0.000	0.000	0.000	0.000	0.000	0.000	0.000	0.000	0.000	283	1076	85	71	71	0.000	0.000	26	59	0	0	26	45	0	0	100	1	
2	16	16	09: O-07   LM00002819	lmo1469	10361	9009	100	1133	934	550	49	49	6	97	93	0	1336	1068	668	18	19	4	94	92	0	0	0	0	0	0	0	0	0	0	0	0	0	0	0	0	0	0	0	0	0	0	0	0	0	0	0.000	0.000	0.000	0.000	0.000	0.000	0.000	0.000	0.000	0.000	0.000	0.000	0.000	0.000	283	1076	2402	1935	1935	0.000	0.000	1084	1318	0	0	885	1050	0	0	100	1	
2	17	16	09: O-10   LM00000452	lmo1657	10611	9009	100	557	469	332	48	48	5	91	83	0	421	324	246	17	17	2	76	74	0	0	0	0	0	0	0	0	0	0	0	0	0	0	0	0	0	0	0	0	0	0	0	0	0	0	0.000	0.000	0.000	0.000	0.000	0.000	0.000	0.000	0.000	0.000	0.000	0.000	0.000	0.000	283	1076	913	728	728	0.000	0.000	509	404	0	0	421	307	0	0	100	1	
2	1	17	09: O-13   lmneg01	lmneg01	6611	9259	100	51	51	5	47	48	6	36	7	0	57	44	22	15	16	5	70	66	0	0	0	0	0	0	0	0	0	0	0	0	0	0	0	0	0	0	0	0	0	0	0	0	0	0	0.000	0.000	0.000	0.000	0.000	0.000	0.000	0.000	0.000	0.000	0.000	0.000	0.000	0.000	283	1076	46	33	33	0.000	0.000	4	42	0	0	4	29	0	0	100	1	
2	2	17	09: O-16   lmneg04	lmneg04	6861	9259	100	49	49	4	47	47	5	28	5	0	50	40	17	15	15	3	78	73	0	0	0	0	0	0	0	0	0	0	0	0	0	0	0	0	0	0	0	0	0	0	0	0	0	0	0.000	0.000	0.000	0.000	0.000	0.000	0.000	0.000	0.000	0.000	0.000	0.000	0.000	0.000	283	1076	37	27	27	0.000	0.000	2	35	0	0	2	25	0	0	100	1	
2	3	17	09: O-19   lmneg07	lmneg07	7111	9259	100	53	54	5	47	47	4	66	40	0	54	43	21	14	15	3	80	73	0	0	0	0	0	0	0	0	0	0	0	0	0	0	0	0	0	0	0	0	0	0	0	0	0	0	0.000	0.000	0.000	0.000	0.000	0.000	0.000	0.000	0.000	0.000	0.000	0.000	0.000	0.000	283	1076	46	36	36	0.000	0.000	6	40	0	0	7	29	0	0	100	1	
2	4	17	09: O-22   lmneg10	lmneg10	7361	9259	100	50	50	5	47	47	5	28	8	0	44	35	17	15	15	3	68	65	0	0	0	0	0	0	0	0	0	0	0	0	0	0	0	0	0	0	0	0	0	0	0	0	0	0	0.000	0.000	0.000	0.000	0.000	0.000	0.000	0.000	0.000	0.000	0.000	0.000	0.000	0.000	283	1076	32	23	23	0.000	0.000	3	29	0	0	3	20	0	0	100	1	
2	5	17	null	EMPTY	7611	9259	100	47	48	5	47	47	5	16	2	0	15	15	2	15	15	2	6	0	0	0	0	0	0	0	0	0	0	0	0	0	0	0	0	0	0	0	0	0	0	0	0	0	0	0	0.000	0.000	0.000	0.000	0.000	0.000	0.000	0.000	0.000	0.000	0.000	0.000	0.000	0.000	283	1076	0	1	1	0.000	0.000	0	0	0	0	1	0	0	0	-75	1	
2	6	17	null	EMPTY	7861	9259	100	46	46	5	48	48	5	6	2	0	15	15	2	15	16	3	4	1	0	0	0	0	0	0	0	0	0	0	0	0	0	0	0	0	0	0	0	0	0	0	0	0	0	0	0.000	0.000	0.000	0.000	0.000	0.000	0.000	0.000	0.000	0.000	0.000	0.000	0.000	0.000	283	1076	-2	-2	-2	0.000	0.000	-2	0	0	0	-2	0	0	0	-75	1	
2	7	17	null	EMPTY	8111	9259	100	48	48	4	47	48	5	14	1	0	15	15	2	15	15	2	8	2	0	0	0	0	0	0	0	0	0	0	0	0	0	0	0	0	0	0	0	0	0	0	0	0	0	0	0.000	0.000	0.000	0.000	0.000	0.000	0.000	0.000	0.000	0.000	0.000	0.000	0.000	0.000	283	1076	1	1	1	0.000	0.000	1	0	0	0	1	0	0	0	-75	1	
2	8	17	null	EMPTY	8361	9259	100	48	48	3	47	48	5	11	0	0	15	15	2	16	16	2	3	1	0	0	0	0	0	0	0	0	0	0	0	0	0	0	0	0	0	0	0	0	0	0	0	0	0	0	0.000	0.000	0.000	0.000	0.000	0.000	0.000	0.000	0.000	0.000	0.000	0.000	0.000	0.000	283	1076	0	0	0	0.000	0.000	1	-1	0	0	1	-1	0	0	-75	1	
2	9	17	null	EMPTY	8611	9259	100	47	47	4	47	48	5	17	4	0	15	16	2	16	16	3	11	2	0	0	0	0	0	0	0	0	0	0	0	0	0	0	0	0	0	0	0	0	0	0	0	0	0	0	0.000	0.000	0.000	0.000	0.000	0.000	0.000	0.000	0.000	0.000	0.000	0.000	0.000	0.000	283	1076	-1	0	0	0.000	0.000	0	-1	0	0	0	0	0	0	-75	1	
2	10	17	null	EMPTY	8861	9259	100	48	48	5	47	48	5	28	3	0	17	17	2	16	16	2	28	10	0	0	0	0	0	0	0	0	0	0	0	0	0	0	0	0	0	0	0	0	0	0	0	0	0	0	0.000	0.000	0.000	0.000	0.000	0.000	0.000	0.000	0.000	0.000	0.000	0.000	0.000	0.000	283	1076	2	2	2	0.000	0.000	1	1	0	0	1	1	0	0	-75	1	
2	11	17	null	EMPTY	9111	9259	100	46	46	4	46	47	4	14	1	0	16	16	2	15	16	2	26	8	0	0	0	0	0	0	0	0	0	0	0	0	0	0	0	0	0	0	0	0	0	0	0	0	0	0	0.000	0.000	0.000	0.000	0.000	0.000	0.000	0.000	0.000	0.000	0.000	0.000	0.000	0.000	283	1076	1	1	1	0.000	0.000	0	1	0	0	0	1	0	0	-75	1	
2	12	17	null	EMPTY	9361	9259	100	47	48	4	47	48	5	18	1	0	15	15	2	15	16	3	13	3	0	0	0	0	0	0	0	0	0	0	0	0	0	0	0	0	0	0	0	0	0	0	0	0	0	0	0.000	0.000	0.000	0.000	0.000	0.000	0.000	0.000	0.000	0.000	0.000	0.000	0.000	0.000	283	1076	0	1	1	0.000	0.000	0	0	0	0	1	0	0	0	-75	1	
2	13	17	null	EMPTY	9611	9259	100	48	48	4	48	48	4	16	1	0	16	16	3	15	16	3	22	5	0	0	0	0	0	0	0	0	0	0	0	0	0	0	0	0	0	0	0	0	0	0	0	0	0	0	0.000	0.000	0.000	0.000	0.000	0.000	0.000	0.000	0.000	0.000	0.000	0.000	0.000	0.000	283	1076	1	1	1	0.000	0.000	0	1	0	0	0	1	0	0	-75	1	
2	14	17	null	EMPTY	9861	9259	100	48	48	4	48	48	4	14	1	0	16	17	4	15	16	2	29	16	0	0	0	0	0	0	0	0	0	0	0	0	0	0	0	0	0	0	0	0	0	0	0	0	0	0	0.000	0.000	0.000	0.000	0.000	0.000	0.000	0.000	0.000	0.000	0.000	0.000	0.000	0.000	283	1076	1	2	2	0.000	0.000	0	1	0	0	0	2	0	0	-75	1	
2	15	17	null	EMPTY	10111	9259	100	48	48	4	49	55	41	0	0	0	16	16	3	17	27	69	0	0	0	0	0	0	0	0	0	0	0	0	0	0	0	0	0	0	0	0	0	0	0	0	0	0	0	0	0.000	0.000	0.000	0.000	0.000	0.000	0.000	0.000	0.000	0.000	0.000	0.000	0.000	0.000	283	1076	-2	-2	-2	0.000	0.000	-1	-1	0	0	-1	-1	0	0	-75	1	
2	16	17	null	EMPTY	10361	9259	100	50	51	5	51	67	74	0	0	0	21	22	6	19	52	149	0	0	0	0	0	0	0	0	0	0	0	0	0	0	0	0	0	0	0	0	0	0	0	0	0	0	0	0	0.000	0.000	0.000	0.000	0.000	0.000	0.000	0.000	0.000	0.000	0.000	0.000	0.000	0.000	283	1076	1	3	3	0.000	0.000	-1	2	0	0	0	3	0	0	-75	1	
2	17	17	null	EMPTY	10611	9259	100	48	49	5	48	48	5	16	6	0	16	16	3	16	17	3	14	4	0	0	0	0	0	0	0	0	0	0	0	0	0	0	0	0	0	0	0	0	0	0	0	0	0	0	0.000	0.000	0.000	0.000	0.000	0.000	0.000	0.000	0.000	0.000	0.000	0.000	0.000	0.000	283	1076	0	1	1	0.000	0.000	0	0	0	0	1	0	0	0	-75	1	
3	1	1	10: B-01   Dye Marker	Dye Marker	11120	5225	100	67	136	133	48	48	5	85	74	0	17647	30376	27922	17	17	3	100	100	0	0	0	0	0	0	0	0	0	0	0	0	0	0	0	0	0	0	0	0	0	0	0	0	0	0	0.000	0.000	0.000	0.000	0.000	0.000	0.000	0.000	0.000	0.000	0.000	0.000	0.000	0.000	293	1076	17649	30447	30447	0.000	0.000	19	17630	0	0	88	30359	0	0	100	1	
3	2	1	01: B-01   EMPTY	EMPTY	11370	5225	100	49	53	15	49	49	7	17	11	0	20	30	35	19	20	6	31	19	0	0	0	0	0	0	0	0	0	0	0	0	0	0	0	0	0	0	0	0	0	0	0	0	0	0	0.000	0.000	0.000	0.000	0.000	0.000	0.000	0.000	0.000	0.000	0.000	0.000	0.000	0.000	293	1076	1	15	15	0.000	0.000	0	1	0	0	4	11	0	0	-75	1	
3	3	1	01: B-04   LM00000015	lmo0024	11620	5225	100	54	54	6	45	49	5	70	41	0	67	56	25	18	18	3	80	75	0	0	0	0	0	0	0	0	0	0	0	0	0	0	0	0	0	0	0	0	0	0	0	0	0	0	0.000	0.000	0.000	0.000	0.000	0.000	0.000	0.000	0.000	0.000	0.000	0.000	0.000	0.000	293	1076	58	47	47	0.000	0.000	9	49	0	0	9	38	0	0	100	1	
3	4	1	01: B-07   LM00000017	lmo0027	11870	5225	100	66	65	13	48	48	5	75	71	0	82	63	31	17	17	3	86	79	0	0	0	0	0	0	0	0	0	0	0	0	0	0	0	0	0	0	0	0	0	0	0	0	0	0	0.000	0.000	0.000	0.000	0.000	0.000	0.000	0.000	0.000	0.000	0.000	0.000	0.000	0.000	293	1076	83	63	63	0.000	0.000	18	65	0	0	17	46	0	0	100	1	
3	5	1	01: B-10   LM00000819	lmo0030	12120	5225	100	54	54	6	49	49	5	54	27	0	74	59	29	16	17	3	81	74	0	0	0	0	0	0	0	0	0	0	0	0	0	0	0	0	0	0	0	0	0	0	0	0	0	0	0.000	0.000	0.000	0.000	0.000	0.000	0.000	0.000	0.000	0.000	0.000	0.000	0.000	0.000	293	1076	63	48	48	0.000	0.000	5	58	0	0	5	43	0	0	100	1	
3	6	1	01: B-13   LM00000018	lmo0033	12370	5225	100	55	54	7	48	48	5	63	36	0	85	67	33	17	17	2	79	75	0	0	0	0	0	0	0	0	0	0	0	0	0	0	0	0	0	0	0	0	0	0	0	0	0	0	0.000	0.000	0.000	0.000	0.000	0.000	0.000	0.000	0.000	0.000	0.000	0.000	0.000	0.000	293	1076	75	56	56	0.000	0.000	7	68	0	0	6	50	0	0	100	1	
3	7	1	01: B-16   LM00002100	lmo0036	12620	5225	100	64	63	11	48	49	5	77	68	0	83	66	33	17	17	2	80	77	0	0	0	0	0	0	0	0	0	0	0	0	0	0	0	0	0	0	0	0	0	0	0	0	0	0	0.000	0.000	0.000	0.000	0.000	0.000	0.000	0.000	0.000	0.000	0.000	0.000	0.000	0.000	293	1076	82	64	64	0.000	0.000	16	66	0	0	15	49	0	0	100	1	
3	8	1	01: B-19   LM00002103	lmo0039	12870	5225	100	61	61	11	48	48	4	69	64	0	82	64	33	17	17	2	80	75	0	0	0	0	0	0	0	0	0	0	0	0	0	0	0	0	0	0	0	0	0	0	0	0	0	0	0.000	0.000	0.000	0.000	0.000	0.000	0.000	0.000	0.000	0.000	0.000	0.000	0.000	0.000	293	1076	78	60	60	0.000	0.000	13	65	0	0	13	47	0	0	100	1	
3	9	1	01: B-22   LM00000823	lmo0042	13120	5225	100	50	51	5	47	48	4	42	18	0	71	55	27	16	16	2	79	77	0	0	0	0	0	0	0	0	0	0	0	0	0	0	0	0	0	0	0	0	0	0	0	0	0	0	0.000	0.000	0.000	0.000	0.000	0.000	0.000	0.000	0.000	0.000	0.000	0.000	0.000	0.000	293	1076	58	43	43	0.000	0.000	3	55	0	0	4	39	0	0	100	1	
3	10	1	01: F-01   LM00000841	lmo0117	13370	5225	100	360	300	166	48	48	5	85	83	0	620	476	310	17	17	2	83	77	0	0	0	0	0	0	0	0	0	0	0	0	0	0	0	0	0	0	0	0	0	0	0	0	0	0	0.000	0.000	0.000	0.000	0.000	0.000	0.000	0.000	0.000	0.000	0.000	0.000	0.000	0.000	293	1076	915	711	711	0.000	0.000	312	603	0	0	252	459	0	0	100	1	
3	11	1	01: F-04   LM00000843	lmo0120	13620	5225	100	270	225	121	48	48	5	82	78	0	577	439	295	17	17	2	83	79	0	0	0	0	0	0	0	0	0	0	0	0	0	0	0	0	0	0	0	0	0	0	0	0	0	0	0.000	0.000	0.000	0.000	0.000	0.000	0.000	0.000	0.000	0.000	0.000	0.000	0.000	0.000	293	1076	782	599	599	0.000	0.000	222	560	0	0	177	422	0	0	100	1	
3	12	1	01: F-07   LM00000846	lmo0123	13870	5225	100	396	315	173	48	48	5	90	86	0	870	638	416	16	16	2	85	81	0	0	0	0	0	0	0	0	0	0	0	0	0	0	0	0	0	0	0	0	0	0	0	0	0	0	0.000	0.000	0.000	0.000	0.000	0.000	0.000	0.000	0.000	0.000	0.000	0.000	0.000	0.000	293	1076	1202	889	889	0.000	0.000	348	854	0	0	267	622	0	0	100	1	
3	13	1	01: F-10   LM00000847	lmo0126	14120	5225	100	237	187	98	48	49	6	85	81	0	398	295	199	17	17	3	88	81	0	0	0	0	0	0	0	0	0	0	0	0	0	0	0	0	0	0	0	0	0	0	0	0	0	0	0.000	0.000	0.000	0.000	0.000	0.000	0.000	0.000	0.000	0.000	0.000	0.000	0.000	0.000	293	1076	570	417	417	0.000	0.000	189	381	0	0	139	278	0	0	100	1	
3	14	1	01: F-13   LM00000848	lmo0129	14370	5225	100	128	115	46	48	48	5	87	83	0	249	188	119	17	17	3	85	77	0	0	0	0	0	0	0	0	0	0	0	0	0	0	0	0	0	0	0	0	0	0	0	0	0	0	0.000	0.000	0.000	0.000	0.000	0.000	0.000	0.000	0.000	0.000	0.000	0.000	0.000	0.000	293	1076	312	238	238	0.000	0.000	80	232	0	0	67	171	0	0	100	1	
3	15	1	01: F-16   LM00000046	lmo0132	14620	5225	100	221	189	88	48	48	5	91	85	0	122	100	53	17	18	2	85	81	0	0	0	0	0	0	0	0	0	0	0	0	0	0	0	0	0	0	0	0	0	0	0	0	0	0	0.000	0.000	0.000	0.000	0.000	0.000	0.000	0.000	0.000	0.000	0.000	0.000	0.000	0.000	293	1076	278	224	224	0.000	0.000	173	105	0	0	141	83	0	0	100	1	
3	16	1	01: F-19   LM00000047	lmo0135	14870	5225	100	971	851	461	48	48	5	98	95	0	252	211	113	17	17	2	91	87	0	0	0	0	0	0	0	0	0	0	0	0	0	0	0	0	0	0	0	0	0	0	0	0	0	0	0.000	0.000	0.000	0.000	0.000	0.000	0.000	0.000	0.000	0.000	0.000	0.000	0.000	0.000	293	1076	1158	997	997	0.000	0.000	923	235	0	0	803	194	0	0	100	1	
3	17	1	01: F-22   LM00002144	lmo0138	15120	5225	100	56	57	8	49	49	5	63	39	0	79	65	29	17	18	3	85	81	0	0	0	0	0	0	0	0	0	0	0	0	0	0	0	0	0	0	0	0	0	0	0	0	0	0	0.000	0.000	0.000	0.000	0.000	0.000	0.000	0.000	0.000	0.000	0.000	0.000	0.000	0.000	293	1076	69	56	56	0.000	0.000	7	62	0	0	8	48	0	0	100	1	
3	1	2	01: J-01   LM00000873	lmo0213	11120	5475	100	116	111	47	49	49	4	80	74	0	101	81	44	17	17	3	83	75	0	0	0	0	0	0	0	0	0	0	0	0	0	0	0	0	0	0	0	0	0	0	0	0	0	0	0.000	0.000	0.000	0.000	0.000	0.000	0.000	0.000	0.000	0.000	0.000	0.000	0.000	0.000	293	1076	151	126	126	0.000	0.000	67	84	0	0	62	64	0	0	100	1	
3	2	2	01: J-04   LM00002172	lmo0216	11370	5475	100	216	203	141	48	48	5	86	78	0	461	350	256	18	19	4	87	81	0	0	0	0	0	0	0	0	0	0	0	0	0	0	0	0	0	0	0	0	0	0	0	0	0	0	0.000	0.000	0.000	0.000	0.000	0.000	0.000	0.000	0.000	0.000	0.000	0.000	0.000	0.000	293	1076	611	487	487	0.000	0.000	168	443	0	0	155	332	0	0	100	1	
3	3	2	01: J-07   LM00000070	lmo0219	11620	5475	100	88	85	27	48	48	4	80	76	0	107	82	45	17	18	4	76	73	0	0	0	0	0	0	0	0	0	0	0	0	0	0	0	0	0	0	0	0	0	0	0	0	0	0	0.000	0.000	0.000	0.000	0.000	0.000	0.000	0.000	0.000	0.000	0.000	0.000	0.000	0.000	293	1076	130	102	102	0.000	0.000	40	90	0	0	37	65	0	0	100	1	
3	4	2	01: J-10   LM00000877	lmo0222	11870	5475	100	126	113	46	48	49	4	85	79	0	107	85	47	16	17	3	79	74	0	0	0	0	0	0	0	0	0	0	0	0	0	0	0	0	0	0	0	0	0	0	0	0	0	0	0.000	0.000	0.000	0.000	0.000	0.000	0.000	0.000	0.000	0.000	0.000	0.000	0.000	0.000	293	1076	169	134	134	0.000	0.000	78	91	0	0	65	69	0	0	100	1	
3	5	2	01: J-13   LM00002174	lmo0225	12120	5475	100	52	52	5	49	49	5	41	13	0	78	63	27	16	16	3	88	82	0	0	0	0	0	0	0	0	0	0	0	0	0	0	0	0	0	0	0	0	0	0	0	0	0	0	0.000	0.000	0.000	0.000	0.000	0.000	0.000	0.000	0.000	0.000	0.000	0.000	0.000	0.000	293	1076	65	50	50	0.000	0.000	3	62	0	0	3	47	0	0	100	1	
3	6	2	01: J-16   LM00000881	lmo0228	12370	5475	100	105	97	33	48	48	5	84	79	0	94	75	36	17	17	2	86	80	0	0	0	0	0	0	0	0	0	0	0	0	0	0	0	0	0	0	0	0	0	0	0	0	0	0	0.000	0.000	0.000	0.000	0.000	0.000	0.000	0.000	0.000	0.000	0.000	0.000	0.000	0.000	293	1076	134	107	107	0.000	0.000	57	77	0	0	49	58	0	0	100	1	
3	7	2	01: J-19   LM00000073	lmo0231	12620	5475	100	49	49	5	48	48	5	22	5	0	20	22	6	17	18	3	51	40	0	0	0	0	0	0	0	0	0	0	0	0	0	0	0	0	0	0	0	0	0	0	0	0	0	0	0.000	0.000	0.000	0.000	0.000	0.000	0.000	0.000	0.000	0.000	0.000	0.000	0.000	0.000	293	1076	4	6	6	0.000	0.000	1	3	0	0	1	5	0	0	100	1	
3	8	2	01: J-22   LM00000075	lmo0234	12870	5475	100	526	426	313	48	48	6	84	74	0	387	280	222	16	17	4	74	68	0	0	0	0	0	0	0	0	0	0	0	0	0	0	0	0	0	0	0	0	0	0	0	0	0	0	0.000	0.000	0.000	0.000	0.000	0.000	0.000	0.000	0.000	0.000	0.000	0.000	0.000	0.000	293	1076	849	642	642	0.000	0.000	478	371	0	0	378	264	0	0	100	1	
3	9	2	01: N-01   LM00000913	lmo0309	13120	5475	100	50	50	5	47	48	5	36	8	0	76	61	29	16	16	2	81	77	0	0	0	0	0	0	0	0	0	0	0	0	0	0	0	0	0	0	0	0	0	0	0	0	0	0	0.000	0.000	0.000	0.000	0.000	0.000	0.000	0.000	0.000	0.000	0.000	0.000	0.000	0.000	293	1076	63	48	48	0.000	0.000	3	60	0	0	3	45	0	0	100	1	
3	10	2	01: N-04   LM00002191	lmo0312	13370	5475	100	49	50	5	48	48	5	27	6	0	73	56	27	17	17	2	76	74	0	0	0	0	0	0	0	0	0	0	0	0	0	0	0	0	0	0	0	0	0	0	0	0	0	0	0.000	0.000	0.000	0.000	0.000	0.000	0.000	0.000	0.000	0.000	0.000	0.000	0.000	0.000	293	1076	57	41	41	0.000	0.000	1	56	0	0	2	39	0	0	100	1	
3	11	2	01: N-07   LM00000106	lmo0315	13620	5475	100	60	62	10	48	48	5	83	61	0	90	77	32	17	17	2	89	85	0	0	0	0	0	0	0	0	0	0	0	0	0	0	0	0	0	0	0	0	0	0	0	0	0	0	0.000	0.000	0.000	0.000	0.000	0.000	0.000	0.000	0.000	0.000	0.000	0.000	0.000	0.000	293	1076	85	74	74	0.000	0.000	12	73	0	0	14	60	0	0	100	1	
3	12	2	01: N-10   LM00000915	lmo0318	13870	5475	100	60	61	10	48	49	6	75	50	0	78	64	31	17	17	2	80	77	0	0	0	0	0	0	0	0	0	0	0	0	0	0	0	0	0	0	0	0	0	0	0	0	0	0	0.000	0.000	0.000	0.000	0.000	0.000	0.000	0.000	0.000	0.000	0.000	0.000	0.000	0.000	293	1076	73	60	60	0.000	0.000	12	61	0	0	13	47	0	0	100	1	
3	13	2	01: N-13   LM00000109	lmo0321	14120	5475	100	735	602	355	47	48	5	94	91	0	239	195	115	17	17	3	85	80	0	0	0	0	0	0	0	0	0	0	0	0	0	0	0	0	0	0	0	0	0	0	0	0	0	0	0.000	0.000	0.000	0.000	0.000	0.000	0.000	0.000	0.000	0.000	0.000	0.000	0.000	0.000	293	1076	910	733	733	0.000	0.000	688	222	0	0	555	178	0	0	100	1	
3	14	2	01: N-16   LM00000917	lmo0324	14370	5475	100	50	51	4	48	48	5	29	6	0	77	61	28	17	18	2	86	79	0	0	0	0	0	0	0	0	0	0	0	0	0	0	0	0	0	0	0	0	0	0	0	0	0	0	0.000	0.000	0.000	0.000	0.000	0.000	0.000	0.000	0.000	0.000	0.000	0.000	0.000	0.000	293	1076	62	47	47	0.000	0.000	2	60	0	0	3	44	0	0	100	1	
3	15	2	01: N-19   LM00000112	lmo0327	14620	5475	100	55	56	7	47	48	5	72	43	0	91	72	33	17	17	2	85	82	0	0	0	0	0	0	0	0	0	0	0	0	0	0	0	0	0	0	0	0	0	0	0	0	0	0	0.000	0.000	0.000	0.000	0.000	0.000	0.000	0.000	0.000	0.000	0.000	0.000	0.000	0.000	293	1076	82	64	64	0.000	0.000	8	74	0	0	9	55	0	0	100	1	
3	16	2	01: N-22   LM00002841	lmo0330	14870	5475	100	50	50	4	48	48	5	28	5	0	85	66	32	17	18	2	79	76	0	0	0	0	0	0	0	0	0	0	0	0	0	0	0	0	0	0	0	0	0	0	0	0	0	0	0.000	0.000	0.000	0.000	0.000	0.000	0.000	0.000	0.000	0.000	0.000	0.000	0.000	0.000	293	1076	70	51	51	0.000	0.000	2	68	0	0	2	49	0	0	100	1	
3	17	2	02: B-01   EMPTY	EMPTY	15120	5475	100	51	51	6	48	49	5	33	13	0	18	19	4	17	17	2	44	29	0	0	0	0	0	0	0	0	0	0	0	0	0	0	0	0	0	0	0	0	0	0	0	0	0	0	0.000	0.000	0.000	0.000	0.000	0.000	0.000	0.000	0.000	0.000	0.000	0.000	0.000	0.000	293	1076	4	5	5	0.000	0.000	3	1	0	0	3	2	0	0	-75	1	
3	1	3	02: B-04   LM00002209	lmo0404	11120	5725	100	60	60	8	49	56	44	0	0	0	83	71	29	17	29	67	50	0	0	0	0	0	0	0	0	0	0	0	0	0	0	0	0	0	0	0	0	0	0	0	0	0	0	0	0.000	0.000	0.000	0.000	0.000	0.000	0.000	0.000	0.000	0.000	0.000	0.000	0.000	0.000	293	1076	77	65	65	0.000	0.000	11	66	0	0	11	54	0	0	100	1	
3	2	3	02: B-07   LM00000948	lmo0407	11370	5725	100	173	184	111	49	77	109	62	18	0	331	260	170	19	71	196	62	21	0	0	0	0	0	0	0	0	0	0	0	0	0	0	0	0	0	0	0	0	0	0	0	0	0	0	0.000	0.000	0.000	0.000	0.000	0.000	0.000	0.000	0.000	0.000	0.000	0.000	0.000	0.000	293	1076	436	376	376	0.000	0.000	124	312	0	0	135	241	0	0	100	1	
3	3	3	02: B-10   LM00003004	lmo0410	11620	5725	100	51	52	4	48	48	4	40	15	0	68	54	25	17	17	3	75	72	0	0	0	0	0	0	0	0	0	0	0	0	0	0	0	0	0	0	0	0	0	0	0	0	0	0	0.000	0.000	0.000	0.000	0.000	0.000	0.000	0.000	0.000	0.000	0.000	0.000	0.000	0.000	293	1076	54	41	41	0.000	0.000	3	51	0	0	4	37	0	0	100	1	
3	4	3	02: B-13   LM00002215	lmo0413	11870	5725	100	107	98	34	47	48	5	87	77	0	84	68	35	16	16	2	83	78	0	0	0	0	0	0	0	0	0	0	0	0	0	0	0	0	0	0	0	0	0	0	0	0	0	0	0.000	0.000	0.000	0.000	0.000	0.000	0.000	0.000	0.000	0.000	0.000	0.000	0.000	0.000	293	1076	128	103	103	0.000	0.000	60	68	0	0	51	52	0	0	100	1	
3	5	3	02: B-16   LM00002216	lmo0416	12120	5725	100	60	59	12	48	48	5	64	53	0	78	59	34	16	16	2	68	66	0	0	0	0	0	0	0	0	0	0	0	0	0	0	0	0	0	0	0	0	0	0	0	0	0	0	0.000	0.000	0.000	0.000	0.000	0.000	0.000	0.000	0.000	0.000	0.000	0.000	0.000	0.000	293	1076	74	54	54	0.000	0.000	12	62	0	0	11	43	0	0	100	1	
3	6	3	02: B-19   LM00002217	lmo0419	12370	5725	100	53	53	6	48	48	5	53	22	0	75	58	28	16	17	3	81	72	0	0	0	0	0	0	0	0	0	0	0	0	0	0	0	0	0	0	0	0	0	0	0	0	0	0	0.000	0.000	0.000	0.000	0.000	0.000	0.000	0.000	0.000	0.000	0.000	0.000	0.000	0.000	293	1076	64	47	47	0.000	0.000	5	59	0	0	5	42	0	0	100	1	
3	7	3	02: B-22   LM00000954	lmo0422	12620	5725	100	53	52	6	48	49	4	50	18	0	76	63	26	17	17	2	88	83	0	0	0	0	0	0	0	0	0	0	0	0	0	0	0	0	0	0	0	0	0	0	0	0	0	0	0.000	0.000	0.000	0.000	0.000	0.000	0.000	0.000	0.000	0.000	0.000	0.000	0.000	0.000	293	1076	64	50	50	0.000	0.000	5	59	0	0	4	46	0	0	100	1	
3	8	3	02: F-01   LM00002250	lmo0497	12870	5725	100	52	52	5	48	49	5	30	5	0	77	60	29	17	17	3	78	74	0	0	0	0	0	0	0	0	0	0	0	0	0	0	0	0	0	0	0	0	0	0	0	0	0	0	0.000	0.000	0.000	0.000	0.000	0.000	0.000	0.000	0.000	0.000	0.000	0.000	0.000	0.000	293	1076	64	47	47	0.000	0.000	4	60	0	0	4	43	0	0	100	1	
3	9	3	02: F-04   LM00000967	lmo0500	13120	5725	100	52	53	6	48	48	6	43	13	0	46	50	33	16	17	3	68	56	0	0	0	0	0	0	0	0	0	0	0	0	0	0	0	0	0	0	0	0	0	0	0	0	0	0	0.000	0.000	0.000	0.000	0.000	0.000	0.000	0.000	0.000	0.000	0.000	0.000	0.000	0.000	293	1076	34	39	39	0.000	0.000	4	30	0	0	5	34	0	0	100	1	
3	10	3	02: F-07   LM00000968	lmo0503	13370	5725	100	51	52	5	47	48	5	40	17	0	75	65	23	16	17	3	88	87	0	0	0	0	0	0	0	0	0	0	0	0	0	0	0	0	0	0	0	0	0	0	0	0	0	0	0.000	0.000	0.000	0.000	0.000	0.000	0.000	0.000	0.000	0.000	0.000	0.000	0.000	0.000	293	1076	63	54	54	0.000	0.000	4	59	0	0	5	49	0	0	100	1	
3	11	3	02: F-10   LM00000178	lmo0506	13620	5725	100	53	54	5	48	48	5	54	22	0	78	63	28	17	17	3	80	76	0	0	0	0	0	0	0	0	0	0	0	0	0	0	0	0	0	0	0	0	0	0	0	0	0	0	0.000	0.000	0.000	0.000	0.000	0.000	0.000	0.000	0.000	0.000	0.000	0.000	0.000	0.000	293	1076	66	52	52	0.000	0.000	5	61	0	0	6	46	0	0	100	1	
3	12	3	02: F-13   LM00000179	lmo0509	13870	5725	100	91	86	26	48	48	5	84	78	0	96	76	38	17	17	2	84	79	0	0	0	0	0	0	0	0	0	0	0	0	0	0	0	0	0	0	0	0	0	0	0	0	0	0	0.000	0.000	0.000	0.000	0.000	0.000	0.000	0.000	0.000	0.000	0.000	0.000	0.000	0.000	293	1076	122	97	97	0.000	0.000	43	79	0	0	38	59	0	0	100	1	
3	13	3	02: F-16   LM00002251	lmo0512	14120	5725	100	96	91	32	47	48	5	80	75	0	93	72	38	17	17	2	80	75	0	0	0	0	0	0	0	0	0	0	0	0	0	0	0	0	0	0	0	0	0	0	0	0	0	0	0.000	0.000	0.000	0.000	0.000	0.000	0.000	0.000	0.000	0.000	0.000	0.000	0.000	0.000	293	1076	125	99	99	0.000	0.000	49	76	0	0	44	55	0	0	100	1	
3	14	3	02: F-19   LM00000975	lmo0515	14370	5725	100	606	481	265	47	47	5	91	88	0	280	216	126	17	17	2	88	85	0	0	0	0	0	0	0	0	0	0	0	0	0	0	0	0	0	0	0	0	0	0	0	0	0	0	0.000	0.000	0.000	0.000	0.000	0.000	0.000	0.000	0.000	0.000	0.000	0.000	0.000	0.000	293	1076	822	633	633	0.000	0.000	559	263	0	0	434	199	0	0	100	1	
3	15	3	02: F-22   LM00000181	lmo0518	14620	5725	100	164	139	61	47	48	5	85	81	0	109	83	47	17	17	2	76	73	0	0	0	0	0	0	0	0	0	0	0	0	0	0	0	0	0	0	0	0	0	0	0	0	0	0	0.000	0.000	0.000	0.000	0.000	0.000	0.000	0.000	0.000	0.000	0.000	0.000	0.000	0.000	293	1076	209	158	158	0.000	0.000	117	92	0	0	92	66	0	0	100	1	
3	16	3	02: J-01   LM00000198	lmo0593	14870	5725	100	302	230	140	48	48	5	82	76	0	237	174	125	17	17	2	75	72	0	0	0	0	0	0	0	0	0	0	0	0	0	0	0	0	0	0	0	0	0	0	0	0	0	0	0.000	0.000	0.000	0.000	0.000	0.000	0.000	0.000	0.000	0.000	0.000	0.000	0.000	0.000	293	1076	474	339	339	0.000	0.000	254	220	0	0	182	157	0	0	100	1	
3	17	3	02: J-04   LM00000199	lmo0596	15120	5725	100	3559	2640	1799	49	49	5	90	87	0	693	522	372	17	17	3	82	77	0	0	0	0	0	0	0	0	0	0	0	0	0	0	0	0	0	0	0	0	0	0	0	0	0	0	0.000	0.000	0.000	0.000	0.000	0.000	0.000	0.000	0.000	0.000	0.000	0.000	0.000	0.000	293	1076	4186	3096	3096	0.000	0.000	3510	676	0	0	2591	505	0	0	100	1	
3	1	4	02: J-07   LM00001020	lmo0599	11120	5975	100	67	67	17	50	50	5	69	61	0	101	85	45	21	22	5	74	74	0	0	0	0	0	0	0	0	0	0	0	0	0	0	0	0	0	0	0	0	0	0	0	0	0	0	0.000	0.000	0.000	0.000	0.000	0.000	0.000	0.000	0.000	0.000	0.000	0.000	0.000	0.000	293	1076	97	81	81	0.000	0.000	17	80	0	0	17	64	0	0	100	1	
3	2	4	02: J-10   LM00001022	lmo0602	11370	5975	100	432	333	205	48	49	5	90	79	0	164	124	79	18	19	5	74	69	0	0	0	0	0	0	0	0	0	0	0	0	0	0	0	0	0	0	0	0	0	0	0	0	0	0	0.000	0.000	0.000	0.000	0.000	0.000	0.000	0.000	0.000	0.000	0.000	0.000	0.000	0.000	293	1076	530	391	391	0.000	0.000	384	146	0	0	285	106	0	0	100	1	
3	3	4	02: J-13   LM00000200	lmo0605	11620	5975	100	55	56	9	48	48	5	56	40	0	90	70	39	17	17	4	77	72	0	0	0	0	0	0	0	0	0	0	0	0	0	0	0	0	0	0	0	0	0	0	0	0	0	0	0.000	0.000	0.000	0.000	0.000	0.000	0.000	0.000	0.000	0.000	0.000	0.000	0.000	0.000	293	1076	80	61	61	0.000	0.000	7	73	0	0	8	53	0	0	100	1	
3	4	4	02: J-16   LM00001023	lmo0608	11870	5975	100	89	86	29	47	48	5	77	71	0	77	61	32	16	16	3	74	72	0	0	0	0	0	0	0	0	0	0	0	0	0	0	0	0	0	0	0	0	0	0	0	0	0	0	0.000	0.000	0.000	0.000	0.000	0.000	0.000	0.000	0.000	0.000	0.000	0.000	0.000	0.000	293	1076	103	84	84	0.000	0.000	42	61	0	0	39	45	0	0	100	1	
3	5	4	02: J-19   LM00001024	lmo0611	12120	5975	100	50	50	5	48	48	5	19	5	0	65	50	24	16	17	3	80	76	0	0	0	0	0	0	0	0	0	0	0	0	0	0	0	0	0	0	0	0	0	0	0	0	0	0	0.000	0.000	0.000	0.000	0.000	0.000	0.000	0.000	0.000	0.000	0.000	0.000	0.000	0.000	293	1076	51	36	36	0.000	0.000	2	49	0	0	2	34	0	0	100	1	
3	6	4	02: J-22   LM00002275	lmo0614	12370	5975	100	52	52	5	48	48	5	47	12	0	72	56	27	17	17	3	80	73	0	0	0	0	0	0	0	0	0	0	0	0	0	0	0	0	0	0	0	0	0	0	0	0	0	0	0.000	0.000	0.000	0.000	0.000	0.000	0.000	0.000	0.000	0.000	0.000	0.000	0.000	0.000	293	1076	59	43	43	0.000	0.000	4	55	0	0	4	39	0	0	100	1	
3	7	4	02: N-01   LM00001054	lmo0689	12620	5975	100	66	67	14	49	49	5	77	69	0	262	209	126	17	18	6	82	78	0	0	0	0	0	0	0	0	0	0	0	0	0	0	0	0	0	0	0	0	0	0	0	0	0	0	0.000	0.000	0.000	0.000	0.000	0.000	0.000	0.000	0.000	0.000	0.000	0.000	0.000	0.000	293	1076	262	210	210	0.000	0.000	17	245	0	0	18	192	0	0	100	1	
3	8	4	02: N-04   LM00000229	lmo0692	12870	5975	100	100	93	37	47	47	5	77	70	0	134	106	70	16	17	2	77	73	0	0	0	0	0	0	0	0	0	0	0	0	0	0	0	0	0	0	0	0	0	0	0	0	0	0	0.000	0.000	0.000	0.000	0.000	0.000	0.000	0.000	0.000	0.000	0.000	0.000	0.000	0.000	293	1076	171	136	136	0.000	0.000	53	118	0	0	46	90	0	0	100	1	
3	9	4	02: N-07   LM00001055	lmo0695	13120	5975	100	66	66	15	48	49	5	76	64	0	128	100	57	16	17	2	83	75	0	0	0	0	0	0	0	0	0	0	0	0	0	0	0	0	0	0	0	0	0	0	0	0	0	0	0.000	0.000	0.000	0.000	0.000	0.000	0.000	0.000	0.000	0.000	0.000	0.000	0.000	0.000	293	1076	130	102	102	0.000	0.000	18	112	0	0	18	84	0	0	100	1	
3	10	4	02: N-10   LM00001057	lmo0698	13370	5975	100	97	91	32	47	48	5	77	72	0	170	138	88	17	17	4	75	72	0	0	0	0	0	0	0	0	0	0	0	0	0	0	0	0	0	0	0	0	0	0	0	0	0	0	0.000	0.000	0.000	0.000	0.000	0.000	0.000	0.000	0.000	0.000	0.000	0.000	0.000	0.000	293	1076	203	165	165	0.000	0.000	50	153	0	0	44	121	0	0	100	1	
3	11	4	02: N-13   LM00002298	lmo0701	13620	5975	100	53	52	5	47	48	5	51	15	0	82	62	32	16	17	3	81	74	0	0	0	0	0	0	0	0	0	0	0	0	0	0	0	0	0	0	0	0	0	0	0	0	0	0	0.000	0.000	0.000	0.000	0.000	0.000	0.000	0.000	0.000	0.000	0.000	0.000	0.000	0.000	293	1076	72	51	51	0.000	0.000	6	66	0	0	5	46	0	0	100	1	
3	12	4	02: N-16   LM00001060	lmo0704	13870	5975	100	127	109	50	47	47	5	75	69	0	241	174	129	16	17	3	74	71	0	0	0	0	0	0	0	0	0	0	0	0	0	0	0	0	0	0	0	0	0	0	0	0	0	0	0.000	0.000	0.000	0.000	0.000	0.000	0.000	0.000	0.000	0.000	0.000	0.000	0.000	0.000	293	1076	305	220	220	0.000	0.000	80	225	0	0	62	158	0	0	100	1	
3	13	4	02: N-19   LM00001062	lmo0707	14120	5975	100	48	48	5	47	48	5	17	4	0	18	20	5	17	17	4	25	14	0	0	0	0	0	0	0	0	0	0	0	0	0	0	0	0	0	0	0	0	0	0	0	0	0	0	0.000	0.000	0.000	0.000	0.000	0.000	0.000	0.000	0.000	0.000	0.000	0.000	0.000	0.000	293	1076	2	4	4	0.000	0.000	1	1	0	0	1	3	0	0	100	1	
3	14	4	02: N-22   LM00001065	lmo0710	14370	5975	100	190	157	75	48	49	7	79	74	0	336	256	169	17	18	4	82	76	0	0	0	0	0	0	0	0	0	0	0	0	0	0	0	0	0	0	0	0	0	0	0	0	0	0	0.000	0.000	0.000	0.000	0.000	0.000	0.000	0.000	0.000	0.000	0.000	0.000	0.000	0.000	293	1076	461	348	348	0.000	0.000	142	319	0	0	109	239	0	0	100	1	
3	15	4	03: B-01   EMPTY	EMPTY	14620	5975	100	48	48	5	47	48	5	16	2	0	18	19	3	17	17	2	33	25	0	0	0	0	0	0	0	0	0	0	0	0	0	0	0	0	0	0	0	0	0	0	0	0	0	0	0.000	0.000	0.000	0.000	0.000	0.000	0.000	0.000	0.000	0.000	0.000	0.000	0.000	0.000	293	1076	2	3	3	0.000	0.000	1	1	0	0	1	2	0	0	-75	1	
3	16	4	03: B-04   LM00001095	lmo0784	14870	5975	100	1109	935	551	48	48	5	96	92	0	337	281	171	17	17	3	89	83	0	0	0	0	0	0	0	0	0	0	0	0	0	0	0	0	0	0	0	0	0	0	0	0	0	0	0.000	0.000	0.000	0.000	0.000	0.000	0.000	0.000	0.000	0.000	0.000	0.000	0.000	0.000	293	1076	1381	1151	1151	0.000	0.000	1061	320	0	0	887	264	0	0	100	1	
3	17	4	03: B-07   LM00001098	lmo0787	15120	5975	100	86	83	21	49	49	5	86	81	0	133	113	57	17	18	4	86	82	0	0	0	0	0	0	0	0	0	0	0	0	0	0	0	0	0	0	0	0	0	0	0	0	0	0	0.000	0.000	0.000	0.000	0.000	0.000	0.000	0.000	0.000	0.000	0.000	0.000	0.000	0.000	293	1076	153	130	130	0.000	0.000	37	116	0	0	34	96	0	0	100	1	
3	1	5	03: B-10   LM00002324	lmo0790	11120	6225	100	357	321	189	49	49	6	94	89	0	559	473	308	20	22	6	98	96	0	0	0	0	0	0	0	0	0	0	0	0	0	0	0	0	0	0	0	0	0	0	0	0	0	0	0.000	0.000	0.000	0.000	0.000	0.000	0.000	0.000	0.000	0.000	0.000	0.000	0.000	0.000	293	1076	847	725	725	0.000	0.000	308	539	0	0	272	453	0	0	100	1	
3	2	5	03: B-13   LM00000256	lmo0793	11370	6225	100	55	55	6	47	48	5	65	34	0	74	62	27	17	17	2	82	81	0	0	0	0	0	0	0	0	0	0	0	0	0	0	0	0	0	0	0	0	0	0	0	0	0	0	0.000	0.000	0.000	0.000	0.000	0.000	0.000	0.000	0.000	0.000	0.000	0.000	0.000	0.000	293	1076	65	53	53	0.000	0.000	8	57	0	0	8	45	0	0	100	1	
3	3	5	03: B-16   LM00001103	lmo0796	11620	6225	100	1232	1066	620	47	48	5	94	91	0	218	172	97	17	17	3	83	81	0	0	0	0	0	0	0	0	0	0	0	0	0	0	0	0	0	0	0	0	0	0	0	0	0	0	0.000	0.000	0.000	0.000	0.000	0.000	0.000	0.000	0.000	0.000	0.000	0.000	0.000	0.000	293	1076	1386	1174	1174	0.000	0.000	1185	201	0	0	1019	155	0	0	100	1	
3	4	5	03: B-19   LM00001106	lmo0799	11870	6225	100	87	86	22	47	48	5	91	85	0	99	82	39	16	16	2	88	81	0	0	0	0	0	0	0	0	0	0	0	0	0	0	0	0	0	0	0	0	0	0	0	0	0	0	0.000	0.000	0.000	0.000	0.000	0.000	0.000	0.000	0.000	0.000	0.000	0.000	0.000	0.000	293	1076	123	105	105	0.000	0.000	40	83	0	0	39	66	0	0	100	1	
3	5	5	03: B-22   LM00001107	lmo0802	12120	6225	100	51	52	5	48	48	6	34	7	0	74	58	28	16	16	3	82	75	0	0	0	0	0	0	0	0	0	0	0	0	0	0	0	0	0	0	0	0	0	0	0	0	0	0	0.000	0.000	0.000	0.000	0.000	0.000	0.000	0.000	0.000	0.000	0.000	0.000	0.000	0.000	293	1076	61	46	46	0.000	0.000	3	58	0	0	4	42	0	0	100	1	
3	6	5	03: F-01   LM00002345	lmo0877	12370	6225	100	54	54	6	47	48	4	63	40	0	69	53	27	16	17	2	76	74	0	0	0	0	0	0	0	0	0	0	0	0	0	0	0	0	0	0	0	0	0	0	0	0	0	0	0.000	0.000	0.000	0.000	0.000	0.000	0.000	0.000	0.000	0.000	0.000	0.000	0.000	0.000	293	1076	60	44	44	0.000	0.000	7	53	0	0	7	37	0	0	100	1	
3	7	5	03: F-04   LM00002347	lmo0880	12620	6225	100	51	52	5	48	48	5	45	12	0	70	56	25	17	17	3	79	75	0	0	0	0	0	0	0	0	0	0	0	0	0	0	0	0	0	0	0	0	0	0	0	0	0	0	0.000	0.000	0.000	0.000	0.000	0.000	0.000	0.000	0.000	0.000	0.000	0.000	0.000	0.000	293	1076	56	43	43	0.000	0.000	3	53	0	0	4	39	0	0	100	1	
3	8	5	03: F-07   LM00001140	lmo0883	12870	6225	100	104	99	35	47	48	5	85	78	0	94	80	40	16	17	2	86	80	0	0	0	0	0	0	0	0	0	0	0	0	0	0	0	0	0	0	0	0	0	0	0	0	0	0	0.000	0.000	0.000	0.000	0.000	0.000	0.000	0.000	0.000	0.000	0.000	0.000	0.000	0.000	293	1076	135	116	116	0.000	0.000	57	78	0	0	52	64	0	0	100	1	
3	9	5	03: F-10   LM00002350	lmo0886	13120	6225	100	97	90	28	49	50	7	80	72	0	85	70	36	17	17	2	82	79	0	0	0	0	0	0	0	0	0	0	0	0	0	0	0	0	0	0	0	0	0	0	0	0	0	0	0.000	0.000	0.000	0.000	0.000	0.000	0.000	0.000	0.000	0.000	0.000	0.000	0.000	0.000	293	1076	116	94	94	0.000	0.000	48	68	0	0	41	53	0	0	100	1	
3	10	5	03: F-13   LM00000281	lmo0889	13370	6225	100	210	176	78	47	49	7	88	82	0	196	156	90	17	17	5	79	76	0	0	0	0	0	0	0	0	0	0	0	0	0	0	0	0	0	0	0	0	0	0	0	0	0	0	0.000	0.000	0.000	0.000	0.000	0.000	0.000	0.000	0.000	0.000	0.000	0.000	0.000	0.000	293	1076	342	268	268	0.000	0.000	163	179	0	0	129	139	0	0	100	1	
3	11	5	03: F-16   LM00001143	lmo0892	13620	6225	100	62	63	14	47	48	5	76	63	0	76	61	33	17	17	4	72	68	0	0	0	0	0	0	0	0	0	0	0	0	0	0	0	0	0	0	0	0	0	0	0	0	0	0	0.000	0.000	0.000	0.000	0.000	0.000	0.000	0.000	0.000	0.000	0.000	0.000	0.000	0.000	293	1076	74	60	60	0.000	0.000	15	59	0	0	16	44	0	0	100	1	
3	12	5	03: F-19   LM00000285	lmo0895	13870	6225	100	2408	1856	1177	47	47	5	96	94	0	830	620	420	17	17	2	90	85	0	0	0	0	0	0	0	0	0	0	0	0	0	0	0	0	0	0	0	0	0	0	0	0	0	0	0.000	0.000	0.000	0.000	0.000	0.000	0.000	0.000	0.000	0.000	0.000	0.000	0.000	0.000	293	1076	3174	2412	2412	0.000	0.000	2361	813	0	0	1809	603	0	0	100	1	
3	13	5	03: F-22   LM00001146	lmo0898	14120	6225	100	55	56	6	48	48	5	64	40	0	70	60	23	17	17	3	87	83	0	0	0	0	0	0	0	0	0	0	0	0	0	0	0	0	0	0	0	0	0	0	0	0	0	0	0.000	0.000	0.000	0.000	0.000	0.000	0.000	0.000	0.000	0.000	0.000	0.000	0.000	0.000	293	1076	60	51	51	0.000	0.000	7	53	0	0	8	43	0	0	100	1	
3	14	5	03: J-01   LM00001184	lmo0973	14370	6225	100	3220	2646	1659	48	48	6	97	91	0	641	499	312	17	18	3	86	83	0	0	0	0	0	0	0	0	0	0	0	0	0	0	0	0	0	0	0	0	0	0	0	0	0	0	0.000	0.000	0.000	0.000	0.000	0.000	0.000	0.000	0.000	0.000	0.000	0.000	0.000	0.000	293	1076	3796	3080	3080	0.000	0.000	3172	624	0	0	2598	482	0	0	100	1	
3	15	5	03: J-04   LM00002374	lmo0976	14620	6225	100	71	70	16	47	48	8	78	67	0	98	79	40	17	18	5	78	75	0	0	0	0	0	0	0	0	0	0	0	0	0	0	0	0	0	0	0	0	0	0	0	0	0	0	0.000	0.000	0.000	0.000	0.000	0.000	0.000	0.000	0.000	0.000	0.000	0.000	0.000	0.000	293	1076	105	85	85	0.000	0.000	24	81	0	0	23	62	0	0	100	1	
3	16	5	03: J-07   LM00002375	lmo0979	14870	6225	100	64	63	10	48	49	5	77	65	0	75	59	28	17	18	3	84	76	0	0	0	0	0	0	0	0	0	0	0	0	0	0	0	0	0	0	0	0	0	0	0	0	0	0	0.000	0.000	0.000	0.000	0.000	0.000	0.000	0.000	0.000	0.000	0.000	0.000	0.000	0.000	293	1076	74	57	57	0.000	0.000	16	58	0	0	15	42	0	0	100	1	
3	17	5	03: J-10   LM00001189	lmo0982	15120	6225	100	194	176	64	47	48	8	95	86	0	102	92	40	17	18	10	86	82	0	0	0	0	0	0	0	0	0	0	0	0	0	0	0	0	0	0	0	0	0	0	0	0	0	0	0.000	0.000	0.000	0.000	0.000	0.000	0.000	0.000	0.000	0.000	0.000	0.000	0.000	0.000	293	1076	232	204	204	0.000	0.000	147	85	0	0	129	75	0	0	100	1	
3	1	6	03: J-13   LM00002376	lmo0985	11120	6475	100	131	132	75	49	82	110	28	6	0	319	237	168	20	79	207	54	10	0	0	0	0	0	0	0	0	0	0	0	0	0	0	0	0	0	0	0	0	0	0	0	0	0	0	0.000	0.000	0.000	0.000	0.000	0.000	0.000	0.000	0.000	0.000	0.000	0.000	0.000	0.000	293	1076	381	300	300	0.000	0.000	82	299	0	0	83	217	0	0	100	1	
3	2	6	03: J-16   LM00000300	lmo0988	11370	6475	100	67	65	11	46	47	4	86	80	0	91	75	36	16	17	3	83	78	0	0	0	0	0	0	0	0	0	0	0	0	0	0	0	0	0	0	0	0	0	0	0	0	0	0	0.000	0.000	0.000	0.000	0.000	0.000	0.000	0.000	0.000	0.000	0.000	0.000	0.000	0.000	293	1076	96	78	78	0.000	0.000	21	75	0	0	19	59	0	0	100	1	
3	3	6	03: J-19   LM00000301	lmo0991	11620	6475	100	98	93	28	48	48	5	86	82	0	141	118	61	17	17	3	85	81	0	0	0	0	0	0	0	0	0	0	0	0	0	0	0	0	0	0	0	0	0	0	0	0	0	0	0.000	0.000	0.000	0.000	0.000	0.000	0.000	0.000	0.000	0.000	0.000	0.000	0.000	0.000	293	1076	174	146	146	0.000	0.000	50	124	0	0	45	101	0	0	100	1	
3	4	6	03: J-22   LM00001197	lmo0994	11870	6475	100	941	758	459	48	48	6	90	86	0	452	338	217	16	17	6	77	76	0	0	0	0	0	0	0	0	0	0	0	0	0	0	0	0	0	0	0	0	0	0	0	0	0	0	0.000	0.000	0.000	0.000	0.000	0.000	0.000	0.000	0.000	0.000	0.000	0.000	0.000	0.000	293	1076	1329	1032	1032	0.000	0.000	893	436	0	0	710	322	0	0	100	1	
3	5	6	03: N-01   LM00001229	lmo1069	12120	6475	100	71	70	15	48	49	5	81	72	0	83	69	29	16	16	3	91	85	0	0	0	0	0	0	0	0	0	0	0	0	0	0	0	0	0	0	0	0	0	0	0	0	0	0	0.000	0.000	0.000	0.000	0.000	0.000	0.000	0.000	0.000	0.000	0.000	0.000	0.000	0.000	293	1076	90	75	75	0.000	0.000	23	67	0	0	22	53	0	0	100	1	
3	6	6	03: N-04   LM00000319	lmo1072	12370	6475	100	168	149	60	48	49	5	88	84	0	194	157	88	17	17	3	85	81	0	0	0	0	0	0	0	0	0	0	0	0	0	0	0	0	0	0	0	0	0	0	0	0	0	0	0.000	0.000	0.000	0.000	0.000	0.000	0.000	0.000	0.000	0.000	0.000	0.000	0.000	0.000	293	1076	297	241	241	0.000	0.000	120	177	0	0	101	140	0	0	100	1	
3	7	6	03: N-07   LM00002405	lmo1075	12620	6475	100	50	50	4	48	49	5	30	3	0	63	47	26	17	17	3	65	60	0	0	0	0	0	0	0	0	0	0	0	0	0	0	0	0	0	0	0	0	0	0	0	0	0	0	0.000	0.000	0.000	0.000	0.000	0.000	0.000	0.000	0.000	0.000	0.000	0.000	0.000	0.000	293	1076	48	32	32	0.000	0.000	2	46	0	0	2	30	0	0	100	1	
3	8	6	03: N-10   LM00002408	lmo1078	12870	6475	100	50	49	5	48	48	5	23	5	0	71	57	25	16	17	3	83	78	0	0	0	0	0	0	0	0	0	0	0	0	0	0	0	0	0	0	0	0	0	0	0	0	0	0	0.000	0.000	0.000	0.000	0.000	0.000	0.000	0.000	0.000	0.000	0.000	0.000	0.000	0.000	293	1076	57	42	42	0.000	0.000	2	55	0	0	1	41	0	0	100	1	
3	9	6	03: N-13   LM00002411	lmo1081	13120	6475	100	49	49	5	48	49	7	11	1	0	66	55	24	16	17	6	77	73	0	0	0	0	0	0	0	0	0	0	0	0	0	0	0	0	0	0	0	0	0	0	0	0	0	0	0.000	0.000	0.000	0.000	0.000	0.000	0.000	0.000	0.000	0.000	0.000	0.000	0.000	0.000	293	1076	51	40	40	0.000	0.000	1	50	0	0	1	39	0	0	100	1	
3	10	6	03: N-16   LM00002414	lmo1084	13370	6475	100	50	51	6	47	48	5	37	20	0	76	61	29	17	17	3	86	81	0	0	0	0	0	0	0	0	0	0	0	0	0	0	0	0	0	0	0	0	0	0	0	0	0	0	0.000	0.000	0.000	0.000	0.000	0.000	0.000	0.000	0.000	0.000	0.000	0.000	0.000	0.000	293	1076	62	48	48	0.000	0.000	3	59	0	0	4	44	0	0	100	1	
3	11	6	03: N-19   LM00002417	lmo1087	13620	6475	100	50	50	5	48	49	6	17	2	0	65	55	21	17	17	2	86	84	0	0	0	0	0	0	0	0	0	0	0	0	0	0	0	0	0	0	0	0	0	0	0	0	0	0	0.000	0.000	0.000	0.000	0.000	0.000	0.000	0.000	0.000	0.000	0.000	0.000	0.000	0.000	293	1076	50	40	40	0.000	0.000	2	48	0	0	2	38	0	0	100	1	
3	12	6	03: N-22   LM00002420	lmo1090	13870	6475	100	49	49	5	48	49	6	23	1	0	61	51	20	17	17	3	83	78	0	0	0	0	0	0	0	0	0	0	0	0	0	0	0	0	0	0	0	0	0	0	0	0	0	0	0.000	0.000	0.000	0.000	0.000	0.000	0.000	0.000	0.000	0.000	0.000	0.000	0.000	0.000	293	1076	45	35	35	0.000	0.000	1	44	0	0	1	34	0	0	100	1	
3	13	6	04: B-01   EMPTY	EMPTY	14120	6475	100	47	48	5	47	48	5	19	4	0	18	18	3	17	17	3	32	14	0	0	0	0	0	0	0	0	0	0	0	0	0	0	0	0	0	0	0	0	0	0	0	0	0	0	0.000	0.000	0.000	0.000	0.000	0.000	0.000	0.000	0.000	0.000	0.000	0.000	0.000	0.000	293	1076	1	2	2	0.000	0.000	0	1	0	0	1	1	0	0	-75	1	
3	14	6	04: B-04   LM00000338	lmo1164	14370	6475	100	55	56	7	48	49	5	60	38	0	81	69	27	17	18	3	87	85	0	0	0	0	0	0	0	0	0	0	0	0	0	0	0	0	0	0	0	0	0	0	0	0	0	0	0.000	0.000	0.000	0.000	0.000	0.000	0.000	0.000	0.000	0.000	0.000	0.000	0.000	0.000	293	1076	71	60	60	0.000	0.000	7	64	0	0	8	52	0	0	100	1	
3	15	6	04: B-07   LM00001250	lmo1167	14620	6475	100	54	55	7	48	48	6	54	31	0	67	58	22	18	18	4	83	79	0	0	0	0	0	0	0	0	0	0	0	0	0	0	0	0	0	0	0	0	0	0	0	0	0	0	0.000	0.000	0.000	0.000	0.000	0.000	0.000	0.000	0.000	0.000	0.000	0.000	0.000	0.000	293	1076	55	47	47	0.000	0.000	6	49	0	0	7	40	0	0	100	1	
3	16	6	04: B-10   LM00001253	lmo1170	14870	6475	100	55	56	7	48	49	5	69	33	0	78	69	25	17	17	3	90	85	0	0	0	0	0	0	0	0	0	0	0	0	0	0	0	0	0	0	0	0	0	0	0	0	0	0	0.000	0.000	0.000	0.000	0.000	0.000	0.000	0.000	0.000	0.000	0.000	0.000	0.000	0.000	293	1076	68	60	60	0.000	0.000	7	61	0	0	8	52	0	0	100	1	
3	17	6	04: B-13   LM00001256	lmo1173	15120	6475	100	65	66	14	48	49	10	70	42	0	71	60	24	17	18	13	77	73	0	0	0	0	0	0	0	0	0	0	0	0	0	0	0	0	0	0	0	0	0	0	0	0	0	0	0.000	0.000	0.000	0.000	0.000	0.000	0.000	0.000	0.000	0.000	0.000	0.000	0.000	0.000	293	1076	71	61	61	0.000	0.000	17	54	0	0	18	43	0	0	100	1	
3	1	7	04: B-16   LM00000340	lmo1176	11120	6725	100	56	56	6	49	51	9	38	2	0	87	74	31	18	22	10	79	77	0	0	0	0	0	0	0	0	0	0	0	0	0	0	0	0	0	0	0	0	0	0	0	0	0	0	0.000	0.000	0.000	0.000	0.000	0.000	0.000	0.000	0.000	0.000	0.000	0.000	0.000	0.000	293	1076	76	63	63	0.000	0.000	7	69	0	0	7	56	0	0	100	1	
3	2	7	04: B-19   LM00000342	lmo1179	11370	6725	100	50	50	6	48	48	10	8	0	0	78	62	30	16	17	9	74	71	0	0	0	0	0	0	0	0	0	0	0	0	0	0	0	0	0	0	0	0	0	0	0	0	0	0	0.000	0.000	0.000	0.000	0.000	0.000	0.000	0.000	0.000	0.000	0.000	0.000	0.000	0.000	293	1076	64	48	48	0.000	0.000	2	62	0	0	2	46	0	0	100	1	
3	3	7	04: B-22   LM00000345	lmo1182	11620	6725	100	53	52	5	47	48	5	57	17	0	66	56	21	16	16	2	91	86	0	0	0	0	0	0	0	0	0	0	0	0	0	0	0	0	0	0	0	0	0	0	0	0	0	0	0.000	0.000	0.000	0.000	0.000	0.000	0.000	0.000	0.000	0.000	0.000	0.000	0.000	0.000	293	1076	56	45	45	0.000	0.000	6	50	0	0	5	40	0	0	100	1	
3	4	7	04: F-01   LM00000359	lmo1257	11870	6725	100	49	50	5	48	48	5	27	6	0	63	53	21	16	16	2	87	83	0	0	0	0	0	0	0	0	0	0	0	0	0	0	0	0	0	0	0	0	0	0	0	0	0	0	0.000	0.000	0.000	0.000	0.000	0.000	0.000	0.000	0.000	0.000	0.000	0.000	0.000	0.000	293	1076	48	39	39	0.000	0.000	1	47	0	0	2	37	0	0	100	1	
3	5	7	04: F-04   LM00000362	lmo1260	12120	6725	100	53	52	5	49	49	5	42	13	0	74	57	28	16	16	2	80	74	0	0	0	0	0	0	0	0	0	0	0	0	0	0	0	0	0	0	0	0	0	0	0	0	0	0	0.000	0.000	0.000	0.000	0.000	0.000	0.000	0.000	0.000	0.000	0.000	0.000	0.000	0.000	293	1076	62	44	44	0.000	0.000	4	58	0	0	3	41	0	0	100	1	
3	6	7	04: F-07   LM00002478	lmo1263	12370	6725	100	60	59	10	48	48	5	68	52	0	70	57	26	17	17	2	81	78	0	0	0	0	0	0	0	0	0	0	0	0	0	0	0	0	0	0	0	0	0	0	0	0	0	0	0.000	0.000	0.000	0.000	0.000	0.000	0.000	0.000	0.000	0.000	0.000	0.000	0.000	0.000	293	1076	65	51	51	0.000	0.000	12	53	0	0	11	40	0	0	100	1	
3	7	7	04: F-10   LM00001303	lmo1266	12620	6725	100	58	58	7	48	49	6	72	44	0	79	68	25	17	18	6	86	84	0	0	0	0	0	0	0	0	0	0	0	0	0	0	0	0	0	0	0	0	0	0	0	0	0	0	0.000	0.000	0.000	0.000	0.000	0.000	0.000	0.000	0.000	0.000	0.000	0.000	0.000	0.000	293	1076	72	61	61	0.000	0.000	10	62	0	0	10	51	0	0	100	1	
3	8	7	04: F-13   LM00001304	lmo1269	12870	6725	100	101	93	30	48	48	4	87	82	0	114	96	48	16	16	3	89	84	0	0	0	0	0	0	0	0	0	0	0	0	0	0	0	0	0	0	0	0	0	0	0	0	0	0	0.000	0.000	0.000	0.000	0.000	0.000	0.000	0.000	0.000	0.000	0.000	0.000	0.000	0.000	293	1076	151	125	125	0.000	0.000	53	98	0	0	45	80	0	0	100	1	
3	9	7	04: F-16   LM00001307	lmo1272	13120	6725	100	76	76	19	47	48	5	87	82	0	86	76	34	16	16	3	89	86	0	0	0	0	0	0	0	0	0	0	0	0	0	0	0	0	0	0	0	0	0	0	0	0	0	0	0.000	0.000	0.000	0.000	0.000	0.000	0.000	0.000	0.000	0.000	0.000	0.000	0.000	0.000	293	1076	99	89	89	0.000	0.000	29	70	0	0	29	60	0	0	100	1	
3	10	7	04: F-19   LM00001308	lmo1275	13370	6725	100	85	83	24	48	48	5	79	76	0	77	62	30	17	17	3	78	77	0	0	0	0	0	0	0	0	0	0	0	0	0	0	0	0	0	0	0	0	0	0	0	0	0	0	0.000	0.000	0.000	0.000	0.000	0.000	0.000	0.000	0.000	0.000	0.000	0.000	0.000	0.000	293	1076	97	80	80	0.000	0.000	37	60	0	0	35	45	0	0	100	1	
3	11	7	04: F-22   LM00001310	lmo1278	13620	6725	100	325	287	139	48	49	5	93	90	0	247	206	113	17	17	3	89	84	0	0	0	0	0	0	0	0	0	0	0	0	0	0	0	0	0	0	0	0	0	0	0	0	0	0	0.000	0.000	0.000	0.000	0.000	0.000	0.000	0.000	0.000	0.000	0.000	0.000	0.000	0.000	293	1076	507	428	428	0.000	0.000	277	230	0	0	239	189	0	0	100	1	
3	12	7	04: J-01   LM00001343	lmo1353	13870	6725	100	64	63	13	48	49	5	71	60	0	76	62	34	17	17	3	76	71	0	0	0	0	0	0	0	0	0	0	0	0	0	0	0	0	0	0	0	0	0	0	0	0	0	0	0.000	0.000	0.000	0.000	0.000	0.000	0.000	0.000	0.000	0.000	0.000	0.000	0.000	0.000	293	1076	75	60	60	0.000	0.000	16	59	0	0	15	45	0	0	100	1	
3	13	7	04: J-04   LM00001345	lmo1356	14120	6725	100	61	62	11	48	48	5	78	66	0	86	72	32	17	17	2	89	85	0	0	0	0	0	0	0	0	0	0	0	0	0	0	0	0	0	0	0	0	0	0	0	0	0	0	0.000	0.000	0.000	0.000	0.000	0.000	0.000	0.000	0.000	0.000	0.000	0.000	0.000	0.000	293	1076	82	69	69	0.000	0.000	13	69	0	0	14	55	0	0	100	1	
3	14	7	04: J-07   LM00001347	lmo1359	14370	6725	100	348	290	156	48	48	5	89	84	0	326	260	162	17	18	3	88	78	0	0	0	0	0	0	0	0	0	0	0	0	0	0	0	0	0	0	0	0	0	0	0	0	0	0	0.000	0.000	0.000	0.000	0.000	0.000	0.000	0.000	0.000	0.000	0.000	0.000	0.000	0.000	293	1076	609	485	485	0.000	0.000	300	309	0	0	242	243	0	0	100	1	
3	15	7	04: J-10   LM00001350	lmo1362	14620	6725	100	202	186	83	48	50	13	85	82	0	177	151	81	17	19	17	79	78	0	0	0	0	0	0	0	0	0	0	0	0	0	0	0	0	0	0	0	0	0	0	0	0	0	0	0.000	0.000	0.000	0.000	0.000	0.000	0.000	0.000	0.000	0.000	0.000	0.000	0.000	0.000	293	1076	314	272	272	0.000	0.000	154	160	0	0	138	134	0	0	100	1	
3	16	7	04: J-13   LM00001352	lmo1365	14870	6725	100	103	99	30	49	49	5	84	80	0	94	80	38	17	18	3	86	82	0	0	0	0	0	0	0	0	0	0	0	0	0	0	0	0	0	0	0	0	0	0	0	0	0	0	0.000	0.000	0.000	0.000	0.000	0.000	0.000	0.000	0.000	0.000	0.000	0.000	0.000	0.000	293	1076	131	113	113	0.000	0.000	54	77	0	0	50	63	0	0	100	1	
3	17	7	04: J-16   LM00001355	lmo1368	15120	6725	100	59	60	11	49	49	8	62	29	0	73	60	25	17	18	5	81	76	0	0	0	0	0	0	0	0	0	0	0	0	0	0	0	0	0	0	0	0	0	0	0	0	0	0	0.000	0.000	0.000	0.000	0.000	0.000	0.000	0.000	0.000	0.000	0.000	0.000	0.000	0.000	293	1076	66	54	54	0.000	0.000	10	56	0	0	11	43	0	0	100	1	
3	1	8	04: J-19   LM00001357	lmo1371	11120	6975	100	62	62	11	47	48	5	85	70	0	81	66	32	17	17	2	81	77	0	0	0	0	0	0	0	0	0	0	0	0	0	0	0	0	0	0	0	0	0	0	0	0	0	0	0.000	0.000	0.000	0.000	0.000	0.000	0.000	0.000	0.000	0.000	0.000	0.000	0.000	0.000	293	1076	79	64	64	0.000	0.000	15	64	0	0	15	49	0	0	100	1	
3	2	8	04: J-22   LM00000386	lmo1374	11370	6975	100	911	775	496	47	48	6	92	86	0	535	452	302	16	16	7	77	77	0	0	0	0	0	0	0	0	0	0	0	0	0	0	0	0	0	0	0	0	0	0	0	0	0	0	0.000	0.000	0.000	0.000	0.000	0.000	0.000	0.000	0.000	0.000	0.000	0.000	0.000	0.000	293	1076	1383	1164	1164	0.000	0.000	864	519	0	0	728	436	0	0	100	1	
3	3	8	04: N-01   LM00001408	lmo1449	11620	6975	100	134	119	48	48	48	6	80	77	0	131	107	60	16	17	5	81	76	0	0	0	0	0	0	0	0	0	0	0	0	0	0	0	0	0	0	0	0	0	0	0	0	0	0	0.000	0.000	0.000	0.000	0.000	0.000	0.000	0.000	0.000	0.000	0.000	0.000	0.000	0.000	293	1076	201	162	162	0.000	0.000	86	115	0	0	71	91	0	0	100	1	
3	4	8	04: N-04   LM00001409	lmo1452	11870	6975	100	51	52	6	48	48	5	38	15	0	69	57	23	16	16	4	85	80	0	0	0	0	0	0	0	0	0	0	0	0	0	0	0	0	0	0	0	0	0	0	0	0	0	0	0.000	0.000	0.000	0.000	0.000	0.000	0.000	0.000	0.000	0.000	0.000	0.000	0.000	0.000	293	1076	56	45	45	0.000	0.000	3	53	0	0	4	41	0	0	100	1	
3	5	8	04: N-07   LM00001410	lmo1455	12120	6975	100	80	86	28	48	48	5	90	80	0	99	83	42	16	16	2	86	81	0	0	0	0	0	0	0	0	0	0	0	0	0	0	0	0	0	0	0	0	0	0	0	0	0	0	0.000	0.000	0.000	0.000	0.000	0.000	0.000	0.000	0.000	0.000	0.000	0.000	0.000	0.000	293	1076	115	105	105	0.000	0.000	32	83	0	0	38	67	0	0	100	1	
3	6	8	04: N-10   LM00001412	lmo1458	12370	6975	100	52	52	4	48	48	5	47	6	0	74	63	24	16	17	3	90	85	0	0	0	0	0	0	0	0	0	0	0	0	0	0	0	0	0	0	0	0	0	0	0	0	0	0	0.000	0.000	0.000	0.000	0.000	0.000	0.000	0.000	0.000	0.000	0.000	0.000	0.000	0.000	293	1076	62	51	51	0.000	0.000	4	58	0	0	4	47	0	0	100	1	
3	7	8	04: N-13   LM00002520	lmo1461	12620	6975	100	51	51	5	48	48	4	41	10	0	64	52	22	16	17	2	82	77	0	0	0	0	0	0	0	0	0	0	0	0	0	0	0	0	0	0	0	0	0	0	0	0	0	0	0.000	0.000	0.000	0.000	0.000	0.000	0.000	0.000	0.000	0.000	0.000	0.000	0.000	0.000	293	1076	51	39	39	0.000	0.000	3	48	0	0	3	36	0	0	100	1	
3	8	8	04: N-16   LM00001416	lmo1464	12870	6975	100	89	87	29	48	49	7	82	73	0	82	68	34	16	17	6	79	74	0	0	0	0	0	0	0	0	0	0	0	0	0	0	0	0	0	0	0	0	0	0	0	0	0	0	0.000	0.000	0.000	0.000	0.000	0.000	0.000	0.000	0.000	0.000	0.000	0.000	0.000	0.000	293	1076	107	91	91	0.000	0.000	41	66	0	0	39	52	0	0	100	1	
3	9	8	04: N-19   LM00001419	lmo1467	13120	6975	100	99	95	30	48	49	5	84	80	0	86	71	33	17	17	3	82	78	0	0	0	0	0	0	0	0	0	0	0	0	0	0	0	0	0	0	0	0	0	0	0	0	0	0	0.000	0.000	0.000	0.000	0.000	0.000	0.000	0.000	0.000	0.000	0.000	0.000	0.000	0.000	293	1076	120	101	101	0.000	0.000	51	69	0	0	47	54	0	0	100	1	
3	10	8	04: N-22   LM00000406	lmo1470	13370	6975	100	50	50	5	47	48	5	37	8	0	71	57	25	16	17	3	86	77	0	0	0	0	0	0	0	0	0	0	0	0	0	0	0	0	0	0	0	0	0	0	0	0	0	0	0.000	0.000	0.000	0.000	0.000	0.000	0.000	0.000	0.000	0.000	0.000	0.000	0.000	0.000	293	1076	58	44	44	0.000	0.000	3	55	0	0	3	41	0	0	100	1	
3	11	8	05: B-01   EMPTY	EMPTY	13620	6975	100	47	47	4	48	48	5	15	1	0	18	19	5	17	17	3	34	17	0	0	0	0	0	0	0	0	0	0	0	0	0	0	0	0	0	0	0	0	0	0	0	0	0	0	0.000	0.000	0.000	0.000	0.000	0.000	0.000	0.000	0.000	0.000	0.000	0.000	0.000	0.000	293	1076	0	1	1	0.000	0.000	-1	1	0	0	-1	2	0	0	-75	1	
3	12	8	05: B-04   LM00001459	lmo1544	13870	6975	100	98	97	33	49	50	10	81	75	0	111	93	48	17	19	27	75	70	0	0	0	0	0	0	0	0	0	0	0	0	0	0	0	0	0	0	0	0	0	0	0	0	0	0	0.000	0.000	0.000	0.000	0.000	0.000	0.000	0.000	0.000	0.000	0.000	0.000	0.000	0.000	293	1076	143	124	124	0.000	0.000	49	94	0	0	48	76	0	0	100	1	
3	13	8	05: B-07   LM00000428	lmo1547	14120	6975	100	136	129	47	47	48	6	89	85	0	136	120	59	17	18	5	88	84	0	0	0	0	0	0	0	0	0	0	0	0	0	0	0	0	0	0	0	0	0	0	0	0	0	0	0.000	0.000	0.000	0.000	0.000	0.000	0.000	0.000	0.000	0.000	0.000	0.000	0.000	0.000	293	1076	208	185	185	0.000	0.000	89	119	0	0	82	103	0	0	100	1	
3	14	8	05: B-10   LM00002537	lmo1550	14370	6975	100	51	52	5	48	48	6	34	5	0	73	62	23	17	18	7	84	80	0	0	0	0	0	0	0	0	0	0	0	0	0	0	0	0	0	0	0	0	0	0	0	0	0	0	0.000	0.000	0.000	0.000	0.000	0.000	0.000	0.000	0.000	0.000	0.000	0.000	0.000	0.000	293	1076	59	49	49	0.000	0.000	3	56	0	0	4	45	0	0	100	1	
3	15	8	05: B-13   LM00001462	lmo1553	14620	6975	100	161	148	60	48	48	5	94	88	0	150	132	64	17	18	4	90	85	0	0	0	0	0	0	0	0	0	0	0	0	0	0	0	0	0	0	0	0	0	0	0	0	0	0	0.000	0.000	0.000	0.000	0.000	0.000	0.000	0.000	0.000	0.000	0.000	0.000	0.000	0.000	293	1076	246	215	215	0.000	0.000	113	133	0	0	100	115	0	0	100	1	
3	16	8	05: B-16   LM00001464	lmo1556	14870	6975	100	71	71	13	49	50	5	89	77	0	103	93	39	17	18	3	91	88	0	0	0	0	0	0	0	0	0	0	0	0	0	0	0	0	0	0	0	0	0	0	0	0	0	0	0.000	0.000	0.000	0.000	0.000	0.000	0.000	0.000	0.000	0.000	0.000	0.000	0.000	0.000	293	1076	108	98	98	0.000	0.000	22	86	0	0	22	76	0	0	100	1	
3	17	8	05: B-19   LM00000431	lmo1559	15120	6975	100	50	51	5	48	49	7	20	4	0	71	60	24	17	17	4	82	80	0	0	0	0	0	0	0	0	0	0	0	0	0	0	0	0	0	0	0	0	0	0	0	0	0	0	0.000	0.000	0.000	0.000	0.000	0.000	0.000	0.000	0.000	0.000	0.000	0.000	0.000	0.000	293	1076	56	46	46	0.000	0.000	2	54	0	0	3	43	0	0	100	1	
3	1	9	05: B-22   LM00000433	lmo1562	11120	7225	100	261	246	133	47	47	5	93	88	0	164	139	78	16	17	3	87	84	0	0	0	0	0	0	0	0	0	0	0	0	0	0	0	0	0	0	0	0	0	0	0	0	0	0	0.000	0.000	0.000	0.000	0.000	0.000	0.000	0.000	0.000	0.000	0.000	0.000	0.000	0.000	293	1076	362	322	322	0.000	0.000	214	148	0	0	199	123	0	0	100	1	
3	2	9	05: F-01   LM00001511	lmo1637	11370	7225	100	261	218	108	47	47	5	88	84	0	327	265	164	16	16	3	85	81	0	0	0	0	0	0	0	0	0	0	0	0	0	0	0	0	0	0	0	0	0	0	0	0	0	0	0.000	0.000	0.000	0.000	0.000	0.000	0.000	0.000	0.000	0.000	0.000	0.000	0.000	0.000	293	1076	525	420	420	0.000	0.000	214	311	0	0	171	249	0	0	100	1	
3	3	9	05: F-04   LM00002555	lmo1640	11620	7225	100	51	51	4	48	48	5	30	5	0	57	49	17	16	16	3	92	86	0	0	0	0	0	0	0	0	0	0	0	0	0	0	0	0	0	0	0	0	0	0	0	0	0	0	0.000	0.000	0.000	0.000	0.000	0.000	0.000	0.000	0.000	0.000	0.000	0.000	0.000	0.000	293	1076	44	36	36	0.000	0.000	3	41	0	0	3	33	0	0	100	1	
3	4	9	05: F-07   LM00001515	lmo1643	11870	7225	100	130	121	50	48	48	5	84	80	0	103	87	48	16	16	3	82	79	0	0	0	0	0	0	0	0	0	0	0	0	0	0	0	0	0	0	0	0	0	0	0	0	0	0	0.000	0.000	0.000	0.000	0.000	0.000	0.000	0.000	0.000	0.000	0.000	0.000	0.000	0.000	293	1076	169	144	144	0.000	0.000	82	87	0	0	73	71	0	0	100	1	
3	5	9	05: F-10   LM00001518	lmo1646	12120	7225	100	55	56	7	48	48	5	66	33	0	75	65	25	16	16	2	87	84	0	0	0	0	0	0	0	0	0	0	0	0	0	0	0	0	0	0	0	0	0	0	0	0	0	0	0.000	0.000	0.000	0.000	0.000	0.000	0.000	0.000	0.000	0.000	0.000	0.000	0.000	0.000	293	1076	66	57	57	0.000	0.000	7	59	0	0	8	49	0	0	100	1	
3	6	9	05: F-13   LM00001519	lmo1649	12370	7225	100	946	793	366	48	48	5	97	96	0	1105	923	466	16	16	2	97	96	0	0	0	0	0	0	0	0	0	0	0	0	0	0	0	0	0	0	0	0	0	0	0	0	0	0	0.000	0.000	0.000	0.000	0.000	0.000	0.000	0.000	0.000	0.000	0.000	0.000	0.000	0.000	293	1076	1987	1652	1652	0.000	0.000	898	1089	0	0	745	907	0	0	100	1	
3	7	9	05: F-16   LM00001521	lmo1652	12620	7225	100	117	108	40	48	49	5	90	81	0	99	87	42	17	17	2	87	84	0	0	0	0	0	0	0	0	0	0	0	0	0	0	0	0	0	0	0	0	0	0	0	0	0	0	0.000	0.000	0.000	0.000	0.000	0.000	0.000	0.000	0.000	0.000	0.000	0.000	0.000	0.000	293	1076	151	130	130	0.000	0.000	69	82	0	0	60	70	0	0	100	1	
3	8	9	05: F-19   LM00001522	lmo1655	12870	7225	100	51	52	6	48	49	5	38	20	0	61	51	20	17	17	2	88	84	0	0	0	0	0	0	0	0	0	0	0	0	0	0	0	0	0	0	0	0	0	0	0	0	0	0	0.000	0.000	0.000	0.000	0.000	0.000	0.000	0.000	0.000	0.000	0.000	0.000	0.000	0.000	293	1076	47	38	38	0.000	0.000	3	44	0	0	4	34	0	0	100	1	
3	9	9	05: F-22   LM00000453	lmo1658	13120	7225	100	2106	1766	853	47	48	5	100	100	0	1667	1450	717	16	17	2	95	92	0	0	0	0	0	0	0	0	0	0	0	0	0	0	0	0	0	0	0	0	0	0	0	0	0	0	0.000	0.000	0.000	0.000	0.000	0.000	0.000	0.000	0.000	0.000	0.000	0.000	0.000	0.000	293	1076	3710	3153	3153	0.000	0.000	2059	1651	0	0	1719	1434	0	0	100	1	
3	10	9	05: J-01   LM00001566	lmo1733	13370	7225	100	113	105	33	48	48	5	85	82	0	107	90	45	17	17	3	81	80	0	0	0	0	0	0	0	0	0	0	0	0	0	0	0	0	0	0	0	0	0	0	0	0	0	0	0.000	0.000	0.000	0.000	0.000	0.000	0.000	0.000	0.000	0.000	0.000	0.000	0.000	0.000	293	1076	155	130	130	0.000	0.000	65	90	0	0	57	73	0	0	100	1	
3	11	9	05: J-04   LM00001569	lmo1736	13620	7225	100	228	201	93	48	48	5	88	82	0	128	104	55	17	17	3	85	80	0	0	0	0	0	0	0	0	0	0	0	0	0	0	0	0	0	0	0	0	0	0	0	0	0	0	0.000	0.000	0.000	0.000	0.000	0.000	0.000	0.000	0.000	0.000	0.000	0.000	0.000	0.000	293	1076	291	240	240	0.000	0.000	180	111	0	0	153	87	0	0	100	1	
3	12	9	05: J-07   LM00001571	lmo1739	13870	7225	100	51	52	5	47	48	5	49	14	0	64	52	22	17	17	3	80	77	0	0	0	0	0	0	0	0	0	0	0	0	0	0	0	0	0	0	0	0	0	0	0	0	0	0	0.000	0.000	0.000	0.000	0.000	0.000	0.000	0.000	0.000	0.000	0.000	0.000	0.000	0.000	293	1076	51	40	40	0.000	0.000	4	47	0	0	5	35	0	0	100	1	
3	13	9	05: J-10   LM00001573	lmo1742	14120	7225	100	70	73	18	48	49	5	86	73	0	66	56	26	16	17	3	83	78	0	0	0	0	0	0	0	0	0	0	0	0	0	0	0	0	0	0	0	0	0	0	0	0	0	0	0.000	0.000	0.000	0.000	0.000	0.000	0.000	0.000	0.000	0.000	0.000	0.000	0.000	0.000	293	1076	72	65	65	0.000	0.000	22	50	0	0	25	40	0	0	100	1	
3	14	9	05: J-13   LM00001575	lmo1745	14370	7225	100	104	100	32	48	49	11	83	77	0	82	71	31	17	20	19	77	73	0	0	0	0	0	0	0	0	0	0	0	0	0	0	0	0	0	0	0	0	0	0	0	0	0	0	0.000	0.000	0.000	0.000	0.000	0.000	0.000	0.000	0.000	0.000	0.000	0.000	0.000	0.000	293	1076	121	106	106	0.000	0.000	56	65	0	0	52	54	0	0	100	1	
3	15	9	05: J-16   LM00002575	lmo1748	14620	7225	100	99	96	28	47	48	5	90	85	0	91	77	36	17	17	3	86	82	0	0	0	0	0	0	0	0	0	0	0	0	0	0	0	0	0	0	0	0	0	0	0	0	0	0	0.000	0.000	0.000	0.000	0.000	0.000	0.000	0.000	0.000	0.000	0.000	0.000	0.000	0.000	293	1076	126	109	109	0.000	0.000	52	74	0	0	49	60	0	0	100	1	
3	16	9	05: J-19   LM00001578	lmo1751	14870	7225	100	64	64	11	49	49	6	86	67	0	74	68	26	17	18	4	90	85	0	0	0	0	0	0	0	0	0	0	0	0	0	0	0	0	0	0	0	0	0	0	0	0	0	0	0.000	0.000	0.000	0.000	0.000	0.000	0.000	0.000	0.000	0.000	0.000	0.000	0.000	0.000	293	1076	72	66	66	0.000	0.000	15	57	0	0	15	51	0	0	100	1	
3	17	9	05: J-22   LM00000475	lmo1754	15120	7225	100	207	184	76	48	49	5	94	87	0	193	162	85	17	18	3	88	85	0	0	0	0	0	0	0	0	0	0	0	0	0	0	0	0	0	0	0	0	0	0	0	0	0	0	0.000	0.000	0.000	0.000	0.000	0.000	0.000	0.000	0.000	0.000	0.000	0.000	0.000	0.000	293	1076	335	281	281	0.000	0.000	159	176	0	0	136	145	0	0	100	1	
3	1	10	05: N-01   LM00001624	lmo1829	11120	7475	100	55	55	6	48	48	5	61	27	0	76	64	26	16	17	3	87	82	0	0	0	0	0	0	0	0	0	0	0	0	0	0	0	0	0	0	0	0	0	0	0	0	0	0	0.000	0.000	0.000	0.000	0.000	0.000	0.000	0.000	0.000	0.000	0.000	0.000	0.000	0.000	293	1076	67	55	55	0.000	0.000	7	60	0	0	7	48	0	0	100	1	
3	2	10	05: N-04   LM00001626	lmo1832	11370	7475	100	252	211	93	47	47	4	91	88	0	79	68	30	16	17	4	82	78	0	0	0	0	0	0	0	0	0	0	0	0	0	0	0	0	0	0	0	0	0	0	0	0	0	0	0.000	0.000	0.000	0.000	0.000	0.000	0.000	0.000	0.000	0.000	0.000	0.000	0.000	0.000	293	1076	268	216	216	0.000	0.000	205	63	0	0	164	52	0	0	100	1	
3	3	10	05: N-07   LM00001629	lmo1835	11620	7475	100	264	223	107	47	48	5	89	86	0	103	86	44	16	16	2	88	85	0	0	0	0	0	0	0	0	0	0	0	0	0	0	0	0	0	0	0	0	0	0	0	0	0	0	0.000	0.000	0.000	0.000	0.000	0.000	0.000	0.000	0.000	0.000	0.000	0.000	0.000	0.000	293	1076	304	246	246	0.000	0.000	217	87	0	0	176	70	0	0	100	1	
3	4	10	05: N-10   LM00001632	lmo1838	11870	7475	100	48	48	5	48	48	5	14	4	0	26	26	7	16	16	2	78	69	0	0	0	0	0	0	0	0	0	0	0	0	0	0	0	0	0	0	0	0	0	0	0	0	0	0	0.000	0.000	0.000	0.000	0.000	0.000	0.000	0.000	0.000	0.000	0.000	0.000	0.000	0.000	293	1076	10	10	10	0.000	0.000	0	10	0	0	0	10	0	0	100	1	
3	5	10	05: N-13   LM00002586	lmo1841	12120	7475	100	51	52	5	47	48	5	44	14	0	67	56	22	16	16	2	86	85	0	0	0	0	0	0	0	0	0	0	0	0	0	0	0	0	0	0	0	0	0	0	0	0	0	0	0.000	0.000	0.000	0.000	0.000	0.000	0.000	0.000	0.000	0.000	0.000	0.000	0.000	0.000	293	1076	55	45	45	0.000	0.000	4	51	0	0	5	40	0	0	100	1	
3	6	10	05: N-16   LM00000500	lmo1844	12370	7475	100	155	145	62	48	48	5	89	84	0	116	97	51	17	17	3	84	80	0	0	0	0	0	0	0	0	0	0	0	0	0	0	0	0	0	0	0	0	0	0	0	0	0	0	0.000	0.000	0.000	0.000	0.000	0.000	0.000	0.000	0.000	0.000	0.000	0.000	0.000	0.000	293	1076	206	177	177	0.000	0.000	107	99	0	0	97	80	0	0	100	1	
3	7	10	05: N-19   LM00001635	lmo1847	12620	7475	100	655	520	281	48	49	6	93	89	0	261	215	125	17	17	4	84	81	0	0	0	0	0	0	0	0	0	0	0	0	0	0	0	0	0	0	0	0	0	0	0	0	0	0	0.000	0.000	0.000	0.000	0.000	0.000	0.000	0.000	0.000	0.000	0.000	0.000	0.000	0.000	293	1076	851	670	670	0.000	0.000	607	244	0	0	472	198	0	0	100	1	
3	8	10	05: N-22   LM00001637	lmo1850	12870	7475	100	255	218	112	49	50	9	80	77	0	175	139	86	17	18	10	74	73	0	0	0	0	0	0	0	0	0	0	0	0	0	0	0	0	0	0	0	0	0	0	0	0	0	0	0.000	0.000	0.000	0.000	0.000	0.000	0.000	0.000	0.000	0.000	0.000	0.000	0.000	0.000	293	1076	364	291	291	0.000	0.000	206	158	0	0	169	122	0	0	100	1	
3	9	10	06: B-01   EMPTY	EMPTY	13120	7475	100	46	46	5	47	48	5	18	3	0	17	18	3	16	17	2	40	17	0	0	0	0	0	0	0	0	0	0	0	0	0	0	0	0	0	0	0	0	0	0	0	0	0	0	0.000	0.000	0.000	0.000	0.000	0.000	0.000	0.000	0.000	0.000	0.000	0.000	0.000	0.000	293	1076	0	1	1	0.000	0.000	-1	1	0	0	-1	2	0	0	-75	1	
3	10	10	06: B-04   LM00001681	lmo1924	13370	7475	100	96	92	30	48	51	15	75	67	0	91	76	37	16	21	29	73	64	0	0	0	0	0	0	0	0	0	0	0	0	0	0	0	0	0	0	0	0	0	0	0	0	0	0	0.000	0.000	0.000	0.000	0.000	0.000	0.000	0.000	0.000	0.000	0.000	0.000	0.000	0.000	293	1076	123	104	104	0.000	0.000	48	75	0	0	44	60	0	0	100	1	
3	11	10	06: B-07   LM00001684	lmo1927	13620	7475	100	117	115	43	48	49	6	86	80	0	89	77	38	17	17	3	83	79	0	0	0	0	0	0	0	0	0	0	0	0	0	0	0	0	0	0	0	0	0	0	0	0	0	0	0.000	0.000	0.000	0.000	0.000	0.000	0.000	0.000	0.000	0.000	0.000	0.000	0.000	0.000	293	1076	141	127	127	0.000	0.000	69	72	0	0	67	60	0	0	100	1	
3	12	10	06: B-10   LM00001686	lmo1930	13870	7475	100	49	50	7	48	48	4	31	16	0	72	61	24	16	17	2	86	84	0	0	0	0	0	0	0	0	0	0	0	0	0	0	0	0	0	0	0	0	0	0	0	0	0	0	0.000	0.000	0.000	0.000	0.000	0.000	0.000	0.000	0.000	0.000	0.000	0.000	0.000	0.000	293	1076	57	47	47	0.000	0.000	1	56	0	0	2	45	0	0	100	1	
3	13	10	06: B-13   LM00001688	lmo1933	14120	7475	100	206	176	77	48	48	7	91	84	0	177	143	82	16	17	6	78	76	0	0	0	0	0	0	0	0	0	0	0	0	0	0	0	0	0	0	0	0	0	0	0	0	0	0	0.000	0.000	0.000	0.000	0.000	0.000	0.000	0.000	0.000	0.000	0.000	0.000	0.000	0.000	293	1076	319	255	255	0.000	0.000	158	161	0	0	128	127	0	0	100	1	
3	14	10	06: B-16   LM00000519	lmo1936	14370	7475	100	440	368	176	47	48	5	96	94	0	288	252	130	17	17	2	97	92	0	0	0	0	0	0	0	0	0	0	0	0	0	0	0	0	0	0	0	0	0	0	0	0	0	0	0.000	0.000	0.000	0.000	0.000	0.000	0.000	0.000	0.000	0.000	0.000	0.000	0.000	0.000	293	1076	664	556	556	0.000	0.000	393	271	0	0	321	235	0	0	100	1	
3	15	10	06: B-19   LM00002602	lmo1939	14620	7475	100	129	118	39	48	49	5	90	89	0	150	126	63	17	18	3	87	84	0	0	0	0	0	0	0	0	0	0	0	0	0	0	0	0	0	0	0	0	0	0	0	0	0	0	0.000	0.000	0.000	0.000	0.000	0.000	0.000	0.000	0.000	0.000	0.000	0.000	0.000	0.000	293	1076	214	179	179	0.000	0.000	81	133	0	0	70	109	0	0	100	1	
3	16	10	06: B-22   LM00002603	lmo1942	14870	7475	100	52	53	6	48	48	5	44	17	0	67	52	26	17	18	5	69	66	0	0	0	0	0	0	0	0	0	0	0	0	0	0	0	0	0	0	0	0	0	0	0	0	0	0	0.000	0.000	0.000	0.000	0.000	0.000	0.000	0.000	0.000	0.000	0.000	0.000	0.000	0.000	293	1076	54	40	40	0.000	0.000	4	50	0	0	5	35	0	0	100	1	
3	17	10	06: F-01   LM00001733	lmo2017	15120	7475	100	164	149	63	48	48	5	92	89	0	125	103	51	17	18	3	88	83	0	0	0	0	0	0	0	0	0	0	0	0	0	0	0	0	0	0	0	0	0	0	0	0	0	0	0.000	0.000	0.000	0.000	0.000	0.000	0.000	0.000	0.000	0.000	0.000	0.000	0.000	0.000	293	1076	224	187	187	0.000	0.000	116	108	0	0	101	86	0	0	100	1	
3	1	11	06: F-04   LM00000541	lmo2020	11120	7725	100	112	108	33	48	48	5	92	89	0	101	91	39	16	17	5	88	87	0	0	0	0	0	0	0	0	0	0	0	0	0	0	0	0	0	0	0	0	0	0	0	0	0	0	0.000	0.000	0.000	0.000	0.000	0.000	0.000	0.000	0.000	0.000	0.000	0.000	0.000	0.000	293	1076	149	135	135	0.000	0.000	64	85	0	0	60	75	0	0	100	1	
3	2	11	06: F-07   LM00001735	lmo2023	11370	7725	100	53	52	6	46	47	5	65	27	0	70	58	25	16	16	2	85	82	0	0	0	0	0	0	0	0	0	0	0	0	0	0	0	0	0	0	0	0	0	0	0	0	0	0	0.000	0.000	0.000	0.000	0.000	0.000	0.000	0.000	0.000	0.000	0.000	0.000	0.000	0.000	293	1076	61	48	48	0.000	0.000	7	54	0	0	6	42	0	0	100	1	
3	3	11	06: F-10   LM00002619	lmo2026	11620	7725	100	51	52	5	47	47	5	48	14	0	73	60	23	16	16	2	92	88	0	0	0	0	0	0	0	0	0	0	0	0	0	0	0	0	0	0	0	0	0	0	0	0	0	0	0.000	0.000	0.000	0.000	0.000	0.000	0.000	0.000	0.000	0.000	0.000	0.000	0.000	0.000	293	1076	61	49	49	0.000	0.000	4	57	0	0	5	44	0	0	100	1	
3	4	11	06: F-13   LM00000542	lmo2029	11870	7725	100	737	616	338	47	48	5	97	95	0	441	369	212	16	16	3	90	87	0	0	0	0	0	0	0	0	0	0	0	0	0	0	0	0	0	0	0	0	0	0	0	0	0	0	0.000	0.000	0.000	0.000	0.000	0.000	0.000	0.000	0.000	0.000	0.000	0.000	0.000	0.000	293	1076	1115	922	922	0.000	0.000	690	425	0	0	569	353	0	0	100	1	
3	5	11	06: F-16   LM00000544	lmo2032	12120	7725	100	500	426	217	47	48	5	94	89	0	203	176	94	16	16	3	94	86	0	0	0	0	0	0	0	0	0	0	0	0	0	0	0	0	0	0	0	0	0	0	0	0	0	0	0.000	0.000	0.000	0.000	0.000	0.000	0.000	0.000	0.000	0.000	0.000	0.000	0.000	0.000	293	1076	640	539	539	0.000	0.000	453	187	0	0	379	160	0	0	100	1	
3	6	11	06: F-19   LM00001741	lmo2035	12370	7725	100	87	86	27	47	47	5	89	80	0	104	88	46	16	16	2	83	81	0	0	0	0	0	0	0	0	0	0	0	0	0	0	0	0	0	0	0	0	0	0	0	0	0	0	0.000	0.000	0.000	0.000	0.000	0.000	0.000	0.000	0.000	0.000	0.000	0.000	0.000	0.000	293	1076	128	111	111	0.000	0.000	40	88	0	0	39	72	0	0	100	1	
3	7	11	06: F-22   LM00001744	lmo2038	12620	7725	100	146	130	53	47	48	5	86	80	0	132	108	59	17	17	2	84	82	0	0	0	0	0	0	0	0	0	0	0	0	0	0	0	0	0	0	0	0	0	0	0	0	0	0	0.000	0.000	0.000	0.000	0.000	0.000	0.000	0.000	0.000	0.000	0.000	0.000	0.000	0.000	293	1076	214	174	174	0.000	0.000	99	115	0	0	83	91	0	0	100	1	
3	8	11	06: J-01   LM00001786	lmo2113	12870	7725	100	88	86	26	48	48	5	83	78	0	81	67	33	16	17	3	87	82	0	0	0	0	0	0	0	0	0	0	0	0	0	0	0	0	0	0	0	0	0	0	0	0	0	0	0.000	0.000	0.000	0.000	0.000	0.000	0.000	0.000	0.000	0.000	0.000	0.000	0.000	0.000	293	1076	105	89	89	0.000	0.000	40	65	0	0	38	51	0	0	100	1	
3	9	11	06: J-04   LM00002635	lmo2116	13120	7725	100	74	74	17	47	48	5	87	79	0	62	56	22	16	17	8	83	78	0	0	0	0	0	0	0	0	0	0	0	0	0	0	0	0	0	0	0	0	0	0	0	0	0	0	0.000	0.000	0.000	0.000	0.000	0.000	0.000	0.000	0.000	0.000	0.000	0.000	0.000	0.000	293	1076	73	67	67	0.000	0.000	27	46	0	0	27	40	0	0	100	1	
3	10	11	06: J-07   LM00001790	lmo2119	13370	7725	100	192	166	82	46	47	5	85	81	0	136	109	64	16	17	2	83	79	0	0	0	0	0	0	0	0	0	0	0	0	0	0	0	0	0	0	0	0	0	0	0	0	0	0	0.000	0.000	0.000	0.000	0.000	0.000	0.000	0.000	0.000	0.000	0.000	0.000	0.000	0.000	293	1076	266	213	213	0.000	0.000	146	120	0	0	120	93	0	0	100	1	
3	11	11	06: J-10   LM00000565	lmo2122	13620	7725	100	54	56	8	48	48	5	59	40	0	66	56	24	17	17	5	81	79	0	0	0	0	0	0	0	0	0	0	0	0	0	0	0	0	0	0	0	0	0	0	0	0	0	0	0.000	0.000	0.000	0.000	0.000	0.000	0.000	0.000	0.000	0.000	0.000	0.000	0.000	0.000	293	1076	55	47	47	0.000	0.000	6	49	0	0	8	39	0	0	100	1	
3	12	11	06: J-13   LM00000567	lmo2125	13870	7725	100	64	64	14	48	48	5	75	64	0	99	83	45	16	17	4	81	76	0	0	0	0	0	0	0	0	0	0	0	0	0	0	0	0	0	0	0	0	0	0	0	0	0	0	0.000	0.000	0.000	0.000	0.000	0.000	0.000	0.000	0.000	0.000	0.000	0.000	0.000	0.000	293	1076	99	83	83	0.000	0.000	16	83	0	0	16	67	0	0	100	1	
3	13	11	06: J-16   LM00001793	lmo2128	14120	7725	100	50	50	4	47	48	5	27	6	0	67	56	22	17	17	2	88	84	0	0	0	0	0	0	0	0	0	0	0	0	0	0	0	0	0	0	0	0	0	0	0	0	0	0	0.000	0.000	0.000	0.000	0.000	0.000	0.000	0.000	0.000	0.000	0.000	0.000	0.000	0.000	293	1076	53	42	42	0.000	0.000	3	50	0	0	3	39	0	0	100	1	
3	14	11	06: J-19   LM00001796	lmo2131	14370	7725	100	62	63	12	48	48	5	80	62	0	68	57	25	17	18	3	84	80	0	0	0	0	0	0	0	0	0	0	0	0	0	0	0	0	0	0	0	0	0	0	0	0	0	0	0.000	0.000	0.000	0.000	0.000	0.000	0.000	0.000	0.000	0.000	0.000	0.000	0.000	0.000	293	1076	65	55	55	0.000	0.000	14	51	0	0	15	40	0	0	100	1	
3	15	11	06: J-22   LM00001798	lmo2134	14620	7725	100	51	52	5	48	49	6	32	3	0	64	51	23	17	18	3	85	75	0	0	0	0	0	0	0	0	0	0	0	0	0	0	0	0	0	0	0	0	0	0	0	0	0	0	0.000	0.000	0.000	0.000	0.000	0.000	0.000	0.000	0.000	0.000	0.000	0.000	0.000	0.000	293	1076	50	38	38	0.000	0.000	3	47	0	0	4	34	0	0	100	1	
3	16	11	06: N-01   LM00000597	lmo2209	14870	7725	100	57	57	8	48	48	5	70	48	0	78	66	26	18	18	3	87	85	0	0	0	0	0	0	0	0	0	0	0	0	0	0	0	0	0	0	0	0	0	0	0	0	0	0	0.000	0.000	0.000	0.000	0.000	0.000	0.000	0.000	0.000	0.000	0.000	0.000	0.000	0.000	293	1076	69	57	57	0.000	0.000	9	60	0	0	9	48	0	0	100	1	
3	17	11	06: N-04   LM00001832	lmo2212	15120	7725	100	92	86	30	48	50	20	63	54	0	143	114	70	17	19	27	69	65	0	0	0	0	0	0	0	0	0	0	0	0	0	0	0	0	0	0	0	0	0	0	0	0	0	0	0.000	0.000	0.000	0.000	0.000	0.000	0.000	0.000	0.000	0.000	0.000	0.000	0.000	0.000	293	1076	170	135	135	0.000	0.000	44	126	0	0	38	97	0	0	100	1	
3	1	12	06: N-07   LM00001834	lmo2215	11120	7975	100	62	62	13	48	48	5	72	62	0	69	56	28	16	17	3	78	75	0	0	0	0	0	0	0	0	0	0	0	0	0	0	0	0	0	0	0	0	0	0	0	0	0	0	0.000	0.000	0.000	0.000	0.000	0.000	0.000	0.000	0.000	0.000	0.000	0.000	0.000	0.000	293	1076	67	54	54	0.000	0.000	14	53	0	0	14	40	0	0	100	1	
3	2	12	06: N-10   LM00001836	lmo2218	11370	7975	100	56	57	8	47	47	4	76	52	0	62	53	23	16	16	2	86	82	0	0	0	0	0	0	0	0	0	0	0	0	0	0	0	0	0	0	0	0	0	0	0	0	0	0	0.000	0.000	0.000	0.000	0.000	0.000	0.000	0.000	0.000	0.000	0.000	0.000	0.000	0.000	293	1076	55	47	47	0.000	0.000	9	46	0	0	10	37	0	0	100	1	
3	3	12	06: N-13   LM00002652	lmo2221	11620	7975	100	56	55	5	47	48	5	77	39	0	66	57	19	16	16	3	92	87	0	0	0	0	0	0	0	0	0	0	0	0	0	0	0	0	0	0	0	0	0	0	0	0	0	0	0.000	0.000	0.000	0.000	0.000	0.000	0.000	0.000	0.000	0.000	0.000	0.000	0.000	0.000	293	1076	59	49	49	0.000	0.000	9	50	0	0	8	41	0	0	100	1	
3	4	12	06: N-16   LM00001841	lmo2224	11870	7975	100	55	55	7	47	48	5	69	42	0	61	52	21	16	16	2	92	86	0	0	0	0	0	0	0	0	0	0	0	0	0	0	0	0	0	0	0	0	0	0	0	0	0	0	0.000	0.000	0.000	0.000	0.000	0.000	0.000	0.000	0.000	0.000	0.000	0.000	0.000	0.000	293	1076	53	44	44	0.000	0.000	8	45	0	0	8	36	0	0	100	1	
3	5	12	06: N-19   LM00001843	lmo2227	12120	7975	100	52	51	4	47	48	5	38	11	0	67	55	23	16	16	2	86	82	0	0	0	0	0	0	0	0	0	0	0	0	0	0	0	0	0	0	0	0	0	0	0	0	0	0	0.000	0.000	0.000	0.000	0.000	0.000	0.000	0.000	0.000	0.000	0.000	0.000	0.000	0.000	293	1076	56	43	43	0.000	0.000	5	51	0	0	4	39	0	0	100	1	
3	6	12	06: N-22   LM00000600	lmo2230	12370	7975	100	358	321	147	48	48	5	97	92	0	214	185	92	16	16	3	90	86	0	0	0	0	0	0	0	0	0	0	0	0	0	0	0	0	0	0	0	0	0	0	0	0	0	0	0.000	0.000	0.000	0.000	0.000	0.000	0.000	0.000	0.000	0.000	0.000	0.000	0.000	0.000	293	1076	508	442	442	0.000	0.000	310	198	0	0	273	169	0	0	100	1	
3	7	12	07: B-01   EMPTY	EMPTY	12620	7975	100	47	48	5	48	48	5	12	4	0	18	19	3	17	17	2	37	25	0	0	0	0	0	0	0	0	0	0	0	0	0	0	0	0	0	0	0	0	0	0	0	0	0	0	0.000	0.000	0.000	0.000	0.000	0.000	0.000	0.000	0.000	0.000	0.000	0.000	0.000	0.000	293	1076	0	2	2	0.000	0.000	-1	1	0	0	0	2	0	0	-75	1	
3	8	12	07: B-04   LM00002829	lmo2304	12870	7975	100	52	52	6	48	48	5	45	11	0	70	60	22	16	17	3	92	85	0	0	0	0	0	0	0	0	0	0	0	0	0	0	0	0	0	0	0	0	0	0	0	0	0	0	0.000	0.000	0.000	0.000	0.000	0.000	0.000	0.000	0.000	0.000	0.000	0.000	0.000	0.000	293	1076	58	48	48	0.000	0.000	4	54	0	0	4	44	0	0	100	1	
3	9	12	07: B-07   LM00001869	lmo2307	13120	7975	100	100	95	28	47	48	6	90	85	0	127	109	47	17	17	5	88	85	0	0	0	0	0	0	0	0	0	0	0	0	0	0	0	0	0	0	0	0	0	0	0	0	0	0	0.000	0.000	0.000	0.000	0.000	0.000	0.000	0.000	0.000	0.000	0.000	0.000	0.000	0.000	293	1076	163	140	140	0.000	0.000	53	110	0	0	48	92	0	0	100	1	
3	10	12	07: B-10   LM00002831	lmo2310	13370	7975	100	52	52	5	47	48	5	47	14	0	69	58	23	16	17	3	84	81	0	0	0	0	0	0	0	0	0	0	0	0	0	0	0	0	0	0	0	0	0	0	0	0	0	0	0.000	0.000	0.000	0.000	0.000	0.000	0.000	0.000	0.000	0.000	0.000	0.000	0.000	0.000	293	1076	58	47	47	0.000	0.000	5	53	0	0	5	42	0	0	100	1	
3	11	12	07: B-13   LM00002688	lmo2313	13620	7975	100	51	51	5	47	48	8	26	1	0	62	54	19	17	18	14	81	75	0	0	0	0	0	0	0	0	0	0	0	0	0	0	0	0	0	0	0	0	0	0	0	0	0	0	0.000	0.000	0.000	0.000	0.000	0.000	0.000	0.000	0.000	0.000	0.000	0.000	0.000	0.000	293	1076	49	41	41	0.000	0.000	4	45	0	0	4	37	0	0	100	1	
3	12	12	07: B-16   LM00000619	lmo2316	13870	7975	100	49	50	5	48	50	18	2	0	0	62	50	21	17	21	40	59	0	0	0	0	0	0	0	0	0	0	0	0	0	0	0	0	0	0	0	0	0	0	0	0	0	0	0	0.000	0.000	0.000	0.000	0.000	0.000	0.000	0.000	0.000	0.000	0.000	0.000	0.000	0.000	293	1076	46	35	35	0.000	0.000	1	45	0	0	2	33	0	0	100	1	
3	13	12	07: B-19   LM00002692	lmo2319	14120	7975	100	50	51	5	48	48	5	29	5	0	64	53	20	17	18	3	88	81	0	0	0	0	0	0	0	0	0	0	0	0	0	0	0	0	0	0	0	0	0	0	0	0	0	0	0.000	0.000	0.000	0.000	0.000	0.000	0.000	0.000	0.000	0.000	0.000	0.000	0.000	0.000	293	1076	49	39	39	0.000	0.000	2	47	0	0	3	36	0	0	100	1	
3	14	12	07: B-22   LM00002832	lmo2322	14370	7975	100	50	51	5	47	48	5	37	13	0	68	58	21	17	17	2	90	87	0	0	0	0	0	0	0	0	0	0	0	0	0	0	0	0	0	0	0	0	0	0	0	0	0	0	0.000	0.000	0.000	0.000	0.000	0.000	0.000	0.000	0.000	0.000	0.000	0.000	0.000	0.000	293	1076	54	45	45	0.000	0.000	3	51	0	0	4	41	0	0	100	1	
3	15	12	07: F-01   LM00002710	lmo2397	14620	7975	100	64	64	10	48	48	6	84	72	0	86	77	29	17	17	3	93	90	0	0	0	0	0	0	0	0	0	0	0	0	0	0	0	0	0	0	0	0	0	0	0	0	0	0	0.000	0.000	0.000	0.000	0.000	0.000	0.000	0.000	0.000	0.000	0.000	0.000	0.000	0.000	293	1076	85	76	76	0.000	0.000	16	69	0	0	16	60	0	0	100	1	
3	16	12	07: F-04   LM00002712	lmo2400	14870	7975	100	71	72	19	48	49	5	80	74	0	89	75	35	17	18	3	87	81	0	0	0	0	0	0	0	0	0	0	0	0	0	0	0	0	0	0	0	0	0	0	0	0	0	0	0.000	0.000	0.000	0.000	0.000	0.000	0.000	0.000	0.000	0.000	0.000	0.000	0.000	0.000	293	1076	95	82	82	0.000	0.000	23	72	0	0	24	58	0	0	100	1	
3	17	12	07: F-07   LM00000639	lmo2403	15120	7975	100	203	182	74	48	52	33	81	77	0	160	135	69	17	20	32	78	75	0	0	0	0	0	0	0	0	0	0	0	0	0	0	0	0	0	0	0	0	0	0	0	0	0	0	0.000	0.000	0.000	0.000	0.000	0.000	0.000	0.000	0.000	0.000	0.000	0.000	0.000	0.000	293	1076	298	252	252	0.000	0.000	155	143	0	0	134	118	0	0	100	1	
3	1	13	07: F-10   LM00001913	lmo2406	11120	8225	100	65	64	10	48	48	5	80	74	0	65	56	24	16	17	3	84	81	0	0	0	0	0	0	0	0	0	0	0	0	0	0	0	0	0	0	0	0	0	0	0	0	0	0	0.000	0.000	0.000	0.000	0.000	0.000	0.000	0.000	0.000	0.000	0.000	0.000	0.000	0.000	293	1076	66	56	56	0.000	0.000	17	49	0	0	16	40	0	0	100	1	
3	2	13	07: F-13   LM00002715	lmo2409	11370	8225	100	89	84	24	47	48	5	89	81	0	92	78	39	16	16	2	85	83	0	0	0	0	0	0	0	0	0	0	0	0	0	0	0	0	0	0	0	0	0	0	0	0	0	0	0.000	0.000	0.000	0.000	0.000	0.000	0.000	0.000	0.000	0.000	0.000	0.000	0.000	0.000	293	1076	118	99	99	0.000	0.000	42	76	0	0	37	62	0	0	100	1	
3	3	13	07: F-16   LM00000642	lmo2412	11620	8225	100	1028	855	416	48	48	5	100	99	0	261	235	112	16	17	2	94	92	0	0	0	0	0	0	0	0	0	0	0	0	0	0	0	0	0	0	0	0	0	0	0	0	0	0	0.000	0.000	0.000	0.000	0.000	0.000	0.000	0.000	0.000	0.000	0.000	0.000	0.000	0.000	293	1076	1225	1026	1026	0.000	0.000	980	245	0	0	807	219	0	0	100	1	
3	4	13	07: F-19   LM00000645	lmo2415	11870	8225	100	1045	842	430	47	47	4	100	99	0	262	215	113	16	16	2	89	88	0	0	0	0	0	0	0	0	0	0	0	0	0	0	0	0	0	0	0	0	0	0	0	0	0	0	0.000	0.000	0.000	0.000	0.000	0.000	0.000	0.000	0.000	0.000	0.000	0.000	0.000	0.000	293	1076	1244	994	994	0.000	0.000	998	246	0	0	795	199	0	0	100	1	
3	5	13	07: F-22   LM00001916	lmo2418	12120	8225	100	120	111	41	47	48	6	85	79	0	87	74	37	16	16	4	80	78	0	0	0	0	0	0	0	0	0	0	0	0	0	0	0	0	0	0	0	0	0	0	0	0	0	0	0.000	0.000	0.000	0.000	0.000	0.000	0.000	0.000	0.000	0.000	0.000	0.000	0.000	0.000	293	1076	144	122	122	0.000	0.000	73	71	0	0	64	58	0	0	100	1	
3	6	13	07: J-01   LM00002737	lmo2493	12370	8225	100	53	54	7	47	48	5	54	31	0	66	57	21	16	17	3	87	84	0	0	0	0	0	0	0	0	0	0	0	0	0	0	0	0	0	0	0	0	0	0	0	0	0	0	0.000	0.000	0.000	0.000	0.000	0.000	0.000	0.000	0.000	0.000	0.000	0.000	0.000	0.000	293	1076	56	48	48	0.000	0.000	6	50	0	0	7	41	0	0	100	1	
3	7	13	07: J-04   LM00000662	lmo2496	12620	8225	100	51	52	4	48	48	5	31	6	0	71	57	25	17	17	3	80	76	0	0	0	0	0	0	0	0	0	0	0	0	0	0	0	0	0	0	0	0	0	0	0	0	0	0	0.000	0.000	0.000	0.000	0.000	0.000	0.000	0.000	0.000	0.000	0.000	0.000	0.000	0.000	293	1076	57	44	44	0.000	0.000	3	54	0	0	4	40	0	0	100	1	
3	8	13	07: J-07   LM00000665	lmo2499	12870	8225	100	55	56	7	49	49	5	54	30	0	79	67	27	17	17	3	85	83	0	0	0	0	0	0	0	0	0	0	0	0	0	0	0	0	0	0	0	0	0	0	0	0	0	0	0.000	0.000	0.000	0.000	0.000	0.000	0.000	0.000	0.000	0.000	0.000	0.000	0.000	0.000	293	1076	68	57	57	0.000	0.000	6	62	0	0	7	50	0	0	100	1	
3	9	13	07: J-10   LM00002738	lmo2502	13120	8225	100	90	87	28	47	48	5	85	78	0	72	58	28	16	17	3	84	80	0	0	0	0	0	0	0	0	0	0	0	0	0	0	0	0	0	0	0	0	0	0	0	0	0	0	0.000	0.000	0.000	0.000	0.000	0.000	0.000	0.000	0.000	0.000	0.000	0.000	0.000	0.000	293	1076	99	82	82	0.000	0.000	43	56	0	0	40	42	0	0	100	1	
3	10	13	07: J-13   LM00001959	lmo2505	13370	8225	100	147	133	65	48	48	6	88	78	0	203	163	110	17	18	4	80	74	0	0	0	0	0	0	0	0	0	0	0	0	0	0	0	0	0	0	0	0	0	0	0	0	0	0	0.000	0.000	0.000	0.000	0.000	0.000	0.000	0.000	0.000	0.000	0.000	0.000	0.000	0.000	293	1076	285	231	231	0.000	0.000	99	186	0	0	85	146	0	0	100	1	
3	11	13	07: J-16   LM00001960	lmo2508	13620	8225	100	149	138	58	47	48	8	84	80	0	84	74	35	17	18	12	78	74	0	0	0	0	0	0	0	0	0	0	0	0	0	0	0	0	0	0	0	0	0	0	0	0	0	0	0.000	0.000	0.000	0.000	0.000	0.000	0.000	0.000	0.000	0.000	0.000	0.000	0.000	0.000	293	1076	169	148	148	0.000	0.000	102	67	0	0	91	57	0	0	100	1	
3	12	13	07: J-19   LM00000669	lmo2511	13870	8225	100	2636	2108	1130	48	49	5	99	98	0	526	432	246	17	17	3	87	85	0	0	0	0	0	0	0	0	0	0	0	0	0	0	0	0	0	0	0	0	0	0	0	0	0	0	0.000	0.000	0.000	0.000	0.000	0.000	0.000	0.000	0.000	0.000	0.000	0.000	0.000	0.000	293	1076	3097	2475	2475	0.000	0.000	2588	509	0	0	2060	415	0	0	100	1	
3	13	13	07: J-22   LM00001963	lmo2514	14120	8225	100	212	189	79	48	49	5	92	91	0	151	129	63	17	17	2	88	86	0	0	0	0	0	0	0	0	0	0	0	0	0	0	0	0	0	0	0	0	0	0	0	0	0	0	0.000	0.000	0.000	0.000	0.000	0.000	0.000	0.000	0.000	0.000	0.000	0.000	0.000	0.000	293	1076	298	253	253	0.000	0.000	164	134	0	0	141	112	0	0	100	1	
3	14	13	07: N-01   LM00001998	lmo2589	14370	8225	100	88	87	27	47	48	4	83	80	0	70	59	25	17	17	3	83	80	0	0	0	0	0	0	0	0	0	0	0	0	0	0	0	0	0	0	0	0	0	0	0	0	0	0	0.000	0.000	0.000	0.000	0.000	0.000	0.000	0.000	0.000	0.000	0.000	0.000	0.000	0.000	293	1076	94	82	82	0.000	0.000	41	53	0	0	40	42	0	0	100	1	
3	15	13	07: N-04   LM00002759	lmo2592	14620	8225	100	184	164	75	47	47	4	89	85	0	113	95	48	17	17	2	88	85	0	0	0	0	0	0	0	0	0	0	0	0	0	0	0	0	0	0	0	0	0	0	0	0	0	0	0.000	0.000	0.000	0.000	0.000	0.000	0.000	0.000	0.000	0.000	0.000	0.000	0.000	0.000	293	1076	233	195	195	0.000	0.000	137	96	0	0	117	78	0	0	100	1	
3	16	13	07: N-07   LM00002762	lmo2595	14870	8225	100	55	55	7	48	48	5	58	26	0	67	56	23	17	17	3	85	82	0	0	0	0	0	0	0	0	0	0	0	0	0	0	0	0	0	0	0	0	0	0	0	0	0	0	0.000	0.000	0.000	0.000	0.000	0.000	0.000	0.000	0.000	0.000	0.000	0.000	0.000	0.000	293	1076	57	46	46	0.000	0.000	7	50	0	0	7	39	0	0	100	1	
3	17	13	07: N-10   LM00002000	lmo2598	15120	8225	100	181	156	71	49	50	6	87	80	0	93	78	41	17	17	3	86	79	0	0	0	0	0	0	0	0	0	0	0	0	0	0	0	0	0	0	0	0	0	0	0	0	0	0	0.000	0.000	0.000	0.000	0.000	0.000	0.000	0.000	0.000	0.000	0.000	0.000	0.000	0.000	293	1076	208	168	168	0.000	0.000	132	76	0	0	107	61	0	0	100	1	
3	1	14	07: N-13   LM00002003	lmo2601	11120	8475	100	50	50	4	48	48	5	34	4	0	54	48	16	16	17	4	86	84	0	0	0	0	0	0	0	0	0	0	0	0	0	0	0	0	0	0	0	0	0	0	0	0	0	0	0.000	0.000	0.000	0.000	0.000	0.000	0.000	0.000	0.000	0.000	0.000	0.000	0.000	0.000	293	1076	40	34	34	0.000	0.000	2	38	0	0	2	32	0	0	100	1	
3	2	14	07: N-16   LM00002764	lmo2604	11370	8475	100	52	52	5	47	47	5	58	14	0	56	47	20	16	16	2	81	79	0	0	0	0	0	0	0	0	0	0	0	0	0	0	0	0	0	0	0	0	0	0	0	0	0	0	0.000	0.000	0.000	0.000	0.000	0.000	0.000	0.000	0.000	0.000	0.000	0.000	0.000	0.000	293	1076	45	36	36	0.000	0.000	5	40	0	0	5	31	0	0	100	1	
3	3	14	07: N-19   LM00000696	lmo2607	11620	8475	100	5660	4309	2637	47	47	5	99	98	0	5192	3994	2520	16	16	2	92	88	0	0	0	0	0	0	0	0	0	0	0	0	0	0	0	0	0	0	0	0	0	0	0	0	0	0	0.000	0.000	0.000	0.000	0.000	0.000	0.000	0.000	0.000	0.000	0.000	0.000	0.000	0.000	293	1076	10789	8240	8240	0.000	0.000	5613	5176	0	0	4262	3978	0	0	100	1	
3	4	14	07: N-22   LM00000698	lmo2610	11870	8475	100	6627	5177	3031	48	48	4	100	99	0	6355	4803	2951	16	16	3	90	89	0	0	0	0	0	0	0	0	0	0	0	0	0	0	0	0	0	0	0	0	0	0	0	0	0	0	0.000	0.000	0.000	0.000	0.000	0.000	0.000	0.000	0.000	0.000	0.000	0.000	0.000	0.000	293	1076	12918	9916	9916	0.000	0.000	6579	6339	0	0	5129	4787	0	0	100	1	
3	5	14	08: B-01   EMPTY	EMPTY	12120	8475	100	46	47	4	48	48	6	6	3	0	17	18	3	16	16	2	33	22	0	0	0	0	0	0	0	0	0	0	0	0	0	0	0	0	0	0	0	0	0	0	0	0	0	0	0.000	0.000	0.000	0.000	0.000	0.000	0.000	0.000	0.000	0.000	0.000	0.000	0.000	0.000	293	1076	-1	1	1	0.000	0.000	-2	1	0	0	-1	2	0	0	-75	1	
3	6	14	08: B-04   LM00000744	lmo2684	12370	8475	100	1830	1513	888	47	48	4	99	97	0	1533	1211	751	16	16	2	91	87	0	0	0	0	0	0	0	0	0	0	0	0	0	0	0	0	0	0	0	0	0	0	0	0	0	0	0.000	0.000	0.000	0.000	0.000	0.000	0.000	0.000	0.000	0.000	0.000	0.000	0.000	0.000	293	1076	3300	2661	2661	0.000	0.000	1783	1517	0	0	1466	1195	0	0	100	1	
3	7	14	08: B-07   LM00002027	lmo2687	12620	8475	100	52	52	4	48	49	7	18	2	0	58	49	19	17	17	4	78	76	0	0	0	0	0	0	0	0	0	0	0	0	0	0	0	0	0	0	0	0	0	0	0	0	0	0	0.000	0.000	0.000	0.000	0.000	0.000	0.000	0.000	0.000	0.000	0.000	0.000	0.000	0.000	293	1076	45	36	36	0.000	0.000	4	41	0	0	4	32	0	0	100	1	
3	8	14	08: B-10   LM00002030	lmo2690	12870	8475	100	77	78	22	49	52	21	64	24	0	76	63	33	17	20	28	72	56	0	0	0	0	0	0	0	0	0	0	0	0	0	0	0	0	0	0	0	0	0	0	0	0	0	0	0.000	0.000	0.000	0.000	0.000	0.000	0.000	0.000	0.000	0.000	0.000	0.000	0.000	0.000	293	1076	87	75	75	0.000	0.000	28	59	0	0	29	46	0	0	100	1	
3	9	14	08: B-13   LM00000747	lmo2693	13120	8475	100	311	271	122	45	49	8	95	88	0	203	173	89	16	17	3	92	86	0	0	0	0	0	0	0	0	0	0	0	0	0	0	0	0	0	0	0	0	0	0	0	0	0	0	0.000	0.000	0.000	0.000	0.000	0.000	0.000	0.000	0.000	0.000	0.000	0.000	0.000	0.000	293	1076	453	383	383	0.000	0.000	266	187	0	0	226	157	0	0	100	1	
3	10	14	08: B-16   LM00002032	lmo2696	13370	8475	100	2491	2090	1198	47	48	6	98	96	0	450	373	220	16	16	2	91	88	0	0	0	0	0	0	0	0	0	0	0	0	0	0	0	0	0	0	0	0	0	0	0	0	0	0	0.000	0.000	0.000	0.000	0.000	0.000	0.000	0.000	0.000	0.000	0.000	0.000	0.000	0.000	293	1076	2878	2400	2400	0.000	0.000	2444	434	0	0	2043	357	0	0	100	1	
3	11	14	08: B-19   LM00002035	lmo2699	13620	8475	100	115	110	38	48	49	10	82	79	0	79	70	31	17	18	4	88	81	0	0	0	0	0	0	0	0	0	0	0	0	0	0	0	0	0	0	0	0	0	0	0	0	0	0	0.000	0.000	0.000	0.000	0.000	0.000	0.000	0.000	0.000	0.000	0.000	0.000	0.000	0.000	293	1076	129	115	115	0.000	0.000	67	62	0	0	62	53	0	0	100	1	
3	12	14	08: B-22   LM00002038	lmo2702	13870	8475	100	88	85	24	49	50	14	76	61	0	71	60	27	17	17	4	82	76	0	0	0	0	0	0	0	0	0	0	0	0	0	0	0	0	0	0	0	0	0	0	0	0	0	0	0.000	0.000	0.000	0.000	0.000	0.000	0.000	0.000	0.000	0.000	0.000	0.000	0.000	0.000	293	1076	93	79	79	0.000	0.000	39	54	0	0	36	43	0	0	100	1	
3	13	14	08: F-01   LM00000775	lmo2777	14120	8475	100	60	60	9	48	49	6	73	48	0	58	49	19	17	17	4	81	75	0	0	0	0	0	0	0	0	0	0	0	0	0	0	0	0	0	0	0	0	0	0	0	0	0	0	0.000	0.000	0.000	0.000	0.000	0.000	0.000	0.000	0.000	0.000	0.000	0.000	0.000	0.000	293	1076	53	44	44	0.000	0.000	12	41	0	0	12	32	0	0	100	1	
3	14	14	08: F-04   LM00002788	lmo2780	14370	8475	100	83	86	27	48	50	12	79	65	0	99	85	40	17	20	21	77	73	0	0	0	0	0	0	0	0	0	0	0	0	0	0	0	0	0	0	0	0	0	0	0	0	0	0	0.000	0.000	0.000	0.000	0.000	0.000	0.000	0.000	0.000	0.000	0.000	0.000	0.000	0.000	293	1076	117	106	106	0.000	0.000	35	82	0	0	38	68	0	0	100	1	
3	15	14	08: F-07   LM00002791	lmo2783	14620	8475	100	51	51	5	48	48	5	29	6	0	62	51	21	17	17	3	80	75	0	0	0	0	0	0	0	0	0	0	0	0	0	0	0	0	0	0	0	0	0	0	0	0	0	0	0.000	0.000	0.000	0.000	0.000	0.000	0.000	0.000	0.000	0.000	0.000	0.000	0.000	0.000	293	1076	48	37	37	0.000	0.000	3	45	0	0	3	34	0	0	100	1	
3	16	14	08: F-10   LM00002793	lmo2786	14870	8475	100	50	50	5	48	49	6	33	4	0	74	60	25	17	17	4	83	77	0	0	0	0	0	0	0	0	0	0	0	0	0	0	0	0	0	0	0	0	0	0	0	0	0	0	0.000	0.000	0.000	0.000	0.000	0.000	0.000	0.000	0.000	0.000	0.000	0.000	0.000	0.000	293	1076	59	45	45	0.000	0.000	2	57	0	0	2	43	0	0	100	1	
3	17	14	08: F-13   LM00002071	lmo2789	15120	8475	100	205	188	86	49	50	6	89	83	0	77	68	31	17	17	5	81	78	0	0	0	0	0	0	0	0	0	0	0	0	0	0	0	0	0	0	0	0	0	0	0	0	0	0	0.000	0.000	0.000	0.000	0.000	0.000	0.000	0.000	0.000	0.000	0.000	0.000	0.000	0.000	293	1076	216	190	190	0.000	0.000	156	60	0	0	139	51	0	0	100	1	
3	1	15	08: F-16   LM00000777	lmo2792	11120	8725	100	1023	871	471	47	48	7	95	90	0	259	220	119	16	18	8	84	81	0	0	0	0	0	0	0	0	0	0	0	0	0	0	0	0	0	0	0	0	0	0	0	0	0	0	0.000	0.000	0.000	0.000	0.000	0.000	0.000	0.000	0.000	0.000	0.000	0.000	0.000	0.000	293	1076	1219	1028	1028	0.000	0.000	976	243	0	0	824	204	0	0	100	1	
3	2	15	08: F-19   LM00002075	lmo2795	11370	8725	100	61	62	10	47	47	4	82	73	0	70	59	24	16	16	2	88	85	0	0	0	0	0	0	0	0	0	0	0	0	0	0	0	0	0	0	0	0	0	0	0	0	0	0	0.000	0.000	0.000	0.000	0.000	0.000	0.000	0.000	0.000	0.000	0.000	0.000	0.000	0.000	293	1076	68	58	58	0.000	0.000	14	54	0	0	15	43	0	0	100	1	
3	3	15	08: F-22   LM00002077	lmo2798	11620	8725	100	55	56	7	47	48	5	71	44	0	62	53	20	16	16	2	87	83	0	0	0	0	0	0	0	0	0	0	0	0	0	0	0	0	0	0	0	0	0	0	0	0	0	0	0.000	0.000	0.000	0.000	0.000	0.000	0.000	0.000	0.000	0.000	0.000	0.000	0.000	0.000	293	1076	54	46	46	0.000	0.000	8	46	0	0	9	37	0	0	100	1	
3	4	15	08: J-01   EMPTY	EMPTY	11870	8725	100	47	47	5	47	48	5	14	2	0	17	17	2	16	16	2	25	8	0	0	0	0	0	0	0	0	0	0	0	0	0	0	0	0	0	0	0	0	0	0	0	0	0	0	0.000	0.000	0.000	0.000	0.000	0.000	0.000	0.000	0.000	0.000	0.000	0.000	0.000	0.000	293	1076	1	1	1	0.000	0.000	0	1	0	0	0	1	0	0	-75	1	
3	5	15	08: J-04   EMPTY	EMPTY	12120	8725	100	48	49	6	48	48	5	14	6	0	17	17	2	16	16	4	14	0	0	0	0	0	0	0	0	0	0	0	0	0	0	0	0	0	0	0	0	0	0	0	0	0	0	0	0.000	0.000	0.000	0.000	0.000	0.000	0.000	0.000	0.000	0.000	0.000	0.000	0.000	0.000	293	1076	1	2	2	0.000	0.000	0	1	0	0	1	1	0	0	-75	1	
3	6	15	08: J-07   EMPTY	EMPTY	12370	8725	100	48	48	5	48	48	5	13	1	0	18	18	3	16	16	3	38	19	0	0	0	0	0	0	0	0	0	0	0	0	0	0	0	0	0	0	0	0	0	0	0	0	0	0	0.000	0.000	0.000	0.000	0.000	0.000	0.000	0.000	0.000	0.000	0.000	0.000	0.000	0.000	293	1076	2	2	2	0.000	0.000	0	2	0	0	0	2	0	0	-75	1	
3	7	15	09: B-01   EMPTY	EMPTY	12620	8725	100	49	49	5	48	48	5	21	3	0	17	18	3	16	17	3	39	14	0	0	0	0	0	0	0	0	0	0	0	0	0	0	0	0	0	0	0	0	0	0	0	0	0	0	0.000	0.000	0.000	0.000	0.000	0.000	0.000	0.000	0.000	0.000	0.000	0.000	0.000	0.000	293	1076	2	3	3	0.000	0.000	1	1	0	0	1	2	0	0	-75	1	
3	8	15	09: B-04   LM00001308	lmo1275	12870	8725	100	79	78	23	49	49	5	79	72	0	71	59	28	17	17	3	81	75	0	0	0	0	0	0	0	0	0	0	0	0	0	0	0	0	0	0	0	0	0	0	0	0	0	0	0.000	0.000	0.000	0.000	0.000	0.000	0.000	0.000	0.000	0.000	0.000	0.000	0.000	0.000	293	1076	84	71	71	0.000	0.000	30	54	0	0	29	42	0	0	100	1	
3	9	15	09: B-07   LM00002819	lmo1469	13120	8725	100	2865	2115	1498	48	48	5	92	88	0	2779	2021	1524	17	17	3	82	76	0	0	0	0	0	0	0	0	0	0	0	0	0	0	0	0	0	0	0	0	0	0	0	0	0	0	0.000	0.000	0.000	0.000	0.000	0.000	0.000	0.000	0.000	0.000	0.000	0.000	0.000	0.000	293	1076	5579	4071	4071	0.000	0.000	2817	2762	0	0	2067	2004	0	0	100	1	
3	10	15	09: B-10   LM00000452	lmo1657	13370	8725	100	903	722	413	48	48	5	97	91	0	529	415	249	17	18	4	87	83	0	0	0	0	0	0	0	0	0	0	0	0	0	0	0	0	0	0	0	0	0	0	0	0	0	0	0.000	0.000	0.000	0.000	0.000	0.000	0.000	0.000	0.000	0.000	0.000	0.000	0.000	0.000	293	1076	1367	1072	1072	0.000	0.000	855	512	0	0	674	398	0	0	100	1	
3	11	15	09: B-13   lmneg01	lmneg01	13620	8725	100	51	52	6	49	49	5	35	8	0	68	56	21	16	18	4	85	83	0	0	0	0	0	0	0	0	0	0	0	0	0	0	0	0	0	0	0	0	0	0	0	0	0	0	0.000	0.000	0.000	0.000	0.000	0.000	0.000	0.000	0.000	0.000	0.000	0.000	0.000	0.000	293	1076	54	43	43	0.000	0.000	2	52	0	0	3	40	0	0	100	1	
3	12	15	09: B-16   lmneg04	lmneg04	13870	8725	100	50	50	4	48	48	5	23	3	0	58	47	20	17	17	2	75	73	0	0	0	0	0	0	0	0	0	0	0	0	0	0	0	0	0	0	0	0	0	0	0	0	0	0	0.000	0.000	0.000	0.000	0.000	0.000	0.000	0.000	0.000	0.000	0.000	0.000	0.000	0.000	293	1076	43	32	32	0.000	0.000	2	41	0	0	2	30	0	0	100	1	
3	13	15	09: B-19   lmneg07	lmneg07	14120	8725	100	51	51	5	48	48	5	27	4	0	65	56	20	17	17	2	87	85	0	0	0	0	0	0	0	0	0	0	0	0	0	0	0	0	0	0	0	0	0	0	0	0	0	0	0.000	0.000	0.000	0.000	0.000	0.000	0.000	0.000	0.000	0.000	0.000	0.000	0.000	0.000	293	1076	51	42	42	0.000	0.000	3	48	0	0	3	39	0	0	100	1	
3	14	15	09: B-22   lmneg10	lmneg10	14370	8725	100	50	50	5	49	49	5	20	2	0	55	45	17	17	18	3	81	75	0	0	0	0	0	0	0	0	0	0	0	0	0	0	0	0	0	0	0	0	0	0	0	0	0	0	0.000	0.000	0.000	0.000	0.000	0.000	0.000	0.000	0.000	0.000	0.000	0.000	0.000	0.000	293	1076	39	29	29	0.000	0.000	1	38	0	0	1	28	0	0	100	1	
3	15	15	09: F-01   LM00000020	lmo0044	14620	8725	100	1846	1581	835	47	48	6	99	96	0	1029	895	506	17	17	3	92	88	0	0	0	0	0	0	0	0	0	0	0	0	0	0	0	0	0	0	0	0	0	0	0	0	0	0	0.000	0.000	0.000	0.000	0.000	0.000	0.000	0.000	0.000	0.000	0.000	0.000	0.000	0.000	293	1076	2811	2412	2412	0.000	0.000	1799	1012	0	0	1534	878	0	0	100	1	
3	16	15	09: F-04   LM00001308	lmo1275	14870	8725	100	103	96	34	48	49	6	81	71	0	81	67	34	17	18	3	78	73	0	0	0	0	0	0	0	0	0	0	0	0	0	0	0	0	0	0	0	0	0	0	0	0	0	0	0.000	0.000	0.000	0.000	0.000	0.000	0.000	0.000	0.000	0.000	0.000	0.000	0.000	0.000	293	1076	119	98	98	0.000	0.000	55	64	0	0	48	50	0	0	100	1	
3	17	15	09: F-07   LM00002819	lmo1469	15120	8725	100	3886	3177	1729	48	52	30	96	92	0	3938	3112	1793	17	23	59	85	83	0	0	0	0	0	0	0	0	0	0	0	0	0	0	0	0	0	0	0	0	0	0	0	0	0	0	0.000	0.000	0.000	0.000	0.000	0.000	0.000	0.000	0.000	0.000	0.000	0.000	0.000	0.000	293	1076	7759	6224	6224	0.000	0.000	3838	3921	0	0	3129	3095	0	0	100	1	
3	1	16	09: F-10   LM00000452	lmo1657	11120	8975	100	747	630	304	47	48	5	97	95	0	495	412	199	16	16	2	97	94	0	0	0	0	0	0	0	0	0	0	0	0	0	0	0	0	0	0	0	0	0	0	0	0	0	0	0.000	0.000	0.000	0.000	0.000	0.000	0.000	0.000	0.000	0.000	0.000	0.000	0.000	0.000	293	1076	1179	979	979	0.000	0.000	700	479	0	0	583	396	0	0	100	1	
3	2	16	09: F-13   lmneg01	lmneg01	11370	8975	100	52	52	5	46	47	5	69	22	0	61	51	20	16	16	2	85	81	0	0	0	0	0	0	0	0	0	0	0	0	0	0	0	0	0	0	0	0	0	0	0	0	0	0	0.000	0.000	0.000	0.000	0.000	0.000	0.000	0.000	0.000	0.000	0.000	0.000	0.000	0.000	293	1076	51	41	41	0.000	0.000	6	45	0	0	6	35	0	0	100	1	
3	3	16	09: F-16   lmneg04	lmneg04	11620	8975	100	51	51	5	47	48	5	47	15	0	57	50	17	16	16	2	92	87	0	0	0	0	0	0	0	0	0	0	0	0	0	0	0	0	0	0	0	0	0	0	0	0	0	0	0.000	0.000	0.000	0.000	0.000	0.000	0.000	0.000	0.000	0.000	0.000	0.000	0.000	0.000	293	1076	45	38	38	0.000	0.000	4	41	0	0	4	34	0	0	100	1	
3	4	16	09: F-19   lmneg07	lmneg07	11870	8975	100	52	52	5	47	48	5	56	21	0	61	50	22	16	16	2	82	76	0	0	0	0	0	0	0	0	0	0	0	0	0	0	0	0	0	0	0	0	0	0	0	0	0	0	0.000	0.000	0.000	0.000	0.000	0.000	0.000	0.000	0.000	0.000	0.000	0.000	0.000	0.000	293	1076	50	39	39	0.000	0.000	5	45	0	0	5	34	0	0	100	1	
3	5	16	09: F-22   lmneg10	lmneg10	12120	8975	100	49	50	7	48	48	5	17	2	0	51	44	19	15	16	2	85	82	0	0	0	0	0	0	0	0	0	0	0	0	0	0	0	0	0	0	0	0	0	0	0	0	0	0	0.000	0.000	0.000	0.000	0.000	0.000	0.000	0.000	0.000	0.000	0.000	0.000	0.000	0.000	293	1076	37	31	31	0.000	0.000	1	36	0	0	2	29	0	0	100	1	
3	6	16	09: J-01   LM00000020	lmo0044	12370	8975	100	2069	1720	923	48	48	5	100	99	0	1082	896	493	16	16	3	90	89	0	0	0	0	0	0	0	0	0	0	0	0	0	0	0	0	0	0	0	0	0	0	0	0	0	0	0.000	0.000	0.000	0.000	0.000	0.000	0.000	0.000	0.000	0.000	0.000	0.000	0.000	0.000	293	1076	3087	2552	2552	0.000	0.000	2021	1066	0	0	1672	880	0	0	100	1	
3	7	16	09: J-04   LM00001308	lmo1275	12620	8975	100	94	90	28	47	48	5	89	78	0	74	63	30	16	17	3	83	78	0	0	0	0	0	0	0	0	0	0	0	0	0	0	0	0	0	0	0	0	0	0	0	0	0	0	0.000	0.000	0.000	0.000	0.000	0.000	0.000	0.000	0.000	0.000	0.000	0.000	0.000	0.000	293	1076	105	90	90	0.000	0.000	47	58	0	0	43	47	0	0	100	1	
3	8	16	09: J-07   LM00002819	lmo1469	12870	8975	100	3458	2709	1640	48	49	5	95	94	0	3246	2543	1638	16	17	2	89	88	0	0	0	0	0	0	0	0	0	0	0	0	0	0	0	0	0	0	0	0	0	0	0	0	0	0	0.000	0.000	0.000	0.000	0.000	0.000	0.000	0.000	0.000	0.000	0.000	0.000	0.000	0.000	293	1076	6640	5188	5188	0.000	0.000	3410	3230	0	0	2661	2527	0	0	100	1	
3	9	16	09: J-10   LM00000452	lmo1657	13120	8975	100	924	735	433	47	48	6	92	89	0	546	441	278	17	17	3	85	82	0	0	0	0	0	0	0	0	0	0	0	0	0	0	0	0	0	0	0	0	0	0	0	0	0	0	0.000	0.000	0.000	0.000	0.000	0.000	0.000	0.000	0.000	0.000	0.000	0.000	0.000	0.000	293	1076	1406	1112	1112	0.000	0.000	877	529	0	0	688	424	0	0	100	1	
3	10	16	09: J-13   lmneg01	lmneg01	13370	8975	100	49	51	6	48	49	7	18	2	0	65	55	22	17	17	6	80	77	0	0	0	0	0	0	0	0	0	0	0	0	0	0	0	0	0	0	0	0	0	0	0	0	0	0	0.000	0.000	0.000	0.000	0.000	0.000	0.000	0.000	0.000	0.000	0.000	0.000	0.000	0.000	293	1076	49	41	41	0.000	0.000	1	48	0	0	3	38	0	0	100	1	
3	11	16	09: J-16   lmneg04	lmneg04	13620	8975	100	50	51	5	48	49	5	35	8	0	58	48	19	17	17	3	82	80	0	0	0	0	0	0	0	0	0	0	0	0	0	0	0	0	0	0	0	0	0	0	0	0	0	0	0.000	0.000	0.000	0.000	0.000	0.000	0.000	0.000	0.000	0.000	0.000	0.000	0.000	0.000	293	1076	43	34	34	0.000	0.000	2	41	0	0	3	31	0	0	100	1	
3	12	16	09: J-19   lmneg07	lmneg07	13870	8975	100	49	50	5	48	49	5	24	10	0	62	51	22	17	17	3	82	76	0	0	0	0	0	0	0	0	0	0	0	0	0	0	0	0	0	0	0	0	0	0	0	0	0	0	0.000	0.000	0.000	0.000	0.000	0.000	0.000	0.000	0.000	0.000	0.000	0.000	0.000	0.000	293	1076	46	36	36	0.000	0.000	1	45	0	0	2	34	0	0	100	1	
3	13	16	09: J-22   lmneg10	lmneg10	14120	8975	100	51	51	5	47	48	5	37	11	0	54	47	17	17	18	3	92	82	0	0	0	0	0	0	0	0	0	0	0	0	0	0	0	0	0	0	0	0	0	0	0	0	0	0	0.000	0.000	0.000	0.000	0.000	0.000	0.000	0.000	0.000	0.000	0.000	0.000	0.000	0.000	293	1076	41	34	34	0.000	0.000	4	37	0	0	4	30	0	0	100	1	
3	14	16	09: N-01   LM00000020	lmo0044	14370	8975	100	2122	1698	1112	48	49	5	93	90	0	1157	898	615	17	17	2	85	81	0	0	0	0	0	0	0	0	0	0	0	0	0	0	0	0	0	0	0	0	0	0	0	0	0	0	0.000	0.000	0.000	0.000	0.000	0.000	0.000	0.000	0.000	0.000	0.000	0.000	0.000	0.000	293	1076	3214	2531	2531	0.000	0.000	2074	1140	0	0	1650	881	0	0	100	1	
3	15	16	09: N-04   LM00001308	lmo1275	14620	8975	100	103	98	32	47	48	4	91	86	0	80	68	29	17	17	3	88	84	0	0	0	0	0	0	0	0	0	0	0	0	0	0	0	0	0	0	0	0	0	0	0	0	0	0	0.000	0.000	0.000	0.000	0.000	0.000	0.000	0.000	0.000	0.000	0.000	0.000	0.000	0.000	293	1076	119	102	102	0.000	0.000	56	63	0	0	51	51	0	0	100	1	
3	16	16	09: N-07   LM00002819	lmo1469	14870	8975	100	3614	2719	1974	47	47	4	95	91	0	3543	2613	2003	17	17	2	87	84	0	0	0	0	0	0	0	0	0	0	0	0	0	0	0	0	0	0	0	0	0	0	0	0	0	0	0.000	0.000	0.000	0.000	0.000	0.000	0.000	0.000	0.000	0.000	0.000	0.000	0.000	0.000	293	1076	7093	5268	5268	0.000	0.000	3567	3526	0	0	2672	2596	0	0	100	1	
3	17	16	09: N-10   LM00000452	lmo1657	15120	8975	100	1146	882	528	48	52	34	82	77	0	666	518	338	17	24	60	73	71	0	0	0	0	0	0	0	0	0	0	0	0	0	0	0	0	0	0	0	0	0	0	0	0	0	0	0.000	0.000	0.000	0.000	0.000	0.000	0.000	0.000	0.000	0.000	0.000	0.000	0.000	0.000	293	1076	1747	1335	1335	0.000	0.000	1098	649	0	0	834	501	0	0	100	1	
3	1	17	09: N-13   lmneg01	lmneg01	11120	9225	100	52	52	4	48	48	5	45	10	0	60	50	21	16	16	2	85	78	0	0	0	0	0	0	0	0	0	0	0	0	0	0	0	0	0	0	0	0	0	0	0	0	0	0	0.000	0.000	0.000	0.000	0.000	0.000	0.000	0.000	0.000	0.000	0.000	0.000	0.000	0.000	293	1076	48	38	38	0.000	0.000	4	44	0	0	4	34	0	0	100	1	
3	2	17	09: N-16   lmneg04	lmneg04	11370	9225	100	50	50	5	47	47	4	40	13	0	53	44	17	15	16	2	86	80	0	0	0	0	0	0	0	0	0	0	0	0	0	0	0	0	0	0	0	0	0	0	0	0	0	0	0.000	0.000	0.000	0.000	0.000	0.000	0.000	0.000	0.000	0.000	0.000	0.000	0.000	0.000	293	1076	41	32	32	0.000	0.000	3	38	0	0	3	29	0	0	100	1	
3	3	17	09: N-19   lmneg07	lmneg07	11620	9225	100	51	50	4	47	47	5	42	8	0	60	48	21	16	16	2	80	75	0	0	0	0	0	0	0	0	0	0	0	0	0	0	0	0	0	0	0	0	0	0	0	0	0	0	0.000	0.000	0.000	0.000	0.000	0.000	0.000	0.000	0.000	0.000	0.000	0.000	0.000	0.000	293	1076	48	35	35	0.000	0.000	4	44	0	0	3	32	0	0	100	1	
3	4	17	09: N-22   lmneg10	lmneg10	11870	9225	100	50	50	5	48	48	6	15	1	0	49	41	17	15	16	3	83	79	0	0	0	0	0	0	0	0	0	0	0	0	0	0	0	0	0	0	0	0	0	0	0	0	0	0	0.000	0.000	0.000	0.000	0.000	0.000	0.000	0.000	0.000	0.000	0.000	0.000	0.000	0.000	293	1076	36	28	28	0.000	0.000	2	34	0	0	2	26	0	0	100	1	
3	5	17	null	EMPTY	12120	9225	100	48	49	5	47	48	5	33	8	0	16	16	2	15	16	3	15	0	0	0	0	0	0	0	0	0	0	0	0	0	0	0	0	0	0	0	0	0	0	0	0	0	0	0	0.000	0.000	0.000	0.000	0.000	0.000	0.000	0.000	0.000	0.000	0.000	0.000	0.000	0.000	293	1076	2	3	3	0.000	0.000	1	1	0	0	2	1	0	0	-75	1	
3	6	17	null	EMPTY	12370	9225	100	48	48	5	48	48	5	14	3	0	16	17	2	16	16	2	17	3	0	0	0	0	0	0	0	0	0	0	0	0	0	0	0	0	0	0	0	0	0	0	0	0	0	0	0.000	0.000	0.000	0.000	0.000	0.000	0.000	0.000	0.000	0.000	0.000	0.000	0.000	0.000	293	1076	0	1	1	0.000	0.000	0	0	0	0	0	1	0	0	-75	1	
3	7	17	null	EMPTY	12620	9225	100	48	49	5	47	48	5	20	8	0	17	17	3	16	17	3	25	8	0	0	0	0	0	0	0	0	0	0	0	0	0	0	0	0	0	0	0	0	0	0	0	0	0	0	0.000	0.000	0.000	0.000	0.000	0.000	0.000	0.000	0.000	0.000	0.000	0.000	0.000	0.000	293	1076	2	3	3	0.000	0.000	1	1	0	0	2	1	0	0	-75	1	
3	8	17	null	EMPTY	12870	9225	100	47	48	5	48	48	5	16	4	0	17	17	3	16	17	2	24	9	0	0	0	0	0	0	0	0	0	0	0	0	0	0	0	0	0	0	0	0	0	0	0	0	0	0	0.000	0.000	0.000	0.000	0.000	0.000	0.000	0.000	0.000	0.000	0.000	0.000	0.000	0.000	293	1076	0	1	1	0.000	0.000	-1	1	0	0	0	1	0	0	-75	1	
3	9	17	null	EMPTY	13120	9225	100	48	49	5	48	48	5	16	3	0	17	17	2	16	17	2	26	6	0	0	0	0	0	0	0	0	0	0	0	0	0	0	0	0	0	0	0	0	0	0	0	0	0	0	0.000	0.000	0.000	0.000	0.000	0.000	0.000	0.000	0.000	0.000	0.000	0.000	0.000	0.000	293	1076	1	2	2	0.000	0.000	0	1	0	0	1	1	0	0	-75	1	
3	10	17	null	EMPTY	13370	9225	100	47	49	5	48	48	5	25	5	0	17	17	2	17	17	2	8	2	0	0	0	0	0	0	0	0	0	0	0	0	0	0	0	0	0	0	0	0	0	0	0	0	0	0	0.000	0.000	0.000	0.000	0.000	0.000	0.000	0.000	0.000	0.000	0.000	0.000	0.000	0.000	293	1076	-1	1	1	0.000	0.000	-1	0	0	0	1	0	0	0	-75	1	
3	11	17	null	EMPTY	13620	9225	100	49	58	54	48	48	5	23	10	0	18	26	53	17	17	2	25	12	0	0	0	0	0	0	0	0	0	0	0	0	0	0	0	0	0	0	0	0	0	0	0	0	0	0	0.000	0.000	0.000	0.000	0.000	0.000	0.000	0.000	0.000	0.000	0.000	0.000	0.000	0.000	293	1076	2	19	19	0.000	0.000	1	1	0	0	10	9	0	0	-75	1	
3	12	17	null	EMPTY	13870	9225	100	46	47	5	47	48	5	12	2	0	17	18	3	17	17	2	16	6	0	0	0	0	0	0	0	0	0	0	0	0	0	0	0	0	0	0	0	0	0	0	0	0	0	0	0.000	0.000	0.000	0.000	0.000	0.000	0.000	0.000	0.000	0.000	0.000	0.000	0.000	0.000	293	1076	-1	1	1	0.000	0.000	-1	0	0	0	0	1	0	0	-75	1	
3	13	17	null	EMPTY	14120	9225	100	47	48	5	47	47	6	13	3	0	18	18	2	18	19	6	2	0	0	0	0	0	0	0	0	0	0	0	0	0	0	0	0	0	0	0	0	0	0	0	0	0	0	0	0.000	0.000	0.000	0.000	0.000	0.000	0.000	0.000	0.000	0.000	0.000	0.000	0.000	0.000	293	1076	0	1	1	0.000	0.000	0	0	0	0	1	0	0	0	-75	1	
3	14	17	null	EMPTY	14370	9225	100	48	47	4	47	48	5	14	3	0	18	18	2	17	17	2	23	4	0	0	0	0	0	0	0	0	0	0	0	0	0	0	0	0	0	0	0	0	0	0	0	0	0	0	0.000	0.000	0.000	0.000	0.000	0.000	0.000	0.000	0.000	0.000	0.000	0.000	0.000	0.000	293	1076	2	1	1	0.000	0.000	1	1	0	0	0	1	0	0	-75	1	
3	15	17	null	EMPTY	14620	9225	100	48	48	5	48	48	5	20	2	0	17	17	3	17	17	2	15	7	0	0	0	0	0	0	0	0	0	0	0	0	0	0	0	0	0	0	0	0	0	0	0	0	0	0	0.000	0.000	0.000	0.000	0.000	0.000	0.000	0.000	0.000	0.000	0.000	0.000	0.000	0.000	293	1076	0	0	0	0.000	0.000	0	0	0	0	0	0	0	0	-75	1	
3	16	17	null	EMPTY	14870	9225	100	48	48	4	48	48	5	14	3	0	17	17	2	17	17	2	11	2	0	0	0	0	0	0	0	0	0	0	0	0	0	0	0	0	0	0	0	0	0	0	0	0	0	0	0.000	0.000	0.000	0.000	0.000	0.000	0.000	0.000	0.000	0.000	0.000	0.000	0.000	0.000	293	1076	0	0	0	0.000	0.000	0	0	0	0	0	0	0	0	-75	1	
3	17	17	null	EMPTY	15120	9225	100	46	47	5	47	48	5	18	6	0	16	16	3	16	17	3	18	5	0	0	0	0	0	0	0	0	0	0	0	0	0	0	0	0	0	0	0	0	0	0	0	0	0	0	0.000	0.000	0.000	0.000	0.000	0.000	0.000	0.000	0.000	0.000	0.000	0.000	0.000	0.000	293	1076	-1	0	0	0.000	0.000	-1	0	0	0	0	0	0	0	-75	1	
4	1	1	10: A-01   Dye Marker	Dye Marker	15671	5233	100	73	104	55	50	52	7	85	68	0	14563	26282	24291	17	18	4	100	100	0	0	0	0	0	0	0	0	0	0	0	0	0	0	0	0	0	0	0	0	0	0	0	0	0	0	0.000	0.000	0.000	0.000	0.000	0.000	0.000	0.000	0.000	0.000	0.000	0.000	0.000	0.000	283	1076	14569	26319	26319	0.000	0.000	23	14546	0	0	54	26265	0	0	100	1	
4	2	1	01: A-01   EMPTY	EMPTY	15921	5233	100	50	51	8	50	52	8	8	2	0	18	21	14	18	18	2	28	22	0	0	0	0	0	0	0	0	0	0	0	0	0	0	0	0	0	0	0	0	0	0	0	0	0	0	0.000	0.000	0.000	0.000	0.000	0.000	0.000	0.000	0.000	0.000	0.000	0.000	0.000	0.000	283	1076	0	4	4	0.000	0.000	0	0	0	0	1	3	0	0	-75	1	
4	3	1	01: A-04   LM00000002	lmo0002	16171	5233	100	550	457	219	48	48	6	99	97	0	485	401	205	17	18	7	95	93	0	0	0	0	0	0	0	0	0	0	0	0	0	0	0	0	0	0	0	0	0	0	0	0	0	0	0.000	0.000	0.000	0.000	0.000	0.000	0.000	0.000	0.000	0.000	0.000	0.000	0.000	0.000	283	1076	970	793	793	0.000	0.000	502	468	0	0	409	384	0	0	100	1	
4	4	1	01: A-07   LM00000810	lmo0005	16421	5233	100	227	215	104	49	49	5	89	83	0	249	221	113	17	18	3	90	89	0	0	0	0	0	0	0	0	0	0	0	0	0	0	0	0	0	0	0	0	0	0	0	0	0	0	0.000	0.000	0.000	0.000	0.000	0.000	0.000	0.000	0.000	0.000	0.000	0.000	0.000	0.000	283	1076	410	370	370	0.000	0.000	178	232	0	0	166	204	0	0	100	1	
4	5	1	01: A-10   LM00000006	lmo0008	16671	5233	100	122	113	37	49	49	6	93	84	0	99	88	37	17	18	4	90	86	0	0	0	0	0	0	0	0	0	0	0	0	0	0	0	0	0	0	0	0	0	0	0	0	0	0	0.000	0.000	0.000	0.000	0.000	0.000	0.000	0.000	0.000	0.000	0.000	0.000	0.000	0.000	283	1076	155	135	135	0.000	0.000	73	82	0	0	64	71	0	0	100	1	
4	6	1	01: A-13   LM00000008	lmo0011	16921	5233	100	210	196	82	50	51	8	94	92	0	183	156	77	17	19	11	89	84	0	0	0	0	0	0	0	0	0	0	0	0	0	0	0	0	0	0	0	0	0	0	0	0	0	0	0.000	0.000	0.000	0.000	0.000	0.000	0.000	0.000	0.000	0.000	0.000	0.000	0.000	0.000	283	1076	326	285	285	0.000	0.000	160	166	0	0	146	139	0	0	100	1	
4	7	1	01: A-16   LM00000011	lmo0014	17171	5233	100	1112	963	505	49	50	7	95	91	0	606	530	280	18	18	5	92	90	0	0	0	0	0	0	0	0	0	0	0	0	0	0	0	0	0	0	0	0	0	0	0	0	0	0	0.000	0.000	0.000	0.000	0.000	0.000	0.000	0.000	0.000	0.000	0.000	0.000	0.000	0.000	283	1076	1651	1426	1426	0.000	0.000	1063	588	0	0	914	512	0	0	100	1	
4	8	1	01: A-19   LM00002098	lmo0017	17421	5233	100	53	54	5	50	50	5	34	14	0	90	76	28	18	19	8	89	83	0	0	0	0	0	0	0	0	0	0	0	0	0	0	0	0	0	0	0	0	0	0	0	0	0	0	0.000	0.000	0.000	0.000	0.000	0.000	0.000	0.000	0.000	0.000	0.000	0.000	0.000	0.000	283	1076	75	62	62	0.000	0.000	3	72	0	0	4	58	0	0	100	1	
4	9	1	01: A-22   LM00000813	lmo0020	17671	5233	100	50	51	5	50	52	21	0	0	0	42	37	12	18	21	31	9	0	0	0	0	0	0	0	0	0	0	0	0	0	0	0	0	0	0	0	0	0	0	0	0	0	0	0	0.000	0.000	0.000	0.000	0.000	0.000	0.000	0.000	0.000	0.000	0.000	0.000	0.000	0.000	283	1076	24	20	20	0.000	0.000	0	24	0	0	1	19	0	0	100	1	
4	10	1	01: E-01   LM00002129	lmo0093	17921	5233	100	67	75	38	50	51	13	60	31	0	83	86	68	18	20	21	82	77	0	0	0	0	0	0	0	0	0	0	0	0	0	0	0	0	0	0	0	0	0	0	0	0	0	0	0.000	0.000	0.000	0.000	0.000	0.000	0.000	0.000	0.000	0.000	0.000	0.000	0.000	0.000	283	1076	82	93	93	0.000	0.000	17	65	0	0	25	68	0	0	100	1	
4	11	1	01: E-04   LM00000036	lmo0096	18171	5233	100	1541	1307	682	50	51	6	95	90	0	1547	1342	669	18	19	6	92	90	0	0	0	0	0	0	0	0	0	0	0	0	0	0	0	0	0	0	0	0	0	0	0	0	0	0	0.000	0.000	0.000	0.000	0.000	0.000	0.000	0.000	0.000	0.000	0.000	0.000	0.000	0.000	283	1076	3020	2581	2581	0.000	0.000	1491	1529	0	0	1257	1324	0	0	100	1	
4	12	1	01: E-07   LM00000039	lmo0099	18421	5233	100	347	306	134	50	51	6	91	88	0	910	731	361	19	20	7	93	90	0	0	0	0	0	0	0	0	0	0	0	0	0	0	0	0	0	0	0	0	0	0	0	0	0	0	0.000	0.000	0.000	0.000	0.000	0.000	0.000	0.000	0.000	0.000	0.000	0.000	0.000	0.000	283	1076	1188	968	968	0.000	0.000	297	891	0	0	256	712	0	0	100	1	
4	13	1	01: E-10   LM00000836	lmo0102	18671	5233	100	79	77	17	49	51	9	86	71	0	103	89	38	19	21	12	82	79	0	0	0	0	0	0	0	0	0	0	0	0	0	0	0	0	0	0	0	0	0	0	0	0	0	0	0.000	0.000	0.000	0.000	0.000	0.000	0.000	0.000	0.000	0.000	0.000	0.000	0.000	0.000	283	1076	114	98	98	0.000	0.000	30	84	0	0	28	70	0	0	100	1	
4	14	1	01: E-13   LM00000041	lmo0105	18921	5233	100	72	71	16	51	53	19	54	14	0	98	81	40	20	24	29	71	65	0	0	0	0	0	0	0	0	0	0	0	0	0	0	0	0	0	0	0	0	0	0	0	0	0	0	0.000	0.000	0.000	0.000	0.000	0.000	0.000	0.000	0.000	0.000	0.000	0.000	0.000	0.000	283	1076	99	81	81	0.000	0.000	21	78	0	0	20	61	0	0	100	1	
4	15	1	01: E-16   LM00000838	lmo0108	19171	5233	100	53	55	8	51	62	55	1	0	0	84	73	23	23	39	91	0	0	0	0	0	0	0	0	0	0	0	0	0	0	0	0	0	0	0	0	0	0	0	0	0	0	0	0	0.000	0.000	0.000	0.000	0.000	0.000	0.000	0.000	0.000	0.000	0.000	0.000	0.000	0.000	283	1076	63	54	54	0.000	0.000	2	61	0	0	4	50	0	0	100	1	
4	16	1	01: E-19   LM00002134	lmo0111	19421	5233	100	67	68	14	51	52	6	82	60	0	87	75	30	20	21	8	85	79	0	0	0	0	0	0	0	0	0	0	0	0	0	0	0	0	0	0	0	0	0	0	0	0	0	0	0.000	0.000	0.000	0.000	0.000	0.000	0.000	0.000	0.000	0.000	0.000	0.000	0.000	0.000	283	1076	83	72	72	0.000	0.000	16	67	0	0	17	55	0	0	100	1	
4	17	1	01: E-22   LM00000043	lmo0114	19671	5233	100	73	73	14	50	50	6	83	76	0	97	82	32	19	20	5	92	88	0	0	0	0	0	0	0	0	0	0	0	0	0	0	0	0	0	0	0	0	0	0	0	0	0	0	0.000	0.000	0.000	0.000	0.000	0.000	0.000	0.000	0.000	0.000	0.000	0.000	0.000	0.000	283	1076	101	86	86	0.000	0.000	23	78	0	0	23	63	0	0	100	1	
4	1	2	01: I-01   LM00000063	lmo0189	15671	5483	100	781	615	353	48	49	5	92	88	0	567	435	253	17	18	3	89	86	0	0	0	0	0	0	0	0	0	0	0	0	0	0	0	0	0	0	0	0	0	0	0	0	0	0	0.000	0.000	0.000	0.000	0.000	0.000	0.000	0.000	0.000	0.000	0.000	0.000	0.000	0.000	283	1076	1283	985	985	0.000	0.000	733	550	0	0	567	418	0	0	100	1	
4	2	2	01: I-04   LM00000064	lmo0192	15921	5483	100	81	81	30	49	49	5	69	61	0	92	72	46	18	18	3	68	66	0	0	0	0	0	0	0	0	0	0	0	0	0	0	0	0	0	0	0	0	0	0	0	0	0	0	0.000	0.000	0.000	0.000	0.000	0.000	0.000	0.000	0.000	0.000	0.000	0.000	0.000	0.000	283	1076	106	86	86	0.000	0.000	32	74	0	0	32	54	0	0	100	1	
4	3	2	01: I-07   LM00000868	lmo0195	16171	5483	100	297	238	124	49	50	6	84	80	0	321	255	146	17	18	4	84	81	0	0	0	0	0	0	0	0	0	0	0	0	0	0	0	0	0	0	0	0	0	0	0	0	0	0	0.000	0.000	0.000	0.000	0.000	0.000	0.000	0.000	0.000	0.000	0.000	0.000	0.000	0.000	283	1076	552	427	427	0.000	0.000	248	304	0	0	189	238	0	0	100	1	
4	4	2	01: I-10   LM00000870	lmo0198	16421	5483	100	135	126	47	49	50	6	87	82	0	124	108	51	17	18	4	89	85	0	0	0	0	0	0	0	0	0	0	0	0	0	0	0	0	0	0	0	0	0	0	0	0	0	0	0.000	0.000	0.000	0.000	0.000	0.000	0.000	0.000	0.000	0.000	0.000	0.000	0.000	0.000	283	1076	193	168	168	0.000	0.000	86	107	0	0	77	91	0	0	100	1	
4	5	2	01: I-13   LM00002164	lmo0201	16671	5483	100	165	142	60	50	50	7	83	78	0	141	114	60	17	18	8	83	79	0	0	0	0	0	0	0	0	0	0	0	0	0	0	0	0	0	0	0	0	0	0	0	0	0	0	0.000	0.000	0.000	0.000	0.000	0.000	0.000	0.000	0.000	0.000	0.000	0.000	0.000	0.000	283	1076	239	189	189	0.000	0.000	115	124	0	0	92	97	0	0	100	1	
4	6	2	01: I-16   LM00002167	lmo0204	16921	5483	100	59	59	10	49	50	5	66	49	0	142	113	64	18	18	4	80	76	0	0	0	0	0	0	0	0	0	0	0	0	0	0	0	0	0	0	0	0	0	0	0	0	0	0	0.000	0.000	0.000	0.000	0.000	0.000	0.000	0.000	0.000	0.000	0.000	0.000	0.000	0.000	283	1076	134	105	105	0.000	0.000	10	124	0	0	10	95	0	0	100	1	
4	7	2	01: I-19   LM00002170	lmo0207	17171	5483	100	54	54	6	50	50	6	27	5	0	99	83	33	18	18	7	84	82	0	0	0	0	0	0	0	0	0	0	0	0	0	0	0	0	0	0	0	0	0	0	0	0	0	0	0.000	0.000	0.000	0.000	0.000	0.000	0.000	0.000	0.000	0.000	0.000	0.000	0.000	0.000	283	1076	85	69	69	0.000	0.000	4	81	0	0	4	65	0	0	100	1	
4	8	2	01: I-22   LM00000067	lmo0210	17421	5483	100	2749	2125	1253	50	51	16	87	84	0	2126	1649	947	18	20	20	84	82	0	0	0	0	0	0	0	0	0	0	0	0	0	0	0	0	0	0	0	0	0	0	0	0	0	0	0.000	0.000	0.000	0.000	0.000	0.000	0.000	0.000	0.000	0.000	0.000	0.000	0.000	0.000	283	1076	4807	3706	3706	0.000	0.000	2699	2108	0	0	2075	1631	0	0	100	1	
4	9	2	01: M-01   LM00000092	lmo0285	17671	5483	100	103	95	32	49	49	6	79	75	0	158	127	68	18	18	4	82	78	0	0	0	0	0	0	0	0	0	0	0	0	0	0	0	0	0	0	0	0	0	0	0	0	0	0	0.000	0.000	0.000	0.000	0.000	0.000	0.000	0.000	0.000	0.000	0.000	0.000	0.000	0.000	283	1076	194	155	155	0.000	0.000	54	140	0	0	46	109	0	0	100	1	
4	10	2	01: M-04   LM00000906	lmo0288	17921	5483	100	105	100	43	49	49	5	76	69	0	96	75	44	18	18	3	78	74	0	0	0	0	0	0	0	0	0	0	0	0	0	0	0	0	0	0	0	0	0	0	0	0	0	0	0.000	0.000	0.000	0.000	0.000	0.000	0.000	0.000	0.000	0.000	0.000	0.000	0.000	0.000	283	1076	134	108	108	0.000	0.000	56	78	0	0	51	57	0	0	100	1	
4	11	2	01: M-07   LM00000909	lmo0291	18171	5483	100	2308	1839	1267	50	51	7	85	80	0	1092	873	561	17	18	5	86	80	0	0	0	0	0	0	0	0	0	0	0	0	0	0	0	0	0	0	0	0	0	0	0	0	0	0	0.000	0.000	0.000	0.000	0.000	0.000	0.000	0.000	0.000	0.000	0.000	0.000	0.000	0.000	283	1076	3333	2645	2645	0.000	0.000	2258	1075	0	0	1789	856	0	0	100	1	
4	12	2	01: M-10   LM00000094	lmo0294	18421	5483	100	56	57	9	50	50	5	53	28	0	83	66	32	18	18	3	82	75	0	0	0	0	0	0	0	0	0	0	0	0	0	0	0	0	0	0	0	0	0	0	0	0	0	0	0.000	0.000	0.000	0.000	0.000	0.000	0.000	0.000	0.000	0.000	0.000	0.000	0.000	0.000	283	1076	71	55	55	0.000	0.000	6	65	0	0	7	48	0	0	100	1	
4	13	2	01: M-13   LM00000097	lmo0297	18671	5483	100	52	53	5	50	57	45	0	0	0	85	67	33	19	30	80	9	0	0	0	0	0	0	0	0	0	0	0	0	0	0	0	0	0	0	0	0	0	0	0	0	0	0	0	0.000	0.000	0.000	0.000	0.000	0.000	0.000	0.000	0.000	0.000	0.000	0.000	0.000	0.000	283	1076	68	51	51	0.000	0.000	2	66	0	0	3	48	0	0	100	1	
4	14	2	01: M-16   LM00000100	lmo0300	18921	5483	100	60	63	14	48	50	9	61	31	0	103	81	46	18	20	12	72	69	0	0	0	0	0	0	0	0	0	0	0	0	0	0	0	0	0	0	0	0	0	0	0	0	0	0	0.000	0.000	0.000	0.000	0.000	0.000	0.000	0.000	0.000	0.000	0.000	0.000	0.000	0.000	283	1076	97	78	78	0.000	0.000	12	85	0	0	15	63	0	0	100	1	
4	15	2	01: M-19   LM00002187	lmo0303	19171	5483	100	60	60	10	49	51	8	65	31	0	98	78	39	19	19	4	78	73	0	0	0	0	0	0	0	0	0	0	0	0	0	0	0	0	0	0	0	0	0	0	0	0	0	0	0.000	0.000	0.000	0.000	0.000	0.000	0.000	0.000	0.000	0.000	0.000	0.000	0.000	0.000	283	1076	90	70	70	0.000	0.000	11	79	0	0	11	59	0	0	100	1	
4	16	2	01: M-22   LM00000103	lmo0306	19421	5483	100	53	54	7	51	51	6	28	11	0	88	66	35	19	20	9	66	63	0	0	0	0	0	0	0	0	0	0	0	0	0	0	0	0	0	0	0	0	0	0	0	0	0	0	0.000	0.000	0.000	0.000	0.000	0.000	0.000	0.000	0.000	0.000	0.000	0.000	0.000	0.000	283	1076	71	50	50	0.000	0.000	2	69	0	0	3	47	0	0	100	1	
4	17	2	02: A-01   EMPTY	EMPTY	19671	5483	100	50	52	12	49	49	6	24	8	0	21	25	18	20	20	6	22	8	0	0	0	0	0	0	0	0	0	0	0	0	0	0	0	0	0	0	0	0	0	0	0	0	0	0	0.000	0.000	0.000	0.000	0.000	0.000	0.000	0.000	0.000	0.000	0.000	0.000	0.000	0.000	283	1076	2	8	8	0.000	0.000	1	1	0	0	3	5	0	0	-75	1	
4	1	3	02: A-04   LM00000140	lmo0382	15671	5733	100	62	62	9	48	49	6	76	55	0	70	60	22	17	18	4	88	83	0	0	0	0	0	0	0	0	0	0	0	0	0	0	0	0	0	0	0	0	0	0	0	0	0	0	0.000	0.000	0.000	0.000	0.000	0.000	0.000	0.000	0.000	0.000	0.000	0.000	0.000	0.000	283	1076	67	57	57	0.000	0.000	14	53	0	0	14	43	0	0	100	1	
4	2	3	02: A-07   LM00000935	lmo0385	15921	5733	100	54	54	6	48	49	6	50	13	0	76	64	24	18	18	3	90	85	0	0	0	0	0	0	0	0	0	0	0	0	0	0	0	0	0	0	0	0	0	0	0	0	0	0	0.000	0.000	0.000	0.000	0.000	0.000	0.000	0.000	0.000	0.000	0.000	0.000	0.000	0.000	283	1076	64	52	52	0.000	0.000	6	58	0	0	6	46	0	0	100	1	
4	3	3	02: A-10   LM00000938	lmo0388	16171	5733	100	142	135	57	48	50	10	84	80	0	80	75	33	17	20	22	78	72	0	0	0	0	0	0	0	0	0	0	0	0	0	0	0	0	0	0	0	0	0	0	0	0	0	0	0.000	0.000	0.000	0.000	0.000	0.000	0.000	0.000	0.000	0.000	0.000	0.000	0.000	0.000	283	1076	157	145	145	0.000	0.000	94	63	0	0	87	58	0	0	100	1	
4	4	3	02: A-13   LM00000940	lmo0391	16421	5733	100	75	74	16	49	71	450	0	0	0	93	77	33	17	18	7	89	80	0	0	0	0	0	0	0	0	0	0	0	0	0	0	0	0	0	0	0	0	0	0	0	0	0	0	0.000	0.000	0.000	0.000	0.000	0.000	0.000	0.000	0.000	0.000	0.000	0.000	0.000	0.000	283	1076	102	85	85	0.000	0.000	26	76	0	0	25	60	0	0	100	1	
4	5	3	02: A-16   LM00000941	lmo0394	16671	5733	100	50	51	6	48	49	7	23	6	0	69	55	25	18	19	9	70	67	0	0	0	0	0	0	0	0	0	0	0	0	0	0	0	0	0	0	0	0	0	0	0	0	0	0	0.000	0.000	0.000	0.000	0.000	0.000	0.000	0.000	0.000	0.000	0.000	0.000	0.000	0.000	283	1076	53	40	40	0.000	0.000	2	51	0	0	3	37	0	0	100	1	
4	6	3	02: A-19   LM00000942	lmo0397	16921	5733	100	63	63	10	49	50	6	75	53	0	84	72	28	17	18	4	91	85	0	0	0	0	0	0	0	0	0	0	0	0	0	0	0	0	0	0	0	0	0	0	0	0	0	0	0.000	0.000	0.000	0.000	0.000	0.000	0.000	0.000	0.000	0.000	0.000	0.000	0.000	0.000	283	1076	81	69	69	0.000	0.000	14	67	0	0	14	55	0	0	100	1	
4	7	3	02: A-22   LM00000945	lmo0400	17171	5733	100	217	195	78	49	49	6	91	86	0	599	510	271	17	18	3	93	90	0	0	0	0	0	0	0	0	0	0	0	0	0	0	0	0	0	0	0	0	0	0	0	0	0	0	0.000	0.000	0.000	0.000	0.000	0.000	0.000	0.000	0.000	0.000	0.000	0.000	0.000	0.000	283	1076	750	639	639	0.000	0.000	168	582	0	0	146	493	0	0	100	1	
4	8	3	02: E-01   LM00003005	lmo0473	17421	5733	100	53	53	4	48	49	5	55	16	0	88	76	27	18	18	3	94	90	0	0	0	0	0	0	0	0	0	0	0	0	0	0	0	0	0	0	0	0	0	0	0	0	0	0	0.000	0.000	0.000	0.000	0.000	0.000	0.000	0.000	0.000	0.000	0.000	0.000	0.000	0.000	283	1076	75	63	63	0.000	0.000	5	70	0	0	5	58	0	0	100	1	
4	9	3	02: E-04   LM00002245	lmo0476	17671	5733	100	49	50	4	49	49	5	15	2	0	72	61	23	17	18	4	86	82	0	0	0	0	0	0	0	0	0	0	0	0	0	0	0	0	0	0	0	0	0	0	0	0	0	0	0.000	0.000	0.000	0.000	0.000	0.000	0.000	0.000	0.000	0.000	0.000	0.000	0.000	0.000	283	1076	55	45	45	0.000	0.000	0	55	0	0	1	44	0	0	100	1	
4	10	3	02: E-07   LM00000963	lmo0479	17921	5733	100	160	149	55	49	50	7	91	85	0	554	453	237	18	19	13	88	86	0	0	0	0	0	0	0	0	0	0	0	0	0	0	0	0	0	0	0	0	0	0	0	0	0	0	0.000	0.000	0.000	0.000	0.000	0.000	0.000	0.000	0.000	0.000	0.000	0.000	0.000	0.000	283	1076	647	535	535	0.000	0.000	111	536	0	0	100	435	0	0	100	1	
4	11	3	02: E-10   LM00000163	lmo0482	18171	5733	100	208	189	79	50	50	6	90	85	0	167	141	68	18	18	5	91	88	0	0	0	0	0	0	0	0	0	0	0	0	0	0	0	0	0	0	0	0	0	0	0	0	0	0	0.000	0.000	0.000	0.000	0.000	0.000	0.000	0.000	0.000	0.000	0.000	0.000	0.000	0.000	283	1076	307	262	262	0.000	0.000	158	149	0	0	139	123	0	0	100	1	
4	12	3	02: E-13   LM00000166	lmo0485	18421	5733	100	116	108	36	49	50	8	84	80	0	112	93	41	18	20	10	81	78	0	0	0	0	0	0	0	0	0	0	0	0	0	0	0	0	0	0	0	0	0	0	0	0	0	0	0.000	0.000	0.000	0.000	0.000	0.000	0.000	0.000	0.000	0.000	0.000	0.000	0.000	0.000	283	1076	161	134	134	0.000	0.000	67	94	0	0	59	75	0	0	100	1	
4	13	3	02: E-16   LM00000167	lmo0488	18671	5733	100	238	209	93	49	52	29	80	77	0	171	149	88	18	23	44	76	73	0	0	0	0	0	0	0	0	0	0	0	0	0	0	0	0	0	0	0	0	0	0	0	0	0	0	0.000	0.000	0.000	0.000	0.000	0.000	0.000	0.000	0.000	0.000	0.000	0.000	0.000	0.000	283	1076	342	291	291	0.000	0.000	189	153	0	0	160	131	0	0	100	1	
4	14	3	02: E-19   LM00000169	lmo0491	18921	5733	100	127	122	38	49	49	5	95	93	0	118	105	45	18	19	4	93	87	0	0	0	0	0	0	0	0	0	0	0	0	0	0	0	0	0	0	0	0	0	0	0	0	0	0	0.000	0.000	0.000	0.000	0.000	0.000	0.000	0.000	0.000	0.000	0.000	0.000	0.000	0.000	283	1076	178	160	160	0.000	0.000	78	100	0	0	73	87	0	0	100	1	
4	15	3	02: E-22   LM00000170	lmo0494	19171	5733	100	109	103	30	49	49	5	91	83	0	98	80	37	19	19	4	84	79	0	0	0	0	0	0	0	0	0	0	0	0	0	0	0	0	0	0	0	0	0	0	0	0	0	0	0.000	0.000	0.000	0.000	0.000	0.000	0.000	0.000	0.000	0.000	0.000	0.000	0.000	0.000	283	1076	139	115	115	0.000	0.000	60	79	0	0	54	61	0	0	100	1	
4	16	3	02: I-01   LM00001002	lmo0569	19421	5733	100	65	67	12	49	50	5	84	73	0	95	80	33	19	20	3	88	85	0	0	0	0	0	0	0	0	0	0	0	0	0	0	0	0	0	0	0	0	0	0	0	0	0	0	0.000	0.000	0.000	0.000	0.000	0.000	0.000	0.000	0.000	0.000	0.000	0.000	0.000	0.000	283	1076	92	79	79	0.000	0.000	16	76	0	0	18	61	0	0	100	1	
4	17	3	02: I-04   LM00001004	lmo0572	19671	5733	100	62	63	11	49	49	5	80	64	0	80	67	28	19	19	3	84	82	0	0	0	0	0	0	0	0	0	0	0	0	0	0	0	0	0	0	0	0	0	0	0	0	0	0	0.000	0.000	0.000	0.000	0.000	0.000	0.000	0.000	0.000	0.000	0.000	0.000	0.000	0.000	283	1076	74	62	62	0.000	0.000	13	61	0	0	14	48	0	0	100	1	
4	1	4	02: I-07   LM00000194	lmo0575	15671	5983	100	240	220	95	48	49	5	92	89	0	112	95	42	17	18	4	89	83	0	0	0	0	0	0	0	0	0	0	0	0	0	0	0	0	0	0	0	0	0	0	0	0	0	0	0.000	0.000	0.000	0.000	0.000	0.000	0.000	0.000	0.000	0.000	0.000	0.000	0.000	0.000	283	1076	287	250	250	0.000	0.000	192	95	0	0	172	78	0	0	100	1	
4	2	4	02: I-10   LM00000197	lmo0578	15921	5983	100	59	60	8	49	50	5	75	50	0	75	67	21	18	18	4	95	91	0	0	0	0	0	0	0	0	0	0	0	0	0	0	0	0	0	0	0	0	0	0	0	0	0	0	0.000	0.000	0.000	0.000	0.000	0.000	0.000	0.000	0.000	0.000	0.000	0.000	0.000	0.000	283	1076	67	60	60	0.000	0.000	10	57	0	0	11	49	0	0	100	1	
4	3	4	02: I-13   LM00001006	lmo0581	16171	5983	100	202	178	77	48	49	6	93	86	0	218	187	98	17	17	3	91	86	0	0	0	0	0	0	0	0	0	0	0	0	0	0	0	0	0	0	0	0	0	0	0	0	0	0	0.000	0.000	0.000	0.000	0.000	0.000	0.000	0.000	0.000	0.000	0.000	0.000	0.000	0.000	283	1076	355	300	300	0.000	0.000	154	201	0	0	130	170	0	0	100	1	
4	4	4	02: I-16   LM00001009	lmo0584	16421	5983	100	72	73	21	49	49	5	77	72	0	71	60	26	17	17	3	82	80	0	0	0	0	0	0	0	0	0	0	0	0	0	0	0	0	0	0	0	0	0	0	0	0	0	0	0.000	0.000	0.000	0.000	0.000	0.000	0.000	0.000	0.000	0.000	0.000	0.000	0.000	0.000	283	1076	77	67	67	0.000	0.000	23	54	0	0	24	43	0	0	100	1	
4	5	4	02: I-19   LM00001011	lmo0587	16671	5983	100	56	56	8	48	49	6	61	31	0	89	78	29	17	18	3	90	88	0	0	0	0	0	0	0	0	0	0	0	0	0	0	0	0	0	0	0	0	0	0	0	0	0	0	0.000	0.000	0.000	0.000	0.000	0.000	0.000	0.000	0.000	0.000	0.000	0.000	0.000	0.000	283	1076	80	69	69	0.000	0.000	8	72	0	0	8	61	0	0	100	1	
4	6	4	02: I-22   LM00001014	lmo0590	16921	5983	100	135	123	47	49	49	6	85	81	0	77	66	26	17	18	9	83	80	0	0	0	0	0	0	0	0	0	0	0	0	0	0	0	0	0	0	0	0	0	0	0	0	0	0	0.000	0.000	0.000	0.000	0.000	0.000	0.000	0.000	0.000	0.000	0.000	0.000	0.000	0.000	283	1076	146	123	123	0.000	0.000	86	60	0	0	74	49	0	0	100	1	
4	7	4	02: M-01   LM00001043	lmo0665	17171	5983	100	602	502	240	49	49	10	91	86	0	243	209	99	18	19	6	91	87	0	0	0	0	0	0	0	0	0	0	0	0	0	0	0	0	0	0	0	0	0	0	0	0	0	0	0.000	0.000	0.000	0.000	0.000	0.000	0.000	0.000	0.000	0.000	0.000	0.000	0.000	0.000	283	1076	778	644	644	0.000	0.000	553	225	0	0	453	191	0	0	100	1	
4	8	4	02: M-04   LM00000217	lmo0668	17421	5983	100	509	424	225	50	50	7	93	88	0	331	262	147	18	19	11	87	82	0	0	0	0	0	0	0	0	0	0	0	0	0	0	0	0	0	0	0	0	0	0	0	0	0	0	0.000	0.000	0.000	0.000	0.000	0.000	0.000	0.000	0.000	0.000	0.000	0.000	0.000	0.000	283	1076	772	618	618	0.000	0.000	459	313	0	0	374	244	0	0	100	1	
4	9	4	02: M-07   LM00000219	lmo0671	17671	5983	100	202	183	64	48	49	9	92	89	0	108	96	35	17	18	4	96	93	0	0	0	0	0	0	0	0	0	0	0	0	0	0	0	0	0	0	0	0	0	0	0	0	0	0	0.000	0.000	0.000	0.000	0.000	0.000	0.000	0.000	0.000	0.000	0.000	0.000	0.000	0.000	283	1076	245	214	214	0.000	0.000	154	91	0	0	135	79	0	0	100	1	
4	10	4	02: M-10   LM00000220	lmo0674	17921	5983	100	606	529	278	49	50	6	89	88	0	209	179	85	18	18	5	92	88	0	0	0	0	0	0	0	0	0	0	0	0	0	0	0	0	0	0	0	0	0	0	0	0	0	0	0.000	0.000	0.000	0.000	0.000	0.000	0.000	0.000	0.000	0.000	0.000	0.000	0.000	0.000	283	1076	748	641	641	0.000	0.000	557	191	0	0	480	161	0	0	100	1	
4	11	4	02: M-13   LM00001048	lmo0677	18171	5983	100	55	56	7	49	49	5	52	28	0	81	71	28	18	18	3	92	88	0	0	0	0	0	0	0	0	0	0	0	0	0	0	0	0	0	0	0	0	0	0	0	0	0	0	0.000	0.000	0.000	0.000	0.000	0.000	0.000	0.000	0.000	0.000	0.000	0.000	0.000	0.000	283	1076	69	60	60	0.000	0.000	6	63	0	0	7	53	0	0	100	1	
4	12	4	02: M-16   LM00000222	lmo0680	18421	5983	100	56	58	16	50	50	6	53	29	0	87	75	39	18	19	4	82	75	0	0	0	0	0	0	0	0	0	0	0	0	0	0	0	0	0	0	0	0	0	0	0	0	0	0	0.000	0.000	0.000	0.000	0.000	0.000	0.000	0.000	0.000	0.000	0.000	0.000	0.000	0.000	283	1076	75	65	65	0.000	0.000	6	69	0	0	8	57	0	0	100	1	
4	13	4	02: M-19   LM00001051	lmo0683	18671	5983	100	56	57	7	49	50	9	37	8	0	139	122	57	18	20	19	83	77	0	0	0	0	0	0	0	0	0	0	0	0	0	0	0	0	0	0	0	0	0	0	0	0	0	0	0.000	0.000	0.000	0.000	0.000	0.000	0.000	0.000	0.000	0.000	0.000	0.000	0.000	0.000	283	1076	128	112	112	0.000	0.000	7	121	0	0	8	104	0	0	100	1	
4	14	4	02: M-22   LM00000225	lmo0686	18921	5983	100	91	90	26	49	50	7	88	81	0	525	434	233	18	19	5	91	86	0	0	0	0	0	0	0	0	0	0	0	0	0	0	0	0	0	0	0	0	0	0	0	0	0	0	0.000	0.000	0.000	0.000	0.000	0.000	0.000	0.000	0.000	0.000	0.000	0.000	0.000	0.000	283	1076	549	457	457	0.000	0.000	42	507	0	0	41	416	0	0	100	1	
4	15	4	03: A-01   EMPTY	EMPTY	19171	5983	100	48	48	4	49	50	14	0	0	0	19	20	3	18	19	8	6	0	0	0	0	0	0	0	0	0	0	0	0	0	0	0	0	0	0	0	0	0	0	0	0	0	0	0	0.000	0.000	0.000	0.000	0.000	0.000	0.000	0.000	0.000	0.000	0.000	0.000	0.000	0.000	283	1076	0	1	1	0.000	0.000	-1	1	0	0	-1	2	0	0	-75	1	
4	16	4	03: A-04   LM00001084	lmo0762	19421	5983	100	123	116	38	48	49	6	89	83	0	85	74	29	18	18	3	90	87	0	0	0	0	0	0	0	0	0	0	0	0	0	0	0	0	0	0	0	0	0	0	0	0	0	0	0.000	0.000	0.000	0.000	0.000	0.000	0.000	0.000	0.000	0.000	0.000	0.000	0.000	0.000	283	1076	142	124	124	0.000	0.000	75	67	0	0	68	56	0	0	100	1	
4	17	4	03: A-07   LM00000248	lmo0765	19671	5983	100	50	50	5	49	49	5	19	5	0	79	67	25	18	18	2	88	86	0	0	0	0	0	0	0	0	0	0	0	0	0	0	0	0	0	0	0	0	0	0	0	0	0	0	0.000	0.000	0.000	0.000	0.000	0.000	0.000	0.000	0.000	0.000	0.000	0.000	0.000	0.000	283	1076	62	50	50	0.000	0.000	1	61	0	0	1	49	0	0	100	1	
4	1	5	03: A-10   LM00000251	lmo0768	15671	6233	100	49	49	4	48	49	5	15	2	0	63	55	21	17	18	3	87	83	0	0	0	0	0	0	0	0	0	0	0	0	0	0	0	0	0	0	0	0	0	0	0	0	0	0	0.000	0.000	0.000	0.000	0.000	0.000	0.000	0.000	0.000	0.000	0.000	0.000	0.000	0.000	283	1076	47	39	39	0.000	0.000	1	46	0	0	1	38	0	0	100	1	
4	2	5	03: A-13   LM00002319	lmo0771	15921	6233	100	84	83	25	49	49	7	82	75	0	92	83	41	18	18	4	82	80	0	0	0	0	0	0	0	0	0	0	0	0	0	0	0	0	0	0	0	0	0	0	0	0	0	0	0.000	0.000	0.000	0.000	0.000	0.000	0.000	0.000	0.000	0.000	0.000	0.000	0.000	0.000	283	1076	109	99	99	0.000	0.000	35	74	0	0	34	65	0	0	100	1	
4	3	5	03: A-16   LM00001091	lmo0774	16171	6233	100	97	97	26	48	48	5	95	89	0	103	94	31	17	18	3	97	95	0	0	0	0	0	0	0	0	0	0	0	0	0	0	0	0	0	0	0	0	0	0	0	0	0	0	0.000	0.000	0.000	0.000	0.000	0.000	0.000	0.000	0.000	0.000	0.000	0.000	0.000	0.000	283	1076	135	126	126	0.000	0.000	49	86	0	0	49	77	0	0	100	1	
4	4	5	03: A-19   LM00000252	lmo0777	16421	6233	100	144	136	45	48	49	6	94	91	0	106	93	35	17	17	3	95	93	0	0	0	0	0	0	0	0	0	0	0	0	0	0	0	0	0	0	0	0	0	0	0	0	0	0	0.000	0.000	0.000	0.000	0.000	0.000	0.000	0.000	0.000	0.000	0.000	0.000	0.000	0.000	283	1076	185	164	164	0.000	0.000	96	89	0	0	88	76	0	0	100	1	
4	5	5	03: A-22   LM00002322	lmo0780	16671	6233	100	48	49	5	49	52	52	0	0	0	74	64	24	17	20	36	74	8	0	0	0	0	0	0	0	0	0	0	0	0	0	0	0	0	0	0	0	0	0	0	0	0	0	0	0.000	0.000	0.000	0.000	0.000	0.000	0.000	0.000	0.000	0.000	0.000	0.000	0.000	0.000	283	1076	56	47	47	0.000	0.000	-1	57	0	0	0	47	0	0	100	1	
4	6	5	03: E-01   LM00002341	lmo0853	16921	6233	100	101	104	44	48	49	5	83	79	0	89	75	39	17	18	3	81	78	0	0	0	0	0	0	0	0	0	0	0	0	0	0	0	0	0	0	0	0	0	0	0	0	0	0	0.000	0.000	0.000	0.000	0.000	0.000	0.000	0.000	0.000	0.000	0.000	0.000	0.000	0.000	283	1076	125	114	114	0.000	0.000	53	72	0	0	56	58	0	0	100	1	
4	7	5	03: E-04   LM00001128	lmo0856	17171	6233	100	156	151	51	48	49	6	95	93	0	196	171	73	18	18	3	96	93	0	0	0	0	0	0	0	0	0	0	0	0	0	0	0	0	0	0	0	0	0	0	0	0	0	0	0.000	0.000	0.000	0.000	0.000	0.000	0.000	0.000	0.000	0.000	0.000	0.000	0.000	0.000	283	1076	286	256	256	0.000	0.000	108	178	0	0	103	153	0	0	100	1	
4	8	5	03: E-07   LM00000271	lmo0859	17421	6233	100	71	72	16	48	49	6	85	75	0	65	56	20	18	19	8	82	77	0	0	0	0	0	0	0	0	0	0	0	0	0	0	0	0	0	0	0	0	0	0	0	0	0	0	0.000	0.000	0.000	0.000	0.000	0.000	0.000	0.000	0.000	0.000	0.000	0.000	0.000	0.000	283	1076	70	62	62	0.000	0.000	23	47	0	0	24	38	0	0	100	1	
4	9	5	03: E-10   LM00001132	lmo0862	17671	6233	100	54	57	9	49	50	5	49	34	0	76	67	23	17	18	4	91	89	0	0	0	0	0	0	0	0	0	0	0	0	0	0	0	0	0	0	0	0	0	0	0	0	0	0	0.000	0.000	0.000	0.000	0.000	0.000	0.000	0.000	0.000	0.000	0.000	0.000	0.000	0.000	283	1076	64	58	58	0.000	0.000	5	59	0	0	8	50	0	0	100	1	
4	10	5	03: E-13   LM00001134	lmo0865	17921	6233	100	57	56	5	48	49	5	70	34	0	78	66	25	17	18	4	87	82	0	0	0	0	0	0	0	0	0	0	0	0	0	0	0	0	0	0	0	0	0	0	0	0	0	0	0.000	0.000	0.000	0.000	0.000	0.000	0.000	0.000	0.000	0.000	0.000	0.000	0.000	0.000	283	1076	70	57	57	0.000	0.000	9	61	0	0	8	49	0	0	100	1	
4	11	5	03: E-16   LM00001135	lmo0868	18171	6233	100	54	56	19	49	52	22	1	1	0	75	58	29	17	24	46	58	0	0	0	0	0	0	0	0	0	0	0	0	0	0	0	0	0	0	0	0	0	0	0	0	0	0	0	0.000	0.000	0.000	0.000	0.000	0.000	0.000	0.000	0.000	0.000	0.000	0.000	0.000	0.000	283	1076	63	48	48	0.000	0.000	5	58	0	0	7	41	0	0	100	1	
4	12	5	03: E-19   LM00000275	lmo0871	18421	6233	100	128	123	43	49	50	11	84	80	0	100	85	35	18	21	35	78	69	0	0	0	0	0	0	0	0	0	0	0	0	0	0	0	0	0	0	0	0	0	0	0	0	0	0	0.000	0.000	0.000	0.000	0.000	0.000	0.000	0.000	0.000	0.000	0.000	0.000	0.000	0.000	283	1076	161	141	141	0.000	0.000	79	82	0	0	74	67	0	0	100	1	
4	13	5	03: E-22   LM00002344	lmo0874	18671	6233	100	52	54	7	49	49	6	36	14	0	80	70	23	18	19	3	91	89	0	0	0	0	0	0	0	0	0	0	0	0	0	0	0	0	0	0	0	0	0	0	0	0	0	0	0.000	0.000	0.000	0.000	0.000	0.000	0.000	0.000	0.000	0.000	0.000	0.000	0.000	0.000	283	1076	65	57	57	0.000	0.000	3	62	0	0	5	52	0	0	100	1	
4	14	5	03: I-01   LM00002365	lmo0949	18921	6233	100	74	72	13	48	49	6	87	77	0	81	69	25	18	19	5	88	84	0	0	0	0	0	0	0	0	0	0	0	0	0	0	0	0	0	0	0	0	0	0	0	0	0	0	0.000	0.000	0.000	0.000	0.000	0.000	0.000	0.000	0.000	0.000	0.000	0.000	0.000	0.000	283	1076	89	75	75	0.000	0.000	26	63	0	0	24	51	0	0	100	1	
4	15	5	03: I-04   LM00002367	lmo0952	19171	6233	100	50	50	5	48	48	5	27	6	0	69	57	23	18	18	3	82	80	0	0	0	0	0	0	0	0	0	0	0	0	0	0	0	0	0	0	0	0	0	0	0	0	0	0	0.000	0.000	0.000	0.000	0.000	0.000	0.000	0.000	0.000	0.000	0.000	0.000	0.000	0.000	283	1076	53	41	41	0.000	0.000	2	51	0	0	2	39	0	0	100	1	
4	16	5	03: I-07   LM00000294	lmo0955	19421	6233	100	276	245	110	48	48	5	90	87	0	299	255	129	18	18	2	89	86	0	0	0	0	0	0	0	0	0	0	0	0	0	0	0	0	0	0	0	0	0	0	0	0	0	0	0.000	0.000	0.000	0.000	0.000	0.000	0.000	0.000	0.000	0.000	0.000	0.000	0.000	0.000	283	1076	509	434	434	0.000	0.000	228	281	0	0	197	237	0	0	100	1	
4	17	5	03: I-10   LM00000296	lmo0958	19671	6233	100	1477	1233	598	48	48	5	97	92	0	267	233	109	18	18	2	96	93	0	0	0	0	0	0	0	0	0	0	0	0	0	0	0	0	0	0	0	0	0	0	0	0	0	0	0.000	0.000	0.000	0.000	0.000	0.000	0.000	0.000	0.000	0.000	0.000	0.000	0.000	0.000	283	1076	1678	1400	1400	0.000	0.000	1429	249	0	0	1185	215	0	0	100	1	
4	1	6	03: I-13   LM00001178	lmo0961	15671	6483	100	134	125	43	49	50	7	87	84	0	153	132	65	17	18	10	85	82	0	0	0	0	0	0	0	0	0	0	0	0	0	0	0	0	0	0	0	0	0	0	0	0	0	0	0.000	0.000	0.000	0.000	0.000	0.000	0.000	0.000	0.000	0.000	0.000	0.000	0.000	0.000	283	1076	221	191	191	0.000	0.000	85	136	0	0	76	115	0	0	100	1	
4	2	6	03: I-16   LM00000297	lmo0964	15921	6483	100	411	362	150	49	49	6	97	94	0	236	207	82	18	18	3	96	94	0	0	0	0	0	0	0	0	0	0	0	0	0	0	0	0	0	0	0	0	0	0	0	0	0	0	0.000	0.000	0.000	0.000	0.000	0.000	0.000	0.000	0.000	0.000	0.000	0.000	0.000	0.000	283	1076	580	502	502	0.000	0.000	362	218	0	0	313	189	0	0	100	1	
4	3	6	03: I-19   LM00000298	lmo0967	16171	6483	100	113	109	30	48	48	5	95	91	0	92	86	28	17	18	3	96	94	0	0	0	0	0	0	0	0	0	0	0	0	0	0	0	0	0	0	0	0	0	0	0	0	0	0	0.000	0.000	0.000	0.000	0.000	0.000	0.000	0.000	0.000	0.000	0.000	0.000	0.000	0.000	283	1076	140	130	130	0.000	0.000	65	75	0	0	61	69	0	0	100	1	
4	4	6	03: I-22   LM00001182	lmo0970	16421	6483	100	126	122	36	49	49	6	93	90	0	122	109	45	17	18	4	92	89	0	0	0	0	0	0	0	0	0	0	0	0	0	0	0	0	0	0	0	0	0	0	0	0	0	0	0.000	0.000	0.000	0.000	0.000	0.000	0.000	0.000	0.000	0.000	0.000	0.000	0.000	0.000	283	1076	182	165	165	0.000	0.000	77	105	0	0	73	92	0	0	100	1	
4	5	6	03: M-01   LM00002395	lmo1045	16671	6483	100	109	108	38	48	49	6	90	82	0	110	95	41	17	18	3	93	87	0	0	0	0	0	0	0	0	0	0	0	0	0	0	0	0	0	0	0	0	0	0	0	0	0	0	0.000	0.000	0.000	0.000	0.000	0.000	0.000	0.000	0.000	0.000	0.000	0.000	0.000	0.000	283	1076	154	138	138	0.000	0.000	61	93	0	0	60	78	0	0	100	1	
4	6	6	03: M-04   LM00002396	lmo1048	16921	6483	100	79	80	19	48	50	10	84	73	0	115	103	43	17	18	8	90	85	0	0	0	0	0	0	0	0	0	0	0	0	0	0	0	0	0	0	0	0	0	0	0	0	0	0	0.000	0.000	0.000	0.000	0.000	0.000	0.000	0.000	0.000	0.000	0.000	0.000	0.000	0.000	283	1076	129	118	118	0.000	0.000	31	98	0	0	32	86	0	0	100	1	
4	7	6	03: M-07   LM00001222	lmo1051	17171	6483	100	186	161	89	49	50	8	71	68	0	137	105	68	18	18	3	75	71	0	0	0	0	0	0	0	0	0	0	0	0	0	0	0	0	0	0	0	0	0	0	0	0	0	0	0.000	0.000	0.000	0.000	0.000	0.000	0.000	0.000	0.000	0.000	0.000	0.000	0.000	0.000	283	1076	256	199	199	0.000	0.000	137	119	0	0	112	87	0	0	100	1	
4	8	6	03: M-10   LM00000316	lmo1054	17421	6483	100	2969	2431	1409	48	49	6	99	98	0	1154	921	531	17	18	4	90	88	0	0	0	0	0	0	0	0	0	0	0	0	0	0	0	0	0	0	0	0	0	0	0	0	0	0	0.000	0.000	0.000	0.000	0.000	0.000	0.000	0.000	0.000	0.000	0.000	0.000	0.000	0.000	283	1076	4058	3287	3287	0.000	0.000	2921	1137	0	0	2383	904	0	0	100	1	
4	9	6	03: M-13   LM00001224	lmo1057	17671	6483	100	280	245	105	49	49	5	92	89	0	259	225	108	18	18	6	88	87	0	0	0	0	0	0	0	0	0	0	0	0	0	0	0	0	0	0	0	0	0	0	0	0	0	0	0.000	0.000	0.000	0.000	0.000	0.000	0.000	0.000	0.000	0.000	0.000	0.000	0.000	0.000	283	1076	472	403	403	0.000	0.000	231	241	0	0	196	207	0	0	100	1	
4	10	6	03: M-16   LM00002398	lmo1060	17921	6483	100	49	50	4	49	49	5	10	2	0	76	66	22	17	18	3	95	94	0	0	0	0	0	0	0	0	0	0	0	0	0	0	0	0	0	0	0	0	0	0	0	0	0	0	0.000	0.000	0.000	0.000	0.000	0.000	0.000	0.000	0.000	0.000	0.000	0.000	0.000	0.000	283	1076	59	50	50	0.000	0.000	0	59	0	0	1	49	0	0	100	1	
4	11	6	03: M-19   LM00002401	lmo1063	18171	6483	100	52	52	5	49	49	5	35	11	0	75	64	23	17	18	3	90	87	0	0	0	0	0	0	0	0	0	0	0	0	0	0	0	0	0	0	0	0	0	0	0	0	0	0	0.000	0.000	0.000	0.000	0.000	0.000	0.000	0.000	0.000	0.000	0.000	0.000	0.000	0.000	283	1076	61	50	50	0.000	0.000	3	58	0	0	3	47	0	0	100	1	
4	12	6	03: M-22   LM00002402	lmo1066	18421	6483	100	172	150	56	49	50	7	91	87	0	128	113	51	18	19	5	90	87	0	0	0	0	0	0	0	0	0	0	0	0	0	0	0	0	0	0	0	0	0	0	0	0	0	0	0.000	0.000	0.000	0.000	0.000	0.000	0.000	0.000	0.000	0.000	0.000	0.000	0.000	0.000	283	1076	233	196	196	0.000	0.000	123	110	0	0	101	95	0	0	100	1	
4	13	6	04: A-01   EMPTY	EMPTY	18671	6483	100	50	50	6	49	50	5	21	7	0	18	19	3	18	19	4	12	1	0	0	0	0	0	0	0	0	0	0	0	0	0	0	0	0	0	0	0	0	0	0	0	0	0	0	0.000	0.000	0.000	0.000	0.000	0.000	0.000	0.000	0.000	0.000	0.000	0.000	0.000	0.000	283	1076	1	2	2	0.000	0.000	1	0	0	0	1	1	0	0	-75	1	
4	14	6	04: A-04   LM00000334	lmo1142	18921	6483	100	61	61	10	48	48	5	75	60	0	75	65	23	17	18	2	93	89	0	0	0	0	0	0	0	0	0	0	0	0	0	0	0	0	0	0	0	0	0	0	0	0	0	0	0.000	0.000	0.000	0.000	0.000	0.000	0.000	0.000	0.000	0.000	0.000	0.000	0.000	0.000	283	1076	71	61	61	0.000	0.000	13	58	0	0	13	48	0	0	100	1	
4	15	6	04: A-07   LM00001237	lmo1145	19171	6483	100	52	52	5	48	48	4	45	17	0	75	66	22	18	18	2	90	88	0	0	0	0	0	0	0	0	0	0	0	0	0	0	0	0	0	0	0	0	0	0	0	0	0	0	0.000	0.000	0.000	0.000	0.000	0.000	0.000	0.000	0.000	0.000	0.000	0.000	0.000	0.000	283	1076	61	52	52	0.000	0.000	4	57	0	0	4	48	0	0	100	1	
4	16	6	04: A-10   LM00001238	lmo1148	19421	6483	100	54	55	6	48	48	5	50	23	0	63	58	16	18	18	2	93	91	0	0	0	0	0	0	0	0	0	0	0	0	0	0	0	0	0	0	0	0	0	0	0	0	0	0	0.000	0.000	0.000	0.000	0.000	0.000	0.000	0.000	0.000	0.000	0.000	0.000	0.000	0.000	283	1076	51	47	47	0.000	0.000	6	45	0	0	7	40	0	0	100	1	
4	17	6	04: A-13   LM00002816	lmo1151	19671	6483	100	56	57	8	48	49	5	70	42	0	86	73	30	18	18	2	89	87	0	0	0	0	0	0	0	0	0	0	0	0	0	0	0	0	0	0	0	0	0	0	0	0	0	0	0.000	0.000	0.000	0.000	0.000	0.000	0.000	0.000	0.000	0.000	0.000	0.000	0.000	0.000	283	1076	76	64	64	0.000	0.000	8	68	0	0	9	55	0	0	100	1	
4	1	7	04: A-16   LM00001240	lmo1154	15671	6733	100	51	51	5	47	48	6	29	6	0	58	51	17	17	17	3	87	84	0	0	0	0	0	0	0	0	0	0	0	0	0	0	0	0	0	0	0	0	0	0	0	0	0	0	0.000	0.000	0.000	0.000	0.000	0.000	0.000	0.000	0.000	0.000	0.000	0.000	0.000	0.000	283	1076	45	38	38	0.000	0.000	4	41	0	0	4	34	0	0	100	1	
4	2	7	04: A-19   LM00001243	lmo1157	15921	6733	100	53	54	6	49	50	5	41	17	0	80	65	28	17	18	3	83	80	0	0	0	0	0	0	0	0	0	0	0	0	0	0	0	0	0	0	0	0	0	0	0	0	0	0	0.000	0.000	0.000	0.000	0.000	0.000	0.000	0.000	0.000	0.000	0.000	0.000	0.000	0.000	283	1076	67	53	53	0.000	0.000	4	63	0	0	5	48	0	0	100	1	
4	3	7	04: A-22   LM00001245	lmo1160	16171	6733	100	51	52	6	49	49	5	29	10	0	70	61	20	17	17	4	95	89	0	0	0	0	0	0	0	0	0	0	0	0	0	0	0	0	0	0	0	0	0	0	0	0	0	0	0.000	0.000	0.000	0.000	0.000	0.000	0.000	0.000	0.000	0.000	0.000	0.000	0.000	0.000	283	1076	55	47	47	0.000	0.000	2	53	0	0	3	44	0	0	100	1	
4	4	7	04: E-01   LM00000355	lmo1233	16421	6733	100	577	499	247	49	50	6	90	87	0	666	542	280	17	18	9	88	86	0	0	0	0	0	0	0	0	0	0	0	0	0	0	0	0	0	0	0	0	0	0	0	0	0	0	0.000	0.000	0.000	0.000	0.000	0.000	0.000	0.000	0.000	0.000	0.000	0.000	0.000	0.000	283	1076	1177	975	975	0.000	0.000	528	649	0	0	450	525	0	0	100	1	
4	5	7	04: E-04   LM00001288	lmo1236	16671	6733	100	96	89	32	48	48	5	77	70	0	84	66	36	17	18	7	70	67	0	0	0	0	0	0	0	0	0	0	0	0	0	0	0	0	0	0	0	0	0	0	0	0	0	0	0.000	0.000	0.000	0.000	0.000	0.000	0.000	0.000	0.000	0.000	0.000	0.000	0.000	0.000	283	1076	115	90	90	0.000	0.000	48	67	0	0	41	49	0	0	100	1	
4	6	7	04: E-07   LM00000356	lmo1239	16921	6733	100	241	199	102	49	50	7	81	74	0	154	123	70	17	19	11	75	73	0	0	0	0	0	0	0	0	0	0	0	0	0	0	0	0	0	0	0	0	0	0	0	0	0	0	0.000	0.000	0.000	0.000	0.000	0.000	0.000	0.000	0.000	0.000	0.000	0.000	0.000	0.000	283	1076	329	256	256	0.000	0.000	192	137	0	0	150	106	0	0	100	1	
4	7	7	04: E-10   LM00001292	lmo1242	17171	6733	100	51	50	5	48	49	5	28	5	0	62	52	20	18	18	4	79	76	0	0	0	0	0	0	0	0	0	0	0	0	0	0	0	0	0	0	0	0	0	0	0	0	0	0	0.000	0.000	0.000	0.000	0.000	0.000	0.000	0.000	0.000	0.000	0.000	0.000	0.000	0.000	283	1076	47	36	36	0.000	0.000	3	44	0	0	2	34	0	0	100	1	
4	8	7	04: E-13   LM00001294	lmo1245	17421	6733	100	74	74	20	48	49	5	79	73	0	85	77	37	17	18	3	91	85	0	0	0	0	0	0	0	0	0	0	0	0	0	0	0	0	0	0	0	0	0	0	0	0	0	0	0.000	0.000	0.000	0.000	0.000	0.000	0.000	0.000	0.000	0.000	0.000	0.000	0.000	0.000	283	1076	94	86	86	0.000	0.000	26	68	0	0	26	60	0	0	100	1	
4	9	7	04: E-16   LM00002475	lmo1248	17671	6733	100	64	65	11	48	49	5	87	70	0	77	68	24	17	17	3	95	90	0	0	0	0	0	0	0	0	0	0	0	0	0	0	0	0	0	0	0	0	0	0	0	0	0	0	0.000	0.000	0.000	0.000	0.000	0.000	0.000	0.000	0.000	0.000	0.000	0.000	0.000	0.000	283	1076	76	68	68	0.000	0.000	16	60	0	0	17	51	0	0	100	1	
4	10	7	04: E-19   LM00001297	lmo1251	17921	6733	100	50	51	5	49	49	6	17	1	0	64	56	19	17	18	4	89	87	0	0	0	0	0	0	0	0	0	0	0	0	0	0	0	0	0	0	0	0	0	0	0	0	0	0	0.000	0.000	0.000	0.000	0.000	0.000	0.000	0.000	0.000	0.000	0.000	0.000	0.000	0.000	283	1076	48	41	41	0.000	0.000	1	47	0	0	2	39	0	0	100	1	
4	11	7	04: E-22   LM00001300	lmo1254	18171	6733	100	191	170	63	50	51	7	94	88	0	246	214	104	18	19	9	86	84	0	0	0	0	0	0	0	0	0	0	0	0	0	0	0	0	0	0	0	0	0	0	0	0	0	0	0.000	0.000	0.000	0.000	0.000	0.000	0.000	0.000	0.000	0.000	0.000	0.000	0.000	0.000	283	1076	369	316	316	0.000	0.000	141	228	0	0	120	196	0	0	100	1	
4	12	7	04: I-01   LM00001332	lmo1329	18421	6733	100	54	54	6	49	51	6	35	10	0	77	64	25	18	20	25	76	68	0	0	0	0	0	0	0	0	0	0	0	0	0	0	0	0	0	0	0	0	0	0	0	0	0	0	0.000	0.000	0.000	0.000	0.000	0.000	0.000	0.000	0.000	0.000	0.000	0.000	0.000	0.000	283	1076	64	51	51	0.000	0.000	5	59	0	0	5	46	0	0	100	1	
4	13	7	04: I-04   LM00002496	lmo1332	18671	6733	100	148	142	45	49	49	5	95	92	0	138	124	47	18	18	2	94	94	0	0	0	0	0	0	0	0	0	0	0	0	0	0	0	0	0	0	0	0	0	0	0	0	0	0	0.000	0.000	0.000	0.000	0.000	0.000	0.000	0.000	0.000	0.000	0.000	0.000	0.000	0.000	283	1076	219	199	199	0.000	0.000	99	120	0	0	93	106	0	0	100	1	
4	14	7	04: I-07   LM00002818	lmo1335	18921	6733	100	703	619	272	48	48	5	95	90	0	1067	936	439	17	17	2	98	95	0	0	0	0	0	0	0	0	0	0	0	0	0	0	0	0	0	0	0	0	0	0	0	0	0	0	0.000	0.000	0.000	0.000	0.000	0.000	0.000	0.000	0.000	0.000	0.000	0.000	0.000	0.000	283	1076	1705	1490	1490	0.000	0.000	655	1050	0	0	571	919	0	0	100	1	
4	15	7	04: I-10   LM00001336	lmo1338	19171	6733	100	146	135	52	47	47	4	88	84	0	116	101	45	18	18	2	89	84	0	0	0	0	0	0	0	0	0	0	0	0	0	0	0	0	0	0	0	0	0	0	0	0	0	0	0.000	0.000	0.000	0.000	0.000	0.000	0.000	0.000	0.000	0.000	0.000	0.000	0.000	0.000	283	1076	197	171	171	0.000	0.000	99	98	0	0	88	83	0	0	100	1	
4	16	7	04: I-13   LM00002498	lmo1341	19421	6733	100	53	53	4	48	48	5	57	10	0	77	66	24	17	17	2	94	88	0	0	0	0	0	0	0	0	0	0	0	0	0	0	0	0	0	0	0	0	0	0	0	0	0	0	0.000	0.000	0.000	0.000	0.000	0.000	0.000	0.000	0.000	0.000	0.000	0.000	0.000	0.000	283	1076	65	54	54	0.000	0.000	5	60	0	0	5	49	0	0	100	1	
4	17	7	04: I-16   LM00002501	lmo1344	19671	6733	100	52	52	5	48	49	4	43	18	0	80	67	27	18	18	2	88	85	0	0	0	0	0	0	0	0	0	0	0	0	0	0	0	0	0	0	0	0	0	0	0	0	0	0	0.000	0.000	0.000	0.000	0.000	0.000	0.000	0.000	0.000	0.000	0.000	0.000	0.000	0.000	283	1076	66	53	53	0.000	0.000	4	62	0	0	4	49	0	0	100	1	
4	1	8	04: I-19   LM00002503	lmo1347	15671	6983	100	49	49	5	48	49	5	24	4	0	65	57	18	17	17	3	92	89	0	0	0	0	0	0	0	0	0	0	0	0	0	0	0	0	0	0	0	0	0	0	0	0	0	0	0.000	0.000	0.000	0.000	0.000	0.000	0.000	0.000	0.000	0.000	0.000	0.000	0.000	0.000	283	1076	49	41	41	0.000	0.000	1	48	0	0	1	40	0	0	100	1	
4	2	8	04: I-22   LM00001342	lmo1350	15921	6983	100	119	111	39	49	49	5	86	81	0	113	98	48	17	18	3	89	84	0	0	0	0	0	0	0	0	0	0	0	0	0	0	0	0	0	0	0	0	0	0	0	0	0	0	0.000	0.000	0.000	0.000	0.000	0.000	0.000	0.000	0.000	0.000	0.000	0.000	0.000	0.000	283	1076	166	143	143	0.000	0.000	70	96	0	0	62	81	0	0	100	1	
4	3	8	04: M-01   LM00001393	lmo1425	16171	6983	100	3494	2798	1510	48	49	6	99	94	0	684	564	303	17	18	3	94	90	0	0	0	0	0	0	0	0	0	0	0	0	0	0	0	0	0	0	0	0	0	0	0	0	0	0	0.000	0.000	0.000	0.000	0.000	0.000	0.000	0.000	0.000	0.000	0.000	0.000	0.000	0.000	283	1076	4113	3297	3297	0.000	0.000	3446	667	0	0	2750	547	0	0	100	1	
4	4	8	04: M-04   LM00000397	lmo1428	16421	6983	100	301	261	112	48	49	6	89	87	0	129	112	49	17	18	12	86	83	0	0	0	0	0	0	0	0	0	0	0	0	0	0	0	0	0	0	0	0	0	0	0	0	0	0	0.000	0.000	0.000	0.000	0.000	0.000	0.000	0.000	0.000	0.000	0.000	0.000	0.000	0.000	283	1076	365	308	308	0.000	0.000	253	112	0	0	213	95	0	0	100	1	
4	5	8	04: M-07   LM00000398	lmo1431	16671	6983	100	161	143	55	48	48	5	94	89	0	182	152	76	17	18	3	95	90	0	0	0	0	0	0	0	0	0	0	0	0	0	0	0	0	0	0	0	0	0	0	0	0	0	0	0.000	0.000	0.000	0.000	0.000	0.000	0.000	0.000	0.000	0.000	0.000	0.000	0.000	0.000	283	1076	278	230	230	0.000	0.000	113	165	0	0	95	135	0	0	100	1	
4	6	8	04: M-10   LM00000399	lmo1434	16921	6983	100	484	424	189	48	49	6	95	90	0	261	234	101	17	18	4	94	90	0	0	0	0	0	0	0	0	0	0	0	0	0	0	0	0	0	0	0	0	0	0	0	0	0	0	0.000	0.000	0.000	0.000	0.000	0.000	0.000	0.000	0.000	0.000	0.000	0.000	0.000	0.000	283	1076	680	593	593	0.000	0.000	436	244	0	0	376	217	0	0	100	1	
4	7	8	04: M-13   LM00001400	lmo1437	17171	6983	100	163	145	57	49	50	7	87	82	0	116	101	45	18	19	7	88	84	0	0	0	0	0	0	0	0	0	0	0	0	0	0	0	0	0	0	0	0	0	0	0	0	0	0	0.000	0.000	0.000	0.000	0.000	0.000	0.000	0.000	0.000	0.000	0.000	0.000	0.000	0.000	283	1076	212	179	179	0.000	0.000	114	98	0	0	96	83	0	0	100	1	
4	8	8	04: M-16   LM00001402	lmo1440	17421	6983	100	53	53	6	49	49	5	40	12	0	67	55	22	18	18	3	83	80	0	0	0	0	0	0	0	0	0	0	0	0	0	0	0	0	0	0	0	0	0	0	0	0	0	0	0.000	0.000	0.000	0.000	0.000	0.000	0.000	0.000	0.000	0.000	0.000	0.000	0.000	0.000	283	1076	53	41	41	0.000	0.000	4	49	0	0	4	37	0	0	100	1	
4	9	8	04: M-19   LM00002517	lmo1443	17671	6983	100	92	99	65	49	50	7	85	75	0	83	89	104	17	18	6	81	79	0	0	0	0	0	0	0	0	0	0	0	0	0	0	0	0	0	0	0	0	0	0	0	0	0	0	0.000	0.000	0.000	0.000	0.000	0.000	0.000	0.000	0.000	0.000	0.000	0.000	0.000	0.000	283	1076	109	122	122	0.000	0.000	43	66	0	0	50	72	0	0	100	1	
4	10	8	04: M-22   LM00001406	lmo1446	17921	6983	100	57	57	7	49	50	6	57	24	0	69	63	23	17	18	6	90	83	0	0	0	0	0	0	0	0	0	0	0	0	0	0	0	0	0	0	0	0	0	0	0	0	0	0	0.000	0.000	0.000	0.000	0.000	0.000	0.000	0.000	0.000	0.000	0.000	0.000	0.000	0.000	283	1076	60	54	54	0.000	0.000	8	52	0	0	8	46	0	0	100	1	
4	11	8	05: A-01   EMPTY	EMPTY	18171	6983	100	51	51	5	49	50	5	28	6	0	19	19	3	18	18	4	21	4	0	0	0	0	0	0	0	0	0	0	0	0	0	0	0	0	0	0	0	0	0	0	0	0	0	0	0.000	0.000	0.000	0.000	0.000	0.000	0.000	0.000	0.000	0.000	0.000	0.000	0.000	0.000	283	1076	3	3	3	0.000	0.000	2	1	0	0	2	1	0	0	-75	1	
4	12	8	05: A-04   LM00001448	lmo1522	18421	6983	100	92	90	22	48	49	5	93	87	0	79	71	24	18	18	3	96	91	0	0	0	0	0	0	0	0	0	0	0	0	0	0	0	0	0	0	0	0	0	0	0	0	0	0	0.000	0.000	0.000	0.000	0.000	0.000	0.000	0.000	0.000	0.000	0.000	0.000	0.000	0.000	283	1076	105	95	95	0.000	0.000	44	61	0	0	42	53	0	0	100	1	
4	13	8	05: A-07   LM00000421	lmo1525	18671	6983	100	251	237	106	48	48	5	96	93	0	169	148	69	17	17	2	92	88	0	0	0	0	0	0	0	0	0	0	0	0	0	0	0	0	0	0	0	0	0	0	0	0	0	0	0.000	0.000	0.000	0.000	0.000	0.000	0.000	0.000	0.000	0.000	0.000	0.000	0.000	0.000	283	1076	355	320	320	0.000	0.000	203	152	0	0	189	131	0	0	100	1	
4	14	8	05: A-10   LM00001452	lmo1528	18921	6983	100	157	143	52	49	49	5	91	86	0	183	161	79	17	17	2	88	84	0	0	0	0	0	0	0	0	0	0	0	0	0	0	0	0	0	0	0	0	0	0	0	0	0	0	0.000	0.000	0.000	0.000	0.000	0.000	0.000	0.000	0.000	0.000	0.000	0.000	0.000	0.000	283	1076	274	238	238	0.000	0.000	108	166	0	0	94	144	0	0	100	1	
4	15	8	05: A-13   LM00001453	lmo1531	19171	6983	100	65	66	14	48	48	5	81	73	0	73	59	28	17	18	2	80	77	0	0	0	0	0	0	0	0	0	0	0	0	0	0	0	0	0	0	0	0	0	0	0	0	0	0	0.000	0.000	0.000	0.000	0.000	0.000	0.000	0.000	0.000	0.000	0.000	0.000	0.000	0.000	283	1076	73	60	60	0.000	0.000	17	56	0	0	18	42	0	0	100	1	
4	16	8	05: A-16   LM00002532	lmo1534	19421	6983	100	88	84	18	48	48	5	93	87	0	89	82	28	18	18	2	93	92	0	0	0	0	0	0	0	0	0	0	0	0	0	0	0	0	0	0	0	0	0	0	0	0	0	0	0.000	0.000	0.000	0.000	0.000	0.000	0.000	0.000	0.000	0.000	0.000	0.000	0.000	0.000	283	1076	111	100	100	0.000	0.000	40	71	0	0	36	64	0	0	100	1	
4	17	8	05: A-19   LM00000424	lmo1537	19671	6983	100	212	191	78	49	49	6	88	86	0	204	177	82	18	19	7	88	88	0	0	0	0	0	0	0	0	0	0	0	0	0	0	0	0	0	0	0	0	0	0	0	0	0	0	0.000	0.000	0.000	0.000	0.000	0.000	0.000	0.000	0.000	0.000	0.000	0.000	0.000	0.000	283	1076	349	301	301	0.000	0.000	163	186	0	0	142	159	0	0	100	1	
4	1	9	05: A-22   LM00000426	lmo1540	15671	7233	100	3961	3316	1991	49	50	7	95	91	0	2566	2145	1296	17	18	10	90	87	0	0	0	0	0	0	0	0	0	0	0	0	0	0	0	0	0	0	0	0	0	0	0	0	0	0	0.000	0.000	0.000	0.000	0.000	0.000	0.000	0.000	0.000	0.000	0.000	0.000	0.000	0.000	283	1076	6461	5395	5395	0.000	0.000	3912	2549	0	0	3267	2128	0	0	100	1	
4	2	9	05: E-01   LM00002548	lmo1613	15921	7233	100	62	63	11	49	49	6	73	60	0	72	62	25	17	18	6	83	79	0	0	0	0	0	0	0	0	0	0	0	0	0	0	0	0	0	0	0	0	0	0	0	0	0	0	0.000	0.000	0.000	0.000	0.000	0.000	0.000	0.000	0.000	0.000	0.000	0.000	0.000	0.000	283	1076	68	59	59	0.000	0.000	13	55	0	0	14	45	0	0	100	1	
4	3	9	05: E-04   LM00002549	lmo1616	16171	7233	100	62	62	10	50	50	6	72	47	0	74	66	22	17	18	5	92	87	0	0	0	0	0	0	0	0	0	0	0	0	0	0	0	0	0	0	0	0	0	0	0	0	0	0	0.000	0.000	0.000	0.000	0.000	0.000	0.000	0.000	0.000	0.000	0.000	0.000	0.000	0.000	283	1076	69	61	61	0.000	0.000	12	57	0	0	12	49	0	0	100	1	
4	4	9	05: E-07   LM00001497	lmo1619	16421	7233	100	113	106	36	49	51	32	74	48	0	115	95	47	17	21	51	72	37	0	0	0	0	0	0	0	0	0	0	0	0	0	0	0	0	0	0	0	0	0	0	0	0	0	0	0.000	0.000	0.000	0.000	0.000	0.000	0.000	0.000	0.000	0.000	0.000	0.000	0.000	0.000	283	1076	162	135	135	0.000	0.000	64	98	0	0	57	78	0	0	100	1	
4	5	9	05: E-10   LM00001500	lmo1622	16671	7233	100	51	53	9	47	48	5	47	17	0	71	73	57	17	18	3	89	88	0	0	0	0	0	0	0	0	0	0	0	0	0	0	0	0	0	0	0	0	0	0	0	0	0	0	0.000	0.000	0.000	0.000	0.000	0.000	0.000	0.000	0.000	0.000	0.000	0.000	0.000	0.000	283	1076	58	62	62	0.000	0.000	4	54	0	0	6	56	0	0	100	1	
4	6	9	05: E-13   LM00002551	lmo1625	16921	7233	100	50	51	5	49	49	5	24	6	0	61	52	19	17	17	2	86	83	0	0	0	0	0	0	0	0	0	0	0	0	0	0	0	0	0	0	0	0	0	0	0	0	0	0	0.000	0.000	0.000	0.000	0.000	0.000	0.000	0.000	0.000	0.000	0.000	0.000	0.000	0.000	283	1076	45	37	37	0.000	0.000	1	44	0	0	2	35	0	0	100	1	
4	7	9	05: E-16   LM00001505	lmo1628	17171	7233	100	51	51	6	49	49	5	23	10	0	62	53	21	17	18	2	86	84	0	0	0	0	0	0	0	0	0	0	0	0	0	0	0	0	0	0	0	0	0	0	0	0	0	0	0.000	0.000	0.000	0.000	0.000	0.000	0.000	0.000	0.000	0.000	0.000	0.000	0.000	0.000	283	1076	47	38	38	0.000	0.000	2	45	0	0	2	36	0	0	100	1	
4	8	9	05: E-19   LM00001507	lmo1631	17421	7233	100	56	57	7	48	49	5	73	43	0	62	53	21	18	18	4	80	77	0	0	0	0	0	0	0	0	0	0	0	0	0	0	0	0	0	0	0	0	0	0	0	0	0	0	0.000	0.000	0.000	0.000	0.000	0.000	0.000	0.000	0.000	0.000	0.000	0.000	0.000	0.000	283	1076	52	44	44	0.000	0.000	8	44	0	0	9	35	0	0	100	1	
4	9	9	05: E-22   LM00000449	lmo1634	17671	7233	100	5588	4760	2662	49	50	6	98	95	0	1656	1378	733	17	19	10	89	87	0	0	0	0	0	0	0	0	0	0	0	0	0	0	0	0	0	0	0	0	0	0	0	0	0	0	0.000	0.000	0.000	0.000	0.000	0.000	0.000	0.000	0.000	0.000	0.000	0.000	0.000	0.000	283	1076	7178	6072	6072	0.000	0.000	5539	1639	0	0	4711	1361	0	0	100	1	
4	10	9	05: I-01   LM00001555	lmo1709	17921	7233	100	205	182	68	51	51	5	95	92	0	228	193	91	18	18	4	92	88	0	0	0	0	0	0	0	0	0	0	0	0	0	0	0	0	0	0	0	0	0	0	0	0	0	0	0.000	0.000	0.000	0.000	0.000	0.000	0.000	0.000	0.000	0.000	0.000	0.000	0.000	0.000	283	1076	364	306	306	0.000	0.000	154	210	0	0	131	175	0	0	100	1	
4	11	9	05: I-04   LM00001557	lmo1712	18171	7233	100	283	252	116	50	50	5	92	86	0	114	99	42	17	18	3	90	88	0	0	0	0	0	0	0	0	0	0	0	0	0	0	0	0	0	0	0	0	0	0	0	0	0	0	0.000	0.000	0.000	0.000	0.000	0.000	0.000	0.000	0.000	0.000	0.000	0.000	0.000	0.000	283	1076	330	284	284	0.000	0.000	233	97	0	0	202	82	0	0	100	1	
4	12	9	05: I-07   LM00001559	lmo1715	18421	7233	100	51	51	4	49	49	5	20	4	0	66	56	20	18	18	4	83	81	0	0	0	0	0	0	0	0	0	0	0	0	0	0	0	0	0	0	0	0	0	0	0	0	0	0	0.000	0.000	0.000	0.000	0.000	0.000	0.000	0.000	0.000	0.000	0.000	0.000	0.000	0.000	283	1076	50	40	40	0.000	0.000	2	48	0	0	2	38	0	0	100	1	
4	13	9	05: I-10   LM00000466	lmo1718	18671	7233	100	365	295	167	48	48	5	84	80	0	229	189	114	17	17	2	83	80	0	0	0	0	0	0	0	0	0	0	0	0	0	0	0	0	0	0	0	0	0	0	0	0	0	0	0.000	0.000	0.000	0.000	0.000	0.000	0.000	0.000	0.000	0.000	0.000	0.000	0.000	0.000	283	1076	529	419	419	0.000	0.000	317	212	0	0	247	172	0	0	100	1	
4	14	9	05: I-13   LM00001561	lmo1721	18921	7233	100	163	143	66	48	48	4	81	75	0	126	100	55	17	17	2	82	77	0	0	0	0	0	0	0	0	0	0	0	0	0	0	0	0	0	0	0	0	0	0	0	0	0	0	0.000	0.000	0.000	0.000	0.000	0.000	0.000	0.000	0.000	0.000	0.000	0.000	0.000	0.000	283	1076	224	178	178	0.000	0.000	115	109	0	0	95	83	0	0	100	1	
4	15	9	05: I-16   LM00001563	lmo1724	19171	7233	100	58	59	8	48	48	5	75	51	0	75	62	27	18	18	2	82	78	0	0	0	0	0	0	0	0	0	0	0	0	0	0	0	0	0	0	0	0	0	0	0	0	0	0	0.000	0.000	0.000	0.000	0.000	0.000	0.000	0.000	0.000	0.000	0.000	0.000	0.000	0.000	283	1076	67	55	55	0.000	0.000	10	57	0	0	11	44	0	0	100	1	
4	16	9	05: I-19   LM00000468	lmo1727	19421	7233	100	116	111	33	48	48	5	93	88	0	86	77	28	17	18	3	93	90	0	0	0	0	0	0	0	0	0	0	0	0	0	0	0	0	0	0	0	0	0	0	0	0	0	0	0.000	0.000	0.000	0.000	0.000	0.000	0.000	0.000	0.000	0.000	0.000	0.000	0.000	0.000	283	1076	137	123	123	0.000	0.000	68	69	0	0	63	60	0	0	100	1	
4	17	9	05: I-22   LM00000471	lmo1730	19671	7233	100	677	556	294	48	49	6	90	86	0	362	298	163	18	18	5	89	84	0	0	0	0	0	0	0	0	0	0	0	0	0	0	0	0	0	0	0	0	0	0	0	0	0	0	0.000	0.000	0.000	0.000	0.000	0.000	0.000	0.000	0.000	0.000	0.000	0.000	0.000	0.000	283	1076	973	788	788	0.000	0.000	629	344	0	0	508	280	0	0	100	1	
4	1	10	05: M-01   LM00001610	lmo1805	15671	7483	100	96	92	26	49	49	5	90	81	0	84	73	30	17	17	4	91	88	0	0	0	0	0	0	0	0	0	0	0	0	0	0	0	0	0	0	0	0	0	0	0	0	0	0	0.000	0.000	0.000	0.000	0.000	0.000	0.000	0.000	0.000	0.000	0.000	0.000	0.000	0.000	283	1076	114	99	99	0.000	0.000	47	67	0	0	43	56	0	0	100	1	
4	2	10	05: M-04   LM00000492	lmo1808	15921	7483	100	318	280	127	48	49	5	94	92	0	289	241	125	17	18	3	89	87	0	0	0	0	0	0	0	0	0	0	0	0	0	0	0	0	0	0	0	0	0	0	0	0	0	0	0.000	0.000	0.000	0.000	0.000	0.000	0.000	0.000	0.000	0.000	0.000	0.000	0.000	0.000	283	1076	542	456	456	0.000	0.000	270	272	0	0	232	224	0	0	100	1	
4	3	10	05: M-07   LM00000493	lmo1811	16171	7483	100	164	160	47	48	49	5	98	97	0	130	127	40	17	17	2	100	99	0	0	0	0	0	0	0	0	0	0	0	0	0	0	0	0	0	0	0	0	0	0	0	0	0	0	0.000	0.000	0.000	0.000	0.000	0.000	0.000	0.000	0.000	0.000	0.000	0.000	0.000	0.000	283	1076	229	222	222	0.000	0.000	116	113	0	0	112	110	0	0	100	1	
4	4	10	05: M-10   LM00001614	lmo1814	16421	7483	100	359	294	153	48	49	7	84	83	0	165	146	79	17	17	4	87	83	0	0	0	0	0	0	0	0	0	0	0	0	0	0	0	0	0	0	0	0	0	0	0	0	0	0	0.000	0.000	0.000	0.000	0.000	0.000	0.000	0.000	0.000	0.000	0.000	0.000	0.000	0.000	283	1076	459	375	375	0.000	0.000	311	148	0	0	246	129	0	0	100	1	
4	5	10	05: M-13   LM00001616	lmo1817	16671	7483	100	151	144	49	48	48	5	91	89	0	203	182	76	17	17	3	95	91	0	0	0	0	0	0	0	0	0	0	0	0	0	0	0	0	0	0	0	0	0	0	0	0	0	0	0.000	0.000	0.000	0.000	0.000	0.000	0.000	0.000	0.000	0.000	0.000	0.000	0.000	0.000	283	1076	289	261	261	0.000	0.000	103	186	0	0	96	165	0	0	100	1	
4	6	10	05: M-16   LM00001619	lmo1820	16921	7483	100	455	387	207	48	49	5	89	84	0	305	252	142	17	17	3	89	85	0	0	0	0	0	0	0	0	0	0	0	0	0	0	0	0	0	0	0	0	0	0	0	0	0	0	0.000	0.000	0.000	0.000	0.000	0.000	0.000	0.000	0.000	0.000	0.000	0.000	0.000	0.000	283	1076	695	574	574	0.000	0.000	407	288	0	0	339	235	0	0	100	1	
4	7	10	05: M-19   LM00002583	lmo1823	17171	7483	100	158	148	49	48	49	5	93	92	0	137	124	52	17	18	4	93	91	0	0	0	0	0	0	0	0	0	0	0	0	0	0	0	0	0	0	0	0	0	0	0	0	0	0	0.000	0.000	0.000	0.000	0.000	0.000	0.000	0.000	0.000	0.000	0.000	0.000	0.000	0.000	283	1076	230	207	207	0.000	0.000	110	120	0	0	100	107	0	0	100	1	
4	8	10	05: M-22   LM00002584	lmo1826	17421	7483	100	365	312	157	48	49	8	86	83	0	240	196	104	18	18	4	88	85	0	0	0	0	0	0	0	0	0	0	0	0	0	0	0	0	0	0	0	0	0	0	0	0	0	0	0.000	0.000	0.000	0.000	0.000	0.000	0.000	0.000	0.000	0.000	0.000	0.000	0.000	0.000	283	1076	539	442	442	0.000	0.000	317	222	0	0	264	178	0	0	100	1	
4	9	10	06: A-01   EMPTY	EMPTY	17671	7483	100	49	51	13	48	49	5	20	8	0	20	24	21	18	19	4	35	10	0	0	0	0	0	0	0	0	0	0	0	0	0	0	0	0	0	0	0	0	0	0	0	0	0	0	0.000	0.000	0.000	0.000	0.000	0.000	0.000	0.000	0.000	0.000	0.000	0.000	0.000	0.000	283	1076	3	9	9	0.000	0.000	1	2	0	0	3	6	0	0	-75	1	
4	10	10	06: A-04   LM00001668	lmo1902	17921	7483	100	102	99	32	49	50	6	87	81	0	86	74	29	18	18	3	88	86	0	0	0	0	0	0	0	0	0	0	0	0	0	0	0	0	0	0	0	0	0	0	0	0	0	0	0.000	0.000	0.000	0.000	0.000	0.000	0.000	0.000	0.000	0.000	0.000	0.000	0.000	0.000	283	1076	121	106	106	0.000	0.000	53	68	0	0	50	56	0	0	100	1	
4	11	10	06: A-07   LM00001670	lmo1905	18171	7483	100	106	100	34	49	49	5	81	78	0	120	104	53	17	18	3	83	81	0	0	0	0	0	0	0	0	0	0	0	0	0	0	0	0	0	0	0	0	0	0	0	0	0	0	0.000	0.000	0.000	0.000	0.000	0.000	0.000	0.000	0.000	0.000	0.000	0.000	0.000	0.000	283	1076	160	138	138	0.000	0.000	57	103	0	0	51	87	0	0	100	1	
4	12	10	06: A-10   LM00001673	lmo1908	18421	7483	100	72	73	14	48	48	5	92	86	0	79	71	23	17	17	2	95	92	0	0	0	0	0	0	0	0	0	0	0	0	0	0	0	0	0	0	0	0	0	0	0	0	0	0	0.000	0.000	0.000	0.000	0.000	0.000	0.000	0.000	0.000	0.000	0.000	0.000	0.000	0.000	283	1076	86	79	79	0.000	0.000	24	62	0	0	25	54	0	0	100	1	
4	13	10	06: A-13   LM00000512	lmo1911	18671	7483	100	57	58	7	47	47	4	82	60	0	73	62	25	17	17	2	89	84	0	0	0	0	0	0	0	0	0	0	0	0	0	0	0	0	0	0	0	0	0	0	0	0	0	0	0.000	0.000	0.000	0.000	0.000	0.000	0.000	0.000	0.000	0.000	0.000	0.000	0.000	0.000	283	1076	66	56	56	0.000	0.000	10	56	0	0	11	45	0	0	100	1	
4	14	10	06: A-16   LM00000514	lmo1914	18921	7483	100	198	174	74	48	48	5	92	87	0	158	138	67	17	17	2	93	86	0	0	0	0	0	0	0	0	0	0	0	0	0	0	0	0	0	0	0	0	0	0	0	0	0	0	0.000	0.000	0.000	0.000	0.000	0.000	0.000	0.000	0.000	0.000	0.000	0.000	0.000	0.000	283	1076	291	247	247	0.000	0.000	150	141	0	0	126	121	0	0	100	1	
4	15	10	06: A-19   LM00001676	lmo1917	19171	7483	100	161	138	65	47	48	4	80	76	0	124	99	54	18	18	2	83	78	0	0	0	0	0	0	0	0	0	0	0	0	0	0	0	0	0	0	0	0	0	0	0	0	0	0	0.000	0.000	0.000	0.000	0.000	0.000	0.000	0.000	0.000	0.000	0.000	0.000	0.000	0.000	283	1076	220	172	172	0.000	0.000	114	106	0	0	91	81	0	0	100	1	
4	16	10	06: A-22   LM00001679	lmo1920	19421	7483	100	55	55	9	48	48	5	59	34	0	72	56	28	18	18	2	75	73	0	0	0	0	0	0	0	0	0	0	0	0	0	0	0	0	0	0	0	0	0	0	0	0	0	0	0.000	0.000	0.000	0.000	0.000	0.000	0.000	0.000	0.000	0.000	0.000	0.000	0.000	0.000	283	1076	61	45	45	0.000	0.000	7	54	0	0	7	38	0	0	100	1	
4	17	10	06: E-01   LM00000534	lmo1993	19671	7483	100	105	98	36	47	48	5	85	77	0	91	74	36	18	18	2	82	78	0	0	0	0	0	0	0	0	0	0	0	0	0	0	0	0	0	0	0	0	0	0	0	0	0	0	0.000	0.000	0.000	0.000	0.000	0.000	0.000	0.000	0.000	0.000	0.000	0.000	0.000	0.000	283	1076	131	107	107	0.000	0.000	58	73	0	0	51	56	0	0	100	1	
4	1	11	06: E-04   LM00001719	lmo1996	15671	7733	100	60	60	9	49	49	5	76	56	0	69	59	22	17	17	3	87	84	0	0	0	0	0	0	0	0	0	0	0	0	0	0	0	0	0	0	0	0	0	0	0	0	0	0	0.000	0.000	0.000	0.000	0.000	0.000	0.000	0.000	0.000	0.000	0.000	0.000	0.000	0.000	283	1076	63	53	53	0.000	0.000	11	52	0	0	11	42	0	0	100	1	
4	2	11	06: E-07   LM00002616	lmo1999	15921	7733	100	74	75	15	49	49	5	90	83	0	91	79	35	17	18	3	90	86	0	0	0	0	0	0	0	0	0	0	0	0	0	0	0	0	0	0	0	0	0	0	0	0	0	0	0.000	0.000	0.000	0.000	0.000	0.000	0.000	0.000	0.000	0.000	0.000	0.000	0.000	0.000	283	1076	99	88	88	0.000	0.000	25	74	0	0	26	62	0	0	100	1	
4	3	11	06: E-10   LM00001724	lmo2002	16171	7733	100	162	149	50	48	48	5	94	91	0	79	73	26	17	17	3	96	93	0	0	0	0	0	0	0	0	0	0	0	0	0	0	0	0	0	0	0	0	0	0	0	0	0	0	0.000	0.000	0.000	0.000	0.000	0.000	0.000	0.000	0.000	0.000	0.000	0.000	0.000	0.000	283	1076	176	157	157	0.000	0.000	114	62	0	0	101	56	0	0	100	1	
4	4	11	06: E-13   LM00001726	lmo2005	16421	7733	100	51	51	4	48	49	5	29	4	0	67	59	19	17	17	3	92	91	0	0	0	0	0	0	0	0	0	0	0	0	0	0	0	0	0	0	0	0	0	0	0	0	0	0	0.000	0.000	0.000	0.000	0.000	0.000	0.000	0.000	0.000	0.000	0.000	0.000	0.000	0.000	283	1076	53	45	45	0.000	0.000	3	50	0	0	3	42	0	0	100	1	
4	5	11	06: E-16   LM00000537	lmo2008	16671	7733	100	52	53	8	48	48	5	39	16	0	67	59	21	17	17	2	87	86	0	0	0	0	0	0	0	0	0	0	0	0	0	0	0	0	0	0	0	0	0	0	0	0	0	0	0.000	0.000	0.000	0.000	0.000	0.000	0.000	0.000	0.000	0.000	0.000	0.000	0.000	0.000	283	1076	54	47	47	0.000	0.000	4	50	0	0	5	42	0	0	100	1	
4	6	11	06: E-19   LM00001729	lmo2011	16921	7733	100	57	59	8	48	48	5	81	49	0	69	61	21	17	18	3	90	88	0	0	0	0	0	0	0	0	0	0	0	0	0	0	0	0	0	0	0	0	0	0	0	0	0	0	0.000	0.000	0.000	0.000	0.000	0.000	0.000	0.000	0.000	0.000	0.000	0.000	0.000	0.000	283	1076	61	55	55	0.000	0.000	9	52	0	0	11	44	0	0	100	1	
4	7	11	06: E-22   LM00001731	lmo2014	17171	7733	100	51	51	5	47	48	5	36	7	0	66	55	22	17	18	3	84	81	0	0	0	0	0	0	0	0	0	0	0	0	0	0	0	0	0	0	0	0	0	0	0	0	0	0	0.000	0.000	0.000	0.000	0.000	0.000	0.000	0.000	0.000	0.000	0.000	0.000	0.000	0.000	283	1076	53	42	42	0.000	0.000	4	49	0	0	4	38	0	0	100	1	
4	8	11	06: I-01   LM00001772	lmo2089	17421	7733	100	151	135	50	48	48	5	92	86	0	96	83	38	18	18	4	85	81	0	0	0	0	0	0	0	0	0	0	0	0	0	0	0	0	0	0	0	0	0	0	0	0	0	0	0.000	0.000	0.000	0.000	0.000	0.000	0.000	0.000	0.000	0.000	0.000	0.000	0.000	0.000	283	1076	181	152	152	0.000	0.000	103	78	0	0	87	65	0	0	100	1	
4	9	11	06: I-04   LM00002633	lmo2092	17671	7733	100	348	297	139	48	49	6	90	86	0	221	187	94	17	18	4	89	86	0	0	0	0	0	0	0	0	0	0	0	0	0	0	0	0	0	0	0	0	0	0	0	0	0	0	0.000	0.000	0.000	0.000	0.000	0.000	0.000	0.000	0.000	0.000	0.000	0.000	0.000	0.000	283	1076	504	419	419	0.000	0.000	300	204	0	0	249	170	0	0	100	1	
4	10	11	06: I-07   LM00000558	lmo2095	17921	7733	100	65	65	11	49	49	5	82	68	0	79	68	27	18	18	4	87	83	0	0	0	0	0	0	0	0	0	0	0	0	0	0	0	0	0	0	0	0	0	0	0	0	0	0	0.000	0.000	0.000	0.000	0.000	0.000	0.000	0.000	0.000	0.000	0.000	0.000	0.000	0.000	283	1076	77	66	66	0.000	0.000	16	61	0	0	16	50	0	0	100	1	
4	11	11	06: I-10   LM00000559	lmo2098	18171	7733	100	55	57	7	49	49	4	64	41	0	73	63	26	18	18	3	87	84	0	0	0	0	0	0	0	0	0	0	0	0	0	0	0	0	0	0	0	0	0	0	0	0	0	0	0.000	0.000	0.000	0.000	0.000	0.000	0.000	0.000	0.000	0.000	0.000	0.000	0.000	0.000	283	1076	61	53	53	0.000	0.000	6	55	0	0	8	45	0	0	100	1	
4	12	11	06: I-13   LM00000561	lmo2101	18421	7733	100	74	77	23	48	48	5	84	77	0	80	67	29	17	17	2	84	82	0	0	0	0	0	0	0	0	0	0	0	0	0	0	0	0	0	0	0	0	0	0	0	0	0	0	0.000	0.000	0.000	0.000	0.000	0.000	0.000	0.000	0.000	0.000	0.000	0.000	0.000	0.000	283	1076	89	79	79	0.000	0.000	26	63	0	0	29	50	0	0	100	1	
4	13	11	06: I-16   LM00001778	lmo2104	18671	7733	100	93	90	33	47	47	5	83	77	0	72	62	27	17	17	2	86	81	0	0	0	0	0	0	0	0	0	0	0	0	0	0	0	0	0	0	0	0	0	0	0	0	0	0	0.000	0.000	0.000	0.000	0.000	0.000	0.000	0.000	0.000	0.000	0.000	0.000	0.000	0.000	283	1076	101	88	88	0.000	0.000	46	55	0	0	43	45	0	0	100	1	
4	14	11	06: I-19   LM00001781	lmo2107	18921	7733	100	62	61	11	47	48	5	75	63	0	78	64	27	17	17	2	86	82	0	0	0	0	0	0	0	0	0	0	0	0	0	0	0	0	0	0	0	0	0	0	0	0	0	0	0.000	0.000	0.000	0.000	0.000	0.000	0.000	0.000	0.000	0.000	0.000	0.000	0.000	0.000	283	1076	76	61	61	0.000	0.000	15	61	0	0	14	47	0	0	100	1	
4	15	11	06: I-22   LM00001783	lmo2110	19171	7733	100	163	142	75	48	48	5	78	68	0	98	79	48	17	17	2	73	70	0	0	0	0	0	0	0	0	0	0	0	0	0	0	0	0	0	0	0	0	0	0	0	0	0	0	0.000	0.000	0.000	0.000	0.000	0.000	0.000	0.000	0.000	0.000	0.000	0.000	0.000	0.000	283	1076	196	156	156	0.000	0.000	115	81	0	0	94	62	0	0	100	1	
4	16	11	06: M-01   LM00001820	lmo2185	19421	7733	100	53	53	5	48	49	5	42	14	0	74	62	24	17	17	2	85	83	0	0	0	0	0	0	0	0	0	0	0	0	0	0	0	0	0	0	0	0	0	0	0	0	0	0	0.000	0.000	0.000	0.000	0.000	0.000	0.000	0.000	0.000	0.000	0.000	0.000	0.000	0.000	283	1076	62	50	50	0.000	0.000	5	57	0	0	5	45	0	0	100	1	
4	17	11	06: M-04   LM00001822	lmo2188	19671	7733	100	149	127	58	48	48	5	85	79	0	100	80	45	18	18	3	83	76	0	0	0	0	0	0	0	0	0	0	0	0	0	0	0	0	0	0	0	0	0	0	0	0	0	0	0.000	0.000	0.000	0.000	0.000	0.000	0.000	0.000	0.000	0.000	0.000	0.000	0.000	0.000	283	1076	183	141	141	0.000	0.000	101	82	0	0	79	62	0	0	100	1	
4	1	12	06: M-07   LM00000589	lmo2191	15671	7983	100	362	305	151	49	50	13	82	79	0	412	339	177	17	18	11	85	84	0	0	0	0	0	0	0	0	0	0	0	0	0	0	0	0	0	0	0	0	0	0	0	0	0	0	0.000	0.000	0.000	0.000	0.000	0.000	0.000	0.000	0.000	0.000	0.000	0.000	0.000	0.000	283	1076	708	578	578	0.000	0.000	313	395	0	0	256	322	0	0	100	1	
4	2	12	06: M-10   LM00001823	lmo2194	15921	7983	100	1547	1327	699	48	49	6	95	93	0	1080	909	474	17	18	4	93	90	0	0	0	0	0	0	0	0	0	0	0	0	0	0	0	0	0	0	0	0	0	0	0	0	0	0	0.000	0.000	0.000	0.000	0.000	0.000	0.000	0.000	0.000	0.000	0.000	0.000	0.000	0.000	283	1076	2562	2171	2171	0.000	0.000	1499	1063	0	0	1279	892	0	0	100	1	
4	3	12	06: M-13   LM00002649	lmo2197	16171	7983	100	53	53	7	49	50	15	6	0	0	62	55	18	17	20	22	79	53	0	0	0	0	0	0	0	0	0	0	0	0	0	0	0	0	0	0	0	0	0	0	0	0	0	0	0.000	0.000	0.000	0.000	0.000	0.000	0.000	0.000	0.000	0.000	0.000	0.000	0.000	0.000	283	1076	49	42	42	0.000	0.000	4	45	0	0	4	38	0	0	100	1	
4	4	12	06: M-16   LM00001825	lmo2200	16421	7983	100	190	167	71	47	48	8	85	81	0	170	140	69	17	18	10	82	80	0	0	0	0	0	0	0	0	0	0	0	0	0	0	0	0	0	0	0	0	0	0	0	0	0	0	0.000	0.000	0.000	0.000	0.000	0.000	0.000	0.000	0.000	0.000	0.000	0.000	0.000	0.000	283	1076	296	243	243	0.000	0.000	143	153	0	0	120	123	0	0	100	1	
4	5	12	06: M-19   LM00001828	lmo2203	16671	7983	100	64	64	12	47	48	5	81	72	0	70	59	24	17	17	3	87	83	0	0	0	0	0	0	0	0	0	0	0	0	0	0	0	0	0	0	0	0	0	0	0	0	0	0	0.000	0.000	0.000	0.000	0.000	0.000	0.000	0.000	0.000	0.000	0.000	0.000	0.000	0.000	283	1076	70	59	59	0.000	0.000	17	53	0	0	17	42	0	0	100	1	
4	6	12	06: M-22   LM00001830	lmo2206	16921	7983	100	134	127	43	48	48	5	93	89	0	119	108	41	17	17	2	92	92	0	0	0	0	0	0	0	0	0	0	0	0	0	0	0	0	0	0	0	0	0	0	0	0	0	0	0.000	0.000	0.000	0.000	0.000	0.000	0.000	0.000	0.000	0.000	0.000	0.000	0.000	0.000	283	1076	188	170	170	0.000	0.000	86	102	0	0	79	91	0	0	100	1	
4	7	12	07: A-01   EMPTY	EMPTY	17171	7983	100	49	49	6	48	49	10	8	1	0	18	20	4	17	18	9	10	1	0	0	0	0	0	0	0	0	0	0	0	0	0	0	0	0	0	0	0	0	0	0	0	0	0	0	0.000	0.000	0.000	0.000	0.000	0.000	0.000	0.000	0.000	0.000	0.000	0.000	0.000	0.000	283	1076	2	4	4	0.000	0.000	1	1	0	0	1	3	0	0	-75	1	
4	8	12	07: A-04   LM00002677	lmo2282	17421	7983	100	55	54	5	48	49	4	69	30	0	70	64	19	18	18	3	94	89	0	0	0	0	0	0	0	0	0	0	0	0	0	0	0	0	0	0	0	0	0	0	0	0	0	0	0.000	0.000	0.000	0.000	0.000	0.000	0.000	0.000	0.000	0.000	0.000	0.000	0.000	0.000	283	1076	59	52	52	0.000	0.000	7	52	0	0	6	46	0	0	100	1	
4	9	12	07: A-07   LM00002680	lmo2285	17671	7983	100	51	50	5	49	49	5	15	3	0	64	56	19	17	18	3	90	86	0	0	0	0	0	0	0	0	0	0	0	0	0	0	0	0	0	0	0	0	0	0	0	0	0	0	0.000	0.000	0.000	0.000	0.000	0.000	0.000	0.000	0.000	0.000	0.000	0.000	0.000	0.000	283	1076	49	40	40	0.000	0.000	2	47	0	0	1	39	0	0	100	1	
4	10	12	07: A-10   LM00000610	lmo2288	17921	7983	100	49	49	4	49	50	13	0	0	0	78	68	26	18	19	12	84	77	0	0	0	0	0	0	0	0	0	0	0	0	0	0	0	0	0	0	0	0	0	0	0	0	0	0	0.000	0.000	0.000	0.000	0.000	0.000	0.000	0.000	0.000	0.000	0.000	0.000	0.000	0.000	283	1076	60	50	50	0.000	0.000	0	60	0	0	0	50	0	0	100	1	
4	11	12	07: A-13   LM00000612	lmo2291	18171	7983	100	56	56	7	48	49	7	54	25	0	971	846	410	17	18	4	93	91	0	0	0	0	0	0	0	0	0	0	0	0	0	0	0	0	0	0	0	0	0	0	0	0	0	0	0.000	0.000	0.000	0.000	0.000	0.000	0.000	0.000	0.000	0.000	0.000	0.000	0.000	0.000	283	1076	962	837	837	0.000	0.000	8	954	0	0	8	829	0	0	100	1	
4	12	12	07: A-16   LM00001864	lmo2294	18421	7983	100	51	51	5	48	48	5	34	7	0	198	166	83	17	17	2	90	86	0	0	0	0	0	0	0	0	0	0	0	0	0	0	0	0	0	0	0	0	0	0	0	0	0	0	0.000	0.000	0.000	0.000	0.000	0.000	0.000	0.000	0.000	0.000	0.000	0.000	0.000	0.000	283	1076	184	152	152	0.000	0.000	3	181	0	0	3	149	0	0	100	1	
4	13	12	07: A-19   LM00001866	lmo2297	18671	7983	100	51	51	4	47	48	5	44	8	0	69	61	20	17	17	2	90	88	0	0	0	0	0	0	0	0	0	0	0	0	0	0	0	0	0	0	0	0	0	0	0	0	0	0	0.000	0.000	0.000	0.000	0.000	0.000	0.000	0.000	0.000	0.000	0.000	0.000	0.000	0.000	283	1076	56	48	48	0.000	0.000	4	52	0	0	4	44	0	0	100	1	
4	14	12	07: A-22   LM00000616	lmo2300	18921	7983	100	51	51	5	47	48	4	45	14	0	74	64	22	17	17	2	95	88	0	0	0	0	0	0	0	0	0	0	0	0	0	0	0	0	0	0	0	0	0	0	0	0	0	0	0.000	0.000	0.000	0.000	0.000	0.000	0.000	0.000	0.000	0.000	0.000	0.000	0.000	0.000	283	1076	61	51	51	0.000	0.000	4	57	0	0	4	47	0	0	100	1	
4	15	12	07: E-01   LM00001895	lmo2373	19171	7983	100	1371	1119	551	48	49	5	95	91	0	445	369	182	17	17	2	88	87	0	0	0	0	0	0	0	0	0	0	0	0	0	0	0	0	0	0	0	0	0	0	0	0	0	0	0.000	0.000	0.000	0.000	0.000	0.000	0.000	0.000	0.000	0.000	0.000	0.000	0.000	0.000	283	1076	1751	1423	1423	0.000	0.000	1323	428	0	0	1071	352	0	0	100	1	
4	16	12	07: E-04   LM00001898	lmo2376	19421	7983	100	142	126	52	48	49	5	84	80	0	134	110	57	18	18	2	86	82	0	0	0	0	0	0	0	0	0	0	0	0	0	0	0	0	0	0	0	0	0	0	0	0	0	0	0.000	0.000	0.000	0.000	0.000	0.000	0.000	0.000	0.000	0.000	0.000	0.000	0.000	0.000	283	1076	210	170	170	0.000	0.000	94	116	0	0	78	92	0	0	100	1	
4	17	12	07: E-07   LM00001899	lmo2379	19671	7983	100	224	205	102	50	51	8	83	77	0	120	100	50	18	20	23	76	72	0	0	0	0	0	0	0	0	0	0	0	0	0	0	0	0	0	0	0	0	0	0	0	0	0	0	0.000	0.000	0.000	0.000	0.000	0.000	0.000	0.000	0.000	0.000	0.000	0.000	0.000	0.000	283	1076	276	237	237	0.000	0.000	174	102	0	0	155	82	0	0	100	1	
4	1	13	07: E-10   LM00001901	lmo2382	15671	8233	100	104	102	36	49	50	5	86	80	0	84	72	30	17	18	4	88	83	0	0	0	0	0	0	0	0	0	0	0	0	0	0	0	0	0	0	0	0	0	0	0	0	0	0	0.000	0.000	0.000	0.000	0.000	0.000	0.000	0.000	0.000	0.000	0.000	0.000	0.000	0.000	283	1076	122	108	108	0.000	0.000	55	67	0	0	53	55	0	0	100	1	
4	2	13	07: E-13   LM00001903	lmo2385	15921	8233	100	61	61	10	48	48	5	71	61	0	65	56	22	17	17	3	86	82	0	0	0	0	0	0	0	0	0	0	0	0	0	0	0	0	0	0	0	0	0	0	0	0	0	0	0.000	0.000	0.000	0.000	0.000	0.000	0.000	0.000	0.000	0.000	0.000	0.000	0.000	0.000	283	1076	61	52	52	0.000	0.000	13	48	0	0	13	39	0	0	100	1	
4	3	13	07: E-16   LM00001904	lmo2388	16171	8233	100	80	79	17	48	48	5	91	86	0	72	66	22	17	17	4	95	90	0	0	0	0	0	0	0	0	0	0	0	0	0	0	0	0	0	0	0	0	0	0	0	0	0	0	0.000	0.000	0.000	0.000	0.000	0.000	0.000	0.000	0.000	0.000	0.000	0.000	0.000	0.000	283	1076	87	80	80	0.000	0.000	32	55	0	0	31	49	0	0	100	1	
4	4	13	07: E-19   LM00001905	lmo2391	16421	8233	100	604	492	243	49	50	6	95	89	0	216	185	87	17	17	3	92	88	0	0	0	0	0	0	0	0	0	0	0	0	0	0	0	0	0	0	0	0	0	0	0	0	0	0	0.000	0.000	0.000	0.000	0.000	0.000	0.000	0.000	0.000	0.000	0.000	0.000	0.000	0.000	283	1076	754	611	611	0.000	0.000	555	199	0	0	443	168	0	0	100	1	
4	5	13	07: E-22   LM00002846	lmo2394	16671	8233	100	50	50	5	48	48	5	25	8	0	69	56	29	17	18	3	73	69	0	0	0	0	0	0	0	0	0	0	0	0	0	0	0	0	0	0	0	0	0	0	0	0	0	0	0.000	0.000	0.000	0.000	0.000	0.000	0.000	0.000	0.000	0.000	0.000	0.000	0.000	0.000	283	1076	54	41	41	0.000	0.000	2	52	0	0	2	39	0	0	100	1	
4	6	13	07: I-01   LM00001936	lmo2469	16921	8233	100	88	83	22	48	48	5	89	84	0	128	115	48	17	17	3	95	91	0	0	0	0	0	0	0	0	0	0	0	0	0	0	0	0	0	0	0	0	0	0	0	0	0	0	0.000	0.000	0.000	0.000	0.000	0.000	0.000	0.000	0.000	0.000	0.000	0.000	0.000	0.000	283	1076	151	133	133	0.000	0.000	40	111	0	0	35	98	0	0	100	1	
4	7	13	07: I-04   LM00001938	lmo2472	17171	8233	100	269	228	102	48	49	8	87	84	0	139	120	56	18	18	5	86	84	0	0	0	0	0	0	0	0	0	0	0	0	0	0	0	0	0	0	0	0	0	0	0	0	0	0	0.000	0.000	0.000	0.000	0.000	0.000	0.000	0.000	0.000	0.000	0.000	0.000	0.000	0.000	283	1076	342	282	282	0.000	0.000	221	121	0	0	180	102	0	0	100	1	
4	8	13	07: I-07   LM00001940	lmo2475	17421	8233	100	117	105	35	49	50	16	76	72	0	103	86	42	18	22	35	74	65	0	0	0	0	0	0	0	0	0	0	0	0	0	0	0	0	0	0	0	0	0	0	0	0	0	0	0.000	0.000	0.000	0.000	0.000	0.000	0.000	0.000	0.000	0.000	0.000	0.000	0.000	0.000	283	1076	153	124	124	0.000	0.000	68	85	0	0	56	68	0	0	100	1	
4	9	13	07: I-10   LM00001942	lmo2478	17671	8233	100	113	108	40	48	49	5	89	83	0	113	102	61	17	18	4	87	85	0	0	0	0	0	0	0	0	0	0	0	0	0	0	0	0	0	0	0	0	0	0	0	0	0	0	0.000	0.000	0.000	0.000	0.000	0.000	0.000	0.000	0.000	0.000	0.000	0.000	0.000	0.000	283	1076	161	145	145	0.000	0.000	65	96	0	0	60	85	0	0	100	1	
4	10	13	07: I-13   LM00001944	lmo2481	17921	8233	100	116	107	43	48	48	5	79	75	0	86	72	35	17	18	2	83	81	0	0	0	0	0	0	0	0	0	0	0	0	0	0	0	0	0	0	0	0	0	0	0	0	0	0	0.000	0.000	0.000	0.000	0.000	0.000	0.000	0.000	0.000	0.000	0.000	0.000	0.000	0.000	283	1076	137	114	114	0.000	0.000	68	69	0	0	59	55	0	0	100	1	
4	11	13	07: I-16   LM00001947	lmo2484	18171	8233	100	534	419	235	48	48	5	88	85	0	413	316	188	17	17	2	87	83	0	0	0	0	0	0	0	0	0	0	0	0	0	0	0	0	0	0	0	0	0	0	0	0	0	0	0.000	0.000	0.000	0.000	0.000	0.000	0.000	0.000	0.000	0.000	0.000	0.000	0.000	0.000	283	1076	882	670	670	0.000	0.000	486	396	0	0	371	299	0	0	100	1	
4	12	13	07: I-19   LM00001949	lmo2487	18421	8233	100	588	469	265	48	48	5	87	85	0	1096	885	522	17	17	2	90	87	0	0	0	0	0	0	0	0	0	0	0	0	0	0	0	0	0	0	0	0	0	0	0	0	0	0	0.000	0.000	0.000	0.000	0.000	0.000	0.000	0.000	0.000	0.000	0.000	0.000	0.000	0.000	283	1076	1619	1289	1289	0.000	0.000	540	1079	0	0	421	868	0	0	100	1	
4	13	13	07: I-22   LM00002735	lmo2490	18671	8233	100	70	70	16	48	48	5	83	77	0	70	63	25	17	17	2	88	86	0	0	0	0	0	0	0	0	0	0	0	0	0	0	0	0	0	0	0	0	0	0	0	0	0	0	0.000	0.000	0.000	0.000	0.000	0.000	0.000	0.000	0.000	0.000	0.000	0.000	0.000	0.000	283	1076	75	68	68	0.000	0.000	22	53	0	0	22	46	0	0	100	1	
4	14	13	07: M-01   LM00001987	lmo2565	18921	8233	100	87	83	22	47	48	4	89	81	0	100	90	36	17	17	2	92	89	0	0	0	0	0	0	0	0	0	0	0	0	0	0	0	0	0	0	0	0	0	0	0	0	0	0	0.000	0.000	0.000	0.000	0.000	0.000	0.000	0.000	0.000	0.000	0.000	0.000	0.000	0.000	283	1076	123	109	109	0.000	0.000	40	83	0	0	36	73	0	0	100	1	
4	15	13	07: M-04   LM00001989	lmo2568	19171	8233	100	121	112	40	48	48	4	88	85	0	315	261	145	17	18	2	90	83	0	0	0	0	0	0	0	0	0	0	0	0	0	0	0	0	0	0	0	0	0	0	0	0	0	0	0.000	0.000	0.000	0.000	0.000	0.000	0.000	0.000	0.000	0.000	0.000	0.000	0.000	0.000	283	1076	371	308	308	0.000	0.000	73	298	0	0	64	244	0	0	100	1	
4	16	13	07: M-07   LM00000689	lmo2571	19421	8233	100	2219	1806	1025	48	49	5	94	90	0	406	341	191	18	18	2	86	85	0	0	0	0	0	0	0	0	0	0	0	0	0	0	0	0	0	0	0	0	0	0	0	0	0	0	0.000	0.000	0.000	0.000	0.000	0.000	0.000	0.000	0.000	0.000	0.000	0.000	0.000	0.000	283	1076	2559	2081	2081	0.000	0.000	2171	388	0	0	1758	323	0	0	100	1	
4	17	13	07: M-10   LM00001991	lmo2574	19671	8233	100	450	380	192	50	50	5	86	84	0	119	101	45	19	19	4	85	83	0	0	0	0	0	0	0	0	0	0	0	0	0	0	0	0	0	0	0	0	0	0	0	0	0	0	0.000	0.000	0.000	0.000	0.000	0.000	0.000	0.000	0.000	0.000	0.000	0.000	0.000	0.000	283	1076	500	412	412	0.000	0.000	400	100	0	0	330	82	0	0	100	1	
4	1	14	07: M-13   LM00001993	lmo2577	15671	8483	100	53	53	5	49	49	5	48	12	0	65	59	20	17	17	3	90	86	0	0	0	0	0	0	0	0	0	0	0	0	0	0	0	0	0	0	0	0	0	0	0	0	0	0	0.000	0.000	0.000	0.000	0.000	0.000	0.000	0.000	0.000	0.000	0.000	0.000	0.000	0.000	283	1076	52	46	46	0.000	0.000	4	48	0	0	4	42	0	0	100	1	
4	2	14	07: M-16   LM00002755	lmo2580	15921	8483	100	64	64	13	49	49	6	76	64	0	67	57	22	18	18	4	86	82	0	0	0	0	0	0	0	0	0	0	0	0	0	0	0	0	0	0	0	0	0	0	0	0	0	0	0.000	0.000	0.000	0.000	0.000	0.000	0.000	0.000	0.000	0.000	0.000	0.000	0.000	0.000	283	1076	64	54	54	0.000	0.000	15	49	0	0	15	39	0	0	100	1	
4	3	14	07: M-19   LM00001994	lmo2583	16171	8483	100	61	61	10	48	48	6	78	52	0	69	61	21	17	17	2	92	88	0	0	0	0	0	0	0	0	0	0	0	0	0	0	0	0	0	0	0	0	0	0	0	0	0	0	0.000	0.000	0.000	0.000	0.000	0.000	0.000	0.000	0.000	0.000	0.000	0.000	0.000	0.000	283	1076	65	57	57	0.000	0.000	13	52	0	0	13	44	0	0	100	1	
4	4	14	07: M-22   LM00001997	lmo2586	16421	8483	100	52	53	6	49	50	6	40	9	0	61	52	19	17	18	16	77	72	0	0	0	0	0	0	0	0	0	0	0	0	0	0	0	0	0	0	0	0	0	0	0	0	0	0	0.000	0.000	0.000	0.000	0.000	0.000	0.000	0.000	0.000	0.000	0.000	0.000	0.000	0.000	283	1076	47	39	39	0.000	0.000	3	44	0	0	4	35	0	0	100	1	
4	5	14	08: A-01   EMPTY	EMPTY	16671	8483	100	48	49	5	49	50	7	4	1	0	19	19	3	18	19	8	3	0	0	0	0	0	0	0	0	0	0	0	0	0	0	0	0	0	0	0	0	0	0	0	0	0	0	0	0.000	0.000	0.000	0.000	0.000	0.000	0.000	0.000	0.000	0.000	0.000	0.000	0.000	0.000	283	1076	0	1	1	0.000	0.000	-1	1	0	0	0	1	0	0	-75	1	
4	6	14	08: A-04   LM00002017	lmo2662	16921	8483	100	49	50	5	48	49	5	24	4	0	64	57	16	17	18	3	97	91	0	0	0	0	0	0	0	0	0	0	0	0	0	0	0	0	0	0	0	0	0	0	0	0	0	0	0.000	0.000	0.000	0.000	0.000	0.000	0.000	0.000	0.000	0.000	0.000	0.000	0.000	0.000	283	1076	48	42	42	0.000	0.000	1	47	0	0	2	40	0	0	100	1	
4	7	14	08: A-07   LM00000736	lmo2665	17171	8483	100	68	69	16	49	51	21	43	6	0	85	79	33	18	20	22	81	75	0	0	0	0	0	0	0	0	0	0	0	0	0	0	0	0	0	0	0	0	0	0	0	0	0	0	0.000	0.000	0.000	0.000	0.000	0.000	0.000	0.000	0.000	0.000	0.000	0.000	0.000	0.000	283	1076	86	81	81	0.000	0.000	19	67	0	0	20	61	0	0	100	1	
4	8	14	08: A-10   LM00000738	lmo2668	17421	8483	100	237	224	103	49	50	6	88	86	0	183	166	85	18	18	4	89	87	0	0	0	0	0	0	0	0	0	0	0	0	0	0	0	0	0	0	0	0	0	0	0	0	0	0	0.000	0.000	0.000	0.000	0.000	0.000	0.000	0.000	0.000	0.000	0.000	0.000	0.000	0.000	283	1076	353	323	323	0.000	0.000	188	165	0	0	175	148	0	0	100	1	
4	9	14	08: A-13   LM00002767	lmo2671	17671	8483	100	526	465	206	48	49	6	98	92	0	204	186	82	17	18	3	95	92	0	0	0	0	0	0	0	0	0	0	0	0	0	0	0	0	0	0	0	0	0	0	0	0	0	0	0.000	0.000	0.000	0.000	0.000	0.000	0.000	0.000	0.000	0.000	0.000	0.000	0.000	0.000	283	1076	665	586	586	0.000	0.000	478	187	0	0	417	169	0	0	100	1	
4	10	14	08: A-16   LM00002020	lmo2674	17921	8483	100	1404	1247	501	49	49	6	98	96	0	1524	1326	542	17	17	6	96	96	0	0	0	0	0	0	0	0	0	0	0	0	0	0	0	0	0	0	0	0	0	0	0	0	0	0	0.000	0.000	0.000	0.000	0.000	0.000	0.000	0.000	0.000	0.000	0.000	0.000	0.000	0.000	283	1076	2862	2507	2507	0.000	0.000	1355	1507	0	0	1198	1309	0	0	100	1	
4	11	14	08: A-19   LM00000741	lmo2677	18171	8483	100	92	90	23	48	48	5	92	87	0	96	85	32	17	17	2	94	93	0	0	0	0	0	0	0	0	0	0	0	0	0	0	0	0	0	0	0	0	0	0	0	0	0	0	0.000	0.000	0.000	0.000	0.000	0.000	0.000	0.000	0.000	0.000	0.000	0.000	0.000	0.000	283	1076	123	110	110	0.000	0.000	44	79	0	0	42	68	0	0	100	1	
4	12	14	08: A-22   LM00002024	lmo2680	18421	8483	100	108	102	32	48	48	4	93	87	0	105	96	40	17	17	2	93	90	0	0	0	0	0	0	0	0	0	0	0	0	0	0	0	0	0	0	0	0	0	0	0	0	0	0	0.000	0.000	0.000	0.000	0.000	0.000	0.000	0.000	0.000	0.000	0.000	0.000	0.000	0.000	283	1076	148	133	133	0.000	0.000	60	88	0	0	54	79	0	0	100	1	
4	13	14	08: E-01   LM00002779	lmo2753	18671	8483	100	52	52	4	48	48	5	40	9	0	67	58	19	17	17	2	91	86	0	0	0	0	0	0	0	0	0	0	0	0	0	0	0	0	0	0	0	0	0	0	0	0	0	0	0.000	0.000	0.000	0.000	0.000	0.000	0.000	0.000	0.000	0.000	0.000	0.000	0.000	0.000	283	1076	54	45	45	0.000	0.000	4	50	0	0	4	41	0	0	100	1	
4	14	14	08: E-04   LM00002781	lmo2756	18921	8483	100	353	307	147	48	48	5	88	86	0	220	183	90	17	17	2	89	88	0	0	0	0	0	0	0	0	0	0	0	0	0	0	0	0	0	0	0	0	0	0	0	0	0	0	0.000	0.000	0.000	0.000	0.000	0.000	0.000	0.000	0.000	0.000	0.000	0.000	0.000	0.000	283	1076	508	425	425	0.000	0.000	305	203	0	0	259	166	0	0	100	1	
4	15	14	08: E-07   LM00002061	lmo2759	19171	8483	100	325	288	133	48	48	5	96	89	0	171	148	70	17	18	2	92	90	0	0	0	0	0	0	0	0	0	0	0	0	0	0	0	0	0	0	0	0	0	0	0	0	0	0	0.000	0.000	0.000	0.000	0.000	0.000	0.000	0.000	0.000	0.000	0.000	0.000	0.000	0.000	283	1076	431	371	371	0.000	0.000	277	154	0	0	240	131	0	0	100	1	
4	16	14	08: E-10   LM00002063	lmo2762	19421	8483	100	52	52	5	49	49	5	38	12	0	67	56	22	18	18	2	84	80	0	0	0	0	0	0	0	0	0	0	0	0	0	0	0	0	0	0	0	0	0	0	0	0	0	0	0.000	0.000	0.000	0.000	0.000	0.000	0.000	0.000	0.000	0.000	0.000	0.000	0.000	0.000	283	1076	52	41	41	0.000	0.000	3	49	0	0	3	38	0	0	100	1	
4	17	14	08: E-13   LM00002065	lmo2765	19671	8483	100	60	62	9	50	50	5	78	49	0	76	65	26	18	18	3	88	84	0	0	0	0	0	0	0	0	0	0	0	0	0	0	0	0	0	0	0	0	0	0	0	0	0	0	0.000	0.000	0.000	0.000	0.000	0.000	0.000	0.000	0.000	0.000	0.000	0.000	0.000	0.000	283	1076	68	59	59	0.000	0.000	10	58	0	0	12	47	0	0	100	1	
4	1	15	08: E-16   LM00002782	lmo2768	15671	8733	100	68	69	17	49	49	6	76	61	0	72	65	25	16	17	3	91	86	0	0	0	0	0	0	0	0	0	0	0	0	0	0	0	0	0	0	0	0	0	0	0	0	0	0	0.000	0.000	0.000	0.000	0.000	0.000	0.000	0.000	0.000	0.000	0.000	0.000	0.000	0.000	283	1076	75	69	69	0.000	0.000	19	56	0	0	20	49	0	0	100	1	
4	2	15	08: E-19   LM00002784	lmo2771	15921	8733	100	58	60	9	49	50	7	60	28	0	80	74	23	17	18	10	91	89	0	0	0	0	0	0	0	0	0	0	0	0	0	0	0	0	0	0	0	0	0	0	0	0	0	0	0.000	0.000	0.000	0.000	0.000	0.000	0.000	0.000	0.000	0.000	0.000	0.000	0.000	0.000	283	1076	72	68	68	0.000	0.000	9	63	0	0	11	57	0	0	100	1	
4	3	15	08: E-22   LM00000773	lmo2774	16171	8733	100	53	53	5	48	49	6	45	12	0	63	56	18	17	17	3	95	90	0	0	0	0	0	0	0	0	0	0	0	0	0	0	0	0	0	0	0	0	0	0	0	0	0	0	0.000	0.000	0.000	0.000	0.000	0.000	0.000	0.000	0.000	0.000	0.000	0.000	0.000	0.000	283	1076	51	44	44	0.000	0.000	5	46	0	0	5	39	0	0	100	1	
4	4	15	08: I-01   LM00000803	lmo2849	16421	8733	100	55	58	20	48	48	5	65	35	0	73	69	29	17	17	2	96	94	0	0	0	0	0	0	0	0	0	0	0	0	0	0	0	0	0	0	0	0	0	0	0	0	0	0	0.000	0.000	0.000	0.000	0.000	0.000	0.000	0.000	0.000	0.000	0.000	0.000	0.000	0.000	283	1076	63	62	62	0.000	0.000	7	56	0	0	10	52	0	0	100	1	
4	5	15	08: I-04   LM00002804	lmo2852	16671	8733	100	61	61	9	48	49	5	81	63	0	81	71	28	17	17	2	92	87	0	0	0	0	0	0	0	0	0	0	0	0	0	0	0	0	0	0	0	0	0	0	0	0	0	0	0.000	0.000	0.000	0.000	0.000	0.000	0.000	0.000	0.000	0.000	0.000	0.000	0.000	0.000	283	1076	77	67	67	0.000	0.000	13	64	0	0	13	54	0	0	100	1	
4	6	15	08: I-07   LM00000808	lmo2855	16921	8733	100	286	257	122	49	51	17	83	81	0	640	517	278	17	21	31	85	83	0	0	0	0	0	0	0	0	0	0	0	0	0	0	0	0	0	0	0	0	0	0	0	0	0	0	0.000	0.000	0.000	0.000	0.000	0.000	0.000	0.000	0.000	0.000	0.000	0.000	0.000	0.000	283	1076	860	708	708	0.000	0.000	237	623	0	0	208	500	0	0	100	1	
4	7	15	09: A-01   EMPTY	EMPTY	17171	8733	100	48	48	5	48	49	5	14	5	0	18	19	3	17	18	2	34	17	0	0	0	0	0	0	0	0	0	0	0	0	0	0	0	0	0	0	0	0	0	0	0	0	0	0	0.000	0.000	0.000	0.000	0.000	0.000	0.000	0.000	0.000	0.000	0.000	0.000	0.000	0.000	283	1076	1	2	2	0.000	0.000	0	1	0	0	0	2	0	0	-75	1	
4	8	15	09: A-04   LM00001308	lmo1275	17421	8733	100	111	109	33	49	50	6	93	88	0	80	72	26	18	18	4	92	89	0	0	0	0	0	0	0	0	0	0	0	0	0	0	0	0	0	0	0	0	0	0	0	0	0	0	0.000	0.000	0.000	0.000	0.000	0.000	0.000	0.000	0.000	0.000	0.000	0.000	0.000	0.000	283	1076	124	114	114	0.000	0.000	62	62	0	0	60	54	0	0	100	1	
4	9	15	09: A-07   LM00002819	lmo1469	17671	8733	100	5583	4291	2655	48	49	5	95	91	0	5736	4616	2732	17	17	3	93	89	0	0	0	0	0	0	0	0	0	0	0	0	0	0	0	0	0	0	0	0	0	0	0	0	0	0	0.000	0.000	0.000	0.000	0.000	0.000	0.000	0.000	0.000	0.000	0.000	0.000	0.000	0.000	283	1076	11254	8842	8842	0.000	0.000	5535	5719	0	0	4243	4599	0	0	100	1	
4	10	15	09: A-10   LM00000452	lmo1657	17921	8733	100	1809	1515	728	48	48	4	98	95	0	1090	940	437	16	17	2	95	94	0	0	0	0	0	0	0	0	0	0	0	0	0	0	0	0	0	0	0	0	0	0	0	0	0	0	0.000	0.000	0.000	0.000	0.000	0.000	0.000	0.000	0.000	0.000	0.000	0.000	0.000	0.000	283	1076	2835	2391	2391	0.000	0.000	1761	1074	0	0	1467	924	0	0	100	1	
4	11	15	09: A-13   lmneg01	lmneg01	18171	8733	100	51	51	4	47	48	5	48	10	0	72	61	23	17	17	2	90	87	0	0	0	0	0	0	0	0	0	0	0	0	0	0	0	0	0	0	0	0	0	0	0	0	0	0	0.000	0.000	0.000	0.000	0.000	0.000	0.000	0.000	0.000	0.000	0.000	0.000	0.000	0.000	283	1076	59	48	48	0.000	0.000	4	55	0	0	4	44	0	0	100	1	
4	12	15	09: A-16   lmneg04	lmneg04	18421	8733	100	50	50	4	48	48	4	25	4	0	62	55	18	17	17	2	86	86	0	0	0	0	0	0	0	0	0	0	0	0	0	0	0	0	0	0	0	0	0	0	0	0	0	0	0.000	0.000	0.000	0.000	0.000	0.000	0.000	0.000	0.000	0.000	0.000	0.000	0.000	0.000	283	1076	47	40	40	0.000	0.000	2	45	0	0	2	38	0	0	100	1	
4	13	15	09: A-19   lmneg07	lmneg07	18671	8733	100	52	52	4	48	48	4	48	16	0	70	64	18	17	17	2	97	95	0	0	0	0	0	0	0	0	0	0	0	0	0	0	0	0	0	0	0	0	0	0	0	0	0	0	0.000	0.000	0.000	0.000	0.000	0.000	0.000	0.000	0.000	0.000	0.000	0.000	0.000	0.000	283	1076	57	51	51	0.000	0.000	4	53	0	0	4	47	0	0	100	1	
4	14	15	09: A-22   lmneg10	lmneg10	18921	8733	100	106	104	35	48	48	4	89	85	0	61	54	17	17	17	2	94	91	0	0	0	0	0	0	0	0	0	0	0	0	0	0	0	0	0	0	0	0	0	0	0	0	0	0	0.000	0.000	0.000	0.000	0.000	0.000	0.000	0.000	0.000	0.000	0.000	0.000	0.000	0.000	283	1076	102	93	93	0.000	0.000	58	44	0	0	56	37	0	0	100	1	
4	15	15	09: E-01   LM00000020	lmo0044	19171	8733	100	4086	3680	1472	48	48	5	100	100	0	2218	2074	778	17	18	2	100	100	0	0	0	0	0	0	0	0	0	0	0	0	0	0	0	0	0	0	0	0	0	0	0	0	0	0	0.000	0.000	0.000	0.000	0.000	0.000	0.000	0.000	0.000	0.000	0.000	0.000	0.000	0.000	283	1076	6239	5689	5689	0.000	0.000	4038	2201	0	0	3632	2057	0	0	100	1	
4	16	15	09: E-04   LM00001308	lmo1275	19421	8733	100	135	120	47	48	49	4	86	80	0	92	81	40	18	18	3	84	81	0	0	0	0	0	0	0	0	0	0	0	0	0	0	0	0	0	0	0	0	0	0	0	0	0	0	0.000	0.000	0.000	0.000	0.000	0.000	0.000	0.000	0.000	0.000	0.000	0.000	0.000	0.000	283	1076	161	135	135	0.000	0.000	87	74	0	0	72	63	0	0	100	1	
4	17	15	09: E-07   LM00002819	lmo1469	19671	8733	100	6809	5696	2840	48	49	6	99	97	0	6805	5854	2863	18	19	6	95	93	0	0	0	0	0	0	0	0	0	0	0	0	0	0	0	0	0	0	0	0	0	0	0	0	0	0	0.000	0.000	0.000	0.000	0.000	0.000	0.000	0.000	0.000	0.000	0.000	0.000	0.000	0.000	283	1076	13548	11484	11484	0.000	0.000	6761	6787	0	0	5648	5836	0	0	100	1	
4	1	16	09: E-10   LM00000452	lmo1657	15671	8983	100	1092	952	449	50	51	13	94	89	0	733	620	302	17	21	37	89	87	0	0	0	0	0	0	0	0	0	0	0	0	0	0	0	0	0	0	0	0	0	0	0	0	0	0	0.000	0.000	0.000	0.000	0.000	0.000	0.000	0.000	0.000	0.000	0.000	0.000	0.000	0.000	283	1076	1758	1505	1505	0.000	0.000	1042	716	0	0	902	603	0	0	100	1	
4	2	16	09: E-13   lmneg01	lmneg01	15921	8983	100	51	52	5	48	49	5	45	16	0	69	62	20	17	18	2	94	92	0	0	0	0	0	0	0	0	0	0	0	0	0	0	0	0	0	0	0	0	0	0	0	0	0	0	0.000	0.000	0.000	0.000	0.000	0.000	0.000	0.000	0.000	0.000	0.000	0.000	0.000	0.000	283	1076	55	49	49	0.000	0.000	3	52	0	0	4	45	0	0	100	1	
4	3	16	09: E-16   lmneg04	lmneg04	16171	8983	100	48	49	6	49	49	5	18	4	0	58	52	15	17	17	3	94	89	0	0	0	0	0	0	0	0	0	0	0	0	0	0	0	0	0	0	0	0	0	0	0	0	0	0	0.000	0.000	0.000	0.000	0.000	0.000	0.000	0.000	0.000	0.000	0.000	0.000	0.000	0.000	283	1076	40	35	35	0.000	0.000	-1	41	0	0	0	35	0	0	100	1	
4	4	16	09: E-19   lmneg07	lmneg07	16421	8983	100	51	52	6	48	49	5	33	10	0	66	56	22	17	17	3	83	79	0	0	0	0	0	0	0	0	0	0	0	0	0	0	0	0	0	0	0	0	0	0	0	0	0	0	0.000	0.000	0.000	0.000	0.000	0.000	0.000	0.000	0.000	0.000	0.000	0.000	0.000	0.000	283	1076	52	43	43	0.000	0.000	3	49	0	0	4	39	0	0	100	1	
4	5	16	09: E-22   lmneg10	lmneg10	16671	8983	100	50	50	5	49	49	5	19	2	0	54	51	12	17	18	3	99	96	0	0	0	0	0	0	0	0	0	0	0	0	0	0	0	0	0	0	0	0	0	0	0	0	0	0	0.000	0.000	0.000	0.000	0.000	0.000	0.000	0.000	0.000	0.000	0.000	0.000	0.000	0.000	283	1076	38	35	35	0.000	0.000	1	37	0	0	1	34	0	0	100	1	
4	6	16	09: I-01   LM00000020	lmo0044	16921	8983	100	3863	3469	1286	49	49	5	100	100	0	2150	1977	729	17	18	3	100	100	0	0	0	0	0	0	0	0	0	0	0	0	0	0	0	0	0	0	0	0	0	0	0	0	0	0	0.000	0.000	0.000	0.000	0.000	0.000	0.000	0.000	0.000	0.000	0.000	0.000	0.000	0.000	283	1076	5947	5380	5380	0.000	0.000	3814	2133	0	0	3420	1960	0	0	100	1	
4	7	16	09: I-04   LM00001308	lmo1275	17171	8983	100	106	102	29	49	49	5	93	87	0	82	72	29	17	18	3	94	90	0	0	0	0	0	0	0	0	0	0	0	0	0	0	0	0	0	0	0	0	0	0	0	0	0	0	0.000	0.000	0.000	0.000	0.000	0.000	0.000	0.000	0.000	0.000	0.000	0.000	0.000	0.000	283	1076	122	108	108	0.000	0.000	57	65	0	0	53	55	0	0	100	1	
4	8	16	09: I-07   LM00002819	lmo1469	17421	8983	100	5807	4906	2440	48	48	5	100	99	0	5961	5022	2597	17	17	2	100	99	0	0	0	0	0	0	0	0	0	0	0	0	0	0	0	0	0	0	0	0	0	0	0	0	0	0	0.000	0.000	0.000	0.000	0.000	0.000	0.000	0.000	0.000	0.000	0.000	0.000	0.000	0.000	283	1076	11703	9863	9863	0.000	0.000	5759	5944	0	0	4858	5005	0	0	100	1	
4	9	16	09: I-10   LM00000452	lmo1657	17671	8983	100	1748	1429	752	48	48	5	96	92	0	1148	920	486	16	17	2	97	95	0	0	0	0	0	0	0	0	0	0	0	0	0	0	0	0	0	0	0	0	0	0	0	0	0	0	0.000	0.000	0.000	0.000	0.000	0.000	0.000	0.000	0.000	0.000	0.000	0.000	0.000	0.000	283	1076	2832	2285	2285	0.000	0.000	1700	1132	0	0	1381	904	0	0	100	1	
4	10	16	09: I-13   lmneg01	lmneg01	17921	8983	100	51	51	5	48	48	4	39	8	0	71	61	22	16	17	2	97	90	0	0	0	0	0	0	0	0	0	0	0	0	0	0	0	0	0	0	0	0	0	0	0	0	0	0	0.000	0.000	0.000	0.000	0.000	0.000	0.000	0.000	0.000	0.000	0.000	0.000	0.000	0.000	283	1076	58	48	48	0.000	0.000	3	55	0	0	3	45	0	0	100	1	
4	11	16	09: I-16   lmneg04	lmneg04	18171	8983	100	51	51	4	48	49	5	32	9	0	60	53	18	17	17	2	88	87	0	0	0	0	0	0	0	0	0	0	0	0	0	0	0	0	0	0	0	0	0	0	0	0	0	0	0.000	0.000	0.000	0.000	0.000	0.000	0.000	0.000	0.000	0.000	0.000	0.000	0.000	0.000	283	1076	46	39	39	0.000	0.000	3	43	0	0	3	36	0	0	100	1	
4	12	16	09: I-19   lmneg07	lmneg07	18421	8983	100	51	52	5	48	49	5	43	12	0	70	60	21	17	17	2	89	87	0	0	0	0	0	0	0	0	0	0	0	0	0	0	0	0	0	0	0	0	0	0	0	0	0	0	0.000	0.000	0.000	0.000	0.000	0.000	0.000	0.000	0.000	0.000	0.000	0.000	0.000	0.000	283	1076	56	47	47	0.000	0.000	3	53	0	0	4	43	0	0	100	1	
4	13	16	09: I-22   lmneg10	lmneg10	18671	8983	100	50	50	4	48	49	5	25	4	0	57	50	16	17	17	2	91	87	0	0	0	0	0	0	0	0	0	0	0	0	0	0	0	0	0	0	0	0	0	0	0	0	0	0	0.000	0.000	0.000	0.000	0.000	0.000	0.000	0.000	0.000	0.000	0.000	0.000	0.000	0.000	283	1076	42	35	35	0.000	0.000	2	40	0	0	2	33	0	0	100	1	
4	14	16	09: M-01   LM00000020	lmo0044	18921	8983	100	4645	3822	2011	48	49	5	98	96	0	2501	2179	1168	17	17	2	98	94	0	0	0	0	0	0	0	0	0	0	0	0	0	0	0	0	0	0	0	0	0	0	0	0	0	0	0.000	0.000	0.000	0.000	0.000	0.000	0.000	0.000	0.000	0.000	0.000	0.000	0.000	0.000	283	1076	7081	5936	5936	0.000	0.000	4597	2484	0	0	3774	2162	0	0	100	1	
4	15	16	09: M-04   LM00001308	lmo1275	19171	8983	100	128	120	41	49	49	5	89	84	0	90	81	32	17	18	2	93	89	0	0	0	0	0	0	0	0	0	0	0	0	0	0	0	0	0	0	0	0	0	0	0	0	0	0	0.000	0.000	0.000	0.000	0.000	0.000	0.000	0.000	0.000	0.000	0.000	0.000	0.000	0.000	283	1076	152	135	135	0.000	0.000	79	73	0	0	71	64	0	0	100	1	
4	16	16	09: M-07   LM00002819	lmo1469	19421	8983	100	6639	5028	3381	48	49	5	93	88	0	6716	4983	3402	17	18	2	87	85	0	0	0	0	0	0	0	0	0	0	0	0	0	0	0	0	0	0	0	0	0	0	0	0	0	0	0.000	0.000	0.000	0.000	0.000	0.000	0.000	0.000	0.000	0.000	0.000	0.000	0.000	0.000	283	1076	13290	9946	9946	0.000	0.000	6591	6699	0	0	4980	4966	0	0	100	1	
4	17	16	09: M-10   LM00000452	lmo1657	19671	8983	100	2014	1625	821	48	49	6	97	90	0	1216	1015	516	18	18	6	91	90	0	0	0	0	0	0	0	0	0	0	0	0	0	0	0	0	0	0	0	0	0	0	0	0	0	0	0.000	0.000	0.000	0.000	0.000	0.000	0.000	0.000	0.000	0.000	0.000	0.000	0.000	0.000	283	1076	3164	2574	2574	0.000	0.000	1966	1198	0	0	1577	997	0	0	100	1	
4	1	17	09: M-13   lmneg01	lmneg01	15671	9233	100	52	52	4	49	49	5	34	5	0	66	56	20	16	17	3	91	86	0	0	0	0	0	0	0	0	0	0	0	0	0	0	0	0	0	0	0	0	0	0	0	0	0	0	0.000	0.000	0.000	0.000	0.000	0.000	0.000	0.000	0.000	0.000	0.000	0.000	0.000	0.000	283	1076	53	43	43	0.000	0.000	3	50	0	0	3	40	0	0	100	1	
4	2	17	09: M-16   lmneg04	lmneg04	15921	9233	100	48	50	5	48	49	14	1	0	0	57	52	15	17	18	10	86	82	0	0	0	0	0	0	0	0	0	0	0	0	0	0	0	0	0	0	0	0	0	0	0	0	0	0	0.000	0.000	0.000	0.000	0.000	0.000	0.000	0.000	0.000	0.000	0.000	0.000	0.000	0.000	283	1076	40	37	37	0.000	0.000	0	40	0	0	2	35	0	0	100	1	
4	3	17	09: M-19   lmneg07	lmneg07	16171	9233	100	52	53	6	49	49	6	33	12	0	68	58	21	17	18	5	88	84	0	0	0	0	0	0	0	0	0	0	0	0	0	0	0	0	0	0	0	0	0	0	0	0	0	0	0.000	0.000	0.000	0.000	0.000	0.000	0.000	0.000	0.000	0.000	0.000	0.000	0.000	0.000	283	1076	54	45	45	0.000	0.000	3	51	0	0	4	41	0	0	100	1	
4	4	17	09: M-22   lmneg10	lmneg10	16421	9233	100	49	49	4	49	49	5	11	2	0	55	46	16	17	17	3	87	83	0	0	0	0	0	0	0	0	0	0	0	0	0	0	0	0	0	0	0	0	0	0	0	0	0	0	0.000	0.000	0.000	0.000	0.000	0.000	0.000	0.000	0.000	0.000	0.000	0.000	0.000	0.000	283	1076	38	29	29	0.000	0.000	0	38	0	0	0	29	0	0	100	1	
4	5	17	null	EMPTY	16671	9233	100	47	46	4	47	48	5	6	1	0	18	18	4	17	18	3	20	6	0	0	0	0	0	0	0	0	0	0	0	0	0	0	0	0	0	0	0	0	0	0	0	0	0	0	0.000	0.000	0.000	0.000	0.000	0.000	0.000	0.000	0.000	0.000	0.000	0.000	0.000	0.000	283	1076	1	0	0	0.000	0.000	0	1	0	0	-1	1	0	0	-75	1	
4	6	17	null	EMPTY	16921	9233	100	49	49	5	47	49	7	20	1	0	18	18	3	17	18	4	7	3	0	0	0	0	0	0	0	0	0	0	0	0	0	0	0	0	0	0	0	0	0	0	0	0	0	0	0.000	0.000	0.000	0.000	0.000	0.000	0.000	0.000	0.000	0.000	0.000	0.000	0.000	0.000	283	1076	3	3	3	0.000	0.000	2	1	0	0	2	1	0	0	-75	1	
4	7	17	null	EMPTY	17171	9233	100	49	49	4	49	50	6	10	0	0	17	18	3	17	18	3	22	6	0	0	0	0	0	0	0	0	0	0	0	0	0	0	0	0	0	0	0	0	0	0	0	0	0	0	0.000	0.000	0.000	0.000	0.000	0.000	0.000	0.000	0.000	0.000	0.000	0.000	0.000	0.000	283	1076	0	1	1	0.000	0.000	0	0	0	0	0	1	0	0	-75	1	
4	8	17	null	EMPTY	17421	9233	100	47	48	6	46	49	9	8	3	0	17	17	2	17	17	3	4	2	0	0	0	0	0	0	0	0	0	0	0	0	0	0	0	0	0	0	0	0	0	0	0	0	0	0	0.000	0.000	0.000	0.000	0.000	0.000	0.000	0.000	0.000	0.000	0.000	0.000	0.000	0.000	283	1076	1	2	2	0.000	0.000	1	0	0	0	2	0	0	0	-75	1	
4	9	17	null	EMPTY	17671	9233	100	50	51	6	48	48	5	29	11	0	17	17	2	16	17	2	20	8	0	0	0	0	0	0	0	0	0	0	0	0	0	0	0	0	0	0	0	0	0	0	0	0	0	0	0.000	0.000	0.000	0.000	0.000	0.000	0.000	0.000	0.000	0.000	0.000	0.000	0.000	0.000	283	1076	3	4	4	0.000	0.000	2	1	0	0	3	1	0	0	-75	1	
4	10	17	null	EMPTY	17921	9233	100	49	50	7	47	48	5	37	12	0	17	18	6	17	17	2	15	9	0	0	0	0	0	0	0	0	0	0	0	0	0	0	0	0	0	0	0	0	0	0	0	0	0	0	0.000	0.000	0.000	0.000	0.000	0.000	0.000	0.000	0.000	0.000	0.000	0.000	0.000	0.000	283	1076	2	4	4	0.000	0.000	2	0	0	0	3	1	0	0	-75	1	
4	11	17	null	EMPTY	18171	9233	100	49	56	16	48	49	5	37	29	0	17	19	5	17	17	2	33	16	0	0	0	0	0	0	0	0	0	0	0	0	0	0	0	0	0	0	0	0	0	0	0	0	0	0	0.000	0.000	0.000	0.000	0.000	0.000	0.000	0.000	0.000	0.000	0.000	0.000	0.000	0.000	283	1076	1	10	10	0.000	0.000	1	0	0	0	8	2	0	0	-75	1	
4	12	17	null	EMPTY	18421	9233	100	46	47	5	48	48	5	13	2	0	17	17	2	17	17	2	16	2	0	0	0	0	0	0	0	0	0	0	0	0	0	0	0	0	0	0	0	0	0	0	0	0	0	0	0.000	0.000	0.000	0.000	0.000	0.000	0.000	0.000	0.000	0.000	0.000	0.000	0.000	0.000	283	1076	-2	-1	-1	0.000	0.000	-2	0	0	0	-1	0	0	0	-75	1	
4	13	17	null	EMPTY	18671	9233	100	48	49	4	47	48	5	22	4	0	16	16	2	17	17	2	5	2	0	0	0	0	0	0	0	0	0	0	0	0	0	0	0	0	0	0	0	0	0	0	0	0	0	0	0.000	0.000	0.000	0.000	0.000	0.000	0.000	0.000	0.000	0.000	0.000	0.000	0.000	0.000	283	1076	0	1	1	0.000	0.000	1	-1	0	0	2	-1	0	0	-75	1	
4	14	17	null	EMPTY	18921	9233	100	47	47	4	48	48	4	8	1	0	17	18	3	17	17	2	25	9	0	0	0	0	0	0	0	0	0	0	0	0	0	0	0	0	0	0	0	0	0	0	0	0	0	0	0.000	0.000	0.000	0.000	0.000	0.000	0.000	0.000	0.000	0.000	0.000	0.000	0.000	0.000	283	1076	-1	0	0	0.000	0.000	-1	0	0	0	-1	1	0	0	-75	1	
4	15	17	null	EMPTY	19171	9233	100	48	48	6	48	48	6	10	2	0	18	18	2	17	18	5	4	0	0	0	0	0	0	0	0	0	0	0	0	0	0	0	0	0	0	0	0	0	0	0	0	0	0	0	0.000	0.000	0.000	0.000	0.000	0.000	0.000	0.000	0.000	0.000	0.000	0.000	0.000	0.000	283	1076	1	1	1	0.000	0.000	0	1	0	0	0	1	0	0	-75	1	
4	16	17	null	EMPTY	19421	9233	100	49	49	5	49	49	5	18	4	0	18	18	4	17	18	3	22	8	0	0	0	0	0	0	0	0	0	0	0	0	0	0	0	0	0	0	0	0	0	0	0	0	0	0	0.000	0.000	0.000	0.000	0.000	0.000	0.000	0.000	0.000	0.000	0.000	0.000	0.000	0.000	283	1076	1	1	1	0.000	0.000	0	1	0	0	0	1	0	0	-75	1	
4	17	17	null	EMPTY	19671	9233	100	49	49	5	49	49	5	11	5	0	19	19	2	18	19	5	1	0	0	0	0	0	0	0	0	0	0	0	0	0	0	0	0	0	0	0	0	0	0	0	0	0	0	0	0.000	0.000	0.000	0.000	0.000	0.000	0.000	0.000	0.000	0.000	0.000	0.000	0.000	0.000	283	1076	1	1	1	0.000	0.000	0	1	0	0	0	1	0	0	-75	1	
5	1	1	10: D-02   Dye Marker	Dye Marker	2138	9716	100	78	110	62	48	49	5	86	76	0	18638	25935	22770	16	17	8	100	100	0	0	0	0	0	0	0	0	0	0	0	0	0	0	0	0	0	0	0	0	0	0	0	0	0	0	0.000	0.000	0.000	0.000	0.000	0.000	0.000	0.000	0.000	0.000	0.000	0.000	0.000	0.000	283	1076	18652	25981	25981	0.000	0.000	30	18622	0	0	62	25919	0	0	100	1	
5	2	1	01: D-02   LM00002112	lmo0070	2388	9716	100	50	51	6	49	49	6	20	2	0	75	58	30	16	17	3	76	73	0	0	0	0	0	0	0	0	0	0	0	0	0	0	0	0	0	0	0	0	0	0	0	0	0	0	0.000	0.000	0.000	0.000	0.000	0.000	0.000	0.000	0.000	0.000	0.000	0.000	0.000	0.000	283	1076	60	44	44	0.000	0.000	1	59	0	0	2	42	0	0	100	1	
5	3	1	01: D-05   LM00002115	lmo0073	2638	9716	100	51	51	7	48	49	13	2	1	0	56	46	19	16	17	11	71	69	0	0	0	0	0	0	0	0	0	0	0	0	0	0	0	0	0	0	0	0	0	0	0	0	0	0	0.000	0.000	0.000	0.000	0.000	0.000	0.000	0.000	0.000	0.000	0.000	0.000	0.000	0.000	283	1076	43	33	33	0.000	0.000	3	40	0	0	3	30	0	0	100	1	
5	4	1	01: D-08   LM00000830	lmo0076	2888	9716	100	114	100	39	49	49	6	73	71	0	93	78	43	16	17	9	73	73	0	0	0	0	0	0	0	0	0	0	0	0	0	0	0	0	0	0	0	0	0	0	0	0	0	0	0.000	0.000	0.000	0.000	0.000	0.000	0.000	0.000	0.000	0.000	0.000	0.000	0.000	0.000	283	1076	142	113	113	0.000	0.000	65	77	0	0	51	62	0	0	100	1	
5	5	1	01: D-11   LM00002117	lmo0079	3138	9716	100	60	58	10	48	49	6	68	51	0	67	53	26	16	16	4	77	73	0	0	0	0	0	0	0	0	0	0	0	0	0	0	0	0	0	0	0	0	0	0	0	0	0	0	0.000	0.000	0.000	0.000	0.000	0.000	0.000	0.000	0.000	0.000	0.000	0.000	0.000	0.000	283	1076	63	47	47	0.000	0.000	12	51	0	0	10	37	0	0	100	1	
5	6	1	01: D-14   LM00002120	lmo0082	3388	9716	100	52	52	5	47	48	5	44	14	0	72	59	24	16	16	2	88	82	0	0	0	0	0	0	0	0	0	0	0	0	0	0	0	0	0	0	0	0	0	0	0	0	0	0	0.000	0.000	0.000	0.000	0.000	0.000	0.000	0.000	0.000	0.000	0.000	0.000	0.000	0.000	283	1076	61	48	48	0.000	0.000	5	56	0	0	5	43	0	0	100	1	
5	7	1	01: D-17   LM00002123	lmo0085	3638	9716	100	52	52	6	47	48	5	56	23	0	77	58	29	16	16	3	78	73	0	0	0	0	0	0	0	0	0	0	0	0	0	0	0	0	0	0	0	0	0	0	0	0	0	0	0.000	0.000	0.000	0.000	0.000	0.000	0.000	0.000	0.000	0.000	0.000	0.000	0.000	0.000	283	1076	66	47	47	0.000	0.000	5	61	0	0	5	42	0	0	100	1	
5	8	1	01: D-20   LM00000832	lmo0088	3888	9716	100	53	53	6	47	48	5	53	21	0	79	64	29	15	16	5	79	77	0	0	0	0	0	0	0	0	0	0	0	0	0	0	0	0	0	0	0	0	0	0	0	0	0	0	0.000	0.000	0.000	0.000	0.000	0.000	0.000	0.000	0.000	0.000	0.000	0.000	0.000	0.000	283	1076	70	55	55	0.000	0.000	6	64	0	0	6	49	0	0	100	1	
5	9	1	01: D-23   LM00002127	lmo0091	4138	9716	100	55	57	10	47	48	5	64	39	0	61	50	23	16	16	4	77	72	0	0	0	0	0	0	0	0	0	0	0	0	0	0	0	0	0	0	0	0	0	0	0	0	0	0	0.000	0.000	0.000	0.000	0.000	0.000	0.000	0.000	0.000	0.000	0.000	0.000	0.000	0.000	283	1076	53	44	44	0.000	0.000	8	45	0	0	10	34	0	0	100	1	
5	10	1	01: H-02   LM00002158	lmo0166	4388	9716	100	71	69	17	47	47	5	77	71	0	91	72	37	15	16	2	83	78	0	0	0	0	0	0	0	0	0	0	0	0	0	0	0	0	0	0	0	0	0	0	0	0	0	0	0.000	0.000	0.000	0.000	0.000	0.000	0.000	0.000	0.000	0.000	0.000	0.000	0.000	0.000	283	1076	100	79	79	0.000	0.000	24	76	0	0	22	57	0	0	100	1	
5	11	1	01: H-05   LM00000053	lmo0169	4638	9716	100	771	588	439	47	52	48	66	65	0	402	308	226	15	19	40	66	65	0	0	0	0	0	0	0	0	0	0	0	0	0	0	0	0	0	0	0	0	0	0	0	0	0	0	0.000	0.000	0.000	0.000	0.000	0.000	0.000	0.000	0.000	0.000	0.000	0.000	0.000	0.000	283	1076	1111	834	834	0.000	0.000	724	387	0	0	541	293	0	0	100	1	
5	12	1	01: H-08   LM00003001	lmo0172	4888	9716	100	56	56	8	47	48	5	71	40	0	76	61	30	15	15	4	81	74	0	0	0	0	0	0	0	0	0	0	0	0	0	0	0	0	0	0	0	0	0	0	0	0	0	0	0.000	0.000	0.000	0.000	0.000	0.000	0.000	0.000	0.000	0.000	0.000	0.000	0.000	0.000	283	1076	70	55	55	0.000	0.000	9	61	0	0	9	46	0	0	100	1	
5	13	1	01: H-11   LM00000861	lmo0175	5138	9716	100	51	52	5	47	48	5	48	17	0	68	51	29	15	15	2	72	69	0	0	0	0	0	0	0	0	0	0	0	0	0	0	0	0	0	0	0	0	0	0	0	0	0	0	0.000	0.000	0.000	0.000	0.000	0.000	0.000	0.000	0.000	0.000	0.000	0.000	0.000	0.000	283	1076	57	41	41	0.000	0.000	4	53	0	0	5	36	0	0	100	1	
5	14	1	01: H-14   LM00000056	lmo0178	5388	9716	100	55	57	10	47	51	66	0	0	0	73	55	30	15	60	939	0	0	0	0	0	0	0	0	0	0	0	0	0	0	0	0	0	0	0	0	0	0	0	0	0	0	0	0	0.000	0.000	0.000	0.000	0.000	0.000	0.000	0.000	0.000	0.000	0.000	0.000	0.000	0.000	283	1076	66	50	50	0.000	0.000	8	58	0	0	10	40	0	0	100	1	
5	15	1	01: H-17   LM00000059	lmo0181	5638	9716	100	47	48	5	47	47	4	19	5	0	15	16	4	15	15	3	24	16	0	0	0	0	0	0	0	0	0	0	0	0	0	0	0	0	0	0	0	0	0	0	0	0	0	0	0.000	0.000	0.000	0.000	0.000	0.000	0.000	0.000	0.000	0.000	0.000	0.000	0.000	0.000	283	1076	0	2	2	0.000	0.000	0	0	0	0	1	1	0	0	100	1	
5	16	1	01: H-20   LM00000864	lmo0184	5888	9716	100	51	51	6	48	48	5	45	13	0	73	57	30	15	15	3	84	76	0	0	0	0	0	0	0	0	0	0	0	0	0	0	0	0	0	0	0	0	0	0	0	0	0	0	0.000	0.000	0.000	0.000	0.000	0.000	0.000	0.000	0.000	0.000	0.000	0.000	0.000	0.000	283	1076	61	45	45	0.000	0.000	3	58	0	0	3	42	0	0	100	1	
5	17	1	01: H-23   LM00002160	lmo0187	6138	9716	100	89	84	30	47	47	5	75	67	0	103	76	49	14	15	2	81	72	0	0	0	0	0	0	0	0	0	0	0	0	0	0	0	0	0	0	0	0	0	0	0	0	0	0	0.000	0.000	0.000	0.000	0.000	0.000	0.000	0.000	0.000	0.000	0.000	0.000	0.000	0.000	283	1076	131	99	99	0.000	0.000	42	89	0	0	37	62	0	0	100	1	
5	1	2	01: L-02   LM00002182	lmo0262	2138	9966	100	51	52	7	49	50	6	20	6	0	68	51	28	16	18	11	61	57	0	0	0	0	0	0	0	0	0	0	0	0	0	0	0	0	0	0	0	0	0	0	0	0	0	0	0.000	0.000	0.000	0.000	0.000	0.000	0.000	0.000	0.000	0.000	0.000	0.000	0.000	0.000	283	1076	54	38	38	0.000	0.000	2	52	0	0	3	35	0	0	100	1	
5	2	2	01: L-05   LM00000085	lmo0265	2388	9966	100	68	554	592	48	48	5	66	58	0	30	190	194	16	16	5	60	52	0	0	0	0	0	0	0	0	0	0	0	0	0	0	0	0	0	0	0	0	0	0	0	0	0	0	0.000	0.000	0.000	0.000	0.000	0.000	0.000	0.000	0.000	0.000	0.000	0.000	0.000	0.000	283	1076	34	680	680	0.000	0.000	20	14	0	0	506	174	0	0	100	1	
5	3	2	01: L-08   LM00000896	lmo0268	2638	9966	100	301	239	158	48	49	8	74	69	0	188	139	97	16	18	14	66	65	0	0	0	0	0	0	0	0	0	0	0	0	0	0	0	0	0	0	0	0	0	0	0	0	0	0	0.000	0.000	0.000	0.000	0.000	0.000	0.000	0.000	0.000	0.000	0.000	0.000	0.000	0.000	283	1076	425	314	314	0.000	0.000	253	172	0	0	191	123	0	0	100	1	
5	4	2	01: L-11   LM00000087	lmo0271	2888	9966	100	161	140	84	48	49	5	72	63	0	80	69	46	16	17	5	64	63	0	0	0	0	0	0	0	0	0	0	0	0	0	0	0	0	0	0	0	0	0	0	0	0	0	0	0.000	0.000	0.000	0.000	0.000	0.000	0.000	0.000	0.000	0.000	0.000	0.000	0.000	0.000	283	1076	177	145	145	0.000	0.000	113	64	0	0	92	53	0	0	100	1	
5	5	2	01: L-14   LM00000900	lmo0274	3138	9966	100	100	91	35	48	48	5	75	68	0	81	65	36	15	16	4	75	72	0	0	0	0	0	0	0	0	0	0	0	0	0	0	0	0	0	0	0	0	0	0	0	0	0	0	0.000	0.000	0.000	0.000	0.000	0.000	0.000	0.000	0.000	0.000	0.000	0.000	0.000	0.000	283	1076	118	93	93	0.000	0.000	52	66	0	0	43	50	0	0	100	1	
5	6	2	01: L-17   LM00000902	lmo0277	3388	9966	100	49	52	18	48	48	4	23	12	0	18	26	34	16	16	3	43	30	0	0	0	0	0	0	0	0	0	0	0	0	0	0	0	0	0	0	0	0	0	0	0	0	0	0	0.000	0.000	0.000	0.000	0.000	0.000	0.000	0.000	0.000	0.000	0.000	0.000	0.000	0.000	283	1076	3	14	14	0.000	0.000	1	2	0	0	4	10	0	0	100	1	
5	7	2	01: L-20   LM00000903	lmo0280	3638	9966	100	84	82	29	48	48	5	77	70	0	101	76	48	15	16	5	68	66	0	0	0	0	0	0	0	0	0	0	0	0	0	0	0	0	0	0	0	0	0	0	0	0	0	0	0.000	0.000	0.000	0.000	0.000	0.000	0.000	0.000	0.000	0.000	0.000	0.000	0.000	0.000	283	1076	122	95	95	0.000	0.000	36	86	0	0	34	61	0	0	100	1	
5	8	2	01: L-23   LM00000904	lmo0283	3888	9966	100	128	112	56	47	48	5	75	65	0	140	118	86	15	16	3	78	68	0	0	0	0	0	0	0	0	0	0	0	0	0	0	0	0	0	0	0	0	0	0	0	0	0	0	0.000	0.000	0.000	0.000	0.000	0.000	0.000	0.000	0.000	0.000	0.000	0.000	0.000	0.000	283	1076	206	168	168	0.000	0.000	81	125	0	0	65	103	0	0	100	1	
5	9	2	01: P-02   LM00000128	lmo0358	4138	9966	100	49	49	4	47	48	5	26	3	0	46	37	18	16	16	3	69	64	0	0	0	0	0	0	0	0	0	0	0	0	0	0	0	0	0	0	0	0	0	0	0	0	0	0	0.000	0.000	0.000	0.000	0.000	0.000	0.000	0.000	0.000	0.000	0.000	0.000	0.000	0.000	283	1076	32	23	23	0.000	0.000	2	30	0	0	2	21	0	0	100	1	
5	10	2	01: P-05   LM00000926	lmo0361	4388	9966	100	48	49	5	47	47	5	21	6	0	48	43	14	15	16	3	88	82	0	0	0	0	0	0	0	0	0	0	0	0	0	0	0	0	0	0	0	0	0	0	0	0	0	0	0.000	0.000	0.000	0.000	0.000	0.000	0.000	0.000	0.000	0.000	0.000	0.000	0.000	0.000	283	1076	34	30	30	0.000	0.000	1	33	0	0	2	28	0	0	100	1	
5	11	2	01: P-08   LM00000131	lmo0364	4638	9966	100	54	54	7	48	48	5	53	29	0	77	59	32	14	15	5	74	68	0	0	0	0	0	0	0	0	0	0	0	0	0	0	0	0	0	0	0	0	0	0	0	0	0	0	0.000	0.000	0.000	0.000	0.000	0.000	0.000	0.000	0.000	0.000	0.000	0.000	0.000	0.000	283	1076	69	51	51	0.000	0.000	6	63	0	0	6	45	0	0	100	1	
5	12	2	01: P-11   LM00000928	lmo0367	4888	9966	100	52	52	5	47	47	5	57	18	0	62	47	27	15	15	5	64	58	0	0	0	0	0	0	0	0	0	0	0	0	0	0	0	0	0	0	0	0	0	0	0	0	0	0	0.000	0.000	0.000	0.000	0.000	0.000	0.000	0.000	0.000	0.000	0.000	0.000	0.000	0.000	283	1076	52	37	37	0.000	0.000	5	47	0	0	5	32	0	0	100	1	
5	13	2	01: P-14   LM00000929	lmo0370	5138	9966	100	175	141	81	47	48	7	74	64	0	145	107	80	15	15	7	65	64	0	0	0	0	0	0	0	0	0	0	0	0	0	0	0	0	0	0	0	0	0	0	0	0	0	0	0.000	0.000	0.000	0.000	0.000	0.000	0.000	0.000	0.000	0.000	0.000	0.000	0.000	0.000	283	1076	258	186	186	0.000	0.000	128	130	0	0	94	92	0	0	100	1	
5	14	2	01: P-17   LM00000930	lmo0373	5388	9966	100	50	51	6	47	47	4	41	23	0	49	43	25	15	15	2	65	59	0	0	0	0	0	0	0	0	0	0	0	0	0	0	0	0	0	0	0	0	0	0	0	0	0	0	0.000	0.000	0.000	0.000	0.000	0.000	0.000	0.000	0.000	0.000	0.000	0.000	0.000	0.000	283	1076	37	32	32	0.000	0.000	3	34	0	0	4	28	0	0	100	1	
5	15	2	01: P-20   LM00000932	lmo0376	5638	9966	100	86	83	33	47	47	5	70	60	0	67	52	32	14	15	2	72	67	0	0	0	0	0	0	0	0	0	0	0	0	0	0	0	0	0	0	0	0	0	0	0	0	0	0	0.000	0.000	0.000	0.000	0.000	0.000	0.000	0.000	0.000	0.000	0.000	0.000	0.000	0.000	283	1076	92	74	74	0.000	0.000	39	53	0	0	36	38	0	0	100	1	
5	16	2	01: P-23   LM00002201	lmo0379	5888	9966	100	49	49	5	48	48	5	24	7	0	68	58	23	14	15	2	92	85	0	0	0	0	0	0	0	0	0	0	0	0	0	0	0	0	0	0	0	0	0	0	0	0	0	0	0.000	0.000	0.000	0.000	0.000	0.000	0.000	0.000	0.000	0.000	0.000	0.000	0.000	0.000	283	1076	55	45	45	0.000	0.000	1	54	0	0	1	44	0	0	100	1	
5	17	2	02: D-02   LM00000958	lmo0450	6138	9966	100	86	82	23	47	48	5	82	78	0	74	62	29	15	15	3	83	80	0	0	0	0	0	0	0	0	0	0	0	0	0	0	0	0	0	0	0	0	0	0	0	0	0	0	0.000	0.000	0.000	0.000	0.000	0.000	0.000	0.000	0.000	0.000	0.000	0.000	0.000	0.000	283	1076	98	82	82	0.000	0.000	39	59	0	0	35	47	0	0	100	1	
5	1	3	02: D-05   LM00000158	lmo0453	2138	10216	100	212	183	91	48	49	6	85	80	0	114	93	50	16	16	3	90	83	0	0	0	0	0	0	0	0	0	0	0	0	0	0	0	0	0	0	0	0	0	0	0	0	0	0	0.000	0.000	0.000	0.000	0.000	0.000	0.000	0.000	0.000	0.000	0.000	0.000	0.000	0.000	283	1076	262	212	212	0.000	0.000	164	98	0	0	135	77	0	0	100	1	
5	2	3	02: D-08   LM00000962	lmo0456	2388	10216	100	49	50	4	48	49	7	13	0	0	60	49	21	16	17	6	79	72	0	0	0	0	0	0	0	0	0	0	0	0	0	0	0	0	0	0	0	0	0	0	0	0	0	0	0.000	0.000	0.000	0.000	0.000	0.000	0.000	0.000	0.000	0.000	0.000	0.000	0.000	0.000	283	1076	45	35	35	0.000	0.000	1	44	0	0	2	33	0	0	100	1	
5	3	3	02: D-11   LM00002229	lmo0459	2638	10216	100	56	57	11	47	47	4	70	52	0	67	57	27	16	16	3	89	81	0	0	0	0	0	0	0	0	0	0	0	0	0	0	0	0	0	0	0	0	0	0	0	0	0	0	0.000	0.000	0.000	0.000	0.000	0.000	0.000	0.000	0.000	0.000	0.000	0.000	0.000	0.000	283	1076	60	51	51	0.000	0.000	9	51	0	0	10	41	0	0	100	1	
5	4	3	02: D-14   LM00002232	lmo0462	2888	10216	100	93	87	28	48	48	5	83	74	0	77	66	29	16	16	2	90	87	0	0	0	0	0	0	0	0	0	0	0	0	0	0	0	0	0	0	0	0	0	0	0	0	0	0	0.000	0.000	0.000	0.000	0.000	0.000	0.000	0.000	0.000	0.000	0.000	0.000	0.000	0.000	283	1076	106	89	89	0.000	0.000	45	61	0	0	39	50	0	0	100	1	
5	5	3	02: D-17   LM00002235	lmo0465	3138	10216	100	50	50	4	47	48	6	25	3	0	60	49	27	15	16	3	73	70	0	0	0	0	0	0	0	0	0	0	0	0	0	0	0	0	0	0	0	0	0	0	0	0	0	0	0.000	0.000	0.000	0.000	0.000	0.000	0.000	0.000	0.000	0.000	0.000	0.000	0.000	0.000	283	1076	48	37	37	0.000	0.000	3	45	0	0	3	34	0	0	100	1	
5	6	3	02: D-20   LM00002238	lmo0468	3388	10216	100	52	53	5	48	48	5	39	16	0	67	56	23	15	16	3	92	86	0	0	0	0	0	0	0	0	0	0	0	0	0	0	0	0	0	0	0	0	0	0	0	0	0	0	0.000	0.000	0.000	0.000	0.000	0.000	0.000	0.000	0.000	0.000	0.000	0.000	0.000	0.000	283	1076	56	46	46	0.000	0.000	4	52	0	0	5	41	0	0	100	1	
5	7	3	02: D-23   LM00002241	lmo0471	3638	10216	100	53	54	11	48	48	7	39	5	0	78	67	27	16	17	8	83	82	0	0	0	0	0	0	0	0	0	0	0	0	0	0	0	0	0	0	0	0	0	0	0	0	0	0	0.000	0.000	0.000	0.000	0.000	0.000	0.000	0.000	0.000	0.000	0.000	0.000	0.000	0.000	283	1076	67	57	57	0.000	0.000	5	62	0	0	6	51	0	0	100	1	
5	8	3	02: H-02   LM00000993	lmo0546	3888	10216	100	56	56	8	49	50	26	1	0	0	67	55	24	15	17	17	73	64	0	0	0	0	0	0	0	0	0	0	0	0	0	0	0	0	0	0	0	0	0	0	0	0	0	0	0.000	0.000	0.000	0.000	0.000	0.000	0.000	0.000	0.000	0.000	0.000	0.000	0.000	0.000	283	1076	59	47	47	0.000	0.000	7	52	0	0	7	40	0	0	100	1	
5	9	3	02: H-05   LM00002256	lmo0549	4138	10216	100	52	52	5	47	48	5	56	17	0	66	53	25	15	16	7	75	70	0	0	0	0	0	0	0	0	0	0	0	0	0	0	0	0	0	0	0	0	0	0	0	0	0	0	0.000	0.000	0.000	0.000	0.000	0.000	0.000	0.000	0.000	0.000	0.000	0.000	0.000	0.000	283	1076	56	43	43	0.000	0.000	5	51	0	0	5	38	0	0	100	1	
5	10	3	02: H-08   LM00000996	lmo0552	4388	10216	100	59	72	86	47	47	5	83	64	0	77	74	73	15	16	3	92	89	0	0	0	0	0	0	0	0	0	0	0	0	0	0	0	0	0	0	0	0	0	0	0	0	0	0	0.000	0.000	0.000	0.000	0.000	0.000	0.000	0.000	0.000	0.000	0.000	0.000	0.000	0.000	283	1076	74	84	84	0.000	0.000	12	62	0	0	25	59	0	0	100	1	
5	11	3	02: H-11   LM00000999	lmo0555	4638	10216	100	447	358	271	48	49	5	76	72	0	299	207	159	15	15	4	73	69	0	0	0	0	0	0	0	0	0	0	0	0	0	0	0	0	0	0	0	0	0	0	0	0	0	0	0.000	0.000	0.000	0.000	0.000	0.000	0.000	0.000	0.000	0.000	0.000	0.000	0.000	0.000	283	1076	683	502	502	0.000	0.000	399	284	0	0	310	192	0	0	100	1	
5	12	3	02: H-14   LM00000191	lmo0558	4888	10216	100	629	471	326	47	48	5	80	73	0	269	205	140	15	15	3	80	78	0	0	0	0	0	0	0	0	0	0	0	0	0	0	0	0	0	0	0	0	0	0	0	0	0	0	0.000	0.000	0.000	0.000	0.000	0.000	0.000	0.000	0.000	0.000	0.000	0.000	0.000	0.000	283	1076	836	614	614	0.000	0.000	582	254	0	0	424	190	0	0	100	1	
5	13	3	02: H-17   LM00002260	lmo0561	5138	10216	100	51	51	5	47	48	18	0	0	0	62	48	24	14	16	18	65	61	0	0	0	0	0	0	0	0	0	0	0	0	0	0	0	0	0	0	0	0	0	0	0	0	0	0	0.000	0.000	0.000	0.000	0.000	0.000	0.000	0.000	0.000	0.000	0.000	0.000	0.000	0.000	283	1076	52	38	38	0.000	0.000	4	48	0	0	4	34	0	0	100	1	
5	14	3	02: H-20   LM00002262	lmo0564	5388	10216	100	117	105	38	47	47	4	88	81	0	73	59	28	15	15	2	84	80	0	0	0	0	0	0	0	0	0	0	0	0	0	0	0	0	0	0	0	0	0	0	0	0	0	0	0.000	0.000	0.000	0.000	0.000	0.000	0.000	0.000	0.000	0.000	0.000	0.000	0.000	0.000	283	1076	128	102	102	0.000	0.000	70	58	0	0	58	44	0	0	100	1	
5	15	3	02: H-23   LM00002265	lmo0567	5638	10216	100	57	57	8	47	47	5	75	53	0	74	58	28	15	15	2	85	79	0	0	0	0	0	0	0	0	0	0	0	0	0	0	0	0	0	0	0	0	0	0	0	0	0	0	0.000	0.000	0.000	0.000	0.000	0.000	0.000	0.000	0.000	0.000	0.000	0.000	0.000	0.000	283	1076	69	53	53	0.000	0.000	10	59	0	0	10	43	0	0	100	1	
5	16	3	02: L-02   LM00001031	lmo0642	5888	10216	100	243	214	88	46	46	5	96	90	0	180	151	70	14	15	2	95	92	0	0	0	0	0	0	0	0	0	0	0	0	0	0	0	0	0	0	0	0	0	0	0	0	0	0	0.000	0.000	0.000	0.000	0.000	0.000	0.000	0.000	0.000	0.000	0.000	0.000	0.000	0.000	283	1076	363	305	305	0.000	0.000	197	166	0	0	168	137	0	0	100	1	
5	17	3	02: L-05   LM00001034	lmo0645	6138	10216	100	53	55	9	48	48	5	55	36	0	72	58	29	15	15	2	83	80	0	0	0	0	0	0	0	0	0	0	0	0	0	0	0	0	0	0	0	0	0	0	0	0	0	0	0.000	0.000	0.000	0.000	0.000	0.000	0.000	0.000	0.000	0.000	0.000	0.000	0.000	0.000	283	1076	62	50	50	0.000	0.000	5	57	0	0	7	43	0	0	100	1	
5	1	4	02: L-08   LM00001036	lmo0648	2138	10466	100	60	62	13	48	48	5	71	56	0	70	61	31	16	17	6	77	70	0	0	0	0	0	0	0	0	0	0	0	0	0	0	0	0	0	0	0	0	0	0	0	0	0	0	0.000	0.000	0.000	0.000	0.000	0.000	0.000	0.000	0.000	0.000	0.000	0.000	0.000	0.000	283	1076	66	59	59	0.000	0.000	12	54	0	0	14	45	0	0	100	1	
5	2	4	02: L-11   LM00002291	lmo0651	2388	10466	100	62	62	11	48	50	26	14	0	0	65	53	23	16	19	40	61	0	0	0	0	0	0	0	0	0	0	0	0	0	0	0	0	0	0	0	0	0	0	0	0	0	0	0	0.000	0.000	0.000	0.000	0.000	0.000	0.000	0.000	0.000	0.000	0.000	0.000	0.000	0.000	283	1076	63	51	51	0.000	0.000	14	49	0	0	14	37	0	0	100	1	
5	3	4	02: L-14   LM00002293	lmo0654	2638	10466	100	681	508	305	48	49	7	89	83	0	361	275	167	16	17	5	84	82	0	0	0	0	0	0	0	0	0	0	0	0	0	0	0	0	0	0	0	0	0	0	0	0	0	0	0.000	0.000	0.000	0.000	0.000	0.000	0.000	0.000	0.000	0.000	0.000	0.000	0.000	0.000	283	1076	978	719	719	0.000	0.000	633	345	0	0	460	259	0	0	100	1	
5	4	4	02: L-17   LM00002295	lmo0657	2888	10466	100	127	113	50	48	49	5	78	73	0	111	91	56	16	17	3	80	76	0	0	0	0	0	0	0	0	0	0	0	0	0	0	0	0	0	0	0	0	0	0	0	0	0	0	0.000	0.000	0.000	0.000	0.000	0.000	0.000	0.000	0.000	0.000	0.000	0.000	0.000	0.000	283	1076	174	140	140	0.000	0.000	79	95	0	0	65	75	0	0	100	1	
5	5	4	02: L-20   LM00002296	lmo0660	3138	10466	100	52	52	4	48	48	5	34	5	0	69	56	23	16	16	3	82	79	0	0	0	0	0	0	0	0	0	0	0	0	0	0	0	0	0	0	0	0	0	0	0	0	0	0	0.000	0.000	0.000	0.000	0.000	0.000	0.000	0.000	0.000	0.000	0.000	0.000	0.000	0.000	283	1076	57	44	44	0.000	0.000	4	53	0	0	4	40	0	0	100	1	
5	6	4	02: L-23   LM00000215	lmo0663	3388	10466	100	447	367	222	49	49	6	88	83	0	336	266	174	16	16	4	89	85	0	0	0	0	0	0	0	0	0	0	0	0	0	0	0	0	0	0	0	0	0	0	0	0	0	0	0.000	0.000	0.000	0.000	0.000	0.000	0.000	0.000	0.000	0.000	0.000	0.000	0.000	0.000	283	1076	718	568	568	0.000	0.000	398	320	0	0	318	250	0	0	100	1	
5	7	4	02: P-02   LM00002307	lmo0738	3638	10466	100	54	54	7	48	48	5	51	28	0	69	55	28	15	16	5	73	71	0	0	0	0	0	0	0	0	0	0	0	0	0	0	0	0	0	0	0	0	0	0	0	0	0	0	0.000	0.000	0.000	0.000	0.000	0.000	0.000	0.000	0.000	0.000	0.000	0.000	0.000	0.000	283	1076	60	46	46	0.000	0.000	6	54	0	0	6	40	0	0	100	1	
5	8	4	02: P-05   LM00000244	lmo0741	3888	10466	100	53	53	5	49	49	6	41	4	0	71	54	28	15	16	7	71	69	0	0	0	0	0	0	0	0	0	0	0	0	0	0	0	0	0	0	0	0	0	0	0	0	0	0	0.000	0.000	0.000	0.000	0.000	0.000	0.000	0.000	0.000	0.000	0.000	0.000	0.000	0.000	283	1076	60	43	43	0.000	0.000	4	56	0	0	4	39	0	0	100	1	
5	9	4	02: P-08   LM00002309	lmo0744	4138	10466	100	53	53	5	47	48	5	52	17	0	72	58	27	16	16	2	87	78	0	0	0	0	0	0	0	0	0	0	0	0	0	0	0	0	0	0	0	0	0	0	0	0	0	0	0.000	0.000	0.000	0.000	0.000	0.000	0.000	0.000	0.000	0.000	0.000	0.000	0.000	0.000	283	1076	62	48	48	0.000	0.000	6	56	0	0	6	42	0	0	100	1	
5	10	4	02: P-11   LM00002311	lmo0747	4388	10466	100	51	50	6	47	47	5	39	9	0	67	55	26	15	16	5	76	72	0	0	0	0	0	0	0	0	0	0	0	0	0	0	0	0	0	0	0	0	0	0	0	0	0	0	0.000	0.000	0.000	0.000	0.000	0.000	0.000	0.000	0.000	0.000	0.000	0.000	0.000	0.000	283	1076	56	43	43	0.000	0.000	4	52	0	0	3	40	0	0	100	1	
5	11	4	02: P-14   LM00002314	lmo0750	4638	10466	100	51	51	4	48	48	5	35	7	0	59	48	22	15	15	3	78	75	0	0	0	0	0	0	0	0	0	0	0	0	0	0	0	0	0	0	0	0	0	0	0	0	0	0	0.000	0.000	0.000	0.000	0.000	0.000	0.000	0.000	0.000	0.000	0.000	0.000	0.000	0.000	283	1076	47	36	36	0.000	0.000	3	44	0	0	3	33	0	0	100	1	
5	12	4	02: P-17   LM00002317	lmo0753	4888	10466	100	52	52	5	47	48	4	57	25	0	63	48	26	15	15	2	74	68	0	0	0	0	0	0	0	0	0	0	0	0	0	0	0	0	0	0	0	0	0	0	0	0	0	0	0.000	0.000	0.000	0.000	0.000	0.000	0.000	0.000	0.000	0.000	0.000	0.000	0.000	0.000	283	1076	53	38	38	0.000	0.000	5	48	0	0	5	33	0	0	100	1	
5	13	4	02: P-20   LM00000247	lmo0756	5138	10466	100	60	60	9	48	50	22	18	0	0	76	62	28	15	18	25	73	65	0	0	0	0	0	0	0	0	0	0	0	0	0	0	0	0	0	0	0	0	0	0	0	0	0	0	0.000	0.000	0.000	0.000	0.000	0.000	0.000	0.000	0.000	0.000	0.000	0.000	0.000	0.000	283	1076	73	59	59	0.000	0.000	12	61	0	0	12	47	0	0	100	1	
5	14	4	02: P-23   LM00001081	lmo0759	5388	10466	100	90	88	29	47	47	5	82	76	0	99	80	45	15	15	2	83	81	0	0	0	0	0	0	0	0	0	0	0	0	0	0	0	0	0	0	0	0	0	0	0	0	0	0	0.000	0.000	0.000	0.000	0.000	0.000	0.000	0.000	0.000	0.000	0.000	0.000	0.000	0.000	283	1076	127	106	106	0.000	0.000	43	84	0	0	41	65	0	0	100	1	
5	15	4	03: D-02   LM00002330	lmo0830	5638	10466	100	57	58	12	48	48	5	58	48	0	65	51	25	14	15	3	86	78	0	0	0	0	0	0	0	0	0	0	0	0	0	0	0	0	0	0	0	0	0	0	0	0	0	0	0.000	0.000	0.000	0.000	0.000	0.000	0.000	0.000	0.000	0.000	0.000	0.000	0.000	0.000	283	1076	60	47	47	0.000	0.000	9	51	0	0	10	37	0	0	100	1	
5	16	4	03: D-05   LM00002333	lmo0833	5888	10466	100	50	51	5	47	47	5	44	15	0	68	54	25	14	15	2	89	80	0	0	0	0	0	0	0	0	0	0	0	0	0	0	0	0	0	0	0	0	0	0	0	0	0	0	0.000	0.000	0.000	0.000	0.000	0.000	0.000	0.000	0.000	0.000	0.000	0.000	0.000	0.000	283	1076	57	44	44	0.000	0.000	3	54	0	0	4	40	0	0	100	1	
5	17	4	03: D-08   LM00001119	lmo0836	6138	10466	100	49	49	5	47	47	4	30	6	0	50	42	16	15	15	3	87	79	0	0	0	0	0	0	0	0	0	0	0	0	0	0	0	0	0	0	0	0	0	0	0	0	0	0	0.000	0.000	0.000	0.000	0.000	0.000	0.000	0.000	0.000	0.000	0.000	0.000	0.000	0.000	283	1076	37	29	29	0.000	0.000	2	35	0	0	2	27	0	0	100	1	
5	1	5	03: D-11   LM00002337	lmo0839	2138	10716	100	51	51	6	48	49	10	9	0	0	60	49	22	16	17	13	68	65	0	0	0	0	0	0	0	0	0	0	0	0	0	0	0	0	0	0	0	0	0	0	0	0	0	0	0.000	0.000	0.000	0.000	0.000	0.000	0.000	0.000	0.000	0.000	0.000	0.000	0.000	0.000	283	1076	47	36	36	0.000	0.000	3	44	0	0	3	33	0	0	100	1	
5	2	5	03: D-14   LM00002338	lmo0842	2388	10716	100	51	52	4	48	48	5	41	10	0	70	58	23	15	16	2	88	86	0	0	0	0	0	0	0	0	0	0	0	0	0	0	0	0	0	0	0	0	0	0	0	0	0	0	0.000	0.000	0.000	0.000	0.000	0.000	0.000	0.000	0.000	0.000	0.000	0.000	0.000	0.000	283	1076	58	47	47	0.000	0.000	3	55	0	0	4	43	0	0	100	1	
5	3	5	03: D-17   LM00001122	lmo0845	2638	10716	100	61	61	9	48	49	7	65	44	0	64	53	23	16	17	6	78	75	0	0	0	0	0	0	0	0	0	0	0	0	0	0	0	0	0	0	0	0	0	0	0	0	0	0	0.000	0.000	0.000	0.000	0.000	0.000	0.000	0.000	0.000	0.000	0.000	0.000	0.000	0.000	283	1076	61	50	50	0.000	0.000	13	48	0	0	13	37	0	0	100	1	
5	4	5	03: D-20   LM00001125	lmo0848	2888	10716	100	76	74	21	47	49	12	67	58	0	78	66	34	16	18	18	69	66	0	0	0	0	0	0	0	0	0	0	0	0	0	0	0	0	0	0	0	0	0	0	0	0	0	0	0.000	0.000	0.000	0.000	0.000	0.000	0.000	0.000	0.000	0.000	0.000	0.000	0.000	0.000	283	1076	91	77	77	0.000	0.000	29	62	0	0	27	50	0	0	100	1	
5	5	5	03: D-23   LM00001126	lmo0851	3138	10716	100	140	129	55	48	50	18	76	71	0	142	115	63	15	19	27	74	71	0	0	0	0	0	0	0	0	0	0	0	0	0	0	0	0	0	0	0	0	0	0	0	0	0	0	0.000	0.000	0.000	0.000	0.000	0.000	0.000	0.000	0.000	0.000	0.000	0.000	0.000	0.000	283	1076	219	181	181	0.000	0.000	92	127	0	0	81	100	0	0	100	1	
5	6	5	03: H-02   LM00002357	lmo0926	3388	10716	100	57	57	9	48	49	6	59	33	0	55	44	22	16	16	5	71	64	0	0	0	0	0	0	0	0	0	0	0	0	0	0	0	0	0	0	0	0	0	0	0	0	0	0	0.000	0.000	0.000	0.000	0.000	0.000	0.000	0.000	0.000	0.000	0.000	0.000	0.000	0.000	283	1076	48	37	37	0.000	0.000	9	39	0	0	9	28	0	0	100	1	
5	7	5	03: H-05   LM00001163	lmo0929	3638	10716	100	53	52	4	48	48	6	42	3	0	71	59	24	15	16	3	88	84	0	0	0	0	0	0	0	0	0	0	0	0	0	0	0	0	0	0	0	0	0	0	0	0	0	0	0.000	0.000	0.000	0.000	0.000	0.000	0.000	0.000	0.000	0.000	0.000	0.000	0.000	0.000	283	1076	61	48	48	0.000	0.000	5	56	0	0	4	44	0	0	100	1	
5	8	5	03: H-08   LM00000292	lmo0932	3888	10716	100	58	58	7	47	48	5	84	54	0	68	55	24	15	16	2	90	84	0	0	0	0	0	0	0	0	0	0	0	0	0	0	0	0	0	0	0	0	0	0	0	0	0	0	0.000	0.000	0.000	0.000	0.000	0.000	0.000	0.000	0.000	0.000	0.000	0.000	0.000	0.000	283	1076	64	51	51	0.000	0.000	11	53	0	0	11	40	0	0	100	1	
5	9	5	03: H-11   LM00002359	lmo0935	4138	10716	100	140	122	52	48	48	5	84	78	0	127	105	59	15	16	3	87	83	0	0	0	0	0	0	0	0	0	0	0	0	0	0	0	0	0	0	0	0	0	0	0	0	0	0	0.000	0.000	0.000	0.000	0.000	0.000	0.000	0.000	0.000	0.000	0.000	0.000	0.000	0.000	283	1076	204	164	164	0.000	0.000	92	112	0	0	74	90	0	0	100	1	
5	10	5	03: H-14   LM00002360	lmo0938	4388	10716	100	53	53	6	46	47	5	64	33	0	71	58	26	15	16	2	87	81	0	0	0	0	0	0	0	0	0	0	0	0	0	0	0	0	0	0	0	0	0	0	0	0	0	0	0.000	0.000	0.000	0.000	0.000	0.000	0.000	0.000	0.000	0.000	0.000	0.000	0.000	0.000	283	1076	63	50	50	0.000	0.000	7	56	0	0	7	43	0	0	100	1	
5	11	5	03: H-17   LM00002363	lmo0941	4638	10716	100	50	51	4	48	49	7	20	0	0	62	47	26	15	15	4	70	63	0	0	0	0	0	0	0	0	0	0	0	0	0	0	0	0	0	0	0	0	0	0	0	0	0	0	0.000	0.000	0.000	0.000	0.000	0.000	0.000	0.000	0.000	0.000	0.000	0.000	0.000	0.000	283	1076	49	35	35	0.000	0.000	2	47	0	0	3	32	0	0	100	1	
5	12	5	03: H-20   LM00001169	lmo0944	4888	10716	100	321	251	146	48	48	5	81	76	0	213	161	102	15	15	2	83	79	0	0	0	0	0	0	0	0	0	0	0	0	0	0	0	0	0	0	0	0	0	0	0	0	0	0	0.000	0.000	0.000	0.000	0.000	0.000	0.000	0.000	0.000	0.000	0.000	0.000	0.000	0.000	283	1076	471	349	349	0.000	0.000	273	198	0	0	203	146	0	0	100	1	
5	13	5	03: H-23   LM00001172	lmo0947	5138	10716	100	90	83	24	48	48	6	81	72	0	94	78	42	15	15	5	78	75	0	0	0	0	0	0	0	0	0	0	0	0	0	0	0	0	0	0	0	0	0	0	0	0	0	0	0.000	0.000	0.000	0.000	0.000	0.000	0.000	0.000	0.000	0.000	0.000	0.000	0.000	0.000	283	1076	121	98	98	0.000	0.000	42	79	0	0	35	63	0	0	100	1	
5	14	5	03: L-02   LM00001212	lmo1022	5388	10716	100	297	241	143	48	48	8	78	75	0	185	139	93	15	17	16	71	67	0	0	0	0	0	0	0	0	0	0	0	0	0	0	0	0	0	0	0	0	0	0	0	0	0	0	0.000	0.000	0.000	0.000	0.000	0.000	0.000	0.000	0.000	0.000	0.000	0.000	0.000	0.000	283	1076	419	317	317	0.000	0.000	249	170	0	0	193	124	0	0	100	1	
5	15	5	03: L-05   LM00002383	lmo1025	5638	10716	100	63	61	12	47	48	5	69	60	0	60	49	24	14	15	2	83	77	0	0	0	0	0	0	0	0	0	0	0	0	0	0	0	0	0	0	0	0	0	0	0	0	0	0	0.000	0.000	0.000	0.000	0.000	0.000	0.000	0.000	0.000	0.000	0.000	0.000	0.000	0.000	283	1076	62	49	49	0.000	0.000	16	46	0	0	14	35	0	0	100	1	
5	16	5	03: L-08   LM00000311	lmo1028	5888	10716	100	416	309	196	47	47	5	79	75	0	566	426	298	15	15	2	87	81	0	0	0	0	0	0	0	0	0	0	0	0	0	0	0	0	0	0	0	0	0	0	0	0	0	0	0.000	0.000	0.000	0.000	0.000	0.000	0.000	0.000	0.000	0.000	0.000	0.000	0.000	0.000	283	1076	920	673	673	0.000	0.000	369	551	0	0	262	411	0	0	100	1	
5	17	5	03: L-11   LM00002385	lmo1031	6138	10716	100	52	52	5	47	47	5	51	19	0	59	49	20	15	15	2	86	83	0	0	0	0	0	0	0	0	0	0	0	0	0	0	0	0	0	0	0	0	0	0	0	0	0	0	0.000	0.000	0.000	0.000	0.000	0.000	0.000	0.000	0.000	0.000	0.000	0.000	0.000	0.000	283	1076	49	39	39	0.000	0.000	5	44	0	0	5	34	0	0	100	1	
5	1	6	03: L-14   LM00002388	lmo1034	2138	10966	100	53	54	7	48	48	7	38	13	0	76	63	29	16	17	4	83	79	0	0	0	0	0	0	0	0	0	0	0	0	0	0	0	0	0	0	0	0	0	0	0	0	0	0	0.000	0.000	0.000	0.000	0.000	0.000	0.000	0.000	0.000	0.000	0.000	0.000	0.000	0.000	283	1076	65	53	53	0.000	0.000	5	60	0	0	6	47	0	0	100	1	
5	2	6	03: L-17   LM00001217	lmo1037	2388	10966	100	63	62	10	48	49	8	69	47	0	64	53	23	16	17	7	76	71	0	0	0	0	0	0	0	0	0	0	0	0	0	0	0	0	0	0	0	0	0	0	0	0	0	0	0.000	0.000	0.000	0.000	0.000	0.000	0.000	0.000	0.000	0.000	0.000	0.000	0.000	0.000	283	1076	63	51	51	0.000	0.000	15	48	0	0	14	37	0	0	100	1	
5	3	6	03: L-20   LM00000312	lmo1040	2638	10966	100	216	188	86	48	48	6	89	84	0	131	107	55	16	16	6	84	81	0	0	0	0	0	0	0	0	0	0	0	0	0	0	0	0	0	0	0	0	0	0	0	0	0	0	0.000	0.000	0.000	0.000	0.000	0.000	0.000	0.000	0.000	0.000	0.000	0.000	0.000	0.000	283	1076	283	231	231	0.000	0.000	168	115	0	0	140	91	0	0	100	1	
5	4	6	03: L-23   LM00002393	lmo1043	2888	10966	100	158	135	62	48	48	6	82	75	0	108	93	56	16	16	3	87	81	0	0	0	0	0	0	0	0	0	0	0	0	0	0	0	0	0	0	0	0	0	0	0	0	0	0	0.000	0.000	0.000	0.000	0.000	0.000	0.000	0.000	0.000	0.000	0.000	0.000	0.000	0.000	283	1076	202	164	164	0.000	0.000	110	92	0	0	87	77	0	0	100	1	
5	5	6	03: P-02   LM00002445	lmo1118	3138	10966	100	51	50	4	47	47	5	41	7	0	73	59	26	15	16	3	89	80	0	0	0	0	0	0	0	0	0	0	0	0	0	0	0	0	0	0	0	0	0	0	0	0	0	0	0.000	0.000	0.000	0.000	0.000	0.000	0.000	0.000	0.000	0.000	0.000	0.000	0.000	0.000	283	1076	62	47	47	0.000	0.000	4	58	0	0	3	44	0	0	100	1	
5	6	6	03: P-05   LM00002448	lmo1121	3388	10966	100	57	59	10	48	49	9	55	30	0	81	65	35	15	16	3	79	76	0	0	0	0	0	0	0	0	0	0	0	0	0	0	0	0	0	0	0	0	0	0	0	0	0	0	0.000	0.000	0.000	0.000	0.000	0.000	0.000	0.000	0.000	0.000	0.000	0.000	0.000	0.000	283	1076	75	61	61	0.000	0.000	9	66	0	0	11	50	0	0	100	1	
5	7	6	03: P-08   LM00000324	lmo1124	3638	10966	100	53	54	8	48	48	5	42	23	0	51	46	26	15	16	3	74	69	0	0	0	0	0	0	0	0	0	0	0	0	0	0	0	0	0	0	0	0	0	0	0	0	0	0	0.000	0.000	0.000	0.000	0.000	0.000	0.000	0.000	0.000	0.000	0.000	0.000	0.000	0.000	283	1076	41	37	37	0.000	0.000	5	36	0	0	6	31	0	0	100	1	
5	8	6	03: P-11   LM00000326	lmo1127	3888	10966	100	64	63	11	49	49	5	76	65	0	61	53	24	15	15	2	91	87	0	0	0	0	0	0	0	0	0	0	0	0	0	0	0	0	0	0	0	0	0	0	0	0	0	0	0.000	0.000	0.000	0.000	0.000	0.000	0.000	0.000	0.000	0.000	0.000	0.000	0.000	0.000	283	1076	61	52	52	0.000	0.000	15	46	0	0	14	38	0	0	100	1	
5	9	6	03: P-14   LM00000329	lmo1130	4138	10966	100	53	54	6	47	48	6	59	20	0	75	63	25	15	16	4	86	83	0	0	0	0	0	0	0	0	0	0	0	0	0	0	0	0	0	0	0	0	0	0	0	0	0	0	0.000	0.000	0.000	0.000	0.000	0.000	0.000	0.000	0.000	0.000	0.000	0.000	0.000	0.000	283	1076	66	55	55	0.000	0.000	6	60	0	0	7	48	0	0	100	1	
5	10	6	03: P-17   LM00002450	lmo1133	4388	10966	100	51	51	4	46	47	5	46	8	0	65	53	23	15	15	2	89	83	0	0	0	0	0	0	0	0	0	0	0	0	0	0	0	0	0	0	0	0	0	0	0	0	0	0	0.000	0.000	0.000	0.000	0.000	0.000	0.000	0.000	0.000	0.000	0.000	0.000	0.000	0.000	283	1076	55	43	43	0.000	0.000	5	50	0	0	5	38	0	0	100	1	
5	11	6	03: P-20   LM00000332	lmo1136	4638	10966	100	54	55	8	48	49	12	27	1	0	65	53	23	15	16	15	74	68	0	0	0	0	0	0	0	0	0	0	0	0	0	0	0	0	0	0	0	0	0	0	0	0	0	0	0.000	0.000	0.000	0.000	0.000	0.000	0.000	0.000	0.000	0.000	0.000	0.000	0.000	0.000	283	1076	56	45	45	0.000	0.000	6	50	0	0	7	38	0	0	100	1	
5	12	6	03: P-23   LM00002453	lmo1139	4888	10966	100	51	51	6	47	48	5	45	10	0	75	61	28	15	15	2	89	83	0	0	0	0	0	0	0	0	0	0	0	0	0	0	0	0	0	0	0	0	0	0	0	0	0	0	0.000	0.000	0.000	0.000	0.000	0.000	0.000	0.000	0.000	0.000	0.000	0.000	0.000	0.000	283	1076	64	50	50	0.000	0.000	4	60	0	0	4	46	0	0	100	1	
5	13	6	04: D-02   LM00000348	lmo1210	5138	10966	100	51	52	5	47	48	5	47	14	0	63	53	21	14	15	2	92	85	0	0	0	0	0	0	0	0	0	0	0	0	0	0	0	0	0	0	0	0	0	0	0	0	0	0	0.000	0.000	0.000	0.000	0.000	0.000	0.000	0.000	0.000	0.000	0.000	0.000	0.000	0.000	283	1076	53	44	44	0.000	0.000	4	49	0	0	5	39	0	0	100	1	
5	14	6	04: D-05   LM00002469	lmo1213	5388	10966	100	71	71	16	47	47	4	84	80	0	78	64	28	14	15	3	95	84	0	0	0	0	0	0	0	0	0	0	0	0	0	0	0	0	0	0	0	0	0	0	0	0	0	0	0.000	0.000	0.000	0.000	0.000	0.000	0.000	0.000	0.000	0.000	0.000	0.000	0.000	0.000	283	1076	88	74	74	0.000	0.000	24	64	0	0	24	50	0	0	100	1	
5	15	6	04: D-08   LM00001276	lmo1216	5638	10966	100	54	56	8	47	48	5	64	35	0	75	64	24	14	14	2	95	92	0	0	0	0	0	0	0	0	0	0	0	0	0	0	0	0	0	0	0	0	0	0	0	0	0	0	0.000	0.000	0.000	0.000	0.000	0.000	0.000	0.000	0.000	0.000	0.000	0.000	0.000	0.000	283	1076	68	59	59	0.000	0.000	7	61	0	0	9	50	0	0	100	1	
5	16	6	04: D-11   LM00002471	lmo1219	5888	10966	100	94	88	28	47	47	5	84	78	0	70	58	28	15	15	3	82	77	0	0	0	0	0	0	0	0	0	0	0	0	0	0	0	0	0	0	0	0	0	0	0	0	0	0	0.000	0.000	0.000	0.000	0.000	0.000	0.000	0.000	0.000	0.000	0.000	0.000	0.000	0.000	283	1076	102	84	84	0.000	0.000	47	55	0	0	41	43	0	0	100	1	
5	17	6	04: D-14   LM00001278	lmo1222	6138	10966	100	102	97	34	47	48	5	85	80	0	91	77	38	14	15	2	96	90	0	0	0	0	0	0	0	0	0	0	0	0	0	0	0	0	0	0	0	0	0	0	0	0	0	0	0.000	0.000	0.000	0.000	0.000	0.000	0.000	0.000	0.000	0.000	0.000	0.000	0.000	0.000	283	1076	132	113	113	0.000	0.000	55	77	0	0	50	63	0	0	100	1	
5	1	7	04: D-17   LM00001280	lmo1225	2138	11216	100	282	226	114	47	48	5	90	85	0	218	175	107	16	16	3	86	82	0	0	0	0	0	0	0	0	0	0	0	0	0	0	0	0	0	0	0	0	0	0	0	0	0	0	0.000	0.000	0.000	0.000	0.000	0.000	0.000	0.000	0.000	0.000	0.000	0.000	0.000	0.000	283	1076	437	338	338	0.000	0.000	235	202	0	0	179	159	0	0	100	1	
5	2	7	04: D-20   LM00001282	lmo1228	2388	11216	100	65	66	13	48	49	5	81	72	0	113	94	46	16	16	3	90	86	0	0	0	0	0	0	0	0	0	0	0	0	0	0	0	0	0	0	0	0	0	0	0	0	0	0	0.000	0.000	0.000	0.000	0.000	0.000	0.000	0.000	0.000	0.000	0.000	0.000	0.000	0.000	283	1076	114	96	96	0.000	0.000	17	97	0	0	18	78	0	0	100	1	
5	3	7	04: D-23   LM00001284	lmo1231	2638	11216	100	95	92	29	47	47	5	87	82	0	94	85	39	16	16	2	95	91	0	0	0	0	0	0	0	0	0	0	0	0	0	0	0	0	0	0	0	0	0	0	0	0	0	0	0.000	0.000	0.000	0.000	0.000	0.000	0.000	0.000	0.000	0.000	0.000	0.000	0.000	0.000	283	1076	126	114	114	0.000	0.000	48	78	0	0	45	69	0	0	100	1	
5	4	7	04: H-02   LM00001323	lmo1306	2888	11216	100	162	143	59	48	48	5	87	83	0	240	202	112	16	17	4	90	86	0	0	0	0	0	0	0	0	0	0	0	0	0	0	0	0	0	0	0	0	0	0	0	0	0	0	0.000	0.000	0.000	0.000	0.000	0.000	0.000	0.000	0.000	0.000	0.000	0.000	0.000	0.000	283	1076	338	281	281	0.000	0.000	114	224	0	0	95	186	0	0	100	1	
5	5	7	04: H-05   LM00001324	lmo1309	3138	11216	100	100	102	53	47	47	5	67	62	0	83	80	61	15	15	2	68	66	0	0	0	0	0	0	0	0	0	0	0	0	0	0	0	0	0	0	0	0	0	0	0	0	0	0	0.000	0.000	0.000	0.000	0.000	0.000	0.000	0.000	0.000	0.000	0.000	0.000	0.000	0.000	283	1076	121	120	120	0.000	0.000	53	68	0	0	55	65	0	0	100	1	
5	6	7	04: H-08   LM00002494	lmo1312	3388	11216	100	53	53	7	48	49	5	46	23	0	62	49	23	16	16	3	77	73	0	0	0	0	0	0	0	0	0	0	0	0	0	0	0	0	0	0	0	0	0	0	0	0	0	0	0.000	0.000	0.000	0.000	0.000	0.000	0.000	0.000	0.000	0.000	0.000	0.000	0.000	0.000	283	1076	51	38	38	0.000	0.000	5	46	0	0	5	33	0	0	100	1	
5	7	7	04: H-11   LM00000376	lmo1315	3638	11216	100	142	123	55	48	48	5	77	75	0	99	80	46	15	16	2	80	78	0	0	0	0	0	0	0	0	0	0	0	0	0	0	0	0	0	0	0	0	0	0	0	0	0	0	0.000	0.000	0.000	0.000	0.000	0.000	0.000	0.000	0.000	0.000	0.000	0.000	0.000	0.000	283	1076	178	140	140	0.000	0.000	94	84	0	0	75	65	0	0	100	1	
5	8	7	04: H-14   LM00001325	lmo1318	3888	11216	100	253	222	108	48	48	5	89	84	0	176	148	80	15	16	2	92	91	0	0	0	0	0	0	0	0	0	0	0	0	0	0	0	0	0	0	0	0	0	0	0	0	0	0	0.000	0.000	0.000	0.000	0.000	0.000	0.000	0.000	0.000	0.000	0.000	0.000	0.000	0.000	283	1076	366	307	307	0.000	0.000	205	161	0	0	174	133	0	0	100	1	
5	9	7	04: H-17   LM00001328	lmo1321	4138	11216	100	457	390	245	47	48	10	83	78	0	456	383	260	16	16	7	82	78	0	0	0	0	0	0	0	0	0	0	0	0	0	0	0	0	0	0	0	0	0	0	0	0	0	0	0.000	0.000	0.000	0.000	0.000	0.000	0.000	0.000	0.000	0.000	0.000	0.000	0.000	0.000	283	1076	850	710	710	0.000	0.000	410	440	0	0	343	367	0	0	100	1	
5	10	7	04: H-20   LM00001330	lmo1324	4388	11216	100	1038	964	373	47	47	6	99	98	0	859	813	294	15	16	3	100	100	0	0	0	0	0	0	0	0	0	0	0	0	0	0	0	0	0	0	0	0	0	0	0	0	0	0	0.000	0.000	0.000	0.000	0.000	0.000	0.000	0.000	0.000	0.000	0.000	0.000	0.000	0.000	283	1076	1835	1715	1715	0.000	0.000	991	844	0	0	917	798	0	0	100	1	
5	11	7	04: H-23   LM00000381	lmo1327	4638	11216	100	78	73	18	48	48	5	78	69	0	81	68	33	15	15	3	87	82	0	0	0	0	0	0	0	0	0	0	0	0	0	0	0	0	0	0	0	0	0	0	0	0	0	0	0.000	0.000	0.000	0.000	0.000	0.000	0.000	0.000	0.000	0.000	0.000	0.000	0.000	0.000	283	1076	96	78	78	0.000	0.000	30	66	0	0	25	53	0	0	100	1	
5	12	7	04: L-02   LM00001374	lmo1402	4888	11216	100	51	52	7	48	49	9	19	4	0	76	58	29	15	16	16	69	64	0	0	0	0	0	0	0	0	0	0	0	0	0	0	0	0	0	0	0	0	0	0	0	0	0	0	0.000	0.000	0.000	0.000	0.000	0.000	0.000	0.000	0.000	0.000	0.000	0.000	0.000	0.000	283	1076	64	47	47	0.000	0.000	3	61	0	0	4	43	0	0	100	1	
5	13	7	04: L-05   LM00002512	lmo1405	5138	11216	100	53	53	8	47	48	5	51	22	0	59	49	20	14	15	3	83	81	0	0	0	0	0	0	0	0	0	0	0	0	0	0	0	0	0	0	0	0	0	0	0	0	0	0	0.000	0.000	0.000	0.000	0.000	0.000	0.000	0.000	0.000	0.000	0.000	0.000	0.000	0.000	283	1076	51	41	41	0.000	0.000	6	45	0	0	6	35	0	0	100	1	
5	14	7	04: L-08   LM00001378	lmo1408	5388	11216	100	51	52	5	48	48	5	40	15	0	61	50	21	14	14	2	94	90	0	0	0	0	0	0	0	0	0	0	0	0	0	0	0	0	0	0	0	0	0	0	0	0	0	0	0.000	0.000	0.000	0.000	0.000	0.000	0.000	0.000	0.000	0.000	0.000	0.000	0.000	0.000	283	1076	50	40	40	0.000	0.000	3	47	0	0	4	36	0	0	100	1	
5	15	7	04: L-11   LM00001381	lmo1411	5638	11216	100	94	88	31	48	49	5	75	69	0	68	54	29	14	15	3	79	72	0	0	0	0	0	0	0	0	0	0	0	0	0	0	0	0	0	0	0	0	0	0	0	0	0	0	0.000	0.000	0.000	0.000	0.000	0.000	0.000	0.000	0.000	0.000	0.000	0.000	0.000	0.000	283	1076	100	80	80	0.000	0.000	46	54	0	0	40	40	0	0	100	1	
5	16	7	04: L-14   LM00001382	lmo1414	5888	11216	100	63	63	13	48	49	7	68	50	0	72	61	27	14	16	13	77	73	0	0	0	0	0	0	0	0	0	0	0	0	0	0	0	0	0	0	0	0	0	0	0	0	0	0	0.000	0.000	0.000	0.000	0.000	0.000	0.000	0.000	0.000	0.000	0.000	0.000	0.000	0.000	283	1076	73	62	62	0.000	0.000	15	58	0	0	15	47	0	0	100	1	
5	17	7	04: L-17   LM00001385	lmo1417	6138	11216	100	51	51	4	46	47	5	57	13	0	60	50	21	15	15	3	83	77	0	0	0	0	0	0	0	0	0	0	0	0	0	0	0	0	0	0	0	0	0	0	0	0	0	0	0.000	0.000	0.000	0.000	0.000	0.000	0.000	0.000	0.000	0.000	0.000	0.000	0.000	0.000	283	1076	50	40	40	0.000	0.000	5	45	0	0	5	35	0	0	100	1	
5	1	8	04: L-20   LM00001388	lmo1420	2138	11466	100	86	86	33	47	49	11	84	73	0	103	100	62	16	21	37	78	62	0	0	0	0	0	0	0	0	0	0	0	0	0	0	0	0	0	0	0	0	0	0	0	0	0	0	0.000	0.000	0.000	0.000	0.000	0.000	0.000	0.000	0.000	0.000	0.000	0.000	0.000	0.000	283	1076	126	123	123	0.000	0.000	39	87	0	0	39	84	0	0	100	1	
5	2	8	04: L-23   LM00001391	lmo1423	2388	11466	100	1047	723	535	48	49	6	82	78	0	386	279	199	16	16	3	81	75	0	0	0	0	0	0	0	0	0	0	0	0	0	0	0	0	0	0	0	0	0	0	0	0	0	0	0.000	0.000	0.000	0.000	0.000	0.000	0.000	0.000	0.000	0.000	0.000	0.000	0.000	0.000	283	1076	1369	938	938	0.000	0.000	999	370	0	0	675	263	0	0	100	1	
5	3	8	04: P-02   LM00002530	lmo1498	2638	11466	100	54	54	6	48	48	5	54	20	0	78	62	27	16	16	3	87	83	0	0	0	0	0	0	0	0	0	0	0	0	0	0	0	0	0	0	0	0	0	0	0	0	0	0	0.000	0.000	0.000	0.000	0.000	0.000	0.000	0.000	0.000	0.000	0.000	0.000	0.000	0.000	283	1076	68	52	52	0.000	0.000	6	62	0	0	6	46	0	0	100	1	
5	4	8	04: P-05   LM00000415	lmo1501	2888	11466	100	48	48	5	48	48	8	10	1	0	17	18	4	16	16	4	23	8	0	0	0	0	0	0	0	0	0	0	0	0	0	0	0	0	0	0	0	0	0	0	0	0	0	0	0.000	0.000	0.000	0.000	0.000	0.000	0.000	0.000	0.000	0.000	0.000	0.000	0.000	0.000	283	1076	1	2	2	0.000	0.000	0	1	0	0	0	2	0	0	100	1	
5	5	8	04: P-08   LM00001433	lmo1504	3138	11466	100	144	129	52	48	48	7	87	80	0	119	100	49	15	15	3	90	88	0	0	0	0	0	0	0	0	0	0	0	0	0	0	0	0	0	0	0	0	0	0	0	0	0	0	0.000	0.000	0.000	0.000	0.000	0.000	0.000	0.000	0.000	0.000	0.000	0.000	0.000	0.000	283	1076	200	166	166	0.000	0.000	96	104	0	0	81	85	0	0	100	1	
5	6	8	04: P-11   LM00001436	lmo1507	3388	11466	100	50	50	5	48	48	5	32	9	0	65	53	21	15	16	3	85	82	0	0	0	0	0	0	0	0	0	0	0	0	0	0	0	0	0	0	0	0	0	0	0	0	0	0	0.000	0.000	0.000	0.000	0.000	0.000	0.000	0.000	0.000	0.000	0.000	0.000	0.000	0.000	283	1076	52	40	40	0.000	0.000	2	50	0	0	2	38	0	0	100	1	
5	7	8	04: P-14   LM00001439	lmo1510	3638	11466	100	77	78	22	47	48	6	85	76	0	73	62	24	15	16	6	87	82	0	0	0	0	0	0	0	0	0	0	0	0	0	0	0	0	0	0	0	0	0	0	0	0	0	0	0.000	0.000	0.000	0.000	0.000	0.000	0.000	0.000	0.000	0.000	0.000	0.000	0.000	0.000	283	1076	88	78	78	0.000	0.000	30	58	0	0	31	47	0	0	100	1	
5	8	8	04: P-17   LM00000418	lmo1513	3888	11466	100	56	56	9	48	48	5	60	40	0	69	59	26	16	17	4	82	78	0	0	0	0	0	0	0	0	0	0	0	0	0	0	0	0	0	0	0	0	0	0	0	0	0	0	0.000	0.000	0.000	0.000	0.000	0.000	0.000	0.000	0.000	0.000	0.000	0.000	0.000	0.000	283	1076	61	51	51	0.000	0.000	8	53	0	0	8	43	0	0	100	1	
5	9	8	04: P-20   LM00001444	lmo1516	4138	11466	100	63	65	12	47	48	6	87	71	0	89	79	35	16	16	6	83	81	0	0	0	0	0	0	0	0	0	0	0	0	0	0	0	0	0	0	0	0	0	0	0	0	0	0	0.000	0.000	0.000	0.000	0.000	0.000	0.000	0.000	0.000	0.000	0.000	0.000	0.000	0.000	283	1076	89	81	81	0.000	0.000	16	73	0	0	18	63	0	0	100	1	
5	10	8	04: P-23   LM00001445	lmo1519	4388	11466	100	181	162	82	47	47	5	84	81	0	121	99	54	15	16	3	85	82	0	0	0	0	0	0	0	0	0	0	0	0	0	0	0	0	0	0	0	0	0	0	0	0	0	0	0.000	0.000	0.000	0.000	0.000	0.000	0.000	0.000	0.000	0.000	0.000	0.000	0.000	0.000	283	1076	240	199	199	0.000	0.000	134	106	0	0	115	84	0	0	100	1	
5	11	8	05: D-02   LM00001482	lmo1590	4638	11466	100	57	57	7	47	48	5	72	53	0	68	52	26	15	15	2	77	73	0	0	0	0	0	0	0	0	0	0	0	0	0	0	0	0	0	0	0	0	0	0	0	0	0	0	0.000	0.000	0.000	0.000	0.000	0.000	0.000	0.000	0.000	0.000	0.000	0.000	0.000	0.000	283	1076	63	47	47	0.000	0.000	10	53	0	0	10	37	0	0	100	1	
5	12	8	05: D-05   LM00002542	lmo1593	4888	11466	100	49	49	4	47	48	5	26	6	0	57	46	20	14	15	3	85	78	0	0	0	0	0	0	0	0	0	0	0	0	0	0	0	0	0	0	0	0	0	0	0	0	0	0	0.000	0.000	0.000	0.000	0.000	0.000	0.000	0.000	0.000	0.000	0.000	0.000	0.000	0.000	283	1076	45	34	34	0.000	0.000	2	43	0	0	2	32	0	0	100	1	
5	13	8	05: D-08   LM00000444	lmo1596	5138	11466	100	125	110	45	47	47	5	82	78	0	167	128	81	15	15	2	79	77	0	0	0	0	0	0	0	0	0	0	0	0	0	0	0	0	0	0	0	0	0	0	0	0	0	0	0.000	0.000	0.000	0.000	0.000	0.000	0.000	0.000	0.000	0.000	0.000	0.000	0.000	0.000	283	1076	230	176	176	0.000	0.000	78	152	0	0	63	113	0	0	100	1	
5	14	8	05: D-11   LM00001487	lmo1599	5388	11466	100	251	208	110	48	48	5	87	81	0	161	134	79	14	15	2	92	85	0	0	0	0	0	0	0	0	0	0	0	0	0	0	0	0	0	0	0	0	0	0	0	0	0	0	0.000	0.000	0.000	0.000	0.000	0.000	0.000	0.000	0.000	0.000	0.000	0.000	0.000	0.000	283	1076	350	280	280	0.000	0.000	203	147	0	0	160	120	0	0	100	1	
5	15	8	05: D-14   LM00000447	lmo1602	5638	11466	100	2750	2171	1533	49	50	6	90	83	0	985	800	561	14	15	3	90	82	0	0	0	0	0	0	0	0	0	0	0	0	0	0	0	0	0	0	0	0	0	0	0	0	0	0	0.000	0.000	0.000	0.000	0.000	0.000	0.000	0.000	0.000	0.000	0.000	0.000	0.000	0.000	283	1076	3672	2908	2908	0.000	0.000	2701	971	0	0	2122	786	0	0	100	1	
5	16	8	05: D-17   LM00000448	lmo1605	5888	11466	100	150	144	42	47	47	9	96	93	0	82	78	27	15	16	9	92	88	0	0	0	0	0	0	0	0	0	0	0	0	0	0	0	0	0	0	0	0	0	0	0	0	0	0	0.000	0.000	0.000	0.000	0.000	0.000	0.000	0.000	0.000	0.000	0.000	0.000	0.000	0.000	283	1076	170	160	160	0.000	0.000	103	67	0	0	97	63	0	0	100	1	
5	17	8	05: D-20   LM00002546	lmo1608	6138	11466	100	90	81	25	46	46	5	78	72	0	86	71	38	14	14	2	90	85	0	0	0	0	0	0	0	0	0	0	0	0	0	0	0	0	0	0	0	0	0	0	0	0	0	0	0.000	0.000	0.000	0.000	0.000	0.000	0.000	0.000	0.000	0.000	0.000	0.000	0.000	0.000	283	1076	116	92	92	0.000	0.000	44	72	0	0	35	57	0	0	100	1	
5	1	9	05: D-23   LM00001492	lmo1611	2138	11716	100	152	136	55	47	49	10	87	80	0	107	93	50	16	20	23	75	69	0	0	0	0	0	0	0	0	0	0	0	0	0	0	0	0	0	0	0	0	0	0	0	0	0	0	0.000	0.000	0.000	0.000	0.000	0.000	0.000	0.000	0.000	0.000	0.000	0.000	0.000	0.000	283	1076	196	166	166	0.000	0.000	105	91	0	0	89	77	0	0	100	1	
5	2	9	05: H-02   LM00001540	lmo1686	2388	11716	100	247	219	118	48	48	5	89	83	0	117	100	55	16	16	2	88	85	0	0	0	0	0	0	0	0	0	0	0	0	0	0	0	0	0	0	0	0	0	0	0	0	0	0	0.000	0.000	0.000	0.000	0.000	0.000	0.000	0.000	0.000	0.000	0.000	0.000	0.000	0.000	283	1076	300	255	255	0.000	0.000	199	101	0	0	171	84	0	0	100	1	
5	3	9	05: H-05   LM00001542	lmo1689	2638	11716	100	53	53	6	48	48	6	43	12	0	64	54	23	16	16	4	84	79	0	0	0	0	0	0	0	0	0	0	0	0	0	0	0	0	0	0	0	0	0	0	0	0	0	0	0.000	0.000	0.000	0.000	0.000	0.000	0.000	0.000	0.000	0.000	0.000	0.000	0.000	0.000	283	1076	53	43	43	0.000	0.000	5	48	0	0	5	38	0	0	100	1	
5	4	9	05: H-08   LM00001545	lmo1692	2888	11716	100	153	139	75	48	49	6	78	73	0	104	85	49	15	16	3	86	77	0	0	0	0	0	0	0	0	0	0	0	0	0	0	0	0	0	0	0	0	0	0	0	0	0	0	0.000	0.000	0.000	0.000	0.000	0.000	0.000	0.000	0.000	0.000	0.000	0.000	0.000	0.000	283	1076	194	161	161	0.000	0.000	105	89	0	0	91	70	0	0	100	1	
5	5	9	05: H-11   LM00001547	lmo1695	3138	11716	100	58	58	9	48	49	7	55	37	0	60	48	22	15	17	37	59	0	0	0	0	0	0	0	0	0	0	0	0	0	0	0	0	0	0	0	0	0	0	0	0	0	0	0	0.000	0.000	0.000	0.000	0.000	0.000	0.000	0.000	0.000	0.000	0.000	0.000	0.000	0.000	283	1076	55	43	43	0.000	0.000	10	45	0	0	10	33	0	0	100	1	
5	6	9	05: H-14   LM00001549	lmo1698	3388	11716	100	54	55	7	48	48	5	51	32	0	53	44	21	16	16	2	72	71	0	0	0	0	0	0	0	0	0	0	0	0	0	0	0	0	0	0	0	0	0	0	0	0	0	0	0.000	0.000	0.000	0.000	0.000	0.000	0.000	0.000	0.000	0.000	0.000	0.000	0.000	0.000	283	1076	43	35	35	0.000	0.000	6	37	0	0	7	28	0	0	100	1	
5	7	9	05: H-17   LM00002567	lmo1701	3638	11716	100	52	53	8	47	48	5	45	18	0	58	49	21	16	16	4	80	74	0	0	0	0	0	0	0	0	0	0	0	0	0	0	0	0	0	0	0	0	0	0	0	0	0	0	0.000	0.000	0.000	0.000	0.000	0.000	0.000	0.000	0.000	0.000	0.000	0.000	0.000	0.000	283	1076	47	39	39	0.000	0.000	5	42	0	0	6	33	0	0	100	1	
5	8	9	05: H-20   LM00000463	lmo1704	3888	11716	100	262	222	114	48	48	5	88	81	0	120	101	55	16	16	2	84	81	0	0	0	0	0	0	0	0	0	0	0	0	0	0	0	0	0	0	0	0	0	0	0	0	0	0	0.000	0.000	0.000	0.000	0.000	0.000	0.000	0.000	0.000	0.000	0.000	0.000	0.000	0.000	283	1076	318	259	259	0.000	0.000	214	104	0	0	174	85	0	0	100	1	
5	9	9	05: H-23   LM00001553	lmo1707	4138	11716	100	53	53	6	48	49	5	47	16	0	63	56	25	15	15	2	87	83	0	0	0	0	0	0	0	0	0	0	0	0	0	0	0	0	0	0	0	0	0	0	0	0	0	0	0.000	0.000	0.000	0.000	0.000	0.000	0.000	0.000	0.000	0.000	0.000	0.000	0.000	0.000	283	1076	53	46	46	0.000	0.000	5	48	0	0	5	41	0	0	100	1	
5	10	9	05: L-02   LM00001596	lmo1782	4388	11716	100	130	114	42	47	48	5	87	80	0	80	66	33	15	16	4	84	76	0	0	0	0	0	0	0	0	0	0	0	0	0	0	0	0	0	0	0	0	0	0	0	0	0	0	0.000	0.000	0.000	0.000	0.000	0.000	0.000	0.000	0.000	0.000	0.000	0.000	0.000	0.000	283	1076	148	118	118	0.000	0.000	83	65	0	0	67	51	0	0	100	1	
5	11	9	05: L-05   LM00000484	lmo1785	4638	11716	100	3947	3019	1890	48	48	5	96	92	0	4551	3469	2101	15	15	2	93	90	0	0	0	0	0	0	0	0	0	0	0	0	0	0	0	0	0	0	0	0	0	0	0	0	0	0	0.000	0.000	0.000	0.000	0.000	0.000	0.000	0.000	0.000	0.000	0.000	0.000	0.000	0.000	283	1076	8435	6425	6425	0.000	0.000	3899	4536	0	0	2971	3454	0	0	100	1	
5	12	9	05: L-08   LM00001598	lmo1788	4888	11716	100	52	53	6	47	48	5	58	17	0	50	40	18	14	15	3	81	74	0	0	0	0	0	0	0	0	0	0	0	0	0	0	0	0	0	0	0	0	0	0	0	0	0	0	0.000	0.000	0.000	0.000	0.000	0.000	0.000	0.000	0.000	0.000	0.000	0.000	0.000	0.000	283	1076	41	32	32	0.000	0.000	5	36	0	0	6	26	0	0	100	1	
5	13	9	05: L-11   LM00001600	lmo1791	5138	11716	100	722	555	392	47	47	5	86	81	0	354	269	192	14	15	3	81	75	0	0	0	0	0	0	0	0	0	0	0	0	0	0	0	0	0	0	0	0	0	0	0	0	0	0	0.000	0.000	0.000	0.000	0.000	0.000	0.000	0.000	0.000	0.000	0.000	0.000	0.000	0.000	283	1076	1015	763	763	0.000	0.000	675	340	0	0	508	255	0	0	100	1	
5	14	9	05: L-14   LM00001603	lmo1794	5388	11716	100	53	54	7	47	48	7	45	17	0	67	53	26	14	15	3	80	75	0	0	0	0	0	0	0	0	0	0	0	0	0	0	0	0	0	0	0	0	0	0	0	0	0	0	0.000	0.000	0.000	0.000	0.000	0.000	0.000	0.000	0.000	0.000	0.000	0.000	0.000	0.000	283	1076	59	46	46	0.000	0.000	6	53	0	0	7	39	0	0	100	1	
5	15	9	05: L-17   LM00000487	lmo1797	5638	11716	100	2858	2205	1467	48	50	7	90	87	0	2493	1944	1282	15	15	3	94	89	0	0	0	0	0	0	0	0	0	0	0	0	0	0	0	0	0	0	0	0	0	0	0	0	0	0	0.000	0.000	0.000	0.000	0.000	0.000	0.000	0.000	0.000	0.000	0.000	0.000	0.000	0.000	283	1076	5288	4086	4086	0.000	0.000	2810	2478	0	0	2157	1929	0	0	100	1	
5	16	9	05: L-20   LM00001607	lmo1800	5888	11716	100	50	49	6	47	47	6	32	6	0	61	51	20	14	15	5	84	79	0	0	0	0	0	0	0	0	0	0	0	0	0	0	0	0	0	0	0	0	0	0	0	0	0	0	0.000	0.000	0.000	0.000	0.000	0.000	0.000	0.000	0.000	0.000	0.000	0.000	0.000	0.000	283	1076	50	39	39	0.000	0.000	3	47	0	0	2	37	0	0	100	1	
5	17	9	05: L-23   LM00001609	lmo1803	6138	11716	100	213	182	96	47	47	6	82	75	0	137	112	65	15	15	6	77	74	0	0	0	0	0	0	0	0	0	0	0	0	0	0	0	0	0	0	0	0	0	0	0	0	0	0	0.000	0.000	0.000	0.000	0.000	0.000	0.000	0.000	0.000	0.000	0.000	0.000	0.000	0.000	283	1076	288	232	232	0.000	0.000	166	122	0	0	135	97	0	0	100	1	
5	1	10	05: P-02   LM00001658	lmo1878	2138	11966	100	145	126	49	48	49	7	86	81	0	130	107	57	16	20	62	66	40	0	0	0	0	0	0	0	0	0	0	0	0	0	0	0	0	0	0	0	0	0	0	0	0	0	0	0.000	0.000	0.000	0.000	0.000	0.000	0.000	0.000	0.000	0.000	0.000	0.000	0.000	0.000	283	1076	211	169	169	0.000	0.000	97	114	0	0	78	91	0	0	100	1	
5	2	10	05: P-05   LM00001660	lmo1881	2388	11966	100	186	162	70	48	48	5	89	81	0	117	101	50	15	16	2	94	91	0	0	0	0	0	0	0	0	0	0	0	0	0	0	0	0	0	0	0	0	0	0	0	0	0	0	0.000	0.000	0.000	0.000	0.000	0.000	0.000	0.000	0.000	0.000	0.000	0.000	0.000	0.000	283	1076	240	200	200	0.000	0.000	138	102	0	0	114	86	0	0	100	1	
5	3	10	05: P-08   LM00001661	lmo1884	2638	11966	100	194	166	85	47	47	5	85	75	0	75	63	33	16	16	3	82	73	0	0	0	0	0	0	0	0	0	0	0	0	0	0	0	0	0	0	0	0	0	0	0	0	0	0	0.000	0.000	0.000	0.000	0.000	0.000	0.000	0.000	0.000	0.000	0.000	0.000	0.000	0.000	283	1076	206	166	166	0.000	0.000	147	59	0	0	119	47	0	0	100	1	
5	4	10	05: P-11   LM00001664	lmo1887	2888	11966	100	124	112	50	47	47	5	76	70	0	97	78	43	16	16	5	77	77	0	0	0	0	0	0	0	0	0	0	0	0	0	0	0	0	0	0	0	0	0	0	0	0	0	0	0.000	0.000	0.000	0.000	0.000	0.000	0.000	0.000	0.000	0.000	0.000	0.000	0.000	0.000	283	1076	158	127	127	0.000	0.000	77	81	0	0	65	62	0	0	100	1	
5	5	10	05: P-14   LM00002593	lmo1890	3138	11966	100	113	106	39	48	48	5	87	82	0	93	78	38	15	15	3	88	84	0	0	0	0	0	0	0	0	0	0	0	0	0	0	0	0	0	0	0	0	0	0	0	0	0	0	0.000	0.000	0.000	0.000	0.000	0.000	0.000	0.000	0.000	0.000	0.000	0.000	0.000	0.000	283	1076	143	121	121	0.000	0.000	65	78	0	0	58	63	0	0	100	1	
5	6	10	05: P-17   LM00002594	lmo1893	3388	11966	100	146	142	74	48	48	5	82	74	0	99	88	47	16	16	2	84	82	0	0	0	0	0	0	0	0	0	0	0	0	0	0	0	0	0	0	0	0	0	0	0	0	0	0	0.000	0.000	0.000	0.000	0.000	0.000	0.000	0.000	0.000	0.000	0.000	0.000	0.000	0.000	283	1076	181	166	166	0.000	0.000	98	83	0	0	94	72	0	0	100	1	
5	7	10	05: P-20   LM00000508	lmo1896	3638	11966	100	517	398	222	48	49	8	88	82	0	297	240	139	16	16	3	90	84	0	0	0	0	0	0	0	0	0	0	0	0	0	0	0	0	0	0	0	0	0	0	0	0	0	0	0.000	0.000	0.000	0.000	0.000	0.000	0.000	0.000	0.000	0.000	0.000	0.000	0.000	0.000	283	1076	750	574	574	0.000	0.000	469	281	0	0	350	224	0	0	100	1	
5	8	10	05: P-23   LM00001667	lmo1899	3888	11966	100	152	135	60	48	48	5	84	80	0	138	112	60	16	16	5	83	78	0	0	0	0	0	0	0	0	0	0	0	0	0	0	0	0	0	0	0	0	0	0	0	0	0	0	0.000	0.000	0.000	0.000	0.000	0.000	0.000	0.000	0.000	0.000	0.000	0.000	0.000	0.000	283	1076	226	183	183	0.000	0.000	104	122	0	0	87	96	0	0	100	1	
5	9	10	06: D-02   LM00002610	lmo1970	4138	11966	100	51	53	8	47	48	5	41	18	0	59	50	20	16	16	2	86	83	0	0	0	0	0	0	0	0	0	0	0	0	0	0	0	0	0	0	0	0	0	0	0	0	0	0	0.000	0.000	0.000	0.000	0.000	0.000	0.000	0.000	0.000	0.000	0.000	0.000	0.000	0.000	283	1076	47	40	40	0.000	0.000	4	43	0	0	6	34	0	0	100	1	
5	10	10	06: D-05   LM00002613	lmo1973	4388	11966	100	51	51	5	47	47	5	45	13	0	62	51	22	15	15	2	84	81	0	0	0	0	0	0	0	0	0	0	0	0	0	0	0	0	0	0	0	0	0	0	0	0	0	0	0.000	0.000	0.000	0.000	0.000	0.000	0.000	0.000	0.000	0.000	0.000	0.000	0.000	0.000	283	1076	51	40	40	0.000	0.000	4	47	0	0	4	36	0	0	100	1	
5	11	10	06: D-08   LM00000529	lmo1976	4638	11966	100	73	70	19	48	48	5	70	64	0	67	54	28	15	15	2	78	75	0	0	0	0	0	0	0	0	0	0	0	0	0	0	0	0	0	0	0	0	0	0	0	0	0	0	0.000	0.000	0.000	0.000	0.000	0.000	0.000	0.000	0.000	0.000	0.000	0.000	0.000	0.000	283	1076	77	61	61	0.000	0.000	25	52	0	0	22	39	0	0	100	1	
5	12	10	06: D-11   LM00001707	lmo1979	4888	11966	100	54	54	7	47	47	5	64	27	0	65	51	25	15	15	2	82	76	0	0	0	0	0	0	0	0	0	0	0	0	0	0	0	0	0	0	0	0	0	0	0	0	0	0	0.000	0.000	0.000	0.000	0.000	0.000	0.000	0.000	0.000	0.000	0.000	0.000	0.000	0.000	283	1076	57	43	43	0.000	0.000	7	50	0	0	7	36	0	0	100	1	
5	13	10	06: D-14   LM00001708	lmo1982	5138	11966	100	53	53	7	47	48	5	58	31	0	61	49	23	15	15	3	81	76	0	0	0	0	0	0	0	0	0	0	0	0	0	0	0	0	0	0	0	0	0	0	0	0	0	0	0.000	0.000	0.000	0.000	0.000	0.000	0.000	0.000	0.000	0.000	0.000	0.000	0.000	0.000	283	1076	52	40	40	0.000	0.000	6	46	0	0	6	34	0	0	100	1	
5	14	10	06: D-17   LM00001710	lmo1985	5388	11966	100	73	75	24	47	48	13	68	50	0	81	70	35	14	15	14	77	73	0	0	0	0	0	0	0	0	0	0	0	0	0	0	0	0	0	0	0	0	0	0	0	0	0	0	0.000	0.000	0.000	0.000	0.000	0.000	0.000	0.000	0.000	0.000	0.000	0.000	0.000	0.000	283	1076	93	84	84	0.000	0.000	26	67	0	0	28	56	0	0	100	1	
5	15	10	06: D-20   LM00001712	lmo1988	5638	11966	100	49	49	5	47	50	23	0	0	0	58	47	23	14	17	27	65	20	0	0	0	0	0	0	0	0	0	0	0	0	0	0	0	0	0	0	0	0	0	0	0	0	0	0	0.000	0.000	0.000	0.000	0.000	0.000	0.000	0.000	0.000	0.000	0.000	0.000	0.000	0.000	283	1076	46	35	35	0.000	0.000	2	44	0	0	2	33	0	0	100	1	
5	16	10	06: D-23   LM00001715	lmo1991	5888	11966	100	60	59	11	47	47	4	75	58	0	62	49	26	14	15	2	78	69	0	0	0	0	0	0	0	0	0	0	0	0	0	0	0	0	0	0	0	0	0	0	0	0	0	0	0.000	0.000	0.000	0.000	0.000	0.000	0.000	0.000	0.000	0.000	0.000	0.000	0.000	0.000	283	1076	61	47	47	0.000	0.000	13	48	0	0	12	35	0	0	100	1	
5	17	10	06: H-02   LM00002625	lmo2066	6138	11966	100	62	63	12	48	48	5	84	66	0	60	50	22	15	15	2	85	83	0	0	0	0	0	0	0	0	0	0	0	0	0	0	0	0	0	0	0	0	0	0	0	0	0	0	0.000	0.000	0.000	0.000	0.000	0.000	0.000	0.000	0.000	0.000	0.000	0.000	0.000	0.000	283	1076	59	50	50	0.000	0.000	14	45	0	0	15	35	0	0	100	1	
5	1	11	06: H-05   LM00000553	lmo2069	2138	12216	100	1820	1397	854	48	48	5	96	90	0	477	379	224	16	17	3	89	85	0	0	0	0	0	0	0	0	0	0	0	0	0	0	0	0	0	0	0	0	0	0	0	0	0	0	0.000	0.000	0.000	0.000	0.000	0.000	0.000	0.000	0.000	0.000	0.000	0.000	0.000	0.000	283	1076	2233	1712	1712	0.000	0.000	1772	461	0	0	1349	363	0	0	100	1	
5	2	11	06: H-08   LM00000554	lmo2072	2388	12216	100	745	595	356	48	49	5	88	84	0	643	497	305	15	16	6	86	82	0	0	0	0	0	0	0	0	0	0	0	0	0	0	0	0	0	0	0	0	0	0	0	0	0	0	0.000	0.000	0.000	0.000	0.000	0.000	0.000	0.000	0.000	0.000	0.000	0.000	0.000	0.000	283	1076	1325	1029	1029	0.000	0.000	697	628	0	0	547	482	0	0	100	1	
5	3	11	06: H-11   LM00001764	lmo2075	2638	12216	100	165	138	64	47	47	5	86	80	0	102	81	47	15	16	3	83	78	0	0	0	0	0	0	0	0	0	0	0	0	0	0	0	0	0	0	0	0	0	0	0	0	0	0	0.000	0.000	0.000	0.000	0.000	0.000	0.000	0.000	0.000	0.000	0.000	0.000	0.000	0.000	283	1076	205	157	157	0.000	0.000	118	87	0	0	91	66	0	0	100	1	
5	4	11	06: H-14   LM00001766	lmo2078	2888	12216	100	50	50	5	48	48	5	29	5	0	60	49	22	16	16	3	80	74	0	0	0	0	0	0	0	0	0	0	0	0	0	0	0	0	0	0	0	0	0	0	0	0	0	0	0.000	0.000	0.000	0.000	0.000	0.000	0.000	0.000	0.000	0.000	0.000	0.000	0.000	0.000	283	1076	46	35	35	0.000	0.000	2	44	0	0	2	33	0	0	100	1	
5	5	11	06: H-17   LM00002630	lmo2081	3138	12216	100	56	56	7	48	50	15	19	0	0	65	53	23	15	16	17	73	70	0	0	0	0	0	0	0	0	0	0	0	0	0	0	0	0	0	0	0	0	0	0	0	0	0	0	0.000	0.000	0.000	0.000	0.000	0.000	0.000	0.000	0.000	0.000	0.000	0.000	0.000	0.000	283	1076	58	46	46	0.000	0.000	8	50	0	0	8	38	0	0	100	1	
5	6	11	06: H-20   LM00000555	lmo2084	3388	12216	100	56	58	10	47	48	7	57	30	0	67	57	25	16	17	12	76	73	0	0	0	0	0	0	0	0	0	0	0	0	0	0	0	0	0	0	0	0	0	0	0	0	0	0	0.000	0.000	0.000	0.000	0.000	0.000	0.000	0.000	0.000	0.000	0.000	0.000	0.000	0.000	283	1076	60	52	52	0.000	0.000	9	51	0	0	11	41	0	0	100	1	
5	7	11	06: H-23   LM00001770	lmo2087	3638	12216	100	53	54	5	47	48	5	64	28	0	64	60	22	16	16	2	96	92	0	0	0	0	0	0	0	0	0	0	0	0	0	0	0	0	0	0	0	0	0	0	0	0	0	0	0.000	0.000	0.000	0.000	0.000	0.000	0.000	0.000	0.000	0.000	0.000	0.000	0.000	0.000	283	1076	54	51	51	0.000	0.000	6	48	0	0	7	44	0	0	100	1	
5	8	11	06: L-02   LM00002643	lmo2162	3888	12216	100	52	55	11	48	48	7	36	16	0	65	58	35	15	17	14	77	71	0	0	0	0	0	0	0	0	0	0	0	0	0	0	0	0	0	0	0	0	0	0	0	0	0	0	0.000	0.000	0.000	0.000	0.000	0.000	0.000	0.000	0.000	0.000	0.000	0.000	0.000	0.000	283	1076	54	50	50	0.000	0.000	4	50	0	0	7	43	0	0	100	1	
5	9	11	06: L-05   LM00001810	lmo2165	4138	12216	100	51	52	6	48	48	5	43	12	0	59	49	20	15	16	2	83	80	0	0	0	0	0	0	0	0	0	0	0	0	0	0	0	0	0	0	0	0	0	0	0	0	0	0	0.000	0.000	0.000	0.000	0.000	0.000	0.000	0.000	0.000	0.000	0.000	0.000	0.000	0.000	283	1076	47	38	38	0.000	0.000	3	44	0	0	4	34	0	0	100	1	
5	10	11	06: L-08   LM00001812	lmo2168	4388	12216	100	72	70	15	46	47	5	85	74	0	65	53	24	15	15	2	87	81	0	0	0	0	0	0	0	0	0	0	0	0	0	0	0	0	0	0	0	0	0	0	0	0	0	0	0.000	0.000	0.000	0.000	0.000	0.000	0.000	0.000	0.000	0.000	0.000	0.000	0.000	0.000	283	1076	76	62	62	0.000	0.000	26	50	0	0	24	38	0	0	100	1	
5	11	11	06: L-11   LM00000582	lmo2171	4638	12216	100	52	53	7	47	48	5	43	25	0	62	50	21	15	15	2	81	80	0	0	0	0	0	0	0	0	0	0	0	0	0	0	0	0	0	0	0	0	0	0	0	0	0	0	0.000	0.000	0.000	0.000	0.000	0.000	0.000	0.000	0.000	0.000	0.000	0.000	0.000	0.000	283	1076	52	41	41	0.000	0.000	5	47	0	0	6	35	0	0	100	1	
5	12	11	06: L-14   LM00001814	lmo2174	4888	12216	100	118	112	50	48	48	5	82	76	0	105	86	51	14	15	3	83	80	0	0	0	0	0	0	0	0	0	0	0	0	0	0	0	0	0	0	0	0	0	0	0	0	0	0	0.000	0.000	0.000	0.000	0.000	0.000	0.000	0.000	0.000	0.000	0.000	0.000	0.000	0.000	283	1076	161	136	136	0.000	0.000	70	91	0	0	64	72	0	0	100	1	
5	13	11	06: L-17   LM00001816	lmo2177	5138	12216	100	50	50	5	48	49	14	1	0	0	54	44	19	15	17	17	67	61	0	0	0	0	0	0	0	0	0	0	0	0	0	0	0	0	0	0	0	0	0	0	0	0	0	0	0.000	0.000	0.000	0.000	0.000	0.000	0.000	0.000	0.000	0.000	0.000	0.000	0.000	0.000	283	1076	41	31	31	0.000	0.000	2	39	0	0	2	29	0	0	100	1	
5	14	11	06: L-20   LM00000587	lmo2180	5388	12216	100	50	50	4	47	48	5	34	11	0	56	45	21	14	15	2	81	75	0	0	0	0	0	0	0	0	0	0	0	0	0	0	0	0	0	0	0	0	0	0	0	0	0	0	0.000	0.000	0.000	0.000	0.000	0.000	0.000	0.000	0.000	0.000	0.000	0.000	0.000	0.000	283	1076	45	34	34	0.000	0.000	3	42	0	0	3	31	0	0	100	1	
5	15	11	06: L-23   LM00001818	lmo2183	5638	12216	100	53	53	7	48	48	5	44	22	0	40	36	19	14	14	2	73	64	0	0	0	0	0	0	0	0	0	0	0	0	0	0	0	0	0	0	0	0	0	0	0	0	0	0	0.000	0.000	0.000	0.000	0.000	0.000	0.000	0.000	0.000	0.000	0.000	0.000	0.000	0.000	283	1076	31	27	27	0.000	0.000	5	26	0	0	5	22	0	0	100	1	
5	16	11	06: P-02   LM00002665	lmo2258	5888	12216	100	53	54	8	46	47	4	63	45	0	64	52	25	14	14	2	88	80	0	0	0	0	0	0	0	0	0	0	0	0	0	0	0	0	0	0	0	0	0	0	0	0	0	0	0.000	0.000	0.000	0.000	0.000	0.000	0.000	0.000	0.000	0.000	0.000	0.000	0.000	0.000	283	1076	57	46	46	0.000	0.000	7	50	0	0	8	38	0	0	100	1	
5	17	11	06: P-05   LM00002668	lmo2261	6138	12216	100	126	111	47	47	48	5	76	73	0	90	72	40	14	15	4	84	75	0	0	0	0	0	0	0	0	0	0	0	0	0	0	0	0	0	0	0	0	0	0	0	0	0	0	0.000	0.000	0.000	0.000	0.000	0.000	0.000	0.000	0.000	0.000	0.000	0.000	0.000	0.000	283	1076	155	122	122	0.000	0.000	79	76	0	0	64	58	0	0	100	1	
5	1	12	06: P-08   LM00001857	lmo2264	2138	12466	100	833	684	393	48	51	23	86	83	0	260	214	120	16	25	62	76	70	0	0	0	0	0	0	0	0	0	0	0	0	0	0	0	0	0	0	0	0	0	0	0	0	0	0	0.000	0.000	0.000	0.000	0.000	0.000	0.000	0.000	0.000	0.000	0.000	0.000	0.000	0.000	283	1076	1029	834	834	0.000	0.000	785	244	0	0	636	198	0	0	100	1	
5	2	12	06: P-11   LM00002672	lmo2267	2388	12466	100	50	51	5	48	48	5	34	6	0	64	51	23	16	16	3	83	78	0	0	0	0	0	0	0	0	0	0	0	0	0	0	0	0	0	0	0	0	0	0	0	0	0	0	0.000	0.000	0.000	0.000	0.000	0.000	0.000	0.000	0.000	0.000	0.000	0.000	0.000	0.000	283	1076	50	38	38	0.000	0.000	2	48	0	0	3	35	0	0	100	1	
5	3	12	06: P-14   LM00001859	lmo2270	2638	12466	100	51	51	5	48	49	8	18	1	0	58	48	18	16	18	16	74	67	0	0	0	0	0	0	0	0	0	0	0	0	0	0	0	0	0	0	0	0	0	0	0	0	0	0	0.000	0.000	0.000	0.000	0.000	0.000	0.000	0.000	0.000	0.000	0.000	0.000	0.000	0.000	283	1076	45	35	35	0.000	0.000	3	42	0	0	3	32	0	0	100	1	
5	4	12	06: P-17   LM00001862	lmo2273	2888	12466	100	49	50	4	48	49	7	10	2	0	57	48	20	16	16	3	85	77	0	0	0	0	0	0	0	0	0	0	0	0	0	0	0	0	0	0	0	0	0	0	0	0	0	0	0.000	0.000	0.000	0.000	0.000	0.000	0.000	0.000	0.000	0.000	0.000	0.000	0.000	0.000	283	1076	42	34	34	0.000	0.000	1	41	0	0	2	32	0	0	100	1	
5	5	12	06: P-20   LM00002673	lmo2276	3138	12466	100	54	54	6	47	47	5	65	35	0	65	56	23	15	16	3	90	84	0	0	0	0	0	0	0	0	0	0	0	0	0	0	0	0	0	0	0	0	0	0	0	0	0	0	0.000	0.000	0.000	0.000	0.000	0.000	0.000	0.000	0.000	0.000	0.000	0.000	0.000	0.000	283	1076	57	48	48	0.000	0.000	7	50	0	0	7	41	0	0	100	1	
5	6	12	06: P-23   LM00002827	lmo2279	3388	12466	100	51	51	5	47	48	4	50	22	0	66	59	24	16	17	3	89	87	0	0	0	0	0	0	0	0	0	0	0	0	0	0	0	0	0	0	0	0	0	0	0	0	0	0	0.000	0.000	0.000	0.000	0.000	0.000	0.000	0.000	0.000	0.000	0.000	0.000	0.000	0.000	283	1076	54	47	47	0.000	0.000	4	50	0	0	4	43	0	0	100	1	
5	7	12	07: D-02   LM00001885	lmo2350	3638	12466	100	65	65	13	47	48	5	77	66	0	59	49	22	15	16	2	85	81	0	0	0	0	0	0	0	0	0	0	0	0	0	0	0	0	0	0	0	0	0	0	0	0	0	0	0.000	0.000	0.000	0.000	0.000	0.000	0.000	0.000	0.000	0.000	0.000	0.000	0.000	0.000	283	1076	62	52	52	0.000	0.000	18	44	0	0	18	34	0	0	100	1
[truncated: 2,673,520 more chars]
