# Supplementary material for: Different Transcriptional Responses from Slow and Fast Growth Rate Strains of Listeria monocytogenes Adapted to Low Temperature
Source: Front Microbiol. 2016 Mar 1;7:229. doi: 10.3389/fmicb.2016.00229 (PMC4772535; doi:10.3389/fmicb.2016.00229)
Supplement: Data Sheet S1 — Microarry gpr data. [file Data_Sheet_1.ZIP › microarray data/11.gpr]

ATF	1.0
21	82
"Type=GenePix Results 2"
"DateTime=2014/03/14 12:28:39"
"Settings=Easy Quant"
"GalFile=C:\Users\Patricia Gallardo\Desktop\LM3001_Listeria monocytogenes_v1.GAL"
"Scanner=Model:  Serial No.: "
"Comment=<F1>cy5<F2>cy3<F1 Offset>0,0<F2 Offset>0,-1<Comment>"
"PixelSize=5"
"Wavelengths=1 nm	2 nm"
"ImageFiles=C:\Users\Patricia Gallardo\Desktop\Microarreglos\imagenes con flip corregido\19723699_1B-1D_1.tif	C:\Users\Patricia Gallardo\Desktop\Microarreglos\imagenes con flip corregido\19723699_1B-1D_2.tif"
"PMTGain=0	0"
"NormalizationMethod=LOWESS"
"NormalizationFactors=0.000	0.000"
"JpegImage="
"RatioFormulations=W2/W1(2/1)"
"Barcode=Unknown	Unknown"
"ImageOrigin=0	0"
"JpegOrigin=0	0"
"Creator=ScanArray Express, Microarray Analysis System 4.0.0.4"
"Temperature=0.0"
"LaserPower=0	0	0	0"
"LaserOnTime=0	0	0	0"
"Block"	"Column"	"Row"	"Name"	"ID"	"X"	"Y"	"Dia."	"F1 Median"	"F1 Mean"	"F1 SD"	"B1 Median"	"B1 Mean"	"B1 SD"	"% > B1+1SD"	"% > B1+2SD"	"F1 % Sat."	"F2 Median"	"F2 Mean"	"F2 SD"	"B2 Median"	"B2 Mean"	"B2 SD"	"% > B2+1SD"	"% > B2+2SD"	"F2 % Sat."	"F3 Median"	"F3 Mean"	"F3 SD"	"B3 Median"	"B3 Mean"	"B3 SD"	"% > B3+1SD"	"% > B3+2SD"	"F3 % Sat."	"F4 Median"	"F4 Mean"	"F4 SD"	"B4 Median"	"B4 Mean"	"B4 SD"	"% > B4+1SD"	"% > B4+2SD"	"F4 % Sat."	"Ratio of Medians (2/1)"	"Ratio of Means (2/1)"	"Median of Ratios (2/1)"	"Mean of Ratios (2/1)"	"Ratios SD (2/1)"	"Rgn Ratio (2/1)"	"Rgn R� (2/1)"	"Ratio of Medians (Ratio/2)"	"Ratio of Means (Ratio/2)"	"Median of Ratios (Ratio/2)"	"Mean of Ratios (Ratio/2)"	"Ratios SD (Ratio/2)"	"Rgn Ratio (Ratio/2)"	"Rgn R� (Ratio/2)"	"Ratio of Medians (Ratio/3)"	"Ratio of Means (Ratio/3)"	"Median of Ratios (Ratio/3)"	"Mean of Ratios (Ratio/3)"	"Ratios SD (Ratio/3)"	"Rgn Ratio (Ratio/3)"	"Rgn R� (Ratio/3)"	"F Pixels"	"B Pixels"	"Sum of Medians"	"Sum of Means"	"Log Ratio (2/1)"	"Log Ratio (Ratio/2)"	"Log Ratio (Ratio/3)"	"F1 Median - B1"	"F2 Median - B2"	"F3 Median - B3"	"F4 Median - B4"	"F1 Mean - B1"	"F2 Mean - B2"	"F3 Mean - B3"	"F4 Mean - B4"	"Flags"	"Normalize"
1	1	1	10: D-01   Dye Marker	Dye Marker	2205	5069	100	62	286	376	46	47	6	80	64	0	14123	27633	25287	15	16	4	100	100	0	0	0	0	0	0	0	0	0	0	0	0	0	0	0	0	0	0	0	0	0	0	0	0	0	0	0.000	0.000	0.000	0.000	0.000	0.000	0.000	0.000	0.000	0.000	0.000	0.000	0.000	0.000	285	1076	14124	27858	27858	0.000	0.000	16	14108	0	0	240	27618	0	0	100	1	
1	2	1	01: D-01   LM00002111	lmo0069	2455	5069	100	56	57	9	46	48	17	19	3	0	80	74	26	15	16	8	92	88	0	0	0	0	0	0	0	0	0	0	0	0	0	0	0	0	0	0	0	0	0	0	0	0	0	0	0.000	0.000	0.000	0.000	0.000	0.000	0.000	0.000	0.000	0.000	0.000	0.000	0.000	0.000	285	1076	75	70	70	0.000	0.000	10	65	0	0	11	59	0	0	100	1	
1	3	1	01: D-04   LM00002114	lmo0072	2705	5069	100	51	53	8	47	47	6	40	16	0	78	69	25	15	16	5	91	88	0	0	0	0	0	0	0	0	0	0	0	0	0	0	0	0	0	0	0	0	0	0	0	0	0	0	0.000	0.000	0.000	0.000	0.000	0.000	0.000	0.000	0.000	0.000	0.000	0.000	0.000	0.000	285	1076	67	60	60	0.000	0.000	4	63	0	0	6	54	0	0	100	1	
1	4	1	01: D-07   LM00000829	lmo0075	2955	5069	100	137	130	46	47	47	5	99	93	0	125	115	47	15	16	4	92	91	0	0	0	0	0	0	0	0	0	0	0	0	0	0	0	0	0	0	0	0	0	0	0	0	0	0	0.000	0.000	0.000	0.000	0.000	0.000	0.000	0.000	0.000	0.000	0.000	0.000	0.000	0.000	285	1076	200	183	183	0.000	0.000	90	110	0	0	83	100	0	0	100	1	
1	5	1	01: D-10   LM00000831	lmo0078	3205	5069	100	600	526	265	46	47	6	98	94	0	256	219	113	15	15	3	96	88	0	0	0	0	0	0	0	0	0	0	0	0	0	0	0	0	0	0	0	0	0	0	0	0	0	0	0.000	0.000	0.000	0.000	0.000	0.000	0.000	0.000	0.000	0.000	0.000	0.000	0.000	0.000	285	1076	795	684	684	0.000	0.000	554	241	0	0	480	204	0	0	100	1	
1	6	1	01: D-13   LM00002119	lmo0081	3455	5069	100	49	49	5	46	46	5	37	8	0	27	28	9	14	15	4	86	74	0	0	0	0	0	0	0	0	0	0	0	0	0	0	0	0	0	0	0	0	0	0	0	0	0	0	0.000	0.000	0.000	0.000	0.000	0.000	0.000	0.000	0.000	0.000	0.000	0.000	0.000	0.000	285	1076	16	17	17	0.000	0.000	3	13	0	0	3	14	0	0	100	1	
1	7	1	01: D-16   LM00002122	lmo0084	3705	5069	100	103	102	33	47	47	5	92	87	0	127	112	50	15	15	3	98	94	0	0	0	0	0	0	0	0	0	0	0	0	0	0	0	0	0	0	0	0	0	0	0	0	0	0	0.000	0.000	0.000	0.000	0.000	0.000	0.000	0.000	0.000	0.000	0.000	0.000	0.000	0.000	285	1076	168	152	152	0.000	0.000	56	112	0	0	55	97	0	0	100	1	
1	8	1	01: D-19   LM00002125	lmo0087	3955	5069	100	53	54	8	46	47	6	54	25	0	70	62	25	14	15	6	84	83	0	0	0	0	0	0	0	0	0	0	0	0	0	0	0	0	0	0	0	0	0	0	0	0	0	0	0.000	0.000	0.000	0.000	0.000	0.000	0.000	0.000	0.000	0.000	0.000	0.000	0.000	0.000	285	1076	63	56	56	0.000	0.000	7	56	0	0	8	48	0	0	100	1	
1	9	1	01: D-22   LM00000833	lmo0090	4205	5069	100	67	68	17	46	46	5	88	81	0	89	83	33	15	15	3	94	90	0	0	0	0	0	0	0	0	0	0	0	0	0	0	0	0	0	0	0	0	0	0	0	0	0	0	0.000	0.000	0.000	0.000	0.000	0.000	0.000	0.000	0.000	0.000	0.000	0.000	0.000	0.000	285	1076	95	90	90	0.000	0.000	21	74	0	0	22	68	0	0	100	1	
1	10	1	01: H-01   LM00000858	lmo0165	4455	5069	100	132	123	53	46	47	5	88	83	0	193	162	86	15	15	3	91	86	0	0	0	0	0	0	0	0	0	0	0	0	0	0	0	0	0	0	0	0	0	0	0	0	0	0	0.000	0.000	0.000	0.000	0.000	0.000	0.000	0.000	0.000	0.000	0.000	0.000	0.000	0.000	285	1076	264	224	224	0.000	0.000	86	178	0	0	77	147	0	0	100	1	
1	11	1	01: H-04   LM00000860	lmo0168	4705	5069	100	58	60	11	46	46	5	84	62	0	75	71	32	15	15	3	93	89	0	0	0	0	0	0	0	0	0	0	0	0	0	0	0	0	0	0	0	0	0	0	0	0	0	0	0.000	0.000	0.000	0.000	0.000	0.000	0.000	0.000	0.000	0.000	0.000	0.000	0.000	0.000	285	1076	72	70	70	0.000	0.000	12	60	0	0	14	56	0	0	100	1	
1	12	1	01: H-07   LM00002159	lmo0171	4955	5069	100	50	52	7	47	48	5	29	13	0	78	71	23	15	16	6	91	90	0	0	0	0	0	0	0	0	0	0	0	0	0	0	0	0	0	0	0	0	0	0	0	0	0	0	0.000	0.000	0.000	0.000	0.000	0.000	0.000	0.000	0.000	0.000	0.000	0.000	0.000	0.000	285	1076	66	61	61	0.000	0.000	3	63	0	0	5	56	0	0	100	1	
1	13	1	01: H-10   LM00002839	lmo0174	5205	5069	100	55	56	8	46	46	5	77	49	0	120	107	43	14	15	3	96	92	0	0	0	0	0	0	0	0	0	0	0	0	0	0	0	0	0	0	0	0	0	0	0	0	0	0	0.000	0.000	0.000	0.000	0.000	0.000	0.000	0.000	0.000	0.000	0.000	0.000	0.000	0.000	285	1076	115	103	103	0.000	0.000	9	106	0	0	10	93	0	0	100	1	
1	14	1	01: H-13   LM00000055	lmo0177	5455	5069	100	116	110	39	46	47	5	87	86	0	112	105	43	15	15	4	94	89	0	0	0	0	0	0	0	0	0	0	0	0	0	0	0	0	0	0	0	0	0	0	0	0	0	0	0.000	0.000	0.000	0.000	0.000	0.000	0.000	0.000	0.000	0.000	0.000	0.000	0.000	0.000	285	1076	167	154	154	0.000	0.000	70	97	0	0	64	90	0	0	100	1	
1	15	1	01: H-16   LM00000058	lmo0180	5705	5069	100	69	69	17	46	46	5	85	78	0	106	95	42	15	15	3	89	87	0	0	0	0	0	0	0	0	0	0	0	0	0	0	0	0	0	0	0	0	0	0	0	0	0	0	0.000	0.000	0.000	0.000	0.000	0.000	0.000	0.000	0.000	0.000	0.000	0.000	0.000	0.000	285	1076	114	103	103	0.000	0.000	23	91	0	0	23	80	0	0	100	1	
1	16	1	01: H-19   LM00000863	lmo0183	5955	5069	100	51	53	20	46	47	5	51	13	0	29	30	19	14	15	3	74	66	0	0	0	0	0	0	0	0	0	0	0	0	0	0	0	0	0	0	0	0	0	0	0	0	0	0	0.000	0.000	0.000	0.000	0.000	0.000	0.000	0.000	0.000	0.000	0.000	0.000	0.000	0.000	285	1076	20	23	23	0.000	0.000	5	15	0	0	7	16	0	0	100	1	
1	17	1	01: H-22   LM00000062	lmo0186	6205	5069	100	142	134	62	46	47	5	88	80	0	145	123	69	15	15	3	89	86	0	0	0	0	0	0	0	0	0	0	0	0	0	0	0	0	0	0	0	0	0	0	0	0	0	0	0.000	0.000	0.000	0.000	0.000	0.000	0.000	0.000	0.000	0.000	0.000	0.000	0.000	0.000	285	1076	226	196	196	0.000	0.000	96	130	0	0	88	108	0	0	100	1	
1	1	2	01: L-01   LM00000084	lmo0261	2205	5319	100	173	165	64	46	47	14	88	83	0	167	150	71	15	16	13	84	83	0	0	0	0	0	0	0	0	0	0	0	0	0	0	0	0	0	0	0	0	0	0	0	0	0	0	0.000	0.000	0.000	0.000	0.000	0.000	0.000	0.000	0.000	0.000	0.000	0.000	0.000	0.000	285	1076	279	254	254	0.000	0.000	127	152	0	0	119	135	0	0	100	1	
1	2	2	01: L-04   LM00002184	lmo0264	2455	5319	100	59	60	11	47	47	6	74	50	0	95	79	39	15	16	4	83	78	0	0	0	0	0	0	0	0	0	0	0	0	0	0	0	0	0	0	0	0	0	0	0	0	0	0	0.000	0.000	0.000	0.000	0.000	0.000	0.000	0.000	0.000	0.000	0.000	0.000	0.000	0.000	285	1076	92	77	77	0.000	0.000	12	80	0	0	13	64	0	0	100	1	
1	3	2	01: L-07   LM00000895	lmo0267	2705	5319	100	236	209	103	46	47	5	95	87	0	350	285	179	15	15	3	86	83	0	0	0	0	0	0	0	0	0	0	0	0	0	0	0	0	0	0	0	0	0	0	0	0	0	0	0.000	0.000	0.000	0.000	0.000	0.000	0.000	0.000	0.000	0.000	0.000	0.000	0.000	0.000	285	1076	525	433	433	0.000	0.000	190	335	0	0	163	270	0	0	100	1	
1	4	2	01: L-10   LM00000897	lmo0270	2955	5319	100	75	76	23	46	46	5	87	82	0	94	84	38	15	15	3	92	86	0	0	0	0	0	0	0	0	0	0	0	0	0	0	0	0	0	0	0	0	0	0	0	0	0	0	0.000	0.000	0.000	0.000	0.000	0.000	0.000	0.000	0.000	0.000	0.000	0.000	0.000	0.000	285	1076	108	99	99	0.000	0.000	29	79	0	0	30	69	0	0	100	1	
1	5	2	01: L-13   LM00000899	lmo0273	3205	5319	100	214	203	81	47	48	6	93	89	0	124	110	49	15	15	4	92	88	0	0	0	0	0	0	0	0	0	0	0	0	0	0	0	0	0	0	0	0	0	0	0	0	0	0	0.000	0.000	0.000	0.000	0.000	0.000	0.000	0.000	0.000	0.000	0.000	0.000	0.000	0.000	285	1076	276	251	251	0.000	0.000	167	109	0	0	156	95	0	0	100	1	
1	6	2	01: L-16   LM00000901	lmo0276	3455	5319	100	434	415	212	46	47	5	100	98	0	291	256	136	15	15	3	91	87	0	0	0	0	0	0	0	0	0	0	0	0	0	0	0	0	0	0	0	0	0	0	0	0	0	0	0.000	0.000	0.000	0.000	0.000	0.000	0.000	0.000	0.000	0.000	0.000	0.000	0.000	0.000	285	1076	664	610	610	0.000	0.000	388	276	0	0	369	241	0	0	100	1	
1	7	2	01: L-19   LM00000089	lmo0279	3705	5319	100	404	357	183	46	47	5	98	94	0	290	246	128	15	15	4	93	90	0	0	0	0	0	0	0	0	0	0	0	0	0	0	0	0	0	0	0	0	0	0	0	0	0	0	0.000	0.000	0.000	0.000	0.000	0.000	0.000	0.000	0.000	0.000	0.000	0.000	0.000	0.000	285	1076	633	542	542	0.000	0.000	358	275	0	0	311	231	0	0	100	1	
1	8	2	01: L-22   LM00000090	lmo0282	3955	5319	100	46	48	7	46	47	6	22	8	0	17	20	10	15	15	4	36	24	0	0	0	0	0	0	0	0	0	0	0	0	0	0	0	0	0	0	0	0	0	0	0	0	0	0	0.000	0.000	0.000	0.000	0.000	0.000	0.000	0.000	0.000	0.000	0.000	0.000	0.000	0.000	285	1076	2	7	7	0.000	0.000	0	2	0	0	2	5	0	0	100	1	
1	9	2	01: P-01   LM00000925	lmo0357	4205	5319	100	53	54	12	45	46	5	59	36	0	82	68	39	15	16	5	75	71	0	0	0	0	0	0	0	0	0	0	0	0	0	0	0	0	0	0	0	0	0	0	0	0	0	0	0.000	0.000	0.000	0.000	0.000	0.000	0.000	0.000	0.000	0.000	0.000	0.000	0.000	0.000	285	1076	75	62	62	0.000	0.000	8	67	0	0	9	53	0	0	100	1	
1	10	2	01: P-04   LM00000130	lmo0360	4455	5319	100	64	66	17	46	46	5	75	64	0	82	66	36	15	16	4	75	72	0	0	0	0	0	0	0	0	0	0	0	0	0	0	0	0	0	0	0	0	0	0	0	0	0	0	0.000	0.000	0.000	0.000	0.000	0.000	0.000	0.000	0.000	0.000	0.000	0.000	0.000	0.000	285	1076	85	71	71	0.000	0.000	18	67	0	0	20	51	0	0	100	1	
1	11	2	01: P-07   LM00000927	lmo0363	4705	5319	100	53	54	8	46	47	6	56	29	0	74	60	30	15	15	4	75	73	0	0	0	0	0	0	0	0	0	0	0	0	0	0	0	0	0	0	0	0	0	0	0	0	0	0	0.000	0.000	0.000	0.000	0.000	0.000	0.000	0.000	0.000	0.000	0.000	0.000	0.000	0.000	285	1076	66	53	53	0.000	0.000	7	59	0	0	8	45	0	0	100	1	
1	12	2	01: P-10   LM00000133	lmo0366	4955	5319	100	52	52	8	46	46	4	55	34	0	93	79	53	15	16	5	76	75	0	0	0	0	0	0	0	0	0	0	0	0	0	0	0	0	0	0	0	0	0	0	0	0	0	0	0.000	0.000	0.000	0.000	0.000	0.000	0.000	0.000	0.000	0.000	0.000	0.000	0.000	0.000	285	1076	84	70	70	0.000	0.000	6	78	0	0	6	64	0	0	100	1	
1	13	2	01: P-13   LM00000135	lmo0369	5205	5319	100	643	521	289	46	46	5	94	88	0	380	306	173	14	15	2	90	87	0	0	0	0	0	0	0	0	0	0	0	0	0	0	0	0	0	0	0	0	0	0	0	0	0	0	0.000	0.000	0.000	0.000	0.000	0.000	0.000	0.000	0.000	0.000	0.000	0.000	0.000	0.000	285	1076	963	767	767	0.000	0.000	597	366	0	0	475	292	0	0	100	1	
1	14	2	01: P-16   LM00000137	lmo0372	5455	5319	100	57	59	13	46	47	5	78	56	0	104	87	44	15	15	4	84	81	0	0	0	0	0	0	0	0	0	0	0	0	0	0	0	0	0	0	0	0	0	0	0	0	0	0	0.000	0.000	0.000	0.000	0.000	0.000	0.000	0.000	0.000	0.000	0.000	0.000	0.000	0.000	285	1076	100	85	85	0.000	0.000	11	89	0	0	13	72	0	0	100	1	
1	15	2	01: P-19   LM00000138	lmo0375	5705	5319	100	102	101	38	46	46	5	84	81	0	131	107	57	15	15	3	84	81	0	0	0	0	0	0	0	0	0	0	0	0	0	0	0	0	0	0	0	0	0	0	0	0	0	0	0.000	0.000	0.000	0.000	0.000	0.000	0.000	0.000	0.000	0.000	0.000	0.000	0.000	0.000	285	1076	172	147	147	0.000	0.000	56	116	0	0	55	92	0	0	100	1	
1	16	2	01: P-22   LM00002200	lmo0378	5955	5319	100	52	53	7	46	47	5	53	29	0	79	62	36	15	15	3	80	68	0	0	0	0	0	0	0	0	0	0	0	0	0	0	0	0	0	0	0	0	0	0	0	0	0	0	0.000	0.000	0.000	0.000	0.000	0.000	0.000	0.000	0.000	0.000	0.000	0.000	0.000	0.000	285	1076	70	54	54	0.000	0.000	6	64	0	0	7	47	0	0	100	1	
1	17	2	02: D-01   LM00000157	lmo0449	6205	5319	100	110	105	31	46	46	5	92	89	0	111	101	43	15	15	3	93	91	0	0	0	0	0	0	0	0	0	0	0	0	0	0	0	0	0	0	0	0	0	0	0	0	0	0	0.000	0.000	0.000	0.000	0.000	0.000	0.000	0.000	0.000	0.000	0.000	0.000	0.000	0.000	285	1076	160	145	145	0.000	0.000	64	96	0	0	59	86	0	0	100	1	
1	1	3	02: D-04   LM00000959	lmo0452	2205	5569	100	141	137	50	45	46	5	94	89	0	154	138	55	15	16	3	98	95	0	0	0	0	0	0	0	0	0	0	0	0	0	0	0	0	0	0	0	0	0	0	0	0	0	0	0.000	0.000	0.000	0.000	0.000	0.000	0.000	0.000	0.000	0.000	0.000	0.000	0.000	0.000	285	1076	235	215	215	0.000	0.000	96	139	0	0	92	123	0	0	100	1	
1	2	3	02: D-07   LM00000961	lmo0455	2455	5569	100	77	78	21	46	47	5	91	83	0	87	80	36	15	15	3	93	91	0	0	0	0	0	0	0	0	0	0	0	0	0	0	0	0	0	0	0	0	0	0	0	0	0	0	0.000	0.000	0.000	0.000	0.000	0.000	0.000	0.000	0.000	0.000	0.000	0.000	0.000	0.000	285	1076	103	97	97	0.000	0.000	31	72	0	0	32	65	0	0	100	1	
1	3	3	02: D-10   LM00000160	lmo0458	2705	5569	100	73	74	18	47	48	6	90	76	0	123	116	49	15	16	6	92	91	0	0	0	0	0	0	0	0	0	0	0	0	0	0	0	0	0	0	0	0	0	0	0	0	0	0	0.000	0.000	0.000	0.000	0.000	0.000	0.000	0.000	0.000	0.000	0.000	0.000	0.000	0.000	285	1076	134	128	128	0.000	0.000	26	108	0	0	27	101	0	0	100	1	
1	4	3	02: D-13   LM00002231	lmo0461	2955	5569	100	107	105	37	46	47	6	92	84	0	102	90	39	15	15	3	92	89	0	0	0	0	0	0	0	0	0	0	0	0	0	0	0	0	0	0	0	0	0	0	0	0	0	0	0.000	0.000	0.000	0.000	0.000	0.000	0.000	0.000	0.000	0.000	0.000	0.000	0.000	0.000	285	1076	148	134	134	0.000	0.000	61	87	0	0	59	75	0	0	100	1	
1	5	3	02: D-16   LM00002234	lmo0464	3205	5569	100	68	69	17	46	47	5	77	71	0	93	79	44	14	15	3	91	85	0	0	0	0	0	0	0	0	0	0	0	0	0	0	0	0	0	0	0	0	0	0	0	0	0	0	0.000	0.000	0.000	0.000	0.000	0.000	0.000	0.000	0.000	0.000	0.000	0.000	0.000	0.000	285	1076	101	88	88	0.000	0.000	22	79	0	0	23	65	0	0	100	1	
1	6	3	02: D-19   LM00002237	lmo0467	3455	5569	100	55	55	8	46	47	5	63	34	0	79	76	72	14	15	5	91	87	0	0	0	0	0	0	0	0	0	0	0	0	0	0	0	0	0	0	0	0	0	0	0	0	0	0	0.000	0.000	0.000	0.000	0.000	0.000	0.000	0.000	0.000	0.000	0.000	0.000	0.000	0.000	285	1076	74	71	71	0.000	0.000	9	65	0	0	9	62	0	0	100	1	
1	7	3	02: D-22   LM00002240	lmo0470	3705	5569	100	59	60	9	46	46	5	82	61	0	84	77	28	15	15	4	93	89	0	0	0	0	0	0	0	0	0	0	0	0	0	0	0	0	0	0	0	0	0	0	0	0	0	0	0.000	0.000	0.000	0.000	0.000	0.000	0.000	0.000	0.000	0.000	0.000	0.000	0.000	0.000	285	1076	82	76	76	0.000	0.000	13	69	0	0	14	62	0	0	100	1	
1	8	3	02: H-01   LM00000992	lmo0545	3955	5569	100	52	52	8	46	47	5	54	17	0	81	69	27	15	15	4	94	89	0	0	0	0	0	0	0	0	0	0	0	0	0	0	0	0	0	0	0	0	0	0	0	0	0	0	0.000	0.000	0.000	0.000	0.000	0.000	0.000	0.000	0.000	0.000	0.000	0.000	0.000	0.000	285	1076	72	60	60	0.000	0.000	6	66	0	0	6	54	0	0	100	1	
1	9	3	02: H-04   LM00002255	lmo0548	4205	5569	100	167	144	64	46	47	6	87	82	0	118	102	49	15	16	8	87	82	0	0	0	0	0	0	0	0	0	0	0	0	0	0	0	0	0	0	0	0	0	0	0	0	0	0	0.000	0.000	0.000	0.000	0.000	0.000	0.000	0.000	0.000	0.000	0.000	0.000	0.000	0.000	285	1076	224	185	185	0.000	0.000	121	103	0	0	98	87	0	0	100	1	
1	10	3	02: H-07   LM00000995	lmo0551	4455	5569	100	69	70	15	46	47	5	95	84	0	81	72	28	15	16	4	92	89	0	0	0	0	0	0	0	0	0	0	0	0	0	0	0	0	0	0	0	0	0	0	0	0	0	0	0.000	0.000	0.000	0.000	0.000	0.000	0.000	0.000	0.000	0.000	0.000	0.000	0.000	0.000	285	1076	89	81	81	0.000	0.000	23	66	0	0	24	57	0	0	100	1	
1	11	3	02: H-10   LM00000998	lmo0554	4705	5569	100	759	662	369	46	47	5	98	94	0	1156	1002	583	15	15	3	95	93	0	0	0	0	0	0	0	0	0	0	0	0	0	0	0	0	0	0	0	0	0	0	0	0	0	0	0.000	0.000	0.000	0.000	0.000	0.000	0.000	0.000	0.000	0.000	0.000	0.000	0.000	0.000	285	1076	1854	1603	1603	0.000	0.000	713	1141	0	0	616	987	0	0	100	1	
1	12	3	02: H-13   LM00002258	lmo0557	4955	5569	100	65	66	15	46	46	5	82	70	0	78	72	28	15	16	4	90	89	0	0	0	0	0	0	0	0	0	0	0	0	0	0	0	0	0	0	0	0	0	0	0	0	0	0	0.000	0.000	0.000	0.000	0.000	0.000	0.000	0.000	0.000	0.000	0.000	0.000	0.000	0.000	285	1076	82	77	77	0.000	0.000	19	63	0	0	20	57	0	0	100	1	
1	13	3	02: H-16   LM00000192	lmo0560	5205	5569	100	376	342	163	45	46	5	99	97	0	278	237	118	15	16	4	90	89	0	0	0	0	0	0	0	0	0	0	0	0	0	0	0	0	0	0	0	0	0	0	0	0	0	0	0.000	0.000	0.000	0.000	0.000	0.000	0.000	0.000	0.000	0.000	0.000	0.000	0.000	0.000	285	1076	594	519	519	0.000	0.000	331	263	0	0	297	222	0	0	100	1	
1	14	3	02: H-19   LM00001000	lmo0563	5455	5569	100	153	147	65	46	47	5	87	84	0	119	106	49	15	15	4	92	86	0	0	0	0	0	0	0	0	0	0	0	0	0	0	0	0	0	0	0	0	0	0	0	0	0	0	0.000	0.000	0.000	0.000	0.000	0.000	0.000	0.000	0.000	0.000	0.000	0.000	0.000	0.000	285	1076	211	192	192	0.000	0.000	107	104	0	0	101	91	0	0	100	1	
1	15	3	02: H-22   LM00002264	lmo0566	5705	5569	100	51	53	9	46	47	5	53	36	0	77	67	29	14	15	3	91	86	0	0	0	0	0	0	0	0	0	0	0	0	0	0	0	0	0	0	0	0	0	0	0	0	0	0	0.000	0.000	0.000	0.000	0.000	0.000	0.000	0.000	0.000	0.000	0.000	0.000	0.000	0.000	285	1076	68	60	60	0.000	0.000	5	63	0	0	7	53	0	0	100	1	
1	16	3	02: L-01   LM00000210	lmo0641	5955	5569	100	399	343	181	46	46	5	92	86	0	219	193	93	14	15	4	94	88	0	0	0	0	0	0	0	0	0	0	0	0	0	0	0	0	0	0	0	0	0	0	0	0	0	0	0.000	0.000	0.000	0.000	0.000	0.000	0.000	0.000	0.000	0.000	0.000	0.000	0.000	0.000	285	1076	558	476	476	0.000	0.000	353	205	0	0	297	179	0	0	100	1	
1	17	3	02: L-04   LM00001033	lmo0644	6205	5569	100	1036	884	474	46	46	5	99	96	0	429	373	187	15	15	3	94	91	0	0	0	0	0	0	0	0	0	0	0	0	0	0	0	0	0	0	0	0	0	0	0	0	0	0	0.000	0.000	0.000	0.000	0.000	0.000	0.000	0.000	0.000	0.000	0.000	0.000	0.000	0.000	285	1076	1404	1196	1196	0.000	0.000	990	414	0	0	838	358	0	0	100	1	
1	1	4	02: L-07   LM00000211	lmo0647	2205	5819	100	4280	3493	2034	46	46	5	100	100	0	1494	1198	694	15	16	3	99	98	0	0	0	0	0	0	0	0	0	0	0	0	0	0	0	0	0	0	0	0	0	0	0	0	0	0	0.000	0.000	0.000	0.000	0.000	0.000	0.000	0.000	0.000	0.000	0.000	0.000	0.000	0.000	285	1076	5713	4630	4630	0.000	0.000	4234	1479	0	0	3447	1183	0	0	100	1	
1	2	4	02: L-10   LM00001038	lmo0650	2455	5819	100	58	62	13	47	47	5	78	62	0	98	86	40	15	16	5	92	86	0	0	0	0	0	0	0	0	0	0	0	0	0	0	0	0	0	0	0	0	0	0	0	0	0	0	0.000	0.000	0.000	0.000	0.000	0.000	0.000	0.000	0.000	0.000	0.000	0.000	0.000	0.000	285	1076	94	86	86	0.000	0.000	11	83	0	0	15	71	0	0	100	1	
1	3	4	02: L-13   LM00001039	lmo0653	2705	5819	100	52	52	6	46	47	6	54	18	0	60	56	17	14	15	4	94	92	0	0	0	0	0	0	0	0	0	0	0	0	0	0	0	0	0	0	0	0	0	0	0	0	0	0	0.000	0.000	0.000	0.000	0.000	0.000	0.000	0.000	0.000	0.000	0.000	0.000	0.000	0.000	285	1076	52	48	48	0.000	0.000	6	46	0	0	6	42	0	0	100	1	
1	4	4	02: L-16   LM00000212	lmo0656	2955	5819	100	65	66	12	46	47	5	89	79	0	84	75	29	15	16	4	92	89	0	0	0	0	0	0	0	0	0	0	0	0	0	0	0	0	0	0	0	0	0	0	0	0	0	0	0.000	0.000	0.000	0.000	0.000	0.000	0.000	0.000	0.000	0.000	0.000	0.000	0.000	0.000	285	1076	88	80	80	0.000	0.000	19	69	0	0	20	60	0	0	100	1	
1	5	4	02: L-19   LM00001041	lmo0659	3205	5819	100	51	53	8	46	46	5	52	27	0	70	64	21	14	15	3	98	94	0	0	0	0	0	0	0	0	0	0	0	0	0	0	0	0	0	0	0	0	0	0	0	0	0	0	0.000	0.000	0.000	0.000	0.000	0.000	0.000	0.000	0.000	0.000	0.000	0.000	0.000	0.000	285	1076	61	57	57	0.000	0.000	5	56	0	0	7	50	0	0	100	1	
1	6	4	02: L-22   LM00000214	lmo0662	3455	5819	100	860	736	373	46	46	5	99	98	0	554	460	232	14	15	3	96	95	0	0	0	0	0	0	0	0	0	0	0	0	0	0	0	0	0	0	0	0	0	0	0	0	0	0	0.000	0.000	0.000	0.000	0.000	0.000	0.000	0.000	0.000	0.000	0.000	0.000	0.000	0.000	285	1076	1354	1136	1136	0.000	0.000	814	540	0	0	690	446	0	0	100	1	
1	7	4	02: P-01   LM00002306	lmo0737	3705	5819	100	54	55	7	45	46	5	70	40	0	85	78	25	14	15	3	97	92	0	0	0	0	0	0	0	0	0	0	0	0	0	0	0	0	0	0	0	0	0	0	0	0	0	0	0.000	0.000	0.000	0.000	0.000	0.000	0.000	0.000	0.000	0.000	0.000	0.000	0.000	0.000	285	1076	80	74	74	0.000	0.000	9	71	0	0	10	64	0	0	100	1	
1	8	4	02: P-04   LM00000243	lmo0740	3955	5819	100	121	116	42	46	46	6	91	84	0	110	100	52	15	15	4	92	85	0	0	0	0	0	0	0	0	0	0	0	0	0	0	0	0	0	0	0	0	0	0	0	0	0	0	0.000	0.000	0.000	0.000	0.000	0.000	0.000	0.000	0.000	0.000	0.000	0.000	0.000	0.000	285	1076	170	155	155	0.000	0.000	75	95	0	0	70	85	0	0	100	1	
1	9	4	02: P-07   LM00000245	lmo0743	4205	5819	100	51	52	7	45	46	5	67	22	0	57	53	18	15	15	3	91	87	0	0	0	0	0	0	0	0	0	0	0	0	0	0	0	0	0	0	0	0	0	0	0	0	0	0	0.000	0.000	0.000	0.000	0.000	0.000	0.000	0.000	0.000	0.000	0.000	0.000	0.000	0.000	285	1076	48	45	45	0.000	0.000	6	42	0	0	7	38	0	0	100	1	
1	10	4	02: P-10   LM00002310	lmo0746	4455	5819	100	51	56	46	45	46	5	60	34	0	75	66	31	15	15	3	91	87	0	0	0	0	0	0	0	0	0	0	0	0	0	0	0	0	0	0	0	0	0	0	0	0	0	0	0.000	0.000	0.000	0.000	0.000	0.000	0.000	0.000	0.000	0.000	0.000	0.000	0.000	0.000	285	1076	66	62	62	0.000	0.000	6	60	0	0	11	51	0	0	100	1	
1	11	4	02: P-13   LM00002313	lmo0749	4705	5819	100	52	53	6	46	46	5	61	25	0	69	61	26	15	15	4	87	85	0	0	0	0	0	0	0	0	0	0	0	0	0	0	0	0	0	0	0	0	0	0	0	0	0	0	0.000	0.000	0.000	0.000	0.000	0.000	0.000	0.000	0.000	0.000	0.000	0.000	0.000	0.000	285	1076	60	53	53	0.000	0.000	6	54	0	0	7	46	0	0	100	1	
1	12	4	02: P-16   LM00002316	lmo0752	4955	5819	100	67	68	15	45	45	4	91	79	0	96	82	36	15	15	3	92	88	0	0	0	0	0	0	0	0	0	0	0	0	0	0	0	0	0	0	0	0	0	0	0	0	0	0	0.000	0.000	0.000	0.000	0.000	0.000	0.000	0.000	0.000	0.000	0.000	0.000	0.000	0.000	285	1076	103	90	90	0.000	0.000	22	81	0	0	23	67	0	0	100	1	
1	13	4	02: P-19   LM00001078	lmo0755	5205	5819	100	70	71	18	46	46	5	85	77	0	81	77	33	15	15	3	93	90	0	0	0	0	0	0	0	0	0	0	0	0	0	0	0	0	0	0	0	0	0	0	0	0	0	0	0.000	0.000	0.000	0.000	0.000	0.000	0.000	0.000	0.000	0.000	0.000	0.000	0.000	0.000	285	1076	90	87	87	0.000	0.000	24	66	0	0	25	62	0	0	100	1	
1	14	4	02: P-22   LM00001080	lmo0758	5455	5819	100	56	57	9	45	46	5	78	53	0	87	75	30	15	15	3	93	87	0	0	0	0	0	0	0	0	0	0	0	0	0	0	0	0	0	0	0	0	0	0	0	0	0	0	0.000	0.000	0.000	0.000	0.000	0.000	0.000	0.000	0.000	0.000	0.000	0.000	0.000	0.000	285	1076	83	72	72	0.000	0.000	11	72	0	0	12	60	0	0	100	1	
1	15	4	03: D-01   LM00000267	lmo0829	5705	5819	100	110	108	39	46	47	6	87	82	0	105	96	41	14	15	4	92	87	0	0	0	0	0	0	0	0	0	0	0	0	0	0	0	0	0	0	0	0	0	0	0	0	0	0	0.000	0.000	0.000	0.000	0.000	0.000	0.000	0.000	0.000	0.000	0.000	0.000	0.000	0.000	285	1076	155	144	144	0.000	0.000	64	91	0	0	62	82	0	0	100	1	
1	16	4	03: D-04   LM00002332	lmo0832	5955	5819	100	55	57	10	47	47	5	66	39	0	76	71	35	15	15	4	91	88	0	0	0	0	0	0	0	0	0	0	0	0	0	0	0	0	0	0	0	0	0	0	0	0	0	0	0.000	0.000	0.000	0.000	0.000	0.000	0.000	0.000	0.000	0.000	0.000	0.000	0.000	0.000	285	1076	69	66	66	0.000	0.000	8	61	0	0	10	56	0	0	100	1	
1	17	4	03: D-07   LM00002335	lmo0835	6205	5819	100	60	62	15	47	47	5	74	63	0	78	71	25	15	16	6	88	87	0	0	0	0	0	0	0	0	0	0	0	0	0	0	0	0	0	0	0	0	0	0	0	0	0	0	0.000	0.000	0.000	0.000	0.000	0.000	0.000	0.000	0.000	0.000	0.000	0.000	0.000	0.000	285	1076	76	71	71	0.000	0.000	13	63	0	0	15	56	0	0	100	1	
1	1	5	03: D-10   LM00002336	lmo0838	2205	6069	100	56	57	9	46	47	5	73	46	0	68	61	21	15	16	5	89	85	0	0	0	0	0	0	0	0	0	0	0	0	0	0	0	0	0	0	0	0	0	0	0	0	0	0	0.000	0.000	0.000	0.000	0.000	0.000	0.000	0.000	0.000	0.000	0.000	0.000	0.000	0.000	285	1076	63	57	57	0.000	0.000	10	53	0	0	11	46	0	0	100	1	
1	2	5	03: D-13   LM00000269	lmo0841	2455	6069	100	123	124	48	46	46	5	93	91	0	103	96	42	15	16	4	94	88	0	0	0	0	0	0	0	0	0	0	0	0	0	0	0	0	0	0	0	0	0	0	0	0	0	0	0.000	0.000	0.000	0.000	0.000	0.000	0.000	0.000	0.000	0.000	0.000	0.000	0.000	0.000	285	1076	165	159	159	0.000	0.000	77	88	0	0	78	81	0	0	100	1	
1	3	5	03: D-16   LM00001121	lmo0844	2705	6069	100	81	82	22	46	47	4	91	88	0	83	77	29	14	15	3	93	91	0	0	0	0	0	0	0	0	0	0	0	0	0	0	0	0	0	0	0	0	0	0	0	0	0	0	0.000	0.000	0.000	0.000	0.000	0.000	0.000	0.000	0.000	0.000	0.000	0.000	0.000	0.000	285	1076	104	99	99	0.000	0.000	35	69	0	0	36	63	0	0	100	1	
1	4	5	03: D-19   LM00001124	lmo0847	2955	6069	100	186	176	69	46	47	5	94	90	0	208	183	82	15	16	4	96	92	0	0	0	0	0	0	0	0	0	0	0	0	0	0	0	0	0	0	0	0	0	0	0	0	0	0	0.000	0.000	0.000	0.000	0.000	0.000	0.000	0.000	0.000	0.000	0.000	0.000	0.000	0.000	285	1076	333	298	298	0.000	0.000	140	193	0	0	130	168	0	0	100	1	
1	5	5	03: D-22   LM00002814	lmo0850	3205	6069	100	65	66	14	47	47	5	86	75	0	117	101	46	14	15	3	95	90	0	0	0	0	0	0	0	0	0	0	0	0	0	0	0	0	0	0	0	0	0	0	0	0	0	0	0.000	0.000	0.000	0.000	0.000	0.000	0.000	0.000	0.000	0.000	0.000	0.000	0.000	0.000	285	1076	121	106	106	0.000	0.000	18	103	0	0	19	87	0	0	100	1	
1	6	5	03: H-01   LM00001161	lmo0925	3455	6069	100	508	407	228	46	46	5	94	88	0	169	140	83	15	15	5	85	81	0	0	0	0	0	0	0	0	0	0	0	0	0	0	0	0	0	0	0	0	0	0	0	0	0	0	0.000	0.000	0.000	0.000	0.000	0.000	0.000	0.000	0.000	0.000	0.000	0.000	0.000	0.000	285	1076	616	486	486	0.000	0.000	462	154	0	0	361	125	0	0	100	1	
1	7	5	03: H-04   LM00001162	lmo0928	3705	6069	100	64	66	15	45	46	6	81	71	0	74	68	32	14	15	5	88	85	0	0	0	0	0	0	0	0	0	0	0	0	0	0	0	0	0	0	0	0	0	0	0	0	0	0	0.000	0.000	0.000	0.000	0.000	0.000	0.000	0.000	0.000	0.000	0.000	0.000	0.000	0.000	285	1076	79	75	75	0.000	0.000	19	60	0	0	21	54	0	0	100	1	
1	8	5	03: H-07   LM00001165	lmo0931	3955	6069	100	497	429	242	45	46	5	94	91	0	401	340	189	15	15	3	93	89	0	0	0	0	0	0	0	0	0	0	0	0	0	0	0	0	0	0	0	0	0	0	0	0	0	0	0.000	0.000	0.000	0.000	0.000	0.000	0.000	0.000	0.000	0.000	0.000	0.000	0.000	0.000	285	1076	838	709	709	0.000	0.000	452	386	0	0	384	325	0	0	100	1	
1	9	5	03: H-10   LM00001166	lmo0934	4205	6069	100	299	243	189	44	45	5	76	65	0	218	167	134	15	15	4	71	65	0	0	0	0	0	0	0	0	0	0	0	0	0	0	0	0	0	0	0	0	0	0	0	0	0	0	0.000	0.000	0.000	0.000	0.000	0.000	0.000	0.000	0.000	0.000	0.000	0.000	0.000	0.000	285	1076	458	351	351	0.000	0.000	255	203	0	0	199	152	0	0	100	1	
1	10	5	03: H-13   LM00002815	lmo0937	4455	6069	100	280	228	101	46	46	4	92	87	0	524	433	213	15	15	3	94	91	0	0	0	0	0	0	0	0	0	0	0	0	0	0	0	0	0	0	0	0	0	0	0	0	0	0	0.000	0.000	0.000	0.000	0.000	0.000	0.000	0.000	0.000	0.000	0.000	0.000	0.000	0.000	285	1076	743	600	600	0.000	0.000	234	509	0	0	182	418	0	0	100	1	
1	11	5	03: H-16   LM00002362	lmo0940	4705	6069	100	60	62	14	46	46	6	74	53	0	76	68	42	15	16	4	87	78	0	0	0	0	0	0	0	0	0	0	0	0	0	0	0	0	0	0	0	0	0	0	0	0	0	0	0.000	0.000	0.000	0.000	0.000	0.000	0.000	0.000	0.000	0.000	0.000	0.000	0.000	0.000	285	1076	75	69	69	0.000	0.000	14	61	0	0	16	53	0	0	100	1	
1	12	5	03: H-19   LM00000293	lmo0943	4955	6069	100	5616	4344	2620	46	47	6	96	94	0	1556	1231	755	15	16	8	87	84	0	0	0	0	0	0	0	0	0	0	0	0	0	0	0	0	0	0	0	0	0	0	0	0	0	0	0.000	0.000	0.000	0.000	0.000	0.000	0.000	0.000	0.000	0.000	0.000	0.000	0.000	0.000	285	1076	7111	5514	5514	0.000	0.000	5570	1541	0	0	4298	1216	0	0	100	1	
1	13	5	03: H-22   LM00001171	lmo0946	5205	6069	100	64	65	14	45	46	7	78	66	0	107	97	43	15	15	4	89	87	0	0	0	0	0	0	0	0	0	0	0	0	0	0	0	0	0	0	0	0	0	0	0	0	0	0	0.000	0.000	0.000	0.000	0.000	0.000	0.000	0.000	0.000	0.000	0.000	0.000	0.000	0.000	285	1076	111	102	102	0.000	0.000	19	92	0	0	20	82	0	0	100	1	
1	14	5	03: L-01   LM00001211	lmo1021	5455	6069	100	129	123	50	45	46	6	89	82	0	152	131	64	15	15	4	94	90	0	0	0	0	0	0	0	0	0	0	0	0	0	0	0	0	0	0	0	0	0	0	0	0	0	0	0.000	0.000	0.000	0.000	0.000	0.000	0.000	0.000	0.000	0.000	0.000	0.000	0.000	0.000	285	1076	221	194	194	0.000	0.000	84	137	0	0	78	116	0	0	100	1	
1	15	5	03: L-04   LM00002382	lmo1024	5705	6069	100	80	79	23	47	48	15	75	52	0	74	69	26	15	16	15	85	81	0	0	0	0	0	0	0	0	0	0	0	0	0	0	0	0	0	0	0	0	0	0	0	0	0	0	0.000	0.000	0.000	0.000	0.000	0.000	0.000	0.000	0.000	0.000	0.000	0.000	0.000	0.000	285	1076	92	86	86	0.000	0.000	33	59	0	0	32	54	0	0	100	1	
1	16	5	03: L-07   LM00001215	lmo1027	5955	6069	100	1296	1114	569	47	48	6	97	93	0	2462	2124	1036	15	16	5	97	94	0	0	0	0	0	0	0	0	0	0	0	0	0	0	0	0	0	0	0	0	0	0	0	0	0	0	0.000	0.000	0.000	0.000	0.000	0.000	0.000	0.000	0.000	0.000	0.000	0.000	0.000	0.000	285	1076	3696	3176	3176	0.000	0.000	1249	2447	0	0	1067	2109	0	0	100	1	
1	17	5	03: L-10   LM00002384	lmo1030	6205	6069	100	60	62	14	46	46	4	87	70	0	83	78	32	15	16	5	89	87	0	0	0	0	0	0	0	0	0	0	0	0	0	0	0	0	0	0	0	0	0	0	0	0	0	0	0.000	0.000	0.000	0.000	0.000	0.000	0.000	0.000	0.000	0.000	0.000	0.000	0.000	0.000	285	1076	82	79	79	0.000	0.000	14	68	0	0	16	63	0	0	100	1	
1	1	6	03: L-13   LM00002387	lmo1033	2205	6319	100	55	55	8	45	46	5	76	52	0	72	67	24	15	16	4	95	92	0	0	0	0	0	0	0	0	0	0	0	0	0	0	0	0	0	0	0	0	0	0	0	0	0	0	0.000	0.000	0.000	0.000	0.000	0.000	0.000	0.000	0.000	0.000	0.000	0.000	0.000	0.000	285	1076	67	62	62	0.000	0.000	10	57	0	0	10	52	0	0	100	1	
1	2	6	03: L-16   LM00002390	lmo1036	2455	6319	100	80	80	20	46	46	4	93	87	0	97	83	33	15	16	3	96	93	0	0	0	0	0	0	0	0	0	0	0	0	0	0	0	0	0	0	0	0	0	0	0	0	0	0	0.000	0.000	0.000	0.000	0.000	0.000	0.000	0.000	0.000	0.000	0.000	0.000	0.000	0.000	285	1076	116	102	102	0.000	0.000	34	82	0	0	34	68	0	0	100	1	
1	3	6	03: L-19   LM00001218	lmo1039	2705	6319	100	313	287	111	47	47	7	98	94	0	241	219	86	15	16	5	95	94	0	0	0	0	0	0	0	0	0	0	0	0	0	0	0	0	0	0	0	0	0	0	0	0	0	0	0.000	0.000	0.000	0.000	0.000	0.000	0.000	0.000	0.000	0.000	0.000	0.000	0.000	0.000	285	1076	492	444	444	0.000	0.000	266	226	0	0	240	204	0	0	100	1	
1	4	6	03: L-22   LM00002392	lmo1042	2955	6319	100	148	149	64	47	48	7	91	83	0	145	131	66	15	16	5	91	88	0	0	0	0	0	0	0	0	0	0	0	0	0	0	0	0	0	0	0	0	0	0	0	0	0	0	0.000	0.000	0.000	0.000	0.000	0.000	0.000	0.000	0.000	0.000	0.000	0.000	0.000	0.000	285	1076	231	218	218	0.000	0.000	101	130	0	0	102	116	0	0	100	1	
1	5	6	03: P-01   LM00002444	lmo1117	3205	6319	100	51	51	6	46	46	5	42	18	0	64	59	19	15	15	4	94	91	0	0	0	0	0	0	0	0	0	0	0	0	0	0	0	0	0	0	0	0	0	0	0	0	0	0	0.000	0.000	0.000	0.000	0.000	0.000	0.000	0.000	0.000	0.000	0.000	0.000	0.000	0.000	285	1076	54	49	49	0.000	0.000	5	49	0	0	5	44	0	0	100	1	
1	6	6	03: P-04   LM00002447	lmo1120	3455	6319	100	100	102	37	45	46	4	91	88	0	105	94	45	14	15	3	96	91	0	0	0	0	0	0	0	0	0	0	0	0	0	0	0	0	0	0	0	0	0	0	0	0	0	0	0.000	0.000	0.000	0.000	0.000	0.000	0.000	0.000	0.000	0.000	0.000	0.000	0.000	0.000	285	1076	146	137	137	0.000	0.000	55	91	0	0	57	80	0	0	100	1	
1	7	6	03: P-07   LM00000323	lmo1123	3705	6319	100	114	120	40	47	47	4	97	96	0	110	101	42	14	15	3	98	94	0	0	0	0	0	0	0	0	0	0	0	0	0	0	0	0	0	0	0	0	0	0	0	0	0	0	0.000	0.000	0.000	0.000	0.000	0.000	0.000	0.000	0.000	0.000	0.000	0.000	0.000	0.000	285	1076	163	160	160	0.000	0.000	67	96	0	0	73	87	0	0	100	1	
1	8	6	03: P-10   LM00000325	lmo1126	3955	6319	100	134	128	49	46	47	6	89	84	0	122	114	57	14	15	3	95	89	0	0	0	0	0	0	0	0	0	0	0	0	0	0	0	0	0	0	0	0	0	0	0	0	0	0	0.000	0.000	0.000	0.000	0.000	0.000	0.000	0.000	0.000	0.000	0.000	0.000	0.000	0.000	285	1076	196	182	182	0.000	0.000	88	108	0	0	82	100	0	0	100	1	
1	9	6	03: P-13   LM00000328	lmo1129	4205	6319	100	62	67	17	45	46	7	85	58	0	79	71	26	15	16	6	89	85	0	0	0	0	0	0	0	0	0	0	0	0	0	0	0	0	0	0	0	0	0	0	0	0	0	0	0.000	0.000	0.000	0.000	0.000	0.000	0.000	0.000	0.000	0.000	0.000	0.000	0.000	0.000	285	1076	81	78	78	0.000	0.000	17	64	0	0	22	56	0	0	100	1	
1	10	6	03: P-16   LM00000331	lmo1132	4455	6319	100	57	58	9	45	46	5	75	55	0	72	65	26	15	16	5	88	85	0	0	0	0	0	0	0	0	0	0	0	0	0	0	0	0	0	0	0	0	0	0	0	0	0	0	0.000	0.000	0.000	0.000	0.000	0.000	0.000	0.000	0.000	0.000	0.000	0.000	0.000	0.000	285	1076	69	63	63	0.000	0.000	12	57	0	0	13	50	0	0	100	1	
1	11	6	03: P-19   LM00002452	lmo1135	4705	6319	100	52	52	7	47	47	5	52	26	0	76	68	23	15	15	4	92	88	0	0	0	0	0	0	0	0	0	0	0	0	0	0	0	0	0	0	0	0	0	0	0	0	0	0	0.000	0.000	0.000	0.000	0.000	0.000	0.000	0.000	0.000	0.000	0.000	0.000	0.000	0.000	285	1076	66	58	58	0.000	0.000	5	61	0	0	5	53	0	0	100	1	
1	12	6	03: P-22   LM00000333	lmo1138	4955	6319	100	443	385	187	46	47	5	91	90	0	166	147	67	15	16	8	89	85	0	0	0	0	0	0	0	0	0	0	0	0	0	0	0	0	0	0	0	0	0	0	0	0	0	0	0.000	0.000	0.000	0.000	0.000	0.000	0.000	0.000	0.000	0.000	0.000	0.000	0.000	0.000	285	1076	548	471	471	0.000	0.000	397	151	0	0	339	132	0	0	100	1	
1	13	6	04: D-01   LM00002467	lmo1209	5205	6319	100	170	161	66	45	46	7	92	87	0	185	166	77	15	15	5	93	89	0	0	0	0	0	0	0	0	0	0	0	0	0	0	0	0	0	0	0	0	0	0	0	0	0	0	0.000	0.000	0.000	0.000	0.000	0.000	0.000	0.000	0.000	0.000	0.000	0.000	0.000	0.000	285	1076	295	267	267	0.000	0.000	125	170	0	0	116	151	0	0	100	1	
1	14	6	04: D-04   LM00002468	lmo1212	5455	6319	100	57	57	11	46	47	5	73	57	0	81	74	30	15	15	3	91	87	0	0	0	0	0	0	0	0	0	0	0	0	0	0	0	0	0	0	0	0	0	0	0	0	0	0	0.000	0.000	0.000	0.000	0.000	0.000	0.000	0.000	0.000	0.000	0.000	0.000	0.000	0.000	285	1076	77	70	70	0.000	0.000	11	66	0	0	11	59	0	0	100	1	
1	15	6	04: D-07   LM00001275	lmo1215	5705	6319	100	53	54	8	46	47	5	65	43	0	81	71	29	14	15	4	90	84	0	0	0	0	0	0	0	0	0	0	0	0	0	0	0	0	0	0	0	0	0	0	0	0	0	0	0.000	0.000	0.000	0.000	0.000	0.000	0.000	0.000	0.000	0.000	0.000	0.000	0.000	0.000	285	1076	74	65	65	0.000	0.000	7	67	0	0	8	57	0	0	100	1	
1	16	6	04: D-10   LM00001277	lmo1218	5955	6319	100	718	681	358	45	46	5	96	95	0	1141	1043	532	15	15	3	98	94	0	0	0	0	0	0	0	0	0	0	0	0	0	0	0	0	0	0	0	0	0	0	0	0	0	0	0.000	0.000	0.000	0.000	0.000	0.000	0.000	0.000	0.000	0.000	0.000	0.000	0.000	0.000	285	1076	1799	1664	1664	0.000	0.000	673	1126	0	0	636	1028	0	0	100	1	
1	17	6	04: D-13   LM00000352	lmo1221	6205	6319	100	304	284	137	47	47	5	95	91	0	259	230	111	14	15	4	91	89	0	0	0	0	0	0	0	0	0	0	0	0	0	0	0	0	0	0	0	0	0	0	0	0	0	0	0.000	0.000	0.000	0.000	0.000	0.000	0.000	0.000	0.000	0.000	0.000	0.000	0.000	0.000	285	1076	502	453	453	0.000	0.000	257	245	0	0	237	216	0	0	100	1	
1	1	7	04: D-16   LM00001279	lmo1224	2205	6569	100	53	54	8	47	47	5	53	28	0	76	69	26	15	16	4	93	89	0	0	0	0	0	0	0	0	0	0	0	0	0	0	0	0	0	0	0	0	0	0	0	0	0	0	0.000	0.000	0.000	0.000	0.000	0.000	0.000	0.000	0.000	0.000	0.000	0.000	0.000	0.000	285	1076	67	61	61	0.000	0.000	6	61	0	0	7	54	0	0	100	1	
1	2	7	04: D-19   LM00001281	lmo1227	2455	6569	100	50	50	6	46	47	5	42	17	0	67	57	22	15	15	3	92	87	0	0	0	0	0	0	0	0	0	0	0	0	0	0	0	0	0	0	0	0	0	0	0	0	0	0	0.000	0.000	0.000	0.000	0.000	0.000	0.000	0.000	0.000	0.000	0.000	0.000	0.000	0.000	285	1076	56	46	46	0.000	0.000	4	52	0	0	4	42	0	0	100	1	
1	3	7	04: D-22   LM00000354	lmo1230	2705	6569	100	209	191	82	47	47	6	88	85	0	130	118	50	15	15	4	95	89	0	0	0	0	0	0	0	0	0	0	0	0	0	0	0	0	0	0	0	0	0	0	0	0	0	0	0.000	0.000	0.000	0.000	0.000	0.000	0.000	0.000	0.000	0.000	0.000	0.000	0.000	0.000	285	1076	277	247	247	0.000	0.000	162	115	0	0	144	103	0	0	100	1	
1	4	7	04: H-01   LM00000373	lmo1305	2955	6569	100	1183	1008	533	46	46	5	96	94	0	690	604	328	15	16	5	94	92	0	0	0	0	0	0	0	0	0	0	0	0	0	0	0	0	0	0	0	0	0	0	0	0	0	0	0.000	0.000	0.000	0.000	0.000	0.000	0.000	0.000	0.000	0.000	0.000	0.000	0.000	0.000	285	1076	1812	1551	1551	0.000	0.000	1137	675	0	0	962	589	0	0	100	1	
1	5	7	04: H-04   LM00002491	lmo1308	3205	6569	100	48	50	7	46	46	5	23	11	0	58	52	31	14	15	4	87	83	0	0	0	0	0	0	0	0	0	0	0	0	0	0	0	0	0	0	0	0	0	0	0	0	0	0	0.000	0.000	0.000	0.000	0.000	0.000	0.000	0.000	0.000	0.000	0.000	0.000	0.000	0.000	285	1076	46	42	42	0.000	0.000	2	44	0	0	4	38	0	0	100	1	
1	6	7	04: H-07   LM00002493	lmo1311	3455	6569	100	71	73	20	45	46	5	84	75	0	75	63	28	14	15	3	87	83	0	0	0	0	0	0	0	0	0	0	0	0	0	0	0	0	0	0	0	0	0	0	0	0	0	0	0.000	0.000	0.000	0.000	0.000	0.000	0.000	0.000	0.000	0.000	0.000	0.000	0.000	0.000	285	1076	87	77	77	0.000	0.000	26	61	0	0	28	49	0	0	100	1	
1	7	7	04: H-10   LM00000375	lmo1314	3705	6569	100	671	582	306	47	47	6	92	88	0	437	371	190	14	15	4	90	87	0	0	0	0	0	0	0	0	0	0	0	0	0	0	0	0	0	0	0	0	0	0	0	0	0	0	0.000	0.000	0.000	0.000	0.000	0.000	0.000	0.000	0.000	0.000	0.000	0.000	0.000	0.000	285	1076	1047	892	892	0.000	0.000	624	423	0	0	535	357	0	0	100	1	
1	8	7	04: H-13   LM00000378	lmo1317	3955	6569	100	672	569	312	46	46	5	93	88	0	345	286	155	14	15	3	93	90	0	0	0	0	0	0	0	0	0	0	0	0	0	0	0	0	0	0	0	0	0	0	0	0	0	0	0.000	0.000	0.000	0.000	0.000	0.000	0.000	0.000	0.000	0.000	0.000	0.000	0.000	0.000	285	1076	957	795	795	0.000	0.000	626	331	0	0	523	272	0	0	100	1	
1	9	7	04: H-16   LM00001327	lmo1320	4205	6569	100	658	556	322	45	47	7	92	86	0	489	411	241	15	16	5	91	86	0	0	0	0	0	0	0	0	0	0	0	0	0	0	0	0	0	0	0	0	0	0	0	0	0	0	0.000	0.000	0.000	0.000	0.000	0.000	0.000	0.000	0.000	0.000	0.000	0.000	0.000	0.000	285	1076	1087	907	907	0.000	0.000	613	474	0	0	511	396	0	0	100	1	
1	10	7	04: H-19   LM00001329	lmo1323	4455	6569	100	774	616	383	46	46	5	92	86	0	1062	810	504	15	16	5	88	85	0	0	0	0	0	0	0	0	0	0	0	0	0	0	0	0	0	0	0	0	0	0	0	0	0	0	0.000	0.000	0.000	0.000	0.000	0.000	0.000	0.000	0.000	0.000	0.000	0.000	0.000	0.000	285	1076	1775	1365	1365	0.000	0.000	728	1047	0	0	570	795	0	0	100	1	
1	11	7	04: H-22   LM00002495	lmo1326	4705	6569	100	498	449	204	46	46	5	96	92	0	1065	917	434	15	15	4	96	93	0	0	0	0	0	0	0	0	0	0	0	0	0	0	0	0	0	0	0	0	0	0	0	0	0	0	0.000	0.000	0.000	0.000	0.000	0.000	0.000	0.000	0.000	0.000	0.000	0.000	0.000	0.000	285	1076	1502	1305	1305	0.000	0.000	452	1050	0	0	403	902	0	0	100	1	
1	12	7	04: L-01   LM00002511	lmo1401	4955	6569	100	52	53	8	45	46	4	63	39	0	62	53	22	15	15	3	84	80	0	0	0	0	0	0	0	0	0	0	0	0	0	0	0	0	0	0	0	0	0	0	0	0	0	0	0.000	0.000	0.000	0.000	0.000	0.000	0.000	0.000	0.000	0.000	0.000	0.000	0.000	0.000	285	1076	54	46	46	0.000	0.000	7	47	0	0	8	38	0	0	100	1	
1	13	7	04: L-04   LM00001376	lmo1404	5205	6569	100	447	406	212	46	47	6	89	87	0	285	258	125	15	16	6	91	90	0	0	0	0	0	0	0	0	0	0	0	0	0	0	0	0	0	0	0	0	0	0	0	0	0	0	0.000	0.000	0.000	0.000	0.000	0.000	0.000	0.000	0.000	0.000	0.000	0.000	0.000	0.000	285	1076	671	603	603	0.000	0.000	401	270	0	0	360	243	0	0	100	1	
1	14	7	04: L-07   LM00001377	lmo1407	5455	6569	100	1078	927	577	45	46	5	95	93	0	1058	838	499	15	16	5	91	88	0	0	0	0	0	0	0	0	0	0	0	0	0	0	0	0	0	0	0	0	0	0	0	0	0	0	0.000	0.000	0.000	0.000	0.000	0.000	0.000	0.000	0.000	0.000	0.000	0.000	0.000	0.000	285	1076	2076	1705	1705	0.000	0.000	1033	1043	0	0	882	823	0	0	100	1	
1	15	7	04: L-10   LM00001380	lmo1410	5705	6569	100	53	53	6	46	47	6	52	15	0	66	62	23	14	15	7	89	86	0	0	0	0	0	0	0	0	0	0	0	0	0	0	0	0	0	0	0	0	0	0	0	0	0	0	0.000	0.000	0.000	0.000	0.000	0.000	0.000	0.000	0.000	0.000	0.000	0.000	0.000	0.000	285	1076	59	55	55	0.000	0.000	7	52	0	0	7	48	0	0	100	1	
1	16	7	04: L-13   LM00002513	lmo1413	5955	6569	100	77	77	22	46	47	5	82	78	0	114	99	50	14	15	2	89	85	0	0	0	0	0	0	0	0	0	0	0	0	0	0	0	0	0	0	0	0	0	0	0	0	0	0	0.000	0.000	0.000	0.000	0.000	0.000	0.000	0.000	0.000	0.000	0.000	0.000	0.000	0.000	285	1076	131	116	116	0.000	0.000	31	100	0	0	31	85	0	0	100	1	
1	17	7	04: L-16   LM00001384	lmo1416	6205	6569	100	98	100	39	46	46	5	85	82	0	119	107	53	14	15	3	92	88	0	0	0	0	0	0	0	0	0	0	0	0	0	0	0	0	0	0	0	0	0	0	0	0	0	0	0.000	0.000	0.000	0.000	0.000	0.000	0.000	0.000	0.000	0.000	0.000	0.000	0.000	0.000	285	1076	157	147	147	0.000	0.000	52	105	0	0	54	93	0	0	100	1	
1	1	8	04: L-19   LM00001387	lmo1419	2205	6819	100	104	96	32	46	47	5	87	82	0	115	101	50	15	16	5	88	85	0	0	0	0	0	0	0	0	0	0	0	0	0	0	0	0	0	0	0	0	0	0	0	0	0	0	0.000	0.000	0.000	0.000	0.000	0.000	0.000	0.000	0.000	0.000	0.000	0.000	0.000	0.000	285	1076	158	136	136	0.000	0.000	58	100	0	0	50	86	0	0	100	1	
1	2	8	04: L-22   LM00001390	lmo1422	2455	6819	100	650	555	283	48	48	6	93	90	0	318	277	135	15	16	5	91	89	0	0	0	0	0	0	0	0	0	0	0	0	0	0	0	0	0	0	0	0	0	0	0	0	0	0	0.000	0.000	0.000	0.000	0.000	0.000	0.000	0.000	0.000	0.000	0.000	0.000	0.000	0.000	285	1076	905	769	769	0.000	0.000	602	303	0	0	507	262	0	0	100	1	
1	3	8	04: P-01   LM00001430	lmo1497	2705	6819	100	52	52	5	46	47	5	51	18	0	68	60	21	15	15	3	94	87	0	0	0	0	0	0	0	0	0	0	0	0	0	0	0	0	0	0	0	0	0	0	0	0	0	0	0.000	0.000	0.000	0.000	0.000	0.000	0.000	0.000	0.000	0.000	0.000	0.000	0.000	0.000	285	1076	59	51	51	0.000	0.000	6	53	0	0	6	45	0	0	100	1	
1	4	8	04: P-04   LM00001432	lmo1500	2955	6819	100	49	50	7	47	47	6	25	9	0	61	55	20	15	15	3	91	89	0	0	0	0	0	0	0	0	0	0	0	0	0	0	0	0	0	0	0	0	0	0	0	0	0	0	0.000	0.000	0.000	0.000	0.000	0.000	0.000	0.000	0.000	0.000	0.000	0.000	0.000	0.000	285	1076	48	43	43	0.000	0.000	2	46	0	0	3	40	0	0	100	1	
1	5	8	04: P-07   LM00000417	lmo1503	3205	6819	100	2649	2272	1149	46	47	5	100	98	0	1850	1570	762	14	15	4	99	94	0	0	0	0	0	0	0	0	0	0	0	0	0	0	0	0	0	0	0	0	0	0	0	0	0	0	0.000	0.000	0.000	0.000	0.000	0.000	0.000	0.000	0.000	0.000	0.000	0.000	0.000	0.000	285	1076	4439	3782	3782	0.000	0.000	2603	1836	0	0	2226	1556	0	0	100	1	
1	6	8	04: P-10   LM00001435	lmo1506	3455	6819	100	53	54	8	46	46	5	68	34	0	62	57	19	14	15	6	94	89	0	0	0	0	0	0	0	0	0	0	0	0	0	0	0	0	0	0	0	0	0	0	0	0	0	0	0.000	0.000	0.000	0.000	0.000	0.000	0.000	0.000	0.000	0.000	0.000	0.000	0.000	0.000	285	1076	55	51	51	0.000	0.000	7	48	0	0	8	43	0	0	100	1	
1	7	8	04: P-13   LM00001438	lmo1509	3705	6819	100	551	489	243	46	47	5	95	91	0	312	267	130	14	15	6	91	88	0	0	0	0	0	0	0	0	0	0	0	0	0	0	0	0	0	0	0	0	0	0	0	0	0	0	0.000	0.000	0.000	0.000	0.000	0.000	0.000	0.000	0.000	0.000	0.000	0.000	0.000	0.000	285	1076	803	696	696	0.000	0.000	505	298	0	0	443	253	0	0	100	1	
1	8	8	04: P-16   LM00001441	lmo1512	3955	6819	100	444	395	192	46	46	5	98	94	0	515	463	222	14	15	3	95	94	0	0	0	0	0	0	0	0	0	0	0	0	0	0	0	0	0	0	0	0	0	0	0	0	0	0	0.000	0.000	0.000	0.000	0.000	0.000	0.000	0.000	0.000	0.000	0.000	0.000	0.000	0.000	285	1076	899	798	798	0.000	0.000	398	501	0	0	349	449	0	0	100	1	
1	9	8	04: P-19   LM00001443	lmo1515	4205	6819	100	129	120	40	46	46	5	93	88	0	112	98	37	15	16	6	93	90	0	0	0	0	0	0	0	0	0	0	0	0	0	0	0	0	0	0	0	0	0	0	0	0	0	0	0.000	0.000	0.000	0.000	0.000	0.000	0.000	0.000	0.000	0.000	0.000	0.000	0.000	0.000	285	1076	180	157	157	0.000	0.000	83	97	0	0	74	83	0	0	100	1	
1	10	8	04: P-22   LM00000419	lmo1518	4455	6819	100	230	209	106	46	46	5	89	84	0	695	554	316	15	16	3	93	89	0	0	0	0	0	0	0	0	0	0	0	0	0	0	0	0	0	0	0	0	0	0	0	0	0	0	0.000	0.000	0.000	0.000	0.000	0.000	0.000	0.000	0.000	0.000	0.000	0.000	0.000	0.000	285	1076	864	702	702	0.000	0.000	184	680	0	0	163	539	0	0	100	1	
1	11	8	05: D-01   LM00002541	lmo1589	4705	6819	100	50	51	6	46	46	5	47	18	0	70	60	23	14	15	3	92	86	0	0	0	0	0	0	0	0	0	0	0	0	0	0	0	0	0	0	0	0	0	0	0	0	0	0	0.000	0.000	0.000	0.000	0.000	0.000	0.000	0.000	0.000	0.000	0.000	0.000	0.000	0.000	285	1076	60	51	51	0.000	0.000	4	56	0	0	5	46	0	0	100	1	
1	12	8	05: D-04   LM00001484	lmo1592	4955	6819	100	50	51	7	46	46	5	37	14	0	49	46	16	15	15	2	91	88	0	0	0	0	0	0	0	0	0	0	0	0	0	0	0	0	0	0	0	0	0	0	0	0	0	0	0.000	0.000	0.000	0.000	0.000	0.000	0.000	0.000	0.000	0.000	0.000	0.000	0.000	0.000	285	1076	38	36	36	0.000	0.000	4	34	0	0	5	31	0	0	100	1	
1	13	8	05: D-07   LM00001486	lmo1595	5205	6819	100	119	112	41	46	47	6	88	82	0	133	116	54	15	16	9	86	84	0	0	0	0	0	0	0	0	0	0	0	0	0	0	0	0	0	0	0	0	0	0	0	0	0	0	0.000	0.000	0.000	0.000	0.000	0.000	0.000	0.000	0.000	0.000	0.000	0.000	0.000	0.000	285	1076	191	167	167	0.000	0.000	73	118	0	0	66	101	0	0	100	1	
1	14	8	05: D-10   LM00000445	lmo1598	5455	6819	100	235	211	99	45	45	5	88	85	0	161	139	64	15	15	3	89	88	0	0	0	0	0	0	0	0	0	0	0	0	0	0	0	0	0	0	0	0	0	0	0	0	0	0	0.000	0.000	0.000	0.000	0.000	0.000	0.000	0.000	0.000	0.000	0.000	0.000	0.000	0.000	285	1076	336	290	290	0.000	0.000	190	146	0	0	166	124	0	0	100	1	
1	15	8	05: D-13   LM00000446	lmo1601	5705	6819	100	7476	5876	3592	46	47	5	99	97	0	5545	4477	2650	14	15	3	97	94	0	0	0	0	0	0	0	0	0	0	0	0	0	0	0	0	0	0	0	0	0	0	0	0	0	0	0.000	0.000	0.000	0.000	0.000	0.000	0.000	0.000	0.000	0.000	0.000	0.000	0.000	0.000	285	1076	12961	10293	10293	0.000	0.000	7430	5531	0	0	5830	4463	0	0	100	1	
1	16	8	05: D-16   LM00001490	lmo1604	5955	6819	100	482	420	209	46	47	5	94	91	0	222	195	89	14	15	3	91	89	0	0	0	0	0	0	0	0	0	0	0	0	0	0	0	0	0	0	0	0	0	0	0	0	0	0	0.000	0.000	0.000	0.000	0.000	0.000	0.000	0.000	0.000	0.000	0.000	0.000	0.000	0.000	285	1076	644	555	555	0.000	0.000	436	208	0	0	374	181	0	0	100	1	
1	17	8	05: D-19   LM00002545	lmo1607	6205	6819	100	105	107	41	45	46	5	90	84	0	181	156	81	14	15	3	93	86	0	0	0	0	0	0	0	0	0	0	0	0	0	0	0	0	0	0	0	0	0	0	0	0	0	0	0.000	0.000	0.000	0.000	0.000	0.000	0.000	0.000	0.000	0.000	0.000	0.000	0.000	0.000	285	1076	227	204	204	0.000	0.000	60	167	0	0	62	142	0	0	100	1	
1	1	9	05: D-22   LM00002547	lmo1610	2205	7069	100	58	58	9	47	48	5	71	51	0	89	77	31	15	16	5	92	88	0	0	0	0	0	0	0	0	0	0	0	0	0	0	0	0	0	0	0	0	0	0	0	0	0	0	0.000	0.000	0.000	0.000	0.000	0.000	0.000	0.000	0.000	0.000	0.000	0.000	0.000	0.000	285	1076	85	73	73	0.000	0.000	11	74	0	0	11	62	0	0	100	1	
1	2	9	05: H-01   LM00001539	lmo1685	2455	7069	100	287	252	123	47	47	5	90	87	0	214	182	101	15	16	4	91	86	0	0	0	0	0	0	0	0	0	0	0	0	0	0	0	0	0	0	0	0	0	0	0	0	0	0	0.000	0.000	0.000	0.000	0.000	0.000	0.000	0.000	0.000	0.000	0.000	0.000	0.000	0.000	285	1076	439	372	372	0.000	0.000	240	199	0	0	205	167	0	0	100	1	
1	3	9	05: H-04   LM00001541	lmo1688	2705	7069	100	52	54	11	47	47	5	58	24	0	67	61	20	15	15	3	93	90	0	0	0	0	0	0	0	0	0	0	0	0	0	0	0	0	0	0	0	0	0	0	0	0	0	0	0.000	0.000	0.000	0.000	0.000	0.000	0.000	0.000	0.000	0.000	0.000	0.000	0.000	0.000	285	1076	57	53	53	0.000	0.000	5	52	0	0	7	46	0	0	100	1	
1	4	9	05: H-07   LM00001544	lmo1691	2955	7069	100	174	163	67	46	47	5	90	87	0	140	124	57	15	15	4	92	89	0	0	0	0	0	0	0	0	0	0	0	0	0	0	0	0	0	0	0	0	0	0	0	0	0	0	0.000	0.000	0.000	0.000	0.000	0.000	0.000	0.000	0.000	0.000	0.000	0.000	0.000	0.000	285	1076	253	226	226	0.000	0.000	128	125	0	0	117	109	0	0	100	1	
1	5	9	05: H-10   LM00000459	lmo1694	3205	7069	100	1997	1646	840	46	47	12	96	91	0	1538	1244	647	15	16	11	92	91	0	0	0	0	0	0	0	0	0	0	0	0	0	0	0	0	0	0	0	0	0	0	0	0	0	0	0.000	0.000	0.000	0.000	0.000	0.000	0.000	0.000	0.000	0.000	0.000	0.000	0.000	0.000	285	1076	3474	2829	2829	0.000	0.000	1951	1523	0	0	1600	1229	0	0	100	1	
1	6	9	05: H-13   LM00002566	lmo1697	3455	7069	100	69	72	18	45	46	6	89	83	0	69	65	18	15	16	11	93	89	0	0	0	0	0	0	0	0	0	0	0	0	0	0	0	0	0	0	0	0	0	0	0	0	0	0	0.000	0.000	0.000	0.000	0.000	0.000	0.000	0.000	0.000	0.000	0.000	0.000	0.000	0.000	285	1076	78	77	77	0.000	0.000	24	54	0	0	27	50	0	0	100	1	
1	7	9	05: H-16   LM00000461	lmo1700	3705	7069	100	76	77	18	46	47	5	90	83	0	118	106	42	14	15	3	95	93	0	0	0	0	0	0	0	0	0	0	0	0	0	0	0	0	0	0	0	0	0	0	0	0	0	0	0.000	0.000	0.000	0.000	0.000	0.000	0.000	0.000	0.000	0.000	0.000	0.000	0.000	0.000	285	1076	134	123	123	0.000	0.000	30	104	0	0	31	92	0	0	100	1	
1	8	9	05: H-19   LM00000462	lmo1703	3955	7069	100	601	514	273	46	47	5	94	90	0	416	360	181	14	15	4	93	91	0	0	0	0	0	0	0	0	0	0	0	0	0	0	0	0	0	0	0	0	0	0	0	0	0	0	0.000	0.000	0.000	0.000	0.000	0.000	0.000	0.000	0.000	0.000	0.000	0.000	0.000	0.000	285	1076	957	814	814	0.000	0.000	555	402	0	0	468	346	0	0	100	1	
1	9	9	05: H-22   LM00001552	lmo1706	4205	7069	100	258	222	102	45	46	5	90	84	0	233	198	93	15	15	4	93	90	0	0	0	0	0	0	0	0	0	0	0	0	0	0	0	0	0	0	0	0	0	0	0	0	0	0	0.000	0.000	0.000	0.000	0.000	0.000	0.000	0.000	0.000	0.000	0.000	0.000	0.000	0.000	285	1076	431	360	360	0.000	0.000	213	218	0	0	177	183	0	0	100	1	
1	10	9	05: L-01   LM00002580	lmo1781	4455	7069	100	51	51	5	46	47	6	32	11	0	72	63	24	15	16	4	89	87	0	0	0	0	0	0	0	0	0	0	0	0	0	0	0	0	0	0	0	0	0	0	0	0	0	0	0.000	0.000	0.000	0.000	0.000	0.000	0.000	0.000	0.000	0.000	0.000	0.000	0.000	0.000	285	1076	62	53	53	0.000	0.000	5	57	0	0	5	48	0	0	100	1	
1	11	9	05: L-04   LM00001597	lmo1784	4705	7069	100	5333	4496	2279	46	47	6	100	95	0	7694	6466	3057	14	15	4	100	98	0	0	0	0	0	0	0	0	0	0	0	0	0	0	0	0	0	0	0	0	0	0	0	0	0	0	0.000	0.000	0.000	0.000	0.000	0.000	0.000	0.000	0.000	0.000	0.000	0.000	0.000	0.000	285	1076	12967	10902	10902	0.000	0.000	5287	7680	0	0	4450	6452	0	0	100	1	
1	12	9	05: L-07   LM00000485	lmo1787	4955	7069	100	2408	1922	1122	46	47	5	94	92	0	2791	2263	1300	15	15	3	94	91	0	0	0	0	0	0	0	0	0	0	0	0	0	0	0	0	0	0	0	0	0	0	0	0	0	0	0.000	0.000	0.000	0.000	0.000	0.000	0.000	0.000	0.000	0.000	0.000	0.000	0.000	0.000	285	1076	5138	4124	4124	0.000	0.000	2362	2776	0	0	1876	2248	0	0	100	1	
1	13	9	05: L-10   LM00002582	lmo1790	5205	7069	100	123	116	42	46	46	5	90	85	0	111	102	50	15	16	3	87	85	0	0	0	0	0	0	0	0	0	0	0	0	0	0	0	0	0	0	0	0	0	0	0	0	0	0	0.000	0.000	0.000	0.000	0.000	0.000	0.000	0.000	0.000	0.000	0.000	0.000	0.000	0.000	285	1076	173	157	157	0.000	0.000	77	96	0	0	70	87	0	0	100	1	
1	14	9	05: L-13   LM00001602	lmo1793	5455	7069	100	301	268	127	46	46	5	95	88	0	197	173	81	14	15	5	88	87	0	0	0	0	0	0	0	0	0	0	0	0	0	0	0	0	0	0	0	0	0	0	0	0	0	0	0.000	0.000	0.000	0.000	0.000	0.000	0.000	0.000	0.000	0.000	0.000	0.000	0.000	0.000	285	1076	438	381	381	0.000	0.000	255	183	0	0	222	159	0	0	100	1	
1	15	9	05: L-16   LM00000486	lmo1796	5705	7069	100	4754	4122	2220	47	47	5	99	96	0	5199	4424	2294	14	15	7	96	93	0	0	0	0	0	0	0	0	0	0	0	0	0	0	0	0	0	0	0	0	0	0	0	0	0	0	0.000	0.000	0.000	0.000	0.000	0.000	0.000	0.000	0.000	0.000	0.000	0.000	0.000	0.000	285	1076	9892	8485	8485	0.000	0.000	4707	5185	0	0	4075	4410	0	0	100	1	
1	16	9	05: L-19   LM00001606	lmo1799	5955	7069	100	57	58	9	47	47	4	83	56	0	67	67	23	14	15	5	94	92	0	0	0	0	0	0	0	0	0	0	0	0	0	0	0	0	0	0	0	0	0	0	0	0	0	0	0.000	0.000	0.000	0.000	0.000	0.000	0.000	0.000	0.000	0.000	0.000	0.000	0.000	0.000	285	1076	63	64	64	0.000	0.000	10	53	0	0	11	53	0	0	100	1	
1	17	9	05: L-22   LM00001608	lmo1802	6205	7069	100	62	66	17	46	46	5	78	66	0	94	84	37	14	15	3	93	89	0	0	0	0	0	0	0	0	0	0	0	0	0	0	0	0	0	0	0	0	0	0	0	0	0	0	0.000	0.000	0.000	0.000	0.000	0.000	0.000	0.000	0.000	0.000	0.000	0.000	0.000	0.000	285	1076	96	90	90	0.000	0.000	16	80	0	0	20	70	0	0	100	1	
1	1	10	05: P-01   LM00000504	lmo1877	2205	7319	100	758	629	322	46	46	5	92	89	0	175	155	74	15	15	3	96	94	0	0	0	0	0	0	0	0	0	0	0	0	0	0	0	0	0	0	0	0	0	0	0	0	0	0	0.000	0.000	0.000	0.000	0.000	0.000	0.000	0.000	0.000	0.000	0.000	0.000	0.000	0.000	285	1076	872	723	723	0.000	0.000	712	160	0	0	583	140	0	0	100	1	
1	2	10	05: P-04   LM00001659	lmo1880	2455	7319	100	80	78	20	46	47	7	85	78	0	93	81	33	15	15	4	90	87	0	0	0	0	0	0	0	0	0	0	0	0	0	0	0	0	0	0	0	0	0	0	0	0	0	0	0.000	0.000	0.000	0.000	0.000	0.000	0.000	0.000	0.000	0.000	0.000	0.000	0.000	0.000	285	1076	112	98	98	0.000	0.000	34	78	0	0	32	66	0	0	100	1	
1	3	10	05: P-07   LM00000505	lmo1883	2705	7319	100	466	392	212	47	47	9	88	83	0	323	268	138	14	15	8	92	87	0	0	0	0	0	0	0	0	0	0	0	0	0	0	0	0	0	0	0	0	0	0	0	0	0	0	0.000	0.000	0.000	0.000	0.000	0.000	0.000	0.000	0.000	0.000	0.000	0.000	0.000	0.000	285	1076	728	599	599	0.000	0.000	419	309	0	0	345	254	0	0	100	1	
1	4	10	05: P-10   LM00001663	lmo1886	2955	7319	100	160	150	63	46	46	5	88	86	0	168	150	70	15	15	3	93	92	0	0	0	0	0	0	0	0	0	0	0	0	0	0	0	0	0	0	0	0	0	0	0	0	0	0	0.000	0.000	0.000	0.000	0.000	0.000	0.000	0.000	0.000	0.000	0.000	0.000	0.000	0.000	285	1076	267	239	239	0.000	0.000	114	153	0	0	104	135	0	0	100	1	
1	5	10	05: P-13   LM00002592	lmo1889	3205	7319	100	73	74	19	47	47	5	82	76	0	89	81	33	15	15	3	91	90	0	0	0	0	0	0	0	0	0	0	0	0	0	0	0	0	0	0	0	0	0	0	0	0	0	0	0.000	0.000	0.000	0.000	0.000	0.000	0.000	0.000	0.000	0.000	0.000	0.000	0.000	0.000	285	1076	100	93	93	0.000	0.000	26	74	0	0	27	66	0	0	100	1	
1	6	10	05: P-16   LM00000507	lmo1892	3455	7319	100	384	357	180	46	46	6	91	89	0	213	191	91	15	16	6	92	89	0	0	0	0	0	0	0	0	0	0	0	0	0	0	0	0	0	0	0	0	0	0	0	0	0	0	0.000	0.000	0.000	0.000	0.000	0.000	0.000	0.000	0.000	0.000	0.000	0.000	0.000	0.000	285	1076	536	487	487	0.000	0.000	338	198	0	0	311	176	0	0	100	1	
1	7	10	05: P-19   LM00002595	lmo1895	3705	7319	100	344	296	144	46	47	5	90	88	0	189	162	77	15	15	4	94	89	0	0	0	0	0	0	0	0	0	0	0	0	0	0	0	0	0	0	0	0	0	0	0	0	0	0	0.000	0.000	0.000	0.000	0.000	0.000	0.000	0.000	0.000	0.000	0.000	0.000	0.000	0.000	285	1076	472	397	397	0.000	0.000	298	174	0	0	250	147	0	0	100	1	
1	8	10	05: P-22   LM00000510	lmo1898	3955	7319	100	753	649	332	47	47	5	94	91	0	302	265	124	15	16	7	91	90	0	0	0	0	0	0	0	0	0	0	0	0	0	0	0	0	0	0	0	0	0	0	0	0	0	0	0.000	0.000	0.000	0.000	0.000	0.000	0.000	0.000	0.000	0.000	0.000	0.000	0.000	0.000	285	1076	993	852	852	0.000	0.000	706	287	0	0	602	250	0	0	100	1	
1	9	10	06: D-01   LM00002609	lmo1969	4205	7319	100	50	51	7	46	46	5	38	21	0	70	61	27	15	15	3	92	84	0	0	0	0	0	0	0	0	0	0	0	0	0	0	0	0	0	0	0	0	0	0	0	0	0	0	0.000	0.000	0.000	0.000	0.000	0.000	0.000	0.000	0.000	0.000	0.000	0.000	0.000	0.000	285	1076	59	51	51	0.000	0.000	4	55	0	0	5	46	0	0	100	1	
1	10	10	06: D-04   LM00002612	lmo1972	4455	7319	100	83	86	30	45	45	5	86	80	0	121	114	48	14	15	2	97	94	0	0	0	0	0	0	0	0	0	0	0	0	0	0	0	0	0	0	0	0	0	0	0	0	0	0	0.000	0.000	0.000	0.000	0.000	0.000	0.000	0.000	0.000	0.000	0.000	0.000	0.000	0.000	285	1076	145	141	141	0.000	0.000	38	107	0	0	41	100	0	0	100	1	
1	11	10	06: D-07   LM00000528	lmo1975	4705	7319	100	122	116	48	45	46	5	85	78	0	141	118	62	14	15	3	87	84	0	0	0	0	0	0	0	0	0	0	0	0	0	0	0	0	0	0	0	0	0	0	0	0	0	0	0.000	0.000	0.000	0.000	0.000	0.000	0.000	0.000	0.000	0.000	0.000	0.000	0.000	0.000	285	1076	204	175	175	0.000	0.000	77	127	0	0	71	104	0	0	100	1	
1	12	10	06: D-10   LM00000531	lmo1978	4955	7319	100	737	656	338	46	47	8	93	87	0	698	598	296	15	16	5	93	89	0	0	0	0	0	0	0	0	0	0	0	0	0	0	0	0	0	0	0	0	0	0	0	0	0	0	0.000	0.000	0.000	0.000	0.000	0.000	0.000	0.000	0.000	0.000	0.000	0.000	0.000	0.000	285	1076	1374	1193	1193	0.000	0.000	691	683	0	0	610	583	0	0	100	1	
1	13	10	06: D-13   LM00002615	lmo1981	5205	7319	100	62	64	15	47	47	5	75	65	0	71	62	25	15	15	3	89	82	0	0	0	0	0	0	0	0	0	0	0	0	0	0	0	0	0	0	0	0	0	0	0	0	0	0	0.000	0.000	0.000	0.000	0.000	0.000	0.000	0.000	0.000	0.000	0.000	0.000	0.000	0.000	285	1076	71	64	64	0.000	0.000	15	56	0	0	17	47	0	0	100	1	
1	14	10	06: D-16   LM00001709	lmo1984	5455	7319	100	68	73	23	46	47	5	85	80	0	107	99	49	15	15	3	92	88	0	0	0	0	0	0	0	0	0	0	0	0	0	0	0	0	0	0	0	0	0	0	0	0	0	0	0.000	0.000	0.000	0.000	0.000	0.000	0.000	0.000	0.000	0.000	0.000	0.000	0.000	0.000	285	1076	114	111	111	0.000	0.000	22	92	0	0	27	84	0	0	100	1	
1	15	10	06: D-19   LM00000533	lmo1987	5705	7319	100	59	59	12	47	48	6	71	52	0	80	69	32	15	15	5	82	79	0	0	0	0	0	0	0	0	0	0	0	0	0	0	0	0	0	0	0	0	0	0	0	0	0	0	0.000	0.000	0.000	0.000	0.000	0.000	0.000	0.000	0.000	0.000	0.000	0.000	0.000	0.000	285	1076	77	66	66	0.000	0.000	12	65	0	0	12	54	0	0	100	1	
1	16	10	06: D-22   LM00001714	lmo1990	5955	7319	100	52	55	11	46	46	4	61	43	0	65	57	25	14	15	3	86	82	0	0	0	0	0	0	0	0	0	0	0	0	0	0	0	0	0	0	0	0	0	0	0	0	0	0	0.000	0.000	0.000	0.000	0.000	0.000	0.000	0.000	0.000	0.000	0.000	0.000	0.000	0.000	285	1076	57	52	52	0.000	0.000	6	51	0	0	9	43	0	0	100	1	
1	17	10	06: H-01   LM00001760	lmo2065	6205	7319	100	94	91	32	46	46	5	87	80	0	85	78	39	14	15	4	89	86	0	0	0	0	0	0	0	0	0	0	0	0	0	0	0	0	0	0	0	0	0	0	0	0	0	0	0.000	0.000	0.000	0.000	0.000	0.000	0.000	0.000	0.000	0.000	0.000	0.000	0.000	0.000	285	1076	119	109	109	0.000	0.000	48	71	0	0	45	64	0	0	100	1	
1	1	11	06: H-04   LM00000552	lmo2068	2205	7569	100	2655	2200	1102	46	46	5	98	97	0	760	655	311	15	16	4	98	94	0	0	0	0	0	0	0	0	0	0	0	0	0	0	0	0	0	0	0	0	0	0	0	0	0	0	0.000	0.000	0.000	0.000	0.000	0.000	0.000	0.000	0.000	0.000	0.000	0.000	0.000	0.000	285	1076	3354	2794	2794	0.000	0.000	2609	745	0	0	2154	640	0	0	100	1	
1	2	11	06: H-07   LM00002627	lmo2071	2455	7569	100	93	87	28	46	46	6	81	76	0	109	94	49	15	15	4	88	84	0	0	0	0	0	0	0	0	0	0	0	0	0	0	0	0	0	0	0	0	0	0	0	0	0	0	0.000	0.000	0.000	0.000	0.000	0.000	0.000	0.000	0.000	0.000	0.000	0.000	0.000	0.000	285	1076	141	120	120	0.000	0.000	47	94	0	0	41	79	0	0	100	1	
1	3	11	06: H-10   LM00001763	lmo2074	2705	7569	100	67	67	13	45	48	6	84	73	0	85	77	26	15	16	6	94	90	0	0	0	0	0	0	0	0	0	0	0	0	0	0	0	0	0	0	0	0	0	0	0	0	0	0	0.000	0.000	0.000	0.000	0.000	0.000	0.000	0.000	0.000	0.000	0.000	0.000	0.000	0.000	285	1076	92	84	84	0.000	0.000	22	70	0	0	22	62	0	0	100	1	
1	4	11	06: H-13   LM00002628	lmo2077	2955	7569	100	177	166	62	45	46	6	94	89	0	130	120	50	15	16	5	94	91	0	0	0	0	0	0	0	0	0	0	0	0	0	0	0	0	0	0	0	0	0	0	0	0	0	0	0.000	0.000	0.000	0.000	0.000	0.000	0.000	0.000	0.000	0.000	0.000	0.000	0.000	0.000	285	1076	247	226	226	0.000	0.000	132	115	0	0	121	105	0	0	100	1	
1	5	11	06: H-16   LM00002629	lmo2080	3205	7569	100	187	166	65	46	46	5	97	92	0	113	98	42	15	15	4	92	88	0	0	0	0	0	0	0	0	0	0	0	0	0	0	0	0	0	0	0	0	0	0	0	0	0	0	0.000	0.000	0.000	0.000	0.000	0.000	0.000	0.000	0.000	0.000	0.000	0.000	0.000	0.000	285	1076	239	203	203	0.000	0.000	141	98	0	0	120	83	0	0	100	1	
1	6	11	06: H-19   LM00001769	lmo2083	3455	7569	100	114	111	42	46	47	5	83	80	0	72	66	30	15	15	5	87	82	0	0	0	0	0	0	0	0	0	0	0	0	0	0	0	0	0	0	0	0	0	0	0	0	0	0	0.000	0.000	0.000	0.000	0.000	0.000	0.000	0.000	0.000	0.000	0.000	0.000	0.000	0.000	285	1076	125	116	116	0.000	0.000	68	57	0	0	65	51	0	0	100	1	
1	7	11	06: H-22   LM00002632	lmo2086	3705	7569	100	92	91	31	47	48	6	84	79	0	95	85	37	15	16	5	87	86	0	0	0	0	0	0	0	0	0	0	0	0	0	0	0	0	0	0	0	0	0	0	0	0	0	0	0.000	0.000	0.000	0.000	0.000	0.000	0.000	0.000	0.000	0.000	0.000	0.000	0.000	0.000	285	1076	125	114	114	0.000	0.000	45	80	0	0	44	70	0	0	100	1	
1	8	11	06: L-01   LM00001807	lmo2161	3955	7569	100	54	55	9	47	48	5	56	36	0	71	60	28	15	16	5	82	78	0	0	0	0	0	0	0	0	0	0	0	0	0	0	0	0	0	0	0	0	0	0	0	0	0	0	0.000	0.000	0.000	0.000	0.000	0.000	0.000	0.000	0.000	0.000	0.000	0.000	0.000	0.000	285	1076	63	53	53	0.000	0.000	7	56	0	0	8	45	0	0	100	1	
1	9	11	06: L-04   LM00001809	lmo2164	4205	7569	100	50	51	6	46	47	6	33	7	0	65	58	18	15	16	5	92	88	0	0	0	0	0	0	0	0	0	0	0	0	0	0	0	0	0	0	0	0	0	0	0	0	0	0	0.000	0.000	0.000	0.000	0.000	0.000	0.000	0.000	0.000	0.000	0.000	0.000	0.000	0.000	285	1076	54	48	48	0.000	0.000	4	50	0	0	5	43	0	0	100	1	
1	10	11	06: L-07   LM00002644	lmo2167	4455	7569	100	78	77	24	45	46	7	82	76	0	75	67	30	15	16	4	91	84	0	0	0	0	0	0	0	0	0	0	0	0	0	0	0	0	0	0	0	0	0	0	0	0	0	0	0.000	0.000	0.000	0.000	0.000	0.000	0.000	0.000	0.000	0.000	0.000	0.000	0.000	0.000	285	1076	93	84	84	0.000	0.000	33	60	0	0	32	52	0	0	100	1	
1	11	11	06: L-10   LM00001813	lmo2170	4705	7569	100	51	51	6	46	46	5	45	17	0	66	60	19	14	15	3	95	91	0	0	0	0	0	0	0	0	0	0	0	0	0	0	0	0	0	0	0	0	0	0	0	0	0	0	0.000	0.000	0.000	0.000	0.000	0.000	0.000	0.000	0.000	0.000	0.000	0.000	0.000	0.000	285	1076	57	51	51	0.000	0.000	5	52	0	0	5	46	0	0	100	1	
1	12	11	06: L-13   LM00000584	lmo2173	4955	7569	100	740	641	371	45	45	5	94	92	0	388	327	194	14	15	5	88	85	0	0	0	0	0	0	0	0	0	0	0	0	0	0	0	0	0	0	0	0	0	0	0	0	0	0	0.000	0.000	0.000	0.000	0.000	0.000	0.000	0.000	0.000	0.000	0.000	0.000	0.000	0.000	285	1076	1069	909	909	0.000	0.000	695	374	0	0	596	313	0	0	100	1	
1	13	11	06: L-16   LM00002645	lmo2176	5205	7569	100	49	49	5	45	46	6	26	3	0	67	60	20	15	16	6	90	86	0	0	0	0	0	0	0	0	0	0	0	0	0	0	0	0	0	0	0	0	0	0	0	0	0	0	0.000	0.000	0.000	0.000	0.000	0.000	0.000	0.000	0.000	0.000	0.000	0.000	0.000	0.000	285	1076	56	49	49	0.000	0.000	4	52	0	0	4	45	0	0	100	1	
1	14	11	06: L-19   LM00000586	lmo2179	5455	7569	100	52	52	7	46	47	7	46	12	0	78	69	27	15	16	4	88	84	0	0	0	0	0	0	0	0	0	0	0	0	0	0	0	0	0	0	0	0	0	0	0	0	0	0	0.000	0.000	0.000	0.000	0.000	0.000	0.000	0.000	0.000	0.000	0.000	0.000	0.000	0.000	285	1076	69	60	60	0.000	0.000	6	63	0	0	6	54	0	0	100	1	
1	15	11	06: L-22   LM00001817	lmo2182	5705	7569	100	50	51	5	46	46	5	39	20	0	66	60	19	14	15	3	95	92	0	0	0	0	0	0	0	0	0	0	0	0	0	0	0	0	0	0	0	0	0	0	0	0	0	0	0.000	0.000	0.000	0.000	0.000	0.000	0.000	0.000	0.000	0.000	0.000	0.000	0.000	0.000	285	1076	56	51	51	0.000	0.000	4	52	0	0	5	46	0	0	100	1	
1	16	11	06: P-01   LM00002664	lmo2257	5955	7569	100	919	797	462	46	46	5	90	88	0	2118	1915	1082	14	15	3	94	90	0	0	0	0	0	0	0	0	0	0	0	0	0	0	0	0	0	0	0	0	0	0	0	0	0	0	0.000	0.000	0.000	0.000	0.000	0.000	0.000	0.000	0.000	0.000	0.000	0.000	0.000	0.000	285	1076	2977	2652	2652	0.000	0.000	873	2104	0	0	751	1901	0	0	100	1	
1	17	11	06: P-04   LM00002667	lmo2260	6205	7569	100	51	51	6	46	46	4	53	27	0	67	59	24	14	14	3	89	84	0	0	0	0	0	0	0	0	0	0	0	0	0	0	0	0	0	0	0	0	0	0	0	0	0	0	0.000	0.000	0.000	0.000	0.000	0.000	0.000	0.000	0.000	0.000	0.000	0.000	0.000	0.000	285	1076	58	50	50	0.000	0.000	5	53	0	0	5	45	0	0	100	1	
1	1	12	06: P-07   LM00001856	lmo2263	2205	7819	100	60	61	13	45	46	4	82	70	0	85	73	30	14	15	2	94	90	0	0	0	0	0	0	0	0	0	0	0	0	0	0	0	0	0	0	0	0	0	0	0	0	0	0	0.000	0.000	0.000	0.000	0.000	0.000	0.000	0.000	0.000	0.000	0.000	0.000	0.000	0.000	285	1076	86	75	75	0.000	0.000	15	71	0	0	16	59	0	0	100	1	
1	2	12	06: P-10   LM00002671	lmo2266	2455	7819	100	63	67	16	45	46	5	88	76	0	89	82	33	15	15	3	94	89	0	0	0	0	0	0	0	0	0	0	0	0	0	0	0	0	0	0	0	0	0	0	0	0	0	0	0.000	0.000	0.000	0.000	0.000	0.000	0.000	0.000	0.000	0.000	0.000	0.000	0.000	0.000	285	1076	92	89	89	0.000	0.000	18	74	0	0	22	67	0	0	100	1	
1	3	12	06: P-13   LM00000607	lmo2269	2705	7819	100	687	602	287	46	47	5	92	88	0	1084	951	439	15	16	4	94	92	0	0	0	0	0	0	0	0	0	0	0	0	0	0	0	0	0	0	0	0	0	0	0	0	0	0	0.000	0.000	0.000	0.000	0.000	0.000	0.000	0.000	0.000	0.000	0.000	0.000	0.000	0.000	285	1076	1710	1492	1492	0.000	0.000	641	1069	0	0	556	936	0	0	100	1	
1	4	12	06: P-16   LM00001861	lmo2272	2955	7819	100	51	51	5	46	46	5	45	13	0	70	62	21	15	16	4	92	92	0	0	0	0	0	0	0	0	0	0	0	0	0	0	0	0	0	0	0	0	0	0	0	0	0	0	0.000	0.000	0.000	0.000	0.000	0.000	0.000	0.000	0.000	0.000	0.000	0.000	0.000	0.000	285	1076	60	52	52	0.000	0.000	5	55	0	0	5	47	0	0	100	1	
1	5	12	06: P-19   LM00001863	lmo2275	3205	7819	100	49	49	5	45	45	5	43	12	0	65	56	22	14	15	3	92	86	0	0	0	0	0	0	0	0	0	0	0	0	0	0	0	0	0	0	0	0	0	0	0	0	0	0	0.000	0.000	0.000	0.000	0.000	0.000	0.000	0.000	0.000	0.000	0.000	0.000	0.000	0.000	285	1076	55	46	46	0.000	0.000	4	51	0	0	4	42	0	0	100	1	
1	6	12	06: P-22   LM00002675	lmo2278	3455	7819	100	50	52	7	45	46	5	49	23	0	79	70	26	15	15	4	92	89	0	0	0	0	0	0	0	0	0	0	0	0	0	0	0	0	0	0	0	0	0	0	0	0	0	0	0.000	0.000	0.000	0.000	0.000	0.000	0.000	0.000	0.000	0.000	0.000	0.000	0.000	0.000	285	1076	69	62	62	0.000	0.000	5	64	0	0	7	55	0	0	100	1	
1	7	12	07: D-01   LM00001884	lmo2349	3705	7819	100	68	71	18	46	47	6	91	80	0	76	67	24	15	16	7	90	86	0	0	0	0	0	0	0	0	0	0	0	0	0	0	0	0	0	0	0	0	0	0	0	0	0	0	0.000	0.000	0.000	0.000	0.000	0.000	0.000	0.000	0.000	0.000	0.000	0.000	0.000	0.000	285	1076	83	77	77	0.000	0.000	22	61	0	0	25	52	0	0	100	1	
1	8	12	07: D-04   LM00001886	lmo2352	3955	7819	100	111	105	34	45	47	5	91	85	0	76	71	24	14	15	3	95	93	0	0	0	0	0	0	0	0	0	0	0	0	0	0	0	0	0	0	0	0	0	0	0	0	0	0	0.000	0.000	0.000	0.000	0.000	0.000	0.000	0.000	0.000	0.000	0.000	0.000	0.000	0.000	285	1076	128	117	117	0.000	0.000	66	62	0	0	60	57	0	0	100	1	
1	9	12	07: D-07   LM00001889	lmo2355	4205	7819	100	49	50	6	46	46	6	36	7	0	49	45	16	15	16	5	86	82	0	0	0	0	0	0	0	0	0	0	0	0	0	0	0	0	0	0	0	0	0	0	0	0	0	0	0.000	0.000	0.000	0.000	0.000	0.000	0.000	0.000	0.000	0.000	0.000	0.000	0.000	0.000	285	1076	37	34	34	0.000	0.000	3	34	0	0	4	30	0	0	100	1	
1	10	12	07: D-10   LM00002706	lmo2358	4455	7819	100	572	511	261	46	46	5	93	88	0	424	374	177	15	15	4	96	93	0	0	0	0	0	0	0	0	0	0	0	0	0	0	0	0	0	0	0	0	0	0	0	0	0	0	0.000	0.000	0.000	0.000	0.000	0.000	0.000	0.000	0.000	0.000	0.000	0.000	0.000	0.000	285	1076	935	824	824	0.000	0.000	526	409	0	0	465	359	0	0	100	1	
1	11	12	07: D-13   LM00000626	lmo2361	4705	7819	100	94	89	26	46	47	6	86	82	0	77	69	26	15	16	5	89	86	0	0	0	0	0	0	0	0	0	0	0	0	0	0	0	0	0	0	0	0	0	0	0	0	0	0	0.000	0.000	0.000	0.000	0.000	0.000	0.000	0.000	0.000	0.000	0.000	0.000	0.000	0.000	285	1076	110	97	97	0.000	0.000	48	62	0	0	43	54	0	0	100	1	
1	12	12	07: D-16   LM00002708	lmo2364	4955	7819	100	49	50	6	45	46	5	49	17	0	66	56	21	14	15	3	88	84	0	0	0	0	0	0	0	0	0	0	0	0	0	0	0	0	0	0	0	0	0	0	0	0	0	0	0.000	0.000	0.000	0.000	0.000	0.000	0.000	0.000	0.000	0.000	0.000	0.000	0.000	0.000	285	1076	56	47	47	0.000	0.000	4	52	0	0	5	42	0	0	100	1	
1	13	12	07: D-19   LM00000629	lmo2367	5205	7819	100	170	156	66	46	47	5	86	84	0	202	174	87	15	16	8	86	84	0	0	0	0	0	0	0	0	0	0	0	0	0	0	0	0	0	0	0	0	0	0	0	0	0	0	0.000	0.000	0.000	0.000	0.000	0.000	0.000	0.000	0.000	0.000	0.000	0.000	0.000	0.000	285	1076	311	269	269	0.000	0.000	124	187	0	0	110	159	0	0	100	1	
1	14	12	07: D-22   LM00000630	lmo2370	5455	7819	100	89	87	30	46	47	7	82	75	0	101	90	42	14	15	5	89	84	0	0	0	0	0	0	0	0	0	0	0	0	0	0	0	0	0	0	0	0	0	0	0	0	0	0	0.000	0.000	0.000	0.000	0.000	0.000	0.000	0.000	0.000	0.000	0.000	0.000	0.000	0.000	285	1076	130	117	117	0.000	0.000	43	87	0	0	41	76	0	0	100	1	
1	15	12	07: H-01   LM00002727	lmo2445	5705	7819	100	52	53	8	46	46	5	52	28	0	67	62	20	15	15	4	93	90	0	0	0	0	0	0	0	0	0	0	0	0	0	0	0	0	0	0	0	0	0	0	0	0	0	0	0.000	0.000	0.000	0.000	0.000	0.000	0.000	0.000	0.000	0.000	0.000	0.000	0.000	0.000	285	1076	58	54	54	0.000	0.000	6	52	0	0	7	47	0	0	100	1	
1	16	12	07: H-04   LM00000650	lmo2448	5955	7819	100	934	796	451	45	46	5	93	88	0	1117	899	500	14	15	5	92	89	0	0	0	0	0	0	0	0	0	0	0	0	0	0	0	0	0	0	0	0	0	0	0	0	0	0	0.000	0.000	0.000	0.000	0.000	0.000	0.000	0.000	0.000	0.000	0.000	0.000	0.000	0.000	285	1076	1992	1636	1636	0.000	0.000	889	1103	0	0	751	885	0	0	100	1	
1	17	12	07: H-07   LM00000653	lmo2451	6205	7819	100	994	845	472	46	46	4	94	88	0	803	684	355	14	15	3	93	89	0	0	0	0	0	0	0	0	0	0	0	0	0	0	0	0	0	0	0	0	0	0	0	0	0	0	0.000	0.000	0.000	0.000	0.000	0.000	0.000	0.000	0.000	0.000	0.000	0.000	0.000	0.000	285	1076	1737	1469	1469	0.000	0.000	948	789	0	0	799	670	0	0	100	1	
1	1	13	07: H-10   LM00002834	lmo2454	2205	8069	100	783	667	350	47	47	5	91	88	0	596	525	266	15	16	4	91	89	0	0	0	0	0	0	0	0	0	0	0	0	0	0	0	0	0	0	0	0	0	0	0	0	0	0	0.000	0.000	0.000	0.000	0.000	0.000	0.000	0.000	0.000	0.000	0.000	0.000	0.000	0.000	285	1076	1317	1130	1130	0.000	0.000	736	581	0	0	620	510	0	0	100	1	
1	2	13	07: H-13   LM00000657	lmo2457	2455	8069	100	13547	10978	6043	47	47	5	100	98	0	13951	11592	5981	15	15	3	99	97	0	0	0	0	0	0	0	0	0	0	0	0	0	0	0	0	0	0	0	0	0	0	0	0	0	0	0.000	0.000	0.000	0.000	0.000	0.000	0.000	0.000	0.000	0.000	0.000	0.000	0.000	0.000	285	1076	27436	22508	22508	0.000	0.000	13500	13936	0	0	10931	11577	0	0	100	1	
1	3	13	07: H-16   LM00000660	lmo2460	2705	8069	100	3264	2744	1435	46	47	5	97	95	0	644	574	280	15	15	3	95	92	0	0	0	0	0	0	0	0	0	0	0	0	0	0	0	0	0	0	0	0	0	0	0	0	0	0	0.000	0.000	0.000	0.000	0.000	0.000	0.000	0.000	0.000	0.000	0.000	0.000	0.000	0.000	285	1076	3847	3257	3257	0.000	0.000	3218	629	0	0	2698	559	0	0	100	1	
1	4	13	07: H-19   LM00001933	lmo2463	2955	8069	100	1177	983	504	46	47	5	98	95	0	524	458	222	14	15	3	96	94	0	0	0	0	0	0	0	0	0	0	0	0	0	0	0	0	0	0	0	0	0	0	0	0	0	0	0.000	0.000	0.000	0.000	0.000	0.000	0.000	0.000	0.000	0.000	0.000	0.000	0.000	0.000	285	1076	1641	1381	1381	0.000	0.000	1131	510	0	0	937	444	0	0	100	1	
1	5	13	07: H-22   LM00002729	lmo2466	3205	8069	100	60	60	11	46	46	6	74	55	0	81	70	31	14	15	4	92	85	0	0	0	0	0	0	0	0	0	0	0	0	0	0	0	0	0	0	0	0	0	0	0	0	0	0	0.000	0.000	0.000	0.000	0.000	0.000	0.000	0.000	0.000	0.000	0.000	0.000	0.000	0.000	285	1076	81	70	70	0.000	0.000	14	67	0	0	14	56	0	0	100	1	
1	6	13	07: L-01   LM00002744	lmo2541	3455	8069	100	151	147	64	46	46	5	88	86	0	119	106	49	14	15	3	91	87	0	0	0	0	0	0	0	0	0	0	0	0	0	0	0	0	0	0	0	0	0	0	0	0	0	0	0.000	0.000	0.000	0.000	0.000	0.000	0.000	0.000	0.000	0.000	0.000	0.000	0.000	0.000	285	1076	210	193	193	0.000	0.000	105	105	0	0	101	92	0	0	100	1	
1	7	13	07: L-04   LM00001977	lmo2544	3705	8069	100	223	205	96	46	46	4	92	89	0	154	135	65	14	15	3	92	90	0	0	0	0	0	0	0	0	0	0	0	0	0	0	0	0	0	0	0	0	0	0	0	0	0	0	0.000	0.000	0.000	0.000	0.000	0.000	0.000	0.000	0.000	0.000	0.000	0.000	0.000	0.000	285	1076	317	280	280	0.000	0.000	177	140	0	0	159	121	0	0	100	1	
1	8	13	07: L-07   LM00000682	lmo2547	3955	8069	100	333	289	151	46	47	6	90	83	0	162	140	71	14	15	6	88	85	0	0	0	0	0	0	0	0	0	0	0	0	0	0	0	0	0	0	0	0	0	0	0	0	0	0	0.000	0.000	0.000	0.000	0.000	0.000	0.000	0.000	0.000	0.000	0.000	0.000	0.000	0.000	285	1076	435	369	369	0.000	0.000	287	148	0	0	243	126	0	0	100	1	
1	9	13	07: L-10   LM00001979	lmo2550	4205	8069	100	50	51	6	45	46	5	38	19	0	60	55	19	14	15	5	89	87	0	0	0	0	0	0	0	0	0	0	0	0	0	0	0	0	0	0	0	0	0	0	0	0	0	0	0.000	0.000	0.000	0.000	0.000	0.000	0.000	0.000	0.000	0.000	0.000	0.000	0.000	0.000	285	1076	51	47	47	0.000	0.000	5	46	0	0	6	41	0	0	100	1	
1	10	13	07: L-13   LM00001982	lmo2553	4455	8069	100	173	160	69	45	46	5	92	86	0	275	243	134	15	15	3	88	85	0	0	0	0	0	0	0	0	0	0	0	0	0	0	0	0	0	0	0	0	0	0	0	0	0	0	0.000	0.000	0.000	0.000	0.000	0.000	0.000	0.000	0.000	0.000	0.000	0.000	0.000	0.000	285	1076	388	343	343	0.000	0.000	128	260	0	0	115	228	0	0	100	1	
1	11	13	07: L-16   LM00000685	lmo2556	4705	8069	100	5208	4383	2531	46	47	5	99	95	0	7134	5906	3239	15	15	3	97	94	0	0	0	0	0	0	0	0	0	0	0	0	0	0	0	0	0	0	0	0	0	0	0	0	0	0	0.000	0.000	0.000	0.000	0.000	0.000	0.000	0.000	0.000	0.000	0.000	0.000	0.000	0.000	285	1076	12281	10228	10228	0.000	0.000	5162	7119	0	0	4337	5891	0	0	100	1	
1	12	13	07: L-19   LM00000686	lmo2559	4955	8069	100	214	181	86	46	46	6	87	85	0	306	258	143	14	16	9	85	81	0	0	0	0	0	0	0	0	0	0	0	0	0	0	0	0	0	0	0	0	0	0	0	0	0	0	0.000	0.000	0.000	0.000	0.000	0.000	0.000	0.000	0.000	0.000	0.000	0.000	0.000	0.000	285	1076	460	379	379	0.000	0.000	168	292	0	0	135	244	0	0	100	1	
1	13	13	07: L-22   LM00001986	lmo2562	5205	8069	100	445	377	197	46	46	5	89	85	0	252	223	117	15	15	5	87	86	0	0	0	0	0	0	0	0	0	0	0	0	0	0	0	0	0	0	0	0	0	0	0	0	0	0	0.000	0.000	0.000	0.000	0.000	0.000	0.000	0.000	0.000	0.000	0.000	0.000	0.000	0.000	285	1076	636	539	539	0.000	0.000	399	237	0	0	331	208	0	0	100	1	
1	14	13	07: P-01   LM00000721	lmo2637	5455	8069	100	5643	4385	2671	47	47	5	95	91	0	4488	3599	2107	15	16	4	91	89	0	0	0	0	0	0	0	0	0	0	0	0	0	0	0	0	0	0	0	0	0	0	0	0	0	0	0.000	0.000	0.000	0.000	0.000	0.000	0.000	0.000	0.000	0.000	0.000	0.000	0.000	0.000	285	1076	10069	7922	7922	0.000	0.000	5596	4473	0	0	4338	3584	0	0	100	1	
1	15	13	07: P-04   LM00000723	lmo2640	5705	8069	100	84	83	30	47	47	5	76	74	0	110	99	49	14	14	3	93	87	0	0	0	0	0	0	0	0	0	0	0	0	0	0	0	0	0	0	0	0	0	0	0	0	0	0	0.000	0.000	0.000	0.000	0.000	0.000	0.000	0.000	0.000	0.000	0.000	0.000	0.000	0.000	285	1076	133	121	121	0.000	0.000	37	96	0	0	36	85	0	0	100	1	
1	16	13	07: P-07   LM00002009	lmo2643	5955	8069	100	83	83	26	46	46	4	85	81	0	90	80	34	14	15	3	88	85	0	0	0	0	0	0	0	0	0	0	0	0	0	0	0	0	0	0	0	0	0	0	0	0	0	0	0.000	0.000	0.000	0.000	0.000	0.000	0.000	0.000	0.000	0.000	0.000	0.000	0.000	0.000	285	1076	113	103	103	0.000	0.000	37	76	0	0	37	66	0	0	100	1	
1	17	13	07: P-10   LM00002010	lmo2646	6205	8069	100	49	51	7	46	47	5	41	20	0	69	63	26	14	15	3	92	86	0	0	0	0	0	0	0	0	0	0	0	0	0	0	0	0	0	0	0	0	0	0	0	0	0	0	0.000	0.000	0.000	0.000	0.000	0.000	0.000	0.000	0.000	0.000	0.000	0.000	0.000	0.000	285	1076	58	54	54	0.000	0.000	3	55	0	0	5	49	0	0	100	1	
1	1	14	07: P-13   LM00000727	lmo2649	2205	8319	100	188	169	72	46	47	6	91	88	0	979	827	453	15	16	6	91	90	0	0	0	0	0	0	0	0	0	0	0	0	0	0	0	0	0	0	0	0	0	0	0	0	0	0	0.000	0.000	0.000	0.000	0.000	0.000	0.000	0.000	0.000	0.000	0.000	0.000	0.000	0.000	285	1076	1106	935	935	0.000	0.000	142	964	0	0	123	812	0	0	100	1	
1	2	14	07: P-16   LM00002013	lmo2652	2455	8319	100	140	136	58	47	48	6	97	91	0	176	143	83	15	16	3	85	82	0	0	0	0	0	0	0	0	0	0	0	0	0	0	0	0	0	0	0	0	0	0	0	0	0	0	0.000	0.000	0.000	0.000	0.000	0.000	0.000	0.000	0.000	0.000	0.000	0.000	0.000	0.000	285	1076	254	217	217	0.000	0.000	93	161	0	0	89	128	0	0	100	1	
1	3	14	07: P-19   LM00000730	lmo2655	2705	8319	100	22750	18062	9663	46	47	5	100	100	0	35480	28859	15512	16	16	4	100	99	0	0	0	0	0	0	0	0	0	0	0	0	0	0	0	0	0	0	0	0	0	0	0	0	0	0	0.000	0.000	0.000	0.000	0.000	0.000	0.000	0.000	0.000	0.000	0.000	0.000	0.000	0.000	285	1076	58168	46859	46859	0.000	0.000	22704	35464	0	0	18016	28843	0	0	100	1	
1	4	14	07: P-22   LM00002014	lmo2658	2955	8319	100	138	125	52	46	47	5	83	79	0	95	86	42	15	15	3	86	85	0	0	0	0	0	0	0	0	0	0	0	0	0	0	0	0	0	0	0	0	0	0	0	0	0	0	0.000	0.000	0.000	0.000	0.000	0.000	0.000	0.000	0.000	0.000	0.000	0.000	0.000	0.000	285	1076	172	150	150	0.000	0.000	92	80	0	0	79	71	0	0	100	1	
1	5	14	08: D-01   LM00000764	lmo2729	3205	8319	100	258	219	110	46	46	5	88	84	0	117	100	53	14	15	3	87	80	0	0	0	0	0	0	0	0	0	0	0	0	0	0	0	0	0	0	0	0	0	0	0	0	0	0	0.000	0.000	0.000	0.000	0.000	0.000	0.000	0.000	0.000	0.000	0.000	0.000	0.000	0.000	285	1076	315	259	259	0.000	0.000	212	103	0	0	173	86	0	0	100	1	
1	6	14	08: D-04   LM00002772	lmo2732	3455	8319	100	127	119	42	46	47	11	85	82	0	114	98	43	15	16	6	89	85	0	0	0	0	0	0	0	0	0	0	0	0	0	0	0	0	0	0	0	0	0	0	0	0	0	0	0.000	0.000	0.000	0.000	0.000	0.000	0.000	0.000	0.000	0.000	0.000	0.000	0.000	0.000	285	1076	180	156	156	0.000	0.000	81	99	0	0	73	83	0	0	100	1	
1	7	14	08: D-07   LM00002775	lmo2735	3705	8319	100	58	59	9	46	47	5	80	56	0	61	54	20	14	15	4	88	84	0	0	0	0	0	0	0	0	0	0	0	0	0	0	0	0	0	0	0	0	0	0	0	0	0	0	0.000	0.000	0.000	0.000	0.000	0.000	0.000	0.000	0.000	0.000	0.000	0.000	0.000	0.000	285	1076	59	53	53	0.000	0.000	12	47	0	0	13	40	0	0	100	1	
1	8	14	08: D-10   LM00000765	lmo2738	3955	8319	100	769	636	363	46	48	6	91	86	0	373	319	171	14	15	4	93	89	0	0	0	0	0	0	0	0	0	0	0	0	0	0	0	0	0	0	0	0	0	0	0	0	0	0	0.000	0.000	0.000	0.000	0.000	0.000	0.000	0.000	0.000	0.000	0.000	0.000	0.000	0.000	285	1076	1082	895	895	0.000	0.000	723	359	0	0	590	305	0	0	100	1	
1	9	14	08: D-13   LM00002051	lmo2741	4205	8319	100	53	53	7	45	46	5	68	37	0	60	54	19	14	15	3	91	87	0	0	0	0	0	0	0	0	0	0	0	0	0	0	0	0	0	0	0	0	0	0	0	0	0	0	0.000	0.000	0.000	0.000	0.000	0.000	0.000	0.000	0.000	0.000	0.000	0.000	0.000	0.000	285	1076	54	48	48	0.000	0.000	8	46	0	0	8	40	0	0	100	1	
1	10	14	08: D-16   LM00000767	lmo2744	4455	8319	100	94	91	29	46	46	5	85	80	0	90	84	34	15	15	5	90	86	0	0	0	0	0	0	0	0	0	0	0	0	0	0	0	0	0	0	0	0	0	0	0	0	0	0	0.000	0.000	0.000	0.000	0.000	0.000	0.000	0.000	0.000	0.000	0.000	0.000	0.000	0.000	285	1076	123	114	114	0.000	0.000	48	75	0	0	45	69	0	0	100	1	
1	11	14	08: D-19   LM00000768	lmo2747	4705	8319	100	1385	1204	639	46	46	4	95	93	0	568	497	251	15	15	3	93	91	0	0	0	0	0	0	0	0	0	0	0	0	0	0	0	0	0	0	0	0	0	0	0	0	0	0	0.000	0.000	0.000	0.000	0.000	0.000	0.000	0.000	0.000	0.000	0.000	0.000	0.000	0.000	285	1076	1892	1640	1640	0.000	0.000	1339	553	0	0	1158	482	0	0	100	1	
1	12	14	08: D-22   LM00002057	lmo2750	4955	8319	100	83	84	28	46	47	5	81	77	0	89	76	34	14	15	5	86	83	0	0	0	0	0	0	0	0	0	0	0	0	0	0	0	0	0	0	0	0	0	0	0	0	0	0	0.000	0.000	0.000	0.000	0.000	0.000	0.000	0.000	0.000	0.000	0.000	0.000	0.000	0.000	285	1076	112	100	100	0.000	0.000	37	75	0	0	38	62	0	0	100	1	
1	13	14	08: H-01   LM00000792	lmo2825	5205	8319	100	197	177	74	46	46	5	92	88	0	149	130	63	14	15	3	92	88	0	0	0	0	0	0	0	0	0	0	0	0	0	0	0	0	0	0	0	0	0	0	0	0	0	0	0.000	0.000	0.000	0.000	0.000	0.000	0.000	0.000	0.000	0.000	0.000	0.000	0.000	0.000	285	1076	286	247	247	0.000	0.000	151	135	0	0	131	116	0	0	100	1	
1	14	14	08: H-04   LM00002087	lmo2828	5455	8319	100	64	67	16	46	47	5	85	74	0	76	67	31	15	15	3	91	85	0	0	0	0	0	0	0	0	0	0	0	0	0	0	0	0	0	0	0	0	0	0	0	0	0	0	0.000	0.000	0.000	0.000	0.000	0.000	0.000	0.000	0.000	0.000	0.000	0.000	0.000	0.000	285	1076	79	73	73	0.000	0.000	18	61	0	0	21	52	0	0	100	1	
1	15	14	08: H-07   LM00002089	lmo2831	5705	8319	100	327	291	142	46	46	5	89	86	0	339	293	146	14	15	2	94	92	0	0	0	0	0	0	0	0	0	0	0	0	0	0	0	0	0	0	0	0	0	0	0	0	0	0	0.000	0.000	0.000	0.000	0.000	0.000	0.000	0.000	0.000	0.000	0.000	0.000	0.000	0.000	285	1076	606	524	524	0.000	0.000	281	325	0	0	245	279	0	0	100	1	
1	16	14	08: H-10   LM00002091	lmo2834	5955	8319	100	62	63	15	46	46	5	72	67	0	66	59	23	14	15	4	87	84	0	0	0	0	0	0	0	0	0	0	0	0	0	0	0	0	0	0	0	0	0	0	0	0	0	0	0.000	0.000	0.000	0.000	0.000	0.000	0.000	0.000	0.000	0.000	0.000	0.000	0.000	0.000	285	1076	68	62	62	0.000	0.000	16	52	0	0	17	45	0	0	100	1	
1	17	14	08: H-13   LM00000796	lmo2837	6205	8319	100	51	52	10	45	47	23	2	1	0	69	62	24	14	15	7	83	81	0	0	0	0	0	0	0	0	0	0	0	0	0	0	0	0	0	0	0	0	0	0	0	0	0	0	0.000	0.000	0.000	0.000	0.000	0.000	0.000	0.000	0.000	0.000	0.000	0.000	0.000	0.000	285	1076	61	55	55	0.000	0.000	6	55	0	0	7	48	0	0	100	1	
1	1	15	08: H-16   LM00000799	lmo2840	2205	8569	100	55	56	9	46	47	5	64	41	0	72	66	22	15	16	5	92	90	0	0	0	0	0	0	0	0	0	0	0	0	0	0	0	0	0	0	0	0	0	0	0	0	0	0	0.000	0.000	0.000	0.000	0.000	0.000	0.000	0.000	0.000	0.000	0.000	0.000	0.000	0.000	285	1076	66	61	61	0.000	0.000	9	57	0	0	10	51	0	0	100	1	
1	2	15	08: H-19   LM00002094	lmo2843	2455	8569	100	135	125	52	47	48	8	84	78	0	65	60	24	15	16	5	89	84	0	0	0	0	0	0	0	0	0	0	0	0	0	0	0	0	0	0	0	0	0	0	0	0	0	0	0.000	0.000	0.000	0.000	0.000	0.000	0.000	0.000	0.000	0.000	0.000	0.000	0.000	0.000	285	1076	138	123	123	0.000	0.000	88	50	0	0	78	45	0	0	100	1	
1	3	15	08: H-22   LM00000800	lmo2846	2705	8569	100	54	56	11	47	47	5	71	34	0	71	64	30	15	15	3	93	87	0	0	0	0	0	0	0	0	0	0	0	0	0	0	0	0	0	0	0	0	0	0	0	0	0	0	0.000	0.000	0.000	0.000	0.000	0.000	0.000	0.000	0.000	0.000	0.000	0.000	0.000	0.000	285	1076	63	58	58	0.000	0.000	7	56	0	0	9	49	0	0	100	1	
1	4	15	08: L-01   EMPTY	EMPTY	2955	8569	100	46	47	5	47	47	5	11	3	0	16	17	4	15	15	3	33	15	0	0	0	0	0	0	0	0	0	0	0	0	0	0	0	0	0	0	0	0	0	0	0	0	0	0	0.000	0.000	0.000	0.000	0.000	0.000	0.000	0.000	0.000	0.000	0.000	0.000	0.000	0.000	285	1076	0	2	2	0.000	0.000	-1	1	0	0	0	2	0	0	-75	1	
1	5	15	08: L-04   EMPTY	EMPTY	3205	8569	100	48	47	5	46	47	6	23	2	0	16	17	4	15	15	4	26	9	0	0	0	0	0	0	0	0	0	0	0	0	0	0	0	0	0	0	0	0	0	0	0	0	0	0	0.000	0.000	0.000	0.000	0.000	0.000	0.000	0.000	0.000	0.000	0.000	0.000	0.000	0.000	285	1076	3	3	3	0.000	0.000	2	1	0	0	1	2	0	0	-75	1	
1	6	15	08: L-07   EMPTY	EMPTY	3455	8569	100	47	47	5	46	47	5	14	5	0	15	17	4	14	16	6	20	5	0	0	0	0	0	0	0	0	0	0	0	0	0	0	0	0	0	0	0	0	0	0	0	0	0	0	0.000	0.000	0.000	0.000	0.000	0.000	0.000	0.000	0.000	0.000	0.000	0.000	0.000	0.000	285	1076	2	4	4	0.000	0.000	1	1	0	0	1	3	0	0	-75	1	
1	7	15	09: D-01   LM00000020	lmo0044	3705	8569	100	4440	3789	1871	46	47	5	100	100	0	4264	3658	1689	14	15	3	100	100	0	0	0	0	0	0	0	0	0	0	0	0	0	0	0	0	0	0	0	0	0	0	0	0	0	0	0.000	0.000	0.000	0.000	0.000	0.000	0.000	0.000	0.000	0.000	0.000	0.000	0.000	0.000	285	1076	8644	7387	7387	0.000	0.000	4394	4250	0	0	3743	3644	0	0	100	1	
1	8	15	09: D-04   LM00001308	lmo1275	3955	8569	100	193	179	77	46	47	5	93	87	0	134	118	49	14	15	3	98	94	0	0	0	0	0	0	0	0	0	0	0	0	0	0	0	0	0	0	0	0	0	0	0	0	0	0	0.000	0.000	0.000	0.000	0.000	0.000	0.000	0.000	0.000	0.000	0.000	0.000	0.000	0.000	285	1076	267	237	237	0.000	0.000	147	120	0	0	133	104	0	0	100	1	
1	9	15	09: D-07   LM00002819	lmo1469	4205	8569	100	5968	4799	2797	46	46	5	99	97	0	5844	4641	2651	15	15	3	99	97	0	0	0	0	0	0	0	0	0	0	0	0	0	0	0	0	0	0	0	0	0	0	0	0	0	0	0.000	0.000	0.000	0.000	0.000	0.000	0.000	0.000	0.000	0.000	0.000	0.000	0.000	0.000	285	1076	11751	9379	9379	0.000	0.000	5922	5829	0	0	4753	4626	0	0	100	1	
1	10	15	09: D-10   LM00000452	lmo1657	4455	8569	100	1870	1598	706	46	46	5	100	99	0	1000	883	363	15	15	3	97	96	0	0	0	0	0	0	0	0	0	0	0	0	0	0	0	0	0	0	0	0	0	0	0	0	0	0	0.000	0.000	0.000	0.000	0.000	0.000	0.000	0.000	0.000	0.000	0.000	0.000	0.000	0.000	285	1076	2809	2420	2420	0.000	0.000	1824	985	0	0	1552	868	0	0	100	1	
1	11	15	09: D-13   lmneg01	lmneg01	4705	8569	100	52	52	6	47	47	5	54	16	0	63	57	18	15	15	2	95	93	0	0	0	0	0	0	0	0	0	0	0	0	0	0	0	0	0	0	0	0	0	0	0	0	0	0	0.000	0.000	0.000	0.000	0.000	0.000	0.000	0.000	0.000	0.000	0.000	0.000	0.000	0.000	285	1076	53	47	47	0.000	0.000	5	48	0	0	5	42	0	0	100	1	
1	12	15	09: D-16   lmneg04	lmneg04	4955	8569	100	49	49	5	46	46	5	40	11	0	56	52	16	14	15	3	94	89	0	0	0	0	0	0	0	0	0	0	0	0	0	0	0	0	0	0	0	0	0	0	0	0	0	0	0.000	0.000	0.000	0.000	0.000	0.000	0.000	0.000	0.000	0.000	0.000	0.000	0.000	0.000	285	1076	45	41	41	0.000	0.000	3	42	0	0	3	38	0	0	100	1	
1	13	15	09: D-19   lmneg07	lmneg07	5205	8569	100	51	51	6	46	47	5	50	19	0	63	60	19	15	16	6	93	89	0	0	0	0	0	0	0	0	0	0	0	0	0	0	0	0	0	0	0	0	0	0	0	0	0	0	0.000	0.000	0.000	0.000	0.000	0.000	0.000	0.000	0.000	0.000	0.000	0.000	0.000	0.000	285	1076	53	50	50	0.000	0.000	5	48	0	0	5	45	0	0	100	1	
1	14	15	09: D-22   lmneg10	lmneg10	5455	8569	100	49	50	7	46	47	5	41	20	0	56	52	17	15	15	5	91	87	0	0	0	0	0	0	0	0	0	0	0	0	0	0	0	0	0	0	0	0	0	0	0	0	0	0	0.000	0.000	0.000	0.000	0.000	0.000	0.000	0.000	0.000	0.000	0.000	0.000	0.000	0.000	285	1076	44	41	41	0.000	0.000	3	41	0	0	4	37	0	0	100	1	
1	15	15	09: H-01   LM00000020	lmo0044	5705	8569	100	3647	3227	1550	47	47	5	98	97	0	3834	3346	1508	14	15	3	100	99	0	0	0	0	0	0	0	0	0	0	0	0	0	0	0	0	0	0	0	0	0	0	0	0	0	0	0.000	0.000	0.000	0.000	0.000	0.000	0.000	0.000	0.000	0.000	0.000	0.000	0.000	0.000	285	1076	7420	6512	6512	0.000	0.000	3600	3820	0	0	3180	3332	0	0	100	1	
1	16	15	09: H-04   LM00001308	lmo1275	5955	8569	100	183	165	70	46	46	5	90	85	0	120	110	49	14	15	4	94	88	0	0	0	0	0	0	0	0	0	0	0	0	0	0	0	0	0	0	0	0	0	0	0	0	0	0	0.000	0.000	0.000	0.000	0.000	0.000	0.000	0.000	0.000	0.000	0.000	0.000	0.000	0.000	285	1076	243	215	215	0.000	0.000	137	106	0	0	119	96	0	0	100	1	
1	17	15	09: H-07   LM00002819	lmo1469	6205	8569	100	5817	4640	2425	46	47	23	95	91	0	5597	4692	2402	14	15	5	96	94	0	0	0	0	0	0	0	0	0	0	0	0	0	0	0	0	0	0	0	0	0	0	0	0	0	0	0.000	0.000	0.000	0.000	0.000	0.000	0.000	0.000	0.000	0.000	0.000	0.000	0.000	0.000	285	1076	11354	9272	9272	0.000	0.000	5771	5583	0	0	4594	4678	0	0	100	1	
1	1	16	09: H-10   LM00000452	lmo1657	2205	8819	100	2963	2382	1221	47	47	7	98	97	0	1579	1335	679	15	16	11	92	89	0	0	0	0	0	0	0	0	0	0	0	0	0	0	0	0	0	0	0	0	0	0	0	0	0	0	0.000	0.000	0.000	0.000	0.000	0.000	0.000	0.000	0.000	0.000	0.000	0.000	0.000	0.000	285	1076	4480	3655	3655	0.000	0.000	2916	1564	0	0	2335	1320	0	0	100	1	
1	2	16	09: H-13   lmneg01	lmneg01	2455	8819	100	50	51	5	46	46	5	44	21	0	67	60	20	15	16	4	95	90	0	0	0	0	0	0	0	0	0	0	0	0	0	0	0	0	0	0	0	0	0	0	0	0	0	0	0.000	0.000	0.000	0.000	0.000	0.000	0.000	0.000	0.000	0.000	0.000	0.000	0.000	0.000	285	1076	56	50	50	0.000	0.000	4	52	0	0	5	45	0	0	100	1	
1	3	16	09: H-16   lmneg04	lmneg04	2705	8819	100	49	50	5	46	46	5	28	7	0	55	53	15	15	15	2	97	95	0	0	0	0	0	0	0	0	0	0	0	0	0	0	0	0	0	0	0	0	0	0	0	0	0	0	0.000	0.000	0.000	0.000	0.000	0.000	0.000	0.000	0.000	0.000	0.000	0.000	0.000	0.000	285	1076	43	42	42	0.000	0.000	3	40	0	0	4	38	0	0	100	1	
1	4	16	09: H-19   lmneg07	lmneg07	2955	8819	100	51	52	7	46	46	5	48	15	0	63	55	20	15	16	4	88	84	0	0	0	0	0	0	0	0	0	0	0	0	0	0	0	0	0	0	0	0	0	0	0	0	0	0	0.000	0.000	0.000	0.000	0.000	0.000	0.000	0.000	0.000	0.000	0.000	0.000	0.000	0.000	285	1076	53	46	46	0.000	0.000	5	48	0	0	6	40	0	0	100	1	
1	5	16	09: H-22   lmneg10	lmneg10	3205	8819	100	49	50	7	46	47	5	32	11	0	52	50	17	15	15	4	94	93	0	0	0	0	0	0	0	0	0	0	0	0	0	0	0	0	0	0	0	0	0	0	0	0	0	0	0.000	0.000	0.000	0.000	0.000	0.000	0.000	0.000	0.000	0.000	0.000	0.000	0.000	0.000	285	1076	40	39	39	0.000	0.000	3	37	0	0	4	35	0	0	100	1	
1	6	16	09: L-01   LM00000020	lmo0044	3455	8819	100	4495	3852	1878	47	47	6	99	98	0	4492	3880	1769	14	16	10	96	95	0	0	0	0	0	0	0	0	0	0	0	0	0	0	0	0	0	0	0	0	0	0	0	0	0	0	0.000	0.000	0.000	0.000	0.000	0.000	0.000	0.000	0.000	0.000	0.000	0.000	0.000	0.000	285	1076	8926	7671	7671	0.000	0.000	4448	4478	0	0	3805	3866	0	0	100	1	
1	7	16	09: L-04   LM00001308	lmo1275	3705	8819	100	196	174	70	46	47	6	94	88	0	142	127	57	14	15	5	91	86	0	0	0	0	0	0	0	0	0	0	0	0	0	0	0	0	0	0	0	0	0	0	0	0	0	0	0.000	0.000	0.000	0.000	0.000	0.000	0.000	0.000	0.000	0.000	0.000	0.000	0.000	0.000	285	1076	278	241	241	0.000	0.000	150	128	0	0	128	113	0	0	100	1	
1	8	16	09: L-07   LM00002819	lmo1469	3955	8819	100	6148	4983	2743	46	46	5	100	99	0	5874	4842	2515	14	15	3	99	98	0	0	0	0	0	0	0	0	0	0	0	0	0	0	0	0	0	0	0	0	0	0	0	0	0	0	0.000	0.000	0.000	0.000	0.000	0.000	0.000	0.000	0.000	0.000	0.000	0.000	0.000	0.000	285	1076	11962	9765	9765	0.000	0.000	6102	5860	0	0	4937	4828	0	0	100	1	
1	9	16	09: L-10   LM00000452	lmo1657	4205	8819	100	1739	1422	762	45	46	6	93	92	0	932	767	408	14	15	5	93	90	0	0	0	0	0	0	0	0	0	0	0	0	0	0	0	0	0	0	0	0	0	0	0	0	0	0	0.000	0.000	0.000	0.000	0.000	0.000	0.000	0.000	0.000	0.000	0.000	0.000	0.000	0.000	285	1076	2612	2130	2130	0.000	0.000	1694	918	0	0	1377	753	0	0	100	1	
1	10	16	09: L-13   lmneg01	lmneg01	4455	8819	100	49	51	7	46	47	5	38	18	0	63	56	27	15	15	3	86	82	0	0	0	0	0	0	0	0	0	0	0	0	0	0	0	0	0	0	0	0	0	0	0	0	0	0	0.000	0.000	0.000	0.000	0.000	0.000	0.000	0.000	0.000	0.000	0.000	0.000	0.000	0.000	285	1076	51	46	46	0.000	0.000	3	48	0	0	5	41	0	0	100	1	
1	11	16	09: L-16   lmneg04	lmneg04	4705	8819	100	51	52	7	46	47	5	48	12	0	57	51	18	15	15	3	92	88	0	0	0	0	0	0	0	0	0	0	0	0	0	0	0	0	0	0	0	0	0	0	0	0	0	0	0.000	0.000	0.000	0.000	0.000	0.000	0.000	0.000	0.000	0.000	0.000	0.000	0.000	0.000	285	1076	47	42	42	0.000	0.000	5	42	0	0	6	36	0	0	100	1	
1	12	16	09: L-19   lmneg07	lmneg07	4955	8819	100	51	52	6	46	46	5	55	24	0	68	59	24	14	16	9	84	80	0	0	0	0	0	0	0	0	0	0	0	0	0	0	0	0	0	0	0	0	0	0	0	0	0	0	0.000	0.000	0.000	0.000	0.000	0.000	0.000	0.000	0.000	0.000	0.000	0.000	0.000	0.000	285	1076	59	51	51	0.000	0.000	5	54	0	0	6	45	0	0	100	1	
1	13	16	09: L-22   lmneg10	lmneg10	5205	8819	100	50	50	5	46	46	5	41	6	0	54	48	15	14	15	3	96	89	0	0	0	0	0	0	0	0	0	0	0	0	0	0	0	0	0	0	0	0	0	0	0	0	0	0	0.000	0.000	0.000	0.000	0.000	0.000	0.000	0.000	0.000	0.000	0.000	0.000	0.000	0.000	285	1076	44	38	38	0.000	0.000	4	40	0	0	4	34	0	0	100	1	
1	14	16	09: P-01   LM00000020	lmo0044	5455	8819	100	3451	2922	1622	46	47	5	97	91	0	3747	3091	1593	14	15	5	95	90	0	0	0	0	0	0	0	0	0	0	0	0	0	0	0	0	0	0	0	0	0	0	0	0	0	0	0.000	0.000	0.000	0.000	0.000	0.000	0.000	0.000	0.000	0.000	0.000	0.000	0.000	0.000	285	1076	7138	5953	5953	0.000	0.000	3405	3733	0	0	2876	3077	0	0	100	1	
1	15	16	09: P-04   LM00001308	lmo1275	5705	8819	100	156	143	60	47	47	5	85	81	0	125	113	54	14	15	3	92	89	0	0	0	0	0	0	0	0	0	0	0	0	0	0	0	0	0	0	0	0	0	0	0	0	0	0	0.000	0.000	0.000	0.000	0.000	0.000	0.000	0.000	0.000	0.000	0.000	0.000	0.000	0.000	285	1076	220	195	195	0.000	0.000	109	111	0	0	96	99	0	0	100	1	
1	16	16	09: P-07   LM00002819	lmo1469	5955	8819	100	4646	3869	2252	46	47	5	97	92	0	5088	4110	2262	14	15	4	93	91	0	0	0	0	0	0	0	0	0	0	0	0	0	0	0	0	0	0	0	0	0	0	0	0	0	0	0.000	0.000	0.000	0.000	0.000	0.000	0.000	0.000	0.000	0.000	0.000	0.000	0.000	0.000	285	1076	9674	7919	7919	0.000	0.000	4600	5074	0	0	3823	4096	0	0	100	1	
1	17	16	09: P-10   LM00000452	lmo1657	6205	8819	100	1773	1454	831	45	46	4	97	94	0	1140	928	512	14	14	3	93	90	0	0	0	0	0	0	0	0	0	0	0	0	0	0	0	0	0	0	0	0	0	0	0	0	0	0	0.000	0.000	0.000	0.000	0.000	0.000	0.000	0.000	0.000	0.000	0.000	0.000	0.000	0.000	285	1076	2854	2323	2323	0.000	0.000	1728	1126	0	0	1409	914	0	0	100	1	
1	1	17	09: P-13   lmneg01	lmneg01	2205	9069	100	51	53	6	47	47	5	47	16	0	66	58	20	15	16	3	95	92	0	0	0	0	0	0	0	0	0	0	0	0	0	0	0	0	0	0	0	0	0	0	0	0	0	0	0.000	0.000	0.000	0.000	0.000	0.000	0.000	0.000	0.000	0.000	0.000	0.000	0.000	0.000	285	1076	55	49	49	0.000	0.000	4	51	0	0	6	43	0	0	100	1	
1	2	17	09: P-16   lmneg04	lmneg04	2455	9069	100	50	51	6	47	48	7	23	6	0	61	56	18	15	16	7	89	86	0	0	0	0	0	0	0	0	0	0	0	0	0	0	0	0	0	0	0	0	0	0	0	0	0	0	0.000	0.000	0.000	0.000	0.000	0.000	0.000	0.000	0.000	0.000	0.000	0.000	0.000	0.000	285	1076	49	45	45	0.000	0.000	3	46	0	0	4	41	0	0	100	1	
1	3	17	09: P-19   lmneg07	lmneg07	2705	9069	100	52	52	6	47	47	5	55	17	0	73	64	23	15	15	3	92	88	0	0	0	0	0	0	0	0	0	0	0	0	0	0	0	0	0	0	0	0	0	0	0	0	0	0	0.000	0.000	0.000	0.000	0.000	0.000	0.000	0.000	0.000	0.000	0.000	0.000	0.000	0.000	285	1076	63	54	54	0.000	0.000	5	58	0	0	5	49	0	0	100	1	
1	4	17	09: P-22   lmneg10	lmneg10	2955	9069	100	48	49	5	47	48	5	27	6	0	49	45	16	15	15	3	88	85	0	0	0	0	0	0	0	0	0	0	0	0	0	0	0	0	0	0	0	0	0	0	0	0	0	0	0.000	0.000	0.000	0.000	0.000	0.000	0.000	0.000	0.000	0.000	0.000	0.000	0.000	0.000	285	1076	35	32	32	0.000	0.000	1	34	0	0	2	30	0	0	100	1	
1	5	17	null	EMPTY	3205	9069	100	46	47	5	47	47	5	18	3	0	14	15	3	15	15	5	9	2	0	0	0	0	0	0	0	0	0	0	0	0	0	0	0	0	0	0	0	0	0	0	0	0	0	0	0.000	0.000	0.000	0.000	0.000	0.000	0.000	0.000	0.000	0.000	0.000	0.000	0.000	0.000	285	1076	-2	0	0	0.000	0.000	-1	-1	0	0	0	0	0	0	-75	1	
1	6	17	null	EMPTY	3455	9069	100	45	45	5	45	45	5	19	5	0	14	14	2	14	15	4	4	0	0	0	0	0	0	0	0	0	0	0	0	0	0	0	0	0	0	0	0	0	0	0	0	0	0	0	0.000	0.000	0.000	0.000	0.000	0.000	0.000	0.000	0.000	0.000	0.000	0.000	0.000	0.000	285	1076	0	0	0	0.000	0.000	0	0	0	0	0	0	0	0	-75	1	
1	7	17	null	EMPTY	3705	9069	100	47	47	5	45	46	5	20	5	0	15	16	6	14	15	9	4	1	0	0	0	0	0	0	0	0	0	0	0	0	0	0	0	0	0	0	0	0	0	0	0	0	0	0	0.000	0.000	0.000	0.000	0.000	0.000	0.000	0.000	0.000	0.000	0.000	0.000	0.000	0.000	285	1076	3	4	4	0.000	0.000	2	1	0	0	2	2	0	0	-75	1	
1	8	17	null	EMPTY	3955	9069	100	47	47	5	46	47	5	14	7	0	15	16	5	14	15	6	15	4	0	0	0	0	0	0	0	0	0	0	0	0	0	0	0	0	0	0	0	0	0	0	0	0	0	0	0.000	0.000	0.000	0.000	0.000	0.000	0.000	0.000	0.000	0.000	0.000	0.000	0.000	0.000	285	1076	2	3	3	0.000	0.000	1	1	0	0	1	2	0	0	-75	1	
1	9	17	null	EMPTY	4205	9069	100	46	46	5	46	47	5	11	3	0	15	16	6	14	15	5	6	2	0	0	0	0	0	0	0	0	0	0	0	0	0	0	0	0	0	0	0	0	0	0	0	0	0	0	0.000	0.000	0.000	0.000	0.000	0.000	0.000	0.000	0.000	0.000	0.000	0.000	0.000	0.000	285	1076	1	2	2	0.000	0.000	0	1	0	0	0	2	0	0	-75	1	
1	10	17	null	EMPTY	4455	9069	100	47	47	5	46	47	6	13	3	0	14	15	3	14	15	5	10	2	0	0	0	0	0	0	0	0	0	0	0	0	0	0	0	0	0	0	0	0	0	0	0	0	0	0	0.000	0.000	0.000	0.000	0.000	0.000	0.000	0.000	0.000	0.000	0.000	0.000	0.000	0.000	285	1076	1	2	2	0.000	0.000	1	0	0	0	1	1	0	0	-75	1	
1	11	17	null	EMPTY	4705	9069	100	47	47	6	46	47	5	19	5	0	15	15	2	15	15	3	6	2	0	0	0	0	0	0	0	0	0	0	0	0	0	0	0	0	0	0	0	0	0	0	0	0	0	0	0.000	0.000	0.000	0.000	0.000	0.000	0.000	0.000	0.000	0.000	0.000	0.000	0.000	0.000	285	1076	1	1	1	0.000	0.000	1	0	0	0	1	0	0	0	-75	1	
1	12	17	null	EMPTY	4955	9069	100	45	46	5	45	46	5	19	6	0	15	15	4	14	15	3	15	6	0	0	0	0	0	0	0	0	0	0	0	0	0	0	0	0	0	0	0	0	0	0	0	0	0	0	0.000	0.000	0.000	0.000	0.000	0.000	0.000	0.000	0.000	0.000	0.000	0.000	0.000	0.000	285	1076	1	2	2	0.000	0.000	0	1	0	0	1	1	0	0	-75	1	
1	13	17	null	EMPTY	5205	9069	100	47	48	5	47	47	5	23	6	0	15	16	2	14	15	3	19	4	0	0	0	0	0	0	0	0	0	0	0	0	0	0	0	0	0	0	0	0	0	0	0	0	0	0	0.000	0.000	0.000	0.000	0.000	0.000	0.000	0.000	0.000	0.000	0.000	0.000	0.000	0.000	285	1076	1	3	3	0.000	0.000	0	1	0	0	1	2	0	0	-75	1	
1	14	17	null	EMPTY	5455	9069	100	46	45	5	46	47	5	12	2	0	15	15	3	14	15	12	1	0	0	0	0	0	0	0	0	0	0	0	0	0	0	0	0	0	0	0	0	0	0	0	0	0	0	0	0.000	0.000	0.000	0.000	0.000	0.000	0.000	0.000	0.000	0.000	0.000	0.000	0.000	0.000	285	1076	1	0	0	0.000	0.000	0	1	0	0	-1	1	0	0	-75	1	
1	15	17	null	EMPTY	5705	9069	100	47	48	6	47	47	5	11	4	0	14	15	3	14	15	9	2	0	0	0	0	0	0	0	0	0	0	0	0	0	0	0	0	0	0	0	0	0	0	0	0	0	0	0	0.000	0.000	0.000	0.000	0.000	0.000	0.000	0.000	0.000	0.000	0.000	0.000	0.000	0.000	285	1076	0	2	2	0.000	0.000	0	0	0	0	1	1	0	0	-75	1	
1	16	17	null	EMPTY	5955	9069	100	45	46	5	46	47	5	12	2	0	14	14	3	15	15	5	5	1	0	0	0	0	0	0	0	0	0	0	0	0	0	0	0	0	0	0	0	0	0	0	0	0	0	0	0.000	0.000	0.000	0.000	0.000	0.000	0.000	0.000	0.000	0.000	0.000	0.000	0.000	0.000	285	1076	-2	-1	-1	0.000	0.000	-1	-1	0	0	0	-1	0	0	-75	1	
1	17	17	null	EMPTY	6205	9069	100	46	46	5	46	47	12	1	0	0	13	14	2	14	15	5	3	0	0	0	0	0	0	0	0	0	0	0	0	0	0	0	0	0	0	0	0	0	0	0	0	0	0	0	0.000	0.000	0.000	0.000	0.000	0.000	0.000	0.000	0.000	0.000	0.000	0.000	0.000	0.000	285	1076	-1	0	0	0.000	0.000	0	-1	0	0	0	0	0	0	-75	1	
2	1	1	10: C-01   Dye Marker	Dye Marker	6697	5086	100	61	220	292	47	48	9	63	46	0	13113	24758	26249	15	17	16	99	97	0	0	0	0	0	0	0	0	0	0	0	0	0	0	0	0	0	0	0	0	0	0	0	0	0	0	0.000	0.000	0.000	0.000	0.000	0.000	0.000	0.000	0.000	0.000	0.000	0.000	0.000	0.000	283	1076	13112	24916	24916	0.000	0.000	14	13098	0	0	173	24743	0	0	100	1	
2	2	1	01: C-01   LM00000021	lmo0045	6947	5086	100	8347	6574	4403	47	47	5	100	98	0	9102	7191	4805	14	15	3	97	93	0	0	0	0	0	0	0	0	0	0	0	0	0	0	0	0	0	0	0	0	0	0	0	0	0	0	0.000	0.000	0.000	0.000	0.000	0.000	0.000	0.000	0.000	0.000	0.000	0.000	0.000	0.000	283	1076	17388	13704	13704	0.000	0.000	8300	9088	0	0	6527	7177	0	0	100	1	
2	3	1	01: C-04   LM00000023	lmo0048	7197	5086	100	3367	2607	1838	46	46	5	97	92	0	7305	5541	3951	14	15	2	98	95	0	0	0	0	0	0	0	0	0	0	0	0	0	0	0	0	0	0	0	0	0	0	0	0	0	0	0.000	0.000	0.000	0.000	0.000	0.000	0.000	0.000	0.000	0.000	0.000	0.000	0.000	0.000	283	1076	10612	8088	8088	0.000	0.000	3321	7291	0	0	2561	5527	0	0	100	1	
2	4	1	01: C-07   LM00000826	lmo0051	7447	5086	100	346	309	188	47	47	5	88	85	0	617	505	348	14	15	3	87	82	0	0	0	0	0	0	0	0	0	0	0	0	0	0	0	0	0	0	0	0	0	0	0	0	0	0	0.000	0.000	0.000	0.000	0.000	0.000	0.000	0.000	0.000	0.000	0.000	0.000	0.000	0.000	283	1076	902	753	753	0.000	0.000	299	603	0	0	262	491	0	0	100	1	
2	5	1	01: C-10   LM00000026	lmo0054	7697	5086	100	2162	1806	1187	47	47	5	94	90	0	1495	1205	778	14	15	3	90	88	0	0	0	0	0	0	0	0	0	0	0	0	0	0	0	0	0	0	0	0	0	0	0	0	0	0	0.000	0.000	0.000	0.000	0.000	0.000	0.000	0.000	0.000	0.000	0.000	0.000	0.000	0.000	283	1076	3596	2950	2950	0.000	0.000	2115	1481	0	0	1759	1191	0	0	100	1	
2	6	1	01: C-13   LM00002106	lmo0057	7947	5086	100	52	53	7	46	47	5	61	27	0	70	58	27	14	15	3	85	81	0	0	0	0	0	0	0	0	0	0	0	0	0	0	0	0	0	0	0	0	0	0	0	0	0	0	0.000	0.000	0.000	0.000	0.000	0.000	0.000	0.000	0.000	0.000	0.000	0.000	0.000	0.000	283	1076	62	51	51	0.000	0.000	6	56	0	0	7	44	0	0	100	1	
2	7	1	01: C-16   LM00000828	lmo0060	8197	5086	100	54	54	7	46	47	6	61	32	0	73	62	30	15	16	6	78	74	0	0	0	0	0	0	0	0	0	0	0	0	0	0	0	0	0	0	0	0	0	0	0	0	0	0	0.000	0.000	0.000	0.000	0.000	0.000	0.000	0.000	0.000	0.000	0.000	0.000	0.000	0.000	283	1076	66	55	55	0.000	0.000	8	58	0	0	8	47	0	0	100	1	
2	8	1	01: C-19   LM00000031	lmo0063	8447	5086	100	53	54	10	47	47	5	52	27	0	87	71	33	15	16	3	86	83	0	0	0	0	0	0	0	0	0	0	0	0	0	0	0	0	0	0	0	0	0	0	0	0	0	0	0.000	0.000	0.000	0.000	0.000	0.000	0.000	0.000	0.000	0.000	0.000	0.000	0.000	0.000	283	1076	78	63	63	0.000	0.000	6	72	0	0	7	56	0	0	100	1	
2	9	1	01: C-22   LM00000034	lmo0066	8697	5086	100	74	77	28	47	47	5	78	70	0	98	92	59	15	16	3	81	77	0	0	0	0	0	0	0	0	0	0	0	0	0	0	0	0	0	0	0	0	0	0	0	0	0	0	0.000	0.000	0.000	0.000	0.000	0.000	0.000	0.000	0.000	0.000	0.000	0.000	0.000	0.000	283	1076	110	107	107	0.000	0.000	27	83	0	0	30	77	0	0	100	1	
2	10	1	01: G-01   LM00002145	lmo0141	8947	5086	100	55	55	8	48	49	6	51	28	0	82	71	34	19	20	7	80	74	0	0	0	0	0	0	0	0	0	0	0	0	0	0	0	0	0	0	0	0	0	0	0	0	0	0	0.000	0.000	0.000	0.000	0.000	0.000	0.000	0.000	0.000	0.000	0.000	0.000	0.000	0.000	283	1076	70	59	59	0.000	0.000	7	63	0	0	7	52	0	0	100	1	
2	11	1	01: G-04   LM00002147	lmo0144	9197	5086	100	108	105	38	48	48	6	88	82	0	112	98	46	19	19	4	90	85	0	0	0	0	0	0	0	0	0	0	0	0	0	0	0	0	0	0	0	0	0	0	0	0	0	0	0.000	0.000	0.000	0.000	0.000	0.000	0.000	0.000	0.000	0.000	0.000	0.000	0.000	0.000	283	1076	153	136	136	0.000	0.000	60	93	0	0	57	79	0	0	100	1	
2	12	1	01: G-07   LM00002149	lmo0147	9447	5086	100	60	62	13	47	49	9	62	35	0	98	89	37	17	18	5	87	86	0	0	0	0	0	0	0	0	0	0	0	0	0	0	0	0	0	0	0	0	0	0	0	0	0	0	0.000	0.000	0.000	0.000	0.000	0.000	0.000	0.000	0.000	0.000	0.000	0.000	0.000	0.000	283	1076	94	87	87	0.000	0.000	13	81	0	0	15	72	0	0	100	1	
2	13	1	01: G-10   LM00000050	lmo0150	9697	5086	100	64	66	15	48	49	7	73	55	0	100	87	43	17	18	5	85	81	0	0	0	0	0	0	0	0	0	0	0	0	0	0	0	0	0	0	0	0	0	0	0	0	0	0	0.000	0.000	0.000	0.000	0.000	0.000	0.000	0.000	0.000	0.000	0.000	0.000	0.000	0.000	283	1076	99	88	88	0.000	0.000	16	83	0	0	18	70	0	0	100	1	
2	14	1	01: G-13   LM00000852	lmo0153	9947	5086	100	57	59	8	48	49	6	73	39	0	109	94	38	17	18	5	94	89	0	0	0	0	0	0	0	0	0	0	0	0	0	0	0	0	0	0	0	0	0	0	0	0	0	0	0.000	0.000	0.000	0.000	0.000	0.000	0.000	0.000	0.000	0.000	0.000	0.000	0.000	0.000	283	1076	101	88	88	0.000	0.000	9	92	0	0	11	77	0	0	100	1	
2	15	1	01: G-16   LM00000855	lmo0156	10197	5086	100	58	61	12	47	47	5	77	62	0	88	76	37	15	16	3	89	85	0	0	0	0	0	0	0	0	0	0	0	0	0	0	0	0	0	0	0	0	0	0	0	0	0	0	0.000	0.000	0.000	0.000	0.000	0.000	0.000	0.000	0.000	0.000	0.000	0.000	0.000	0.000	283	1076	84	75	75	0.000	0.000	11	73	0	0	14	61	0	0	100	1	
2	16	1	01: G-19   LM00002155	lmo0159	10447	5086	100	57	60	15	47	48	5	71	48	0	94	78	40	15	16	4	82	78	0	0	0	0	0	0	0	0	0	0	0	0	0	0	0	0	0	0	0	0	0	0	0	0	0	0	0.000	0.000	0.000	0.000	0.000	0.000	0.000	0.000	0.000	0.000	0.000	0.000	0.000	0.000	283	1076	89	76	76	0.000	0.000	10	79	0	0	13	63	0	0	100	1	
2	17	1	01: G-22   LM00000052	lmo0162	10697	5086	100	244	214	131	46	47	5	83	76	0	177	134	86	16	16	3	84	79	0	0	0	0	0	0	0	0	0	0	0	0	0	0	0	0	0	0	0	0	0	0	0	0	0	0	0.000	0.000	0.000	0.000	0.000	0.000	0.000	0.000	0.000	0.000	0.000	0.000	0.000	0.000	283	1076	359	286	286	0.000	0.000	198	161	0	0	168	118	0	0	100	1	
2	1	2	01: K-01   LM00000886	lmo0237	6697	5336	100	1822	1432	1050	46	47	5	96	91	0	2131	1566	1187	15	16	4	87	78	0	0	0	0	0	0	0	0	0	0	0	0	0	0	0	0	0	0	0	0	0	0	0	0	0	0	0.000	0.000	0.000	0.000	0.000	0.000	0.000	0.000	0.000	0.000	0.000	0.000	0.000	0.000	283	1076	3892	2937	2937	0.000	0.000	1776	2116	0	0	1386	1551	0	0	100	1	
2	2	2	01: K-04   LM00000888	lmo0240	6947	5336	100	380	329	213	46	47	6	87	80	0	202	159	111	14	15	3	77	73	0	0	0	0	0	0	0	0	0	0	0	0	0	0	0	0	0	0	0	0	0	0	0	0	0	0	0.000	0.000	0.000	0.000	0.000	0.000	0.000	0.000	0.000	0.000	0.000	0.000	0.000	0.000	283	1076	522	428	428	0.000	0.000	334	188	0	0	283	145	0	0	100	1	
2	3	2	01: K-07   LM00000891	lmo0243	7197	5336	100	363	316	199	46	46	5	90	84	0	223	181	123	15	16	4	80	77	0	0	0	0	0	0	0	0	0	0	0	0	0	0	0	0	0	0	0	0	0	0	0	0	0	0	0.000	0.000	0.000	0.000	0.000	0.000	0.000	0.000	0.000	0.000	0.000	0.000	0.000	0.000	283	1076	525	436	436	0.000	0.000	317	208	0	0	270	166	0	0	100	1	
2	4	2	01: K-10   LM00000892	lmo0246	7447	5336	100	139	128	55	47	47	5	89	81	0	144	119	68	15	16	3	86	81	0	0	0	0	0	0	0	0	0	0	0	0	0	0	0	0	0	0	0	0	0	0	0	0	0	0	0.000	0.000	0.000	0.000	0.000	0.000	0.000	0.000	0.000	0.000	0.000	0.000	0.000	0.000	283	1076	221	185	185	0.000	0.000	92	129	0	0	81	104	0	0	100	1	
2	5	2	01: K-13   LM00000078	lmo0249	7697	5336	100	16144	13402	10052	46	47	6	98	95	0	15361	12076	8804	15	17	14	88	82	0	0	0	0	0	0	0	0	0	0	0	0	0	0	0	0	0	0	0	0	0	0	0	0	0	0	0.000	0.000	0.000	0.000	0.000	0.000	0.000	0.000	0.000	0.000	0.000	0.000	0.000	0.000	283	1076	31444	25417	25417	0.000	0.000	16098	15346	0	0	13356	12061	0	0	100	1	
2	6	2	01: K-16   LM00002177	lmo0252	7947	5336	100	54	57	11	46	47	6	68	34	0	82	67	37	15	16	4	78	73	0	0	0	0	0	0	0	0	0	0	0	0	0	0	0	0	0	0	0	0	0	0	0	0	0	0	0.000	0.000	0.000	0.000	0.000	0.000	0.000	0.000	0.000	0.000	0.000	0.000	0.000	0.000	283	1076	75	63	63	0.000	0.000	8	67	0	0	11	52	0	0	100	1	
2	7	2	01: K-19   LM00002180	lmo0255	8197	5336	100	55	55	8	46	47	5	65	37	0	79	65	33	15	16	3	81	77	0	0	0	0	0	0	0	0	0	0	0	0	0	0	0	0	0	0	0	0	0	0	0	0	0	0	0.000	0.000	0.000	0.000	0.000	0.000	0.000	0.000	0.000	0.000	0.000	0.000	0.000	0.000	283	1076	73	59	59	0.000	0.000	9	64	0	0	9	50	0	0	100	1	
2	8	2	01: K-22   LM00000082	lmo0258	8447	5336	100	1345	1166	875	47	47	5	91	87	0	1750	1340	1018	15	15	3	88	83	0	0	0	0	0	0	0	0	0	0	0	0	0	0	0	0	0	0	0	0	0	0	0	0	0	0	0.000	0.000	0.000	0.000	0.000	0.000	0.000	0.000	0.000	0.000	0.000	0.000	0.000	0.000	283	1076	3033	2444	2444	0.000	0.000	1298	1735	0	0	1119	1325	0	0	100	1	
2	9	2	01: O-01   LM00002195	lmo0333	8697	5336	100	51	53	8	47	48	5	50	29	0	75	61	34	15	16	5	73	69	0	0	0	0	0	0	0	0	0	0	0	0	0	0	0	0	0	0	0	0	0	0	0	0	0	0	0.000	0.000	0.000	0.000	0.000	0.000	0.000	0.000	0.000	0.000	0.000	0.000	0.000	0.000	283	1076	64	52	52	0.000	0.000	4	60	0	0	6	46	0	0	100	1	
2	10	2	01: O-04   LM00000116	lmo0336	8947	5336	100	55	57	10	46	47	5	73	50	0	90	73	40	17	18	4	78	73	0	0	0	0	0	0	0	0	0	0	0	0	0	0	0	0	0	0	0	0	0	0	0	0	0	0	0.000	0.000	0.000	0.000	0.000	0.000	0.000	0.000	0.000	0.000	0.000	0.000	0.000	0.000	283	1076	82	67	67	0.000	0.000	9	73	0	0	11	56	0	0	100	1	
2	11	2	01: O-07   LM00000920	lmo0339	9197	5336	100	108	106	42	46	46	5	84	80	0	120	103	51	17	18	3	93	85	0	0	0	0	0	0	0	0	0	0	0	0	0	0	0	0	0	0	0	0	0	0	0	0	0	0	0.000	0.000	0.000	0.000	0.000	0.000	0.000	0.000	0.000	0.000	0.000	0.000	0.000	0.000	283	1076	165	146	146	0.000	0.000	62	103	0	0	60	86	0	0	100	1	
2	12	2	01: O-10   LM00000118	lmo0342	9447	5336	100	101	98	39	47	47	4	81	75	0	128	104	65	15	16	3	83	80	0	0	0	0	0	0	0	0	0	0	0	0	0	0	0	0	0	0	0	0	0	0	0	0	0	0	0.000	0.000	0.000	0.000	0.000	0.000	0.000	0.000	0.000	0.000	0.000	0.000	0.000	0.000	283	1076	167	140	140	0.000	0.000	54	113	0	0	51	89	0	0	100	1	
2	13	2	01: O-13   LM00000121	lmo0345	9697	5336	100	87	86	29	47	47	6	83	73	0	134	107	65	15	16	4	83	78	0	0	0	0	0	0	0	0	0	0	0	0	0	0	0	0	0	0	0	0	0	0	0	0	0	0	0.000	0.000	0.000	0.000	0.000	0.000	0.000	0.000	0.000	0.000	0.000	0.000	0.000	0.000	283	1076	159	131	131	0.000	0.000	40	119	0	0	39	92	0	0	100	1	
2	14	2	01: O-16   LM00000123	lmo0348	9947	5336	100	84	83	29	46	47	6	83	73	0	134	115	76	16	16	5	80	74	0	0	0	0	0	0	0	0	0	0	0	0	0	0	0	0	0	0	0	0	0	0	0	0	0	0	0.000	0.000	0.000	0.000	0.000	0.000	0.000	0.000	0.000	0.000	0.000	0.000	0.000	0.000	283	1076	156	136	136	0.000	0.000	38	118	0	0	37	99	0	0	100	1	
2	15	2	01: O-19   LM00000923	lmo0351	10197	5336	100	71	67	17	47	47	5	72	67	0	129	106	65	14	15	4	82	75	0	0	0	0	0	0	0	0	0	0	0	0	0	0	0	0	0	0	0	0	0	0	0	0	0	0	0.000	0.000	0.000	0.000	0.000	0.000	0.000	0.000	0.000	0.000	0.000	0.000	0.000	0.000	283	1076	139	112	112	0.000	0.000	24	115	0	0	20	92	0	0	100	1	
2	16	2	01: O-22   LM00000924	lmo0354	10447	5336	100	82	82	34	46	47	5	81	71	0	106	94	79	15	16	4	81	72	0	0	0	0	0	0	0	0	0	0	0	0	0	0	0	0	0	0	0	0	0	0	0	0	0	0	0.000	0.000	0.000	0.000	0.000	0.000	0.000	0.000	0.000	0.000	0.000	0.000	0.000	0.000	283	1076	127	115	115	0.000	0.000	36	91	0	0	36	79	0	0	100	1	
2	17	2	02: C-01   LM00000146	lmo0425	10697	5336	100	75	75	23	47	47	5	82	75	0	101	86	50	15	16	4	86	79	0	0	0	0	0	0	0	0	0	0	0	0	0	0	0	0	0	0	0	0	0	0	0	0	0	0	0.000	0.000	0.000	0.000	0.000	0.000	0.000	0.000	0.000	0.000	0.000	0.000	0.000	0.000	283	1076	114	99	99	0.000	0.000	28	86	0	0	28	71	0	0	100	1	
2	1	3	02: C-04   LM00000148	lmo0428	6697	5586	100	75	81	28	47	47	5	80	72	0	87	77	39	15	16	8	82	77	0	0	0	0	0	0	0	0	0	0	0	0	0	0	0	0	0	0	0	0	0	0	0	0	0	0	0.000	0.000	0.000	0.000	0.000	0.000	0.000	0.000	0.000	0.000	0.000	0.000	0.000	0.000	283	1076	100	96	96	0.000	0.000	28	72	0	0	34	62	0	0	100	1	
2	2	3	02: C-07   LM00000151	lmo0431	6947	5586	100	55	56	10	46	46	5	66	38	0	84	66	35	14	15	3	78	76	0	0	0	0	0	0	0	0	0	0	0	0	0	0	0	0	0	0	0	0	0	0	0	0	0	0	0.000	0.000	0.000	0.000	0.000	0.000	0.000	0.000	0.000	0.000	0.000	0.000	0.000	0.000	283	1076	79	62	62	0.000	0.000	9	70	0	0	10	52	0	0	100	1	
2	3	3	02: C-10   LM00002220	lmo0434	7197	5586	100	1021	844	613	46	47	6	93	85	0	541	439	309	15	15	3	82	78	0	0	0	0	0	0	0	0	0	0	0	0	0	0	0	0	0	0	0	0	0	0	0	0	0	0	0.000	0.000	0.000	0.000	0.000	0.000	0.000	0.000	0.000	0.000	0.000	0.000	0.000	0.000	283	1076	1501	1222	1222	0.000	0.000	975	526	0	0	798	424	0	0	100	1	
2	4	3	02: C-13   LM00000956	lmo0437	7447	5586	100	68	70	22	47	47	5	80	69	0	83	67	34	15	15	3	84	79	0	0	0	0	0	0	0	0	0	0	0	0	0	0	0	0	0	0	0	0	0	0	0	0	0	0	0.000	0.000	0.000	0.000	0.000	0.000	0.000	0.000	0.000	0.000	0.000	0.000	0.000	0.000	283	1076	89	75	75	0.000	0.000	21	68	0	0	23	52	0	0	100	1	
2	5	3	02: C-16   LM00002222	lmo0440	7697	5586	100	68	67	18	46	46	5	75	68	0	69	59	31	14	15	5	84	75	0	0	0	0	0	0	0	0	0	0	0	0	0	0	0	0	0	0	0	0	0	0	0	0	0	0	0.000	0.000	0.000	0.000	0.000	0.000	0.000	0.000	0.000	0.000	0.000	0.000	0.000	0.000	283	1076	77	66	66	0.000	0.000	22	55	0	0	21	45	0	0	100	1	
2	6	3	02: C-19   LM00000957	lmo0443	7947	5586	100	367	308	207	46	47	6	83	76	0	525	426	313	15	15	3	84	78	0	0	0	0	0	0	0	0	0	0	0	0	0	0	0	0	0	0	0	0	0	0	0	0	0	0	0.000	0.000	0.000	0.000	0.000	0.000	0.000	0.000	0.000	0.000	0.000	0.000	0.000	0.000	283	1076	831	673	673	0.000	0.000	321	510	0	0	262	411	0	0	100	1	
2	7	3	02: C-22   LM00002225	lmo0446	8197	5586	100	53	53	8	46	47	5	53	28	0	68	57	31	15	15	3	79	72	0	0	0	0	0	0	0	0	0	0	0	0	0	0	0	0	0	0	0	0	0	0	0	0	0	0	0.000	0.000	0.000	0.000	0.000	0.000	0.000	0.000	0.000	0.000	0.000	0.000	0.000	0.000	283	1076	60	49	49	0.000	0.000	7	53	0	0	7	42	0	0	100	1	
2	8	3	02: G-01   LM00000184	lmo0521	8447	5586	100	641	505	355	46	46	5	93	85	0	462	376	273	15	16	3	81	77	0	0	0	0	0	0	0	0	0	0	0	0	0	0	0	0	0	0	0	0	0	0	0	0	0	0	0.000	0.000	0.000	0.000	0.000	0.000	0.000	0.000	0.000	0.000	0.000	0.000	0.000	0.000	283	1076	1042	820	820	0.000	0.000	595	447	0	0	459	361	0	0	100	1	
2	9	3	02: G-04   LM00000978	lmo0524	8697	5586	100	758	611	407	48	48	5	87	82	0	877	662	456	16	17	4	82	78	0	0	0	0	0	0	0	0	0	0	0	0	0	0	0	0	0	0	0	0	0	0	0	0	0	0	0.000	0.000	0.000	0.000	0.000	0.000	0.000	0.000	0.000	0.000	0.000	0.000	0.000	0.000	283	1076	1571	1209	1209	0.000	0.000	710	861	0	0	563	646	0	0	100	1	
2	10	3	02: G-07   LM00000979	lmo0527	8947	5586	100	67	67	16	46	47	5	83	71	0	91	76	38	17	17	3	84	78	0	0	0	0	0	0	0	0	0	0	0	0	0	0	0	0	0	0	0	0	0	0	0	0	0	0	0.000	0.000	0.000	0.000	0.000	0.000	0.000	0.000	0.000	0.000	0.000	0.000	0.000	0.000	283	1076	95	80	80	0.000	0.000	21	74	0	0	21	59	0	0	100	1	
2	11	3	02: G-10   LM00000980	lmo0530	9197	5586	100	661	538	366	47	48	6	87	83	0	523	406	291	16	17	4	87	80	0	0	0	0	0	0	0	0	0	0	0	0	0	0	0	0	0	0	0	0	0	0	0	0	0	0	0.000	0.000	0.000	0.000	0.000	0.000	0.000	0.000	0.000	0.000	0.000	0.000	0.000	0.000	283	1076	1121	881	881	0.000	0.000	614	507	0	0	491	390	0	0	100	1	
2	12	3	02: G-13   LM00000982	lmo0533	9447	5586	100	54	56	13	47	48	6	54	33	0	76	64	32	15	16	6	80	75	0	0	0	0	0	0	0	0	0	0	0	0	0	0	0	0	0	0	0	0	0	0	0	0	0	0	0.000	0.000	0.000	0.000	0.000	0.000	0.000	0.000	0.000	0.000	0.000	0.000	0.000	0.000	283	1076	68	58	58	0.000	0.000	7	61	0	0	9	49	0	0	100	1	
2	13	3	02: G-16   LM00000985	lmo0536	9697	5586	100	156	137	72	48	48	6	75	68	0	174	139	91	15	16	5	77	71	0	0	0	0	0	0	0	0	0	0	0	0	0	0	0	0	0	0	0	0	0	0	0	0	0	0	0.000	0.000	0.000	0.000	0.000	0.000	0.000	0.000	0.000	0.000	0.000	0.000	0.000	0.000	283	1076	267	213	213	0.000	0.000	108	159	0	0	89	124	0	0	100	1	
2	14	3	02: G-19   LM00000189	lmo0539	9947	5586	100	4479	3482	2814	46	47	5	89	86	0	5334	3846	3017	15	16	4	87	81	0	0	0	0	0	0	0	0	0	0	0	0	0	0	0	0	0	0	0	0	0	0	0	0	0	0	0.000	0.000	0.000	0.000	0.000	0.000	0.000	0.000	0.000	0.000	0.000	0.000	0.000	0.000	283	1076	9752	7267	7267	0.000	0.000	4433	5319	0	0	3436	3831	0	0	100	1	
2	15	3	02: G-22   LM00002254	lmo0542	10197	5586	100	58	61	14	47	47	5	68	52	0	87	68	37	15	15	4	79	73	0	0	0	0	0	0	0	0	0	0	0	0	0	0	0	0	0	0	0	0	0	0	0	0	0	0	0.000	0.000	0.000	0.000	0.000	0.000	0.000	0.000	0.000	0.000	0.000	0.000	0.000	0.000	283	1076	83	67	67	0.000	0.000	11	72	0	0	14	53	0	0	100	1	
2	16	3	02: K-01   LM00002277	lmo0617	10447	5586	100	83	87	43	48	48	5	80	74	0	149	118	71	15	16	3	81	78	0	0	0	0	0	0	0	0	0	0	0	0	0	0	0	0	0	0	0	0	0	0	0	0	0	0	0.000	0.000	0.000	0.000	0.000	0.000	0.000	0.000	0.000	0.000	0.000	0.000	0.000	0.000	283	1076	169	142	142	0.000	0.000	35	134	0	0	39	103	0	0	100	1	
2	17	3	02: K-04   LM00002279	lmo0620	10697	5586	100	94	90	33	46	46	5	77	70	0	104	86	47	15	16	3	78	76	0	0	0	0	0	0	0	0	0	0	0	0	0	0	0	0	0	0	0	0	0	0	0	0	0	0	0.000	0.000	0.000	0.000	0.000	0.000	0.000	0.000	0.000	0.000	0.000	0.000	0.000	0.000	283	1076	137	115	115	0.000	0.000	48	89	0	0	44	71	0	0	100	1	
2	1	4	02: K-07   LM00002282	lmo0623	6697	5836	100	160	142	79	46	47	5	82	75	0	114	97	63	14	15	4	83	76	0	0	0	0	0	0	0	0	0	0	0	0	0	0	0	0	0	0	0	0	0	0	0	0	0	0	0.000	0.000	0.000	0.000	0.000	0.000	0.000	0.000	0.000	0.000	0.000	0.000	0.000	0.000	283	1076	214	179	179	0.000	0.000	114	100	0	0	96	83	0	0	100	1	
2	2	4	02: K-10   LM00000206	lmo0626	6947	5836	100	100	95	38	45	46	6	86	73	0	171	134	84	14	14	4	84	78	0	0	0	0	0	0	0	0	0	0	0	0	0	0	0	0	0	0	0	0	0	0	0	0	0	0	0.000	0.000	0.000	0.000	0.000	0.000	0.000	0.000	0.000	0.000	0.000	0.000	0.000	0.000	283	1076	212	170	170	0.000	0.000	55	157	0	0	50	120	0	0	100	1	
2	3	4	02: K-13   LM00001028	lmo0629	7197	5836	100	125	113	46	45	45	5	86	79	0	218	177	107	15	15	5	84	81	0	0	0	0	0	0	0	0	0	0	0	0	0	0	0	0	0	0	0	0	0	0	0	0	0	0	0.000	0.000	0.000	0.000	0.000	0.000	0.000	0.000	0.000	0.000	0.000	0.000	0.000	0.000	283	1076	283	230	230	0.000	0.000	80	203	0	0	68	162	0	0	100	1	
2	4	4	02: K-16   LM00002286	lmo0632	7447	5836	100	54	54	6	46	47	5	64	34	0	68	60	31	15	15	4	80	77	0	0	0	0	0	0	0	0	0	0	0	0	0	0	0	0	0	0	0	0	0	0	0	0	0	0	0.000	0.000	0.000	0.000	0.000	0.000	0.000	0.000	0.000	0.000	0.000	0.000	0.000	0.000	283	1076	61	53	53	0.000	0.000	8	53	0	0	8	45	0	0	100	1	
2	5	4	02: K-19   LM00001029	lmo0635	7697	5836	100	59	61	15	46	46	5	77	61	0	81	67	33	14	14	3	88	80	0	0	0	0	0	0	0	0	0	0	0	0	0	0	0	0	0	0	0	0	0	0	0	0	0	0	0.000	0.000	0.000	0.000	0.000	0.000	0.000	0.000	0.000	0.000	0.000	0.000	0.000	0.000	283	1076	80	68	68	0.000	0.000	13	67	0	0	15	53	0	0	100	1	
2	6	4	02: K-22   LM00002290	lmo0638	7947	5836	100	56	58	12	46	47	5	68	48	0	65	56	32	14	15	3	79	74	0	0	0	0	0	0	0	0	0	0	0	0	0	0	0	0	0	0	0	0	0	0	0	0	0	0	0.000	0.000	0.000	0.000	0.000	0.000	0.000	0.000	0.000	0.000	0.000	0.000	0.000	0.000	283	1076	61	54	54	0.000	0.000	10	51	0	0	12	42	0	0	100	1	
2	7	4	02: O-01   LM00000237	lmo0713	8197	5836	100	135	122	59	46	47	5	77	75	0	261	199	133	15	15	3	82	78	0	0	0	0	0	0	0	0	0	0	0	0	0	0	0	0	0	0	0	0	0	0	0	0	0	0	0.000	0.000	0.000	0.000	0.000	0.000	0.000	0.000	0.000	0.000	0.000	0.000	0.000	0.000	283	1076	335	260	260	0.000	0.000	89	246	0	0	76	184	0	0	100	1	
2	8	4	02: O-04   LM00001067	lmo0716	8447	5836	100	279	258	162	46	47	5	89	84	0	1247	944	698	15	15	3	84	80	0	0	0	0	0	0	0	0	0	0	0	0	0	0	0	0	0	0	0	0	0	0	0	0	0	0	0.000	0.000	0.000	0.000	0.000	0.000	0.000	0.000	0.000	0.000	0.000	0.000	0.000	0.000	283	1076	1465	1141	1141	0.000	0.000	233	1232	0	0	212	929	0	0	100	1	
2	9	4	02: O-07   LM00001068	lmo0719	8697	5836	100	387	303	200	47	47	5	83	77	0	275	209	146	15	16	5	81	76	0	0	0	0	0	0	0	0	0	0	0	0	0	0	0	0	0	0	0	0	0	0	0	0	0	0	0.000	0.000	0.000	0.000	0.000	0.000	0.000	0.000	0.000	0.000	0.000	0.000	0.000	0.000	283	1076	600	450	450	0.000	0.000	340	260	0	0	256	194	0	0	100	1	
2	10	4	02: O-10   LM00001071	lmo0722	8947	5836	100	3839	2979	2199	46	47	5	92	88	0	2033	1569	1168	16	16	3	86	81	0	0	0	0	0	0	0	0	0	0	0	0	0	0	0	0	0	0	0	0	0	0	0	0	0	0	0.000	0.000	0.000	0.000	0.000	0.000	0.000	0.000	0.000	0.000	0.000	0.000	0.000	0.000	283	1076	5810	4486	4486	0.000	0.000	3793	2017	0	0	2933	1553	0	0	100	1	
2	11	4	02: O-13   LM00002301	lmo0725	9197	5836	100	54	56	10	47	47	6	57	24	0	76	65	29	15	16	4	88	80	0	0	0	0	0	0	0	0	0	0	0	0	0	0	0	0	0	0	0	0	0	0	0	0	0	0	0.000	0.000	0.000	0.000	0.000	0.000	0.000	0.000	0.000	0.000	0.000	0.000	0.000	0.000	283	1076	68	59	59	0.000	0.000	7	61	0	0	9	50	0	0	100	1	
2	12	4	02: O-16   LM00001073	lmo0728	9447	5836	100	57	57	9	45	46	5	78	55	0	74	62	32	15	15	4	81	75	0	0	0	0	0	0	0	0	0	0	0	0	0	0	0	0	0	0	0	0	0	0	0	0	0	0	0.000	0.000	0.000	0.000	0.000	0.000	0.000	0.000	0.000	0.000	0.000	0.000	0.000	0.000	283	1076	71	59	59	0.000	0.000	12	59	0	0	12	47	0	0	100	1	
2	13	4	02: O-19   LM00001076	lmo0731	9697	5836	100	225	204	121	46	47	7	86	78	0	1121	886	661	15	16	6	82	80	0	0	0	0	0	0	0	0	0	0	0	0	0	0	0	0	0	0	0	0	0	0	0	0	0	0	0.000	0.000	0.000	0.000	0.000	0.000	0.000	0.000	0.000	0.000	0.000	0.000	0.000	0.000	283	1076	1285	1029	1029	0.000	0.000	179	1106	0	0	158	871	0	0	100	1	
2	14	4	02: O-22   LM00002303	lmo0734	9947	5836	100	53	54	9	46	46	5	66	33	0	77	63	36	15	16	5	73	70	0	0	0	0	0	0	0	0	0	0	0	0	0	0	0	0	0	0	0	0	0	0	0	0	0	0	0.000	0.000	0.000	0.000	0.000	0.000	0.000	0.000	0.000	0.000	0.000	0.000	0.000	0.000	283	1076	69	56	56	0.000	0.000	7	62	0	0	8	48	0	0	100	1	
2	15	4	03: C-01   LM00002328	lmo0805	10197	5836	100	54	56	10	46	47	6	69	31	0	75	61	30	14	15	4	83	76	0	0	0	0	0	0	0	0	0	0	0	0	0	0	0	0	0	0	0	0	0	0	0	0	0	0	0.000	0.000	0.000	0.000	0.000	0.000	0.000	0.000	0.000	0.000	0.000	0.000	0.000	0.000	283	1076	69	57	57	0.000	0.000	8	61	0	0	10	47	0	0	100	1	
2	16	4	03: C-04   LM00000260	lmo0808	10447	5836	100	69	74	24	46	46	5	78	75	0	151	128	75	15	16	3	83	81	0	0	0	0	0	0	0	0	0	0	0	0	0	0	0	0	0	0	0	0	0	0	0	0	0	0	0.000	0.000	0.000	0.000	0.000	0.000	0.000	0.000	0.000	0.000	0.000	0.000	0.000	0.000	283	1076	159	141	141	0.000	0.000	23	136	0	0	28	113	0	0	100	1	
2	17	4	03: C-07   LM00000262	lmo0811	10697	5836	100	366	300	182	46	46	5	89	86	0	781	616	410	15	15	3	85	80	0	0	0	0	0	0	0	0	0	0	0	0	0	0	0	0	0	0	0	0	0	0	0	0	0	0	0.000	0.000	0.000	0.000	0.000	0.000	0.000	0.000	0.000	0.000	0.000	0.000	0.000	0.000	283	1076	1086	855	855	0.000	0.000	320	766	0	0	254	601	0	0	100	1	
2	1	5	03: C-10   LM00001111	lmo0814	6697	6086	100	320	279	151	46	47	6	92	89	0	207	171	102	14	15	4	90	84	0	0	0	0	0	0	0	0	0	0	0	0	0	0	0	0	0	0	0	0	0	0	0	0	0	0	0.000	0.000	0.000	0.000	0.000	0.000	0.000	0.000	0.000	0.000	0.000	0.000	0.000	0.000	283	1076	467	390	390	0.000	0.000	274	193	0	0	233	157	0	0	100	1	
2	2	5	03: C-13   LM00001112	lmo0817	6947	6086	100	291	245	132	46	46	5	87	84	0	115	92	49	14	15	3	82	80	0	0	0	0	0	0	0	0	0	0	0	0	0	0	0	0	0	0	0	0	0	0	0	0	0	0	0.000	0.000	0.000	0.000	0.000	0.000	0.000	0.000	0.000	0.000	0.000	0.000	0.000	0.000	283	1076	346	277	277	0.000	0.000	245	101	0	0	199	78	0	0	100	1	
2	3	5	03: C-16   LM00001114	lmo0820	7197	6086	100	452	402	267	46	47	6	87	82	0	426	343	236	15	16	6	81	79	0	0	0	0	0	0	0	0	0	0	0	0	0	0	0	0	0	0	0	0	0	0	0	0	0	0	0.000	0.000	0.000	0.000	0.000	0.000	0.000	0.000	0.000	0.000	0.000	0.000	0.000	0.000	283	1076	817	684	684	0.000	0.000	406	411	0	0	356	328	0	0	100	1	
2	4	5	03: C-19   LM00000266	lmo0823	7447	6086	100	612	511	308	46	46	5	91	88	0	538	448	284	14	15	4	86	82	0	0	0	0	0	0	0	0	0	0	0	0	0	0	0	0	0	0	0	0	0	0	0	0	0	0	0.000	0.000	0.000	0.000	0.000	0.000	0.000	0.000	0.000	0.000	0.000	0.000	0.000	0.000	283	1076	1090	899	899	0.000	0.000	566	524	0	0	465	434	0	0	100	1	
2	5	5	03: C-22   LM00001118	lmo0826	7697	6086	100	156	144	74	46	46	6	87	78	0	148	130	83	14	16	14	75	72	0	0	0	0	0	0	0	0	0	0	0	0	0	0	0	0	0	0	0	0	0	0	0	0	0	0	0.000	0.000	0.000	0.000	0.000	0.000	0.000	0.000	0.000	0.000	0.000	0.000	0.000	0.000	283	1076	244	214	214	0.000	0.000	110	134	0	0	98	116	0	0	100	1	
2	6	5	03: G-01   LM00001149	lmo0901	7947	6086	100	55	56	10	46	47	5	64	43	0	65	53	27	14	15	4	81	73	0	0	0	0	0	0	0	0	0	0	0	0	0	0	0	0	0	0	0	0	0	0	0	0	0	0	0.000	0.000	0.000	0.000	0.000	0.000	0.000	0.000	0.000	0.000	0.000	0.000	0.000	0.000	283	1076	60	49	49	0.000	0.000	9	51	0	0	10	39	0	0	100	1	
2	7	5	03: G-04   LM00002351	lmo0904	8197	6086	100	73	74	23	46	47	6	73	62	0	74	64	35	15	16	5	78	73	0	0	0	0	0	0	0	0	0	0	0	0	0	0	0	0	0	0	0	0	0	0	0	0	0	0	0.000	0.000	0.000	0.000	0.000	0.000	0.000	0.000	0.000	0.000	0.000	0.000	0.000	0.000	283	1076	86	77	77	0.000	0.000	27	59	0	0	28	49	0	0	100	1	
2	8	5	03: G-07   LM00001153	lmo0907	8447	6086	100	1433	1098	739	46	47	5	90	89	0	1120	877	582	15	16	6	84	81	0	0	0	0	0	0	0	0	0	0	0	0	0	0	0	0	0	0	0	0	0	0	0	0	0	0	0.000	0.000	0.000	0.000	0.000	0.000	0.000	0.000	0.000	0.000	0.000	0.000	0.000	0.000	283	1076	2492	1914	1914	0.000	0.000	1387	1105	0	0	1052	862	0	0	100	1	
2	9	5	03: G-10   LM00002353	lmo0910	8697	6086	100	49	50	6	47	47	5	29	10	0	63	55	25	15	16	4	83	76	0	0	0	0	0	0	0	0	0	0	0	0	0	0	0	0	0	0	0	0	0	0	0	0	0	0	0.000	0.000	0.000	0.000	0.000	0.000	0.000	0.000	0.000	0.000	0.000	0.000	0.000	0.000	283	1076	50	43	43	0.000	0.000	2	48	0	0	3	40	0	0	100	1	
2	10	5	03: G-13   LM00001155	lmo0913	8947	6086	100	1497	1187	794	47	47	5	91	88	0	1508	1084	732	15	16	3	86	81	0	0	0	0	0	0	0	0	0	0	0	0	0	0	0	0	0	0	0	0	0	0	0	0	0	0	0.000	0.000	0.000	0.000	0.000	0.000	0.000	0.000	0.000	0.000	0.000	0.000	0.000	0.000	283	1076	2943	2209	2209	0.000	0.000	1450	1493	0	0	1140	1069	0	0	100	1	
2	11	5	03: G-16   LM00001156	lmo0916	9197	6086	100	123	114	60	46	46	5	77	69	0	444	346	280	16	16	4	79	74	0	0	0	0	0	0	0	0	0	0	0	0	0	0	0	0	0	0	0	0	0	0	0	0	0	0	0.000	0.000	0.000	0.000	0.000	0.000	0.000	0.000	0.000	0.000	0.000	0.000	0.000	0.000	283	1076	505	398	398	0.000	0.000	77	428	0	0	68	330	0	0	100	1	
2	12	5	03: G-19   LM00001159	lmo0919	9447	6086	100	67	68	20	45	46	5	73	66	0	102	83	48	15	15	3	85	78	0	0	0	0	0	0	0	0	0	0	0	0	0	0	0	0	0	0	0	0	0	0	0	0	0	0	0.000	0.000	0.000	0.000	0.000	0.000	0.000	0.000	0.000	0.000	0.000	0.000	0.000	0.000	283	1076	109	91	91	0.000	0.000	22	87	0	0	23	68	0	0	100	1	
2	13	5	03: G-22   LM00000290	lmo0922	9697	6086	100	276	231	161	46	46	6	81	74	0	169	136	96	15	15	3	80	75	0	0	0	0	0	0	0	0	0	0	0	0	0	0	0	0	0	0	0	0	0	0	0	0	0	0	0.000	0.000	0.000	0.000	0.000	0.000	0.000	0.000	0.000	0.000	0.000	0.000	0.000	0.000	283	1076	384	306	306	0.000	0.000	230	154	0	0	185	121	0	0	100	1	
2	14	5	03: K-01   LM00001199	lmo0997	9947	6086	100	393	323	227	46	47	6	82	75	0	702	599	469	15	16	4	80	75	0	0	0	0	0	0	0	0	0	0	0	0	0	0	0	0	0	0	0	0	0	0	0	0	0	0	0.000	0.000	0.000	0.000	0.000	0.000	0.000	0.000	0.000	0.000	0.000	0.000	0.000	0.000	283	1076	1034	861	861	0.000	0.000	347	687	0	0	277	584	0	0	100	1	
2	15	5	03: K-04   LM00001201	lmo1000	10197	6086	100	137	135	69	45	46	5	88	81	0	107	90	50	15	15	3	79	77	0	0	0	0	0	0	0	0	0	0	0	0	0	0	0	0	0	0	0	0	0	0	0	0	0	0	0.000	0.000	0.000	0.000	0.000	0.000	0.000	0.000	0.000	0.000	0.000	0.000	0.000	0.000	283	1076	184	165	165	0.000	0.000	92	92	0	0	90	75	0	0	100	1	
2	16	5	03: K-07   LM00000304	lmo1003	10447	6086	100	801	630	446	46	47	5	86	82	0	1777	1277	927	14	15	3	93	84	0	0	0	0	0	0	0	0	0	0	0	0	0	0	0	0	0	0	0	0	0	0	0	0	0	0	0.000	0.000	0.000	0.000	0.000	0.000	0.000	0.000	0.000	0.000	0.000	0.000	0.000	0.000	283	1076	2518	1847	1847	0.000	0.000	755	1763	0	0	584	1263	0	0	100	1	
2	17	5	03: K-10   LM00002379	lmo1006	10697	6086	100	55	56	9	46	46	5	69	45	0	75	63	31	15	15	3	81	77	0	0	0	0	0	0	0	0	0	0	0	0	0	0	0	0	0	0	0	0	0	0	0	0	0	0	0.000	0.000	0.000	0.000	0.000	0.000	0.000	0.000	0.000	0.000	0.000	0.000	0.000	0.000	283	1076	69	58	58	0.000	0.000	9	60	0	0	10	48	0	0	100	1	
2	1	6	03: K-13   LM00001205	lmo1009	6697	6336	100	279	245	123	46	46	5	88	88	0	155	135	70	14	15	3	89	86	0	0	0	0	0	0	0	0	0	0	0	0	0	0	0	0	0	0	0	0	0	0	0	0	0	0	0.000	0.000	0.000	0.000	0.000	0.000	0.000	0.000	0.000	0.000	0.000	0.000	0.000	0.000	283	1076	374	320	320	0.000	0.000	233	141	0	0	199	121	0	0	100	1	
2	2	6	03: K-16   LM00000306	lmo1012	6947	6336	100	189	174	99	46	47	5	86	79	0	292	244	165	14	15	4	88	83	0	0	0	0	0	0	0	0	0	0	0	0	0	0	0	0	0	0	0	0	0	0	0	0	0	0	0.000	0.000	0.000	0.000	0.000	0.000	0.000	0.000	0.000	0.000	0.000	0.000	0.000	0.000	283	1076	421	358	358	0.000	0.000	143	278	0	0	128	230	0	0	100	1	
2	3	6	03: K-19   LM00000309	lmo1015	7197	6336	100	286	248	147	46	46	5	86	82	0	606	453	329	14	15	3	89	84	0	0	0	0	0	0	0	0	0	0	0	0	0	0	0	0	0	0	0	0	0	0	0	0	0	0	0.000	0.000	0.000	0.000	0.000	0.000	0.000	0.000	0.000	0.000	0.000	0.000	0.000	0.000	283	1076	832	641	641	0.000	0.000	240	592	0	0	202	439	0	0	100	1	
2	4	6	03: K-22   LM00002381	lmo1018	7447	6336	100	110	100	41	47	47	5	83	74	0	113	98	62	14	15	3	81	78	0	0	0	0	0	0	0	0	0	0	0	0	0	0	0	0	0	0	0	0	0	0	0	0	0	0	0.000	0.000	0.000	0.000	0.000	0.000	0.000	0.000	0.000	0.000	0.000	0.000	0.000	0.000	283	1076	162	137	137	0.000	0.000	63	99	0	0	53	84	0	0	100	1	
2	5	6	03: O-01   LM00000321	lmo1093	7697	6336	100	590	505	289	46	47	5	93	88	0	411	339	198	14	15	5	87	83	0	0	0	0	0	0	0	0	0	0	0	0	0	0	0	0	0	0	0	0	0	0	0	0	0	0	0.000	0.000	0.000	0.000	0.000	0.000	0.000	0.000	0.000	0.000	0.000	0.000	0.000	0.000	283	1076	941	784	784	0.000	0.000	544	397	0	0	459	325	0	0	100	1	
2	6	6	03: O-04   LM00000322	lmo1096	7947	6336	100	695	539	389	45	46	4	89	86	0	396	294	223	14	15	3	86	78	0	0	0	0	0	0	0	0	0	0	0	0	0	0	0	0	0	0	0	0	0	0	0	0	0	0	0.000	0.000	0.000	0.000	0.000	0.000	0.000	0.000	0.000	0.000	0.000	0.000	0.000	0.000	283	1076	1032	774	774	0.000	0.000	650	382	0	0	494	280	0	0	100	1	
2	7	6	03: O-07   LM00002426	lmo1099	8197	6336	100	54	55	9	46	47	6	60	38	0	72	62	27	15	16	4	84	81	0	0	0	0	0	0	0	0	0	0	0	0	0	0	0	0	0	0	0	0	0	0	0	0	0	0	0.000	0.000	0.000	0.000	0.000	0.000	0.000	0.000	0.000	0.000	0.000	0.000	0.000	0.000	283	1076	65	56	56	0.000	0.000	8	57	0	0	9	47	0	0	100	1	
2	8	6	03: O-10   LM00002429	lmo1102	8447	6336	100	49	49	6	47	47	5	25	7	0	58	49	23	14	15	5	80	74	0	0	0	0	0	0	0	0	0	0	0	0	0	0	0	0	0	0	0	0	0	0	0	0	0	0	0.000	0.000	0.000	0.000	0.000	0.000	0.000	0.000	0.000	0.000	0.000	0.000	0.000	0.000	283	1076	46	37	37	0.000	0.000	2	44	0	0	2	35	0	0	100	1	
2	9	6	03: O-13   LM00002432	lmo1105	8697	6336	100	51	53	7	46	46	5	57	29	0	74	59	31	14	15	3	82	74	0	0	0	0	0	0	0	0	0	0	0	0	0	0	0	0	0	0	0	0	0	0	0	0	0	0	0.000	0.000	0.000	0.000	0.000	0.000	0.000	0.000	0.000	0.000	0.000	0.000	0.000	0.000	283	1076	65	52	52	0.000	0.000	5	60	0	0	7	45	0	0	100	1	
2	10	6	03: O-16   LM00002435	lmo1108	8947	6336	100	52	52	8	46	47	7	45	12	0	60	52	25	15	15	4	79	75	0	0	0	0	0	0	0	0	0	0	0	0	0	0	0	0	0	0	0	0	0	0	0	0	0	0	0.000	0.000	0.000	0.000	0.000	0.000	0.000	0.000	0.000	0.000	0.000	0.000	0.000	0.000	283	1076	51	43	43	0.000	0.000	6	45	0	0	6	37	0	0	100	1	
2	11	6	03: O-19   LM00002438	lmo1111	9197	6336	100	54	55	8	45	46	5	77	43	0	74	62	33	15	15	3	81	77	0	0	0	0	0	0	0	0	0	0	0	0	0	0	0	0	0	0	0	0	0	0	0	0	0	0	0.000	0.000	0.000	0.000	0.000	0.000	0.000	0.000	0.000	0.000	0.000	0.000	0.000	0.000	283	1076	68	57	57	0.000	0.000	9	59	0	0	10	47	0	0	100	1	
2	12	6	03: O-22   LM00002441	lmo1114	9447	6336	100	52	54	12	46	47	5	52	24	0	73	59	29	15	15	5	77	76	0	0	0	0	0	0	0	0	0	0	0	0	0	0	0	0	0	0	0	0	0	0	0	0	0	0	0.000	0.000	0.000	0.000	0.000	0.000	0.000	0.000	0.000	0.000	0.000	0.000	0.000	0.000	283	1076	64	52	52	0.000	0.000	6	58	0	0	8	44	0	0	100	1	
2	13	6	04: C-01   LM00000346	lmo1185	9697	6336	100	56	57	9	45	46	5	85	57	0	64	57	25	14	15	4	87	79	0	0	0	0	0	0	0	0	0	0	0	0	0	0	0	0	0	0	0	0	0	0	0	0	0	0	0.000	0.000	0.000	0.000	0.000	0.000	0.000	0.000	0.000	0.000	0.000	0.000	0.000	0.000	283	1076	61	55	55	0.000	0.000	11	50	0	0	12	43	0	0	100	1	
2	14	6	04: C-04   LM00002459	lmo1188	9947	6336	100	59	61	13	46	47	6	73	52	0	77	66	34	15	16	7	79	72	0	0	0	0	0	0	0	0	0	0	0	0	0	0	0	0	0	0	0	0	0	0	0	0	0	0	0.000	0.000	0.000	0.000	0.000	0.000	0.000	0.000	0.000	0.000	0.000	0.000	0.000	0.000	283	1076	75	66	66	0.000	0.000	13	62	0	0	15	51	0	0	100	1	
2	15	6	04: C-07   LM00001264	lmo1191	10197	6336	100	56	58	13	46	46	7	59	42	0	107	86	46	14	15	5	81	76	0	0	0	0	0	0	0	0	0	0	0	0	0	0	0	0	0	0	0	0	0	0	0	0	0	0	0.000	0.000	0.000	0.000	0.000	0.000	0.000	0.000	0.000	0.000	0.000	0.000	0.000	0.000	283	1076	103	84	84	0.000	0.000	10	93	0	0	12	72	0	0	100	1	
2	16	6	04: C-10   LM00001266	lmo1194	10447	6336	100	61	61	12	46	46	5	80	69	0	82	71	34	15	15	3	88	83	0	0	0	0	0	0	0	0	0	0	0	0	0	0	0	0	0	0	0	0	0	0	0	0	0	0	0.000	0.000	0.000	0.000	0.000	0.000	0.000	0.000	0.000	0.000	0.000	0.000	0.000	0.000	283	1076	82	71	71	0.000	0.000	15	67	0	0	15	56	0	0	100	1	
2	17	6	04: C-13   LM00002463	lmo1197	10697	6336	100	55	57	12	46	46	5	65	48	0	82	70	35	14	15	3	86	82	0	0	0	0	0	0	0	0	0	0	0	0	0	0	0	0	0	0	0	0	0	0	0	0	0	0	0.000	0.000	0.000	0.000	0.000	0.000	0.000	0.000	0.000	0.000	0.000	0.000	0.000	0.000	283	1076	77	67	67	0.000	0.000	9	68	0	0	11	56	0	0	100	1	
2	1	7	04: C-16   LM00002465	lmo1200	6697	6586	100	60	62	15	46	46	5	71	61	0	93	80	44	14	15	4	84	78	0	0	0	0	0	0	0	0	0	0	0	0	0	0	0	0	0	0	0	0	0	0	0	0	0	0	0.000	0.000	0.000	0.000	0.000	0.000	0.000	0.000	0.000	0.000	0.000	0.000	0.000	0.000	283	1076	93	82	82	0.000	0.000	14	79	0	0	16	66	0	0	100	1	
2	2	7	04: C-19   LM00001269	lmo1203	6947	6586	100	54	55	10	47	47	5	54	33	0	73	61	29	14	15	3	88	82	0	0	0	0	0	0	0	0	0	0	0	0	0	0	0	0	0	0	0	0	0	0	0	0	0	0	0.000	0.000	0.000	0.000	0.000	0.000	0.000	0.000	0.000	0.000	0.000	0.000	0.000	0.000	283	1076	66	55	55	0.000	0.000	7	59	0	0	8	47	0	0	100	1	
2	3	7	04: C-22   LM00001272	lmo1206	7197	6586	100	51	51	6	46	47	6	47	10	0	74	63	27	14	15	6	81	80	0	0	0	0	0	0	0	0	0	0	0	0	0	0	0	0	0	0	0	0	0	0	0	0	0	0	0.000	0.000	0.000	0.000	0.000	0.000	0.000	0.000	0.000	0.000	0.000	0.000	0.000	0.000	283	1076	65	54	54	0.000	0.000	5	60	0	0	5	49	0	0	100	1	
2	4	7	04: G-01   LM00000368	lmo1281	7447	6586	100	239	206	112	47	47	5	83	79	0	197	163	100	15	15	4	85	80	0	0	0	0	0	0	0	0	0	0	0	0	0	0	0	0	0	0	0	0	0	0	0	0	0	0	0.000	0.000	0.000	0.000	0.000	0.000	0.000	0.000	0.000	0.000	0.000	0.000	0.000	0.000	283	1076	374	307	307	0.000	0.000	192	182	0	0	159	148	0	0	100	1	
2	5	7	04: G-04   LM00001314	lmo1284	7697	6586	100	65	66	14	46	46	5	85	75	0	85	73	34	14	14	3	88	83	0	0	0	0	0	0	0	0	0	0	0	0	0	0	0	0	0	0	0	0	0	0	0	0	0	0	0.000	0.000	0.000	0.000	0.000	0.000	0.000	0.000	0.000	0.000	0.000	0.000	0.000	0.000	283	1076	90	79	79	0.000	0.000	19	71	0	0	20	59	0	0	100	1	
2	6	7	04: G-07   LM00001316	lmo1287	7947	6586	100	640	504	353	46	46	5	90	83	0	705	499	358	14	15	3	85	82	0	0	0	0	0	0	0	0	0	0	0	0	0	0	0	0	0	0	0	0	0	0	0	0	0	0	0.000	0.000	0.000	0.000	0.000	0.000	0.000	0.000	0.000	0.000	0.000	0.000	0.000	0.000	283	1076	1285	943	943	0.000	0.000	594	691	0	0	458	485	0	0	100	1	
2	7	7	04: G-10   LM00002484	lmo1290	8197	6586	100	50	51	6	46	47	5	45	13	0	70	57	27	15	15	9	75	70	0	0	0	0	0	0	0	0	0	0	0	0	0	0	0	0	0	0	0	0	0	0	0	0	0	0	0.000	0.000	0.000	0.000	0.000	0.000	0.000	0.000	0.000	0.000	0.000	0.000	0.000	0.000	283	1076	59	47	47	0.000	0.000	4	55	0	0	5	42	0	0	100	1	
2	8	7	04: G-13   LM00001318	lmo1293	8447	6586	100	4920	3703	2857	47	47	4	94	91	0	5374	3907	2965	15	15	3	87	85	0	0	0	0	0	0	0	0	0	0	0	0	0	0	0	0	0	0	0	0	0	0	0	0	0	0	0.000	0.000	0.000	0.000	0.000	0.000	0.000	0.000	0.000	0.000	0.000	0.000	0.000	0.000	283	1076	10232	7548	7548	0.000	0.000	4873	5359	0	0	3656	3892	0	0	100	1	
2	9	7	04: G-16   LM00001320	lmo1296	8697	6586	100	86	89	36	47	47	5	80	70	0	115	100	62	15	16	4	82	77	0	0	0	0	0	0	0	0	0	0	0	0	0	0	0	0	0	0	0	0	0	0	0	0	0	0	0.000	0.000	0.000	0.000	0.000	0.000	0.000	0.000	0.000	0.000	0.000	0.000	0.000	0.000	283	1076	139	127	127	0.000	0.000	39	100	0	0	42	85	0	0	100	1	
2	10	7	04: G-19   LM00000372	lmo1299	8947	6586	100	1576	1136	814	46	47	5	94	86	0	2025	1466	1076	15	15	3	82	80	0	0	0	0	0	0	0	0	0	0	0	0	0	0	0	0	0	0	0	0	0	0	0	0	0	0	0.000	0.000	0.000	0.000	0.000	0.000	0.000	0.000	0.000	0.000	0.000	0.000	0.000	0.000	283	1076	3540	2541	2541	0.000	0.000	1530	2010	0	0	1090	1451	0	0	100	1	
2	11	7	04: G-22   LM00001321	lmo1302	9197	6586	100	469	421	309	46	47	6	81	78	0	494	407	308	15	16	4	76	75	0	0	0	0	0	0	0	0	0	0	0	0	0	0	0	0	0	0	0	0	0	0	0	0	0	0	0.000	0.000	0.000	0.000	0.000	0.000	0.000	0.000	0.000	0.000	0.000	0.000	0.000	0.000	283	1076	902	767	767	0.000	0.000	423	479	0	0	375	392	0	0	100	1	
2	12	7	04: K-01   LM00001361	lmo1377	9447	6586	100	662	518	354	46	47	5	85	82	0	370	284	200	14	15	3	86	80	0	0	0	0	0	0	0	0	0	0	0	0	0	0	0	0	0	0	0	0	0	0	0	0	0	0	0.000	0.000	0.000	0.000	0.000	0.000	0.000	0.000	0.000	0.000	0.000	0.000	0.000	0.000	283	1076	972	742	742	0.000	0.000	616	356	0	0	472	270	0	0	100	1	
2	13	7	04: K-04   LM00001363	lmo1380	9697	6586	100	773	622	420	46	47	5	90	86	0	423	323	207	14	15	4	83	79	0	0	0	0	0	0	0	0	0	0	0	0	0	0	0	0	0	0	0	0	0	0	0	0	0	0	0.000	0.000	0.000	0.000	0.000	0.000	0.000	0.000	0.000	0.000	0.000	0.000	0.000	0.000	283	1076	1136	885	885	0.000	0.000	727	409	0	0	576	309	0	0	100	1	
2	14	7	04: K-07   LM00001365	lmo1383	9947	6586	100	53	54	8	47	48	6	48	27	0	65	55	27	15	16	6	76	72	0	0	0	0	0	0	0	0	0	0	0	0	0	0	0	0	0	0	0	0	0	0	0	0	0	0	0.000	0.000	0.000	0.000	0.000	0.000	0.000	0.000	0.000	0.000	0.000	0.000	0.000	0.000	283	1076	56	47	47	0.000	0.000	6	50	0	0	7	40	0	0	100	1	
2	15	7	04: K-10   LM00001367	lmo1386	10197	6586	100	62	65	19	45	47	5	79	65	0	71	59	30	14	15	4	81	75	0	0	0	0	0	0	0	0	0	0	0	0	0	0	0	0	0	0	0	0	0	0	0	0	0	0	0.000	0.000	0.000	0.000	0.000	0.000	0.000	0.000	0.000	0.000	0.000	0.000	0.000	0.000	283	1076	74	65	65	0.000	0.000	17	57	0	0	20	45	0	0	100	1	
2	16	7	04: K-13   LM00000391	lmo1389	10447	6586	100	649	497	368	47	47	5	84	77	0	463	334	241	14	15	3	81	73	0	0	0	0	0	0	0	0	0	0	0	0	0	0	0	0	0	0	0	0	0	0	0	0	0	0	0.000	0.000	0.000	0.000	0.000	0.000	0.000	0.000	0.000	0.000	0.000	0.000	0.000	0.000	283	1076	1051	770	770	0.000	0.000	602	449	0	0	450	320	0	0	100	1	
2	17	7	04: K-16   LM00001368	lmo1392	10697	6586	100	247	209	134	46	47	5	80	73	0	266	216	160	15	15	3	77	75	0	0	0	0	0	0	0	0	0	0	0	0	0	0	0	0	0	0	0	0	0	0	0	0	0	0	0.000	0.000	0.000	0.000	0.000	0.000	0.000	0.000	0.000	0.000	0.000	0.000	0.000	0.000	283	1076	452	364	364	0.000	0.000	201	251	0	0	163	201	0	0	100	1	
2	1	8	04: K-19   LM00001370	lmo1395	6697	6836	100	873	691	491	46	46	5	92	84	0	779	554	402	15	15	3	86	83	0	0	0	0	0	0	0	0	0	0	0	0	0	0	0	0	0	0	0	0	0	0	0	0	0	0	0.000	0.000	0.000	0.000	0.000	0.000	0.000	0.000	0.000	0.000	0.000	0.000	0.000	0.000	283	1076	1591	1184	1184	0.000	0.000	827	764	0	0	645	539	0	0	100	1	
2	2	8	04: K-22   LM00001372	lmo1398	6947	6836	100	732	629	422	46	47	5	88	86	0	664	530	384	14	15	2	89	85	0	0	0	0	0	0	0	0	0	0	0	0	0	0	0	0	0	0	0	0	0	0	0	0	0	0	0.000	0.000	0.000	0.000	0.000	0.000	0.000	0.000	0.000	0.000	0.000	0.000	0.000	0.000	283	1076	1336	1099	1099	0.000	0.000	686	650	0	0	583	516	0	0	100	1	
2	3	8	04: O-01   LM00000408	lmo1473	7197	6836	100	7841	5849	4078	46	47	5	98	94	0	3184	2458	1667	14	15	3	93	89	0	0	0	0	0	0	0	0	0	0	0	0	0	0	0	0	0	0	0	0	0	0	0	0	0	0	0.000	0.000	0.000	0.000	0.000	0.000	0.000	0.000	0.000	0.000	0.000	0.000	0.000	0.000	283	1076	10965	8247	8247	0.000	0.000	7795	3170	0	0	5803	2444	0	0	100	1	
2	4	8	04: O-04   LM00001421	lmo1476	7447	6836	100	56	58	12	46	47	5	75	56	0	77	62	28	14	15	3	89	83	0	0	0	0	0	0	0	0	0	0	0	0	0	0	0	0	0	0	0	0	0	0	0	0	0	0	0.000	0.000	0.000	0.000	0.000	0.000	0.000	0.000	0.000	0.000	0.000	0.000	0.000	0.000	283	1076	73	60	60	0.000	0.000	10	63	0	0	12	48	0	0	100	1	
2	5	8	04: O-07   LM00000411	lmo1479	7697	6836	100	344	293	175	46	47	5	88	83	0	211	170	103	14	15	3	89	84	0	0	0	0	0	0	0	0	0	0	0	0	0	0	0	0	0	0	0	0	0	0	0	0	0	0	0.000	0.000	0.000	0.000	0.000	0.000	0.000	0.000	0.000	0.000	0.000	0.000	0.000	0.000	283	1076	495	403	403	0.000	0.000	298	197	0	0	247	156	0	0	100	1	
2	6	8	04: O-10   LM00002525	lmo1482	7947	6836	100	111	99	35	47	48	5	83	78	0	132	105	56	14	15	6	85	79	0	0	0	0	0	0	0	0	0	0	0	0	0	0	0	0	0	0	0	0	0	0	0	0	0	0	0.000	0.000	0.000	0.000	0.000	0.000	0.000	0.000	0.000	0.000	0.000	0.000	0.000	0.000	283	1076	182	143	143	0.000	0.000	64	118	0	0	52	91	0	0	100	1	
2	7	8	04: O-13   LM00001423	lmo1485	8197	6836	100	65	66	18	46	47	5	77	64	0	103	84	47	15	15	3	84	76	0	0	0	0	0	0	0	0	0	0	0	0	0	0	0	0	0	0	0	0	0	0	0	0	0	0	0.000	0.000	0.000	0.000	0.000	0.000	0.000	0.000	0.000	0.000	0.000	0.000	0.000	0.000	283	1076	107	89	89	0.000	0.000	19	88	0	0	20	69	0	0	100	1	
2	8	8	04: O-16   LM00001425	lmo1488	8447	6836	100	501	418	266	47	47	5	86	84	0	546	439	293	15	15	3	82	78	0	0	0	0	0	0	0	0	0	0	0	0	0	0	0	0	0	0	0	0	0	0	0	0	0	0	0.000	0.000	0.000	0.000	0.000	0.000	0.000	0.000	0.000	0.000	0.000	0.000	0.000	0.000	283	1076	985	795	795	0.000	0.000	454	531	0	0	371	424	0	0	100	1	
2	9	8	04: O-19   LM00001426	lmo1491	8697	6836	100	159	142	70	47	47	6	89	81	0	137	114	69	14	15	4	88	83	0	0	0	0	0	0	0	0	0	0	0	0	0	0	0	0	0	0	0	0	0	0	0	0	0	0	0.000	0.000	0.000	0.000	0.000	0.000	0.000	0.000	0.000	0.000	0.000	0.000	0.000	0.000	283	1076	235	195	195	0.000	0.000	112	123	0	0	95	100	0	0	100	1	
2	10	8	04: O-22   LM00002529	lmo1494	8947	6836	100	68	70	21	46	47	7	72	62	0	75	64	38	14	15	6	73	70	0	0	0	0	0	0	0	0	0	0	0	0	0	0	0	0	0	0	0	0	0	0	0	0	0	0	0.000	0.000	0.000	0.000	0.000	0.000	0.000	0.000	0.000	0.000	0.000	0.000	0.000	0.000	283	1076	83	74	74	0.000	0.000	22	61	0	0	24	50	0	0	100	1	
2	11	8	05: C-01   LM00001469	lmo1565	9197	6836	100	114	108	46	45	46	6	83	76	0	105	91	55	15	15	4	84	80	0	0	0	0	0	0	0	0	0	0	0	0	0	0	0	0	0	0	0	0	0	0	0	0	0	0	0.000	0.000	0.000	0.000	0.000	0.000	0.000	0.000	0.000	0.000	0.000	0.000	0.000	0.000	283	1076	159	139	139	0.000	0.000	69	90	0	0	63	76	0	0	100	1	
2	12	8	05: C-04   LM00001472	lmo1568	9447	6836	100	202	172	93	46	46	5	89	79	0	110	93	55	14	15	3	86	84	0	0	0	0	0	0	0	0	0	0	0	0	0	0	0	0	0	0	0	0	0	0	0	0	0	0	0.000	0.000	0.000	0.000	0.000	0.000	0.000	0.000	0.000	0.000	0.000	0.000	0.000	0.000	283	1076	252	205	205	0.000	0.000	156	96	0	0	126	79	0	0	100	1	
2	13	8	05: C-07   LM00000435	lmo1571	9697	6836	100	1532	1206	841	46	46	5	91	88	0	1280	963	654	15	15	4	84	80	0	0	0	0	0	0	0	0	0	0	0	0	0	0	0	0	0	0	0	0	0	0	0	0	0	0	0.000	0.000	0.000	0.000	0.000	0.000	0.000	0.000	0.000	0.000	0.000	0.000	0.000	0.000	283	1076	2751	2108	2108	0.000	0.000	1486	1265	0	0	1160	948	0	0	100	1	
2	14	8	05: C-10   LM00000436	lmo1574	9947	6836	100	216	187	100	47	47	5	80	75	0	130	112	66	15	16	6	79	76	0	0	0	0	0	0	0	0	0	0	0	0	0	0	0	0	0	0	0	0	0	0	0	0	0	0	0.000	0.000	0.000	0.000	0.000	0.000	0.000	0.000	0.000	0.000	0.000	0.000	0.000	0.000	283	1076	284	237	237	0.000	0.000	169	115	0	0	140	97	0	0	100	1	
2	15	8	05: C-13   LM00000437	lmo1577	10197	6836	100	504	416	262	47	47	5	88	83	0	240	192	120	15	16	5	82	80	0	0	0	0	0	0	0	0	0	0	0	0	0	0	0	0	0	0	0	0	0	0	0	0	0	0	0.000	0.000	0.000	0.000	0.000	0.000	0.000	0.000	0.000	0.000	0.000	0.000	0.000	0.000	283	1076	682	546	546	0.000	0.000	457	225	0	0	369	177	0	0	100	1	
2	16	8	05: C-16   LM00001480	lmo1580	10447	6836	100	134	126	58	46	47	6	81	74	0	177	141	81	15	16	13	76	73	0	0	0	0	0	0	0	0	0	0	0	0	0	0	0	0	0	0	0	0	0	0	0	0	0	0	0.000	0.000	0.000	0.000	0.000	0.000	0.000	0.000	0.000	0.000	0.000	0.000	0.000	0.000	283	1076	250	206	206	0.000	0.000	88	162	0	0	80	126	0	0	100	1	
2	17	8	05: C-19   LM00000440	lmo1583	10697	6836	100	313	250	148	47	47	5	88	82	0	791	552	395	14	15	3	84	82	0	0	0	0	0	0	0	0	0	0	0	0	0	0	0	0	0	0	0	0	0	0	0	0	0	0	0.000	0.000	0.000	0.000	0.000	0.000	0.000	0.000	0.000	0.000	0.000	0.000	0.000	0.000	283	1076	1043	741	741	0.000	0.000	266	777	0	0	203	538	0	0	100	1	
2	1	9	05: C-22   LM00000442	lmo1586	6697	7086	100	1317	985	708	46	46	5	95	92	0	692	502	377	15	15	3	89	83	0	0	0	0	0	0	0	0	0	0	0	0	0	0	0	0	0	0	0	0	0	0	0	0	0	0	0.000	0.000	0.000	0.000	0.000	0.000	0.000	0.000	0.000	0.000	0.000	0.000	0.000	0.000	283	1076	1948	1426	1426	0.000	0.000	1271	677	0	0	939	487	0	0	100	1	
2	2	9	05: G-01   LM00001523	lmo1661	6947	7086	100	49	50	6	46	47	5	42	18	0	69	54	28	14	15	3	82	75	0	0	0	0	0	0	0	0	0	0	0	0	0	0	0	0	0	0	0	0	0	0	0	0	0	0	0.000	0.000	0.000	0.000	0.000	0.000	0.000	0.000	0.000	0.000	0.000	0.000	0.000	0.000	283	1076	58	44	44	0.000	0.000	3	55	0	0	4	40	0	0	100	1	
2	3	9	05: G-04   LM00001525	lmo1664	7197	7086	100	49	50	5	46	47	5	40	16	0	69	57	26	15	15	3	87	81	0	0	0	0	0	0	0	0	0	0	0	0	0	0	0	0	0	0	0	0	0	0	0	0	0	0	0.000	0.000	0.000	0.000	0.000	0.000	0.000	0.000	0.000	0.000	0.000	0.000	0.000	0.000	283	1076	57	46	46	0.000	0.000	3	54	0	0	4	42	0	0	100	1	
2	4	9	05: G-07   LM00001527	lmo1667	7447	7086	100	70	68	16	46	46	5	79	71	0	69	60	27	14	15	3	88	81	0	0	0	0	0	0	0	0	0	0	0	0	0	0	0	0	0	0	0	0	0	0	0	0	0	0	0.000	0.000	0.000	0.000	0.000	0.000	0.000	0.000	0.000	0.000	0.000	0.000	0.000	0.000	283	1076	79	68	68	0.000	0.000	24	55	0	0	22	46	0	0	100	1	
2	5	9	05: G-10   LM00002563	lmo1670	7697	7086	100	62	63	13	46	47	5	76	66	0	68	56	27	14	15	3	88	81	0	0	0	0	0	0	0	0	0	0	0	0	0	0	0	0	0	0	0	0	0	0	0	0	0	0	0.000	0.000	0.000	0.000	0.000	0.000	0.000	0.000	0.000	0.000	0.000	0.000	0.000	0.000	283	1076	70	59	59	0.000	0.000	16	54	0	0	17	42	0	0	100	1	
2	6	9	05: G-13   LM00000456	lmo1673	7947	7086	100	2058	1610	967	46	47	5	96	95	0	2018	1589	912	14	15	4	95	90	0	0	0	0	0	0	0	0	0	0	0	0	0	0	0	0	0	0	0	0	0	0	0	0	0	0	0.000	0.000	0.000	0.000	0.000	0.000	0.000	0.000	0.000	0.000	0.000	0.000	0.000	0.000	283	1076	4016	3139	3139	0.000	0.000	2012	2004	0	0	1564	1575	0	0	100	1	
2	7	9	05: G-16   LM00000457	lmo1676	8197	7086	100	659	544	322	46	47	5	93	90	0	415	337	199	14	15	3	91	86	0	0	0	0	0	0	0	0	0	0	0	0	0	0	0	0	0	0	0	0	0	0	0	0	0	0	0.000	0.000	0.000	0.000	0.000	0.000	0.000	0.000	0.000	0.000	0.000	0.000	0.000	0.000	283	1076	1014	821	821	0.000	0.000	613	401	0	0	498	323	0	0	100	1	
2	8	9	05: G-19   LM00001534	lmo1679	8447	7086	100	62	66	20	46	46	5	72	61	0	80	65	34	14	15	3	81	77	0	0	0	0	0	0	0	0	0	0	0	0	0	0	0	0	0	0	0	0	0	0	0	0	0	0	0.000	0.000	0.000	0.000	0.000	0.000	0.000	0.000	0.000	0.000	0.000	0.000	0.000	0.000	283	1076	82	71	71	0.000	0.000	16	66	0	0	20	51	0	0	100	1	
2	9	9	05: G-22   LM00001537	lmo1682	8697	7086	100	75	74	21	46	47	5	83	75	0	72	67	34	15	15	2	87	84	0	0	0	0	0	0	0	0	0	0	0	0	0	0	0	0	0	0	0	0	0	0	0	0	0	0	0.000	0.000	0.000	0.000	0.000	0.000	0.000	0.000	0.000	0.000	0.000	0.000	0.000	0.000	283	1076	86	80	80	0.000	0.000	29	57	0	0	28	52	0	0	100	1	
2	10	9	05: K-01   LM00001581	lmo1757	8947	7086	100	643	546	380	46	47	5	85	82	0	583	471	344	14	15	3	84	81	0	0	0	0	0	0	0	0	0	0	0	0	0	0	0	0	0	0	0	0	0	0	0	0	0	0	0.000	0.000	0.000	0.000	0.000	0.000	0.000	0.000	0.000	0.000	0.000	0.000	0.000	0.000	283	1076	1166	957	957	0.000	0.000	597	569	0	0	500	457	0	0	100	1	
2	11	9	05: K-04   LM00001583	lmo1760	9197	7086	100	60	61	12	46	47	5	78	65	0	64	53	25	15	15	3	85	80	0	0	0	0	0	0	0	0	0	0	0	0	0	0	0	0	0	0	0	0	0	0	0	0	0	0	0.000	0.000	0.000	0.000	0.000	0.000	0.000	0.000	0.000	0.000	0.000	0.000	0.000	0.000	283	1076	63	53	53	0.000	0.000	14	49	0	0	15	38	0	0	100	1	
2	12	9	05: K-07   LM00001586	lmo1763	9447	7086	100	180	156	77	46	47	6	81	75	0	121	96	58	14	15	3	80	77	0	0	0	0	0	0	0	0	0	0	0	0	0	0	0	0	0	0	0	0	0	0	0	0	0	0	0.000	0.000	0.000	0.000	0.000	0.000	0.000	0.000	0.000	0.000	0.000	0.000	0.000	0.000	283	1076	241	192	192	0.000	0.000	134	107	0	0	110	82	0	0	100	1	
2	13	9	05: K-10   LM00002577	lmo1766	9697	7086	100	50	51	8	45	46	5	51	26	0	64	53	25	15	15	3	83	78	0	0	0	0	0	0	0	0	0	0	0	0	0	0	0	0	0	0	0	0	0	0	0	0	0	0	0.000	0.000	0.000	0.000	0.000	0.000	0.000	0.000	0.000	0.000	0.000	0.000	0.000	0.000	283	1076	54	44	44	0.000	0.000	5	49	0	0	6	38	0	0	100	1	
2	14	9	05: K-13   LM00000479	lmo1769	9947	7086	100	218	211	124	46	46	5	84	78	0	154	128	74	14	15	4	88	86	0	0	0	0	0	0	0	0	0	0	0	0	0	0	0	0	0	0	0	0	0	0	0	0	0	0	0.000	0.000	0.000	0.000	0.000	0.000	0.000	0.000	0.000	0.000	0.000	0.000	0.000	0.000	283	1076	312	279	279	0.000	0.000	172	140	0	0	165	114	0	0	100	1	
2	15	9	05: K-16   LM00001591	lmo1772	10197	7086	100	152	139	72	46	47	5	83	76	0	112	94	55	14	15	4	83	77	0	0	0	0	0	0	0	0	0	0	0	0	0	0	0	0	0	0	0	0	0	0	0	0	0	0	0.000	0.000	0.000	0.000	0.000	0.000	0.000	0.000	0.000	0.000	0.000	0.000	0.000	0.000	283	1076	204	173	173	0.000	0.000	106	98	0	0	93	80	0	0	100	1	
2	16	9	05: K-19   LM00000482	lmo1775	10447	7086	100	157	143	66	47	47	5	84	79	0	91	81	42	15	15	3	85	82	0	0	0	0	0	0	0	0	0	0	0	0	0	0	0	0	0	0	0	0	0	0	0	0	0	0	0.000	0.000	0.000	0.000	0.000	0.000	0.000	0.000	0.000	0.000	0.000	0.000	0.000	0.000	283	1076	186	162	162	0.000	0.000	110	76	0	0	96	66	0	0	100	1	
2	17	9	05: K-22   LM00001594	lmo1778	10697	7086	100	120	108	46	46	47	5	81	76	0	144	113	64	14	15	3	86	82	0	0	0	0	0	0	0	0	0	0	0	0	0	0	0	0	0	0	0	0	0	0	0	0	0	0	0.000	0.000	0.000	0.000	0.000	0.000	0.000	0.000	0.000	0.000	0.000	0.000	0.000	0.000	283	1076	204	161	161	0.000	0.000	74	130	0	0	62	99	0	0	100	1	
2	1	10	05: O-01   LM00001639	lmo1853	6697	7336	100	235	208	104	46	47	5	89	83	0	299	238	142	15	15	4	87	84	0	0	0	0	0	0	0	0	0	0	0	0	0	0	0	0	0	0	0	0	0	0	0	0	0	0	0.000	0.000	0.000	0.000	0.000	0.000	0.000	0.000	0.000	0.000	0.000	0.000	0.000	0.000	283	1076	473	385	385	0.000	0.000	189	284	0	0	162	223	0	0	100	1	
2	2	10	05: O-04   LM00001641	lmo1856	6947	7336	100	381	322	192	46	47	6	86	80	0	264	223	149	15	16	6	81	77	0	0	0	0	0	0	0	0	0	0	0	0	0	0	0	0	0	0	0	0	0	0	0	0	0	0	0.000	0.000	0.000	0.000	0.000	0.000	0.000	0.000	0.000	0.000	0.000	0.000	0.000	0.000	283	1076	584	484	484	0.000	0.000	335	249	0	0	276	208	0	0	100	1	
2	3	10	05: O-07   LM00001644	lmo1859	7197	7336	100	1189	960	619	47	47	5	90	88	0	1158	924	615	15	15	3	87	82	0	0	0	0	0	0	0	0	0	0	0	0	0	0	0	0	0	0	0	0	0	0	0	0	0	0	0.000	0.000	0.000	0.000	0.000	0.000	0.000	0.000	0.000	0.000	0.000	0.000	0.000	0.000	283	1076	2285	1822	1822	0.000	0.000	1142	1143	0	0	913	909	0	0	100	1	
2	4	10	05: O-10   LM00001647	lmo1862	7447	7336	100	418	380	220	46	46	5	92	86	0	377	333	194	15	15	5	86	82	0	0	0	0	0	0	0	0	0	0	0	0	0	0	0	0	0	0	0	0	0	0	0	0	0	0	0.000	0.000	0.000	0.000	0.000	0.000	0.000	0.000	0.000	0.000	0.000	0.000	0.000	0.000	283	1076	734	652	652	0.000	0.000	372	362	0	0	334	318	0	0	100	1	
2	5	10	05: O-13   LM00001650	lmo1865	7697	7336	100	51	53	11	46	47	8	27	8	0	69	65	29	14	15	4	92	87	0	0	0	0	0	0	0	0	0	0	0	0	0	0	0	0	0	0	0	0	0	0	0	0	0	0	0.000	0.000	0.000	0.000	0.000	0.000	0.000	0.000	0.000	0.000	0.000	0.000	0.000	0.000	283	1076	60	58	58	0.000	0.000	5	55	0	0	7	51	0	0	100	1	
2	6	10	05: O-16   LM00001653	lmo1868	7947	7336	100	705	522	335	46	46	5	95	90	0	331	256	169	13	14	8	84	78	0	0	0	0	0	0	0	0	0	0	0	0	0	0	0	0	0	0	0	0	0	0	0	0	0	0	0.000	0.000	0.000	0.000	0.000	0.000	0.000	0.000	0.000	0.000	0.000	0.000	0.000	0.000	283	1076	977	719	719	0.000	0.000	659	318	0	0	476	243	0	0	100	1	
2	7	10	05: O-19   LM00000502	lmo1871	8197	7336	100	109	105	41	47	47	6	83	75	0	80	72	38	15	15	3	84	80	0	0	0	0	0	0	0	0	0	0	0	0	0	0	0	0	0	0	0	0	0	0	0	0	0	0	0.000	0.000	0.000	0.000	0.000	0.000	0.000	0.000	0.000	0.000	0.000	0.000	0.000	0.000	283	1076	127	115	115	0.000	0.000	62	65	0	0	58	57	0	0	100	1	
2	8	10	05: O-22   LM00000503	lmo1874	8447	7336	100	105	104	50	46	46	5	78	71	0	134	110	70	14	15	3	83	78	0	0	0	0	0	0	0	0	0	0	0	0	0	0	0	0	0	0	0	0	0	0	0	0	0	0	0.000	0.000	0.000	0.000	0.000	0.000	0.000	0.000	0.000	0.000	0.000	0.000	0.000	0.000	283	1076	179	154	154	0.000	0.000	59	120	0	0	58	96	0	0	100	1	
2	9	10	06: C-01   LM00001693	lmo1945	8697	7336	100	257	210	123	46	46	5	85	77	0	149	123	82	14	15	3	83	76	0	0	0	0	0	0	0	0	0	0	0	0	0	0	0	0	0	0	0	0	0	0	0	0	0	0	0.000	0.000	0.000	0.000	0.000	0.000	0.000	0.000	0.000	0.000	0.000	0.000	0.000	0.000	283	1076	346	273	273	0.000	0.000	211	135	0	0	164	109	0	0	100	1	
2	10	10	06: C-04   LM00000522	lmo1948	8947	7336	100	76	80	28	45	46	5	79	71	0	74	65	36	15	15	3	84	76	0	0	0	0	0	0	0	0	0	0	0	0	0	0	0	0	0	0	0	0	0	0	0	0	0	0	0.000	0.000	0.000	0.000	0.000	0.000	0.000	0.000	0.000	0.000	0.000	0.000	0.000	0.000	283	1076	90	85	85	0.000	0.000	31	59	0	0	35	50	0	0	100	1	
2	11	10	06: C-07   LM00000523	lmo1951	9197	7336	100	192	164	93	46	46	5	86	77	0	154	132	90	15	15	4	77	72	0	0	0	0	0	0	0	0	0	0	0	0	0	0	0	0	0	0	0	0	0	0	0	0	0	0	0.000	0.000	0.000	0.000	0.000	0.000	0.000	0.000	0.000	0.000	0.000	0.000	0.000	0.000	283	1076	285	235	235	0.000	0.000	146	139	0	0	118	117	0	0	100	1	
2	12	10	06: C-10   LM00001699	lmo1954	9447	7336	100	617	558	359	46	46	5	91	84	0	573	479	308	15	15	3	87	82	0	0	0	0	0	0	0	0	0	0	0	0	0	0	0	0	0	0	0	0	0	0	0	0	0	0	0.000	0.000	0.000	0.000	0.000	0.000	0.000	0.000	0.000	0.000	0.000	0.000	0.000	0.000	283	1076	1129	976	976	0.000	0.000	571	558	0	0	512	464	0	0	100	1	
2	13	10	06: C-13   LM00001701	lmo1957	9697	7336	100	62	63	15	46	47	6	78	60	0	62	53	25	15	15	5	81	75	0	0	0	0	0	0	0	0	0	0	0	0	0	0	0	0	0	0	0	0	0	0	0	0	0	0	0.000	0.000	0.000	0.000	0.000	0.000	0.000	0.000	0.000	0.000	0.000	0.000	0.000	0.000	283	1076	63	55	55	0.000	0.000	16	47	0	0	17	38	0	0	100	1	
2	14	10	06: C-16   LM00001704	lmo1960	9947	7336	100	67	69	21	46	47	5	74	67	0	65	56	27	15	16	3	81	76	0	0	0	0	0	0	0	0	0	0	0	0	0	0	0	0	0	0	0	0	0	0	0	0	0	0	0.000	0.000	0.000	0.000	0.000	0.000	0.000	0.000	0.000	0.000	0.000	0.000	0.000	0.000	283	1076	71	64	64	0.000	0.000	21	50	0	0	23	41	0	0	100	1	
2	15	10	06: C-19   LM00000525	lmo1963	10197	7336	100	647	571	388	46	46	6	89	82	0	269	208	137	15	15	3	82	79	0	0	0	0	0	0	0	0	0	0	0	0	0	0	0	0	0	0	0	0	0	0	0	0	0	0	0.000	0.000	0.000	0.000	0.000	0.000	0.000	0.000	0.000	0.000	0.000	0.000	0.000	0.000	283	1076	855	718	718	0.000	0.000	601	254	0	0	525	193	0	0	100	1	
2	16	10	06: C-22   LM00000526	lmo1966	10447	7336	100	662	545	408	46	47	5	85	79	0	1210	955	768	15	15	5	83	77	0	0	0	0	0	0	0	0	0	0	0	0	0	0	0	0	0	0	0	0	0	0	0	0	0	0	0.000	0.000	0.000	0.000	0.000	0.000	0.000	0.000	0.000	0.000	0.000	0.000	0.000	0.000	283	1076	1811	1439	1439	0.000	0.000	616	1195	0	0	499	940	0	0	100	1	
2	17	10	06: G-01   LM00000547	lmo2041	10697	7336	100	670	514	368	46	47	5	86	79	0	227	176	121	15	15	3	78	74	0	0	0	0	0	0	0	0	0	0	0	0	0	0	0	0	0	0	0	0	0	0	0	0	0	0	0.000	0.000	0.000	0.000	0.000	0.000	0.000	0.000	0.000	0.000	0.000	0.000	0.000	0.000	283	1076	836	629	629	0.000	0.000	624	212	0	0	468	161	0	0	100	1	
2	1	11	06: G-04   LM00001747	lmo2044	6697	7586	100	53	55	10	45	47	6	61	33	0	60	51	20	15	16	6	83	78	0	0	0	0	0	0	0	0	0	0	0	0	0	0	0	0	0	0	0	0	0	0	0	0	0	0	0.000	0.000	0.000	0.000	0.000	0.000	0.000	0.000	0.000	0.000	0.000	0.000	0.000	0.000	283	1076	53	46	46	0.000	0.000	8	45	0	0	10	36	0	0	100	1	
2	2	11	06: G-07   LM00002824	lmo2047	6947	7586	100	2177	1627	1093	46	46	5	95	89	0	2036	1465	1008	14	15	4	93	86	0	0	0	0	0	0	0	0	0	0	0	0	0	0	0	0	0	0	0	0	0	0	0	0	0	0	0.000	0.000	0.000	0.000	0.000	0.000	0.000	0.000	0.000	0.000	0.000	0.000	0.000	0.000	283	1076	4153	3032	3032	0.000	0.000	2131	2022	0	0	1581	1451	0	0	100	1	
2	3	11	06: G-10   LM00001748	lmo2050	7197	7586	100	537	470	267	46	47	5	96	91	0	106	94	49	15	15	3	88	84	0	0	0	0	0	0	0	0	0	0	0	0	0	0	0	0	0	0	0	0	0	0	0	0	0	0	0.000	0.000	0.000	0.000	0.000	0.000	0.000	0.000	0.000	0.000	0.000	0.000	0.000	0.000	283	1076	582	503	503	0.000	0.000	491	91	0	0	424	79	0	0	100	1	
2	4	11	06: G-13   LM00001751	lmo2053	7447	7586	100	73	72	19	46	47	5	87	73	0	84	73	35	14	15	4	89	81	0	0	0	0	0	0	0	0	0	0	0	0	0	0	0	0	0	0	0	0	0	0	0	0	0	0	0.000	0.000	0.000	0.000	0.000	0.000	0.000	0.000	0.000	0.000	0.000	0.000	0.000	0.000	283	1076	97	85	85	0.000	0.000	27	70	0	0	26	59	0	0	100	1	
2	5	11	06: G-16   LM00001753	lmo2056	7697	7586	100	136	124	52	46	46	6	83	78	0	136	118	64	14	15	5	84	82	0	0	0	0	0	0	0	0	0	0	0	0	0	0	0	0	0	0	0	0	0	0	0	0	0	0	0.000	0.000	0.000	0.000	0.000	0.000	0.000	0.000	0.000	0.000	0.000	0.000	0.000	0.000	283	1076	212	182	182	0.000	0.000	90	122	0	0	78	104	0	0	100	1	
2	6	11	06: G-19   LM00001756	lmo2059	7947	7586	100	54	55	11	46	47	6	58	35	0	56	51	27	14	14	3	86	78	0	0	0	0	0	0	0	0	0	0	0	0	0	0	0	0	0	0	0	0	0	0	0	0	0	0	0.000	0.000	0.000	0.000	0.000	0.000	0.000	0.000	0.000	0.000	0.000	0.000	0.000	0.000	283	1076	50	46	46	0.000	0.000	8	42	0	0	9	37	0	0	100	1	
2	7	11	06: G-22   LM00000551	lmo2062	8197	7586	100	58	62	19	46	46	5	79	60	0	60	54	24	15	15	5	84	82	0	0	0	0	0	0	0	0	0	0	0	0	0	0	0	0	0	0	0	0	0	0	0	0	0	0	0.000	0.000	0.000	0.000	0.000	0.000	0.000	0.000	0.000	0.000	0.000	0.000	0.000	0.000	283	1076	57	55	55	0.000	0.000	12	45	0	0	16	39	0	0	100	1	
2	8	11	06: K-01   LM00001801	lmo2137	8447	7586	100	60	62	15	46	46	7	63	52	0	68	57	31	15	16	5	77	72	0	0	0	0	0	0	0	0	0	0	0	0	0	0	0	0	0	0	0	0	0	0	0	0	0	0	0.000	0.000	0.000	0.000	0.000	0.000	0.000	0.000	0.000	0.000	0.000	0.000	0.000	0.000	283	1076	67	58	58	0.000	0.000	14	53	0	0	16	42	0	0	100	1	
2	9	11	06: K-04   LM00001804	lmo2140	8697	7586	100	51	51	5	45	46	4	57	28	0	57	50	20	15	15	4	85	80	0	0	0	0	0	0	0	0	0	0	0	0	0	0	0	0	0	0	0	0	0	0	0	0	0	0	0.000	0.000	0.000	0.000	0.000	0.000	0.000	0.000	0.000	0.000	0.000	0.000	0.000	0.000	283	1076	48	41	41	0.000	0.000	6	42	0	0	6	35	0	0	100	1	
2	10	11	06: K-07   LM00002639	lmo2143	8947	7586	100	54	56	11	46	46	5	64	42	0	75	63	35	15	15	5	77	71	0	0	0	0	0	0	0	0	0	0	0	0	0	0	0	0	0	0	0	0	0	0	0	0	0	0	0.000	0.000	0.000	0.000	0.000	0.000	0.000	0.000	0.000	0.000	0.000	0.000	0.000	0.000	283	1076	68	58	58	0.000	0.000	8	60	0	0	10	48	0	0	100	1	
2	11	11	06: K-10   LM00000571	lmo2146	9197	7586	100	62	64	16	45	45	5	75	69	0	63	54	25	15	15	3	83	80	0	0	0	0	0	0	0	0	0	0	0	0	0	0	0	0	0	0	0	0	0	0	0	0	0	0	0.000	0.000	0.000	0.000	0.000	0.000	0.000	0.000	0.000	0.000	0.000	0.000	0.000	0.000	283	1076	65	58	58	0.000	0.000	17	48	0	0	19	39	0	0	100	1	
2	12	11	06: K-13   LM00000574	lmo2149	9447	7586	100	129	116	50	45	46	7	85	74	0	116	96	60	15	16	11	72	69	0	0	0	0	0	0	0	0	0	0	0	0	0	0	0	0	0	0	0	0	0	0	0	0	0	0	0.000	0.000	0.000	0.000	0.000	0.000	0.000	0.000	0.000	0.000	0.000	0.000	0.000	0.000	283	1076	185	152	152	0.000	0.000	84	101	0	0	71	81	0	0	100	1	
2	13	11	06: K-16   LM00000576	lmo2152	9697	7586	100	1342	1060	710	45	46	6	90	87	0	2175	1670	1138	15	16	5	83	80	0	0	0	0	0	0	0	0	0	0	0	0	0	0	0	0	0	0	0	0	0	0	0	0	0	0	0.000	0.000	0.000	0.000	0.000	0.000	0.000	0.000	0.000	0.000	0.000	0.000	0.000	0.000	283	1076	3457	2670	2670	0.000	0.000	1297	2160	0	0	1015	1655	0	0	100	1	
2	14	11	06: K-19   LM00000579	lmo2155	9947	7586	100	596	481	317	46	47	5	84	80	0	1462	1144	773	15	15	3	90	84	0	0	0	0	0	0	0	0	0	0	0	0	0	0	0	0	0	0	0	0	0	0	0	0	0	0	0.000	0.000	0.000	0.000	0.000	0.000	0.000	0.000	0.000	0.000	0.000	0.000	0.000	0.000	283	1076	1997	1564	1564	0.000	0.000	550	1447	0	0	435	1129	0	0	100	1	
2	15	11	06: K-22   LM00001806	lmo2158	10197	7586	100	1830	1336	889	46	46	5	86	83	0	1893	1373	900	14	15	5	87	83	0	0	0	0	0	0	0	0	0	0	0	0	0	0	0	0	0	0	0	0	0	0	0	0	0	0	0.000	0.000	0.000	0.000	0.000	0.000	0.000	0.000	0.000	0.000	0.000	0.000	0.000	0.000	283	1076	3663	2649	2649	0.000	0.000	1784	1879	0	0	1290	1359	0	0	100	1	
2	16	11	06: O-01   LM00002656	lmo2233	10447	7586	100	119	110	48	47	47	5	76	71	0	101	90	52	15	15	5	79	76	0	0	0	0	0	0	0	0	0	0	0	0	0	0	0	0	0	0	0	0	0	0	0	0	0	0	0.000	0.000	0.000	0.000	0.000	0.000	0.000	0.000	0.000	0.000	0.000	0.000	0.000	0.000	283	1076	158	138	138	0.000	0.000	72	86	0	0	63	75	0	0	100	1	
2	17	11	06: O-04   LM00001847	lmo2236	10697	7586	100	64	66	21	45	46	5	75	66	0	84	78	50	15	15	4	82	78	0	0	0	0	0	0	0	0	0	0	0	0	0	0	0	0	0	0	0	0	0	0	0	0	0	0	0.000	0.000	0.000	0.000	0.000	0.000	0.000	0.000	0.000	0.000	0.000	0.000	0.000	0.000	283	1076	88	84	84	0.000	0.000	19	69	0	0	21	63	0	0	100	1	
2	1	12	06: O-07   LM00002657	lmo2239	6697	7836	100	67	68	18	46	46	5	78	67	0	80	68	32	14	16	17	77	71	0	0	0	0	0	0	0	0	0	0	0	0	0	0	0	0	0	0	0	0	0	0	0	0	0	0	0.000	0.000	0.000	0.000	0.000	0.000	0.000	0.000	0.000	0.000	0.000	0.000	0.000	0.000	283	1076	87	76	76	0.000	0.000	21	66	0	0	22	54	0	0	100	1	
2	2	12	06: O-10   LM00002660	lmo2242	6947	7836	100	52	53	9	47	47	5	53	27	0	64	56	25	14	15	3	85	83	0	0	0	0	0	0	0	0	0	0	0	0	0	0	0	0	0	0	0	0	0	0	0	0	0	0	0.000	0.000	0.000	0.000	0.000	0.000	0.000	0.000	0.000	0.000	0.000	0.000	0.000	0.000	283	1076	55	48	48	0.000	0.000	5	50	0	0	6	42	0	0	100	1	
2	3	12	06: O-13   LM00002662	lmo2245	7197	7836	100	53	55	8	46	47	5	63	33	0	65	58	23	15	15	5	85	79	0	0	0	0	0	0	0	0	0	0	0	0	0	0	0	0	0	0	0	0	0	0	0	0	0	0	0.000	0.000	0.000	0.000	0.000	0.000	0.000	0.000	0.000	0.000	0.000	0.000	0.000	0.000	283	1076	57	52	52	0.000	0.000	7	50	0	0	9	43	0	0	100	1	
2	4	12	06: O-16   LM00000603	lmo2248	7447	7836	100	817	686	408	46	46	5	93	89	0	281	240	140	15	15	3	92	88	0	0	0	0	0	0	0	0	0	0	0	0	0	0	0	0	0	0	0	0	0	0	0	0	0	0	0.000	0.000	0.000	0.000	0.000	0.000	0.000	0.000	0.000	0.000	0.000	0.000	0.000	0.000	283	1076	1037	865	865	0.000	0.000	771	266	0	0	640	225	0	0	100	1	
2	5	12	06: O-19   LM00001853	lmo2251	7697	7836	100	409	332	205	45	46	5	90	84	0	134	107	65	14	15	3	84	78	0	0	0	0	0	0	0	0	0	0	0	0	0	0	0	0	0	0	0	0	0	0	0	0	0	0	0.000	0.000	0.000	0.000	0.000	0.000	0.000	0.000	0.000	0.000	0.000	0.000	0.000	0.000	283	1076	484	380	380	0.000	0.000	364	120	0	0	287	93	0	0	100	1	
2	6	12	06: O-22   LM00000605	lmo2254	7947	7836	100	92	89	34	46	47	7	78	70	0	69	59	27	14	15	4	82	77	0	0	0	0	0	0	0	0	0	0	0	0	0	0	0	0	0	0	0	0	0	0	0	0	0	0	0.000	0.000	0.000	0.000	0.000	0.000	0.000	0.000	0.000	0.000	0.000	0.000	0.000	0.000	283	1076	101	88	88	0.000	0.000	46	55	0	0	43	45	0	0	100	1	
2	7	12	07: C-01   LM00002695	lmo2325	8197	7836	100	51	53	13	46	46	5	48	27	0	59	52	29	15	15	2	84	80	0	0	0	0	0	0	0	0	0	0	0	0	0	0	0	0	0	0	0	0	0	0	0	0	0	0	0.000	0.000	0.000	0.000	0.000	0.000	0.000	0.000	0.000	0.000	0.000	0.000	0.000	0.000	283	1076	49	44	44	0.000	0.000	5	44	0	0	7	37	0	0	100	1	
2	8	12	07: C-04   LM00002697	lmo2328	8447	7836	100	49	50	5	46	46	5	40	16	0	53	45	18	15	15	3	86	78	0	0	0	0	0	0	0	0	0	0	0	0	0	0	0	0	0	0	0	0	0	0	0	0	0	0	0.000	0.000	0.000	0.000	0.000	0.000	0.000	0.000	0.000	0.000	0.000	0.000	0.000	0.000	283	1076	41	34	34	0.000	0.000	3	38	0	0	4	30	0	0	100	1	
2	9	12	07: C-07   LM00002699	lmo2331	8697	7836	100	53	53	8	46	47	5	58	25	0	60	50	24	14	15	6	74	70	0	0	0	0	0	0	0	0	0	0	0	0	0	0	0	0	0	0	0	0	0	0	0	0	0	0	0.000	0.000	0.000	0.000	0.000	0.000	0.000	0.000	0.000	0.000	0.000	0.000	0.000	0.000	283	1076	53	43	43	0.000	0.000	7	46	0	0	7	36	0	0	100	1	
2	10	12	07: C-10   LM00001874	lmo2334	8947	7836	100	246	210	99	46	47	7	86	82	0	144	121	63	15	15	3	89	82	0	0	0	0	0	0	0	0	0	0	0	0	0	0	0	0	0	0	0	0	0	0	0	0	0	0	0.000	0.000	0.000	0.000	0.000	0.000	0.000	0.000	0.000	0.000	0.000	0.000	0.000	0.000	283	1076	329	270	270	0.000	0.000	200	129	0	0	164	106	0	0	100	1	
2	11	12	07: C-13   LM00000623	lmo2337	9197	7836	100	950	780	463	46	46	5	92	88	0	691	546	318	15	15	2	88	86	0	0	0	0	0	0	0	0	0	0	0	0	0	0	0	0	0	0	0	0	0	0	0	0	0	0	0.000	0.000	0.000	0.000	0.000	0.000	0.000	0.000	0.000	0.000	0.000	0.000	0.000	0.000	283	1076	1580	1265	1265	0.000	0.000	904	676	0	0	734	531	0	0	100	1	
2	12	12	07: C-16   LM00001879	lmo2340	9447	7836	100	733	589	340	44	45	5	94	90	0	295	238	141	14	15	3	89	86	0	0	0	0	0	0	0	0	0	0	0	0	0	0	0	0	0	0	0	0	0	0	0	0	0	0	0.000	0.000	0.000	0.000	0.000	0.000	0.000	0.000	0.000	0.000	0.000	0.000	0.000	0.000	283	1076	970	769	769	0.000	0.000	689	281	0	0	545	224	0	0	100	1	
2	13	12	07: C-19   LM00002700	lmo2343	9697	7836	100	56	57	10	45	46	4	80	61	0	79	62	29	15	15	3	83	78	0	0	0	0	0	0	0	0	0	0	0	0	0	0	0	0	0	0	0	0	0	0	0	0	0	0	0.000	0.000	0.000	0.000	0.000	0.000	0.000	0.000	0.000	0.000	0.000	0.000	0.000	0.000	283	1076	75	59	59	0.000	0.000	11	64	0	0	12	47	0	0	100	1	
2	14	12	07: C-22   LM00001882	lmo2346	9947	7836	100	67	71	25	46	46	5	80	70	0	79	68	34	14	15	5	83	75	0	0	0	0	0	0	0	0	0	0	0	0	0	0	0	0	0	0	0	0	0	0	0	0	0	0	0.000	0.000	0.000	0.000	0.000	0.000	0.000	0.000	0.000	0.000	0.000	0.000	0.000	0.000	283	1076	86	79	79	0.000	0.000	21	65	0	0	25	54	0	0	100	1	
2	15	12	07: G-01   LM00002718	lmo2421	10197	7836	100	314	279	153	46	46	5	90	82	0	211	173	96	14	14	4	88	83	0	0	0	0	0	0	0	0	0	0	0	0	0	0	0	0	0	0	0	0	0	0	0	0	0	0	0.000	0.000	0.000	0.000	0.000	0.000	0.000	0.000	0.000	0.000	0.000	0.000	0.000	0.000	283	1076	465	392	392	0.000	0.000	268	197	0	0	233	159	0	0	100	1	
2	16	12	07: G-04   LM00002719	lmo2424	10447	7836	100	66	64	14	46	46	5	76	70	0	79	66	32	15	15	2	86	81	0	0	0	0	0	0	0	0	0	0	0	0	0	0	0	0	0	0	0	0	0	0	0	0	0	0	0.000	0.000	0.000	0.000	0.000	0.000	0.000	0.000	0.000	0.000	0.000	0.000	0.000	0.000	283	1076	84	69	69	0.000	0.000	20	64	0	0	18	51	0	0	100	1	
2	17	12	07: G-07   LM00000646	lmo2427	10697	7836	100	279	232	136	46	46	5	86	78	0	168	139	88	15	15	3	81	77	0	0	0	0	0	0	0	0	0	0	0	0	0	0	0	0	0	0	0	0	0	0	0	0	0	0	0.000	0.000	0.000	0.000	0.000	0.000	0.000	0.000	0.000	0.000	0.000	0.000	0.000	0.000	283	1076	386	310	310	0.000	0.000	233	153	0	0	186	124	0	0	100	1	
2	1	13	07: G-10   LM00001923	lmo2430	6697	8086	100	195	181	84	46	47	5	90	87	0	237	198	110	14	15	3	92	87	0	0	0	0	0	0	0	0	0	0	0	0	0	0	0	0	0	0	0	0	0	0	0	0	0	0	0.000	0.000	0.000	0.000	0.000	0.000	0.000	0.000	0.000	0.000	0.000	0.000	0.000	0.000	283	1076	372	319	319	0.000	0.000	149	223	0	0	135	184	0	0	100	1	
2	2	13	07: G-13   LM00001924	lmo2433	6947	8086	100	207	180	70	47	47	5	93	86	0	151	140	68	14	15	4	91	88	0	0	0	0	0	0	0	0	0	0	0	0	0	0	0	0	0	0	0	0	0	0	0	0	0	0	0.000	0.000	0.000	0.000	0.000	0.000	0.000	0.000	0.000	0.000	0.000	0.000	0.000	0.000	283	1076	297	259	259	0.000	0.000	160	137	0	0	133	126	0	0	100	1	
2	3	13	07: G-16   LM00001926	lmo2436	7197	8086	100	53	55	10	46	46	5	58	33	0	72	64	27	15	15	3	91	84	0	0	0	0	0	0	0	0	0	0	0	0	0	0	0	0	0	0	0	0	0	0	0	0	0	0	0.000	0.000	0.000	0.000	0.000	0.000	0.000	0.000	0.000	0.000	0.000	0.000	0.000	0.000	283	1076	64	58	58	0.000	0.000	7	57	0	0	9	49	0	0	100	1	
2	4	13	07: G-19   LM00002723	lmo2439	7447	8086	100	300	246	121	46	47	5	93	89	0	99	87	44	14	15	3	90	83	0	0	0	0	0	0	0	0	0	0	0	0	0	0	0	0	0	0	0	0	0	0	0	0	0	0	0.000	0.000	0.000	0.000	0.000	0.000	0.000	0.000	0.000	0.000	0.000	0.000	0.000	0.000	283	1076	339	273	273	0.000	0.000	254	85	0	0	200	73	0	0	100	1	
2	5	13	07: G-22   LM00001927	lmo2442	7697	8086	100	55	56	11	46	47	7	59	32	0	63	53	26	14	15	4	81	76	0	0	0	0	0	0	0	0	0	0	0	0	0	0	0	0	0	0	0	0	0	0	0	0	0	0	0.000	0.000	0.000	0.000	0.000	0.000	0.000	0.000	0.000	0.000	0.000	0.000	0.000	0.000	283	1076	58	49	49	0.000	0.000	9	49	0	0	10	39	0	0	100	1	
2	6	13	07: K-01   LM00002740	lmo2517	7947	8086	100	207	190	99	46	47	7	86	80	0	127	112	64	14	15	4	85	80	0	0	0	0	0	0	0	0	0	0	0	0	0	0	0	0	0	0	0	0	0	0	0	0	0	0	0.000	0.000	0.000	0.000	0.000	0.000	0.000	0.000	0.000	0.000	0.000	0.000	0.000	0.000	283	1076	274	242	242	0.000	0.000	161	113	0	0	144	98	0	0	100	1	
2	7	13	07: K-04   LM00001968	lmo2520	8197	8086	100	122	118	53	46	47	6	85	77	0	102	87	46	14	15	8	82	78	0	0	0	0	0	0	0	0	0	0	0	0	0	0	0	0	0	0	0	0	0	0	0	0	0	0	0.000	0.000	0.000	0.000	0.000	0.000	0.000	0.000	0.000	0.000	0.000	0.000	0.000	0.000	283	1076	164	145	145	0.000	0.000	76	88	0	0	72	73	0	0	100	1	
2	8	13	07: K-07   LM00002741	lmo2523	8447	8086	100	58	59	12	46	47	5	78	63	0	74	65	27	15	15	4	87	82	0	0	0	0	0	0	0	0	0	0	0	0	0	0	0	0	0	0	0	0	0	0	0	0	0	0	0.000	0.000	0.000	0.000	0.000	0.000	0.000	0.000	0.000	0.000	0.000	0.000	0.000	0.000	283	1076	71	63	63	0.000	0.000	12	59	0	0	13	50	0	0	100	1	
2	9	13	07: K-10   LM00000670	lmo2526	8697	8086	100	954	775	449	46	46	5	93	89	0	572	463	261	15	16	8	89	84	0	0	0	0	0	0	0	0	0	0	0	0	0	0	0	0	0	0	0	0	0	0	0	0	0	0	0.000	0.000	0.000	0.000	0.000	0.000	0.000	0.000	0.000	0.000	0.000	0.000	0.000	0.000	283	1076	1465	1177	1177	0.000	0.000	908	557	0	0	729	448	0	0	100	1	
2	10	13	07: K-13   LM00000672	lmo2529	8947	8086	100	8952	6823	4527	46	47	6	95	93	0	8483	6592	4348	15	16	5	92	89	0	0	0	0	0	0	0	0	0	0	0	0	0	0	0	0	0	0	0	0	0	0	0	0	0	0	0.000	0.000	0.000	0.000	0.000	0.000	0.000	0.000	0.000	0.000	0.000	0.000	0.000	0.000	283	1076	17374	13354	13354	0.000	0.000	8906	8468	0	0	6777	6577	0	0	100	1	
2	11	13	07: K-16   LM00000675	lmo2532	9197	8086	100	3090	2368	1652	46	47	5	95	92	0	2023	1534	1067	15	15	3	90	86	0	0	0	0	0	0	0	0	0	0	0	0	0	0	0	0	0	0	0	0	0	0	0	0	0	0	0.000	0.000	0.000	0.000	0.000	0.000	0.000	0.000	0.000	0.000	0.000	0.000	0.000	0.000	283	1076	5052	3841	3841	0.000	0.000	3044	2008	0	0	2322	1519	0	0	100	1	
2	12	13	07: K-19   LM00000677	lmo2535	9447	8086	100	4655	3532	2320	46	46	5	95	91	0	2286	1753	1102	15	16	3	95	90	0	0	0	0	0	0	0	0	0	0	0	0	0	0	0	0	0	0	0	0	0	0	0	0	0	0	0.000	0.000	0.000	0.000	0.000	0.000	0.000	0.000	0.000	0.000	0.000	0.000	0.000	0.000	283	1076	6880	5224	5224	0.000	0.000	4609	2271	0	0	3486	1738	0	0	100	1	
2	13	13	07: K-22   LM00000679	lmo2538	9697	8086	100	560	477	295	46	46	5	90	86	0	253	196	119	15	15	2	87	83	0	0	0	0	0	0	0	0	0	0	0	0	0	0	0	0	0	0	0	0	0	0	0	0	0	0	0.000	0.000	0.000	0.000	0.000	0.000	0.000	0.000	0.000	0.000	0.000	0.000	0.000	0.000	283	1076	752	612	612	0.000	0.000	514	238	0	0	431	181	0	0	100	1	
2	14	13	07: O-01   LM00000701	lmo2613	9947	8086	100	25498	19230	13391	46	46	5	97	96	0	38518	29844	19571	15	15	3	99	97	0	0	0	0	0	0	0	0	0	0	0	0	0	0	0	0	0	0	0	0	0	0	0	0	0	0	0.000	0.000	0.000	0.000	0.000	0.000	0.000	0.000	0.000	0.000	0.000	0.000	0.000	0.000	283	1076	63955	49013	49013	0.000	0.000	25452	38503	0	0	19184	29829	0	0	100	1	
2	15	13	07: O-04   LM00000703	lmo2616	10197	8086	100	30911	23320	15836	46	46	5	99	98	0	45204	33061	22212	13	15	3	100	100	0	0	0	0	0	0	0	0	0	0	0	0	0	0	0	0	0	0	0	0	0	0	0	0	0	0	0.000	0.000	0.000	0.000	0.000	0.000	0.000	0.000	0.000	0.000	0.000	0.000	0.000	0.000	283	1076	76056	56322	56322	0.000	0.000	30865	45191	0	0	23274	33048	0	0	100	1	
2	16	13	07: O-07   LM00000706	lmo2619	10447	8086	100	32441	24306	16346	46	46	4	100	99	0	49457	37697	24626	15	15	4	100	100	0	0	0	0	0	0	0	0	0	0	0	0	0	0	0	0	0	0	0	0	0	0	0	0	0	0	0.000	0.000	0.000	0.000	0.000	0.000	0.000	0.000	0.000	0.000	0.000	0.000	0.000	0.000	283	1076	81837	61942	61942	0.000	0.000	32395	49442	0	0	24260	37682	0	0	100	1	
2	17	13	07: O-10   LM00000709	lmo2622	10697	8086	100	33432	25313	17795	45	45	5	100	100	0	48365	36478	25146	15	15	3	99	99	0	0	0	0	0	0	0	0	0	0	0	0	0	0	0	0	0	0	0	0	0	0	0	0	0	0	0.000	0.000	0.000	0.000	0.000	0.000	0.000	0.000	0.000	0.000	0.000	0.000	0.000	0.000	283	1076	81737	61731	61731	0.000	0.000	33387	48350	0	0	25268	36463	0	0	100	1	
2	1	14	07: O-13   LM00000712	lmo2625	6697	8336	100	19246	15601	10037	46	47	8	99	96	0	32787	25559	16471	14	15	14	98	94	0	0	0	0	0	0	0	0	0	0	0	0	0	0	0	0	0	0	0	0	0	0	0	0	0	0	0.000	0.000	0.000	0.000	0.000	0.000	0.000	0.000	0.000	0.000	0.000	0.000	0.000	0.000	283	1076	51973	41100	41100	0.000	0.000	19200	32773	0	0	15555	25545	0	0	100	1	
2	2	14	07: O-16   LM00000715	lmo2628	6947	8336	100	28926	22279	15426	46	46	5	100	99	0	37164	28002	20187	14	15	3	100	100	0	0	0	0	0	0	0	0	0	0	0	0	0	0	0	0	0	0	0	0	0	0	0	0	0	0	0.000	0.000	0.000	0.000	0.000	0.000	0.000	0.000	0.000	0.000	0.000	0.000	0.000	0.000	283	1076	66030	50221	50221	0.000	0.000	28880	37150	0	0	22233	27988	0	0	100	1	
2	3	14	07: O-19   LM00000718	lmo2631	7197	8336	100	24831	19771	11896	45	46	5	100	100	0	28107	23002	13500	15	15	4	100	99	0	0	0	0	0	0	0	0	0	0	0	0	0	0	0	0	0	0	0	0	0	0	0	0	0	0	0.000	0.000	0.000	0.000	0.000	0.000	0.000	0.000	0.000	0.000	0.000	0.000	0.000	0.000	283	1076	52878	42713	42713	0.000	0.000	24786	28092	0	0	19726	22987	0	0	100	1	
2	4	14	07: O-22   LM00002765	lmo2634	7447	8336	100	54	56	8	47	47	5	64	37	0	56	50	21	14	15	4	86	80	0	0	0	0	0	0	0	0	0	0	0	0	0	0	0	0	0	0	0	0	0	0	0	0	0	0	0.000	0.000	0.000	0.000	0.000	0.000	0.000	0.000	0.000	0.000	0.000	0.000	0.000	0.000	283	1076	49	45	45	0.000	0.000	7	42	0	0	9	36	0	0	100	1	
2	5	14	08: C-01   LM00002039	lmo2705	7697	8336	100	64	65	16	46	47	5	79	67	0	79	71	42	14	15	3	90	83	0	0	0	0	0	0	0	0	0	0	0	0	0	0	0	0	0	0	0	0	0	0	0	0	0	0	0.000	0.000	0.000	0.000	0.000	0.000	0.000	0.000	0.000	0.000	0.000	0.000	0.000	0.000	283	1076	83	76	76	0.000	0.000	18	65	0	0	19	57	0	0	100	1	
2	6	14	08: C-04   LM00000753	lmo2708	7947	8336	100	205	186	96	46	47	5	88	84	0	145	123	72	14	15	7	81	80	0	0	0	0	0	0	0	0	0	0	0	0	0	0	0	0	0	0	0	0	0	0	0	0	0	0	0.000	0.000	0.000	0.000	0.000	0.000	0.000	0.000	0.000	0.000	0.000	0.000	0.000	0.000	283	1076	290	249	249	0.000	0.000	159	131	0	0	140	109	0	0	100	1	
2	7	14	08: C-07   LM00000755	lmo2711	8197	8336	100	59	58	9	47	47	5	76	59	0	155	124	66	15	15	4	88	80	0	0	0	0	0	0	0	0	0	0	0	0	0	0	0	0	0	0	0	0	0	0	0	0	0	0	0.000	0.000	0.000	0.000	0.000	0.000	0.000	0.000	0.000	0.000	0.000	0.000	0.000	0.000	283	1076	152	120	120	0.000	0.000	12	140	0	0	11	109	0	0	100	1	
2	8	14	08: C-10   LM00002770	lmo2714	8447	8336	100	7159	5345	3893	47	47	5	96	93	0	5464	4170	2942	15	15	2	91	89	0	0	0	0	0	0	0	0	0	0	0	0	0	0	0	0	0	0	0	0	0	0	0	0	0	0	0.000	0.000	0.000	0.000	0.000	0.000	0.000	0.000	0.000	0.000	0.000	0.000	0.000	0.000	283	1076	12561	9453	9453	0.000	0.000	7112	5449	0	0	5298	4155	0	0	100	1	
2	9	14	08: C-13   LM00000757	lmo2717	8697	8336	100	1806	1377	907	46	46	5	92	87	0	3985	3144	2019	14	15	4	88	84	0	0	0	0	0	0	0	0	0	0	0	0	0	0	0	0	0	0	0	0	0	0	0	0	0	0	0.000	0.000	0.000	0.000	0.000	0.000	0.000	0.000	0.000	0.000	0.000	0.000	0.000	0.000	283	1076	5731	4461	4461	0.000	0.000	1760	3971	0	0	1331	3130	0	0	100	1	
2	10	14	08: C-16   LM00002044	lmo2720	8947	8336	100	495	393	225	46	47	5	90	87	0	818	627	389	14	15	3	93	89	0	0	0	0	0	0	0	0	0	0	0	0	0	0	0	0	0	0	0	0	0	0	0	0	0	0	0.000	0.000	0.000	0.000	0.000	0.000	0.000	0.000	0.000	0.000	0.000	0.000	0.000	0.000	283	1076	1253	960	960	0.000	0.000	449	804	0	0	347	613	0	0	100	1	
2	11	14	08: C-19   LM00000761	lmo2723	9197	8336	100	356	299	159	46	47	4	90	84	0	270	234	133	15	15	3	90	85	0	0	0	0	0	0	0	0	0	0	0	0	0	0	0	0	0	0	0	0	0	0	0	0	0	0	0.000	0.000	0.000	0.000	0.000	0.000	0.000	0.000	0.000	0.000	0.000	0.000	0.000	0.000	283	1076	565	472	472	0.000	0.000	310	255	0	0	253	219	0	0	100	1	
2	12	14	08: C-22   LM00002045	lmo2726	9447	8336	100	93	93	38	46	47	5	80	72	0	77	65	36	14	15	6	77	72	0	0	0	0	0	0	0	0	0	0	0	0	0	0	0	0	0	0	0	0	0	0	0	0	0	0	0.000	0.000	0.000	0.000	0.000	0.000	0.000	0.000	0.000	0.000	0.000	0.000	0.000	0.000	283	1076	110	98	98	0.000	0.000	47	63	0	0	47	51	0	0	100	1	
2	13	14	08: G-01   LM00000782	lmo2801	9697	8336	100	129	120	49	47	47	4	87	83	0	94	79	40	14	14	2	92	86	0	0	0	0	0	0	0	0	0	0	0	0	0	0	0	0	0	0	0	0	0	0	0	0	0	0	0.000	0.000	0.000	0.000	0.000	0.000	0.000	0.000	0.000	0.000	0.000	0.000	0.000	0.000	283	1076	162	138	138	0.000	0.000	82	80	0	0	73	65	0	0	100	1	
2	14	14	08: G-04   LM00000784	lmo2804	9947	8336	100	85	83	27	47	47	5	79	73	0	147	124	75	15	15	2	81	79	0	0	0	0	0	0	0	0	0	0	0	0	0	0	0	0	0	0	0	0	0	0	0	0	0	0	0.000	0.000	0.000	0.000	0.000	0.000	0.000	0.000	0.000	0.000	0.000	0.000	0.000	0.000	283	1076	170	145	145	0.000	0.000	38	132	0	0	36	109	0	0	100	1	
2	15	14	08: G-07   LM00002797	lmo2807	10197	8336	100	50	51	7	46	46	5	45	18	0	68	55	27	14	15	3	78	75	0	0	0	0	0	0	0	0	0	0	0	0	0	0	0	0	0	0	0	0	0	0	0	0	0	0	0.000	0.000	0.000	0.000	0.000	0.000	0.000	0.000	0.000	0.000	0.000	0.000	0.000	0.000	283	1076	58	46	46	0.000	0.000	4	54	0	0	5	41	0	0	100	1	
2	16	14	08: G-10   LM00000785	lmo2810	10447	8336	100	534	491	291	46	46	5	93	87	0	486	399	238	14	15	3	92	86	0	0	0	0	0	0	0	0	0	0	0	0	0	0	0	0	0	0	0	0	0	0	0	0	0	0	0.000	0.000	0.000	0.000	0.000	0.000	0.000	0.000	0.000	0.000	0.000	0.000	0.000	0.000	283	1076	960	830	830	0.000	0.000	488	472	0	0	445	385	0	0	100	1	
2	17	14	08: G-13   LM00002081	lmo2813	10697	8336	100	64	65	16	46	47	6	75	65	0	70	62	29	14	15	3	88	79	0	0	0	0	0	0	0	0	0	0	0	0	0	0	0	0	0	0	0	0	0	0	0	0	0	0	0.000	0.000	0.000	0.000	0.000	0.000	0.000	0.000	0.000	0.000	0.000	0.000	0.000	0.000	283	1076	74	67	67	0.000	0.000	18	56	0	0	19	48	0	0	100	1	
2	1	15	08: G-16   LM00002083	lmo2816	6697	8586	100	50	51	8	47	47	5	40	22	0	56	50	19	14	15	4	89	86	0	0	0	0	0	0	0	0	0	0	0	0	0	0	0	0	0	0	0	0	0	0	0	0	0	0	0.000	0.000	0.000	0.000	0.000	0.000	0.000	0.000	0.000	0.000	0.000	0.000	0.000	0.000	283	1076	45	40	40	0.000	0.000	3	42	0	0	4	36	0	0	100	1	
2	2	15	08: G-19   LM00000788	lmo2819	6947	8586	100	59	60	10	46	46	5	83	70	0	75	67	27	14	15	3	90	87	0	0	0	0	0	0	0	0	0	0	0	0	0	0	0	0	0	0	0	0	0	0	0	0	0	0	0.000	0.000	0.000	0.000	0.000	0.000	0.000	0.000	0.000	0.000	0.000	0.000	0.000	0.000	283	1076	74	67	67	0.000	0.000	13	61	0	0	14	53	0	0	100	1	
2	3	15	08: G-22   LM00000790	lmo2822	7197	8586	100	81	80	26	46	47	6	85	71	0	87	75	40	15	15	4	85	78	0	0	0	0	0	0	0	0	0	0	0	0	0	0	0	0	0	0	0	0	0	0	0	0	0	0	0.000	0.000	0.000	0.000	0.000	0.000	0.000	0.000	0.000	0.000	0.000	0.000	0.000	0.000	283	1076	107	94	94	0.000	0.000	35	72	0	0	34	60	0	0	100	1	
2	4	15	08: K-01   EMPTY	EMPTY	7447	8586	100	48	48	5	47	47	5	19	5	0	17	17	4	15	15	3	35	13	0	0	0	0	0	0	0	0	0	0	0	0	0	0	0	0	0	0	0	0	0	0	0	0	0	0	0.000	0.000	0.000	0.000	0.000	0.000	0.000	0.000	0.000	0.000	0.000	0.000	0.000	0.000	283	1076	3	3	3	0.000	0.000	1	2	0	0	1	2	0	0	-75	1	
2	5	15	08: K-04   EMPTY	EMPTY	7697	8586	100	47	47	5	46	46	5	23	6	0	16	18	5	14	14	3	45	29	0	0	0	0	0	0	0	0	0	0	0	0	0	0	0	0	0	0	0	0	0	0	0	0	0	0	0.000	0.000	0.000	0.000	0.000	0.000	0.000	0.000	0.000	0.000	0.000	0.000	0.000	0.000	283	1076	3	5	5	0.000	0.000	1	2	0	0	1	4	0	0	-75	1	
2	6	15	08: K-07   EMPTY	EMPTY	7947	8586	100	46	46	4	47	47	4	8	0	0	16	16	4	14	14	3	40	22	0	0	0	0	0	0	0	0	0	0	0	0	0	0	0	0	0	0	0	0	0	0	0	0	0	0	0.000	0.000	0.000	0.000	0.000	0.000	0.000	0.000	0.000	0.000	0.000	0.000	0.000	0.000	283	1076	1	1	1	0.000	0.000	-1	2	0	0	-1	2	0	0	-75	1	
2	7	15	09: C-01   LM00000020	lmo0044	8197	8586	100	5241	4026	2589	47	47	5	98	94	0	5335	4036	2654	15	15	4	91	86	0	0	0	0	0	0	0	0	0	0	0	0	0	0	0	0	0	0	0	0	0	0	0	0	0	0	0.000	0.000	0.000	0.000	0.000	0.000	0.000	0.000	0.000	0.000	0.000	0.000	0.000	0.000	283	1076	10514	8000	8000	0.000	0.000	5194	5320	0	0	3979	4021	0	0	100	1	
2	8	15	09: C-04   LM00001308	lmo1275	8447	8586	100	275	218	121	47	47	5	82	77	0	155	129	76	15	16	5	80	77	0	0	0	0	0	0	0	0	0	0	0	0	0	0	0	0	0	0	0	0	0	0	0	0	0	0	0.000	0.000	0.000	0.000	0.000	0.000	0.000	0.000	0.000	0.000	0.000	0.000	0.000	0.000	283	1076	368	285	285	0.000	0.000	228	140	0	0	171	114	0	0	100	1	
2	9	15	09: C-07   LM00002819	lmo1469	8697	8586	100	6560	4836	3359	47	47	5	97	95	0	6599	4755	3337	14	15	3	89	83	0	0	0	0	0	0	0	0	0	0	0	0	0	0	0	0	0	0	0	0	0	0	0	0	0	0	0.000	0.000	0.000	0.000	0.000	0.000	0.000	0.000	0.000	0.000	0.000	0.000	0.000	0.000	283	1076	13098	9530	9530	0.000	0.000	6513	6585	0	0	4789	4741	0	0	100	1	
2	10	15	09: C-10   LM00000452	lmo1657	8947	8586	100	2361	1885	1157	46	47	19	90	89	0	1431	1068	659	15	16	14	83	79	0	0	0	0	0	0	0	0	0	0	0	0	0	0	0	0	0	0	0	0	0	0	0	0	0	0	0.000	0.000	0.000	0.000	0.000	0.000	0.000	0.000	0.000	0.000	0.000	0.000	0.000	0.000	283	1076	3731	2892	2892	0.000	0.000	2315	1416	0	0	1839	1053	0	0	100	1	
2	11	15	09: C-13   lmneg01	lmneg01	9197	8586	100	49	49	6	47	47	6	31	2	0	69	56	26	15	16	6	77	73	0	0	0	0	0	0	0	0	0	0	0	0	0	0	0	0	0	0	0	0	0	0	0	0	0	0	0.000	0.000	0.000	0.000	0.000	0.000	0.000	0.000	0.000	0.000	0.000	0.000	0.000	0.000	283	1076	56	43	43	0.000	0.000	2	54	0	0	2	41	0	0	100	1	
2	12	15	09: C-16   lmneg04	lmneg04	9447	8586	100	53	54	8	47	47	5	50	29	0	61	52	22	14	15	6	85	75	0	0	0	0	0	0	0	0	0	0	0	0	0	0	0	0	0	0	0	0	0	0	0	0	0	0	0.000	0.000	0.000	0.000	0.000	0.000	0.000	0.000	0.000	0.000	0.000	0.000	0.000	0.000	283	1076	53	45	45	0.000	0.000	6	47	0	0	7	38	0	0	100	1	
2	13	15	09: C-19   lmneg07	lmneg07	9697	8586	100	53	54	6	47	47	5	55	28	0	66	57	23	15	15	3	88	83	0	0	0	0	0	0	0	0	0	0	0	0	0	0	0	0	0	0	0	0	0	0	0	0	0	0	0.000	0.000	0.000	0.000	0.000	0.000	0.000	0.000	0.000	0.000	0.000	0.000	0.000	0.000	283	1076	57	49	49	0.000	0.000	6	51	0	0	7	42	0	0	100	1	
2	14	15	09: C-22   lmneg10	lmneg10	9947	8586	100	56	56	11	46	47	4	71	55	0	56	50	21	15	15	2	86	81	0	0	0	0	0	0	0	0	0	0	0	0	0	0	0	0	0	0	0	0	0	0	0	0	0	0	0.000	0.000	0.000	0.000	0.000	0.000	0.000	0.000	0.000	0.000	0.000	0.000	0.000	0.000	283	1076	51	45	45	0.000	0.000	10	41	0	0	10	35	0	0	100	1	
2	15	15	09: G-01   LM00000020	lmo0044	10197	8586	100	4482	3609	2335	46	46	4	97	95	0	4939	3893	2545	14	14	2	95	91	0	0	0	0	0	0	0	0	0	0	0	0	0	0	0	0	0	0	0	0	0	0	0	0	0	0	0.000	0.000	0.000	0.000	0.000	0.000	0.000	0.000	0.000	0.000	0.000	0.000	0.000	0.000	283	1076	9361	7442	7442	0.000	0.000	4436	4925	0	0	3563	3879	0	0	100	1	
2	16	15	09: G-04   LM00001308	lmo1275	10447	8586	100	213	180	103	46	47	13	75	69	0	148	122	79	14	17	22	70	68	0	0	0	0	0	0	0	0	0	0	0	0	0	0	0	0	0	0	0	0	0	0	0	0	0	0	0.000	0.000	0.000	0.000	0.000	0.000	0.000	0.000	0.000	0.000	0.000	0.000	0.000	0.000	283	1076	301	242	242	0.000	0.000	167	134	0	0	134	108	0	0	100	1	
2	17	15	09: G-07   LM00002819	lmo1469	10697	8586	100	5916	4576	3124	46	47	8	92	90	0	6193	4633	3233	14	16	8	86	80	0	0	0	0	0	0	0	0	0	0	0	0	0	0	0	0	0	0	0	0	0	0	0	0	0	0	0.000	0.000	0.000	0.000	0.000	0.000	0.000	0.000	0.000	0.000	0.000	0.000	0.000	0.000	283	1076	12049	9149	9149	0.000	0.000	5870	6179	0	0	4530	4619	0	0	100	1	
2	1	16	09: G-10   LM00000452	lmo1657	6697	8836	100	2018	1636	999	46	46	5	97	93	0	1242	977	620	14	14	2	90	89	0	0	0	0	0	0	0	0	0	0	0	0	0	0	0	0	0	0	0	0	0	0	0	0	0	0	0.000	0.000	0.000	0.000	0.000	0.000	0.000	0.000	0.000	0.000	0.000	0.000	0.000	0.000	283	1076	3200	2553	2553	0.000	0.000	1972	1228	0	0	1590	963	0	0	100	1	
2	2	16	09: G-13   lmneg01	lmneg01	6947	8836	100	52	53	8	47	47	5	49	21	0	74	64	29	14	15	4	83	78	0	0	0	0	0	0	0	0	0	0	0	0	0	0	0	0	0	0	0	0	0	0	0	0	0	0	0.000	0.000	0.000	0.000	0.000	0.000	0.000	0.000	0.000	0.000	0.000	0.000	0.000	0.000	283	1076	65	56	56	0.000	0.000	5	60	0	0	6	50	0	0	100	1	
2	3	16	09: G-16   lmneg04	lmneg04	7197	8836	100	54	53	6	46	46	5	71	35	0	62	55	20	14	15	3	88	86	0	0	0	0	0	0	0	0	0	0	0	0	0	0	0	0	0	0	0	0	0	0	0	0	0	0	0.000	0.000	0.000	0.000	0.000	0.000	0.000	0.000	0.000	0.000	0.000	0.000	0.000	0.000	283	1076	56	48	48	0.000	0.000	8	48	0	0	7	41	0	0	100	1	
2	4	16	09: G-19   lmneg07	lmneg07	7447	8836	100	54	54	7	46	47	5	66	37	0	65	58	30	14	15	3	83	78	0	0	0	0	0	0	0	0	0	0	0	0	0	0	0	0	0	0	0	0	0	0	0	0	0	0	0.000	0.000	0.000	0.000	0.000	0.000	0.000	0.000	0.000	0.000	0.000	0.000	0.000	0.000	283	1076	59	52	52	0.000	0.000	8	51	0	0	8	44	0	0	100	1	
2	5	16	09: G-22   lmneg10	lmneg10	7697	8836	100	51	52	7	45	46	5	59	37	0	55	48	19	14	14	3	87	84	0	0	0	0	0	0	0	0	0	0	0	0	0	0	0	0	0	0	0	0	0	0	0	0	0	0	0.000	0.000	0.000	0.000	0.000	0.000	0.000	0.000	0.000	0.000	0.000	0.000	0.000	0.000	283	1076	47	41	41	0.000	0.000	6	41	0	0	7	34	0	0	100	1	
2	6	16	09: K-01   LM00000020	lmo0044	7947	8836	100	4885	3795	2435	46	46	4	97	95	0	5250	3924	2516	14	15	3	93	89	0	0	0	0	0	0	0	0	0	0	0	0	0	0	0	0	0	0	0	0	0	0	0	0	0	0	0.000	0.000	0.000	0.000	0.000	0.000	0.000	0.000	0.000	0.000	0.000	0.000	0.000	0.000	283	1076	10075	7659	7659	0.000	0.000	4839	5236	0	0	3749	3910	0	0	100	1	
2	7	16	09: K-04   LM00001308	lmo1275	8197	8836	100	247	202	113	47	47	5	84	76	0	153	121	74	15	16	4	81	76	0	0	0	0	0	0	0	0	0	0	0	0	0	0	0	0	0	0	0	0	0	0	0	0	0	0	0.000	0.000	0.000	0.000	0.000	0.000	0.000	0.000	0.000	0.000	0.000	0.000	0.000	0.000	283	1076	338	261	261	0.000	0.000	200	138	0	0	155	106	0	0	100	1	
2	8	16	09: K-07   LM00002819	lmo1469	8447	8836	100	6522	4918	3245	47	47	5	96	95	0	6446	4867	3191	15	15	4	94	88	0	0	0	0	0	0	0	0	0	0	0	0	0	0	0	0	0	0	0	0	0	0	0	0	0	0	0.000	0.000	0.000	0.000	0.000	0.000	0.000	0.000	0.000	0.000	0.000	0.000	0.000	0.000	283	1076	12906	9723	9723	0.000	0.000	6475	6431	0	0	4871	4852	0	0	100	1	
2	9	16	09: K-10   LM00000452	lmo1657	8697	8836	100	2367	1822	1204	47	47	5	91	86	0	1396	1059	688	14	15	3	88	84	0	0	0	0	0	0	0	0	0	0	0	0	0	0	0	0	0	0	0	0	0	0	0	0	0	0	0.000	0.000	0.000	0.000	0.000	0.000	0.000	0.000	0.000	0.000	0.000	0.000	0.000	0.000	283	1076	3702	2820	2820	0.000	0.000	2320	1382	0	0	1775	1045	0	0	100	1	
2	10	16	09: K-13   lmneg01	lmneg01	8947	8836	100	50	50	7	46	47	7	21	8	0	58	48	24	14	15	9	70	66	0	0	0	0	0	0	0	0	0	0	0	0	0	0	0	0	0	0	0	0	0	0	0	0	0	0	0.000	0.000	0.000	0.000	0.000	0.000	0.000	0.000	0.000	0.000	0.000	0.000	0.000	0.000	283	1076	48	38	38	0.000	0.000	4	44	0	0	4	34	0	0	100	1	
2	11	16	09: K-16   lmneg04	lmneg04	9197	8836	100	50	51	7	46	46	5	42	22	0	56	47	22	15	16	3	79	76	0	0	0	0	0	0	0	0	0	0	0	0	0	0	0	0	0	0	0	0	0	0	0	0	0	0	0.000	0.000	0.000	0.000	0.000	0.000	0.000	0.000	0.000	0.000	0.000	0.000	0.000	0.000	283	1076	45	37	37	0.000	0.000	4	41	0	0	5	32	0	0	100	1	
2	12	16	09: K-19   lmneg07	lmneg07	9447	8836	100	52	53	7	47	47	5	54	31	0	65	53	26	14	15	5	77	73	0	0	0	0	0	0	0	0	0	0	0	0	0	0	0	0	0	0	0	0	0	0	0	0	0	0	0.000	0.000	0.000	0.000	0.000	0.000	0.000	0.000	0.000	0.000	0.000	0.000	0.000	0.000	283	1076	56	45	45	0.000	0.000	5	51	0	0	6	39	0	0	100	1	
2	13	16	09: K-22   lmneg10	lmneg10	9697	8836	100	51	52	7	47	47	5	42	17	0	53	47	20	14	15	4	85	76	0	0	0	0	0	0	0	0	0	0	0	0	0	0	0	0	0	0	0	0	0	0	0	0	0	0	0.000	0.000	0.000	0.000	0.000	0.000	0.000	0.000	0.000	0.000	0.000	0.000	0.000	0.000	283	1076	43	38	38	0.000	0.000	4	39	0	0	5	33	0	0	100	1	
2	14	16	09: O-01   LM00000020	lmo0044	9947	8836	100	5410	3918	2722	46	47	5	93	87	0	5366	4045	2749	15	15	4	87	84	0	0	0	0	0	0	0	0	0	0	0	0	0	0	0	0	0	0	0	0	0	0	0	0	0	0	0.000	0.000	0.000	0.000	0.000	0.000	0.000	0.000	0.000	0.000	0.000	0.000	0.000	0.000	283	1076	10715	7902	7902	0.000	0.000	5364	5351	0	0	3872	4030	0	0	100	1	
2	15	16	09: O-04   LM00001308	lmo1275	10197	8836	100	203	173	97	46	47	5	82	75	0	153	120	77	14	14	3	88	79	0	0	0	0	0	0	0	0	0	0	0	0	0	0	0	0	0	0	0	0	0	0	0	0	0	0	0.000	0.000	0.000	0.000	0.000	0.000	0.000	0.000	0.000	0.000	0.000	0.000	0.000	0.000	283	1076	296	233	233	0.000	0.000	157	139	0	0	127	106	0	0	100	1	
2	16	16	09: O-07   LM00002819	lmo1469	10447	8836	100	5126	4169	2545	46	46	5	93	92	0	5318	4384	2551	14	15	3	95	92	0	0	0	0	0	0	0	0	0	0	0	0	0	0	0	0	0	0	0	0	0	0	0	0	0	0	0.000	0.000	0.000	0.000	0.000	0.000	0.000	0.000	0.000	0.000	0.000	0.000	0.000	0.000	283	1076	10384	8493	8493	0.000	0.000	5080	5304	0	0	4123	4370	0	0	100	1	
2	17	16	09: O-10   LM00000452	lmo1657	10697	8836	100	1814	1391	1043	46	47	14	81	78	0	1246	917	674	15	15	10	76	75	0	0	0	0	0	0	0	0	0	0	0	0	0	0	0	0	0	0	0	0	0	0	0	0	0	0	0.000	0.000	0.000	0.000	0.000	0.000	0.000	0.000	0.000	0.000	0.000	0.000	0.000	0.000	283	1076	2999	2247	2247	0.000	0.000	1768	1231	0	0	1345	902	0	0	100	1	
2	1	17	09: O-13   lmneg01	lmneg01	6697	9086	100	51	52	8	46	46	4	56	31	0	70	61	28	14	14	2	94	85	0	0	0	0	0	0	0	0	0	0	0	0	0	0	0	0	0	0	0	0	0	0	0	0	0	0	0.000	0.000	0.000	0.000	0.000	0.000	0.000	0.000	0.000	0.000	0.000	0.000	0.000	0.000	283	1076	61	53	53	0.000	0.000	5	56	0	0	6	47	0	0	100	1	
2	2	17	09: O-16   lmneg04	lmneg04	6947	9086	100	52	54	7	46	47	5	63	37	0	61	54	22	14	15	3	91	85	0	0	0	0	0	0	0	0	0	0	0	0	0	0	0	0	0	0	0	0	0	0	0	0	0	0	0.000	0.000	0.000	0.000	0.000	0.000	0.000	0.000	0.000	0.000	0.000	0.000	0.000	0.000	283	1076	53	48	48	0.000	0.000	6	47	0	0	8	40	0	0	100	1	
2	3	17	09: O-19   lmneg07	lmneg07	7197	9086	100	53	54	9	46	47	5	59	32	0	71	61	30	15	15	4	80	76	0	0	0	0	0	0	0	0	0	0	0	0	0	0	0	0	0	0	0	0	0	0	0	0	0	0	0.000	0.000	0.000	0.000	0.000	0.000	0.000	0.000	0.000	0.000	0.000	0.000	0.000	0.000	283	1076	63	54	54	0.000	0.000	7	56	0	0	8	46	0	0	100	1	
2	4	17	09: O-22   lmneg10	lmneg10	7447	9086	100	56	56	9	46	46	5	64	46	0	57	51	26	15	15	3	78	74	0	0	0	0	0	0	0	0	0	0	0	0	0	0	0	0	0	0	0	0	0	0	0	0	0	0	0.000	0.000	0.000	0.000	0.000	0.000	0.000	0.000	0.000	0.000	0.000	0.000	0.000	0.000	283	1076	52	46	46	0.000	0.000	10	42	0	0	10	36	0	0	100	1	
2	5	17	null	EMPTY	7697	9086	100	47	47	4	45	46	6	19	2	0	14	14	2	14	14	3	12	1	0	0	0	0	0	0	0	0	0	0	0	0	0	0	0	0	0	0	0	0	0	0	0	0	0	0	0.000	0.000	0.000	0.000	0.000	0.000	0.000	0.000	0.000	0.000	0.000	0.000	0.000	0.000	283	1076	2	2	2	0.000	0.000	2	0	0	0	2	0	0	0	-75	1	
2	6	17	null	EMPTY	7947	9086	100	46	47	5	46	46	4	23	6	0	13	14	3	14	15	3	12	2	0	0	0	0	0	0	0	0	0	0	0	0	0	0	0	0	0	0	0	0	0	0	0	0	0	0	0.000	0.000	0.000	0.000	0.000	0.000	0.000	0.000	0.000	0.000	0.000	0.000	0.000	0.000	283	1076	-1	1	1	0.000	0.000	0	-1	0	0	1	0	0	0	-75	1	
2	7	17	null	EMPTY	8197	9086	100	48	48	6	46	47	5	29	8	0	16	18	15	15	15	3	24	10	0	0	0	0	0	0	0	0	0	0	0	0	0	0	0	0	0	0	0	0	0	0	0	0	0	0	0.000	0.000	0.000	0.000	0.000	0.000	0.000	0.000	0.000	0.000	0.000	0.000	0.000	0.000	283	1076	3	5	5	0.000	0.000	2	1	0	0	2	3	0	0	-75	1	
2	8	17	null	EMPTY	8447	9086	100	46	48	8	46	47	5	21	7	0	15	17	25	14	15	3	14	3	0	0	0	0	0	0	0	0	0	0	0	0	0	0	0	0	0	0	0	0	0	0	0	0	0	0	0.000	0.000	0.000	0.000	0.000	0.000	0.000	0.000	0.000	0.000	0.000	0.000	0.000	0.000	283	1076	1	5	5	0.000	0.000	0	1	0	0	2	3	0	0	-75	1	
2	9	17	null	EMPTY	8697	9086	100	47	48	6	46	47	5	31	11	0	14	15	2	15	15	3	8	0	0	0	0	0	0	0	0	0	0	0	0	0	0	0	0	0	0	0	0	0	0	0	0	0	0	0	0.000	0.000	0.000	0.000	0.000	0.000	0.000	0.000	0.000	0.000	0.000	0.000	0.000	0.000	283	1076	0	2	2	0.000	0.000	1	-1	0	0	2	0	0	0	-75	1	
2	10	17	null	EMPTY	8947	9086	100	46	47	5	46	47	7	7	3	0	15	16	7	15	16	7	7	2	0	0	0	0	0	0	0	0	0	0	0	0	0	0	0	0	0	0	0	0	0	0	0	0	0	0	0.000	0.000	0.000	0.000	0.000	0.000	0.000	0.000	0.000	0.000	0.000	0.000	0.000	0.000	283	1076	0	2	2	0.000	0.000	0	0	0	0	1	1	0	0	-75	1	
2	11	17	null	EMPTY	9197	9086	100	45	46	5	45	46	5	19	5	0	14	15	2	15	15	3	13	1	0	0	0	0	0	0	0	0	0	0	0	0	0	0	0	0	0	0	0	0	0	0	0	0	0	0	0.000	0.000	0.000	0.000	0.000	0.000	0.000	0.000	0.000	0.000	0.000	0.000	0.000	0.000	283	1076	-1	1	1	0.000	0.000	0	-1	0	0	1	0	0	0	-75	1	
2	12	17	null	EMPTY	9447	9086	100	46	46	5	47	47	5	9	1	0	14	15	2	14	15	4	4	1	0	0	0	0	0	0	0	0	0	0	0	0	0	0	0	0	0	0	0	0	0	0	0	0	0	0	0.000	0.000	0.000	0.000	0.000	0.000	0.000	0.000	0.000	0.000	0.000	0.000	0.000	0.000	283	1076	-1	0	0	0.000	0.000	-1	0	0	0	-1	1	0	0	-75	1	
2	13	17	null	EMPTY	9697	9086	100	46	46	5	46	47	7	10	1	0	15	15	3	14	15	3	16	3	0	0	0	0	0	0	0	0	0	0	0	0	0	0	0	0	0	0	0	0	0	0	0	0	0	0	0.000	0.000	0.000	0.000	0.000	0.000	0.000	0.000	0.000	0.000	0.000	0.000	0.000	0.000	283	1076	1	1	1	0.000	0.000	0	1	0	0	0	1	0	0	-75	1	
2	14	17	null	EMPTY	9947	9086	100	46	46	4	46	47	5	9	1	0	15	16	3	15	15	3	16	7	0	0	0	0	0	0	0	0	0	0	0	0	0	0	0	0	0	0	0	0	0	0	0	0	0	0	0.000	0.000	0.000	0.000	0.000	0.000	0.000	0.000	0.000	0.000	0.000	0.000	0.000	0.000	283	1076	0	1	1	0.000	0.000	0	0	0	0	0	1	0	0	-75	1	
2	15	17	null	EMPTY	10197	9086	100	47	47	5	46	46	5	17	5	0	15	16	5	14	15	4	17	8	0	0	0	0	0	0	0	0	0	0	0	0	0	0	0	0	0	0	0	0	0	0	0	0	0	0	0.000	0.000	0.000	0.000	0.000	0.000	0.000	0.000	0.000	0.000	0.000	0.000	0.000	0.000	283	1076	2	3	3	0.000	0.000	1	1	0	0	1	2	0	0	-75	1	
2	16	17	null	EMPTY	10447	9086	100	46	47	4	46	46	5	18	2	0	14	15	3	14	15	8	8	0	0	0	0	0	0	0	0	0	0	0	0	0	0	0	0	0	0	0	0	0	0	0	0	0	0	0	0.000	0.000	0.000	0.000	0.000	0.000	0.000	0.000	0.000	0.000	0.000	0.000	0.000	0.000	283	1076	0	2	2	0.000	0.000	0	0	0	0	1	1	0	0	-75	1	
2	17	17	null	EMPTY	10697	9086	100	46	46	4	46	46	5	9	2	0	14	14	2	14	15	5	3	0	0	0	0	0	0	0	0	0	0	0	0	0	0	0	0	0	0	0	0	0	0	0	0	0	0	0	0.000	0.000	0.000	0.000	0.000	0.000	0.000	0.000	0.000	0.000	0.000	0.000	0.000	0.000	283	1076	0	0	0	0.000	0.000	0	0	0	0	0	0	0	0	-75	1	
3	1	1	10: B-01   Dye Marker	Dye Marker	11215	5078	100	157	741	901	46	47	6	99	95	0	51098	39474	27020	15	16	5	100	100	0	0	0	0	0	0	0	0	0	0	0	0	0	0	0	0	0	0	0	0	0	0	0	0	0	0	0.000	0.000	0.000	0.000	0.000	0.000	0.000	0.000	0.000	0.000	0.000	0.000	0.000	0.000	283	1076	51194	40154	40154	0.000	0.000	111	51083	0	0	695	39459	0	0	100	1	
3	2	1	01: B-01   EMPTY	EMPTY	11465	5078	100	47	47	5	46	47	5	17	2	0	15	17	6	15	16	7	11	6	0	0	0	0	0	0	0	0	0	0	0	0	0	0	0	0	0	0	0	0	0	0	0	0	0	0	0.000	0.000	0.000	0.000	0.000	0.000	0.000	0.000	0.000	0.000	0.000	0.000	0.000	0.000	283	1076	1	3	3	0.000	0.000	1	0	0	0	1	2	0	0	-75	1	
3	3	1	01: B-04   LM00000015	lmo0024	11715	5078	100	68	69	13	45	45	5	98	89	0	95	92	30	14	15	4	98	95	0	0	0	0	0	0	0	0	0	0	0	0	0	0	0	0	0	0	0	0	0	0	0	0	0	0	0.000	0.000	0.000	0.000	0.000	0.000	0.000	0.000	0.000	0.000	0.000	0.000	0.000	0.000	283	1076	104	102	102	0.000	0.000	23	81	0	0	24	78	0	0	100	1	
3	4	1	01: B-07   LM00000017	lmo0027	11965	5078	100	95	95	26	47	48	7	93	88	0	155	142	57	15	16	9	92	89	0	0	0	0	0	0	0	0	0	0	0	0	0	0	0	0	0	0	0	0	0	0	0	0	0	0	0.000	0.000	0.000	0.000	0.000	0.000	0.000	0.000	0.000	0.000	0.000	0.000	0.000	0.000	283	1076	188	175	175	0.000	0.000	48	140	0	0	48	127	0	0	100	1	
3	5	1	01: B-10   LM00000819	lmo0030	12215	5078	100	74	74	15	45	46	5	94	88	0	107	96	35	15	15	4	96	93	0	0	0	0	0	0	0	0	0	0	0	0	0	0	0	0	0	0	0	0	0	0	0	0	0	0	0.000	0.000	0.000	0.000	0.000	0.000	0.000	0.000	0.000	0.000	0.000	0.000	0.000	0.000	283	1076	121	110	110	0.000	0.000	29	92	0	0	29	81	0	0	100	1	
3	6	1	01: B-13   LM00000018	lmo0033	12465	5078	100	75	75	16	46	46	5	94	88	0	106	102	33	15	15	4	96	95	0	0	0	0	0	0	0	0	0	0	0	0	0	0	0	0	0	0	0	0	0	0	0	0	0	0	0.000	0.000	0.000	0.000	0.000	0.000	0.000	0.000	0.000	0.000	0.000	0.000	0.000	0.000	283	1076	120	116	116	0.000	0.000	29	91	0	0	29	87	0	0	100	1	
3	7	1	01: B-16   LM00002100	lmo0036	12715	5078	100	69	72	14	47	47	6	95	80	0	104	102	19	15	16	4	100	100	0	0	0	0	0	0	0	0	0	0	0	0	0	0	0	0	0	0	0	0	0	0	0	0	0	0	0.000	0.000	0.000	0.000	0.000	0.000	0.000	0.000	0.000	0.000	0.000	0.000	0.000	0.000	283	1076	111	112	112	0.000	0.000	22	89	0	0	25	87	0	0	100	1	
3	8	1	01: B-19   LM00002103	lmo0039	12965	5078	100	99	98	25	46	47	7	91	88	0	126	120	46	14	15	5	93	92	0	0	0	0	0	0	0	0	0	0	0	0	0	0	0	0	0	0	0	0	0	0	0	0	0	0	0.000	0.000	0.000	0.000	0.000	0.000	0.000	0.000	0.000	0.000	0.000	0.000	0.000	0.000	283	1076	165	158	158	0.000	0.000	53	112	0	0	52	106	0	0	100	1	
3	9	1	01: B-22   LM00000823	lmo0042	13215	5078	100	58	59	9	46	47	5	82	63	0	88	84	23	15	16	4	98	95	0	0	0	0	0	0	0	0	0	0	0	0	0	0	0	0	0	0	0	0	0	0	0	0	0	0	0.000	0.000	0.000	0.000	0.000	0.000	0.000	0.000	0.000	0.000	0.000	0.000	0.000	0.000	283	1076	85	82	82	0.000	0.000	12	73	0	0	13	69	0	0	100	1	
3	10	1	01: F-01   LM00000841	lmo0117	13465	5078	100	1313	1164	568	47	48	5	100	100	0	2624	2258	1145	15	15	3	95	91	0	0	0	0	0	0	0	0	0	0	0	0	0	0	0	0	0	0	0	0	0	0	0	0	0	0	0.000	0.000	0.000	0.000	0.000	0.000	0.000	0.000	0.000	0.000	0.000	0.000	0.000	0.000	283	1076	3875	3360	3360	0.000	0.000	1266	2609	0	0	1117	2243	0	0	100	1	
3	11	1	01: F-04   LM00000843	lmo0120	13715	5078	100	1234	1071	507	47	48	6	100	98	0	2910	2448	1252	14	15	4	97	94	0	0	0	0	0	0	0	0	0	0	0	0	0	0	0	0	0	0	0	0	0	0	0	0	0	0	0.000	0.000	0.000	0.000	0.000	0.000	0.000	0.000	0.000	0.000	0.000	0.000	0.000	0.000	283	1076	4083	3458	3458	0.000	0.000	1187	2896	0	0	1024	2434	0	0	100	1	
3	12	1	01: F-07   LM00000846	lmo0123	13965	5078	100	1018	877	493	48	49	6	98	94	0	2766	2243	1337	15	16	5	88	86	0	0	0	0	0	0	0	0	0	0	0	0	0	0	0	0	0	0	0	0	0	0	0	0	0	0	0.000	0.000	0.000	0.000	0.000	0.000	0.000	0.000	0.000	0.000	0.000	0.000	0.000	0.000	283	1076	3721	3057	3057	0.000	0.000	970	2751	0	0	829	2228	0	0	100	1	
3	13	1	01: F-10   LM00000847	lmo0126	14215	5078	100	700	634	253	47	48	9	98	95	0	2395	2072	849	15	16	7	96	94	0	0	0	0	0	0	0	0	0	0	0	0	0	0	0	0	0	0	0	0	0	0	0	0	0	0	0.000	0.000	0.000	0.000	0.000	0.000	0.000	0.000	0.000	0.000	0.000	0.000	0.000	0.000	283	1076	3033	2644	2644	0.000	0.000	653	2380	0	0	587	2057	0	0	100	1	
3	14	1	01: F-13   LM00000848	lmo0129	14465	5078	100	389	347	149	47	48	6	95	90	0	1319	1109	549	15	16	4	94	92	0	0	0	0	0	0	0	0	0	0	0	0	0	0	0	0	0	0	0	0	0	0	0	0	0	0	0.000	0.000	0.000	0.000	0.000	0.000	0.000	0.000	0.000	0.000	0.000	0.000	0.000	0.000	283	1076	1646	1394	1394	0.000	0.000	342	1304	0	0	300	1094	0	0	100	1	
3	15	1	01: F-16   LM00000046	lmo0132	14715	5078	100	405	373	134	46	46	5	99	99	0	280	258	99	15	15	4	98	95	0	0	0	0	0	0	0	0	0	0	0	0	0	0	0	0	0	0	0	0	0	0	0	0	0	0	0.000	0.000	0.000	0.000	0.000	0.000	0.000	0.000	0.000	0.000	0.000	0.000	0.000	0.000	283	1076	624	570	570	0.000	0.000	359	265	0	0	327	243	0	0	100	1	
3	16	1	01: F-19   LM00000047	lmo0135	14965	5078	100	1914	1739	725	46	47	6	100	100	0	981	904	377	15	15	5	97	93	0	0	0	0	0	0	0	0	0	0	0	0	0	0	0	0	0	0	0	0	0	0	0	0	0	0	0.000	0.000	0.000	0.000	0.000	0.000	0.000	0.000	0.000	0.000	0.000	0.000	0.000	0.000	283	1076	2834	2582	2582	0.000	0.000	1868	966	0	0	1693	889	0	0	100	1	
3	17	1	01: F-22   LM00002144	lmo0138	15215	5078	100	88	88	25	46	47	8	90	83	0	111	98	41	15	16	6	89	86	0	0	0	0	0	0	0	0	0	0	0	0	0	0	0	0	0	0	0	0	0	0	0	0	0	0	0.000	0.000	0.000	0.000	0.000	0.000	0.000	0.000	0.000	0.000	0.000	0.000	0.000	0.000	283	1076	138	125	125	0.000	0.000	42	96	0	0	42	83	0	0	100	1	
3	1	2	01: J-01   LM00000873	lmo0213	11215	5328	100	330	296	135	46	47	5	96	92	0	161	139	70	15	16	6	84	82	0	0	0	0	0	0	0	0	0	0	0	0	0	0	0	0	0	0	0	0	0	0	0	0	0	0	0.000	0.000	0.000	0.000	0.000	0.000	0.000	0.000	0.000	0.000	0.000	0.000	0.000	0.000	283	1076	430	374	374	0.000	0.000	284	146	0	0	250	124	0	0	100	1	
3	2	2	01: J-04   LM00002172	lmo0216	11465	5328	100	497	434	198	46	47	6	98	92	0	536	454	227	15	16	6	92	88	0	0	0	0	0	0	0	0	0	0	0	0	0	0	0	0	0	0	0	0	0	0	0	0	0	0	0.000	0.000	0.000	0.000	0.000	0.000	0.000	0.000	0.000	0.000	0.000	0.000	0.000	0.000	283	1076	972	827	827	0.000	0.000	451	521	0	0	388	439	0	0	100	1	
3	3	2	01: J-07   LM00000070	lmo0219	11715	5328	100	233	211	100	46	47	11	87	82	0	173	149	79	15	16	5	87	82	0	0	0	0	0	0	0	0	0	0	0	0	0	0	0	0	0	0	0	0	0	0	0	0	0	0	0.000	0.000	0.000	0.000	0.000	0.000	0.000	0.000	0.000	0.000	0.000	0.000	0.000	0.000	283	1076	345	299	299	0.000	0.000	187	158	0	0	165	134	0	0	100	1	
3	4	2	01: J-10   LM00000877	lmo0222	11965	5328	100	296	279	150	46	47	6	94	90	0	390	338	213	14	15	3	89	88	0	0	0	0	0	0	0	0	0	0	0	0	0	0	0	0	0	0	0	0	0	0	0	0	0	0	0.000	0.000	0.000	0.000	0.000	0.000	0.000	0.000	0.000	0.000	0.000	0.000	0.000	0.000	283	1076	626	557	557	0.000	0.000	250	376	0	0	233	324	0	0	100	1	
3	5	2	01: J-13   LM00002174	lmo0225	12215	5328	100	62	63	9	46	46	5	94	77	0	95	92	27	14	15	3	99	94	0	0	0	0	0	0	0	0	0	0	0	0	0	0	0	0	0	0	0	0	0	0	0	0	0	0	0.000	0.000	0.000	0.000	0.000	0.000	0.000	0.000	0.000	0.000	0.000	0.000	0.000	0.000	283	1076	97	95	95	0.000	0.000	16	81	0	0	17	78	0	0	100	1	
3	6	2	01: J-16   LM00000881	lmo0228	12465	5328	100	246	216	86	46	46	5	95	90	0	216	191	90	14	15	4	93	90	0	0	0	0	0	0	0	0	0	0	0	0	0	0	0	0	0	0	0	0	0	0	0	0	0	0	0.000	0.000	0.000	0.000	0.000	0.000	0.000	0.000	0.000	0.000	0.000	0.000	0.000	0.000	283	1076	402	347	347	0.000	0.000	200	202	0	0	170	177	0	0	100	1	
3	7	2	01: J-19   LM00000073	lmo0231	12715	5328	100	50	52	9	47	47	5	34	16	0	20	24	11	14	16	7	46	32	0	0	0	0	0	0	0	0	0	0	0	0	0	0	0	0	0	0	0	0	0	0	0	0	0	0	0.000	0.000	0.000	0.000	0.000	0.000	0.000	0.000	0.000	0.000	0.000	0.000	0.000	0.000	283	1076	9	15	15	0.000	0.000	3	6	0	0	5	10	0	0	100	1	
3	8	2	01: J-22   LM00000075	lmo0234	12965	5328	100	1481	1401	617	46	47	5	100	100	0	1164	1089	494	15	15	4	94	92	0	0	0	0	0	0	0	0	0	0	0	0	0	0	0	0	0	0	0	0	0	0	0	0	0	0	0.000	0.000	0.000	0.000	0.000	0.000	0.000	0.000	0.000	0.000	0.000	0.000	0.000	0.000	283	1076	2584	2429	2429	0.000	0.000	1435	1149	0	0	1355	1074	0	0	100	1	
3	9	2	01: N-01   LM00000913	lmo0309	13215	5328	100	54	55	8	47	47	5	68	41	0	81	66	36	15	15	3	78	73	0	0	0	0	0	0	0	0	0	0	0	0	0	0	0	0	0	0	0	0	0	0	0	0	0	0	0.000	0.000	0.000	0.000	0.000	0.000	0.000	0.000	0.000	0.000	0.000	0.000	0.000	0.000	283	1076	73	59	59	0.000	0.000	7	66	0	0	8	51	0	0	100	1	
3	10	2	01: N-04   LM00002191	lmo0312	13465	5328	100	52	52	7	47	48	5	45	23	0	79	62	36	15	15	5	72	69	0	0	0	0	0	0	0	0	0	0	0	0	0	0	0	0	0	0	0	0	0	0	0	0	0	0	0.000	0.000	0.000	0.000	0.000	0.000	0.000	0.000	0.000	0.000	0.000	0.000	0.000	0.000	283	1076	69	52	52	0.000	0.000	5	64	0	0	5	47	0	0	100	1	
3	11	2	01: N-07   LM00000106	lmo0315	13715	5328	100	92	95	29	47	48	6	90	86	0	120	108	54	14	15	3	90	86	0	0	0	0	0	0	0	0	0	0	0	0	0	0	0	0	0	0	0	0	0	0	0	0	0	0	0.000	0.000	0.000	0.000	0.000	0.000	0.000	0.000	0.000	0.000	0.000	0.000	0.000	0.000	283	1076	151	142	142	0.000	0.000	45	106	0	0	48	94	0	0	100	1	
3	12	2	01: N-10   LM00000915	lmo0318	13965	5328	100	77	79	25	47	48	6	80	74	0	98	80	40	15	15	4	80	78	0	0	0	0	0	0	0	0	0	0	0	0	0	0	0	0	0	0	0	0	0	0	0	0	0	0	0.000	0.000	0.000	0.000	0.000	0.000	0.000	0.000	0.000	0.000	0.000	0.000	0.000	0.000	283	1076	113	97	97	0.000	0.000	30	83	0	0	32	65	0	0	100	1	
3	13	2	01: N-13   LM00000109	lmo0321	14215	5328	100	1634	1428	784	47	48	6	99	96	0	631	525	298	15	16	6	86	84	0	0	0	0	0	0	0	0	0	0	0	0	0	0	0	0	0	0	0	0	0	0	0	0	0	0	0.000	0.000	0.000	0.000	0.000	0.000	0.000	0.000	0.000	0.000	0.000	0.000	0.000	0.000	283	1076	2203	1891	1891	0.000	0.000	1587	616	0	0	1381	510	0	0	100	1	
3	14	2	01: N-16   LM00000917	lmo0324	14465	5328	100	54	55	7	47	48	6	57	22	0	83	68	32	15	16	8	77	75	0	0	0	0	0	0	0	0	0	0	0	0	0	0	0	0	0	0	0	0	0	0	0	0	0	0	0.000	0.000	0.000	0.000	0.000	0.000	0.000	0.000	0.000	0.000	0.000	0.000	0.000	0.000	283	1076	75	61	61	0.000	0.000	7	68	0	0	8	53	0	0	100	1	
3	15	2	01: N-19   LM00000112	lmo0327	14715	5328	100	60	64	15	46	47	5	86	72	0	97	85	44	14	16	12	83	80	0	0	0	0	0	0	0	0	0	0	0	0	0	0	0	0	0	0	0	0	0	0	0	0	0	0	0.000	0.000	0.000	0.000	0.000	0.000	0.000	0.000	0.000	0.000	0.000	0.000	0.000	0.000	283	1076	97	89	89	0.000	0.000	14	83	0	0	18	71	0	0	100	1	
3	16	2	01: N-22   LM00002841	lmo0330	14965	5328	100	54	56	9	47	48	6	64	39	0	92	70	39	14	15	5	75	72	0	0	0	0	0	0	0	0	0	0	0	0	0	0	0	0	0	0	0	0	0	0	0	0	0	0	0.000	0.000	0.000	0.000	0.000	0.000	0.000	0.000	0.000	0.000	0.000	0.000	0.000	0.000	283	1076	85	65	65	0.000	0.000	7	78	0	0	9	56	0	0	100	1	
3	17	2	02: B-01   EMPTY	EMPTY	15215	5328	100	49	50	7	47	47	6	28	6	0	16	19	7	15	15	5	30	19	0	0	0	0	0	0	0	0	0	0	0	0	0	0	0	0	0	0	0	0	0	0	0	0	0	0	0.000	0.000	0.000	0.000	0.000	0.000	0.000	0.000	0.000	0.000	0.000	0.000	0.000	0.000	283	1076	3	7	7	0.000	0.000	2	1	0	0	3	4	0	0	-75	1	
3	1	3	02: B-04   LM00002209	lmo0404	11215	5578	100	83	85	18	46	47	6	99	96	0	118	118	22	16	17	6	100	100	0	0	0	0	0	0	0	0	0	0	0	0	0	0	0	0	0	0	0	0	0	0	0	0	0	0	0.000	0.000	0.000	0.000	0.000	0.000	0.000	0.000	0.000	0.000	0.000	0.000	0.000	0.000	283	1076	139	141	141	0.000	0.000	37	102	0	0	39	102	0	0	100	1	
3	2	3	02: B-07   LM00000948	lmo0407	11465	5578	100	750	689	269	46	46	6	99	97	0	591	553	194	14	15	5	99	98	0	0	0	0	0	0	0	0	0	0	0	0	0	0	0	0	0	0	0	0	0	0	0	0	0	0	0.000	0.000	0.000	0.000	0.000	0.000	0.000	0.000	0.000	0.000	0.000	0.000	0.000	0.000	283	1076	1281	1182	1182	0.000	0.000	704	577	0	0	643	539	0	0	100	1	
3	3	3	02: B-10   LM00003004	lmo0410	11715	5578	100	59	62	17	45	46	7	82	51	0	88	93	42	15	15	4	100	100	0	0	0	0	0	0	0	0	0	0	0	0	0	0	0	0	0	0	0	0	0	0	0	0	0	0	0.000	0.000	0.000	0.000	0.000	0.000	0.000	0.000	0.000	0.000	0.000	0.000	0.000	0.000	283	1076	87	95	95	0.000	0.000	14	73	0	0	17	78	0	0	100	1	
3	4	3	02: B-13   LM00002215	lmo0413	11965	5578	100	304	279	100	46	47	6	99	96	0	160	155	63	15	15	3	98	95	0	0	0	0	0	0	0	0	0	0	0	0	0	0	0	0	0	0	0	0	0	0	0	0	0	0	0.000	0.000	0.000	0.000	0.000	0.000	0.000	0.000	0.000	0.000	0.000	0.000	0.000	0.000	283	1076	403	373	373	0.000	0.000	258	145	0	0	233	140	0	0	100	1	
3	5	3	02: B-16   LM00002216	lmo0416	12215	5578	100	114	109	41	46	46	5	87	84	0	104	97	44	14	15	9	90	84	0	0	0	0	0	0	0	0	0	0	0	0	0	0	0	0	0	0	0	0	0	0	0	0	0	0	0.000	0.000	0.000	0.000	0.000	0.000	0.000	0.000	0.000	0.000	0.000	0.000	0.000	0.000	283	1076	158	146	146	0.000	0.000	68	90	0	0	63	83	0	0	100	1	
3	6	3	02: B-19   LM00002217	lmo0419	12465	5578	100	71	74	16	46	46	5	95	91	0	92	91	28	14	15	11	95	93	0	0	0	0	0	0	0	0	0	0	0	0	0	0	0	0	0	0	0	0	0	0	0	0	0	0	0.000	0.000	0.000	0.000	0.000	0.000	0.000	0.000	0.000	0.000	0.000	0.000	0.000	0.000	283	1076	103	105	105	0.000	0.000	25	78	0	0	28	77	0	0	100	1	
3	7	3	02: B-22   LM00000954	lmo0422	12715	5578	100	60	61	9	46	47	5	86	69	0	95	92	23	14	15	3	99	98	0	0	0	0	0	0	0	0	0	0	0	0	0	0	0	0	0	0	0	0	0	0	0	0	0	0	0.000	0.000	0.000	0.000	0.000	0.000	0.000	0.000	0.000	0.000	0.000	0.000	0.000	0.000	283	1076	95	93	93	0.000	0.000	14	81	0	0	15	78	0	0	100	1	
3	8	3	02: F-01   LM00002250	lmo0497	12965	5578	100	62	62	13	46	47	6	76	57	0	92	90	36	15	15	4	94	92	0	0	0	0	0	0	0	0	0	0	0	0	0	0	0	0	0	0	0	0	0	0	0	0	0	0	0.000	0.000	0.000	0.000	0.000	0.000	0.000	0.000	0.000	0.000	0.000	0.000	0.000	0.000	283	1076	93	91	91	0.000	0.000	16	77	0	0	16	75	0	0	100	1	
3	9	3	02: F-04   LM00000967	lmo0500	13215	5578	100	69	68	13	46	47	5	89	83	0	99	95	31	15	15	3	95	94	0	0	0	0	0	0	0	0	0	0	0	0	0	0	0	0	0	0	0	0	0	0	0	0	0	0	0.000	0.000	0.000	0.000	0.000	0.000	0.000	0.000	0.000	0.000	0.000	0.000	0.000	0.000	283	1076	107	102	102	0.000	0.000	23	84	0	0	22	80	0	0	100	1	
3	10	3	02: F-07   LM00000968	lmo0503	13465	5578	100	64	64	11	47	47	5	91	76	0	87	82	28	14	15	3	94	90	0	0	0	0	0	0	0	0	0	0	0	0	0	0	0	0	0	0	0	0	0	0	0	0	0	0	0.000	0.000	0.000	0.000	0.000	0.000	0.000	0.000	0.000	0.000	0.000	0.000	0.000	0.000	283	1076	90	85	85	0.000	0.000	17	73	0	0	17	68	0	0	100	1	
3	11	3	02: F-10   LM00000178	lmo0506	13715	5578	100	75	76	16	47	48	5	97	86	0	119	118	29	15	16	5	100	100	0	0	0	0	0	0	0	0	0	0	0	0	0	0	0	0	0	0	0	0	0	0	0	0	0	0	0.000	0.000	0.000	0.000	0.000	0.000	0.000	0.000	0.000	0.000	0.000	0.000	0.000	0.000	283	1076	132	132	132	0.000	0.000	28	104	0	0	29	103	0	0	100	1	
3	12	3	02: F-13   LM00000179	lmo0509	13965	5578	100	205	208	64	46	47	5	100	99	0	164	155	44	15	15	3	97	96	0	0	0	0	0	0	0	0	0	0	0	0	0	0	0	0	0	0	0	0	0	0	0	0	0	0	0.000	0.000	0.000	0.000	0.000	0.000	0.000	0.000	0.000	0.000	0.000	0.000	0.000	0.000	283	1076	308	302	302	0.000	0.000	159	149	0	0	162	140	0	0	100	1	
3	13	3	02: F-16   LM00002251	lmo0512	14215	5578	100	225	203	69	47	47	6	98	93	0	209	190	65	15	16	10	96	95	0	0	0	0	0	0	0	0	0	0	0	0	0	0	0	0	0	0	0	0	0	0	0	0	0	0	0.000	0.000	0.000	0.000	0.000	0.000	0.000	0.000	0.000	0.000	0.000	0.000	0.000	0.000	283	1076	372	331	331	0.000	0.000	178	194	0	0	156	175	0	0	100	1	
3	14	3	02: F-19   LM00000975	lmo0515	14465	5578	100	958	833	358	47	47	5	99	98	0	1484	1302	559	15	16	4	97	95	0	0	0	0	0	0	0	0	0	0	0	0	0	0	0	0	0	0	0	0	0	0	0	0	0	0	0.000	0.000	0.000	0.000	0.000	0.000	0.000	0.000	0.000	0.000	0.000	0.000	0.000	0.000	283	1076	2380	2073	2073	0.000	0.000	911	1469	0	0	786	1287	0	0	100	1	
3	15	3	02: F-22   LM00000181	lmo0518	14715	5578	100	343	313	107	46	47	5	100	99	0	238	222	84	14	16	13	97	94	0	0	0	0	0	0	0	0	0	0	0	0	0	0	0	0	0	0	0	0	0	0	0	0	0	0	0.000	0.000	0.000	0.000	0.000	0.000	0.000	0.000	0.000	0.000	0.000	0.000	0.000	0.000	283	1076	521	475	475	0.000	0.000	297	224	0	0	267	208	0	0	100	1	
3	16	3	02: J-01   LM00000198	lmo0593	14965	5578	100	728	641	330	46	47	6	97	96	0	743	637	329	15	16	5	92	89	0	0	0	0	0	0	0	0	0	0	0	0	0	0	0	0	0	0	0	0	0	0	0	0	0	0	0.000	0.000	0.000	0.000	0.000	0.000	0.000	0.000	0.000	0.000	0.000	0.000	0.000	0.000	283	1076	1410	1217	1217	0.000	0.000	682	728	0	0	595	622	0	0	100	1	
3	17	3	02: J-04   LM00000199	lmo0596	15215	5578	100	8589	7261	3284	47	48	6	100	99	0	2803	2433	1043	15	16	6	100	98	0	0	0	0	0	0	0	0	0	0	0	0	0	0	0	0	0	0	0	0	0	0	0	0	0	0	0.000	0.000	0.000	0.000	0.000	0.000	0.000	0.000	0.000	0.000	0.000	0.000	0.000	0.000	283	1076	11330	9632	9632	0.000	0.000	8542	2788	0	0	7214	2418	0	0	100	1	
3	1	4	02: J-07   LM00001020	lmo0599	11215	5828	100	111	110	31	46	47	5	94	93	0	176	162	55	15	16	4	98	95	0	0	0	0	0	0	0	0	0	0	0	0	0	0	0	0	0	0	0	0	0	0	0	0	0	0	0.000	0.000	0.000	0.000	0.000	0.000	0.000	0.000	0.000	0.000	0.000	0.000	0.000	0.000	283	1076	226	211	211	0.000	0.000	65	161	0	0	64	147	0	0	100	1	
3	2	4	02: J-10   LM00001022	lmo0602	11465	5828	100	1567	1428	454	45	46	6	100	100	0	830	774	244	14	16	6	100	99	0	0	0	0	0	0	0	0	0	0	0	0	0	0	0	0	0	0	0	0	0	0	0	0	0	0	0.000	0.000	0.000	0.000	0.000	0.000	0.000	0.000	0.000	0.000	0.000	0.000	0.000	0.000	283	1076	2338	2143	2143	0.000	0.000	1522	816	0	0	1383	760	0	0	100	1	
3	3	4	02: J-13   LM00000200	lmo0605	11715	5828	100	88	90	21	46	47	7	98	94	0	202	186	57	15	16	7	97	96	0	0	0	0	0	0	0	0	0	0	0	0	0	0	0	0	0	0	0	0	0	0	0	0	0	0	0.000	0.000	0.000	0.000	0.000	0.000	0.000	0.000	0.000	0.000	0.000	0.000	0.000	0.000	283	1076	229	215	215	0.000	0.000	42	187	0	0	44	171	0	0	100	1	
3	4	4	02: J-16   LM00001023	lmo0608	11965	5828	100	163	157	47	46	47	6	99	97	0	199	191	63	14	15	3	98	97	0	0	0	0	0	0	0	0	0	0	0	0	0	0	0	0	0	0	0	0	0	0	0	0	0	0	0.000	0.000	0.000	0.000	0.000	0.000	0.000	0.000	0.000	0.000	0.000	0.000	0.000	0.000	283	1076	302	288	288	0.000	0.000	117	185	0	0	111	177	0	0	100	1	
3	5	4	02: J-19   LM00001024	lmo0611	12215	5828	100	56	60	14	45	45	5	79	56	0	92	90	30	14	15	4	98	94	0	0	0	0	0	0	0	0	0	0	0	0	0	0	0	0	0	0	0	0	0	0	0	0	0	0	0.000	0.000	0.000	0.000	0.000	0.000	0.000	0.000	0.000	0.000	0.000	0.000	0.000	0.000	283	1076	89	91	91	0.000	0.000	11	78	0	0	15	76	0	0	100	1	
3	6	4	02: J-22   LM00002275	lmo0614	12465	5828	100	61	60	10	45	46	6	83	57	0	91	84	24	14	15	3	97	96	0	0	0	0	0	0	0	0	0	0	0	0	0	0	0	0	0	0	0	0	0	0	0	0	0	0	0.000	0.000	0.000	0.000	0.000	0.000	0.000	0.000	0.000	0.000	0.000	0.000	0.000	0.000	283	1076	93	85	85	0.000	0.000	16	77	0	0	15	70	0	0	100	1	
3	7	4	02: N-01   LM00001054	lmo0689	12715	5828	100	114	113	40	46	46	6	91	88	0	861	736	344	15	16	12	89	88	0	0	0	0	0	0	0	0	0	0	0	0	0	0	0	0	0	0	0	0	0	0	0	0	0	0	0.000	0.000	0.000	0.000	0.000	0.000	0.000	0.000	0.000	0.000	0.000	0.000	0.000	0.000	283	1076	914	788	788	0.000	0.000	68	846	0	0	67	721	0	0	100	1	
3	8	4	02: N-04   LM00000229	lmo0692	12965	5828	100	212	207	75	46	47	5	96	94	0	420	371	158	15	15	4	94	93	0	0	0	0	0	0	0	0	0	0	0	0	0	0	0	0	0	0	0	0	0	0	0	0	0	0	0.000	0.000	0.000	0.000	0.000	0.000	0.000	0.000	0.000	0.000	0.000	0.000	0.000	0.000	283	1076	571	517	517	0.000	0.000	166	405	0	0	161	356	0	0	100	1	
3	9	4	02: N-07   LM00001055	lmo0695	13215	5828	100	173	170	56	46	47	5	99	97	0	200	189	65	15	16	7	95	94	0	0	0	0	0	0	0	0	0	0	0	0	0	0	0	0	0	0	0	0	0	0	0	0	0	0	0.000	0.000	0.000	0.000	0.000	0.000	0.000	0.000	0.000	0.000	0.000	0.000	0.000	0.000	283	1076	312	298	298	0.000	0.000	127	185	0	0	124	174	0	0	100	1	
3	10	4	02: N-10   LM00001057	lmo0698	13465	5828	100	235	228	77	47	48	6	98	97	0	567	528	191	14	15	5	98	97	0	0	0	0	0	0	0	0	0	0	0	0	0	0	0	0	0	0	0	0	0	0	0	0	0	0	0.000	0.000	0.000	0.000	0.000	0.000	0.000	0.000	0.000	0.000	0.000	0.000	0.000	0.000	283	1076	741	695	695	0.000	0.000	188	553	0	0	181	514	0	0	100	1	
3	11	4	02: N-13   LM00002298	lmo0701	13715	5828	100	58	61	11	47	47	6	80	48	0	99	98	33	15	16	9	96	93	0	0	0	0	0	0	0	0	0	0	0	0	0	0	0	0	0	0	0	0	0	0	0	0	0	0	0.000	0.000	0.000	0.000	0.000	0.000	0.000	0.000	0.000	0.000	0.000	0.000	0.000	0.000	283	1076	95	97	97	0.000	0.000	11	84	0	0	14	83	0	0	100	1	
3	12	4	02: N-16   LM00001060	lmo0704	13965	5828	100	251	238	105	46	46	5	100	96	0	389	330	153	15	15	3	98	96	0	0	0	0	0	0	0	0	0	0	0	0	0	0	0	0	0	0	0	0	0	0	0	0	0	0	0.000	0.000	0.000	0.000	0.000	0.000	0.000	0.000	0.000	0.000	0.000	0.000	0.000	0.000	283	1076	579	507	507	0.000	0.000	205	374	0	0	192	315	0	0	100	1	
3	13	4	02: N-19   LM00001062	lmo0707	14215	5828	100	49	50	7	47	47	6	31	10	0	18	25	13	14	16	3	51	44	0	0	0	0	0	0	0	0	0	0	0	0	0	0	0	0	0	0	0	0	0	0	0	0	0	0	0.000	0.000	0.000	0.000	0.000	0.000	0.000	0.000	0.000	0.000	0.000	0.000	0.000	0.000	283	1076	6	14	14	0.000	0.000	2	4	0	0	3	11	0	0	100	1	
3	14	4	02: N-22   LM00001065	lmo0710	14465	5828	100	341	302	127	46	47	5	98	96	0	747	643	274	15	15	4	97	95	0	0	0	0	0	0	0	0	0	0	0	0	0	0	0	0	0	0	0	0	0	0	0	0	0	0	0.000	0.000	0.000	0.000	0.000	0.000	0.000	0.000	0.000	0.000	0.000	0.000	0.000	0.000	283	1076	1027	884	884	0.000	0.000	295	732	0	0	256	628	0	0	100	1	
3	15	4	03: B-01   EMPTY	EMPTY	14715	5828	100	46	47	5	47	47	5	13	5	0	17	19	6	14	15	4	43	27	0	0	0	0	0	0	0	0	0	0	0	0	0	0	0	0	0	0	0	0	0	0	0	0	0	0	0.000	0.000	0.000	0.000	0.000	0.000	0.000	0.000	0.000	0.000	0.000	0.000	0.000	0.000	283	1076	2	5	5	0.000	0.000	-1	3	0	0	0	5	0	0	-75	1	
3	16	4	03: B-04   LM00001095	lmo0784	14965	5828	100	3726	3149	1460	46	46	5	100	99	0	3033	2642	1103	15	15	3	99	99	0	0	0	0	0	0	0	0	0	0	0	0	0	0	0	0	0	0	0	0	0	0	0	0	0	0	0.000	0.000	0.000	0.000	0.000	0.000	0.000	0.000	0.000	0.000	0.000	0.000	0.000	0.000	283	1076	6698	5730	5730	0.000	0.000	3680	3018	0	0	3103	2627	0	0	100	1	
3	17	4	03: B-07   LM00001098	lmo0787	15215	5828	100	277	261	116	46	47	6	96	93	0	356	324	138	15	16	5	96	94	0	0	0	0	0	0	0	0	0	0	0	0	0	0	0	0	0	0	0	0	0	0	0	0	0	0	0.000	0.000	0.000	0.000	0.000	0.000	0.000	0.000	0.000	0.000	0.000	0.000	0.000	0.000	283	1076	572	524	524	0.000	0.000	231	341	0	0	215	309	0	0	100	1	
3	1	5	03: B-10   LM00002324	lmo0790	11215	6078	100	120	116	35	45	46	5	95	93	0	115	108	33	15	15	4	99	96	0	0	0	0	0	0	0	0	0	0	0	0	0	0	0	0	0	0	0	0	0	0	0	0	0	0	0.000	0.000	0.000	0.000	0.000	0.000	0.000	0.000	0.000	0.000	0.000	0.000	0.000	0.000	283	1076	175	164	164	0.000	0.000	75	100	0	0	71	93	0	0	100	1	
3	2	5	03: B-13   LM00000256	lmo0793	11465	6078	100	83	84	20	44	45	5	97	95	0	99	94	26	14	15	4	99	97	0	0	0	0	0	0	0	0	0	0	0	0	0	0	0	0	0	0	0	0	0	0	0	0	0	0	0.000	0.000	0.000	0.000	0.000	0.000	0.000	0.000	0.000	0.000	0.000	0.000	0.000	0.000	283	1076	124	120	120	0.000	0.000	39	85	0	0	40	80	0	0	100	1	
3	3	5	03: B-16   LM00001103	lmo0796	11715	6078	100	4271	3819	1478	46	46	5	100	99	0	1156	1075	335	14	15	2	100	100	0	0	0	0	0	0	0	0	0	0	0	0	0	0	0	0	0	0	0	0	0	0	0	0	0	0	0.000	0.000	0.000	0.000	0.000	0.000	0.000	0.000	0.000	0.000	0.000	0.000	0.000	0.000	283	1076	5367	4834	4834	0.000	0.000	4225	1142	0	0	3773	1061	0	0	100	1	
3	4	5	03: B-19   LM00001106	lmo0799	11965	6078	100	227	223	94	46	46	7	93	90	0	187	178	68	14	15	4	96	95	0	0	0	0	0	0	0	0	0	0	0	0	0	0	0	0	0	0	0	0	0	0	0	0	0	0	0.000	0.000	0.000	0.000	0.000	0.000	0.000	0.000	0.000	0.000	0.000	0.000	0.000	0.000	283	1076	354	341	341	0.000	0.000	181	173	0	0	177	164	0	0	100	1	
3	5	5	03: B-22   LM00001107	lmo0802	12215	6078	100	57	58	10	47	47	6	72	41	0	89	84	27	14	15	3	98	96	0	0	0	0	0	0	0	0	0	0	0	0	0	0	0	0	0	0	0	0	0	0	0	0	0	0	0.000	0.000	0.000	0.000	0.000	0.000	0.000	0.000	0.000	0.000	0.000	0.000	0.000	0.000	283	1076	85	81	81	0.000	0.000	10	75	0	0	11	70	0	0	100	1	
3	6	5	03: F-01   LM00002345	lmo0877	12465	6078	100	75	76	19	46	47	6	87	79	0	95	89	30	14	14	3	97	95	0	0	0	0	0	0	0	0	0	0	0	0	0	0	0	0	0	0	0	0	0	0	0	0	0	0	0.000	0.000	0.000	0.000	0.000	0.000	0.000	0.000	0.000	0.000	0.000	0.000	0.000	0.000	283	1076	110	105	105	0.000	0.000	29	81	0	0	30	75	0	0	100	1	
3	7	5	03: F-04   LM00002347	lmo0880	12715	6078	100	55	56	9	46	47	5	67	41	0	80	78	22	14	15	10	95	92	0	0	0	0	0	0	0	0	0	0	0	0	0	0	0	0	0	0	0	0	0	0	0	0	0	0	0.000	0.000	0.000	0.000	0.000	0.000	0.000	0.000	0.000	0.000	0.000	0.000	0.000	0.000	283	1076	75	74	74	0.000	0.000	9	66	0	0	10	64	0	0	100	1	
3	8	5	03: F-07   LM00001140	lmo0883	12965	6078	100	213	203	78	46	46	5	95	91	0	150	141	56	15	16	13	91	89	0	0	0	0	0	0	0	0	0	0	0	0	0	0	0	0	0	0	0	0	0	0	0	0	0	0	0.000	0.000	0.000	0.000	0.000	0.000	0.000	0.000	0.000	0.000	0.000	0.000	0.000	0.000	283	1076	302	283	283	0.000	0.000	167	135	0	0	157	126	0	0	100	1	
3	9	5	03: F-10   LM00002350	lmo0886	13215	6078	100	239	225	73	46	47	5	99	96	0	203	195	56	15	16	3	100	100	0	0	0	0	0	0	0	0	0	0	0	0	0	0	0	0	0	0	0	0	0	0	0	0	0	0	0.000	0.000	0.000	0.000	0.000	0.000	0.000	0.000	0.000	0.000	0.000	0.000	0.000	0.000	283	1076	381	359	359	0.000	0.000	193	188	0	0	179	180	0	0	100	1	
3	10	5	03: F-13   LM00000281	lmo0889	13465	6078	100	647	595	216	47	48	5	100	99	0	404	370	122	15	16	4	97	97	0	0	0	0	0	0	0	0	0	0	0	0	0	0	0	0	0	0	0	0	0	0	0	0	0	0	0.000	0.000	0.000	0.000	0.000	0.000	0.000	0.000	0.000	0.000	0.000	0.000	0.000	0.000	283	1076	989	903	903	0.000	0.000	600	389	0	0	548	355	0	0	100	1	
3	11	5	03: F-16   LM00001143	lmo0892	13715	6078	100	111	108	38	47	47	6	89	85	0	135	125	53	14	15	5	98	94	0	0	0	0	0	0	0	0	0	0	0	0	0	0	0	0	0	0	0	0	0	0	0	0	0	0	0.000	0.000	0.000	0.000	0.000	0.000	0.000	0.000	0.000	0.000	0.000	0.000	0.000	0.000	283	1076	185	172	172	0.000	0.000	64	121	0	0	61	111	0	0	100	1	
3	12	5	03: F-19   LM00000285	lmo0895	13965	6078	100	4434	3952	2105	47	47	5	99	96	0	2333	2113	1024	15	15	4	96	95	0	0	0	0	0	0	0	0	0	0	0	0	0	0	0	0	0	0	0	0	0	0	0	0	0	0	0.000	0.000	0.000	0.000	0.000	0.000	0.000	0.000	0.000	0.000	0.000	0.000	0.000	0.000	283	1076	6705	6003	6003	0.000	0.000	4387	2318	0	0	3905	2098	0	0	100	1	
3	13	5	03: F-22   LM00001146	lmo0898	14215	6078	100	61	62	11	47	47	10	67	26	0	89	85	22	15	16	10	96	93	0	0	0	0	0	0	0	0	0	0	0	0	0	0	0	0	0	0	0	0	0	0	0	0	0	0	0.000	0.000	0.000	0.000	0.000	0.000	0.000	0.000	0.000	0.000	0.000	0.000	0.000	0.000	283	1076	88	85	85	0.000	0.000	14	74	0	0	15	70	0	0	100	1	
3	14	5	03: J-01   LM00001184	lmo0973	14465	6078	100	7673	6986	3303	46	47	5	100	100	0	4994	4636	1825	15	15	4	100	100	0	0	0	0	0	0	0	0	0	0	0	0	0	0	0	0	0	0	0	0	0	0	0	0	0	0	0.000	0.000	0.000	0.000	0.000	0.000	0.000	0.000	0.000	0.000	0.000	0.000	0.000	0.000	283	1076	12606	11561	11561	0.000	0.000	7627	4979	0	0	6940	4621	0	0	100	1	
3	15	5	03: J-04   LM00002374	lmo0976	14715	6078	100	203	202	77	46	47	5	98	96	0	309	298	110	15	15	4	99	98	0	0	0	0	0	0	0	0	0	0	0	0	0	0	0	0	0	0	0	0	0	0	0	0	0	0	0.000	0.000	0.000	0.000	0.000	0.000	0.000	0.000	0.000	0.000	0.000	0.000	0.000	0.000	283	1076	451	439	439	0.000	0.000	157	294	0	0	156	283	0	0	100	1	
3	16	5	03: J-07   LM00002375	lmo0979	14965	6078	100	98	104	54	47	47	6	92	91	0	103	112	78	14	15	4	99	94	0	0	0	0	0	0	0	0	0	0	0	0	0	0	0	0	0	0	0	0	0	0	0	0	0	0	0.000	0.000	0.000	0.000	0.000	0.000	0.000	0.000	0.000	0.000	0.000	0.000	0.000	0.000	283	1076	140	155	155	0.000	0.000	51	89	0	0	57	98	0	0	100	1	
3	17	5	03: J-10   LM00001189	lmo0982	15215	6078	100	445	411	172	46	46	5	99	99	0	336	299	124	14	15	3	100	98	0	0	0	0	0	0	0	0	0	0	0	0	0	0	0	0	0	0	0	0	0	0	0	0	0	0	0.000	0.000	0.000	0.000	0.000	0.000	0.000	0.000	0.000	0.000	0.000	0.000	0.000	0.000	283	1076	721	650	650	0.000	0.000	399	322	0	0	365	285	0	0	100	1	
3	1	6	03: J-13   LM00002376	lmo0985	11215	6328	100	70	71	16	45	46	5	96	84	0	82	83	23	14	15	4	100	99	0	0	0	0	0	0	0	0	0	0	0	0	0	0	0	0	0	0	0	0	0	0	0	0	0	0	0.000	0.000	0.000	0.000	0.000	0.000	0.000	0.000	0.000	0.000	0.000	0.000	0.000	0.000	283	1076	93	95	95	0.000	0.000	25	68	0	0	26	69	0	0	100	1	
3	2	6	03: J-16   LM00000300	lmo0988	11465	6328	100	107	111	31	46	47	6	98	95	0	161	156	48	15	15	4	99	98	0	0	0	0	0	0	0	0	0	0	0	0	0	0	0	0	0	0	0	0	0	0	0	0	0	0	0.000	0.000	0.000	0.000	0.000	0.000	0.000	0.000	0.000	0.000	0.000	0.000	0.000	0.000	283	1076	207	206	206	0.000	0.000	61	146	0	0	65	141	0	0	100	1	
3	3	6	03: J-19   LM00000301	lmo0991	11715	6328	100	196	175	63	46	46	5	94	92	0	327	294	119	15	16	9	94	94	0	0	0	0	0	0	0	0	0	0	0	0	0	0	0	0	0	0	0	0	0	0	0	0	0	0	0.000	0.000	0.000	0.000	0.000	0.000	0.000	0.000	0.000	0.000	0.000	0.000	0.000	0.000	283	1076	462	408	408	0.000	0.000	150	312	0	0	129	279	0	0	100	1	
3	4	6	03: J-22   LM00001197	lmo0994	11965	6328	100	4340	3777	1566	46	47	5	100	100	0	4709	4139	1642	14	15	3	100	100	0	0	0	0	0	0	0	0	0	0	0	0	0	0	0	0	0	0	0	0	0	0	0	0	0	0	0.000	0.000	0.000	0.000	0.000	0.000	0.000	0.000	0.000	0.000	0.000	0.000	0.000	0.000	283	1076	8989	7856	7856	0.000	0.000	4294	4695	0	0	3731	4125	0	0	100	1	
3	5	6	03: N-01   LM00001229	lmo1069	12215	6328	100	144	142	33	46	47	6	99	97	0	162	161	38	14	15	3	100	100	0	0	0	0	0	0	0	0	0	0	0	0	0	0	0	0	0	0	0	0	0	0	0	0	0	0	0.000	0.000	0.000	0.000	0.000	0.000	0.000	0.000	0.000	0.000	0.000	0.000	0.000	0.000	283	1076	246	243	243	0.000	0.000	98	148	0	0	96	147	0	0	100	1	
3	6	6	03: N-04   LM00000319	lmo1072	12465	6328	100	798	725	263	46	46	5	100	99	0	784	743	240	15	15	4	99	99	0	0	0	0	0	0	0	0	0	0	0	0	0	0	0	0	0	0	0	0	0	0	0	0	0	0	0.000	0.000	0.000	0.000	0.000	0.000	0.000	0.000	0.000	0.000	0.000	0.000	0.000	0.000	283	1076	1521	1407	1407	0.000	0.000	752	769	0	0	679	728	0	0	100	1	
3	7	6	03: N-07   LM00002405	lmo1075	12715	6328	100	56	59	9	46	47	5	86	50	0	82	81	18	14	15	3	100	99	0	0	0	0	0	0	0	0	0	0	0	0	0	0	0	0	0	0	0	0	0	0	0	0	0	0	0.000	0.000	0.000	0.000	0.000	0.000	0.000	0.000	0.000	0.000	0.000	0.000	0.000	0.000	283	1076	78	80	80	0.000	0.000	10	68	0	0	13	67	0	0	100	1	
3	8	6	03: N-10   LM00002408	lmo1078	12965	6328	100	58	59	7	46	46	5	92	65	0	84	82	18	14	15	3	99	99	0	0	0	0	0	0	0	0	0	0	0	0	0	0	0	0	0	0	0	0	0	0	0	0	0	0	0.000	0.000	0.000	0.000	0.000	0.000	0.000	0.000	0.000	0.000	0.000	0.000	0.000	0.000	283	1076	82	81	81	0.000	0.000	12	70	0	0	13	68	0	0	100	1	
3	9	6	03: N-13   LM00002411	lmo1081	13215	6328	100	59	62	15	46	46	5	85	62	0	86	88	20	14	15	3	100	100	0	0	0	0	0	0	0	0	0	0	0	0	0	0	0	0	0	0	0	0	0	0	0	0	0	0	0.000	0.000	0.000	0.000	0.000	0.000	0.000	0.000	0.000	0.000	0.000	0.000	0.000	0.000	283	1076	85	90	90	0.000	0.000	13	72	0	0	16	74	0	0	100	1	
3	10	6	03: N-16   LM00002414	lmo1084	13465	6328	100	62	64	10	47	48	6	88	71	0	99	94	26	15	15	4	97	95	0	0	0	0	0	0	0	0	0	0	0	0	0	0	0	0	0	0	0	0	0	0	0	0	0	0	0.000	0.000	0.000	0.000	0.000	0.000	0.000	0.000	0.000	0.000	0.000	0.000	0.000	0.000	283	1076	99	96	96	0.000	0.000	15	84	0	0	17	79	0	0	100	1	
3	11	6	03: N-19   LM00002417	lmo1087	13715	6328	100	56	55	7	46	47	5	73	50	0	75	72	18	14	15	4	98	95	0	0	0	0	0	0	0	0	0	0	0	0	0	0	0	0	0	0	0	0	0	0	0	0	0	0	0.000	0.000	0.000	0.000	0.000	0.000	0.000	0.000	0.000	0.000	0.000	0.000	0.000	0.000	283	1076	71	67	67	0.000	0.000	10	61	0	0	9	58	0	0	100	1	
3	12	6	03: N-22   LM00002420	lmo1090	13965	6328	100	59	61	11	47	48	12	45	12	0	77	76	18	15	16	11	99	95	0	0	0	0	0	0	0	0	0	0	0	0	0	0	0	0	0	0	0	0	0	0	0	0	0	0	0.000	0.000	0.000	0.000	0.000	0.000	0.000	0.000	0.000	0.000	0.000	0.000	0.000	0.000	283	1076	74	75	75	0.000	0.000	12	62	0	0	14	61	0	0	100	1	
3	13	6	04: B-01   EMPTY	EMPTY	14215	6328	100	47	47	5	45	46	5	25	8	0	17	22	14	15	16	3	46	37	0	0	0	0	0	0	0	0	0	0	0	0	0	0	0	0	0	0	0	0	0	0	0	0	0	0	0.000	0.000	0.000	0.000	0.000	0.000	0.000	0.000	0.000	0.000	0.000	0.000	0.000	0.000	283	1076	4	9	9	0.000	0.000	2	2	0	0	2	7	0	0	-75	1	
3	14	6	04: B-04   LM00000338	lmo1164	14465	6328	100	63	66	15	46	47	5	89	74	0	94	87	29	14	15	3	98	93	0	0	0	0	0	0	0	0	0	0	0	0	0	0	0	0	0	0	0	0	0	0	0	0	0	0	0.000	0.000	0.000	0.000	0.000	0.000	0.000	0.000	0.000	0.000	0.000	0.000	0.000	0.000	283	1076	97	93	93	0.000	0.000	17	80	0	0	20	73	0	0	100	1	
3	15	6	04: B-07   LM00001250	lmo1167	14715	6328	100	65	69	16	46	47	6	93	76	0	89	83	27	15	16	4	96	94	0	0	0	0	0	0	0	0	0	0	0	0	0	0	0	0	0	0	0	0	0	0	0	0	0	0	0.000	0.000	0.000	0.000	0.000	0.000	0.000	0.000	0.000	0.000	0.000	0.000	0.000	0.000	283	1076	93	91	91	0.000	0.000	19	74	0	0	23	68	0	0	100	1	
3	16	6	04: B-10   LM00001253	lmo1170	14965	6328	100	62	64	15	47	47	5	78	65	0	86	82	25	15	15	4	95	94	0	0	0	0	0	0	0	0	0	0	0	0	0	0	0	0	0	0	0	0	0	0	0	0	0	0	0.000	0.000	0.000	0.000	0.000	0.000	0.000	0.000	0.000	0.000	0.000	0.000	0.000	0.000	283	1076	86	84	84	0.000	0.000	15	71	0	0	17	67	0	0	100	1	
3	17	6	04: B-13   LM00001256	lmo1173	15215	6328	100	87	87	22	46	46	5	95	89	0	82	79	23	14	15	3	98	94	0	0	0	0	0	0	0	0	0	0	0	0	0	0	0	0	0	0	0	0	0	0	0	0	0	0	0.000	0.000	0.000	0.000	0.000	0.000	0.000	0.000	0.000	0.000	0.000	0.000	0.000	0.000	283	1076	109	106	106	0.000	0.000	41	68	0	0	41	65	0	0	100	1	
3	1	7	04: B-16   LM00000340	lmo1176	11215	6578	100	62	62	12	46	46	4	83	74	0	96	91	28	15	15	3	98	94	0	0	0	0	0	0	0	0	0	0	0	0	0	0	0	0	0	0	0	0	0	0	0	0	0	0	0.000	0.000	0.000	0.000	0.000	0.000	0.000	0.000	0.000	0.000	0.000	0.000	0.000	0.000	283	1076	97	92	92	0.000	0.000	16	81	0	0	16	76	0	0	100	1	
3	2	7	04: B-19   LM00000342	lmo1179	11465	6578	100	56	56	10	45	46	5	76	54	0	92	84	31	15	16	3	88	88	0	0	0	0	0	0	0	0	0	0	0	0	0	0	0	0	0	0	0	0	0	0	0	0	0	0	0.000	0.000	0.000	0.000	0.000	0.000	0.000	0.000	0.000	0.000	0.000	0.000	0.000	0.000	283	1076	88	80	80	0.000	0.000	11	77	0	0	11	69	0	0	100	1	
3	3	7	04: B-22   LM00000345	lmo1182	11715	6578	100	62	65	14	46	46	6	86	65	0	90	92	27	14	15	3	97	96	0	0	0	0	0	0	0	0	0	0	0	0	0	0	0	0	0	0	0	0	0	0	0	0	0	0	0.000	0.000	0.000	0.000	0.000	0.000	0.000	0.000	0.000	0.000	0.000	0.000	0.000	0.000	283	1076	92	97	97	0.000	0.000	16	76	0	0	19	78	0	0	100	1	
3	4	7	04: F-01   LM00000359	lmo1257	11965	6578	100	56	58	10	46	47	5	77	48	0	82	78	27	14	15	8	93	90	0	0	0	0	0	0	0	0	0	0	0	0	0	0	0	0	0	0	0	0	0	0	0	0	0	0	0.000	0.000	0.000	0.000	0.000	0.000	0.000	0.000	0.000	0.000	0.000	0.000	0.000	0.000	283	1076	78	76	76	0.000	0.000	10	68	0	0	12	64	0	0	100	1	
3	5	7	04: F-04   LM00000362	lmo1260	12215	6578	100	57	58	12	46	46	6	70	42	0	89	87	33	15	16	5	92	92	0	0	0	0	0	0	0	0	0	0	0	0	0	0	0	0	0	0	0	0	0	0	0	0	0	0	0.000	0.000	0.000	0.000	0.000	0.000	0.000	0.000	0.000	0.000	0.000	0.000	0.000	0.000	283	1076	85	84	84	0.000	0.000	11	74	0	0	12	72	0	0	100	1	
3	6	7	04: F-07   LM00002478	lmo1263	12465	6578	100	78	82	23	46	46	6	88	82	0	95	90	36	14	15	5	92	90	0	0	0	0	0	0	0	0	0	0	0	0	0	0	0	0	0	0	0	0	0	0	0	0	0	0	0.000	0.000	0.000	0.000	0.000	0.000	0.000	0.000	0.000	0.000	0.000	0.000	0.000	0.000	283	1076	113	112	112	0.000	0.000	32	81	0	0	36	76	0	0	100	1	
3	7	7	04: F-10   LM00001303	lmo1266	12715	6578	100	99	102	29	47	50	18	90	81	0	105	104	46	14	21	45	91	52	0	0	0	0	0	0	0	0	0	0	0	0	0	0	0	0	0	0	0	0	0	0	0	0	0	0	0.000	0.000	0.000	0.000	0.000	0.000	0.000	0.000	0.000	0.000	0.000	0.000	0.000	0.000	283	1076	143	145	145	0.000	0.000	52	91	0	0	55	90	0	0	100	1	
3	8	7	04: F-13   LM00001304	lmo1269	12965	6578	100	288	267	91	47	52	28	92	91	0	316	334	200	14	24	56	94	93	0	0	0	0	0	0	0	0	0	0	0	0	0	0	0	0	0	0	0	0	0	0	0	0	0	0	0.000	0.000	0.000	0.000	0.000	0.000	0.000	0.000	0.000	0.000	0.000	0.000	0.000	0.000	283	1076	543	540	540	0.000	0.000	241	302	0	0	220	320	0	0	100	1	
3	9	7	04: F-16   LM00001307	lmo1272	13215	6578	100	189	177	68	47	47	5	90	87	0	221	199	80	15	15	4	95	94	0	0	0	0	0	0	0	0	0	0	0	0	0	0	0	0	0	0	0	0	0	0	0	0	0	0	0.000	0.000	0.000	0.000	0.000	0.000	0.000	0.000	0.000	0.000	0.000	0.000	0.000	0.000	283	1076	348	314	314	0.000	0.000	142	206	0	0	130	184	0	0	100	1	
3	10	7	04: F-19   LM00001308	lmo1275	13465	6578	100	228	213	84	47	48	6	94	90	0	177	162	65	14	15	7	92	92	0	0	0	0	0	0	0	0	0	0	0	0	0	0	0	0	0	0	0	0	0	0	0	0	0	0	0.000	0.000	0.000	0.000	0.000	0.000	0.000	0.000	0.000	0.000	0.000	0.000	0.000	0.000	283	1076	344	314	314	0.000	0.000	181	163	0	0	166	148	0	0	100	1	
3	11	7	04: F-22   LM00001310	lmo1278	13715	6578	100	915	792	328	47	47	5	98	96	0	551	497	193	14	15	2	100	100	0	0	0	0	0	0	0	0	0	0	0	0	0	0	0	0	0	0	0	0	0	0	0	0	0	0	0.000	0.000	0.000	0.000	0.000	0.000	0.000	0.000	0.000	0.000	0.000	0.000	0.000	0.000	283	1076	1405	1228	1228	0.000	0.000	868	537	0	0	745	483	0	0	100	1	
3	12	7	04: J-01   LM00001343	lmo1353	13965	6578	100	122	118	39	46	48	18	88	82	0	121	112	39	14	15	12	94	91	0	0	0	0	0	0	0	0	0	0	0	0	0	0	0	0	0	0	0	0	0	0	0	0	0	0	0.000	0.000	0.000	0.000	0.000	0.000	0.000	0.000	0.000	0.000	0.000	0.000	0.000	0.000	283	1076	183	170	170	0.000	0.000	76	107	0	0	72	98	0	0	100	1	
3	13	7	04: J-04   LM00001345	lmo1356	14215	6578	100	130	127	40	46	46	6	97	92	0	160	152	60	15	15	3	97	95	0	0	0	0	0	0	0	0	0	0	0	0	0	0	0	0	0	0	0	0	0	0	0	0	0	0	0.000	0.000	0.000	0.000	0.000	0.000	0.000	0.000	0.000	0.000	0.000	0.000	0.000	0.000	283	1076	229	218	218	0.000	0.000	84	145	0	0	81	137	0	0	100	1	
3	14	7	04: J-07   LM00001347	lmo1359	14465	6578	100	1047	905	448	46	47	5	96	93	0	1032	900	406	15	15	3	95	94	0	0	0	0	0	0	0	0	0	0	0	0	0	0	0	0	0	0	0	0	0	0	0	0	0	0	0.000	0.000	0.000	0.000	0.000	0.000	0.000	0.000	0.000	0.000	0.000	0.000	0.000	0.000	283	1076	2018	1744	1744	0.000	0.000	1001	1017	0	0	859	885	0	0	100	1	
3	15	7	04: J-10   LM00001350	lmo1362	14715	6578	100	394	372	174	46	47	5	98	93	0	412	390	164	14	15	3	99	95	0	0	0	0	0	0	0	0	0	0	0	0	0	0	0	0	0	0	0	0	0	0	0	0	0	0	0.000	0.000	0.000	0.000	0.000	0.000	0.000	0.000	0.000	0.000	0.000	0.000	0.000	0.000	283	1076	746	702	702	0.000	0.000	348	398	0	0	326	376	0	0	100	1	
3	16	7	04: J-13   LM00001352	lmo1365	14965	6578	100	238	222	85	46	47	5	96	94	0	136	124	42	14	15	3	99	95	0	0	0	0	0	0	0	0	0	0	0	0	0	0	0	0	0	0	0	0	0	0	0	0	0	0	0.000	0.000	0.000	0.000	0.000	0.000	0.000	0.000	0.000	0.000	0.000	0.000	0.000	0.000	283	1076	314	286	286	0.000	0.000	192	122	0	0	176	110	0	0	100	1	
3	17	7	04: J-16   LM00001355	lmo1368	15215	6578	100	67	67	13	46	47	6	86	78	0	84	77	25	14	15	6	91	90	0	0	0	0	0	0	0	0	0	0	0	0	0	0	0	0	0	0	0	0	0	0	0	0	0	0	0.000	0.000	0.000	0.000	0.000	0.000	0.000	0.000	0.000	0.000	0.000	0.000	0.000	0.000	283	1076	91	84	84	0.000	0.000	21	70	0	0	21	63	0	0	100	1	
3	1	8	04: J-19   LM00001357	lmo1371	11215	6828	100	78	78	22	46	46	5	86	77	0	126	108	53	15	16	3	86	84	0	0	0	0	0	0	0	0	0	0	0	0	0	0	0	0	0	0	0	0	0	0	0	0	0	0	0.000	0.000	0.000	0.000	0.000	0.000	0.000	0.000	0.000	0.000	0.000	0.000	0.000	0.000	283	1076	143	125	125	0.000	0.000	32	111	0	0	32	93	0	0	100	1	
3	2	8	04: J-22   LM00000386	lmo1374	11465	6828	100	1905	1690	746	46	46	5	100	99	0	2979	2738	1130	15	16	4	99	98	0	0	0	0	0	0	0	0	0	0	0	0	0	0	0	0	0	0	0	0	0	0	0	0	0	0	0.000	0.000	0.000	0.000	0.000	0.000	0.000	0.000	0.000	0.000	0.000	0.000	0.000	0.000	283	1076	4823	4367	4367	0.000	0.000	1859	2964	0	0	1644	2723	0	0	100	1	
3	3	8	04: N-01   LM00001408	lmo1449	11715	6828	100	516	465	210	45	46	6	96	93	0	695	612	264	14	15	4	98	96	0	0	0	0	0	0	0	0	0	0	0	0	0	0	0	0	0	0	0	0	0	0	0	0	0	0	0.000	0.000	0.000	0.000	0.000	0.000	0.000	0.000	0.000	0.000	0.000	0.000	0.000	0.000	283	1076	1152	1018	1018	0.000	0.000	471	681	0	0	420	598	0	0	100	1	
3	4	8	04: N-04   LM00001409	lmo1452	11965	6828	100	63	63	12	46	47	6	86	71	0	99	93	35	14	15	3	93	93	0	0	0	0	0	0	0	0	0	0	0	0	0	0	0	0	0	0	0	0	0	0	0	0	0	0	0.000	0.000	0.000	0.000	0.000	0.000	0.000	0.000	0.000	0.000	0.000	0.000	0.000	0.000	283	1076	102	96	96	0.000	0.000	17	85	0	0	17	79	0	0	100	1	
3	5	8	04: N-07   LM00001410	lmo1455	12215	6828	100	260	239	108	46	46	5	91	88	0	225	206	94	14	14	2	96	95	0	0	0	0	0	0	0	0	0	0	0	0	0	0	0	0	0	0	0	0	0	0	0	0	0	0	0.000	0.000	0.000	0.000	0.000	0.000	0.000	0.000	0.000	0.000	0.000	0.000	0.000	0.000	283	1076	425	385	385	0.000	0.000	214	211	0	0	193	192	0	0	100	1	
3	6	8	04: N-10   LM00001412	lmo1458	12465	6828	100	55	56	8	46	46	5	67	40	0	81	79	18	14	15	5	99	98	0	0	0	0	0	0	0	0	0	0	0	0	0	0	0	0	0	0	0	0	0	0	0	0	0	0	0.000	0.000	0.000	0.000	0.000	0.000	0.000	0.000	0.000	0.000	0.000	0.000	0.000	0.000	283	1076	76	75	75	0.000	0.000	9	67	0	0	10	65	0	0	100	1	
3	7	8	04: N-13   LM00002520	lmo1461	12715	6828	100	55	57	9	46	46	5	76	42	0	71	71	16	15	16	4	100	98	0	0	0	0	0	0	0	0	0	0	0	0	0	0	0	0	0	0	0	0	0	0	0	0	0	0	0.000	0.000	0.000	0.000	0.000	0.000	0.000	0.000	0.000	0.000	0.000	0.000	0.000	0.000	283	1076	65	67	67	0.000	0.000	9	56	0	0	11	56	0	0	100	1	
3	8	8	04: N-16   LM00001416	lmo1464	12965	6828	100	258	239	111	46	47	5	91	89	0	209	186	87	14	15	4	92	89	0	0	0	0	0	0	0	0	0	0	0	0	0	0	0	0	0	0	0	0	0	0	0	0	0	0	0.000	0.000	0.000	0.000	0.000	0.000	0.000	0.000	0.000	0.000	0.000	0.000	0.000	0.000	283	1076	407	365	365	0.000	0.000	212	195	0	0	193	172	0	0	100	1	
3	9	8	04: N-19   LM00001419	lmo1467	13215	6828	100	258	236	98	46	46	5	92	87	0	189	178	68	15	16	5	93	92	0	0	0	0	0	0	0	0	0	0	0	0	0	0	0	0	0	0	0	0	0	0	0	0	0	0	0.000	0.000	0.000	0.000	0.000	0.000	0.000	0.000	0.000	0.000	0.000	0.000	0.000	0.000	283	1076	386	353	353	0.000	0.000	212	174	0	0	190	163	0	0	100	1	
3	10	8	04: N-22   LM00000406	lmo1470	13465	6828	100	67	69	15	46	47	6	90	78	0	99	98	32	14	15	4	99	96	0	0	0	0	0	0	0	0	0	0	0	0	0	0	0	0	0	0	0	0	0	0	0	0	0	0	0.000	0.000	0.000	0.000	0.000	0.000	0.000	0.000	0.000	0.000	0.000	0.000	0.000	0.000	283	1076	106	107	107	0.000	0.000	21	85	0	0	23	84	0	0	100	1	
3	11	8	05: B-01   EMPTY	EMPTY	13715	6828	100	47	48	6	46	48	6	20	8	0	15	20	10	14	15	12	23	7	0	0	0	0	0	0	0	0	0	0	0	0	0	0	0	0	0	0	0	0	0	0	0	0	0	0	0.000	0.000	0.000	0.000	0.000	0.000	0.000	0.000	0.000	0.000	0.000	0.000	0.000	0.000	283	1076	2	8	8	0.000	0.000	1	1	0	0	2	6	0	0	-75	1	
3	12	8	05: B-04   LM00001459	lmo1544	13965	6828	100	214	205	66	46	47	6	98	95	0	145	138	40	15	15	4	99	98	0	0	0	0	0	0	0	0	0	0	0	0	0	0	0	0	0	0	0	0	0	0	0	0	0	0	0.000	0.000	0.000	0.000	0.000	0.000	0.000	0.000	0.000	0.000	0.000	0.000	0.000	0.000	283	1076	298	282	282	0.000	0.000	168	130	0	0	159	123	0	0	100	1	
3	13	8	05: B-07   LM00000428	lmo1547	14215	6828	100	407	371	145	46	47	6	95	94	0	473	421	159	15	15	3	99	97	0	0	0	0	0	0	0	0	0	0	0	0	0	0	0	0	0	0	0	0	0	0	0	0	0	0	0.000	0.000	0.000	0.000	0.000	0.000	0.000	0.000	0.000	0.000	0.000	0.000	0.000	0.000	283	1076	819	731	731	0.000	0.000	361	458	0	0	325	406	0	0	100	1	
3	14	8	05: B-10   LM00002537	lmo1550	14465	6828	100	58	59	9	47	48	5	75	51	0	81	76	24	14	15	6	95	91	0	0	0	0	0	0	0	0	0	0	0	0	0	0	0	0	0	0	0	0	0	0	0	0	0	0	0.000	0.000	0.000	0.000	0.000	0.000	0.000	0.000	0.000	0.000	0.000	0.000	0.000	0.000	283	1076	78	74	74	0.000	0.000	11	67	0	0	12	62	0	0	100	1	
3	15	8	05: B-13   LM00001462	lmo1553	14715	6828	100	450	404	183	48	48	5	94	90	0	581	513	230	15	16	7	92	92	0	0	0	0	0	0	0	0	0	0	0	0	0	0	0	0	0	0	0	0	0	0	0	0	0	0	0.000	0.000	0.000	0.000	0.000	0.000	0.000	0.000	0.000	0.000	0.000	0.000	0.000	0.000	283	1076	968	854	854	0.000	0.000	402	566	0	0	356	498	0	0	100	1	
3	16	8	05: B-16   LM00001464	lmo1556	14965	6828	100	161	155	61	47	47	5	93	89	0	145	140	55	14	15	3	98	95	0	0	0	0	0	0	0	0	0	0	0	0	0	0	0	0	0	0	0	0	0	0	0	0	0	0	0.000	0.000	0.000	0.000	0.000	0.000	0.000	0.000	0.000	0.000	0.000	0.000	0.000	0.000	283	1076	245	234	234	0.000	0.000	114	131	0	0	108	126	0	0	100	1	
3	17	8	05: B-19   LM00000431	lmo1559	15215	6828	100	57	59	9	46	47	5	82	58	0	88	78	29	14	15	4	94	90	0	0	0	0	0	0	0	0	0	0	0	0	0	0	0	0	0	0	0	0	0	0	0	0	0	0	0.000	0.000	0.000	0.000	0.000	0.000	0.000	0.000	0.000	0.000	0.000	0.000	0.000	0.000	283	1076	85	77	77	0.000	0.000	11	74	0	0	13	64	0	0	100	1	
3	1	9	05: B-22   LM00000433	lmo1562	11215	7078	100	980	804	496	46	46	5	92	85	0	461	407	251	15	15	3	86	82	0	0	0	0	0	0	0	0	0	0	0	0	0	0	0	0	0	0	0	0	0	0	0	0	0	0	0.000	0.000	0.000	0.000	0.000	0.000	0.000	0.000	0.000	0.000	0.000	0.000	0.000	0.000	283	1076	1380	1150	1150	0.000	0.000	934	446	0	0	758	392	0	0	100	1	
3	2	9	05: F-01   LM00001511	lmo1637	11465	7078	100	398	347	162	45	46	5	95	91	0	1719	1496	758	15	15	4	95	92	0	0	0	0	0	0	0	0	0	0	0	0	0	0	0	0	0	0	0	0	0	0	0	0	0	0	0.000	0.000	0.000	0.000	0.000	0.000	0.000	0.000	0.000	0.000	0.000	0.000	0.000	0.000	283	1076	2057	1783	1783	0.000	0.000	353	1704	0	0	302	1481	0	0	100	1	
3	3	9	05: F-04   LM00002555	lmo1640	11715	7078	100	56	64	39	46	46	4	73	54	0	71	74	58	14	15	5	95	92	0	0	0	0	0	0	0	0	0	0	0	0	0	0	0	0	0	0	0	0	0	0	0	0	0	0	0.000	0.000	0.000	0.000	0.000	0.000	0.000	0.000	0.000	0.000	0.000	0.000	0.000	0.000	283	1076	67	78	78	0.000	0.000	10	57	0	0	18	60	0	0	100	1	
3	4	9	05: F-07   LM00001515	lmo1643	11965	7078	100	231	221	93	47	47	6	92	91	0	324	288	125	14	15	5	97	95	0	0	0	0	0	0	0	0	0	0	0	0	0	0	0	0	0	0	0	0	0	0	0	0	0	0	0.000	0.000	0.000	0.000	0.000	0.000	0.000	0.000	0.000	0.000	0.000	0.000	0.000	0.000	283	1076	494	448	448	0.000	0.000	184	310	0	0	174	274	0	0	100	1	
3	5	9	05: F-10   LM00001518	lmo1646	12215	7078	100	77	78	18	45	46	5	97	92	0	121	119	32	14	15	4	98	96	0	0	0	0	0	0	0	0	0	0	0	0	0	0	0	0	0	0	0	0	0	0	0	0	0	0	0.000	0.000	0.000	0.000	0.000	0.000	0.000	0.000	0.000	0.000	0.000	0.000	0.000	0.000	283	1076	139	138	138	0.000	0.000	32	107	0	0	33	105	0	0	100	1	
3	6	9	05: F-13   LM00001519	lmo1649	12465	7078	100	1389	1226	502	46	48	7	98	96	0	3160	2935	1053	15	16	5	98	96	0	0	0	0	0	0	0	0	0	0	0	0	0	0	0	0	0	0	0	0	0	0	0	0	0	0	0.000	0.000	0.000	0.000	0.000	0.000	0.000	0.000	0.000	0.000	0.000	0.000	0.000	0.000	283	1076	4488	4100	4100	0.000	0.000	1343	3145	0	0	1180	2920	0	0	100	1	
3	7	9	05: F-16   LM00001521	lmo1652	12715	7078	100	205	197	75	46	47	5	96	91	0	243	230	85	14	15	3	98	96	0	0	0	0	0	0	0	0	0	0	0	0	0	0	0	0	0	0	0	0	0	0	0	0	0	0	0.000	0.000	0.000	0.000	0.000	0.000	0.000	0.000	0.000	0.000	0.000	0.000	0.000	0.000	283	1076	388	367	367	0.000	0.000	159	229	0	0	151	216	0	0	100	1	
3	8	9	05: F-19   LM00001522	lmo1655	12965	7078	100	56	56	9	46	47	5	70	46	0	69	66	21	14	15	3	97	94	0	0	0	0	0	0	0	0	0	0	0	0	0	0	0	0	0	0	0	0	0	0	0	0	0	0	0.000	0.000	0.000	0.000	0.000	0.000	0.000	0.000	0.000	0.000	0.000	0.000	0.000	0.000	283	1076	65	62	62	0.000	0.000	10	55	0	0	10	52	0	0	100	1	
3	9	9	05: F-22   LM00000453	lmo1658	13215	7078	100	4783	4185	2049	46	47	5	100	99	0	3640	3248	1449	15	15	5	94	93	0	0	0	0	0	0	0	0	0	0	0	0	0	0	0	0	0	0	0	0	0	0	0	0	0	0	0.000	0.000	0.000	0.000	0.000	0.000	0.000	0.000	0.000	0.000	0.000	0.000	0.000	0.000	283	1076	8362	7372	7372	0.000	0.000	4737	3625	0	0	4139	3233	0	0	100	1	
3	10	9	05: J-01   LM00001566	lmo1733	13465	7078	100	240	227	92	46	47	6	96	93	0	507	472	187	14	16	5	98	95	0	0	0	0	0	0	0	0	0	0	0	0	0	0	0	0	0	0	0	0	0	0	0	0	0	0	0.000	0.000	0.000	0.000	0.000	0.000	0.000	0.000	0.000	0.000	0.000	0.000	0.000	0.000	283	1076	687	639	639	0.000	0.000	194	493	0	0	181	458	0	0	100	1	
3	11	9	05: J-04   LM00001569	lmo1736	13715	7078	100	299	282	111	46	47	5	94	91	0	234	227	91	14	14	3	96	94	0	0	0	0	0	0	0	0	0	0	0	0	0	0	0	0	0	0	0	0	0	0	0	0	0	0	0.000	0.000	0.000	0.000	0.000	0.000	0.000	0.000	0.000	0.000	0.000	0.000	0.000	0.000	283	1076	473	449	449	0.000	0.000	253	220	0	0	236	213	0	0	100	1	
3	12	9	05: J-07   LM00001571	lmo1739	13965	7078	100	56	59	12	46	47	5	76	54	0	75	69	26	14	15	3	90	88	0	0	0	0	0	0	0	0	0	0	0	0	0	0	0	0	0	0	0	0	0	0	0	0	0	0	0.000	0.000	0.000	0.000	0.000	0.000	0.000	0.000	0.000	0.000	0.000	0.000	0.000	0.000	283	1076	71	68	68	0.000	0.000	10	61	0	0	13	55	0	0	100	1	
3	13	9	05: J-10   LM00001573	lmo1742	14215	7078	100	118	115	41	45	46	5	92	86	0	142	130	57	14	15	4	92	91	0	0	0	0	0	0	0	0	0	0	0	0	0	0	0	0	0	0	0	0	0	0	0	0	0	0	0.000	0.000	0.000	0.000	0.000	0.000	0.000	0.000	0.000	0.000	0.000	0.000	0.000	0.000	283	1076	201	186	186	0.000	0.000	73	128	0	0	70	116	0	0	100	1	
3	14	9	05: J-13   LM00001575	lmo1745	14465	7078	100	212	197	72	46	47	5	95	90	0	172	158	54	15	15	4	97	95	0	0	0	0	0	0	0	0	0	0	0	0	0	0	0	0	0	0	0	0	0	0	0	0	0	0	0.000	0.000	0.000	0.000	0.000	0.000	0.000	0.000	0.000	0.000	0.000	0.000	0.000	0.000	283	1076	323	294	294	0.000	0.000	166	157	0	0	151	143	0	0	100	1	
3	15	9	05: J-16   LM00002575	lmo1748	14715	7078	100	182	172	55	46	47	5	94	93	0	121	114	38	14	15	6	95	91	0	0	0	0	0	0	0	0	0	0	0	0	0	0	0	0	0	0	0	0	0	0	0	0	0	0	0.000	0.000	0.000	0.000	0.000	0.000	0.000	0.000	0.000	0.000	0.000	0.000	0.000	0.000	283	1076	243	226	226	0.000	0.000	136	107	0	0	126	100	0	0	100	1	
3	16	9	05: J-19   LM00001578	lmo1751	14965	7078	100	75	77	17	47	47	5	94	90	0	110	107	33	15	15	3	99	96	0	0	0	0	0	0	0	0	0	0	0	0	0	0	0	0	0	0	0	0	0	0	0	0	0	0	0.000	0.000	0.000	0.000	0.000	0.000	0.000	0.000	0.000	0.000	0.000	0.000	0.000	0.000	283	1076	123	122	122	0.000	0.000	28	95	0	0	30	92	0	0	100	1	
3	17	9	05: J-22   LM00000475	lmo1754	15215	7078	100	514	465	188	47	47	5	94	93	0	800	709	291	15	16	5	98	96	0	0	0	0	0	0	0	0	0	0	0	0	0	0	0	0	0	0	0	0	0	0	0	0	0	0	0.000	0.000	0.000	0.000	0.000	0.000	0.000	0.000	0.000	0.000	0.000	0.000	0.000	0.000	283	1076	1252	1112	1112	0.000	0.000	467	785	0	0	418	694	0	0	100	1	
3	1	10	05: N-01   LM00001624	lmo1829	11215	7328	100	75	75	17	45	46	5	90	87	0	103	102	38	15	15	4	94	92	0	0	0	0	0	0	0	0	0	0	0	0	0	0	0	0	0	0	0	0	0	0	0	0	0	0	0.000	0.000	0.000	0.000	0.000	0.000	0.000	0.000	0.000	0.000	0.000	0.000	0.000	0.000	283	1076	118	117	117	0.000	0.000	30	88	0	0	30	87	0	0	100	1	
3	2	10	05: N-04   LM00001626	lmo1832	11465	7328	100	463	416	179	46	46	5	95	92	0	289	269	105	14	15	3	98	96	0	0	0	0	0	0	0	0	0	0	0	0	0	0	0	0	0	0	0	0	0	0	0	0	0	0	0.000	0.000	0.000	0.000	0.000	0.000	0.000	0.000	0.000	0.000	0.000	0.000	0.000	0.000	283	1076	692	625	625	0.000	0.000	417	275	0	0	370	255	0	0	100	1	
3	3	10	05: N-07   LM00001629	lmo1835	11715	7328	100	439	409	177	45	46	8	95	92	0	579	511	228	14	15	3	96	93	0	0	0	0	0	0	0	0	0	0	0	0	0	0	0	0	0	0	0	0	0	0	0	0	0	0	0.000	0.000	0.000	0.000	0.000	0.000	0.000	0.000	0.000	0.000	0.000	0.000	0.000	0.000	283	1076	959	861	861	0.000	0.000	394	565	0	0	364	497	0	0	100	1	
3	4	10	05: N-10   LM00001632	lmo1838	11965	7328	100	58	61	16	45	45	5	76	61	0	71	70	35	14	15	4	90	85	0	0	0	0	0	0	0	0	0	0	0	0	0	0	0	0	0	0	0	0	0	0	0	0	0	0	0.000	0.000	0.000	0.000	0.000	0.000	0.000	0.000	0.000	0.000	0.000	0.000	0.000	0.000	283	1076	70	72	72	0.000	0.000	13	57	0	0	16	56	0	0	100	1	
3	5	10	05: N-13   LM00002586	lmo1841	12215	7328	100	59	61	12	45	45	5	88	67	0	81	78	20	14	15	8	95	94	0	0	0	0	0	0	0	0	0	0	0	0	0	0	0	0	0	0	0	0	0	0	0	0	0	0	0.000	0.000	0.000	0.000	0.000	0.000	0.000	0.000	0.000	0.000	0.000	0.000	0.000	0.000	283	1076	81	80	80	0.000	0.000	14	67	0	0	16	64	0	0	100	1	
3	6	10	05: N-16   LM00000500	lmo1844	12465	7328	100	365	338	152	46	47	6	97	93	0	307	284	119	14	15	3	96	94	0	0	0	0	0	0	0	0	0	0	0	0	0	0	0	0	0	0	0	0	0	0	0	0	0	0	0.000	0.000	0.000	0.000	0.000	0.000	0.000	0.000	0.000	0.000	0.000	0.000	0.000	0.000	283	1076	612	562	562	0.000	0.000	319	293	0	0	292	270	0	0	100	1	
3	7	10	05: N-19   LM00001635	lmo1847	12715	7328	100	1784	1541	795	46	47	5	94	89	0	1358	1162	559	14	15	5	93	91	0	0	0	0	0	0	0	0	0	0	0	0	0	0	0	0	0	0	0	0	0	0	0	0	0	0	0.000	0.000	0.000	0.000	0.000	0.000	0.000	0.000	0.000	0.000	0.000	0.000	0.000	0.000	283	1076	3082	2643	2643	0.000	0.000	1738	1344	0	0	1495	1148	0	0	100	1	
3	8	10	05: N-22   LM00001637	lmo1850	12965	7328	100	544	472	217	46	47	5	96	94	0	536	458	209	14	14	3	94	94	0	0	0	0	0	0	0	0	0	0	0	0	0	0	0	0	0	0	0	0	0	0	0	0	0	0	0.000	0.000	0.000	0.000	0.000	0.000	0.000	0.000	0.000	0.000	0.000	0.000	0.000	0.000	283	1076	1020	870	870	0.000	0.000	498	522	0	0	426	444	0	0	100	1	
3	9	10	06: B-01   EMPTY	EMPTY	13215	7328	100	47	47	5	46	47	5	20	7	0	15	20	9	15	15	4	32	25	0	0	0	0	0	0	0	0	0	0	0	0	0	0	0	0	0	0	0	0	0	0	0	0	0	0	0.000	0.000	0.000	0.000	0.000	0.000	0.000	0.000	0.000	0.000	0.000	0.000	0.000	0.000	283	1076	1	6	6	0.000	0.000	1	0	0	0	1	5	0	0	-75	1	
3	10	10	06: B-04   LM00001681	lmo1924	13465	7328	100	170	163	62	46	47	6	92	88	0	217	202	84	15	15	5	95	93	0	0	0	0	0	0	0	0	0	0	0	0	0	0	0	0	0	0	0	0	0	0	0	0	0	0	0.000	0.000	0.000	0.000	0.000	0.000	0.000	0.000	0.000	0.000	0.000	0.000	0.000	0.000	283	1076	326	304	304	0.000	0.000	124	202	0	0	117	187	0	0	100	1	
3	11	10	06: B-07   LM00001684	lmo1927	13715	7328	100	431	405	201	47	48	11	89	85	0	426	382	200	14	15	12	91	89	0	0	0	0	0	0	0	0	0	0	0	0	0	0	0	0	0	0	0	0	0	0	0	0	0	0	0.000	0.000	0.000	0.000	0.000	0.000	0.000	0.000	0.000	0.000	0.000	0.000	0.000	0.000	283	1076	796	726	726	0.000	0.000	384	412	0	0	358	368	0	0	100	1	
3	12	10	06: B-10   LM00001686	lmo1930	13965	7328	100	75	76	17	46	47	5	93	88	0	103	99	32	15	16	7	94	93	0	0	0	0	0	0	0	0	0	0	0	0	0	0	0	0	0	0	0	0	0	0	0	0	0	0	0.000	0.000	0.000	0.000	0.000	0.000	0.000	0.000	0.000	0.000	0.000	0.000	0.000	0.000	283	1076	117	114	114	0.000	0.000	29	88	0	0	30	84	0	0	100	1	
3	13	10	06: B-13   LM00001688	lmo1933	14215	7328	100	439	381	204	46	47	8	88	82	0	363	309	172	15	16	5	89	86	0	0	0	0	0	0	0	0	0	0	0	0	0	0	0	0	0	0	0	0	0	0	0	0	0	0	0.000	0.000	0.000	0.000	0.000	0.000	0.000	0.000	0.000	0.000	0.000	0.000	0.000	0.000	283	1076	741	629	629	0.000	0.000	393	348	0	0	335	294	0	0	100	1	
3	14	10	06: B-16   LM00000519	lmo1936	14465	7328	100	902	771	396	46	46	6	94	90	0	1541	1293	644	15	16	6	95	93	0	0	0	0	0	0	0	0	0	0	0	0	0	0	0	0	0	0	0	0	0	0	0	0	0	0	0.000	0.000	0.000	0.000	0.000	0.000	0.000	0.000	0.000	0.000	0.000	0.000	0.000	0.000	283	1076	2382	2003	2003	0.000	0.000	856	1526	0	0	725	1278	0	0	100	1	
3	15	10	06: B-19   LM00002602	lmo1939	14715	7328	100	339	292	141	46	46	5	93	90	0	351	301	155	15	16	5	90	87	0	0	0	0	0	0	0	0	0	0	0	0	0	0	0	0	0	0	0	0	0	0	0	0	0	0	0.000	0.000	0.000	0.000	0.000	0.000	0.000	0.000	0.000	0.000	0.000	0.000	0.000	0.000	283	1076	629	532	532	0.000	0.000	293	336	0	0	246	286	0	0	100	1	
3	16	10	06: B-22   LM00002603	lmo1942	14965	7328	100	58	60	11	46	46	5	78	55	0	78	67	32	14	14	3	84	83	0	0	0	0	0	0	0	0	0	0	0	0	0	0	0	0	0	0	0	0	0	0	0	0	0	0	0.000	0.000	0.000	0.000	0.000	0.000	0.000	0.000	0.000	0.000	0.000	0.000	0.000	0.000	283	1076	76	67	67	0.000	0.000	12	64	0	0	14	53	0	0	100	1	
3	17	10	06: F-01   LM00001733	lmo2017	15215	7328	100	371	328	160	46	47	6	90	86	0	356	309	143	14	15	5	93	90	0	0	0	0	0	0	0	0	0	0	0	0	0	0	0	0	0	0	0	0	0	0	0	0	0	0	0.000	0.000	0.000	0.000	0.000	0.000	0.000	0.000	0.000	0.000	0.000	0.000	0.000	0.000	283	1076	667	577	577	0.000	0.000	325	342	0	0	282	295	0	0	100	1	
3	1	11	06: F-04   LM00000541	lmo2020	11215	7578	100	402	374	171	46	46	5	94	90	0	213	196	83	15	16	14	90	89	0	0	0	0	0	0	0	0	0	0	0	0	0	0	0	0	0	0	0	0	0	0	0	0	0	0	0.000	0.000	0.000	0.000	0.000	0.000	0.000	0.000	0.000	0.000	0.000	0.000	0.000	0.000	283	1076	554	509	509	0.000	0.000	356	198	0	0	328	181	0	0	100	1	
3	2	11	06: F-07   LM00001735	lmo2023	11465	7578	100	58	57	11	45	45	6	71	52	0	84	76	33	14	15	3	90	85	0	0	0	0	0	0	0	0	0	0	0	0	0	0	0	0	0	0	0	0	0	0	0	0	0	0	0.000	0.000	0.000	0.000	0.000	0.000	0.000	0.000	0.000	0.000	0.000	0.000	0.000	0.000	283	1076	83	74	74	0.000	0.000	13	70	0	0	12	62	0	0	100	1	
3	3	11	06: F-10   LM00002619	lmo2026	11715	7578	100	56	57	8	45	45	5	86	60	0	92	86	24	14	15	2	98	98	0	0	0	0	0	0	0	0	0	0	0	0	0	0	0	0	0	0	0	0	0	0	0	0	0	0	0.000	0.000	0.000	0.000	0.000	0.000	0.000	0.000	0.000	0.000	0.000	0.000	0.000	0.000	283	1076	89	84	84	0.000	0.000	11	78	0	0	12	72	0	0	100	1	
3	4	11	06: F-13   LM00000542	lmo2029	11965	7578	100	1014	921	399	45	46	12	94	92	0	1304	1170	510	14	16	9	96	94	0	0	0	0	0	0	0	0	0	0	0	0	0	0	0	0	0	0	0	0	0	0	0	0	0	0	0.000	0.000	0.000	0.000	0.000	0.000	0.000	0.000	0.000	0.000	0.000	0.000	0.000	0.000	283	1076	2259	2032	2032	0.000	0.000	969	1290	0	0	876	1156	0	0	100	1	
3	5	11	06: F-16   LM00000544	lmo2032	12215	7578	100	1648	1413	660	45	46	5	96	93	0	945	821	364	14	15	7	94	92	0	0	0	0	0	0	0	0	0	0	0	0	0	0	0	0	0	0	0	0	0	0	0	0	0	0	0.000	0.000	0.000	0.000	0.000	0.000	0.000	0.000	0.000	0.000	0.000	0.000	0.000	0.000	283	1076	2534	2175	2175	0.000	0.000	1603	931	0	0	1368	807	0	0	100	1	
3	6	11	06: F-19   LM00001741	lmo2035	12465	7578	100	244	225	102	46	46	5	94	87	0	330	287	144	14	15	4	93	91	0	0	0	0	0	0	0	0	0	0	0	0	0	0	0	0	0	0	0	0	0	0	0	0	0	0	0.000	0.000	0.000	0.000	0.000	0.000	0.000	0.000	0.000	0.000	0.000	0.000	0.000	0.000	283	1076	514	452	452	0.000	0.000	198	316	0	0	179	273	0	0	100	1	
3	7	11	06: F-22   LM00001744	lmo2038	12715	7578	100	404	378	159	45	46	6	95	94	0	245	227	92	14	14	3	97	96	0	0	0	0	0	0	0	0	0	0	0	0	0	0	0	0	0	0	0	0	0	0	0	0	0	0	0.000	0.000	0.000	0.000	0.000	0.000	0.000	0.000	0.000	0.000	0.000	0.000	0.000	0.000	283	1076	590	546	546	0.000	0.000	359	231	0	0	333	213	0	0	100	1	
3	8	11	06: J-01   LM00001786	lmo2113	12965	7578	100	298	251	126	47	47	5	87	82	0	248	200	106	14	15	3	88	87	0	0	0	0	0	0	0	0	0	0	0	0	0	0	0	0	0	0	0	0	0	0	0	0	0	0	0.000	0.000	0.000	0.000	0.000	0.000	0.000	0.000	0.000	0.000	0.000	0.000	0.000	0.000	283	1076	485	390	390	0.000	0.000	251	234	0	0	204	186	0	0	100	1	
3	9	11	06: J-04   LM00002635	lmo2116	13215	7578	100	141	134	48	46	47	7	90	86	0	177	166	75	15	16	8	88	88	0	0	0	0	0	0	0	0	0	0	0	0	0	0	0	0	0	0	0	0	0	0	0	0	0	0	0.000	0.000	0.000	0.000	0.000	0.000	0.000	0.000	0.000	0.000	0.000	0.000	0.000	0.000	283	1076	257	239	239	0.000	0.000	95	162	0	0	88	151	0	0	100	1	
3	10	11	06: J-07   LM00001790	lmo2119	13465	7578	100	565	507	255	46	47	6	92	90	0	779	672	339	14	15	5	93	91	0	0	0	0	0	0	0	0	0	0	0	0	0	0	0	0	0	0	0	0	0	0	0	0	0	0	0.000	0.000	0.000	0.000	0.000	0.000	0.000	0.000	0.000	0.000	0.000	0.000	0.000	0.000	283	1076	1284	1119	1119	0.000	0.000	519	765	0	0	461	658	0	0	100	1	
3	11	11	06: J-10   LM00000565	lmo2122	13715	7578	100	71	73	20	46	46	5	87	80	0	115	109	45	15	15	5	90	89	0	0	0	0	0	0	0	0	0	0	0	0	0	0	0	0	0	0	0	0	0	0	0	0	0	0	0.000	0.000	0.000	0.000	0.000	0.000	0.000	0.000	0.000	0.000	0.000	0.000	0.000	0.000	283	1076	125	121	121	0.000	0.000	25	100	0	0	27	94	0	0	100	1	
3	12	11	06: J-13   LM00000567	lmo2125	13965	7578	100	112	109	40	45	46	5	85	82	0	275	228	114	14	15	3	92	89	0	0	0	0	0	0	0	0	0	0	0	0	0	0	0	0	0	0	0	0	0	0	0	0	0	0	0.000	0.000	0.000	0.000	0.000	0.000	0.000	0.000	0.000	0.000	0.000	0.000	0.000	0.000	283	1076	328	278	278	0.000	0.000	67	261	0	0	64	214	0	0	100	1	
3	13	11	06: J-16   LM00001793	lmo2128	14215	7578	100	56	57	8	46	47	5	78	50	0	80	73	24	14	15	3	93	92	0	0	0	0	0	0	0	0	0	0	0	0	0	0	0	0	0	0	0	0	0	0	0	0	0	0	0.000	0.000	0.000	0.000	0.000	0.000	0.000	0.000	0.000	0.000	0.000	0.000	0.000	0.000	283	1076	76	70	70	0.000	0.000	10	66	0	0	11	59	0	0	100	1	
3	14	11	06: J-19   LM00001796	lmo2131	14465	7578	100	84	81	23	46	46	5	84	81	0	102	91	40	15	15	3	89	86	0	0	0	0	0	0	0	0	0	0	0	0	0	0	0	0	0	0	0	0	0	0	0	0	0	0	0.000	0.000	0.000	0.000	0.000	0.000	0.000	0.000	0.000	0.000	0.000	0.000	0.000	0.000	283	1076	125	111	111	0.000	0.000	38	87	0	0	35	76	0	0	100	1	
3	15	11	06: J-22   LM00001798	lmo2134	14715	7578	100	60	61	13	46	47	6	79	58	0	80	73	27	15	15	3	90	87	0	0	0	0	0	0	0	0	0	0	0	0	0	0	0	0	0	0	0	0	0	0	0	0	0	0	0.000	0.000	0.000	0.000	0.000	0.000	0.000	0.000	0.000	0.000	0.000	0.000	0.000	0.000	283	1076	79	73	73	0.000	0.000	14	65	0	0	15	58	0	0	100	1	
3	16	11	06: N-01   LM00000597	lmo2209	14965	7578	100	98	93	34	45	46	5	84	82	0	104	94	38	14	15	4	89	86	0	0	0	0	0	0	0	0	0	0	0	0	0	0	0	0	0	0	0	0	0	0	0	0	0	0	0.000	0.000	0.000	0.000	0.000	0.000	0.000	0.000	0.000	0.000	0.000	0.000	0.000	0.000	283	1076	143	128	128	0.000	0.000	53	90	0	0	48	80	0	0	100	1	
3	17	11	06: N-04   LM00001832	lmo2212	15215	7578	100	240	208	105	46	47	5	88	83	0	325	264	148	14	15	4	88	82	0	0	0	0	0	0	0	0	0	0	0	0	0	0	0	0	0	0	0	0	0	0	0	0	0	0	0.000	0.000	0.000	0.000	0.000	0.000	0.000	0.000	0.000	0.000	0.000	0.000	0.000	0.000	283	1076	505	412	412	0.000	0.000	194	311	0	0	162	250	0	0	100	1	
3	1	12	06: N-07   LM00001834	lmo2215	11215	7828	100	206	188	80	46	46	4	91	89	0	168	149	69	14	14	3	90	88	0	0	0	0	0	0	0	0	0	0	0	0	0	0	0	0	0	0	0	0	0	0	0	0	0	0	0.000	0.000	0.000	0.000	0.000	0.000	0.000	0.000	0.000	0.000	0.000	0.000	0.000	0.000	283	1076	314	277	277	0.000	0.000	160	154	0	0	142	135	0	0	100	1	
3	2	12	06: N-10   LM00001836	lmo2218	11465	7828	100	83	86	27	46	46	5	88	82	0	123	112	49	14	15	3	93	92	0	0	0	0	0	0	0	0	0	0	0	0	0	0	0	0	0	0	0	0	0	0	0	0	0	0	0.000	0.000	0.000	0.000	0.000	0.000	0.000	0.000	0.000	0.000	0.000	0.000	0.000	0.000	283	1076	146	138	138	0.000	0.000	37	109	0	0	40	98	0	0	100	1	
3	3	12	06: N-13   LM00002652	lmo2221	11715	7828	100	59	61	16	45	45	5	83	61	0	89	85	42	15	15	4	89	88	0	0	0	0	0	0	0	0	0	0	0	0	0	0	0	0	0	0	0	0	0	0	0	0	0	0	0.000	0.000	0.000	0.000	0.000	0.000	0.000	0.000	0.000	0.000	0.000	0.000	0.000	0.000	283	1076	88	86	86	0.000	0.000	14	74	0	0	16	70	0	0	100	1	
3	4	12	06: N-16   LM00001841	lmo2224	11965	7828	100	70	73	20	46	46	5	85	78	0	91	87	36	14	15	3	94	91	0	0	0	0	0	0	0	0	0	0	0	0	0	0	0	0	0	0	0	0	0	0	0	0	0	0	0.000	0.000	0.000	0.000	0.000	0.000	0.000	0.000	0.000	0.000	0.000	0.000	0.000	0.000	283	1076	101	100	100	0.000	0.000	24	77	0	0	27	73	0	0	100	1	
3	5	12	06: N-19   LM00001843	lmo2227	12215	7828	100	55	59	16	45	46	6	71	42	0	83	72	30	14	15	7	86	82	0	0	0	0	0	0	0	0	0	0	0	0	0	0	0	0	0	0	0	0	0	0	0	0	0	0	0.000	0.000	0.000	0.000	0.000	0.000	0.000	0.000	0.000	0.000	0.000	0.000	0.000	0.000	283	1076	79	72	72	0.000	0.000	10	69	0	0	14	58	0	0	100	1	
3	6	12	06: N-22   LM00000600	lmo2230	12465	7828	100	1709	1446	746	45	46	5	95	94	0	2105	1773	858	14	15	3	95	94	0	0	0	0	0	0	0	0	0	0	0	0	0	0	0	0	0	0	0	0	0	0	0	0	0	0	0.000	0.000	0.000	0.000	0.000	0.000	0.000	0.000	0.000	0.000	0.000	0.000	0.000	0.000	283	1076	3755	3160	3160	0.000	0.000	1664	2091	0	0	1401	1759	0	0	100	1	
3	7	12	07: B-01   EMPTY	EMPTY	12715	7828	100	48	48	6	45	46	7	20	5	0	16	22	21	14	15	6	35	26	0	0	0	0	0	0	0	0	0	0	0	0	0	0	0	0	0	0	0	0	0	0	0	0	0	0	0.000	0.000	0.000	0.000	0.000	0.000	0.000	0.000	0.000	0.000	0.000	0.000	0.000	0.000	283	1076	5	11	11	0.000	0.000	3	2	0	0	3	8	0	0	-75	1	
3	8	12	07: B-04   LM00002829	lmo2304	12965	7828	100	52	53	7	47	47	5	55	33	0	74	70	22	14	14	3	96	95	0	0	0	0	0	0	0	0	0	0	0	0	0	0	0	0	0	0	0	0	0	0	0	0	0	0	0.000	0.000	0.000	0.000	0.000	0.000	0.000	0.000	0.000	0.000	0.000	0.000	0.000	0.000	283	1076	65	62	62	0.000	0.000	5	60	0	0	6	56	0	0	100	1	
3	9	12	07: B-07   LM00001869	lmo2307	13215	7828	100	176	165	61	46	47	5	93	90	0	233	216	91	14	15	4	93	93	0	0	0	0	0	0	0	0	0	0	0	0	0	0	0	0	0	0	0	0	0	0	0	0	0	0	0.000	0.000	0.000	0.000	0.000	0.000	0.000	0.000	0.000	0.000	0.000	0.000	0.000	0.000	283	1076	349	321	321	0.000	0.000	130	219	0	0	119	202	0	0	100	1	
3	10	12	07: B-10   LM00002831	lmo2310	13465	7828	100	60	62	13	47	47	4	83	71	0	89	82	32	14	15	4	93	89	0	0	0	0	0	0	0	0	0	0	0	0	0	0	0	0	0	0	0	0	0	0	0	0	0	0	0.000	0.000	0.000	0.000	0.000	0.000	0.000	0.000	0.000	0.000	0.000	0.000	0.000	0.000	283	1076	88	83	83	0.000	0.000	13	75	0	0	15	68	0	0	100	1	
3	11	12	07: B-13   LM00002688	lmo2313	13715	7828	100	57	60	12	47	47	5	78	55	0	73	72	19	14	15	3	98	96	0	0	0	0	0	0	0	0	0	0	0	0	0	0	0	0	0	0	0	0	0	0	0	0	0	0	0.000	0.000	0.000	0.000	0.000	0.000	0.000	0.000	0.000	0.000	0.000	0.000	0.000	0.000	283	1076	69	71	71	0.000	0.000	10	59	0	0	13	58	0	0	100	1	
3	12	12	07: B-16   LM00000619	lmo2316	13965	7828	100	51	52	7	47	47	5	40	13	0	69	65	21	14	15	4	92	90	0	0	0	0	0	0	0	0	0	0	0	0	0	0	0	0	0	0	0	0	0	0	0	0	0	0	0.000	0.000	0.000	0.000	0.000	0.000	0.000	0.000	0.000	0.000	0.000	0.000	0.000	0.000	283	1076	59	56	56	0.000	0.000	4	55	0	0	5	51	0	0	100	1	
3	13	12	07: B-19   LM00002692	lmo2319	14215	7828	100	59	59	10	46	47	5	75	59	0	70	63	25	15	15	3	88	85	0	0	0	0	0	0	0	0	0	0	0	0	0	0	0	0	0	0	0	0	0	0	0	0	0	0	0.000	0.000	0.000	0.000	0.000	0.000	0.000	0.000	0.000	0.000	0.000	0.000	0.000	0.000	283	1076	68	61	61	0.000	0.000	13	55	0	0	13	48	0	0	100	1	
3	14	12	07: B-22   LM00002832	lmo2322	14465	7828	100	57	58	9	46	47	6	71	47	0	77	70	25	15	15	3	92	89	0	0	0	0	0	0	0	0	0	0	0	0	0	0	0	0	0	0	0	0	0	0	0	0	0	0	0.000	0.000	0.000	0.000	0.000	0.000	0.000	0.000	0.000	0.000	0.000	0.000	0.000	0.000	283	1076	73	67	67	0.000	0.000	11	62	0	0	12	55	0	0	100	1	
3	15	12	07: F-01   LM00002710	lmo2397	14715	7828	100	102	103	28	48	48	6	93	89	0	109	106	36	15	16	5	97	92	0	0	0	0	0	0	0	0	0	0	0	0	0	0	0	0	0	0	0	0	0	0	0	0	0	0	0.000	0.000	0.000	0.000	0.000	0.000	0.000	0.000	0.000	0.000	0.000	0.000	0.000	0.000	283	1076	148	146	146	0.000	0.000	54	94	0	0	55	91	0	0	100	1	
3	16	12	07: F-04   LM00002712	lmo2400	14965	7828	100	132	127	50	47	47	5	91	84	0	132	115	52	14	15	3	92	89	0	0	0	0	0	0	0	0	0	0	0	0	0	0	0	0	0	0	0	0	0	0	0	0	0	0	0.000	0.000	0.000	0.000	0.000	0.000	0.000	0.000	0.000	0.000	0.000	0.000	0.000	0.000	283	1076	203	181	181	0.000	0.000	85	118	0	0	80	101	0	0	100	1	
3	17	12	07: F-07   LM00000639	lmo2403	15215	7828	100	285	267	113	46	47	5	96	94	0	215	199	72	15	16	4	96	95	0	0	0	0	0	0	0	0	0	0	0	0	0	0	0	0	0	0	0	0	0	0	0	0	0	0	0.000	0.000	0.000	0.000	0.000	0.000	0.000	0.000	0.000	0.000	0.000	0.000	0.000	0.000	283	1076	439	405	405	0.000	0.000	239	200	0	0	221	184	0	0	100	1	
3	1	13	07: F-10   LM00001913	lmo2406	11215	8078	100	127	116	43	45	46	5	88	81	0	109	95	45	14	15	3	90	87	0	0	0	0	0	0	0	0	0	0	0	0	0	0	0	0	0	0	0	0	0	0	0	0	0	0	0.000	0.000	0.000	0.000	0.000	0.000	0.000	0.000	0.000	0.000	0.000	0.000	0.000	0.000	283	1076	177	152	152	0.000	0.000	82	95	0	0	71	81	0	0	100	1	
3	2	13	07: F-13   LM00002715	lmo2409	11465	8078	100	296	271	154	44	45	5	96	86	0	449	378	209	15	15	4	87	84	0	0	0	0	0	0	0	0	0	0	0	0	0	0	0	0	0	0	0	0	0	0	0	0	0	0	0.000	0.000	0.000	0.000	0.000	0.000	0.000	0.000	0.000	0.000	0.000	0.000	0.000	0.000	283	1076	686	590	590	0.000	0.000	252	434	0	0	227	363	0	0	100	1	
3	3	13	07: F-16   LM00000642	lmo2412	11715	8078	100	2987	2576	1471	45	45	5	98	94	0	1764	1495	775	14	15	3	94	92	0	0	0	0	0	0	0	0	0	0	0	0	0	0	0	0	0	0	0	0	0	0	0	0	0	0	0.000	0.000	0.000	0.000	0.000	0.000	0.000	0.000	0.000	0.000	0.000	0.000	0.000	0.000	283	1076	4692	4012	4012	0.000	0.000	2942	1750	0	0	2531	1481	0	0	100	1	
3	4	13	07: F-19   LM00000645	lmo2415	11965	8078	100	2762	2433	1346	45	46	5	96	94	0	1145	982	492	14	14	3	94	91	0	0	0	0	0	0	0	0	0	0	0	0	0	0	0	0	0	0	0	0	0	0	0	0	0	0	0.000	0.000	0.000	0.000	0.000	0.000	0.000	0.000	0.000	0.000	0.000	0.000	0.000	0.000	283	1076	3848	3356	3356	0.000	0.000	2717	1131	0	0	2388	968	0	0	100	1	
3	5	13	07: F-22   LM00001916	lmo2418	12215	8078	100	237	227	118	46	46	5	89	83	0	283	252	142	14	15	3	88	87	0	0	0	0	0	0	0	0	0	0	0	0	0	0	0	0	0	0	0	0	0	0	0	0	0	0	0.000	0.000	0.000	0.000	0.000	0.000	0.000	0.000	0.000	0.000	0.000	0.000	0.000	0.000	283	1076	460	419	419	0.000	0.000	191	269	0	0	181	238	0	0	100	1	
3	6	13	07: J-01   LM00002737	lmo2493	12465	8078	100	74	75	19	45	46	5	91	85	0	81	77	24	14	15	6	92	90	0	0	0	0	0	0	0	0	0	0	0	0	0	0	0	0	0	0	0	0	0	0	0	0	0	0	0.000	0.000	0.000	0.000	0.000	0.000	0.000	0.000	0.000	0.000	0.000	0.000	0.000	0.000	283	1076	96	93	93	0.000	0.000	29	67	0	0	30	63	0	0	100	1	
3	7	13	07: J-04   LM00000662	lmo2496	12715	8078	100	59	60	12	46	47	5	80	61	0	79	73	29	14	14	3	91	88	0	0	0	0	0	0	0	0	0	0	0	0	0	0	0	0	0	0	0	0	0	0	0	0	0	0	0.000	0.000	0.000	0.000	0.000	0.000	0.000	0.000	0.000	0.000	0.000	0.000	0.000	0.000	283	1076	78	73	73	0.000	0.000	13	65	0	0	14	59	0	0	100	1	
3	8	13	07: J-07   LM00000665	lmo2499	12965	8078	100	67	67	14	47	48	5	86	77	0	114	104	38	14	15	4	94	91	0	0	0	0	0	0	0	0	0	0	0	0	0	0	0	0	0	0	0	0	0	0	0	0	0	0	0.000	0.000	0.000	0.000	0.000	0.000	0.000	0.000	0.000	0.000	0.000	0.000	0.000	0.000	283	1076	120	110	110	0.000	0.000	20	100	0	0	20	90	0	0	100	1	
3	9	13	07: J-10   LM00002738	lmo2502	13215	8078	100	165	154	59	47	47	5	92	88	0	161	148	58	14	15	3	97	93	0	0	0	0	0	0	0	0	0	0	0	0	0	0	0	0	0	0	0	0	0	0	0	0	0	0	0.000	0.000	0.000	0.000	0.000	0.000	0.000	0.000	0.000	0.000	0.000	0.000	0.000	0.000	283	1076	265	241	241	0.000	0.000	118	147	0	0	107	134	0	0	100	1	
3	10	13	07: J-13   LM00001959	lmo2505	13465	8078	100	476	409	232	46	47	5	92	84	0	514	430	246	14	15	5	87	84	0	0	0	0	0	0	0	0	0	0	0	0	0	0	0	0	0	0	0	0	0	0	0	0	0	0	0.000	0.000	0.000	0.000	0.000	0.000	0.000	0.000	0.000	0.000	0.000	0.000	0.000	0.000	283	1076	930	779	779	0.000	0.000	430	500	0	0	363	416	0	0	100	1	
3	11	13	07: J-16   LM00001960	lmo2508	13715	8078	100	393	347	147	46	47	5	98	95	0	281	250	106	15	15	4	93	92	0	0	0	0	0	0	0	0	0	0	0	0	0	0	0	0	0	0	0	0	0	0	0	0	0	0	0.000	0.000	0.000	0.000	0.000	0.000	0.000	0.000	0.000	0.000	0.000	0.000	0.000	0.000	283	1076	613	536	536	0.000	0.000	347	266	0	0	301	235	0	0	100	1	
3	12	13	07: J-19   LM00000669	lmo2511	13965	8078	100	8364	7058	3574	46	47	6	98	96	0	4537	3972	1858	14	15	4	96	94	0	0	0	0	0	0	0	0	0	0	0	0	0	0	0	0	0	0	0	0	0	0	0	0	0	0	0.000	0.000	0.000	0.000	0.000	0.000	0.000	0.000	0.000	0.000	0.000	0.000	0.000	0.000	283	1076	12841	10970	10970	0.000	0.000	8318	4523	0	0	7012	3958	0	0	100	1	
3	13	13	07: J-22   LM00001963	lmo2514	14215	8078	100	994	851	483	46	47	6	93	88	0	776	647	338	15	15	4	92	90	0	0	0	0	0	0	0	0	0	0	0	0	0	0	0	0	0	0	0	0	0	0	0	0	0	0	0.000	0.000	0.000	0.000	0.000	0.000	0.000	0.000	0.000	0.000	0.000	0.000	0.000	0.000	283	1076	1709	1437	1437	0.000	0.000	948	761	0	0	805	632	0	0	100	1	
3	14	13	07: N-01   LM00001998	lmo2589	14465	8078	100	165	155	52	46	46	5	94	90	0	116	106	41	14	15	3	92	90	0	0	0	0	0	0	0	0	0	0	0	0	0	0	0	0	0	0	0	0	0	0	0	0	0	0	0.000	0.000	0.000	0.000	0.000	0.000	0.000	0.000	0.000	0.000	0.000	0.000	0.000	0.000	283	1076	221	201	201	0.000	0.000	119	102	0	0	109	92	0	0	100	1	
3	15	13	07: N-04   LM00002759	lmo2592	14715	8078	100	436	356	185	47	47	6	90	84	0	292	249	129	15	16	15	84	82	0	0	0	0	0	0	0	0	0	0	0	0	0	0	0	0	0	0	0	0	0	0	0	0	0	0	0.000	0.000	0.000	0.000	0.000	0.000	0.000	0.000	0.000	0.000	0.000	0.000	0.000	0.000	283	1076	666	543	543	0.000	0.000	389	277	0	0	309	234	0	0	100	1	
3	16	13	07: N-07   LM00002762	lmo2595	14965	8078	100	76	76	19	47	47	6	83	81	0	95	87	33	15	16	4	94	91	0	0	0	0	0	0	0	0	0	0	0	0	0	0	0	0	0	0	0	0	0	0	0	0	0	0	0.000	0.000	0.000	0.000	0.000	0.000	0.000	0.000	0.000	0.000	0.000	0.000	0.000	0.000	283	1076	109	101	101	0.000	0.000	29	80	0	0	29	72	0	0	100	1	
3	17	13	07: N-10   LM00002000	lmo2598	15215	8078	100	552	454	257	47	47	5	90	82	0	352	295	167	15	15	4	86	83	0	0	0	0	0	0	0	0	0	0	0	0	0	0	0	0	0	0	0	0	0	0	0	0	0	0	0.000	0.000	0.000	0.000	0.000	0.000	0.000	0.000	0.000	0.000	0.000	0.000	0.000	0.000	283	1076	842	687	687	0.000	0.000	505	337	0	0	407	280	0	0	100	1	
3	1	14	07: N-13   LM00002003	lmo2601	11215	8328	100	54	54	8	46	46	5	69	40	0	65	60	24	14	15	5	87	84	0	0	0	0	0	0	0	0	0	0	0	0	0	0	0	0	0	0	0	0	0	0	0	0	0	0	0.000	0.000	0.000	0.000	0.000	0.000	0.000	0.000	0.000	0.000	0.000	0.000	0.000	0.000	283	1076	59	54	54	0.000	0.000	8	51	0	0	8	46	0	0	100	1	
3	2	14	07: N-16   LM00002764	lmo2604	11465	8328	100	54	57	13	45	46	6	65	39	0	76	69	30	14	15	6	85	81	0	0	0	0	0	0	0	0	0	0	0	0	0	0	0	0	0	0	0	0	0	0	0	0	0	0	0.000	0.000	0.000	0.000	0.000	0.000	0.000	0.000	0.000	0.000	0.000	0.000	0.000	0.000	283	1076	71	67	67	0.000	0.000	9	62	0	0	12	55	0	0	100	1	
3	3	14	07: N-19   LM00000696	lmo2607	11715	8328	100	16139	13938	6421	46	46	5	100	100	0	20486	17523	7927	14	15	4	99	97	0	0	0	0	0	0	0	0	0	0	0	0	0	0	0	0	0	0	0	0	0	0	0	0	0	0	0.000	0.000	0.000	0.000	0.000	0.000	0.000	0.000	0.000	0.000	0.000	0.000	0.000	0.000	283	1076	36565	31401	31401	0.000	0.000	16093	20472	0	0	13892	17509	0	0	100	1	
3	4	14	07: N-22   LM00000698	lmo2610	11965	8328	100	14585	12635	5715	46	46	6	100	100	0	19738	17299	7091	14	15	4	100	100	0	0	0	0	0	0	0	0	0	0	0	0	0	0	0	0	0	0	0	0	0	0	0	0	0	0	0.000	0.000	0.000	0.000	0.000	0.000	0.000	0.000	0.000	0.000	0.000	0.000	0.000	0.000	283	1076	34263	29874	29874	0.000	0.000	14539	19724	0	0	12589	17285	0	0	100	1	
3	5	14	08: B-01   EMPTY	EMPTY	12215	8328	100	47	48	7	45	46	5	29	11	0	15	18	8	13	14	3	37	25	0	0	0	0	0	0	0	0	0	0	0	0	0	0	0	0	0	0	0	0	0	0	0	0	0	0	0.000	0.000	0.000	0.000	0.000	0.000	0.000	0.000	0.000	0.000	0.000	0.000	0.000	0.000	283	1076	4	8	8	0.000	0.000	2	2	0	0	3	5	0	0	-75	1	
3	6	14	08: B-04   LM00000744	lmo2684	12465	8328	100	3232	2832	1667	46	47	6	96	94	0	8629	7353	3984	14	15	4	98	93	0	0	0	0	0	0	0	0	0	0	0	0	0	0	0	0	0	0	0	0	0	0	0	0	0	0	0.000	0.000	0.000	0.000	0.000	0.000	0.000	0.000	0.000	0.000	0.000	0.000	0.000	0.000	283	1076	11801	10125	10125	0.000	0.000	3186	8615	0	0	2786	7339	0	0	100	1	
3	7	14	08: B-07   LM00002027	lmo2687	12715	8328	100	59	62	13	46	46	5	80	61	0	76	69	28	14	14	2	92	87	0	0	0	0	0	0	0	0	0	0	0	0	0	0	0	0	0	0	0	0	0	0	0	0	0	0	0.000	0.000	0.000	0.000	0.000	0.000	0.000	0.000	0.000	0.000	0.000	0.000	0.000	0.000	283	1076	75	71	71	0.000	0.000	13	62	0	0	16	55	0	0	100	1	
3	8	14	08: B-10   LM00002030	lmo2690	12965	8328	100	233	214	92	46	47	6	92	87	0	128	119	50	14	14	3	96	92	0	0	0	0	0	0	0	0	0	0	0	0	0	0	0	0	0	0	0	0	0	0	0	0	0	0	0.000	0.000	0.000	0.000	0.000	0.000	0.000	0.000	0.000	0.000	0.000	0.000	0.000	0.000	283	1076	301	273	273	0.000	0.000	187	114	0	0	168	105	0	0	100	1	
3	9	14	08: B-13   LM00000747	lmo2693	13215	8328	100	729	648	285	47	48	6	98	93	0	372	346	136	14	15	3	99	96	0	0	0	0	0	0	0	0	0	0	0	0	0	0	0	0	0	0	0	0	0	0	0	0	0	0	0.000	0.000	0.000	0.000	0.000	0.000	0.000	0.000	0.000	0.000	0.000	0.000	0.000	0.000	283	1076	1040	933	933	0.000	0.000	682	358	0	0	601	332	0	0	100	1	
3	10	14	08: B-16   LM00002032	lmo2696	13465	8328	100	6484	5454	3130	47	48	5	97	96	0	2347	2057	1060	14	15	4	99	93	0	0	0	0	0	0	0	0	0	0	0	0	0	0	0	0	0	0	0	0	0	0	0	0	0	0	0.000	0.000	0.000	0.000	0.000	0.000	0.000	0.000	0.000	0.000	0.000	0.000	0.000	0.000	283	1076	8770	7450	7450	0.000	0.000	6437	2333	0	0	5407	2043	0	0	100	1	
3	11	14	08: B-19   LM00002035	lmo2699	13715	8328	100	298	276	114	47	47	5	95	93	0	187	172	68	14	15	4	99	93	0	0	0	0	0	0	0	0	0	0	0	0	0	0	0	0	0	0	0	0	0	0	0	0	0	0	0.000	0.000	0.000	0.000	0.000	0.000	0.000	0.000	0.000	0.000	0.000	0.000	0.000	0.000	283	1076	424	387	387	0.000	0.000	251	173	0	0	229	158	0	0	100	1	
3	12	14	08: B-22   LM00002038	lmo2702	13965	8328	100	193	174	83	45	46	5	88	82	0	195	175	88	14	14	2	94	90	0	0	0	0	0	0	0	0	0	0	0	0	0	0	0	0	0	0	0	0	0	0	0	0	0	0	0.000	0.000	0.000	0.000	0.000	0.000	0.000	0.000	0.000	0.000	0.000	0.000	0.000	0.000	283	1076	329	290	290	0.000	0.000	148	181	0	0	129	161	0	0	100	1	
3	13	14	08: F-01   LM00000775	lmo2777	14215	8328	100	71	70	18	47	47	5	83	73	0	84	75	34	14	15	3	93	81	0	0	0	0	0	0	0	0	0	0	0	0	0	0	0	0	0	0	0	0	0	0	0	0	0	0	0.000	0.000	0.000	0.000	0.000	0.000	0.000	0.000	0.000	0.000	0.000	0.000	0.000	0.000	283	1076	94	84	84	0.000	0.000	24	70	0	0	23	61	0	0	100	1	
3	14	14	08: F-04   LM00002788	lmo2780	14465	8328	100	106	104	36	47	48	5	88	85	0	159	144	65	15	16	3	92	90	0	0	0	0	0	0	0	0	0	0	0	0	0	0	0	0	0	0	0	0	0	0	0	0	0	0	0.000	0.000	0.000	0.000	0.000	0.000	0.000	0.000	0.000	0.000	0.000	0.000	0.000	0.000	283	1076	203	186	186	0.000	0.000	59	144	0	0	57	129	0	0	100	1	
3	15	14	08: F-07   LM00002791	lmo2783	14715	8328	100	62	63	14	46	47	5	83	71	0	85	75	33	14	15	3	88	85	0	0	0	0	0	0	0	0	0	0	0	0	0	0	0	0	0	0	0	0	0	0	0	0	0	0	0.000	0.000	0.000	0.000	0.000	0.000	0.000	0.000	0.000	0.000	0.000	0.000	0.000	0.000	283	1076	87	78	78	0.000	0.000	16	71	0	0	17	61	0	0	100	1	
3	16	14	08: F-10   LM00002793	lmo2786	14965	8328	100	54	56	10	47	48	6	62	28	0	80	75	23	14	15	3	96	95	0	0	0	0	0	0	0	0	0	0	0	0	0	0	0	0	0	0	0	0	0	0	0	0	0	0	0.000	0.000	0.000	0.000	0.000	0.000	0.000	0.000	0.000	0.000	0.000	0.000	0.000	0.000	283	1076	73	70	70	0.000	0.000	7	66	0	0	9	61	0	0	100	1	
3	17	14	08: F-13   LM00002071	lmo2789	15215	8328	100	447	373	190	46	46	5	95	90	0	213	195	102	15	15	4	88	86	0	0	0	0	0	0	0	0	0	0	0	0	0	0	0	0	0	0	0	0	0	0	0	0	0	0	0.000	0.000	0.000	0.000	0.000	0.000	0.000	0.000	0.000	0.000	0.000	0.000	0.000	0.000	283	1076	599	507	507	0.000	0.000	401	198	0	0	327	180	0	0	100	1	
3	1	15	08: F-16   LM00000777	lmo2792	11215	8578	100	3178	2762	1362	46	47	5	98	96	0	1228	1094	504	14	15	4	94	92	0	0	0	0	0	0	0	0	0	0	0	0	0	0	0	0	0	0	0	0	0	0	0	0	0	0	0.000	0.000	0.000	0.000	0.000	0.000	0.000	0.000	0.000	0.000	0.000	0.000	0.000	0.000	283	1076	4346	3796	3796	0.000	0.000	3132	1214	0	0	2716	1080	0	0	100	1	
3	2	15	08: F-19   LM00002075	lmo2795	11465	8578	100	88	89	30	46	46	6	85	77	0	116	106	53	14	15	3	92	84	0	0	0	0	0	0	0	0	0	0	0	0	0	0	0	0	0	0	0	0	0	0	0	0	0	0	0.000	0.000	0.000	0.000	0.000	0.000	0.000	0.000	0.000	0.000	0.000	0.000	0.000	0.000	283	1076	144	135	135	0.000	0.000	42	102	0	0	43	92	0	0	100	1	
3	3	15	08: F-22   LM00002077	lmo2798	11715	8578	100	83	84	23	45	46	5	95	90	0	104	101	37	14	14	4	97	95	0	0	0	0	0	0	0	0	0	0	0	0	0	0	0	0	0	0	0	0	0	0	0	0	0	0	0.000	0.000	0.000	0.000	0.000	0.000	0.000	0.000	0.000	0.000	0.000	0.000	0.000	0.000	283	1076	128	126	126	0.000	0.000	38	90	0	0	39	87	0	0	100	1	
3	4	15	08: J-01   EMPTY	EMPTY	11965	8578	100	45	46	7	46	46	5	16	8	0	16	18	8	14	15	3	34	25	0	0	0	0	0	0	0	0	0	0	0	0	0	0	0	0	0	0	0	0	0	0	0	0	0	0	0.000	0.000	0.000	0.000	0.000	0.000	0.000	0.000	0.000	0.000	0.000	0.000	0.000	0.000	283	1076	1	4	4	0.000	0.000	-1	2	0	0	0	4	0	0	-75	1	
3	5	15	08: J-04   EMPTY	EMPTY	12215	8578	100	48	48	5	46	47	5	23	2	0	16	18	6	14	14	3	47	29	0	0	0	0	0	0	0	0	0	0	0	0	0	0	0	0	0	0	0	0	0	0	0	0	0	0	0.000	0.000	0.000	0.000	0.000	0.000	0.000	0.000	0.000	0.000	0.000	0.000	0.000	0.000	283	1076	4	6	6	0.000	0.000	2	2	0	0	2	4	0	0	-75	1	
3	6	15	08: J-07   EMPTY	EMPTY	12465	8578	100	46	47	5	46	47	13	2	0	0	15	18	7	14	16	23	1	0	0	0	0	0	0	0	0	0	0	0	0	0	0	0	0	0	0	0	0	0	0	0	0	0	0	0	0.000	0.000	0.000	0.000	0.000	0.000	0.000	0.000	0.000	0.000	0.000	0.000	0.000	0.000	283	1076	1	5	5	0.000	0.000	0	1	0	0	1	4	0	0	-75	1	
3	7	15	09: B-01   EMPTY	EMPTY	12715	8578	100	47	48	7	46	47	6	20	6	0	16	19	9	14	14	3	30	24	0	0	0	0	0	0	0	0	0	0	0	0	0	0	0	0	0	0	0	0	0	0	0	0	0	0	0.000	0.000	0.000	0.000	0.000	0.000	0.000	0.000	0.000	0.000	0.000	0.000	0.000	0.000	283	1076	3	7	7	0.000	0.000	1	2	0	0	2	5	0	0	-75	1	
3	8	15	09: B-04   LM00001308	lmo1275	12965	8578	100	232	224	84	47	47	5	98	95	0	177	163	63	14	15	4	98	96	0	0	0	0	0	0	0	0	0	0	0	0	0	0	0	0	0	0	0	0	0	0	0	0	0	0	0.000	0.000	0.000	0.000	0.000	0.000	0.000	0.000	0.000	0.000	0.000	0.000	0.000	0.000	283	1076	348	326	326	0.000	0.000	185	163	0	0	177	149	0	0	100	1	
3	9	15	09: B-07   LM00002819	lmo1469	13215	8578	100	6179	5160	2786	47	47	6	100	100	0	6510	5327	2860	14	15	4	100	99	0	0	0	0	0	0	0	0	0	0	0	0	0	0	0	0	0	0	0	0	0	0	0	0	0	0	0.000	0.000	0.000	0.000	0.000	0.000	0.000	0.000	0.000	0.000	0.000	0.000	0.000	0.000	283	1076	12628	10426	10426	0.000	0.000	6132	6496	0	0	5113	5313	0	0	100	1	
3	10	15	09: B-10   LM00000452	lmo1657	13465	8578	100	2198	1978	726	47	47	5	100	100	0	1307	1178	456	14	15	3	100	100	0	0	0	0	0	0	0	0	0	0	0	0	0	0	0	0	0	0	0	0	0	0	0	0	0	0	0.000	0.000	0.000	0.000	0.000	0.000	0.000	0.000	0.000	0.000	0.000	0.000	0.000	0.000	283	1076	3444	3095	3095	0.000	0.000	2151	1293	0	0	1931	1164	0	0	100	1	
3	11	15	09: B-13   lmneg01	lmneg01	13715	8578	100	56	57	9	47	47	5	75	49	0	79	77	19	14	15	4	98	96	0	0	0	0	0	0	0	0	0	0	0	0	0	0	0	0	0	0	0	0	0	0	0	0	0	0	0.000	0.000	0.000	0.000	0.000	0.000	0.000	0.000	0.000	0.000	0.000	0.000	0.000	0.000	283	1076	74	73	73	0.000	0.000	9	65	0	0	10	63	0	0	100	1	
3	12	15	09: B-16   lmneg04	lmneg04	13965	8578	100	56	57	9	46	47	5	75	46	0	72	70	18	14	15	4	99	98	0	0	0	0	0	0	0	0	0	0	0	0	0	0	0	0	0	0	0	0	0	0	0	0	0	0	0.000	0.000	0.000	0.000	0.000	0.000	0.000	0.000	0.000	0.000	0.000	0.000	0.000	0.000	283	1076	68	67	67	0.000	0.000	10	58	0	0	11	56	0	0	100	1	
3	13	15	09: B-19   lmneg07	lmneg07	14215	8578	100	56	60	14	46	47	5	81	49	0	75	72	19	15	15	3	98	97	0	0	0	0	0	0	0	0	0	0	0	0	0	0	0	0	0	0	0	0	0	0	0	0	0	0	0.000	0.000	0.000	0.000	0.000	0.000	0.000	0.000	0.000	0.000	0.000	0.000	0.000	0.000	283	1076	70	71	71	0.000	0.000	10	60	0	0	14	57	0	0	100	1	
3	14	15	09: B-22   lmneg10	lmneg10	14465	8578	100	57	58	9	46	47	5	75	53	0	64	63	17	15	15	3	99	97	0	0	0	0	0	0	0	0	0	0	0	0	0	0	0	0	0	0	0	0	0	0	0	0	0	0	0.000	0.000	0.000	0.000	0.000	0.000	0.000	0.000	0.000	0.000	0.000	0.000	0.000	0.000	283	1076	60	60	60	0.000	0.000	11	49	0	0	12	48	0	0	100	1	
3	15	15	09: F-01   LM00000020	lmo0044	14715	8578	100	5338	4779	1928	47	48	6	100	100	0	5434	4929	1869	15	15	4	100	100	0	0	0	0	0	0	0	0	0	0	0	0	0	0	0	0	0	0	0	0	0	0	0	0	0	0	0.000	0.000	0.000	0.000	0.000	0.000	0.000	0.000	0.000	0.000	0.000	0.000	0.000	0.000	283	1076	10710	9646	9646	0.000	0.000	5291	5419	0	0	4732	4914	0	0	100	1	
3	16	15	09: F-04   LM00001308	lmo1275	14965	8578	100	267	243	88	46	47	5	99	96	0	177	173	60	14	15	2	100	99	0	0	0	0	0	0	0	0	0	0	0	0	0	0	0	0	0	0	0	0	0	0	0	0	0	0	0.000	0.000	0.000	0.000	0.000	0.000	0.000	0.000	0.000	0.000	0.000	0.000	0.000	0.000	283	1076	384	356	356	0.000	0.000	221	163	0	0	197	159	0	0	100	1	
3	17	15	09: F-07   LM00002819	lmo1469	15215	8578	100	6753	5942	2409	46	47	5	100	100	0	6756	6127	2325	15	16	4	100	100	0	0	0	0	0	0	0	0	0	0	0	0	0	0	0	0	0	0	0	0	0	0	0	0	0	0	0.000	0.000	0.000	0.000	0.000	0.000	0.000	0.000	0.000	0.000	0.000	0.000	0.000	0.000	283	1076	13448	12008	12008	0.000	0.000	6707	6741	0	0	5896	6112	0	0	100	1	
3	1	16	09: F-10   LM00000452	lmo1657	11215	8828	100	2397	2103	829	45	46	5	99	98	0	1453	1298	450	14	15	4	99	98	0	0	0	0	0	0	0	0	0	0	0	0	0	0	0	0	0	0	0	0	0	0	0	0	0	0	0.000	0.000	0.000	0.000	0.000	0.000	0.000	0.000	0.000	0.000	0.000	0.000	0.000	0.000	283	1076	3791	3342	3342	0.000	0.000	2352	1439	0	0	2058	1284	0	0	100	1	
3	2	16	09: F-13   lmneg01	lmneg01	11465	8828	100	53	55	7	46	46	6	57	27	0	81	77	22	14	15	3	98	98	0	0	0	0	0	0	0	0	0	0	0	0	0	0	0	0	0	0	0	0	0	0	0	0	0	0	0.000	0.000	0.000	0.000	0.000	0.000	0.000	0.000	0.000	0.000	0.000	0.000	0.000	0.000	283	1076	74	72	72	0.000	0.000	7	67	0	0	9	63	0	0	100	1	
3	3	16	09: F-16   lmneg04	lmneg04	11715	8828	100	59	61	10	45	46	5	92	72	0	75	78	18	14	15	3	100	100	0	0	0	0	0	0	0	0	0	0	0	0	0	0	0	0	0	0	0	0	0	0	0	0	0	0	0.000	0.000	0.000	0.000	0.000	0.000	0.000	0.000	0.000	0.000	0.000	0.000	0.000	0.000	283	1076	75	80	80	0.000	0.000	14	61	0	0	16	64	0	0	100	1	
3	4	16	09: F-19   lmneg07	lmneg07	11965	8828	100	59	60	11	46	47	6	80	59	0	87	81	31	14	15	3	97	95	0	0	0	0	0	0	0	0	0	0	0	0	0	0	0	0	0	0	0	0	0	0	0	0	0	0	0.000	0.000	0.000	0.000	0.000	0.000	0.000	0.000	0.000	0.000	0.000	0.000	0.000	0.000	283	1076	86	81	81	0.000	0.000	13	73	0	0	14	67	0	0	100	1	
3	5	16	09: F-22   lmneg10	lmneg10	12215	8828	100	58	60	10	46	47	7	71	37	0	67	68	20	14	15	3	100	99	0	0	0	0	0	0	0	0	0	0	0	0	0	0	0	0	0	0	0	0	0	0	0	0	0	0	0.000	0.000	0.000	0.000	0.000	0.000	0.000	0.000	0.000	0.000	0.000	0.000	0.000	0.000	283	1076	65	68	68	0.000	0.000	12	53	0	0	14	54	0	0	100	1	
3	6	16	09: J-01   LM00000020	lmo0044	12465	8828	100	5554	5232	2505	46	46	5	100	100	0	6551	6118	2520	14	14	3	100	100	0	0	0	0	0	0	0	0	0	0	0	0	0	0	0	0	0	0	0	0	0	0	0	0	0	0	0.000	0.000	0.000	0.000	0.000	0.000	0.000	0.000	0.000	0.000	0.000	0.000	0.000	0.000	283	1076	12045	11290	11290	0.000	0.000	5508	6537	0	0	5186	6104	0	0	100	1	
3	7	16	09: J-04   LM00001308	lmo1275	12715	8828	100	259	234	84	46	46	4	99	98	0	189	178	68	14	14	3	99	97	0	0	0	0	0	0	0	0	0	0	0	0	0	0	0	0	0	0	0	0	0	0	0	0	0	0	0.000	0.000	0.000	0.000	0.000	0.000	0.000	0.000	0.000	0.000	0.000	0.000	0.000	0.000	283	1076	388	352	352	0.000	0.000	213	175	0	0	188	164	0	0	100	1	
3	8	16	09: J-07   LM00002819	lmo1469	12965	8828	100	6148	5428	2480	47	48	7	100	99	0	6572	5952	2560	14	15	4	100	100	0	0	0	0	0	0	0	0	0	0	0	0	0	0	0	0	0	0	0	0	0	0	0	0	0	0	0.000	0.000	0.000	0.000	0.000	0.000	0.000	0.000	0.000	0.000	0.000	0.000	0.000	0.000	283	1076	12659	11319	11319	0.000	0.000	6101	6558	0	0	5381	5938	0	0	100	1	
3	9	16	09: J-10   LM00000452	lmo1657	13215	8828	100	2010	1828	893	46	47	5	99	98	0	1371	1221	553	15	15	3	99	96	0	0	0	0	0	0	0	0	0	0	0	0	0	0	0	0	0	0	0	0	0	0	0	0	0	0	0.000	0.000	0.000	0.000	0.000	0.000	0.000	0.000	0.000	0.000	0.000	0.000	0.000	0.000	283	1076	3320	2988	2988	0.000	0.000	1964	1356	0	0	1782	1206	0	0	100	1	
3	10	16	09: J-13   lmneg01	lmneg01	13465	8828	100	57	61	12	47	47	5	81	46	0	76	72	27	14	14	3	95	90	0	0	0	0	0	0	0	0	0	0	0	0	0	0	0	0	0	0	0	0	0	0	0	0	0	0	0.000	0.000	0.000	0.000	0.000	0.000	0.000	0.000	0.000	0.000	0.000	0.000	0.000	0.000	283	1076	72	72	72	0.000	0.000	10	62	0	0	14	58	0	0	100	1	
3	11	16	09: J-16   lmneg04	lmneg04	13715	8828	100	57	59	10	47	48	5	70	46	0	72	69	20	14	15	4	98	95	0	0	0	0	0	0	0	0	0	0	0	0	0	0	0	0	0	0	0	0	0	0	0	0	0	0	0.000	0.000	0.000	0.000	0.000	0.000	0.000	0.000	0.000	0.000	0.000	0.000	0.000	0.000	283	1076	68	67	67	0.000	0.000	10	58	0	0	12	55	0	0	100	1	
3	12	16	09: J-19   lmneg07	lmneg07	13965	8828	100	57	61	15	46	46	5	76	52	0	79	76	27	14	15	3	96	93	0	0	0	0	0	0	0	0	0	0	0	0	0	0	0	0	0	0	0	0	0	0	0	0	0	0	0.000	0.000	0.000	0.000	0.000	0.000	0.000	0.000	0.000	0.000	0.000	0.000	0.000	0.000	283	1076	76	77	77	0.000	0.000	11	65	0	0	15	62	0	0	100	1	
3	13	16	09: J-22   lmneg10	lmneg10	14215	8828	100	56	57	8	46	47	6	72	42	0	68	63	21	15	15	4	93	90	0	0	0	0	0	0	0	0	0	0	0	0	0	0	0	0	0	0	0	0	0	0	0	0	0	0	0.000	0.000	0.000	0.000	0.000	0.000	0.000	0.000	0.000	0.000	0.000	0.000	0.000	0.000	283	1076	63	59	59	0.000	0.000	10	53	0	0	11	48	0	0	100	1	
3	14	16	09: N-01   LM00000020	lmo0044	14465	8828	100	4598	3723	2328	47	47	5	98	92	0	5153	4290	2404	14	15	3	95	92	0	0	0	0	0	0	0	0	0	0	0	0	0	0	0	0	0	0	0	0	0	0	0	0	0	0	0.000	0.000	0.000	0.000	0.000	0.000	0.000	0.000	0.000	0.000	0.000	0.000	0.000	0.000	283	1076	9690	7952	7952	0.000	0.000	4551	5139	0	0	3676	4276	0	0	100	1	
3	15	16	09: N-04   LM00001308	lmo1275	14715	8828	100	252	222	104	45	46	5	94	87	0	173	151	73	14	15	3	96	90	0	0	0	0	0	0	0	0	0	0	0	0	0	0	0	0	0	0	0	0	0	0	0	0	0	0	0.000	0.000	0.000	0.000	0.000	0.000	0.000	0.000	0.000	0.000	0.000	0.000	0.000	0.000	283	1076	366	314	314	0.000	0.000	207	159	0	0	177	137	0	0	100	1	
3	16	16	09: N-07   LM00002819	lmo1469	14965	8828	100	5884	5112	2513	46	46	5	100	100	0	6180	5453	2470	14	15	3	99	98	0	0	0	0	0	0	0	0	0	0	0	0	0	0	0	0	0	0	0	0	0	0	0	0	0	0	0.000	0.000	0.000	0.000	0.000	0.000	0.000	0.000	0.000	0.000	0.000	0.000	0.000	0.000	283	1076	12004	10505	10505	0.000	0.000	5838	6166	0	0	5066	5439	0	0	100	1	
3	17	16	09: N-10   LM00000452	lmo1657	15215	8828	100	2007	1688	921	46	46	5	98	95	0	1368	1153	582	14	15	3	93	92	0	0	0	0	0	0	0	0	0	0	0	0	0	0	0	0	0	0	0	0	0	0	0	0	0	0	0.000	0.000	0.000	0.000	0.000	0.000	0.000	0.000	0.000	0.000	0.000	0.000	0.000	0.000	283	1076	3315	2781	2781	0.000	0.000	1961	1354	0	0	1642	1139	0	0	100	1	
3	1	17	09: N-13   lmneg01	lmneg01	11215	9078	100	52	54	8	45	46	5	70	40	0	70	65	23	15	15	3	92	88	0	0	0	0	0	0	0	0	0	0	0	0	0	0	0	0	0	0	0	0	0	0	0	0	0	0	0.000	0.000	0.000	0.000	0.000	0.000	0.000	0.000	0.000	0.000	0.000	0.000	0.000	0.000	283	1076	62	59	59	0.000	0.000	7	55	0	0	9	50	0	0	100	1	
3	2	17	09: N-16   lmneg04	lmneg04	11465	9078	100	54	55	8	44	45	5	73	44	0	72	70	19	14	15	3	98	97	0	0	0	0	0	0	0	0	0	0	0	0	0	0	0	0	0	0	0	0	0	0	0	0	0	0	0.000	0.000	0.000	0.000	0.000	0.000	0.000	0.000	0.000	0.000	0.000	0.000	0.000	0.000	283	1076	68	67	67	0.000	0.000	10	58	0	0	11	56	0	0	100	1	
3	3	17	09: N-19   lmneg07	lmneg07	11715	9078	100	55	56	11	45	46	4	77	61	0	70	65	27	14	14	2	92	89	0	0	0	0	0	0	0	0	0	0	0	0	0	0	0	0	0	0	0	0	0	0	0	0	0	0	0.000	0.000	0.000	0.000	0.000	0.000	0.000	0.000	0.000	0.000	0.000	0.000	0.000	0.000	283	1076	66	62	62	0.000	0.000	10	56	0	0	11	51	0	0	100	1	
3	4	17	09: N-22   lmneg10	lmneg10	11965	9078	100	56	56	8	46	46	5	73	51	0	62	60	23	14	15	3	98	95	0	0	0	0	0	0	0	0	0	0	0	0	0	0	0	0	0	0	0	0	0	0	0	0	0	0	0.000	0.000	0.000	0.000	0.000	0.000	0.000	0.000	0.000	0.000	0.000	0.000	0.000	0.000	283	1076	58	56	56	0.000	0.000	10	48	0	0	10	46	0	0	100	1	
3	5	17	null	EMPTY	12215	9078	100	47	48	6	45	46	6	24	6	0	13	13	2	14	15	3	2	2	0	0	0	0	0	0	0	0	0	0	0	0	0	0	0	0	0	0	0	0	0	0	0	0	0	0	0.000	0.000	0.000	0.000	0.000	0.000	0.000	0.000	0.000	0.000	0.000	0.000	0.000	0.000	283	1076	1	2	2	0.000	0.000	2	-1	0	0	3	-1	0	0	-75	1	
3	6	17	null	EMPTY	12465	9078	100	45	46	6	46	47	4	17	11	0	15	16	5	14	14	2	34	17	0	0	0	0	0	0	0	0	0	0	0	0	0	0	0	0	0	0	0	0	0	0	0	0	0	0	0.000	0.000	0.000	0.000	0.000	0.000	0.000	0.000	0.000	0.000	0.000	0.000	0.000	0.000	283	1076	0	2	2	0.000	0.000	-1	1	0	0	0	2	0	0	-75	1	
3	7	17	null	EMPTY	12715	9078	100	47	47	5	47	47	5	12	3	0	15	17	18	14	14	3	23	8	0	0	0	0	0	0	0	0	0	0	0	0	0	0	0	0	0	0	0	0	0	0	0	0	0	0	0.000	0.000	0.000	0.000	0.000	0.000	0.000	0.000	0.000	0.000	0.000	0.000	0.000	0.000	283	1076	1	3	3	0.000	0.000	0	1	0	0	0	3	0	0	-75	1	
3	8	17	null	EMPTY	12965	9078	100	46	46	5	46	46	5	12	1	0	14	14	3	14	15	5	6	3	0	0	0	0	0	0	0	0	0	0	0	0	0	0	0	0	0	0	0	0	0	0	0	0	0	0	0.000	0.000	0.000	0.000	0.000	0.000	0.000	0.000	0.000	0.000	0.000	0.000	0.000	0.000	283	1076	0	0	0	0.000	0.000	0	0	0	0	0	0	0	0	-75	1	
3	9	17	null	EMPTY	13215	9078	100	47	47	5	47	47	5	16	2	0	15	15	2	14	15	3	30	4	0	0	0	0	0	0	0	0	0	0	0	0	0	0	0	0	0	0	0	0	0	0	0	0	0	0	0.000	0.000	0.000	0.000	0.000	0.000	0.000	0.000	0.000	0.000	0.000	0.000	0.000	0.000	283	1076	1	1	1	0.000	0.000	0	1	0	0	0	1	0	0	-75	1	
3	10	17	null	EMPTY	13465	9078	100	46	46	4	46	46	5	9	0	0	14	15	2	14	15	3	9	1	0	0	0	0	0	0	0	0	0	0	0	0	0	0	0	0	0	0	0	0	0	0	0	0	0	0	0.000	0.000	0.000	0.000	0.000	0.000	0.000	0.000	0.000	0.000	0.000	0.000	0.000	0.000	283	1076	0	1	1	0.000	0.000	0	0	0	0	0	1	0	0	-75	1	
3	11	17	null	EMPTY	13715	9078	100	47	47	5	47	47	5	15	2	0	14	14	2	14	15	2	16	6	0	0	0	0	0	0	0	0	0	0	0	0	0	0	0	0	0	0	0	0	0	0	0	0	0	0	0.000	0.000	0.000	0.000	0.000	0.000	0.000	0.000	0.000	0.000	0.000	0.000	0.000	0.000	283	1076	0	0	0	0.000	0.000	0	0	0	0	0	0	0	0	-75	1	
3	12	17	null	EMPTY	13965	9078	100	45	46	5	47	47	5	9	5	0	14	15	3	14	15	3	22	6	0	0	0	0	0	0	0	0	0	0	0	0	0	0	0	0	0	0	0	0	0	0	0	0	0	0	0.000	0.000	0.000	0.000	0.000	0.000	0.000	0.000	0.000	0.000	0.000	0.000	0.000	0.000	283	1076	-2	0	0	0.000	0.000	-2	0	0	0	-1	1	0	0	-75	1	
3	13	17	null	EMPTY	14215	9078	100	46	47	6	45	46	4	27	8	0	14	14	2	15	15	3	7	2	0	0	0	0	0	0	0	0	0	0	0	0	0	0	0	0	0	0	0	0	0	0	0	0	0	0	0.000	0.000	0.000	0.000	0.000	0.000	0.000	0.000	0.000	0.000	0.000	0.000	0.000	0.000	283	1076	0	1	1	0.000	0.000	1	-1	0	0	2	-1	0	0	-75	1	
3	14	17	null	EMPTY	14465	9078	100	46	46	4	46	47	5	13	1	0	14	15	2	14	15	3	7	1	0	0	0	0	0	0	0	0	0	0	0	0	0	0	0	0	0	0	0	0	0	0	0	0	0	0	0.000	0.000	0.000	0.000	0.000	0.000	0.000	0.000	0.000	0.000	0.000	0.000	0.000	0.000	283	1076	0	1	1	0.000	0.000	0	0	0	0	0	1	0	0	-75	1	
3	15	17	null	EMPTY	14715	9078	100	46	46	4	47	47	4	6	1	0	14	14	3	14	15	3	14	2	0	0	0	0	0	0	0	0	0	0	0	0	0	0	0	0	0	0	0	0	0	0	0	0	0	0	0.000	0.000	0.000	0.000	0.000	0.000	0.000	0.000	0.000	0.000	0.000	0.000	0.000	0.000	283	1076	-1	-1	-1	0.000	0.000	-1	0	0	0	-1	0	0	0	-75	1	
3	16	17	null	EMPTY	14965	9078	100	48	48	5	46	47	5	29	8	0	14	14	2	14	15	3	7	1	0	0	0	0	0	0	0	0	0	0	0	0	0	0	0	0	0	0	0	0	0	0	0	0	0	0	0.000	0.000	0.000	0.000	0.000	0.000	0.000	0.000	0.000	0.000	0.000	0.000	0.000	0.000	283	1076	2	2	2	0.000	0.000	2	0	0	0	2	0	0	0	-75	1	
3	17	17	null	EMPTY	15215	9078	100	46	46	4	46	46	5	14	2	0	13	14	3	14	15	3	13	5	0	0	0	0	0	0	0	0	0	0	0	0	0	0	0	0	0	0	0	0	0	0	0	0	0	0	0.000	0.000	0.000	0.000	0.000	0.000	0.000	0.000	0.000	0.000	0.000	0.000	0.000	0.000	283	1076	-1	0	0	0.000	0.000	0	-1	0	0	0	0	0	0	-75	1	
4	1	1	10: A-01   Dye Marker	Dye Marker	15748	5086	100	72	327	429	46	47	5	86	77	0	12872	30194	27551	15	15	3	100	100	0	0	0	0	0	0	0	0	0	0	0	0	0	0	0	0	0	0	0	0	0	0	0	0	0	0	0.000	0.000	0.000	0.000	0.000	0.000	0.000	0.000	0.000	0.000	0.000	0.000	0.000	0.000	283	1076	12883	30460	30460	0.000	0.000	26	12857	0	0	281	30179	0	0	100	1	
4	2	1	01: A-01   EMPTY	EMPTY	15998	5086	100	46	48	7	47	47	5	24	13	0	15	17	7	15	16	3	20	12	0	0	0	0	0	0	0	0	0	0	0	0	0	0	0	0	0	0	0	0	0	0	0	0	0	0	0.000	0.000	0.000	0.000	0.000	0.000	0.000	0.000	0.000	0.000	0.000	0.000	0.000	0.000	283	1076	-1	3	3	0.000	0.000	-1	0	0	0	1	2	0	0	-75	1	
4	3	1	01: A-04   LM00000002	lmo0002	16248	5086	100	956	833	345	47	47	5	99	98	0	629	560	215	15	16	4	99	97	0	0	0	0	0	0	0	0	0	0	0	0	0	0	0	0	0	0	0	0	0	0	0	0	0	0	0.000	0.000	0.000	0.000	0.000	0.000	0.000	0.000	0.000	0.000	0.000	0.000	0.000	0.000	283	1076	1523	1331	1331	0.000	0.000	909	614	0	0	786	545	0	0	100	1	
4	4	1	01: A-07   LM00000810	lmo0005	16498	5086	100	371	342	125	47	48	5	98	96	0	327	314	117	15	16	4	99	98	0	0	0	0	0	0	0	0	0	0	0	0	0	0	0	0	0	0	0	0	0	0	0	0	0	0	0.000	0.000	0.000	0.000	0.000	0.000	0.000	0.000	0.000	0.000	0.000	0.000	0.000	0.000	283	1076	636	594	594	0.000	0.000	324	312	0	0	295	299	0	0	100	1	
4	5	1	01: A-10   LM00000006	lmo0008	16748	5086	100	167	162	59	46	46	5	97	95	0	198	190	69	15	16	3	99	98	0	0	0	0	0	0	0	0	0	0	0	0	0	0	0	0	0	0	0	0	0	0	0	0	0	0	0.000	0.000	0.000	0.000	0.000	0.000	0.000	0.000	0.000	0.000	0.000	0.000	0.000	0.000	283	1076	304	291	291	0.000	0.000	121	183	0	0	116	175	0	0	100	1	
4	6	1	01: A-13   LM00000008	lmo0011	16998	5086	100	292	267	114	46	46	5	96	95	0	285	256	95	16	16	3	98	97	0	0	0	0	0	0	0	0	0	0	0	0	0	0	0	0	0	0	0	0	0	0	0	0	0	0	0.000	0.000	0.000	0.000	0.000	0.000	0.000	0.000	0.000	0.000	0.000	0.000	0.000	0.000	283	1076	515	461	461	0.000	0.000	246	269	0	0	221	240	0	0	100	1	
4	7	1	01: A-16   LM00000011	lmo0014	17248	5086	100	1192	1112	469	47	48	5	100	99	0	1708	1589	632	16	16	4	100	100	0	0	0	0	0	0	0	0	0	0	0	0	0	0	0	0	0	0	0	0	0	0	0	0	0	0	0.000	0.000	0.000	0.000	0.000	0.000	0.000	0.000	0.000	0.000	0.000	0.000	0.000	0.000	283	1076	2837	2638	2638	0.000	0.000	1145	1692	0	0	1065	1573	0	0	100	1	
4	8	1	01: A-19   LM00002098	lmo0017	17498	5086	100	59	61	12	47	48	7	76	39	0	98	96	25	16	16	4	99	97	0	0	0	0	0	0	0	0	0	0	0	0	0	0	0	0	0	0	0	0	0	0	0	0	0	0	0.000	0.000	0.000	0.000	0.000	0.000	0.000	0.000	0.000	0.000	0.000	0.000	0.000	0.000	283	1076	94	94	94	0.000	0.000	12	82	0	0	14	80	0	0	100	1	
4	9	1	01: A-22   LM00000813	lmo0020	17748	5086	100	51	52	7	47	48	7	35	12	0	45	42	20	16	17	6	72	66	0	0	0	0	0	0	0	0	0	0	0	0	0	0	0	0	0	0	0	0	0	0	0	0	0	0	0.000	0.000	0.000	0.000	0.000	0.000	0.000	0.000	0.000	0.000	0.000	0.000	0.000	0.000	283	1076	33	31	31	0.000	0.000	4	29	0	0	5	26	0	0	100	1	
4	10	1	01: E-01   LM00002129	lmo0093	17998	5086	100	68	69	14	47	48	5	94	80	0	93	93	25	16	17	4	99	97	0	0	0	0	0	0	0	0	0	0	0	0	0	0	0	0	0	0	0	0	0	0	0	0	0	0	0.000	0.000	0.000	0.000	0.000	0.000	0.000	0.000	0.000	0.000	0.000	0.000	0.000	0.000	283	1076	98	99	99	0.000	0.000	21	77	0	0	22	77	0	0	100	1	
4	11	1	01: E-04   LM00000036	lmo0096	18248	5086	100	2163	1957	864	47	48	5	100	100	0	2246	2044	863	16	16	5	99	98	0	0	0	0	0	0	0	0	0	0	0	0	0	0	0	0	0	0	0	0	0	0	0	0	0	0	0.000	0.000	0.000	0.000	0.000	0.000	0.000	0.000	0.000	0.000	0.000	0.000	0.000	0.000	283	1076	4346	3938	3938	0.000	0.000	2116	2230	0	0	1910	2028	0	0	100	1	
4	12	1	01: E-07   LM00000039	lmo0099	18498	5086	100	472	418	167	47	48	5	100	96	0	792	682	301	16	17	3	95	94	0	0	0	0	0	0	0	0	0	0	0	0	0	0	0	0	0	0	0	0	0	0	0	0	0	0	0.000	0.000	0.000	0.000	0.000	0.000	0.000	0.000	0.000	0.000	0.000	0.000	0.000	0.000	283	1076	1201	1037	1037	0.000	0.000	425	776	0	0	371	666	0	0	100	1	
4	13	1	01: E-10   LM00000836	lmo0102	18748	5086	100	81	83	18	48	49	5	95	94	0	136	137	34	16	17	5	99	99	0	0	0	0	0	0	0	0	0	0	0	0	0	0	0	0	0	0	0	0	0	0	0	0	0	0	0.000	0.000	0.000	0.000	0.000	0.000	0.000	0.000	0.000	0.000	0.000	0.000	0.000	0.000	283	1076	153	156	156	0.000	0.000	33	120	0	0	35	121	0	0	100	1	
4	14	1	01: E-13   LM00000041	lmo0105	18998	5086	100	81	82	19	48	48	5	97	90	0	188	174	52	17	18	6	99	97	0	0	0	0	0	0	0	0	0	0	0	0	0	0	0	0	0	0	0	0	0	0	0	0	0	0	0.000	0.000	0.000	0.000	0.000	0.000	0.000	0.000	0.000	0.000	0.000	0.000	0.000	0.000	283	1076	204	191	191	0.000	0.000	33	171	0	0	34	157	0	0	100	1	
4	15	1	01: E-16   LM00000838	lmo0108	19248	5086	100	58	59	9	47	48	7	81	28	0	98	97	28	18	19	6	98	95	0	0	0	0	0	0	0	0	0	0	0	0	0	0	0	0	0	0	0	0	0	0	0	0	0	0	0.000	0.000	0.000	0.000	0.000	0.000	0.000	0.000	0.000	0.000	0.000	0.000	0.000	0.000	283	1076	91	91	91	0.000	0.000	11	80	0	0	12	79	0	0	100	1	
4	16	1	01: E-19   LM00002134	lmo0111	19498	5086	100	92	93	27	47	47	5	96	90	0	110	112	34	18	19	6	99	96	0	0	0	0	0	0	0	0	0	0	0	0	0	0	0	0	0	0	0	0	0	0	0	0	0	0	0.000	0.000	0.000	0.000	0.000	0.000	0.000	0.000	0.000	0.000	0.000	0.000	0.000	0.000	283	1076	137	140	140	0.000	0.000	45	92	0	0	46	94	0	0	100	1	
4	17	1	01: E-22   LM00000043	lmo0114	19748	5086	100	85	84	19	48	49	7	91	86	0	135	131	41	18	19	6	97	95	0	0	0	0	0	0	0	0	0	0	0	0	0	0	0	0	0	0	0	0	0	0	0	0	0	0	0.000	0.000	0.000	0.000	0.000	0.000	0.000	0.000	0.000	0.000	0.000	0.000	0.000	0.000	283	1076	154	149	149	0.000	0.000	37	117	0	0	36	113	0	0	100	1	
4	1	2	01: I-01   LM00000063	lmo0189	15748	5336	100	3267	2787	1233	46	47	5	100	100	0	1066	881	417	15	16	4	96	93	0	0	0	0	0	0	0	0	0	0	0	0	0	0	0	0	0	0	0	0	0	0	0	0	0	0	0.000	0.000	0.000	0.000	0.000	0.000	0.000	0.000	0.000	0.000	0.000	0.000	0.000	0.000	283	1076	4272	3607	3607	0.000	0.000	3221	1051	0	0	2741	866	0	0	100	1	
4	2	2	01: I-04   LM00000064	lmo0192	15998	5336	100	200	183	65	47	47	5	97	95	0	184	163	63	15	16	4	95	94	0	0	0	0	0	0	0	0	0	0	0	0	0	0	0	0	0	0	0	0	0	0	0	0	0	0	0.000	0.000	0.000	0.000	0.000	0.000	0.000	0.000	0.000	0.000	0.000	0.000	0.000	0.000	283	1076	322	284	284	0.000	0.000	153	169	0	0	136	148	0	0	100	1	
4	3	2	01: I-07   LM00000868	lmo0195	16248	5336	100	453	388	177	46	46	5	99	98	0	805	715	353	15	16	5	98	95	0	0	0	0	0	0	0	0	0	0	0	0	0	0	0	0	0	0	0	0	0	0	0	0	0	0	0.000	0.000	0.000	0.000	0.000	0.000	0.000	0.000	0.000	0.000	0.000	0.000	0.000	0.000	283	1076	1197	1042	1042	0.000	0.000	407	790	0	0	342	700	0	0	100	1	
4	4	2	01: I-10   LM00000870	lmo0198	16498	5336	100	298	277	98	46	47	5	98	95	0	159	146	48	15	15	4	99	96	0	0	0	0	0	0	0	0	0	0	0	0	0	0	0	0	0	0	0	0	0	0	0	0	0	0	0.000	0.000	0.000	0.000	0.000	0.000	0.000	0.000	0.000	0.000	0.000	0.000	0.000	0.000	283	1076	396	362	362	0.000	0.000	252	144	0	0	231	131	0	0	100	1	
4	5	2	01: I-13   LM00002164	lmo0201	16748	5336	100	163	155	49	46	47	7	97	94	0	252	234	80	15	16	6	98	97	0	0	0	0	0	0	0	0	0	0	0	0	0	0	0	0	0	0	0	0	0	0	0	0	0	0	0.000	0.000	0.000	0.000	0.000	0.000	0.000	0.000	0.000	0.000	0.000	0.000	0.000	0.000	283	1076	354	328	328	0.000	0.000	117	237	0	0	109	219	0	0	100	1	
4	6	2	01: I-16   LM00002167	lmo0204	16998	5336	100	69	70	15	46	47	5	96	82	0	151	144	49	15	16	3	98	98	0	0	0	0	0	0	0	0	0	0	0	0	0	0	0	0	0	0	0	0	0	0	0	0	0	0	0.000	0.000	0.000	0.000	0.000	0.000	0.000	0.000	0.000	0.000	0.000	0.000	0.000	0.000	283	1076	159	153	153	0.000	0.000	23	136	0	0	24	129	0	0	100	1	
4	7	2	01: I-19   LM00002170	lmo0207	17248	5336	100	59	58	7	47	48	5	75	57	0	107	105	27	16	17	4	98	96	0	0	0	0	0	0	0	0	0	0	0	0	0	0	0	0	0	0	0	0	0	0	0	0	0	0	0.000	0.000	0.000	0.000	0.000	0.000	0.000	0.000	0.000	0.000	0.000	0.000	0.000	0.000	283	1076	103	100	100	0.000	0.000	12	91	0	0	11	89	0	0	100	1	
4	8	2	01: I-22   LM00000067	lmo0210	17498	5336	100	3278	2850	1206	47	48	6	100	99	0	3502	3018	1257	16	17	13	97	97	0	0	0	0	0	0	0	0	0	0	0	0	0	0	0	0	0	0	0	0	0	0	0	0	0	0	0.000	0.000	0.000	0.000	0.000	0.000	0.000	0.000	0.000	0.000	0.000	0.000	0.000	0.000	283	1076	6717	5805	5805	0.000	0.000	3231	3486	0	0	2803	3002	0	0	100	1	
4	9	2	01: M-01   LM00000092	lmo0285	17748	5336	100	142	138	49	46	46	5	95	93	0	266	232	107	16	17	4	96	93	0	0	0	0	0	0	0	0	0	0	0	0	0	0	0	0	0	0	0	0	0	0	0	0	0	0	0.000	0.000	0.000	0.000	0.000	0.000	0.000	0.000	0.000	0.000	0.000	0.000	0.000	0.000	283	1076	346	308	308	0.000	0.000	96	250	0	0	92	216	0	0	100	1	
4	10	2	01: M-04   LM00000906	lmo0288	17998	5336	100	139	136	43	47	48	8	94	89	0	130	120	47	16	16	4	93	91	0	0	0	0	0	0	0	0	0	0	0	0	0	0	0	0	0	0	0	0	0	0	0	0	0	0	0.000	0.000	0.000	0.000	0.000	0.000	0.000	0.000	0.000	0.000	0.000	0.000	0.000	0.000	283	1076	206	193	193	0.000	0.000	92	114	0	0	89	104	0	0	100	1	
4	11	2	01: M-07   LM00000909	lmo0291	18248	5336	100	2623	2427	1045	48	48	5	100	100	0	1916	1745	768	16	17	4	99	97	0	0	0	0	0	0	0	0	0	0	0	0	0	0	0	0	0	0	0	0	0	0	0	0	0	0	0.000	0.000	0.000	0.000	0.000	0.000	0.000	0.000	0.000	0.000	0.000	0.000	0.000	0.000	283	1076	4475	4108	4108	0.000	0.000	2575	1900	0	0	2379	1729	0	0	100	1	
4	12	2	01: M-10   LM00000094	lmo0294	18498	5336	100	64	64	11	48	48	5	82	63	0	92	86	27	16	17	6	93	90	0	0	0	0	0	0	0	0	0	0	0	0	0	0	0	0	0	0	0	0	0	0	0	0	0	0	0.000	0.000	0.000	0.000	0.000	0.000	0.000	0.000	0.000	0.000	0.000	0.000	0.000	0.000	283	1076	92	86	86	0.000	0.000	16	76	0	0	16	70	0	0	100	1	
4	13	2	01: M-13   LM00000097	lmo0297	18748	5336	100	59	59	8	48	48	5	84	52	0	97	94	26	16	17	4	97	95	0	0	0	0	0	0	0	0	0	0	0	0	0	0	0	0	0	0	0	0	0	0	0	0	0	0	0.000	0.000	0.000	0.000	0.000	0.000	0.000	0.000	0.000	0.000	0.000	0.000	0.000	0.000	283	1076	92	89	89	0.000	0.000	11	81	0	0	11	78	0	0	100	1	
4	14	2	01: M-16   LM00000100	lmo0300	18998	5336	100	66	66	11	47	48	6	92	75	0	131	127	41	17	18	6	95	94	0	0	0	0	0	0	0	0	0	0	0	0	0	0	0	0	0	0	0	0	0	0	0	0	0	0	0.000	0.000	0.000	0.000	0.000	0.000	0.000	0.000	0.000	0.000	0.000	0.000	0.000	0.000	283	1076	133	129	129	0.000	0.000	19	114	0	0	19	110	0	0	100	1	
4	15	2	01: M-19   LM00002187	lmo0303	19248	5336	100	72	73	13	48	48	6	94	86	0	140	137	40	18	19	4	100	96	0	0	0	0	0	0	0	0	0	0	0	0	0	0	0	0	0	0	0	0	0	0	0	0	0	0	0.000	0.000	0.000	0.000	0.000	0.000	0.000	0.000	0.000	0.000	0.000	0.000	0.000	0.000	283	1076	146	144	144	0.000	0.000	24	122	0	0	25	119	0	0	100	1	
4	16	2	01: M-22   LM00000103	lmo0306	19498	5336	100	57	58	8	47	48	5	75	52	0	104	85	43	18	19	3	87	81	0	0	0	0	0	0	0	0	0	0	0	0	0	0	0	0	0	0	0	0	0	0	0	0	0	0	0.000	0.000	0.000	0.000	0.000	0.000	0.000	0.000	0.000	0.000	0.000	0.000	0.000	0.000	283	1076	96	78	78	0.000	0.000	10	86	0	0	11	67	0	0	100	1	
4	17	2	02: A-01   EMPTY	EMPTY	19748	5336	100	49	49	7	48	49	6	10	4	0	20	22	9	19	20	7	17	8	0	0	0	0	0	0	0	0	0	0	0	0	0	0	0	0	0	0	0	0	0	0	0	0	0	0	0.000	0.000	0.000	0.000	0.000	0.000	0.000	0.000	0.000	0.000	0.000	0.000	0.000	0.000	283	1076	2	4	4	0.000	0.000	1	1	0	0	1	3	0	0	-75	1	
4	1	3	02: A-04   LM00000140	lmo0382	15748	5586	100	78	80	18	46	47	6	94	88	0	86	84	21	15	16	3	99	98	0	0	0	0	0	0	0	0	0	0	0	0	0	0	0	0	0	0	0	0	0	0	0	0	0	0	0.000	0.000	0.000	0.000	0.000	0.000	0.000	0.000	0.000	0.000	0.000	0.000	0.000	0.000	283	1076	103	103	103	0.000	0.000	32	71	0	0	34	69	0	0	100	1	
4	2	3	02: A-07   LM00000935	lmo0385	15998	5586	100	65	66	14	46	46	5	90	78	0	85	82	28	15	15	3	94	93	0	0	0	0	0	0	0	0	0	0	0	0	0	0	0	0	0	0	0	0	0	0	0	0	0	0	0.000	0.000	0.000	0.000	0.000	0.000	0.000	0.000	0.000	0.000	0.000	0.000	0.000	0.000	283	1076	89	87	87	0.000	0.000	19	70	0	0	20	67	0	0	100	1	
4	3	3	02: A-10   LM00000938	lmo0388	16248	5586	100	323	294	114	45	46	7	97	96	0	121	112	38	15	15	3	98	96	0	0	0	0	0	0	0	0	0	0	0	0	0	0	0	0	0	0	0	0	0	0	0	0	0	0	0.000	0.000	0.000	0.000	0.000	0.000	0.000	0.000	0.000	0.000	0.000	0.000	0.000	0.000	283	1076	384	346	346	0.000	0.000	278	106	0	0	249	97	0	0	100	1	
4	4	3	02: A-13   LM00000940	lmo0391	16498	5586	100	119	116	40	46	46	5	92	87	0	150	131	55	15	15	3	96	92	0	0	0	0	0	0	0	0	0	0	0	0	0	0	0	0	0	0	0	0	0	0	0	0	0	0	0.000	0.000	0.000	0.000	0.000	0.000	0.000	0.000	0.000	0.000	0.000	0.000	0.000	0.000	283	1076	208	186	186	0.000	0.000	73	135	0	0	70	116	0	0	100	1	
4	5	3	02: A-16   LM00000941	lmo0394	16748	5586	100	55	55	9	46	46	5	70	37	0	78	67	27	16	16	5	87	82	0	0	0	0	0	0	0	0	0	0	0	0	0	0	0	0	0	0	0	0	0	0	0	0	0	0	0.000	0.000	0.000	0.000	0.000	0.000	0.000	0.000	0.000	0.000	0.000	0.000	0.000	0.000	283	1076	71	60	60	0.000	0.000	9	62	0	0	9	51	0	0	100	1	
4	6	3	02: A-19   LM00000942	lmo0397	16998	5586	100	76	76	14	46	46	5	94	90	0	97	93	26	15	16	4	98	96	0	0	0	0	0	0	0	0	0	0	0	0	0	0	0	0	0	0	0	0	0	0	0	0	0	0	0.000	0.000	0.000	0.000	0.000	0.000	0.000	0.000	0.000	0.000	0.000	0.000	0.000	0.000	283	1076	112	108	108	0.000	0.000	30	82	0	0	30	78	0	0	100	1	
4	7	3	02: A-22   LM00000945	lmo0400	17248	5586	100	356	327	140	47	47	5	97	94	0	1482	1317	594	16	17	5	99	96	0	0	0	0	0	0	0	0	0	0	0	0	0	0	0	0	0	0	0	0	0	0	0	0	0	0	0.000	0.000	0.000	0.000	0.000	0.000	0.000	0.000	0.000	0.000	0.000	0.000	0.000	0.000	283	1076	1775	1581	1581	0.000	0.000	309	1466	0	0	280	1301	0	0	100	1	
4	8	3	02: E-01   LM00003005	lmo0473	17498	5586	100	56	57	9	47	48	6	61	34	0	97	93	22	16	17	6	98	96	0	0	0	0	0	0	0	0	0	0	0	0	0	0	0	0	0	0	0	0	0	0	0	0	0	0	0.000	0.000	0.000	0.000	0.000	0.000	0.000	0.000	0.000	0.000	0.000	0.000	0.000	0.000	283	1076	90	87	87	0.000	0.000	9	81	0	0	10	77	0	0	100	1	
4	9	3	02: E-04   LM00002245	lmo0476	17748	5586	100	56	56	8	47	47	6	69	30	0	82	79	21	16	17	7	95	93	0	0	0	0	0	0	0	0	0	0	0	0	0	0	0	0	0	0	0	0	0	0	0	0	0	0	0.000	0.000	0.000	0.000	0.000	0.000	0.000	0.000	0.000	0.000	0.000	0.000	0.000	0.000	283	1076	75	72	72	0.000	0.000	9	66	0	0	9	63	0	0	100	1	
4	10	3	02: E-07   LM00000963	lmo0479	17998	5586	100	209	203	72	47	47	8	97	94	0	1060	1016	417	16	17	4	100	99	0	0	0	0	0	0	0	0	0	0	0	0	0	0	0	0	0	0	0	0	0	0	0	0	0	0	0.000	0.000	0.000	0.000	0.000	0.000	0.000	0.000	0.000	0.000	0.000	0.000	0.000	0.000	283	1076	1206	1156	1156	0.000	0.000	162	1044	0	0	156	1000	0	0	100	1	
4	11	3	02: E-10   LM00000163	lmo0482	18248	5586	100	287	263	100	46	47	5	97	94	0	165	155	55	16	16	4	98	97	0	0	0	0	0	0	0	0	0	0	0	0	0	0	0	0	0	0	0	0	0	0	0	0	0	0	0.000	0.000	0.000	0.000	0.000	0.000	0.000	0.000	0.000	0.000	0.000	0.000	0.000	0.000	283	1076	390	356	356	0.000	0.000	241	149	0	0	217	139	0	0	100	1	
4	12	3	02: E-13   LM00000166	lmo0485	18498	5586	100	130	127	40	48	49	6	94	92	0	131	128	42	16	17	4	97	95	0	0	0	0	0	0	0	0	0	0	0	0	0	0	0	0	0	0	0	0	0	0	0	0	0	0	0.000	0.000	0.000	0.000	0.000	0.000	0.000	0.000	0.000	0.000	0.000	0.000	0.000	0.000	283	1076	197	191	191	0.000	0.000	82	115	0	0	79	112	0	0	100	1	
4	13	3	02: E-16   LM00000167	lmo0488	18748	5586	100	337	297	118	47	48	7	97	93	0	183	174	67	17	18	9	94	91	0	0	0	0	0	0	0	0	0	0	0	0	0	0	0	0	0	0	0	0	0	0	0	0	0	0	0.000	0.000	0.000	0.000	0.000	0.000	0.000	0.000	0.000	0.000	0.000	0.000	0.000	0.000	283	1076	456	407	407	0.000	0.000	290	166	0	0	250	157	0	0	100	1	
4	14	3	02: E-19   LM00000169	lmo0491	18998	5586	100	118	122	43	48	49	8	91	87	0	152	138	59	17	18	5	92	90	0	0	0	0	0	0	0	0	0	0	0	0	0	0	0	0	0	0	0	0	0	0	0	0	0	0	0.000	0.000	0.000	0.000	0.000	0.000	0.000	0.000	0.000	0.000	0.000	0.000	0.000	0.000	283	1076	205	195	195	0.000	0.000	70	135	0	0	74	121	0	0	100	1	
4	15	3	02: E-22   LM00000170	lmo0494	19248	5586	100	139	132	44	47	47	6	92	88	0	120	114	38	17	18	4	98	95	0	0	0	0	0	0	0	0	0	0	0	0	0	0	0	0	0	0	0	0	0	0	0	0	0	0	0.000	0.000	0.000	0.000	0.000	0.000	0.000	0.000	0.000	0.000	0.000	0.000	0.000	0.000	283	1076	195	182	182	0.000	0.000	92	103	0	0	85	97	0	0	100	1	
4	16	3	02: I-01   LM00001002	lmo0569	19498	5586	100	71	73	17	47	48	8	88	69	0	105	109	40	18	19	31	91	88	0	0	0	0	0	0	0	0	0	0	0	0	0	0	0	0	0	0	0	0	0	0	0	0	0	0	0.000	0.000	0.000	0.000	0.000	0.000	0.000	0.000	0.000	0.000	0.000	0.000	0.000	0.000	283	1076	111	117	117	0.000	0.000	24	87	0	0	26	91	0	0	100	1	
4	17	3	02: I-04   LM00001004	lmo0572	19748	5586	100	73	72	14	48	48	5	83	80	0	105	106	38	18	19	3	95	92	0	0	0	0	0	0	0	0	0	0	0	0	0	0	0	0	0	0	0	0	0	0	0	0	0	0	0.000	0.000	0.000	0.000	0.000	0.000	0.000	0.000	0.000	0.000	0.000	0.000	0.000	0.000	283	1076	112	112	112	0.000	0.000	25	87	0	0	24	88	0	0	100	1	
4	1	4	02: I-07   LM00000194	lmo0575	15748	5836	100	523	481	201	46	46	5	98	95	0	240	218	83	15	15	3	99	97	0	0	0	0	0	0	0	0	0	0	0	0	0	0	0	0	0	0	0	0	0	0	0	0	0	0	0.000	0.000	0.000	0.000	0.000	0.000	0.000	0.000	0.000	0.000	0.000	0.000	0.000	0.000	283	1076	702	638	638	0.000	0.000	477	225	0	0	435	203	0	0	100	1	
4	2	4	02: I-10   LM00000197	lmo0578	15998	5836	100	79	79	20	46	47	5	90	86	0	90	86	26	15	16	4	98	96	0	0	0	0	0	0	0	0	0	0	0	0	0	0	0	0	0	0	0	0	0	0	0	0	0	0	0.000	0.000	0.000	0.000	0.000	0.000	0.000	0.000	0.000	0.000	0.000	0.000	0.000	0.000	283	1076	108	104	104	0.000	0.000	33	75	0	0	33	71	0	0	100	1	
4	3	4	02: I-13   LM00001006	lmo0581	16248	5836	100	246	238	89	46	46	6	97	95	0	299	281	92	15	16	4	99	98	0	0	0	0	0	0	0	0	0	0	0	0	0	0	0	0	0	0	0	0	0	0	0	0	0	0	0.000	0.000	0.000	0.000	0.000	0.000	0.000	0.000	0.000	0.000	0.000	0.000	0.000	0.000	283	1076	484	458	458	0.000	0.000	200	284	0	0	192	266	0	0	100	1	
4	4	4	02: I-16   LM00001009	lmo0584	16498	5836	100	116	109	37	46	47	6	88	85	0	228	200	96	15	16	5	93	90	0	0	0	0	0	0	0	0	0	0	0	0	0	0	0	0	0	0	0	0	0	0	0	0	0	0	0.000	0.000	0.000	0.000	0.000	0.000	0.000	0.000	0.000	0.000	0.000	0.000	0.000	0.000	283	1076	283	248	248	0.000	0.000	70	213	0	0	63	185	0	0	100	1	
4	5	4	02: I-19   LM00001011	lmo0587	16748	5836	100	61	64	13	45	45	4	93	83	0	100	95	25	16	16	4	98	96	0	0	0	0	0	0	0	0	0	0	0	0	0	0	0	0	0	0	0	0	0	0	0	0	0	0	0.000	0.000	0.000	0.000	0.000	0.000	0.000	0.000	0.000	0.000	0.000	0.000	0.000	0.000	283	1076	100	98	98	0.000	0.000	16	84	0	0	19	79	0	0	100	1	
4	6	4	02: I-22   LM00001014	lmo0590	16998	5836	100	179	170	68	46	46	5	95	91	0	128	125	46	15	16	5	98	95	0	0	0	0	0	0	0	0	0	0	0	0	0	0	0	0	0	0	0	0	0	0	0	0	0	0	0.000	0.000	0.000	0.000	0.000	0.000	0.000	0.000	0.000	0.000	0.000	0.000	0.000	0.000	283	1076	246	234	234	0.000	0.000	133	113	0	0	124	110	0	0	100	1	
4	7	4	02: M-01   LM00001043	lmo0665	17248	5836	100	768	669	284	47	48	6	99	97	0	319	299	122	16	17	6	96	93	0	0	0	0	0	0	0	0	0	0	0	0	0	0	0	0	0	0	0	0	0	0	0	0	0	0	0.000	0.000	0.000	0.000	0.000	0.000	0.000	0.000	0.000	0.000	0.000	0.000	0.000	0.000	283	1076	1024	905	905	0.000	0.000	721	303	0	0	622	283	0	0	100	1	
4	8	4	02: M-04   LM00000217	lmo0668	17498	5836	100	491	430	180	47	48	6	98	94	0	449	406	177	16	17	9	96	95	0	0	0	0	0	0	0	0	0	0	0	0	0	0	0	0	0	0	0	0	0	0	0	0	0	0	0.000	0.000	0.000	0.000	0.000	0.000	0.000	0.000	0.000	0.000	0.000	0.000	0.000	0.000	283	1076	877	773	773	0.000	0.000	444	433	0	0	383	390	0	0	100	1	
4	9	4	02: M-07   LM00000219	lmo0671	17748	5836	100	188	178	55	47	48	7	98	96	0	129	128	36	16	17	6	99	98	0	0	0	0	0	0	0	0	0	0	0	0	0	0	0	0	0	0	0	0	0	0	0	0	0	0	0.000	0.000	0.000	0.000	0.000	0.000	0.000	0.000	0.000	0.000	0.000	0.000	0.000	0.000	283	1076	254	243	243	0.000	0.000	141	113	0	0	131	112	0	0	100	1	
4	10	4	02: M-10   LM00000220	lmo0674	17998	5836	100	778	712	317	46	47	6	99	97	0	368	336	125	16	16	4	98	97	0	0	0	0	0	0	0	0	0	0	0	0	0	0	0	0	0	0	0	0	0	0	0	0	0	0	0.000	0.000	0.000	0.000	0.000	0.000	0.000	0.000	0.000	0.000	0.000	0.000	0.000	0.000	283	1076	1084	986	986	0.000	0.000	732	352	0	0	666	320	0	0	100	1	
4	11	4	02: M-13   LM00001048	lmo0677	18248	5836	100	63	64	13	47	48	5	77	64	0	93	88	26	16	17	9	92	91	0	0	0	0	0	0	0	0	0	0	0	0	0	0	0	0	0	0	0	0	0	0	0	0	0	0	0.000	0.000	0.000	0.000	0.000	0.000	0.000	0.000	0.000	0.000	0.000	0.000	0.000	0.000	283	1076	93	89	89	0.000	0.000	16	77	0	0	17	72	0	0	100	1	
4	12	4	02: M-16   LM00000222	lmo0680	18498	5836	100	65	64	11	48	48	6	82	61	0	87	82	31	17	17	3	91	88	0	0	0	0	0	0	0	0	0	0	0	0	0	0	0	0	0	0	0	0	0	0	0	0	0	0	0.000	0.000	0.000	0.000	0.000	0.000	0.000	0.000	0.000	0.000	0.000	0.000	0.000	0.000	283	1076	87	81	81	0.000	0.000	17	70	0	0	16	65	0	0	100	1	
4	13	4	02: M-19   LM00001051	lmo0683	18748	5836	100	58	60	10	47	48	7	69	41	0	108	103	31	17	19	12	92	92	0	0	0	0	0	0	0	0	0	0	0	0	0	0	0	0	0	0	0	0	0	0	0	0	0	0	0.000	0.000	0.000	0.000	0.000	0.000	0.000	0.000	0.000	0.000	0.000	0.000	0.000	0.000	283	1076	102	99	99	0.000	0.000	11	91	0	0	13	86	0	0	100	1	
4	14	4	02: M-22   LM00000225	lmo0686	18998	5836	100	106	112	36	47	48	5	96	90	0	653	618	236	16	17	4	99	98	0	0	0	0	0	0	0	0	0	0	0	0	0	0	0	0	0	0	0	0	0	0	0	0	0	0	0.000	0.000	0.000	0.000	0.000	0.000	0.000	0.000	0.000	0.000	0.000	0.000	0.000	0.000	283	1076	696	667	667	0.000	0.000	59	637	0	0	65	602	0	0	100	1	
4	15	4	03: A-01   EMPTY	EMPTY	19248	5836	100	47	47	5	47	47	6	7	4	0	19	24	12	17	17	5	36	23	0	0	0	0	0	0	0	0	0	0	0	0	0	0	0	0	0	0	0	0	0	0	0	0	0	0	0.000	0.000	0.000	0.000	0.000	0.000	0.000	0.000	0.000	0.000	0.000	0.000	0.000	0.000	283	1076	2	7	7	0.000	0.000	0	2	0	0	0	7	0	0	-75	1	
4	16	4	03: A-04   LM00001084	lmo0762	19498	5836	100	124	123	36	46	48	5	96	95	0	121	129	49	18	18	4	99	97	0	0	0	0	0	0	0	0	0	0	0	0	0	0	0	0	0	0	0	0	0	0	0	0	0	0	0.000	0.000	0.000	0.000	0.000	0.000	0.000	0.000	0.000	0.000	0.000	0.000	0.000	0.000	283	1076	181	188	188	0.000	0.000	78	103	0	0	77	111	0	0	100	1	
4	17	4	03: A-07   LM00000248	lmo0765	19748	5836	100	55	57	7	48	48	5	59	37	0	93	100	27	18	19	13	99	97	0	0	0	0	0	0	0	0	0	0	0	0	0	0	0	0	0	0	0	0	0	0	0	0	0	0	0.000	0.000	0.000	0.000	0.000	0.000	0.000	0.000	0.000	0.000	0.000	0.000	0.000	0.000	283	1076	82	91	91	0.000	0.000	7	75	0	0	9	82	0	0	100	1	
4	1	5	03: A-10   LM00000251	lmo0768	15748	6086	100	55	55	7	47	48	15	13	1	0	73	66	21	15	16	4	97	92	0	0	0	0	0	0	0	0	0	0	0	0	0	0	0	0	0	0	0	0	0	0	0	0	0	0	0.000	0.000	0.000	0.000	0.000	0.000	0.000	0.000	0.000	0.000	0.000	0.000	0.000	0.000	283	1076	66	59	59	0.000	0.000	8	58	0	0	8	51	0	0	100	1	
4	2	5	03: A-13   LM00002319	lmo0771	15998	6086	100	112	110	40	46	48	11	92	86	0	119	117	45	15	16	5	97	95	0	0	0	0	0	0	0	0	0	0	0	0	0	0	0	0	0	0	0	0	0	0	0	0	0	0	0.000	0.000	0.000	0.000	0.000	0.000	0.000	0.000	0.000	0.000	0.000	0.000	0.000	0.000	283	1076	170	166	166	0.000	0.000	66	104	0	0	64	102	0	0	100	1	
4	3	5	03: A-16   LM00001091	lmo0774	16248	6086	100	199	194	67	46	47	5	99	98	0	210	203	68	15	16	4	99	98	0	0	0	0	0	0	0	0	0	0	0	0	0	0	0	0	0	0	0	0	0	0	0	0	0	0	0.000	0.000	0.000	0.000	0.000	0.000	0.000	0.000	0.000	0.000	0.000	0.000	0.000	0.000	283	1076	348	336	336	0.000	0.000	153	195	0	0	148	188	0	0	100	1	
4	4	5	03: A-19   LM00000252	lmo0777	16498	6086	100	255	230	85	46	46	5	99	96	0	163	149	53	14	15	3	99	98	0	0	0	0	0	0	0	0	0	0	0	0	0	0	0	0	0	0	0	0	0	0	0	0	0	0	0.000	0.000	0.000	0.000	0.000	0.000	0.000	0.000	0.000	0.000	0.000	0.000	0.000	0.000	283	1076	358	319	319	0.000	0.000	209	149	0	0	184	135	0	0	100	1	
4	5	5	03: A-22   LM00002322	lmo0780	16748	6086	100	52	53	7	44	44	4	74	46	0	80	71	26	15	16	3	95	90	0	0	0	0	0	0	0	0	0	0	0	0	0	0	0	0	0	0	0	0	0	0	0	0	0	0	0.000	0.000	0.000	0.000	0.000	0.000	0.000	0.000	0.000	0.000	0.000	0.000	0.000	0.000	283	1076	73	65	65	0.000	0.000	8	65	0	0	9	56	0	0	100	1	
4	6	5	03: E-01   LM00002341	lmo0853	16998	6086	100	104	99	35	46	47	5	85	81	0	113	100	47	15	16	4	90	87	0	0	0	0	0	0	0	0	0	0	0	0	0	0	0	0	0	0	0	0	0	0	0	0	0	0	0.000	0.000	0.000	0.000	0.000	0.000	0.000	0.000	0.000	0.000	0.000	0.000	0.000	0.000	283	1076	156	138	138	0.000	0.000	58	98	0	0	53	85	0	0	100	1	
4	7	5	03: E-04   LM00001128	lmo0856	17248	6086	100	210	202	79	46	47	6	98	94	0	272	250	100	16	16	6	96	94	0	0	0	0	0	0	0	0	0	0	0	0	0	0	0	0	0	0	0	0	0	0	0	0	0	0	0.000	0.000	0.000	0.000	0.000	0.000	0.000	0.000	0.000	0.000	0.000	0.000	0.000	0.000	283	1076	420	390	390	0.000	0.000	164	256	0	0	156	234	0	0	100	1	
4	8	5	03: E-07   LM00000271	lmo0859	17498	6086	100	80	78	17	47	48	7	88	82	0	84	79	23	15	17	13	90	89	0	0	0	0	0	0	0	0	0	0	0	0	0	0	0	0	0	0	0	0	0	0	0	0	0	0	0.000	0.000	0.000	0.000	0.000	0.000	0.000	0.000	0.000	0.000	0.000	0.000	0.000	0.000	283	1076	102	95	95	0.000	0.000	33	69	0	0	31	64	0	0	100	1	
4	9	5	03: E-10   LM00001132	lmo0862	17748	6086	100	56	59	12	47	47	6	64	37	0	81	80	22	15	16	4	99	96	0	0	0	0	0	0	0	0	0	0	0	0	0	0	0	0	0	0	0	0	0	0	0	0	0	0	0.000	0.000	0.000	0.000	0.000	0.000	0.000	0.000	0.000	0.000	0.000	0.000	0.000	0.000	283	1076	75	77	77	0.000	0.000	9	66	0	0	12	65	0	0	100	1	
4	10	5	03: E-13   LM00001134	lmo0865	17998	6086	100	63	65	13	45	46	5	95	80	0	96	93	23	15	16	4	100	98	0	0	0	0	0	0	0	0	0	0	0	0	0	0	0	0	0	0	0	0	0	0	0	0	0	0	0.000	0.000	0.000	0.000	0.000	0.000	0.000	0.000	0.000	0.000	0.000	0.000	0.000	0.000	283	1076	99	98	98	0.000	0.000	18	81	0	0	20	78	0	0	100	1	
4	11	5	03: E-16   LM00001135	lmo0868	18248	6086	100	56	57	9	47	48	6	59	33	0	84	70	32	16	17	6	82	78	0	0	0	0	0	0	0	0	0	0	0	0	0	0	0	0	0	0	0	0	0	0	0	0	0	0	0.000	0.000	0.000	0.000	0.000	0.000	0.000	0.000	0.000	0.000	0.000	0.000	0.000	0.000	283	1076	77	64	64	0.000	0.000	9	68	0	0	10	54	0	0	100	1	
4	12	5	03: E-19   LM00000275	lmo0871	18498	6086	100	148	133	43	47	47	5	89	87	0	122	111	38	16	17	4	98	93	0	0	0	0	0	0	0	0	0	0	0	0	0	0	0	0	0	0	0	0	0	0	0	0	0	0	0.000	0.000	0.000	0.000	0.000	0.000	0.000	0.000	0.000	0.000	0.000	0.000	0.000	0.000	283	1076	207	181	181	0.000	0.000	101	106	0	0	86	95	0	0	100	1	
4	13	5	03: E-22   LM00002344	lmo0874	18748	6086	100	59	59	7	48	48	6	75	43	0	89	90	22	17	17	4	98	96	0	0	0	0	0	0	0	0	0	0	0	0	0	0	0	0	0	0	0	0	0	0	0	0	0	0	0.000	0.000	0.000	0.000	0.000	0.000	0.000	0.000	0.000	0.000	0.000	0.000	0.000	0.000	283	1076	83	84	84	0.000	0.000	11	72	0	0	11	73	0	0	100	1	
4	14	5	03: I-01   LM00002365	lmo0949	18998	6086	100	82	85	25	47	48	8	89	83	0	95	90	30	17	18	5	94	91	0	0	0	0	0	0	0	0	0	0	0	0	0	0	0	0	0	0	0	0	0	0	0	0	0	0	0.000	0.000	0.000	0.000	0.000	0.000	0.000	0.000	0.000	0.000	0.000	0.000	0.000	0.000	283	1076	113	111	111	0.000	0.000	35	78	0	0	38	73	0	0	100	1	
4	15	5	03: I-04   LM00002367	lmo0952	19248	6086	100	56	57	9	46	47	9	51	13	0	81	79	24	17	20	37	90	30	0	0	0	0	0	0	0	0	0	0	0	0	0	0	0	0	0	0	0	0	0	0	0	0	0	0	0.000	0.000	0.000	0.000	0.000	0.000	0.000	0.000	0.000	0.000	0.000	0.000	0.000	0.000	283	1076	74	73	73	0.000	0.000	10	64	0	0	11	62	0	0	100	1	
4	16	5	03: I-07   LM00000294	lmo0955	19498	6086	100	231	213	84	47	48	6	94	89	0	662	591	242	17	19	25	92	90	0	0	0	0	0	0	0	0	0	0	0	0	0	0	0	0	0	0	0	0	0	0	0	0	0	0	0.000	0.000	0.000	0.000	0.000	0.000	0.000	0.000	0.000	0.000	0.000	0.000	0.000	0.000	283	1076	829	740	740	0.000	0.000	184	645	0	0	166	574	0	0	100	1	
4	17	5	03: I-10   LM00000296	lmo0958	19748	6086	100	1275	1145	451	47	47	5	100	98	0	822	747	254	18	19	6	99	98	0	0	0	0	0	0	0	0	0	0	0	0	0	0	0	0	0	0	0	0	0	0	0	0	0	0	0.000	0.000	0.000	0.000	0.000	0.000	0.000	0.000	0.000	0.000	0.000	0.000	0.000	0.000	283	1076	2032	1827	1827	0.000	0.000	1228	804	0	0	1098	729	0	0	100	1	
4	1	6	03: I-13   LM00001178	lmo0961	15748	6336	100	220	210	71	47	47	5	97	93	0	291	266	91	15	16	4	98	96	0	0	0	0	0	0	0	0	0	0	0	0	0	0	0	0	0	0	0	0	0	0	0	0	0	0	0.000	0.000	0.000	0.000	0.000	0.000	0.000	0.000	0.000	0.000	0.000	0.000	0.000	0.000	283	1076	449	414	414	0.000	0.000	173	276	0	0	163	251	0	0	100	1	
4	2	6	03: I-16   LM00000297	lmo0964	15998	6336	100	1017	905	376	46	47	7	100	99	0	751	654	251	15	16	11	97	96	0	0	0	0	0	0	0	0	0	0	0	0	0	0	0	0	0	0	0	0	0	0	0	0	0	0	0.000	0.000	0.000	0.000	0.000	0.000	0.000	0.000	0.000	0.000	0.000	0.000	0.000	0.000	283	1076	1707	1498	1498	0.000	0.000	971	736	0	0	859	639	0	0	100	1	
4	3	6	03: I-19   LM00000298	lmo0967	16248	6336	100	203	210	58	47	47	5	100	100	0	120	120	25	16	17	6	100	100	0	0	0	0	0	0	0	0	0	0	0	0	0	0	0	0	0	0	0	0	0	0	0	0	0	0	0.000	0.000	0.000	0.000	0.000	0.000	0.000	0.000	0.000	0.000	0.000	0.000	0.000	0.000	283	1076	260	267	267	0.000	0.000	156	104	0	0	163	104	0	0	100	1	
4	4	6	03: I-22   LM00001182	lmo0970	16498	6336	100	191	179	62	46	47	6	97	95	0	194	183	63	15	16	6	95	94	0	0	0	0	0	0	0	0	0	0	0	0	0	0	0	0	0	0	0	0	0	0	0	0	0	0	0.000	0.000	0.000	0.000	0.000	0.000	0.000	0.000	0.000	0.000	0.000	0.000	0.000	0.000	283	1076	324	301	301	0.000	0.000	145	179	0	0	133	168	0	0	100	1	
4	5	6	03: M-01   LM00002395	lmo1045	16748	6336	100	195	179	70	45	46	7	94	88	0	195	181	74	15	16	5	95	93	0	0	0	0	0	0	0	0	0	0	0	0	0	0	0	0	0	0	0	0	0	0	0	0	0	0	0.000	0.000	0.000	0.000	0.000	0.000	0.000	0.000	0.000	0.000	0.000	0.000	0.000	0.000	283	1076	330	300	300	0.000	0.000	150	180	0	0	134	166	0	0	100	1	
4	6	6	03: M-04   LM00002396	lmo1048	16998	6336	100	92	96	30	46	47	6	95	88	0	225	217	72	15	16	7	99	96	0	0	0	0	0	0	0	0	0	0	0	0	0	0	0	0	0	0	0	0	0	0	0	0	0	0	0.000	0.000	0.000	0.000	0.000	0.000	0.000	0.000	0.000	0.000	0.000	0.000	0.000	0.000	283	1076	256	252	252	0.000	0.000	46	210	0	0	50	202	0	0	100	1	
4	7	6	03: M-07   LM00001222	lmo1051	17248	6336	100	259	237	87	46	46	5	93	91	0	176	164	55	15	16	3	99	98	0	0	0	0	0	0	0	0	0	0	0	0	0	0	0	0	0	0	0	0	0	0	0	0	0	0	0.000	0.000	0.000	0.000	0.000	0.000	0.000	0.000	0.000	0.000	0.000	0.000	0.000	0.000	283	1076	374	340	340	0.000	0.000	213	161	0	0	191	149	0	0	100	1	
4	8	6	03: M-10   LM00000316	lmo1054	17498	6336	100	2105	1771	920	47	48	6	96	93	0	2347	2105	1051	15	16	3	98	96	0	0	0	0	0	0	0	0	0	0	0	0	0	0	0	0	0	0	0	0	0	0	0	0	0	0	0.000	0.000	0.000	0.000	0.000	0.000	0.000	0.000	0.000	0.000	0.000	0.000	0.000	0.000	283	1076	4390	3814	3814	0.000	0.000	2058	2332	0	0	1724	2090	0	0	100	1	
4	9	6	03: M-13   LM00001224	lmo1057	17748	6336	100	391	345	167	47	47	7	91	88	0	500	444	198	16	16	3	95	92	0	0	0	0	0	0	0	0	0	0	0	0	0	0	0	0	0	0	0	0	0	0	0	0	0	0	0.000	0.000	0.000	0.000	0.000	0.000	0.000	0.000	0.000	0.000	0.000	0.000	0.000	0.000	283	1076	828	726	726	0.000	0.000	344	484	0	0	298	428	0	0	100	1	
4	10	6	03: M-16   LM00002398	lmo1060	17998	6336	100	52	53	5	46	46	5	60	28	0	80	77	24	16	17	3	95	93	0	0	0	0	0	0	0	0	0	0	0	0	0	0	0	0	0	0	0	0	0	0	0	0	0	0	0.000	0.000	0.000	0.000	0.000	0.000	0.000	0.000	0.000	0.000	0.000	0.000	0.000	0.000	283	1076	70	68	68	0.000	0.000	6	64	0	0	7	61	0	0	100	1	
4	11	6	03: M-19   LM00002401	lmo1063	18248	6336	100	52	54	7	47	47	5	47	23	0	81	82	21	16	17	5	97	96	0	0	0	0	0	0	0	0	0	0	0	0	0	0	0	0	0	0	0	0	0	0	0	0	0	0	0.000	0.000	0.000	0.000	0.000	0.000	0.000	0.000	0.000	0.000	0.000	0.000	0.000	0.000	283	1076	70	73	73	0.000	0.000	5	65	0	0	7	66	0	0	100	1	
4	12	6	03: M-22   LM00002402	lmo1066	18498	6336	100	200	190	76	47	48	5	92	89	0	151	141	54	16	17	4	95	93	0	0	0	0	0	0	0	0	0	0	0	0	0	0	0	0	0	0	0	0	0	0	0	0	0	0	0.000	0.000	0.000	0.000	0.000	0.000	0.000	0.000	0.000	0.000	0.000	0.000	0.000	0.000	283	1076	288	268	268	0.000	0.000	153	135	0	0	143	125	0	0	100	1	
4	13	6	04: A-01   EMPTY	EMPTY	18748	6336	100	50	50	5	48	48	5	19	4	0	19	24	12	16	17	4	49	34	0	0	0	0	0	0	0	0	0	0	0	0	0	0	0	0	0	0	0	0	0	0	0	0	0	0	0.000	0.000	0.000	0.000	0.000	0.000	0.000	0.000	0.000	0.000	0.000	0.000	0.000	0.000	283	1076	5	10	10	0.000	0.000	2	3	0	0	2	8	0	0	-75	1	
4	14	6	04: A-04   LM00000334	lmo1142	18998	6336	100	65	67	16	47	48	7	80	61	0	91	89	25	17	19	15	94	90	0	0	0	0	0	0	0	0	0	0	0	0	0	0	0	0	0	0	0	0	0	0	0	0	0	0	0.000	0.000	0.000	0.000	0.000	0.000	0.000	0.000	0.000	0.000	0.000	0.000	0.000	0.000	283	1076	92	92	92	0.000	0.000	18	74	0	0	20	72	0	0	100	1	
4	15	6	04: A-07   LM00001237	lmo1145	19248	6336	100	56	56	7	46	47	5	75	42	0	81	78	24	17	17	3	93	91	0	0	0	0	0	0	0	0	0	0	0	0	0	0	0	0	0	0	0	0	0	0	0	0	0	0	0.000	0.000	0.000	0.000	0.000	0.000	0.000	0.000	0.000	0.000	0.000	0.000	0.000	0.000	283	1076	74	71	71	0.000	0.000	10	64	0	0	10	61	0	0	100	1	
4	16	6	04: A-10   LM00001238	lmo1148	19498	6336	100	57	60	10	47	47	5	80	55	0	71	73	21	17	18	5	97	95	0	0	0	0	0	0	0	0	0	0	0	0	0	0	0	0	0	0	0	0	0	0	0	0	0	0	0.000	0.000	0.000	0.000	0.000	0.000	0.000	0.000	0.000	0.000	0.000	0.000	0.000	0.000	283	1076	64	69	69	0.000	0.000	10	54	0	0	13	56	0	0	100	1	
4	17	6	04: A-13   LM00002816	lmo1151	19748	6336	100	62	64	12	48	48	6	85	59	0	95	97	27	17	18	4	99	98	0	0	0	0	0	0	0	0	0	0	0	0	0	0	0	0	0	0	0	0	0	0	0	0	0	0	0.000	0.000	0.000	0.000	0.000	0.000	0.000	0.000	0.000	0.000	0.000	0.000	0.000	0.000	283	1076	92	96	96	0.000	0.000	14	78	0	0	16	80	0	0	100	1	
4	1	7	04: A-16   LM00001240	lmo1154	15748	6586	100	54	56	9	47	47	6	61	35	0	65	60	22	15	15	3	91	89	0	0	0	0	0	0	0	0	0	0	0	0	0	0	0	0	0	0	0	0	0	0	0	0	0	0	0.000	0.000	0.000	0.000	0.000	0.000	0.000	0.000	0.000	0.000	0.000	0.000	0.000	0.000	283	1076	57	54	54	0.000	0.000	7	50	0	0	9	45	0	0	100	1	
4	2	7	04: A-19   LM00001243	lmo1157	15998	6586	100	64	65	14	47	47	5	81	68	0	88	75	32	15	15	3	87	84	0	0	0	0	0	0	0	0	0	0	0	0	0	0	0	0	0	0	0	0	0	0	0	0	0	0	0.000	0.000	0.000	0.000	0.000	0.000	0.000	0.000	0.000	0.000	0.000	0.000	0.000	0.000	283	1076	90	78	78	0.000	0.000	17	73	0	0	18	60	0	0	100	1	
4	3	7	04: A-22   LM00001245	lmo1160	16248	6586	100	52	53	6	46	47	5	53	24	0	79	73	21	15	16	5	96	92	0	0	0	0	0	0	0	0	0	0	0	0	0	0	0	0	0	0	0	0	0	0	0	0	0	0	0.000	0.000	0.000	0.000	0.000	0.000	0.000	0.000	0.000	0.000	0.000	0.000	0.000	0.000	283	1076	70	65	65	0.000	0.000	6	64	0	0	7	58	0	0	100	1	
4	4	7	04: E-01   LM00000355	lmo1233	16498	6586	100	715	656	293	46	46	5	97	94	0	1159	1066	448	16	16	4	98	96	0	0	0	0	0	0	0	0	0	0	0	0	0	0	0	0	0	0	0	0	0	0	0	0	0	0	0.000	0.000	0.000	0.000	0.000	0.000	0.000	0.000	0.000	0.000	0.000	0.000	0.000	0.000	283	1076	1812	1660	1660	0.000	0.000	669	1143	0	0	610	1050	0	0	100	1	
4	5	7	04: E-04   LM00001288	lmo1236	16748	6586	100	146	137	54	46	46	5	85	82	0	104	89	36	15	16	3	90	87	0	0	0	0	0	0	0	0	0	0	0	0	0	0	0	0	0	0	0	0	0	0	0	0	0	0	0.000	0.000	0.000	0.000	0.000	0.000	0.000	0.000	0.000	0.000	0.000	0.000	0.000	0.000	283	1076	189	165	165	0.000	0.000	100	89	0	0	91	74	0	0	100	1	
4	6	7	04: E-07   LM00000356	lmo1239	16998	6586	100	384	343	166	46	47	5	93	92	0	239	212	99	15	16	4	95	92	0	0	0	0	0	0	0	0	0	0	0	0	0	0	0	0	0	0	0	0	0	0	0	0	0	0	0.000	0.000	0.000	0.000	0.000	0.000	0.000	0.000	0.000	0.000	0.000	0.000	0.000	0.000	283	1076	562	494	494	0.000	0.000	338	224	0	0	297	197	0	0	100	1	
4	7	7	04: E-10   LM00001292	lmo1242	17248	6586	100	52	53	7	47	47	5	48	16	0	69	66	18	15	16	4	96	94	0	0	0	0	0	0	0	0	0	0	0	0	0	0	0	0	0	0	0	0	0	0	0	0	0	0	0.000	0.000	0.000	0.000	0.000	0.000	0.000	0.000	0.000	0.000	0.000	0.000	0.000	0.000	283	1076	59	57	57	0.000	0.000	5	54	0	0	6	51	0	0	100	1	
4	8	7	04: E-13   LM00001294	lmo1245	17498	6586	100	77	77	17	46	47	5	95	87	0	102	94	29	15	16	5	96	92	0	0	0	0	0	0	0	0	0	0	0	0	0	0	0	0	0	0	0	0	0	0	0	0	0	0	0.000	0.000	0.000	0.000	0.000	0.000	0.000	0.000	0.000	0.000	0.000	0.000	0.000	0.000	283	1076	118	110	110	0.000	0.000	31	87	0	0	31	79	0	0	100	1	
4	9	7	04: E-16   LM00002475	lmo1248	17748	6586	100	69	71	17	47	47	5	90	79	0	83	83	27	15	16	4	96	93	0	0	0	0	0	0	0	0	0	0	0	0	0	0	0	0	0	0	0	0	0	0	0	0	0	0	0.000	0.000	0.000	0.000	0.000	0.000	0.000	0.000	0.000	0.000	0.000	0.000	0.000	0.000	283	1076	90	92	92	0.000	0.000	22	68	0	0	24	68	0	0	100	1	
4	10	7	04: E-19   LM00001297	lmo1251	17998	6586	100	53	54	7	47	47	5	53	28	0	69	67	27	15	16	4	94	91	0	0	0	0	0	0	0	0	0	0	0	0	0	0	0	0	0	0	0	0	0	0	0	0	0	0	0.000	0.000	0.000	0.000	0.000	0.000	0.000	0.000	0.000	0.000	0.000	0.000	0.000	0.000	283	1076	60	59	59	0.000	0.000	6	54	0	0	7	52	0	0	100	1	
4	11	7	04: E-22   LM00001300	lmo1254	18248	6586	100	203	191	72	47	48	5	96	93	0	472	425	155	16	16	4	98	98	0	0	0	0	0	0	0	0	0	0	0	0	0	0	0	0	0	0	0	0	0	0	0	0	0	0	0.000	0.000	0.000	0.000	0.000	0.000	0.000	0.000	0.000	0.000	0.000	0.000	0.000	0.000	283	1076	612	553	553	0.000	0.000	156	456	0	0	144	409	0	0	100	1	
4	12	7	04: I-01   LM00001332	lmo1329	18498	6586	100	52	55	12	48	49	7	34	16	0	90	82	28	17	18	6	90	88	0	0	0	0	0	0	0	0	0	0	0	0	0	0	0	0	0	0	0	0	0	0	0	0	0	0	0.000	0.000	0.000	0.000	0.000	0.000	0.000	0.000	0.000	0.000	0.000	0.000	0.000	0.000	283	1076	77	72	72	0.000	0.000	4	73	0	0	7	65	0	0	100	1	
4	13	7	04: I-04   LM00002496	lmo1332	18748	6586	100	183	177	59	47	48	7	97	95	0	298	278	89	16	17	4	100	100	0	0	0	0	0	0	0	0	0	0	0	0	0	0	0	0	0	0	0	0	0	0	0	0	0	0	0.000	0.000	0.000	0.000	0.000	0.000	0.000	0.000	0.000	0.000	0.000	0.000	0.000	0.000	283	1076	418	392	392	0.000	0.000	136	282	0	0	130	262	0	0	100	1	
4	14	7	04: I-07   LM00002818	lmo1335	18998	6586	100	666	583	262	47	48	5	96	94	0	1288	1162	512	17	18	5	96	93	0	0	0	0	0	0	0	0	0	0	0	0	0	0	0	0	0	0	0	0	0	0	0	0	0	0	0.000	0.000	0.000	0.000	0.000	0.000	0.000	0.000	0.000	0.000	0.000	0.000	0.000	0.000	283	1076	1890	1681	1681	0.000	0.000	619	1271	0	0	536	1145	0	0	100	1	
4	15	7	04: I-10   LM00001336	lmo1338	19248	6586	100	157	149	55	46	47	5	94	90	0	157	151	58	16	17	4	97	95	0	0	0	0	0	0	0	0	0	0	0	0	0	0	0	0	0	0	0	0	0	0	0	0	0	0	0.000	0.000	0.000	0.000	0.000	0.000	0.000	0.000	0.000	0.000	0.000	0.000	0.000	0.000	283	1076	252	238	238	0.000	0.000	111	141	0	0	103	135	0	0	100	1	
4	16	7	04: I-13   LM00002498	lmo1341	19498	6586	100	53	54	5	47	48	5	58	18	0	83	78	24	16	17	4	96	93	0	0	0	0	0	0	0	0	0	0	0	0	0	0	0	0	0	0	0	0	0	0	0	0	0	0	0.000	0.000	0.000	0.000	0.000	0.000	0.000	0.000	0.000	0.000	0.000	0.000	0.000	0.000	283	1076	73	69	69	0.000	0.000	6	67	0	0	7	62	0	0	100	1	
4	17	7	04: I-16   LM00002501	lmo1344	19748	6586	100	54	55	7	47	48	6	52	17	0	85	77	28	17	18	5	89	85	0	0	0	0	0	0	0	0	0	0	0	0	0	0	0	0	0	0	0	0	0	0	0	0	0	0	0.000	0.000	0.000	0.000	0.000	0.000	0.000	0.000	0.000	0.000	0.000	0.000	0.000	0.000	283	1076	75	68	68	0.000	0.000	7	68	0	0	8	60	0	0	100	1	
4	1	8	04: I-19   LM00002503	lmo1347	15748	6836	100	52	53	7	46	47	12	20	3	0	70	64	18	15	15	4	94	91	0	0	0	0	0	0	0	0	0	0	0	0	0	0	0	0	0	0	0	0	0	0	0	0	0	0	0.000	0.000	0.000	0.000	0.000	0.000	0.000	0.000	0.000	0.000	0.000	0.000	0.000	0.000	283	1076	61	56	56	0.000	0.000	6	55	0	0	7	49	0	0	100	1	
4	2	8	04: I-22   LM00001342	lmo1350	15998	6836	100	217	199	78	47	48	7	93	91	0	527	469	207	15	16	4	96	95	0	0	0	0	0	0	0	0	0	0	0	0	0	0	0	0	0	0	0	0	0	0	0	0	0	0	0.000	0.000	0.000	0.000	0.000	0.000	0.000	0.000	0.000	0.000	0.000	0.000	0.000	0.000	283	1076	682	606	606	0.000	0.000	170	512	0	0	152	454	0	0	100	1	
4	3	8	04: M-01   LM00001393	lmo1425	16248	6836	100	4766	4101	1936	46	47	5	100	100	0	2402	2106	906	16	16	3	99	98	0	0	0	0	0	0	0	0	0	0	0	0	0	0	0	0	0	0	0	0	0	0	0	0	0	0	0.000	0.000	0.000	0.000	0.000	0.000	0.000	0.000	0.000	0.000	0.000	0.000	0.000	0.000	283	1076	7106	6145	6145	0.000	0.000	4720	2386	0	0	4055	2090	0	0	100	1	
4	4	8	04: M-04   LM00000397	lmo1428	16498	6836	100	555	495	229	46	46	6	96	93	0	208	185	74	15	16	6	95	91	0	0	0	0	0	0	0	0	0	0	0	0	0	0	0	0	0	0	0	0	0	0	0	0	0	0	0.000	0.000	0.000	0.000	0.000	0.000	0.000	0.000	0.000	0.000	0.000	0.000	0.000	0.000	283	1076	702	619	619	0.000	0.000	509	193	0	0	449	170	0	0	100	1	
4	5	8	04: M-07   LM00000398	lmo1431	16748	6836	100	272	258	107	46	46	5	94	91	0	361	316	137	15	16	5	95	92	0	0	0	0	0	0	0	0	0	0	0	0	0	0	0	0	0	0	0	0	0	0	0	0	0	0	0.000	0.000	0.000	0.000	0.000	0.000	0.000	0.000	0.000	0.000	0.000	0.000	0.000	0.000	283	1076	572	513	513	0.000	0.000	226	346	0	0	212	301	0	0	100	1	
4	6	8	04: M-10   LM00000399	lmo1434	16998	6836	100	838	784	300	46	47	5	99	99	0	736	688	244	15	15	4	100	99	0	0	0	0	0	0	0	0	0	0	0	0	0	0	0	0	0	0	0	0	0	0	0	0	0	0	0.000	0.000	0.000	0.000	0.000	0.000	0.000	0.000	0.000	0.000	0.000	0.000	0.000	0.000	283	1076	1513	1411	1411	0.000	0.000	792	721	0	0	738	673	0	0	100	1	
4	7	8	04: M-13   LM00001400	lmo1437	17248	6836	100	263	246	85	46	47	5	98	96	0	134	132	40	15	16	3	100	98	0	0	0	0	0	0	0	0	0	0	0	0	0	0	0	0	0	0	0	0	0	0	0	0	0	0	0.000	0.000	0.000	0.000	0.000	0.000	0.000	0.000	0.000	0.000	0.000	0.000	0.000	0.000	283	1076	336	317	317	0.000	0.000	217	119	0	0	200	117	0	0	100	1	
4	8	8	04: M-16   LM00001402	lmo1440	17498	6836	100	53	53	6	47	47	6	51	20	0	68	61	20	16	17	7	88	86	0	0	0	0	0	0	0	0	0	0	0	0	0	0	0	0	0	0	0	0	0	0	0	0	0	0	0.000	0.000	0.000	0.000	0.000	0.000	0.000	0.000	0.000	0.000	0.000	0.000	0.000	0.000	283	1076	58	51	51	0.000	0.000	6	52	0	0	6	45	0	0	100	1	
4	9	8	04: M-19   LM00002517	lmo1443	17748	6836	100	108	109	33	47	48	5	94	89	0	98	98	30	15	16	4	98	96	0	0	0	0	0	0	0	0	0	0	0	0	0	0	0	0	0	0	0	0	0	0	0	0	0	0	0.000	0.000	0.000	0.000	0.000	0.000	0.000	0.000	0.000	0.000	0.000	0.000	0.000	0.000	283	1076	144	145	145	0.000	0.000	61	83	0	0	62	83	0	0	100	1	
4	10	8	04: M-22   LM00001406	lmo1446	17998	6836	100	61	62	11	47	48	6	83	57	0	115	104	41	16	17	7	93	89	0	0	0	0	0	0	0	0	0	0	0	0	0	0	0	0	0	0	0	0	0	0	0	0	0	0	0.000	0.000	0.000	0.000	0.000	0.000	0.000	0.000	0.000	0.000	0.000	0.000	0.000	0.000	283	1076	113	103	103	0.000	0.000	14	99	0	0	15	88	0	0	100	1	
4	11	8	05: A-01   EMPTY	EMPTY	18248	6836	100	48	48	5	47	48	5	19	4	0	18	21	8	16	16	3	41	30	0	0	0	0	0	0	0	0	0	0	0	0	0	0	0	0	0	0	0	0	0	0	0	0	0	0	0.000	0.000	0.000	0.000	0.000	0.000	0.000	0.000	0.000	0.000	0.000	0.000	0.000	0.000	283	1076	3	6	6	0.000	0.000	1	2	0	0	1	5	0	0	-75	1	
4	12	8	05: A-04   LM00001448	lmo1522	18498	6836	100	104	102	31	47	48	5	93	88	0	116	108	41	16	16	3	94	92	0	0	0	0	0	0	0	0	0	0	0	0	0	0	0	0	0	0	0	0	0	0	0	0	0	0	0.000	0.000	0.000	0.000	0.000	0.000	0.000	0.000	0.000	0.000	0.000	0.000	0.000	0.000	283	1076	157	147	147	0.000	0.000	57	100	0	0	55	92	0	0	100	1	
4	13	8	05: A-07   LM00000421	lmo1525	18748	6836	100	264	234	119	46	47	4	88	85	0	252	226	128	16	17	3	97	93	0	0	0	0	0	0	0	0	0	0	0	0	0	0	0	0	0	0	0	0	0	0	0	0	0	0	0.000	0.000	0.000	0.000	0.000	0.000	0.000	0.000	0.000	0.000	0.000	0.000	0.000	0.000	283	1076	454	398	398	0.000	0.000	218	236	0	0	188	210	0	0	100	1	
4	14	8	05: A-10   LM00001452	lmo1528	18998	6836	100	238	215	77	48	49	8	93	89	0	180	168	55	17	18	10	95	93	0	0	0	0	0	0	0	0	0	0	0	0	0	0	0	0	0	0	0	0	0	0	0	0	0	0	0.000	0.000	0.000	0.000	0.000	0.000	0.000	0.000	0.000	0.000	0.000	0.000	0.000	0.000	283	1076	353	318	318	0.000	0.000	190	163	0	0	167	151	0	0	100	1	
4	15	8	05: A-13   LM00001453	lmo1531	19248	6836	100	73	72	14	47	48	8	88	70	0	98	96	35	17	19	25	87	85	0	0	0	0	0	0	0	0	0	0	0	0	0	0	0	0	0	0	0	0	0	0	0	0	0	0	0.000	0.000	0.000	0.000	0.000	0.000	0.000	0.000	0.000	0.000	0.000	0.000	0.000	0.000	283	1076	107	104	104	0.000	0.000	26	81	0	0	25	79	0	0	100	1	
4	16	8	05: A-16   LM00002532	lmo1534	19498	6836	100	82	83	22	47	48	5	88	85	0	104	99	32	17	17	4	94	92	0	0	0	0	0	0	0	0	0	0	0	0	0	0	0	0	0	0	0	0	0	0	0	0	0	0	0.000	0.000	0.000	0.000	0.000	0.000	0.000	0.000	0.000	0.000	0.000	0.000	0.000	0.000	283	1076	122	118	118	0.000	0.000	35	87	0	0	36	82	0	0	100	1	
4	17	8	05: A-19   LM00000424	lmo1537	19748	6836	100	207	177	82	48	48	6	86	78	0	342	277	152	17	18	8	84	84	0	0	0	0	0	0	0	0	0	0	0	0	0	0	0	0	0	0	0	0	0	0	0	0	0	0	0.000	0.000	0.000	0.000	0.000	0.000	0.000	0.000	0.000	0.000	0.000	0.000	0.000	0.000	283	1076	484	389	389	0.000	0.000	159	325	0	0	129	260	0	0	100	1	
4	1	9	05: A-22   LM00000426	lmo1540	15748	7086	100	6516	5286	3377	46	47	6	97	92	0	8016	6416	3915	15	16	10	88	85	0	0	0	0	0	0	0	0	0	0	0	0	0	0	0	0	0	0	0	0	0	0	0	0	0	0	0.000	0.000	0.000	0.000	0.000	0.000	0.000	0.000	0.000	0.000	0.000	0.000	0.000	0.000	283	1076	14471	11641	11641	0.000	0.000	6470	8001	0	0	5240	6401	0	0	100	1	
4	2	9	05: E-01   LM00002548	lmo1613	15998	7086	100	107	98	30	47	47	5	84	81	0	89	76	35	15	16	4	84	82	0	0	0	0	0	0	0	0	0	0	0	0	0	0	0	0	0	0	0	0	0	0	0	0	0	0	0.000	0.000	0.000	0.000	0.000	0.000	0.000	0.000	0.000	0.000	0.000	0.000	0.000	0.000	283	1076	134	112	112	0.000	0.000	60	74	0	0	51	61	0	0	100	1	
4	3	9	05: E-04   LM00002549	lmo1616	16248	7086	100	87	88	24	46	47	5	91	88	0	103	98	34	16	16	4	96	93	0	0	0	0	0	0	0	0	0	0	0	0	0	0	0	0	0	0	0	0	0	0	0	0	0	0	0.000	0.000	0.000	0.000	0.000	0.000	0.000	0.000	0.000	0.000	0.000	0.000	0.000	0.000	283	1076	128	124	124	0.000	0.000	41	87	0	0	42	82	0	0	100	1	
4	4	9	05: E-07   LM00001497	lmo1619	16498	7086	100	135	128	44	46	46	5	89	87	0	310	274	122	15	15	3	98	96	0	0	0	0	0	0	0	0	0	0	0	0	0	0	0	0	0	0	0	0	0	0	0	0	0	0	0.000	0.000	0.000	0.000	0.000	0.000	0.000	0.000	0.000	0.000	0.000	0.000	0.000	0.000	283	1076	384	341	341	0.000	0.000	89	295	0	0	82	259	0	0	100	1	
4	5	9	05: E-10   LM00001500	lmo1622	16748	7086	100	52	53	7	46	47	6	45	18	0	76	69	20	15	16	6	91	89	0	0	0	0	0	0	0	0	0	0	0	0	0	0	0	0	0	0	0	0	0	0	0	0	0	0	0.000	0.000	0.000	0.000	0.000	0.000	0.000	0.000	0.000	0.000	0.000	0.000	0.000	0.000	283	1076	67	61	61	0.000	0.000	6	61	0	0	7	54	0	0	100	1	
4	6	9	05: E-13   LM00002551	lmo1625	16998	7086	100	54	54	7	45	46	5	66	35	0	68	66	23	15	16	4	96	94	0	0	0	0	0	0	0	0	0	0	0	0	0	0	0	0	0	0	0	0	0	0	0	0	0	0	0.000	0.000	0.000	0.000	0.000	0.000	0.000	0.000	0.000	0.000	0.000	0.000	0.000	0.000	283	1076	62	60	60	0.000	0.000	9	53	0	0	9	51	0	0	100	1	
4	7	9	05: E-16   LM00001505	lmo1628	17248	7086	100	50	51	7	47	48	6	34	10	0	67	62	18	16	17	4	93	89	0	0	0	0	0	0	0	0	0	0	0	0	0	0	0	0	0	0	0	0	0	0	0	0	0	0	0.000	0.000	0.000	0.000	0.000	0.000	0.000	0.000	0.000	0.000	0.000	0.000	0.000	0.000	283	1076	54	50	50	0.000	0.000	3	51	0	0	4	46	0	0	100	1	
4	8	9	05: E-19   LM00001507	lmo1631	17498	7086	100	58	60	14	46	47	5	80	58	0	80	75	23	15	16	3	96	95	0	0	0	0	0	0	0	0	0	0	0	0	0	0	0	0	0	0	0	0	0	0	0	0	0	0	0.000	0.000	0.000	0.000	0.000	0.000	0.000	0.000	0.000	0.000	0.000	0.000	0.000	0.000	283	1076	77	74	74	0.000	0.000	12	65	0	0	14	60	0	0	100	1	
4	9	9	05: E-22   LM00000449	lmo1634	17748	7086	100	9350	8115	4250	47	47	5	100	100	0	2520	2192	1005	15	16	7	98	94	0	0	0	0	0	0	0	0	0	0	0	0	0	0	0	0	0	0	0	0	0	0	0	0	0	0	0.000	0.000	0.000	0.000	0.000	0.000	0.000	0.000	0.000	0.000	0.000	0.000	0.000	0.000	283	1076	11808	10245	10245	0.000	0.000	9303	2505	0	0	8068	2177	0	0	100	1	
4	10	9	05: I-01   LM00001555	lmo1709	17998	7086	100	264	237	99	46	47	5	92	89	0	417	363	160	15	16	4	98	93	0	0	0	0	0	0	0	0	0	0	0	0	0	0	0	0	0	0	0	0	0	0	0	0	0	0	0.000	0.000	0.000	0.000	0.000	0.000	0.000	0.000	0.000	0.000	0.000	0.000	0.000	0.000	283	1076	620	539	539	0.000	0.000	218	402	0	0	191	348	0	0	100	1	
4	11	9	05: I-04   LM00001557	lmo1712	18248	7086	100	233	229	84	46	47	5	97	94	0	146	145	53	15	16	4	99	98	0	0	0	0	0	0	0	0	0	0	0	0	0	0	0	0	0	0	0	0	0	0	0	0	0	0	0.000	0.000	0.000	0.000	0.000	0.000	0.000	0.000	0.000	0.000	0.000	0.000	0.000	0.000	283	1076	318	313	313	0.000	0.000	187	131	0	0	183	130	0	0	100	1	
4	12	9	05: I-07   LM00001559	lmo1715	18498	7086	100	51	52	6	46	47	5	56	28	0	70	66	20	16	16	5	93	91	0	0	0	0	0	0	0	0	0	0	0	0	0	0	0	0	0	0	0	0	0	0	0	0	0	0	0.000	0.000	0.000	0.000	0.000	0.000	0.000	0.000	0.000	0.000	0.000	0.000	0.000	0.000	283	1076	59	56	56	0.000	0.000	5	54	0	0	6	50	0	0	100	1	
4	13	9	05: I-10   LM00000466	lmo1718	18748	7086	100	347	300	152	47	48	5	89	84	0	515	436	234	16	17	4	93	88	0	0	0	0	0	0	0	0	0	0	0	0	0	0	0	0	0	0	0	0	0	0	0	0	0	0	0.000	0.000	0.000	0.000	0.000	0.000	0.000	0.000	0.000	0.000	0.000	0.000	0.000	0.000	283	1076	799	673	673	0.000	0.000	300	499	0	0	253	420	0	0	100	1	
4	14	9	05: I-13   LM00001561	lmo1721	18998	7086	100	203	186	75	46	47	5	90	88	0	146	136	51	17	18	4	97	94	0	0	0	0	0	0	0	0	0	0	0	0	0	0	0	0	0	0	0	0	0	0	0	0	0	0	0.000	0.000	0.000	0.000	0.000	0.000	0.000	0.000	0.000	0.000	0.000	0.000	0.000	0.000	283	1076	286	259	259	0.000	0.000	157	129	0	0	140	119	0	0	100	1	
4	15	9	05: I-16   LM00001563	lmo1724	19248	7086	100	65	67	14	47	48	5	85	75	0	81	81	26	16	17	6	98	93	0	0	0	0	0	0	0	0	0	0	0	0	0	0	0	0	0	0	0	0	0	0	0	0	0	0	0.000	0.000	0.000	0.000	0.000	0.000	0.000	0.000	0.000	0.000	0.000	0.000	0.000	0.000	283	1076	83	85	85	0.000	0.000	18	65	0	0	20	65	0	0	100	1	
4	16	9	05: I-19   LM00000468	lmo1727	19498	7086	100	116	114	33	47	48	5	94	91	0	102	101	27	17	18	4	99	95	0	0	0	0	0	0	0	0	0	0	0	0	0	0	0	0	0	0	0	0	0	0	0	0	0	0	0.000	0.000	0.000	0.000	0.000	0.000	0.000	0.000	0.000	0.000	0.000	0.000	0.000	0.000	283	1076	154	151	151	0.000	0.000	69	85	0	0	67	84	0	0	100	1	
4	17	9	05: I-22   LM00000471	lmo1730	19748	7086	100	768	668	278	47	51	41	91	88	0	905	801	316	17	25	145	90	87	0	0	0	0	0	0	0	0	0	0	0	0	0	0	0	0	0	0	0	0	0	0	0	0	0	0	0.000	0.000	0.000	0.000	0.000	0.000	0.000	0.000	0.000	0.000	0.000	0.000	0.000	0.000	283	1076	1609	1405	1405	0.000	0.000	721	888	0	0	621	784	0	0	100	1	
4	1	10	05: M-01   LM00001610	lmo1805	15748	7336	100	146	137	59	46	46	5	86	82	0	98	85	37	15	15	3	89	85	0	0	0	0	0	0	0	0	0	0	0	0	0	0	0	0	0	0	0	0	0	0	0	0	0	0	0.000	0.000	0.000	0.000	0.000	0.000	0.000	0.000	0.000	0.000	0.000	0.000	0.000	0.000	283	1076	183	161	161	0.000	0.000	100	83	0	0	91	70	0	0	100	1	
4	2	10	05: M-04   LM00000492	lmo1808	15998	7336	100	752	654	291	46	47	5	98	92	0	684	598	261	15	16	6	96	93	0	0	0	0	0	0	0	0	0	0	0	0	0	0	0	0	0	0	0	0	0	0	0	0	0	0	0.000	0.000	0.000	0.000	0.000	0.000	0.000	0.000	0.000	0.000	0.000	0.000	0.000	0.000	283	1076	1375	1191	1191	0.000	0.000	706	669	0	0	608	583	0	0	100	1	
4	3	10	05: M-07   LM00000493	lmo1811	16248	7336	100	322	303	123	47	47	6	95	93	0	284	266	101	16	17	5	98	95	0	0	0	0	0	0	0	0	0	0	0	0	0	0	0	0	0	0	0	0	0	0	0	0	0	0	0.000	0.000	0.000	0.000	0.000	0.000	0.000	0.000	0.000	0.000	0.000	0.000	0.000	0.000	283	1076	543	506	506	0.000	0.000	275	268	0	0	256	250	0	0	100	1	
4	4	10	05: M-10   LM00001614	lmo1814	16498	7336	100	583	516	233	46	46	5	97	96	0	323	303	123	15	16	3	98	98	0	0	0	0	0	0	0	0	0	0	0	0	0	0	0	0	0	0	0	0	0	0	0	0	0	0	0.000	0.000	0.000	0.000	0.000	0.000	0.000	0.000	0.000	0.000	0.000	0.000	0.000	0.000	283	1076	845	758	758	0.000	0.000	537	308	0	0	470	288	0	0	100	1	
4	5	10	05: M-13   LM00001616	lmo1817	16748	7336	100	218	213	69	46	46	5	98	96	0	335	316	99	15	16	3	100	99	0	0	0	0	0	0	0	0	0	0	0	0	0	0	0	0	0	0	0	0	0	0	0	0	0	0	0.000	0.000	0.000	0.000	0.000	0.000	0.000	0.000	0.000	0.000	0.000	0.000	0.000	0.000	283	1076	492	468	468	0.000	0.000	172	320	0	0	167	301	0	0	100	1	
4	6	10	05: M-16   LM00001619	lmo1820	16998	7336	100	477	412	211	46	46	5	91	87	0	572	473	249	15	16	4	90	88	0	0	0	0	0	0	0	0	0	0	0	0	0	0	0	0	0	0	0	0	0	0	0	0	0	0	0.000	0.000	0.000	0.000	0.000	0.000	0.000	0.000	0.000	0.000	0.000	0.000	0.000	0.000	283	1076	988	824	824	0.000	0.000	431	557	0	0	366	458	0	0	100	1	
4	7	10	05: M-19   LM00002583	lmo1823	17248	7336	100	198	180	67	46	47	7	94	88	0	206	197	82	16	17	4	95	93	0	0	0	0	0	0	0	0	0	0	0	0	0	0	0	0	0	0	0	0	0	0	0	0	0	0	0.000	0.000	0.000	0.000	0.000	0.000	0.000	0.000	0.000	0.000	0.000	0.000	0.000	0.000	283	1076	342	315	315	0.000	0.000	152	190	0	0	134	181	0	0	100	1	
4	8	10	05: M-22   LM00002584	lmo1826	17498	7336	100	450	414	176	46	46	5	98	96	0	296	267	102	15	16	5	99	96	0	0	0	0	0	0	0	0	0	0	0	0	0	0	0	0	0	0	0	0	0	0	0	0	0	0	0.000	0.000	0.000	0.000	0.000	0.000	0.000	0.000	0.000	0.000	0.000	0.000	0.000	0.000	283	1076	685	620	620	0.000	0.000	404	281	0	0	368	252	0	0	100	1	
4	9	10	06: A-01   EMPTY	EMPTY	17748	7336	100	46	46	4	46	47	5	11	2	0	17	20	6	15	16	4	35	26	0	0	0	0	0	0	0	0	0	0	0	0	0	0	0	0	0	0	0	0	0	0	0	0	0	0	0.000	0.000	0.000	0.000	0.000	0.000	0.000	0.000	0.000	0.000	0.000	0.000	0.000	0.000	283	1076	2	5	5	0.000	0.000	0	2	0	0	0	5	0	0	-75	1	
4	10	10	06: A-04   LM00001668	lmo1902	17998	7336	100	115	111	41	46	46	5	90	87	0	96	86	32	16	17	4	94	90	0	0	0	0	0	0	0	0	0	0	0	0	0	0	0	0	0	0	0	0	0	0	0	0	0	0	0.000	0.000	0.000	0.000	0.000	0.000	0.000	0.000	0.000	0.000	0.000	0.000	0.000	0.000	283	1076	149	135	135	0.000	0.000	69	80	0	0	65	70	0	0	100	1	
4	11	10	06: A-07   LM00001670	lmo1905	18248	7336	100	156	138	63	47	49	26	73	68	0	211	188	110	16	21	75	73	67	0	0	0	0	0	0	0	0	0	0	0	0	0	0	0	0	0	0	0	0	0	0	0	0	0	0	0.000	0.000	0.000	0.000	0.000	0.000	0.000	0.000	0.000	0.000	0.000	0.000	0.000	0.000	283	1076	304	263	263	0.000	0.000	109	195	0	0	91	172	0	0	100	1	
4	12	10	06: A-10   LM00001673	lmo1908	18498	7336	100	73	75	17	46	47	5	96	86	0	85	81	23	16	17	7	93	93	0	0	0	0	0	0	0	0	0	0	0	0	0	0	0	0	0	0	0	0	0	0	0	0	0	0	0.000	0.000	0.000	0.000	0.000	0.000	0.000	0.000	0.000	0.000	0.000	0.000	0.000	0.000	283	1076	96	94	94	0.000	0.000	27	69	0	0	29	65	0	0	100	1	
4	13	10	06: A-13   LM00000512	lmo1911	18748	7336	100	63	63	12	48	49	6	75	60	0	83	75	31	16	18	9	83	81	0	0	0	0	0	0	0	0	0	0	0	0	0	0	0	0	0	0	0	0	0	0	0	0	0	0	0.000	0.000	0.000	0.000	0.000	0.000	0.000	0.000	0.000	0.000	0.000	0.000	0.000	0.000	283	1076	82	74	74	0.000	0.000	15	67	0	0	15	59	0	0	100	1	
4	14	10	06: A-16   LM00000514	lmo1914	18998	7336	100	236	216	102	46	47	5	95	90	0	319	271	132	17	17	5	93	89	0	0	0	0	0	0	0	0	0	0	0	0	0	0	0	0	0	0	0	0	0	0	0	0	0	0	0.000	0.000	0.000	0.000	0.000	0.000	0.000	0.000	0.000	0.000	0.000	0.000	0.000	0.000	283	1076	492	424	424	0.000	0.000	190	302	0	0	170	254	0	0	100	1	
4	15	10	06: A-19   LM00001676	lmo1917	19248	7336	100	192	178	97	47	47	5	82	78	0	304	246	151	17	18	5	84	79	0	0	0	0	0	0	0	0	0	0	0	0	0	0	0	0	0	0	0	0	0	0	0	0	0	0	0.000	0.000	0.000	0.000	0.000	0.000	0.000	0.000	0.000	0.000	0.000	0.000	0.000	0.000	283	1076	432	360	360	0.000	0.000	145	287	0	0	131	229	0	0	100	1	
4	16	10	06: A-22   LM00001679	lmo1920	19498	7336	100	62	65	13	47	47	6	82	60	0	88	76	35	17	18	6	81	78	0	0	0	0	0	0	0	0	0	0	0	0	0	0	0	0	0	0	0	0	0	0	0	0	0	0	0.000	0.000	0.000	0.000	0.000	0.000	0.000	0.000	0.000	0.000	0.000	0.000	0.000	0.000	283	1076	86	77	77	0.000	0.000	15	71	0	0	18	59	0	0	100	1	
4	17	10	06: E-01   LM00000534	lmo1993	19748	7336	100	116	109	40	46	47	6	84	81	0	108	94	41	16	17	5	86	82	0	0	0	0	0	0	0	0	0	0	0	0	0	0	0	0	0	0	0	0	0	0	0	0	0	0	0.000	0.000	0.000	0.000	0.000	0.000	0.000	0.000	0.000	0.000	0.000	0.000	0.000	0.000	283	1076	162	141	141	0.000	0.000	70	92	0	0	63	78	0	0	100	1	
4	1	11	06: E-04   LM00001719	lmo1996	15748	7586	100	93	91	29	45	46	5	83	78	0	85	74	28	15	15	3	94	89	0	0	0	0	0	0	0	0	0	0	0	0	0	0	0	0	0	0	0	0	0	0	0	0	0	0	0.000	0.000	0.000	0.000	0.000	0.000	0.000	0.000	0.000	0.000	0.000	0.000	0.000	0.000	283	1076	118	105	105	0.000	0.000	48	70	0	0	46	59	0	0	100	1	
4	2	11	06: E-07   LM00002616	lmo1999	15998	7586	100	97	94	35	46	46	5	84	78	0	152	125	66	15	15	3	91	86	0	0	0	0	0	0	0	0	0	0	0	0	0	0	0	0	0	0	0	0	0	0	0	0	0	0	0.000	0.000	0.000	0.000	0.000	0.000	0.000	0.000	0.000	0.000	0.000	0.000	0.000	0.000	283	1076	188	158	158	0.000	0.000	51	137	0	0	48	110	0	0	100	1	
4	3	11	06: E-10   LM00001724	lmo2002	16248	7586	100	287	269	109	46	46	5	95	92	0	156	144	54	15	15	4	97	95	0	0	0	0	0	0	0	0	0	0	0	0	0	0	0	0	0	0	0	0	0	0	0	0	0	0	0.000	0.000	0.000	0.000	0.000	0.000	0.000	0.000	0.000	0.000	0.000	0.000	0.000	0.000	283	1076	382	352	352	0.000	0.000	241	141	0	0	223	129	0	0	100	1	
4	4	11	06: E-13   LM00001726	lmo2005	16498	7586	100	54	55	6	46	47	5	70	35	0	74	70	13	15	16	5	99	99	0	0	0	0	0	0	0	0	0	0	0	0	0	0	0	0	0	0	0	0	0	0	0	0	0	0	0.000	0.000	0.000	0.000	0.000	0.000	0.000	0.000	0.000	0.000	0.000	0.000	0.000	0.000	283	1076	67	64	64	0.000	0.000	8	59	0	0	9	55	0	0	100	1	
4	5	11	06: E-16   LM00000537	lmo2008	16748	7586	100	58	59	10	46	46	5	77	56	0	73	69	22	15	16	7	91	89	0	0	0	0	0	0	0	0	0	0	0	0	0	0	0	0	0	0	0	0	0	0	0	0	0	0	0.000	0.000	0.000	0.000	0.000	0.000	0.000	0.000	0.000	0.000	0.000	0.000	0.000	0.000	283	1076	70	67	67	0.000	0.000	12	58	0	0	13	54	0	0	100	1	
4	6	11	06: E-19   LM00001729	lmo2011	16998	7586	100	73	72	19	45	46	5	80	75	0	79	68	28	15	16	5	86	82	0	0	0	0	0	0	0	0	0	0	0	0	0	0	0	0	0	0	0	0	0	0	0	0	0	0	0.000	0.000	0.000	0.000	0.000	0.000	0.000	0.000	0.000	0.000	0.000	0.000	0.000	0.000	283	1076	92	80	80	0.000	0.000	28	64	0	0	27	53	0	0	100	1	
4	7	11	06: E-22   LM00001731	lmo2014	17248	7586	100	57	58	9	46	46	5	77	53	0	72	69	19	15	16	3	97	95	0	0	0	0	0	0	0	0	0	0	0	0	0	0	0	0	0	0	0	0	0	0	0	0	0	0	0.000	0.000	0.000	0.000	0.000	0.000	0.000	0.000	0.000	0.000	0.000	0.000	0.000	0.000	283	1076	68	66	66	0.000	0.000	11	57	0	0	12	54	0	0	100	1	
4	8	11	06: I-01   LM00001772	lmo2089	17498	7586	100	177	154	66	46	47	6	88	84	0	200	167	90	16	16	4	85	82	0	0	0	0	0	0	0	0	0	0	0	0	0	0	0	0	0	0	0	0	0	0	0	0	0	0	0.000	0.000	0.000	0.000	0.000	0.000	0.000	0.000	0.000	0.000	0.000	0.000	0.000	0.000	283	1076	315	259	259	0.000	0.000	131	184	0	0	108	151	0	0	100	1	
4	9	11	06: I-04   LM00002633	lmo2092	17748	7586	100	440	368	183	46	46	5	94	89	0	399	339	173	15	16	3	92	89	0	0	0	0	0	0	0	0	0	0	0	0	0	0	0	0	0	0	0	0	0	0	0	0	0	0	0.000	0.000	0.000	0.000	0.000	0.000	0.000	0.000	0.000	0.000	0.000	0.000	0.000	0.000	283	1076	778	646	646	0.000	0.000	394	384	0	0	322	324	0	0	100	1	
4	10	11	06: I-07   LM00000558	lmo2095	17998	7586	100	71	70	15	46	46	6	84	77	0	93	82	33	15	16	3	90	87	0	0	0	0	0	0	0	0	0	0	0	0	0	0	0	0	0	0	0	0	0	0	0	0	0	0	0.000	0.000	0.000	0.000	0.000	0.000	0.000	0.000	0.000	0.000	0.000	0.000	0.000	0.000	283	1076	103	91	91	0.000	0.000	25	78	0	0	24	67	0	0	100	1	
4	11	11	06: I-10   LM00000559	lmo2098	18248	7586	100	55	57	9	46	47	6	66	45	0	80	76	25	15	16	4	95	92	0	0	0	0	0	0	0	0	0	0	0	0	0	0	0	0	0	0	0	0	0	0	0	0	0	0	0.000	0.000	0.000	0.000	0.000	0.000	0.000	0.000	0.000	0.000	0.000	0.000	0.000	0.000	283	1076	74	72	72	0.000	0.000	9	65	0	0	11	61	0	0	100	1	
4	12	11	06: I-13   LM00000561	lmo2101	18498	7586	100	94	92	33	46	47	9	79	73	0	94	81	38	16	17	8	81	79	0	0	0	0	0	0	0	0	0	0	0	0	0	0	0	0	0	0	0	0	0	0	0	0	0	0	0.000	0.000	0.000	0.000	0.000	0.000	0.000	0.000	0.000	0.000	0.000	0.000	0.000	0.000	283	1076	126	111	111	0.000	0.000	48	78	0	0	46	65	0	0	100	1	
4	13	11	06: I-16   LM00001778	lmo2104	18748	7586	100	131	123	46	47	48	6	87	82	0	82	73	28	16	16	6	86	85	0	0	0	0	0	0	0	0	0	0	0	0	0	0	0	0	0	0	0	0	0	0	0	0	0	0	0.000	0.000	0.000	0.000	0.000	0.000	0.000	0.000	0.000	0.000	0.000	0.000	0.000	0.000	283	1076	150	133	133	0.000	0.000	84	66	0	0	76	57	0	0	100	1	
4	14	11	06: I-19   LM00001781	lmo2107	18998	7586	100	60	61	17	45	46	6	80	64	0	88	81	62	16	17	10	84	78	0	0	0	0	0	0	0	0	0	0	0	0	0	0	0	0	0	0	0	0	0	0	0	0	0	0	0.000	0.000	0.000	0.000	0.000	0.000	0.000	0.000	0.000	0.000	0.000	0.000	0.000	0.000	283	1076	87	81	81	0.000	0.000	15	72	0	0	16	65	0	0	100	1	
4	15	11	06: I-22   LM00001783	lmo2110	19248	7586	100	210	186	88	47	48	6	83	79	0	152	138	68	17	18	11	83	81	0	0	0	0	0	0	0	0	0	0	0	0	0	0	0	0	0	0	0	0	0	0	0	0	0	0	0.000	0.000	0.000	0.000	0.000	0.000	0.000	0.000	0.000	0.000	0.000	0.000	0.000	0.000	283	1076	298	260	260	0.000	0.000	163	135	0	0	139	121	0	0	100	1	
4	16	11	06: M-01   LM00001820	lmo2185	19498	7586	100	59	61	10	45	46	5	87	73	0	83	85	27	17	17	4	99	96	0	0	0	0	0	0	0	0	0	0	0	0	0	0	0	0	0	0	0	0	0	0	0	0	0	0	0.000	0.000	0.000	0.000	0.000	0.000	0.000	0.000	0.000	0.000	0.000	0.000	0.000	0.000	283	1076	80	84	84	0.000	0.000	14	66	0	0	16	68	0	0	100	1	
4	17	11	06: M-04   LM00001822	lmo2188	19748	7586	100	146	136	71	46	46	4	80	76	0	194	166	106	16	16	3	84	80	0	0	0	0	0	0	0	0	0	0	0	0	0	0	0	0	0	0	0	0	0	0	0	0	0	0	0.000	0.000	0.000	0.000	0.000	0.000	0.000	0.000	0.000	0.000	0.000	0.000	0.000	0.000	283	1076	278	240	240	0.000	0.000	100	178	0	0	90	150	0	0	100	1	
4	1	12	06: M-07   LM00000589	lmo2191	15748	7836	100	1183	973	493	46	46	4	93	91	0	2110	1762	875	15	16	3	94	93	0	0	0	0	0	0	0	0	0	0	0	0	0	0	0	0	0	0	0	0	0	0	0	0	0	0	0.000	0.000	0.000	0.000	0.000	0.000	0.000	0.000	0.000	0.000	0.000	0.000	0.000	0.000	283	1076	3232	2674	2674	0.000	0.000	1137	2095	0	0	927	1747	0	0	100	1	
4	2	12	06: M-10   LM00001823	lmo2194	15998	7836	100	2604	2273	1106	46	47	5	99	96	0	2069	1853	846	15	15	3	100	100	0	0	0	0	0	0	0	0	0	0	0	0	0	0	0	0	0	0	0	0	0	0	0	0	0	0	0.000	0.000	0.000	0.000	0.000	0.000	0.000	0.000	0.000	0.000	0.000	0.000	0.000	0.000	283	1076	4612	4065	4065	0.000	0.000	2558	2054	0	0	2227	1838	0	0	100	1	
4	3	12	06: M-13   LM00002649	lmo2197	16248	7836	100	63	63	13	45	46	5	85	73	0	72	69	21	15	16	7	93	90	0	0	0	0	0	0	0	0	0	0	0	0	0	0	0	0	0	0	0	0	0	0	0	0	0	0	0.000	0.000	0.000	0.000	0.000	0.000	0.000	0.000	0.000	0.000	0.000	0.000	0.000	0.000	283	1076	75	72	72	0.000	0.000	18	57	0	0	18	54	0	0	100	1	
4	4	12	06: M-16   LM00001825	lmo2200	16498	7836	100	408	352	164	46	46	6	92	90	0	549	476	219	15	15	6	93	90	0	0	0	0	0	0	0	0	0	0	0	0	0	0	0	0	0	0	0	0	0	0	0	0	0	0	0.000	0.000	0.000	0.000	0.000	0.000	0.000	0.000	0.000	0.000	0.000	0.000	0.000	0.000	283	1076	896	767	767	0.000	0.000	362	534	0	0	306	461	0	0	100	1	
4	5	12	06: M-19   LM00001828	lmo2203	16748	7836	100	81	78	22	45	46	5	86	77	0	102	89	41	15	16	3	89	84	0	0	0	0	0	0	0	0	0	0	0	0	0	0	0	0	0	0	0	0	0	0	0	0	0	0	0.000	0.000	0.000	0.000	0.000	0.000	0.000	0.000	0.000	0.000	0.000	0.000	0.000	0.000	283	1076	123	107	107	0.000	0.000	36	87	0	0	33	74	0	0	100	1	
4	6	12	06: M-22   LM00001830	lmo2206	16998	7836	100	186	177	69	45	46	5	95	93	0	215	195	75	15	15	3	96	95	0	0	0	0	0	0	0	0	0	0	0	0	0	0	0	0	0	0	0	0	0	0	0	0	0	0	0.000	0.000	0.000	0.000	0.000	0.000	0.000	0.000	0.000	0.000	0.000	0.000	0.000	0.000	283	1076	341	312	312	0.000	0.000	141	200	0	0	132	180	0	0	100	1	
4	7	12	07: A-01   EMPTY	EMPTY	17248	7836	100	47	47	5	46	47	5	16	5	0	17	19	6	16	16	4	31	21	0	0	0	0	0	0	0	0	0	0	0	0	0	0	0	0	0	0	0	0	0	0	0	0	0	0	0.000	0.000	0.000	0.000	0.000	0.000	0.000	0.000	0.000	0.000	0.000	0.000	0.000	0.000	283	1076	2	4	4	0.000	0.000	1	1	0	0	1	3	0	0	-75	1	
4	8	12	07: A-04   LM00002677	lmo2282	17498	7836	100	57	58	8	46	47	5	79	58	0	73	67	20	15	16	3	96	93	0	0	0	0	0	0	0	0	0	0	0	0	0	0	0	0	0	0	0	0	0	0	0	0	0	0	0.000	0.000	0.000	0.000	0.000	0.000	0.000	0.000	0.000	0.000	0.000	0.000	0.000	0.000	283	1076	69	64	64	0.000	0.000	11	58	0	0	12	52	0	0	100	1	
4	9	12	07: A-07   LM00002680	lmo2285	17748	7836	100	53	53	7	47	47	5	52	23	0	72	64	24	15	16	3	91	85	0	0	0	0	0	0	0	0	0	0	0	0	0	0	0	0	0	0	0	0	0	0	0	0	0	0	0.000	0.000	0.000	0.000	0.000	0.000	0.000	0.000	0.000	0.000	0.000	0.000	0.000	0.000	283	1076	63	55	55	0.000	0.000	6	57	0	0	6	49	0	0	100	1	
4	10	12	07: A-10   LM00000610	lmo2288	17998	7836	100	50	51	6	46	47	6	38	8	0	86	80	35	15	16	7	86	84	0	0	0	0	0	0	0	0	0	0	0	0	0	0	0	0	0	0	0	0	0	0	0	0	0	0	0.000	0.000	0.000	0.000	0.000	0.000	0.000	0.000	0.000	0.000	0.000	0.000	0.000	0.000	283	1076	75	70	70	0.000	0.000	4	71	0	0	5	65	0	0	100	1	
4	11	12	07: A-13   LM00000612	lmo2291	18248	7836	100	56	57	12	46	46	5	80	51	0	1143	1049	370	15	16	9	96	95	0	0	0	0	0	0	0	0	0	0	0	0	0	0	0	0	0	0	0	0	0	0	0	0	0	0	0.000	0.000	0.000	0.000	0.000	0.000	0.000	0.000	0.000	0.000	0.000	0.000	0.000	0.000	283	1076	1138	1045	1045	0.000	0.000	10	1128	0	0	11	1034	0	0	100	1	
4	12	12	07: A-16   LM00001864	lmo2294	18498	7836	100	49	50	7	47	48	6	27	10	0	352	307	182	16	17	5	83	81	0	0	0	0	0	0	0	0	0	0	0	0	0	0	0	0	0	0	0	0	0	0	0	0	0	0	0.000	0.000	0.000	0.000	0.000	0.000	0.000	0.000	0.000	0.000	0.000	0.000	0.000	0.000	283	1076	338	294	294	0.000	0.000	2	336	0	0	3	291	0	0	100	1	
4	13	12	07: A-19   LM00001866	lmo2297	18748	7836	100	52	54	7	47	48	9	37	6	0	72	66	22	15	18	39	80	5	0	0	0	0	0	0	0	0	0	0	0	0	0	0	0	0	0	0	0	0	0	0	0	0	0	0	0.000	0.000	0.000	0.000	0.000	0.000	0.000	0.000	0.000	0.000	0.000	0.000	0.000	0.000	283	1076	62	58	58	0.000	0.000	5	57	0	0	7	51	0	0	100	1	
4	14	12	07: A-22   LM00000616	lmo2300	18998	7836	100	52	53	6	46	46	5	57	24	0	75	70	23	16	17	3	92	90	0	0	0	0	0	0	0	0	0	0	0	0	0	0	0	0	0	0	0	0	0	0	0	0	0	0	0.000	0.000	0.000	0.000	0.000	0.000	0.000	0.000	0.000	0.000	0.000	0.000	0.000	0.000	283	1076	65	61	61	0.000	0.000	6	59	0	0	7	54	0	0	100	1	
4	15	12	07: E-01   LM00001895	lmo2373	19248	7836	100	1917	1601	759	47	48	6	96	92	0	1112	965	423	17	17	4	96	95	0	0	0	0	0	0	0	0	0	0	0	0	0	0	0	0	0	0	0	0	0	0	0	0	0	0	0.000	0.000	0.000	0.000	0.000	0.000	0.000	0.000	0.000	0.000	0.000	0.000	0.000	0.000	283	1076	2965	2502	2502	0.000	0.000	1870	1095	0	0	1554	948	0	0	100	1	
4	16	12	07: E-04   LM00001898	lmo2376	19498	7836	100	140	128	48	46	46	5	88	82	0	254	214	103	16	17	3	96	92	0	0	0	0	0	0	0	0	0	0	0	0	0	0	0	0	0	0	0	0	0	0	0	0	0	0	0.000	0.000	0.000	0.000	0.000	0.000	0.000	0.000	0.000	0.000	0.000	0.000	0.000	0.000	283	1076	332	280	280	0.000	0.000	94	238	0	0	82	198	0	0	100	1	
4	17	12	07: E-07   LM00001899	lmo2379	19748	7836	100	187	176	88	46	46	4	87	82	0	260	229	107	16	16	2	98	94	0	0	0	0	0	0	0	0	0	0	0	0	0	0	0	0	0	0	0	0	0	0	0	0	0	0	0.000	0.000	0.000	0.000	0.000	0.000	0.000	0.000	0.000	0.000	0.000	0.000	0.000	0.000	283	1076	385	343	343	0.000	0.000	141	244	0	0	130	213	0	0	100	1	
4	1	13	07: E-10   LM00001901	lmo2382	15748	8086	100	163	149	70	46	46	5	83	79	0	340	283	152	15	15	5	86	84	0	0	0	0	0	0	0	0	0	0	0	0	0	0	0	0	0	0	0	0	0	0	0	0	0	0	0.000	0.000	0.000	0.000	0.000	0.000	0.000	0.000	0.000	0.000	0.000	0.000	0.000	0.000	283	1076	442	371	371	0.000	0.000	117	325	0	0	103	268	0	0	100	1	
4	2	13	07: E-13   LM00001903	lmo2385	15998	8086	100	83	79	20	45	46	5	91	81	0	86	73	34	15	15	3	84	81	0	0	0	0	0	0	0	0	0	0	0	0	0	0	0	0	0	0	0	0	0	0	0	0	0	0	0.000	0.000	0.000	0.000	0.000	0.000	0.000	0.000	0.000	0.000	0.000	0.000	0.000	0.000	283	1076	109	92	92	0.000	0.000	38	71	0	0	34	58	0	0	100	1	
4	3	13	07: E-16   LM00001904	lmo2388	16248	8086	100	114	110	35	46	47	5	93	90	0	134	123	52	15	15	3	93	90	0	0	0	0	0	0	0	0	0	0	0	0	0	0	0	0	0	0	0	0	0	0	0	0	0	0	0.000	0.000	0.000	0.000	0.000	0.000	0.000	0.000	0.000	0.000	0.000	0.000	0.000	0.000	283	1076	187	172	172	0.000	0.000	68	119	0	0	64	108	0	0	100	1	
4	4	13	07: E-19   LM00001905	lmo2391	16498	8086	100	811	656	329	46	46	4	91	89	0	970	800	390	15	15	2	93	92	0	0	0	0	0	0	0	0	0	0	0	0	0	0	0	0	0	0	0	0	0	0	0	0	0	0	0.000	0.000	0.000	0.000	0.000	0.000	0.000	0.000	0.000	0.000	0.000	0.000	0.000	0.000	283	1076	1720	1395	1395	0.000	0.000	765	955	0	0	610	785	0	0	100	1	
4	5	13	07: E-22   LM00002846	lmo2394	16748	8086	100	51	52	6	46	46	5	51	31	0	75	60	31	15	16	5	79	69	0	0	0	0	0	0	0	0	0	0	0	0	0	0	0	0	0	0	0	0	0	0	0	0	0	0	0.000	0.000	0.000	0.000	0.000	0.000	0.000	0.000	0.000	0.000	0.000	0.000	0.000	0.000	283	1076	65	51	51	0.000	0.000	5	60	0	0	6	45	0	0	100	1	
4	6	13	07: I-01   LM00001936	lmo2469	16998	8086	100	107	102	30	45	46	5	92	87	0	304	267	118	15	16	4	96	94	0	0	0	0	0	0	0	0	0	0	0	0	0	0	0	0	0	0	0	0	0	0	0	0	0	0	0.000	0.000	0.000	0.000	0.000	0.000	0.000	0.000	0.000	0.000	0.000	0.000	0.000	0.000	283	1076	351	309	309	0.000	0.000	62	289	0	0	57	252	0	0	100	1	
4	7	13	07: I-04   LM00001938	lmo2472	17248	8086	100	285	263	140	46	46	5	87	83	0	208	182	103	16	17	4	85	83	0	0	0	0	0	0	0	0	0	0	0	0	0	0	0	0	0	0	0	0	0	0	0	0	0	0	0.000	0.000	0.000	0.000	0.000	0.000	0.000	0.000	0.000	0.000	0.000	0.000	0.000	0.000	283	1076	431	383	383	0.000	0.000	239	192	0	0	217	166	0	0	100	1	
4	8	13	07: I-07   LM00001940	lmo2475	17498	8086	100	131	122	53	46	47	5	81	78	0	137	122	61	15	16	4	88	87	0	0	0	0	0	0	0	0	0	0	0	0	0	0	0	0	0	0	0	0	0	0	0	0	0	0	0.000	0.000	0.000	0.000	0.000	0.000	0.000	0.000	0.000	0.000	0.000	0.000	0.000	0.000	283	1076	207	183	183	0.000	0.000	85	122	0	0	76	107	0	0	100	1	
4	9	13	07: I-10   LM00001942	lmo2478	17748	8086	100	94	92	28	46	47	5	87	83	0	162	138	65	15	16	5	89	84	0	0	0	0	0	0	0	0	0	0	0	0	0	0	0	0	0	0	0	0	0	0	0	0	0	0	0.000	0.000	0.000	0.000	0.000	0.000	0.000	0.000	0.000	0.000	0.000	0.000	0.000	0.000	283	1076	195	169	169	0.000	0.000	48	147	0	0	46	123	0	0	100	1	
4	10	13	07: I-13   LM00001944	lmo2481	17998	8086	100	149	136	63	47	47	5	87	77	0	177	147	79	16	16	4	87	82	0	0	0	0	0	0	0	0	0	0	0	0	0	0	0	0	0	0	0	0	0	0	0	0	0	0	0.000	0.000	0.000	0.000	0.000	0.000	0.000	0.000	0.000	0.000	0.000	0.000	0.000	0.000	283	1076	263	220	220	0.000	0.000	102	161	0	0	89	131	0	0	100	1	
4	11	13	07: I-16   LM00001947	lmo2484	18248	8086	100	614	501	253	47	47	6	92	88	0	1171	971	493	15	16	6	94	89	0	0	0	0	0	0	0	0	0	0	0	0	0	0	0	0	0	0	0	0	0	0	0	0	0	0	0.000	0.000	0.000	0.000	0.000	0.000	0.000	0.000	0.000	0.000	0.000	0.000	0.000	0.000	283	1076	1723	1410	1410	0.000	0.000	567	1156	0	0	454	956	0	0	100	1	
4	12	13	07: I-19   LM00001949	lmo2487	18498	8086	100	437	383	208	46	47	5	88	82	0	1706	1415	783	15	16	4	88	85	0	0	0	0	0	0	0	0	0	0	0	0	0	0	0	0	0	0	0	0	0	0	0	0	0	0	0.000	0.000	0.000	0.000	0.000	0.000	0.000	0.000	0.000	0.000	0.000	0.000	0.000	0.000	283	1076	2082	1737	1737	0.000	0.000	391	1691	0	0	337	1400	0	0	100	1	
4	13	13	07: I-22   LM00002735	lmo2490	18748	8086	100	77	78	24	46	47	7	82	78	0	71	66	29	16	16	3	84	80	0	0	0	0	0	0	0	0	0	0	0	0	0	0	0	0	0	0	0	0	0	0	0	0	0	0	0.000	0.000	0.000	0.000	0.000	0.000	0.000	0.000	0.000	0.000	0.000	0.000	0.000	0.000	283	1076	86	82	82	0.000	0.000	31	55	0	0	32	50	0	0	100	1	
4	14	13	07: M-01   LM00001987	lmo2565	18998	8086	100	117	113	41	46	47	5	89	84	0	138	121	53	16	17	4	89	86	0	0	0	0	0	0	0	0	0	0	0	0	0	0	0	0	0	0	0	0	0	0	0	0	0	0	0.000	0.000	0.000	0.000	0.000	0.000	0.000	0.000	0.000	0.000	0.000	0.000	0.000	0.000	283	1076	193	172	172	0.000	0.000	71	122	0	0	67	105	0	0	100	1	
4	15	13	07: M-04   LM00001989	lmo2568	19248	8086	100	87	86	27	47	47	5	83	79	0	305	254	155	16	16	3	92	86	0	0	0	0	0	0	0	0	0	0	0	0	0	0	0	0	0	0	0	0	0	0	0	0	0	0	0.000	0.000	0.000	0.000	0.000	0.000	0.000	0.000	0.000	0.000	0.000	0.000	0.000	0.000	283	1076	329	277	277	0.000	0.000	40	289	0	0	39	238	0	0	100	1	
4	16	13	07: M-07   LM00000689	lmo2571	19498	8086	100	2135	1869	1092	46	47	5	94	90	0	1255	1073	597	15	16	2	93	90	0	0	0	0	0	0	0	0	0	0	0	0	0	0	0	0	0	0	0	0	0	0	0	0	0	0	0.000	0.000	0.000	0.000	0.000	0.000	0.000	0.000	0.000	0.000	0.000	0.000	0.000	0.000	283	1076	3329	2881	2881	0.000	0.000	2089	1240	0	0	1823	1058	0	0	100	1	
4	17	13	07: M-10   LM00001991	lmo2574	19748	8086	100	573	463	237	46	46	5	88	85	0	179	160	74	16	16	3	95	93	0	0	0	0	0	0	0	0	0	0	0	0	0	0	0	0	0	0	0	0	0	0	0	0	0	0	0.000	0.000	0.000	0.000	0.000	0.000	0.000	0.000	0.000	0.000	0.000	0.000	0.000	0.000	283	1076	690	561	561	0.000	0.000	527	163	0	0	417	144	0	0	100	1	
4	1	14	07: M-13   LM00001993	lmo2577	15748	8336	100	52	52	6	46	47	4	64	24	0	69	62	18	14	15	3	97	95	0	0	0	0	0	0	0	0	0	0	0	0	0	0	0	0	0	0	0	0	0	0	0	0	0	0	0.000	0.000	0.000	0.000	0.000	0.000	0.000	0.000	0.000	0.000	0.000	0.000	0.000	0.000	283	1076	61	54	54	0.000	0.000	6	55	0	0	6	48	0	0	100	1	
4	2	14	07: M-16   LM00002755	lmo2580	15998	8336	100	83	81	24	47	46	5	85	77	0	85	73	36	15	15	2	88	84	0	0	0	0	0	0	0	0	0	0	0	0	0	0	0	0	0	0	0	0	0	0	0	0	0	0	0.000	0.000	0.000	0.000	0.000	0.000	0.000	0.000	0.000	0.000	0.000	0.000	0.000	0.000	283	1076	106	92	92	0.000	0.000	36	70	0	0	34	58	0	0	100	1	
4	3	14	07: M-19   LM00001994	lmo2583	16248	8336	100	91	86	23	46	47	5	88	81	0	78	71	29	15	15	3	90	87	0	0	0	0	0	0	0	0	0	0	0	0	0	0	0	0	0	0	0	0	0	0	0	0	0	0	0.000	0.000	0.000	0.000	0.000	0.000	0.000	0.000	0.000	0.000	0.000	0.000	0.000	0.000	283	1076	108	96	96	0.000	0.000	45	63	0	0	40	56	0	0	100	1	
4	4	14	07: M-22   LM00001997	lmo2586	16498	8336	100	54	55	8	46	46	5	69	41	0	66	57	23	15	15	2	86	84	0	0	0	0	0	0	0	0	0	0	0	0	0	0	0	0	0	0	0	0	0	0	0	0	0	0	0.000	0.000	0.000	0.000	0.000	0.000	0.000	0.000	0.000	0.000	0.000	0.000	0.000	0.000	283	1076	59	51	51	0.000	0.000	8	51	0	0	9	42	0	0	100	1	
4	5	14	08: A-01   EMPTY	EMPTY	16748	8336	100	46	46	5	46	47	6	9	1	0	17	19	6	15	16	4	33	22	0	0	0	0	0	0	0	0	0	0	0	0	0	0	0	0	0	0	0	0	0	0	0	0	0	0	0.000	0.000	0.000	0.000	0.000	0.000	0.000	0.000	0.000	0.000	0.000	0.000	0.000	0.000	283	1076	2	4	4	0.000	0.000	0	2	0	0	0	4	0	0	-75	1	
4	6	14	08: A-04   LM00002017	lmo2662	16998	8336	100	51	51	7	46	47	5	49	21	0	69	61	23	14	15	2	89	87	0	0	0	0	0	0	0	0	0	0	0	0	0	0	0	0	0	0	0	0	0	0	0	0	0	0	0.000	0.000	0.000	0.000	0.000	0.000	0.000	0.000	0.000	0.000	0.000	0.000	0.000	0.000	283	1076	60	52	52	0.000	0.000	5	55	0	0	5	47	0	0	100	1	
4	7	14	08: A-07   LM00000736	lmo2665	17248	8336	100	72	73	22	46	46	5	82	70	0	190	165	95	16	16	5	83	81	0	0	0	0	0	0	0	0	0	0	0	0	0	0	0	0	0	0	0	0	0	0	0	0	0	0	0.000	0.000	0.000	0.000	0.000	0.000	0.000	0.000	0.000	0.000	0.000	0.000	0.000	0.000	283	1076	200	176	176	0.000	0.000	26	174	0	0	27	149	0	0	100	1	
4	8	14	08: A-10   LM00000738	lmo2668	17498	8336	100	257	238	132	46	47	6	86	80	0	552	469	278	15	16	5	88	85	0	0	0	0	0	0	0	0	0	0	0	0	0	0	0	0	0	0	0	0	0	0	0	0	0	0	0.000	0.000	0.000	0.000	0.000	0.000	0.000	0.000	0.000	0.000	0.000	0.000	0.000	0.000	283	1076	748	646	646	0.000	0.000	211	537	0	0	192	454	0	0	100	1	
4	9	14	08: A-13   LM00002767	lmo2671	17748	8336	100	468	408	220	46	47	5	91	88	0	414	353	179	15	16	4	93	90	0	0	0	0	0	0	0	0	0	0	0	0	0	0	0	0	0	0	0	0	0	0	0	0	0	0	0.000	0.000	0.000	0.000	0.000	0.000	0.000	0.000	0.000	0.000	0.000	0.000	0.000	0.000	283	1076	821	700	700	0.000	0.000	422	399	0	0	362	338	0	0	100	1	
4	10	14	08: A-16   LM00002020	lmo2674	17998	8336	100	1143	983	497	46	47	5	94	92	0	2980	2675	1296	15	16	3	96	94	0	0	0	0	0	0	0	0	0	0	0	0	0	0	0	0	0	0	0	0	0	0	0	0	0	0	0.000	0.000	0.000	0.000	0.000	0.000	0.000	0.000	0.000	0.000	0.000	0.000	0.000	0.000	283	1076	4062	3597	3597	0.000	0.000	1097	2965	0	0	937	2660	0	0	100	1	
4	11	14	08: A-19   LM00000741	lmo2677	18248	8336	100	110	110	33	46	46	5	96	92	0	128	121	40	16	16	5	98	95	0	0	0	0	0	0	0	0	0	0	0	0	0	0	0	0	0	0	0	0	0	0	0	0	0	0	0.000	0.000	0.000	0.000	0.000	0.000	0.000	0.000	0.000	0.000	0.000	0.000	0.000	0.000	283	1076	176	169	169	0.000	0.000	64	112	0	0	64	105	0	0	100	1	
4	12	14	08: A-22   LM00002024	lmo2680	18498	8336	100	108	103	38	45	46	10	80	76	0	151	137	68	15	16	7	86	82	0	0	0	0	0	0	0	0	0	0	0	0	0	0	0	0	0	0	0	0	0	0	0	0	0	0	0.000	0.000	0.000	0.000	0.000	0.000	0.000	0.000	0.000	0.000	0.000	0.000	0.000	0.000	283	1076	199	180	180	0.000	0.000	63	136	0	0	58	122	0	0	100	1	
4	13	14	08: E-01   LM00002779	lmo2753	18748	8336	100	54	55	7	45	46	5	75	44	0	79	70	27	16	17	4	89	84	0	0	0	0	0	0	0	0	0	0	0	0	0	0	0	0	0	0	0	0	0	0	0	0	0	0	0.000	0.000	0.000	0.000	0.000	0.000	0.000	0.000	0.000	0.000	0.000	0.000	0.000	0.000	283	1076	72	64	64	0.000	0.000	9	63	0	0	10	54	0	0	100	1	
4	14	14	08: E-04   LM00002781	lmo2756	18998	8336	100	253	212	107	47	47	5	84	78	0	266	224	128	16	17	3	87	84	0	0	0	0	0	0	0	0	0	0	0	0	0	0	0	0	0	0	0	0	0	0	0	0	0	0	0.000	0.000	0.000	0.000	0.000	0.000	0.000	0.000	0.000	0.000	0.000	0.000	0.000	0.000	283	1076	456	373	373	0.000	0.000	206	250	0	0	165	208	0	0	100	1	
4	15	14	08: E-07   LM00002061	lmo2759	19248	8336	100	209	195	86	47	47	5	89	86	0	263	224	105	15	16	3	94	89	0	0	0	0	0	0	0	0	0	0	0	0	0	0	0	0	0	0	0	0	0	0	0	0	0	0	0.000	0.000	0.000	0.000	0.000	0.000	0.000	0.000	0.000	0.000	0.000	0.000	0.000	0.000	283	1076	410	357	357	0.000	0.000	162	248	0	0	148	209	0	0	100	1	
4	16	14	08: E-10   LM00002063	lmo2762	19498	8336	100	52	53	7	46	46	4	58	42	0	69	63	22	15	15	2	94	92	0	0	0	0	0	0	0	0	0	0	0	0	0	0	0	0	0	0	0	0	0	0	0	0	0	0	0.000	0.000	0.000	0.000	0.000	0.000	0.000	0.000	0.000	0.000	0.000	0.000	0.000	0.000	283	1076	60	55	55	0.000	0.000	6	54	0	0	7	48	0	0	100	1	
4	17	14	08: E-13   LM00002065	lmo2765	19748	8336	100	55	56	10	46	47	5	69	46	0	90	75	34	16	16	3	91	83	0	0	0	0	0	0	0	0	0	0	0	0	0	0	0	0	0	0	0	0	0	0	0	0	0	0	0.000	0.000	0.000	0.000	0.000	0.000	0.000	0.000	0.000	0.000	0.000	0.000	0.000	0.000	283	1076	83	69	69	0.000	0.000	9	74	0	0	10	59	0	0	100	1	
4	1	15	08: E-16   LM00002782	lmo2768	15748	8586	100	112	114	52	46	46	5	81	77	0	123	105	54	15	15	3	86	82	0	0	0	0	0	0	0	0	0	0	0	0	0	0	0	0	0	0	0	0	0	0	0	0	0	0	0.000	0.000	0.000	0.000	0.000	0.000	0.000	0.000	0.000	0.000	0.000	0.000	0.000	0.000	283	1076	174	158	158	0.000	0.000	66	108	0	0	68	90	0	0	100	1	
4	2	15	08: E-19   LM00002784	lmo2771	15998	8586	100	64	64	12	46	47	5	83	72	0	114	101	46	15	15	2	91	88	0	0	0	0	0	0	0	0	0	0	0	0	0	0	0	0	0	0	0	0	0	0	0	0	0	0	0.000	0.000	0.000	0.000	0.000	0.000	0.000	0.000	0.000	0.000	0.000	0.000	0.000	0.000	283	1076	117	104	104	0.000	0.000	18	99	0	0	18	86	0	0	100	1	
4	3	15	08: E-22   LM00000773	lmo2774	16248	8586	100	54	57	11	45	46	4	68	51	0	68	60	25	15	15	3	85	82	0	0	0	0	0	0	0	0	0	0	0	0	0	0	0	0	0	0	0	0	0	0	0	0	0	0	0.000	0.000	0.000	0.000	0.000	0.000	0.000	0.000	0.000	0.000	0.000	0.000	0.000	0.000	283	1076	62	57	57	0.000	0.000	9	53	0	0	12	45	0	0	100	1	
4	4	15	08: I-01   LM00000803	lmo2849	16498	8586	100	56	56	8	45	45	4	76	59	0	93	81	31	14	15	3	93	89	0	0	0	0	0	0	0	0	0	0	0	0	0	0	0	0	0	0	0	0	0	0	0	0	0	0	0.000	0.000	0.000	0.000	0.000	0.000	0.000	0.000	0.000	0.000	0.000	0.000	0.000	0.000	283	1076	90	78	78	0.000	0.000	11	79	0	0	11	67	0	0	100	1	
4	5	15	08: I-04   LM00002804	lmo2852	16748	8586	100	62	67	19	46	46	5	79	69	0	146	127	64	15	16	6	84	80	0	0	0	0	0	0	0	0	0	0	0	0	0	0	0	0	0	0	0	0	0	0	0	0	0	0	0.000	0.000	0.000	0.000	0.000	0.000	0.000	0.000	0.000	0.000	0.000	0.000	0.000	0.000	283	1076	147	133	133	0.000	0.000	16	131	0	0	21	112	0	0	100	1	
4	6	15	08: I-07   LM00000808	lmo2855	16998	8586	100	388	338	198	46	46	5	89	84	0	540	451	266	15	16	3	86	85	0	0	0	0	0	0	0	0	0	0	0	0	0	0	0	0	0	0	0	0	0	0	0	0	0	0	0.000	0.000	0.000	0.000	0.000	0.000	0.000	0.000	0.000	0.000	0.000	0.000	0.000	0.000	283	1076	867	728	728	0.000	0.000	342	525	0	0	292	436	0	0	100	1	
4	7	15	09: A-01   EMPTY	EMPTY	17248	8586	100	46	47	4	45	46	5	13	3	0	19	21	8	15	16	4	39	29	0	0	0	0	0	0	0	0	0	0	0	0	0	0	0	0	0	0	0	0	0	0	0	0	0	0	0.000	0.000	0.000	0.000	0.000	0.000	0.000	0.000	0.000	0.000	0.000	0.000	0.000	0.000	283	1076	5	8	8	0.000	0.000	1	4	0	0	2	6	0	0	-75	1	
4	8	15	09: A-04   LM00001308	lmo1275	17498	8586	100	158	148	53	47	47	5	92	88	0	121	116	42	15	16	4	96	94	0	0	0	0	0	0	0	0	0	0	0	0	0	0	0	0	0	0	0	0	0	0	0	0	0	0	0.000	0.000	0.000	0.000	0.000	0.000	0.000	0.000	0.000	0.000	0.000	0.000	0.000	0.000	283	1076	217	202	202	0.000	0.000	111	106	0	0	101	101	0	0	100	1	
4	9	15	09: A-07   LM00002819	lmo1469	17748	8586	100	5494	4377	2603	47	47	5	97	94	0	5822	4688	2642	15	16	4	94	92	0	0	0	0	0	0	0	0	0	0	0	0	0	0	0	0	0	0	0	0	0	0	0	0	0	0	0.000	0.000	0.000	0.000	0.000	0.000	0.000	0.000	0.000	0.000	0.000	0.000	0.000	0.000	283	1076	11254	9003	9003	0.000	0.000	5447	5807	0	0	4330	4673	0	0	100	1	
4	10	15	09: A-10   LM00000452	lmo1657	17998	8586	100	1673	1401	709	48	48	5	95	92	0	1111	946	436	15	15	3	97	95	0	0	0	0	0	0	0	0	0	0	0	0	0	0	0	0	0	0	0	0	0	0	0	0	0	0	0.000	0.000	0.000	0.000	0.000	0.000	0.000	0.000	0.000	0.000	0.000	0.000	0.000	0.000	283	1076	2721	2284	2284	0.000	0.000	1625	1096	0	0	1353	931	0	0	100	1	
4	11	15	09: A-13   lmneg01	lmneg01	18248	8586	100	53	52	5	47	47	5	57	22	0	74	69	21	16	16	3	96	95	0	0	0	0	0	0	0	0	0	0	0	0	0	0	0	0	0	0	0	0	0	0	0	0	0	0	0.000	0.000	0.000	0.000	0.000	0.000	0.000	0.000	0.000	0.000	0.000	0.000	0.000	0.000	283	1076	64	58	58	0.000	0.000	6	58	0	0	5	53	0	0	100	1	
4	12	15	09: A-16   lmneg04	lmneg04	18498	8586	100	54	56	9	46	47	5	66	40	0	65	60	20	15	16	4	93	89	0	0	0	0	0	0	0	0	0	0	0	0	0	0	0	0	0	0	0	0	0	0	0	0	0	0	0.000	0.000	0.000	0.000	0.000	0.000	0.000	0.000	0.000	0.000	0.000	0.000	0.000	0.000	283	1076	58	55	55	0.000	0.000	8	50	0	0	10	45	0	0	100	1	
4	13	15	09: A-19   lmneg07	lmneg07	18748	8586	100	51	51	6	46	46	5	49	17	0	71	65	20	15	16	3	93	89	0	0	0	0	0	0	0	0	0	0	0	0	0	0	0	0	0	0	0	0	0	0	0	0	0	0	0.000	0.000	0.000	0.000	0.000	0.000	0.000	0.000	0.000	0.000	0.000	0.000	0.000	0.000	283	1076	61	55	55	0.000	0.000	5	56	0	0	5	50	0	0	100	1	
4	14	15	09: A-22   lmneg10	lmneg10	18998	8586	100	127	117	38	47	48	7	92	88	0	63	58	16	16	17	4	93	88	0	0	0	0	0	0	0	0	0	0	0	0	0	0	0	0	0	0	0	0	0	0	0	0	0	0	0.000	0.000	0.000	0.000	0.000	0.000	0.000	0.000	0.000	0.000	0.000	0.000	0.000	0.000	283	1076	127	112	112	0.000	0.000	80	47	0	0	70	42	0	0	100	1	
4	15	15	09: E-01   LM00000020	lmo0044	19248	8586	100	3454	3228	1195	47	47	6	100	100	0	4052	3760	1309	16	17	7	100	100	0	0	0	0	0	0	0	0	0	0	0	0	0	0	0	0	0	0	0	0	0	0	0	0	0	0	0.000	0.000	0.000	0.000	0.000	0.000	0.000	0.000	0.000	0.000	0.000	0.000	0.000	0.000	283	1076	7443	6925	6925	0.000	0.000	3407	4036	0	0	3181	3744	0	0	100	1	
4	16	15	09: E-04   LM00001308	lmo1275	19498	8586	100	162	153	52	47	47	5	95	93	0	136	128	44	15	16	2	100	98	0	0	0	0	0	0	0	0	0	0	0	0	0	0	0	0	0	0	0	0	0	0	0	0	0	0	0.000	0.000	0.000	0.000	0.000	0.000	0.000	0.000	0.000	0.000	0.000	0.000	0.000	0.000	283	1076	236	219	219	0.000	0.000	115	121	0	0	106	113	0	0	100	1	
4	17	15	09: E-07   LM00002819	lmo1469	19748	8586	100	5430	4636	2324	47	47	5	99	96	0	5913	5063	2329	15	16	3	100	96	0	0	0	0	0	0	0	0	0	0	0	0	0	0	0	0	0	0	0	0	0	0	0	0	0	0	0.000	0.000	0.000	0.000	0.000	0.000	0.000	0.000	0.000	0.000	0.000	0.000	0.000	0.000	283	1076	11281	9637	9637	0.000	0.000	5383	5898	0	0	4589	5048	0	0	100	1	
4	1	16	09: E-10   LM00000452	lmo1657	15748	8836	100	2453	2007	1055	46	46	5	95	92	0	1473	1215	594	15	15	3	96	94	0	0	0	0	0	0	0	0	0	0	0	0	0	0	0	0	0	0	0	0	0	0	0	0	0	0	0.000	0.000	0.000	0.000	0.000	0.000	0.000	0.000	0.000	0.000	0.000	0.000	0.000	0.000	283	1076	3865	3161	3161	0.000	0.000	2407	1458	0	0	1961	1200	0	0	100	1	
4	2	16	09: E-13   lmneg01	lmneg01	15998	8836	100	51	51	5	46	46	5	54	17	0	74	68	19	15	15	3	96	94	0	0	0	0	0	0	0	0	0	0	0	0	0	0	0	0	0	0	0	0	0	0	0	0	0	0	0.000	0.000	0.000	0.000	0.000	0.000	0.000	0.000	0.000	0.000	0.000	0.000	0.000	0.000	283	1076	64	58	58	0.000	0.000	5	59	0	0	5	53	0	0	100	1	
4	3	16	09: E-16   lmneg04	lmneg04	16248	8836	100	54	54	5	45	46	4	76	54	0	66	64	13	15	15	2	99	99	0	0	0	0	0	0	0	0	0	0	0	0	0	0	0	0	0	0	0	0	0	0	0	0	0	0	0.000	0.000	0.000	0.000	0.000	0.000	0.000	0.000	0.000	0.000	0.000	0.000	0.000	0.000	283	1076	60	58	58	0.000	0.000	9	51	0	0	9	49	0	0	100	1	
4	4	16	09: E-19   lmneg07	lmneg07	16498	8836	100	51	52	10	46	46	5	53	30	0	72	64	22	15	15	3	94	87	0	0	0	0	0	0	0	0	0	0	0	0	0	0	0	0	0	0	0	0	0	0	0	0	0	0	0.000	0.000	0.000	0.000	0.000	0.000	0.000	0.000	0.000	0.000	0.000	0.000	0.000	0.000	283	1076	62	55	55	0.000	0.000	5	57	0	0	6	49	0	0	100	1	
4	5	16	09: E-22   lmneg10	lmneg10	16748	8836	100	51	51	7	45	47	7	43	11	0	57	57	15	15	16	7	93	91	0	0	0	0	0	0	0	0	0	0	0	0	0	0	0	0	0	0	0	0	0	0	0	0	0	0	0.000	0.000	0.000	0.000	0.000	0.000	0.000	0.000	0.000	0.000	0.000	0.000	0.000	0.000	283	1076	48	48	48	0.000	0.000	6	42	0	0	6	42	0	0	100	1	
4	6	16	09: I-01   LM00000020	lmo0044	16998	8836	100	4749	4200	1937	45	46	5	100	100	0	5214	4863	2045	15	15	3	100	100	0	0	0	0	0	0	0	0	0	0	0	0	0	0	0	0	0	0	0	0	0	0	0	0	0	0	0.000	0.000	0.000	0.000	0.000	0.000	0.000	0.000	0.000	0.000	0.000	0.000	0.000	0.000	283	1076	9903	9003	9003	0.000	0.000	4704	5199	0	0	4155	4848	0	0	100	1	
4	7	16	09: I-04   LM00001308	lmo1275	17248	8836	100	147	145	54	46	46	4	96	95	0	130	123	49	16	16	3	96	95	0	0	0	0	0	0	0	0	0	0	0	0	0	0	0	0	0	0	0	0	0	0	0	0	0	0	0.000	0.000	0.000	0.000	0.000	0.000	0.000	0.000	0.000	0.000	0.000	0.000	0.000	0.000	283	1076	215	206	206	0.000	0.000	101	114	0	0	99	107	0	0	100	1	
4	8	16	09: I-07   LM00002819	lmo1469	17498	8836	100	5329	4727	2170	47	47	5	99	98	0	6005	5209	2181	15	16	3	100	99	0	0	0	0	0	0	0	0	0	0	0	0	0	0	0	0	0	0	0	0	0	0	0	0	0	0	0.000	0.000	0.000	0.000	0.000	0.000	0.000	0.000	0.000	0.000	0.000	0.000	0.000	0.000	283	1076	11272	9874	9874	0.000	0.000	5282	5990	0	0	4680	5194	0	0	100	1	
4	9	16	09: I-10   LM00000452	lmo1657	17748	8836	100	1771	1458	737	46	46	4	97	95	0	1080	937	448	15	15	3	96	94	0	0	0	0	0	0	0	0	0	0	0	0	0	0	0	0	0	0	0	0	0	0	0	0	0	0	0.000	0.000	0.000	0.000	0.000	0.000	0.000	0.000	0.000	0.000	0.000	0.000	0.000	0.000	283	1076	2790	2334	2334	0.000	0.000	1725	1065	0	0	1412	922	0	0	100	1	
4	10	16	09: I-13   lmneg01	lmneg01	17998	8836	100	53	53	5	47	49	7	41	5	0	75	65	25	16	16	4	88	84	0	0	0	0	0	0	0	0	0	0	0	0	0	0	0	0	0	0	0	0	0	0	0	0	0	0	0.000	0.000	0.000	0.000	0.000	0.000	0.000	0.000	0.000	0.000	0.000	0.000	0.000	0.000	283	1076	65	55	55	0.000	0.000	6	59	0	0	6	49	0	0	100	1	
4	11	16	09: I-16   lmneg04	lmneg04	18248	8836	100	53	53	6	46	47	5	67	36	0	66	60	19	15	16	4	94	91	0	0	0	0	0	0	0	0	0	0	0	0	0	0	0	0	0	0	0	0	0	0	0	0	0	0	0.000	0.000	0.000	0.000	0.000	0.000	0.000	0.000	0.000	0.000	0.000	0.000	0.000	0.000	283	1076	58	52	52	0.000	0.000	7	51	0	0	7	45	0	0	100	1	
4	12	16	09: I-19   lmneg07	lmneg07	18498	8836	100	52	53	6	47	47	4	56	28	0	72	64	22	15	16	3	96	93	0	0	0	0	0	0	0	0	0	0	0	0	0	0	0	0	0	0	0	0	0	0	0	0	0	0	0.000	0.000	0.000	0.000	0.000	0.000	0.000	0.000	0.000	0.000	0.000	0.000	0.000	0.000	283	1076	62	55	55	0.000	0.000	5	57	0	0	6	49	0	0	100	1	
4	13	16	09: I-22   lmneg10	lmneg10	18748	8836	100	52	53	9	47	47	5	51	24	0	59	58	27	16	16	3	93	88	0	0	0	0	0	0	0	0	0	0	0	0	0	0	0	0	0	0	0	0	0	0	0	0	0	0	0.000	0.000	0.000	0.000	0.000	0.000	0.000	0.000	0.000	0.000	0.000	0.000	0.000	0.000	283	1076	48	48	48	0.000	0.000	5	43	0	0	6	42	0	0	100	1	
4	14	16	09: M-01   LM00000020	lmo0044	18998	8836	100	3382	2875	1802	47	48	5	93	90	0	3910	3305	1964	16	17	4	91	90	0	0	0	0	0	0	0	0	0	0	0	0	0	0	0	0	0	0	0	0	0	0	0	0	0	0	0.000	0.000	0.000	0.000	0.000	0.000	0.000	0.000	0.000	0.000	0.000	0.000	0.000	0.000	283	1076	7229	6117	6117	0.000	0.000	3335	3894	0	0	2828	3289	0	0	100	1	
4	15	16	09: M-04   LM00001308	lmo1275	19248	8836	100	149	139	55	46	46	5	88	83	0	126	113	51	15	16	3	93	89	0	0	0	0	0	0	0	0	0	0	0	0	0	0	0	0	0	0	0	0	0	0	0	0	0	0	0.000	0.000	0.000	0.000	0.000	0.000	0.000	0.000	0.000	0.000	0.000	0.000	0.000	0.000	283	1076	214	191	191	0.000	0.000	103	111	0	0	93	98	0	0	100	1	
4	16	16	09: M-07   LM00002819	lmo1469	19498	8836	100	5172	4154	2485	48	48	5	96	90	0	5320	4432	2482	15	16	3	94	92	0	0	0	0	0	0	0	0	0	0	0	0	0	0	0	0	0	0	0	0	0	0	0	0	0	0	0.000	0.000	0.000	0.000	0.000	0.000	0.000	0.000	0.000	0.000	0.000	0.000	0.000	0.000	283	1076	10429	8523	8523	0.000	0.000	5124	5305	0	0	4106	4417	0	0	100	1	
4	17	16	09: M-10   LM00000452	lmo1657	19748	8836	100	2049	1549	973	46	47	5	90	87	0	1369	1059	648	15	16	2	98	92	0	0	0	0	0	0	0	0	0	0	0	0	0	0	0	0	0	0	0	0	0	0	0	0	0	0	0.000	0.000	0.000	0.000	0.000	0.000	0.000	0.000	0.000	0.000	0.000	0.000	0.000	0.000	283	1076	3357	2547	2547	0.000	0.000	2003	1354	0	0	1503	1044	0	0	100	1	
4	1	17	09: M-13   lmneg01	lmneg01	15748	9086	100	52	52	7	45	46	5	55	23	0	73	60	28	15	15	3	85	79	0	0	0	0	0	0	0	0	0	0	0	0	0	0	0	0	0	0	0	0	0	0	0	0	0	0	0.000	0.000	0.000	0.000	0.000	0.000	0.000	0.000	0.000	0.000	0.000	0.000	0.000	0.000	283	1076	65	52	52	0.000	0.000	7	58	0	0	7	45	0	0	100	1	
4	2	17	09: M-16   lmneg04	lmneg04	15998	9086	100	51	52	7	45	46	5	64	30	0	63	57	19	15	15	2	92	88	0	0	0	0	0	0	0	0	0	0	0	0	0	0	0	0	0	0	0	0	0	0	0	0	0	0	0.000	0.000	0.000	0.000	0.000	0.000	0.000	0.000	0.000	0.000	0.000	0.000	0.000	0.000	283	1076	54	49	49	0.000	0.000	6	48	0	0	7	42	0	0	100	1	
4	3	17	09: M-19   lmneg07	lmneg07	16248	9086	100	52	52	7	45	46	6	58	26	0	69	58	25	15	15	4	83	80	0	0	0	0	0	0	0	0	0	0	0	0	0	0	0	0	0	0	0	0	0	0	0	0	0	0	0.000	0.000	0.000	0.000	0.000	0.000	0.000	0.000	0.000	0.000	0.000	0.000	0.000	0.000	283	1076	61	50	50	0.000	0.000	7	54	0	0	7	43	0	0	100	1	
4	4	17	09: M-22   lmneg10	lmneg10	16498	9086	100	51	53	8	46	46	5	45	20	0	62	52	21	15	15	3	86	83	0	0	0	0	0	0	0	0	0	0	0	0	0	0	0	0	0	0	0	0	0	0	0	0	0	0	0.000	0.000	0.000	0.000	0.000	0.000	0.000	0.000	0.000	0.000	0.000	0.000	0.000	0.000	283	1076	52	44	44	0.000	0.000	5	47	0	0	7	37	0	0	100	1	
4	5	17	null	EMPTY	16748	9086	100	46	45	5	46	46	7	5	0	0	15	15	2	15	16	5	5	0	0	0	0	0	0	0	0	0	0	0	0	0	0	0	0	0	0	0	0	0	0	0	0	0	0	0	0.000	0.000	0.000	0.000	0.000	0.000	0.000	0.000	0.000	0.000	0.000	0.000	0.000	0.000	283	1076	0	-1	-1	0.000	0.000	0	0	0	0	-1	0	0	0	-75	1	
4	6	17	null	EMPTY	16998	9086	100	46	46	5	45	46	6	15	4	0	15	15	2	15	16	7	1	0	0	0	0	0	0	0	0	0	0	0	0	0	0	0	0	0	0	0	0	0	0	0	0	0	0	0	0.000	0.000	0.000	0.000	0.000	0.000	0.000	0.000	0.000	0.000	0.000	0.000	0.000	0.000	283	1076	1	1	1	0.000	0.000	1	0	0	0	1	0	0	0	-75	1	
4	7	17	null	EMPTY	17248	9086	100	46	46	5	46	47	10	1	0	0	15	16	4	15	16	4	13	4	0	0	0	0	0	0	0	0	0	0	0	0	0	0	0	0	0	0	0	0	0	0	0	0	0	0	0.000	0.000	0.000	0.000	0.000	0.000	0.000	0.000	0.000	0.000	0.000	0.000	0.000	0.000	283	1076	0	1	1	0.000	0.000	0	0	0	0	0	1	0	0	-75	1	
4	8	17	null	EMPTY	17498	9086	100	46	46	5	47	47	5	9	2	0	14	15	3	15	16	5	1	1	0	0	0	0	0	0	0	0	0	0	0	0	0	0	0	0	0	0	0	0	0	0	0	0	0	0	0.000	0.000	0.000	0.000	0.000	0.000	0.000	0.000	0.000	0.000	0.000	0.000	0.000	0.000	283	1076	-2	-1	-1	0.000	0.000	-1	-1	0	0	-1	0	0	0	-75	1	
4	9	17	null	EMPTY	17748	9086	100	45	46	6	46	46	5	16	7	0	15	16	4	15	16	3	11	4	0	0	0	0	0	0	0	0	0	0	0	0	0	0	0	0	0	0	0	0	0	0	0	0	0	0	0.000	0.000	0.000	0.000	0.000	0.000	0.000	0.000	0.000	0.000	0.000	0.000	0.000	0.000	283	1076	-1	1	1	0.000	0.000	-1	0	0	0	0	1	0	0	-75	1	
4	10	17	null	EMPTY	17998	9086	100	47	47	4	47	47	5	12	2	0	15	16	5	15	16	5	9	2	0	0	0	0	0	0	0	0	0	0	0	0	0	0	0	0	0	0	0	0	0	0	0	0	0	0	0.000	0.000	0.000	0.000	0.000	0.000	0.000	0.000	0.000	0.000	0.000	0.000	0.000	0.000	283	1076	0	1	1	0.000	0.000	0	0	0	0	0	1	0	0	-75	1	
4	11	17	null	EMPTY	18248	9086	100	46	47	5	47	47	5	13	4	0	15	16	5	16	16	3	7	4	0	0	0	0	0	0	0	0	0	0	0	0	0	0	0	0	0	0	0	0	0	0	0	0	0	0	0.000	0.000	0.000	0.000	0.000	0.000	0.000	0.000	0.000	0.000	0.000	0.000	0.000	0.000	283	1076	-2	0	0	0.000	0.000	-1	-1	0	0	0	0	0	0	-75	1	
4	12	17	null	EMPTY	18498	9086	100	46	47	4	48	48	5	11	0	0	15	15	2	15	16	5	2	0	0	0	0	0	0	0	0	0	0	0	0	0	0	0	0	0	0	0	0	0	0	0	0	0	0	0	0.000	0.000	0.000	0.000	0.000	0.000	0.000	0.000	0.000	0.000	0.000	0.000	0.000	0.000	283	1076	-2	-1	-1	0.000	0.000	-2	0	0	0	-1	0	0	0	-75	1	
4	13	17	null	EMPTY	18748	9086	100	46	47	5	47	48	6	12	0	0	15	15	2	16	16	3	5	2	0	0	0	0	0	0	0	0	0	0	0	0	0	0	0	0	0	0	0	0	0	0	0	0	0	0	0.000	0.000	0.000	0.000	0.000	0.000	0.000	0.000	0.000	0.000	0.000	0.000	0.000	0.000	283	1076	-2	-1	-1	0.000	0.000	-1	-1	0	0	0	-1	0	0	-75	1	
4	14	17	null	EMPTY	18998	9086	100	48	48	5	46	47	11	4	0	0	16	16	2	15	16	7	4	0	0	0	0	0	0	0	0	0	0	0	0	0	0	0	0	0	0	0	0	0	0	0	0	0	0	0	0.000	0.000	0.000	0.000	0.000	0.000	0.000	0.000	0.000	0.000	0.000	0.000	0.000	0.000	283	1076	3	3	3	0.000	0.000	2	1	0	0	2	1	0	0	-75	1	
4	15	17	null	EMPTY	19248	9086	100	48	48	4	47	48	5	17	2	0	15	15	2	15	16	3	11	0	0	0	0	0	0	0	0	0	0	0	0	0	0	0	0	0	0	0	0	0	0	0	0	0	0	0	0.000	0.000	0.000	0.000	0.000	0.000	0.000	0.000	0.000	0.000	0.000	0.000	0.000	0.000	283	1076	1	1	1	0.000	0.000	1	0	0	0	1	0	0	0	-75	1	
4	16	17	null	EMPTY	19498	9086	100	49	48	5	47	47	5	17	3	0	15	15	3	15	15	2	13	4	0	0	0	0	0	0	0	0	0	0	0	0	0	0	0	0	0	0	0	0	0	0	0	0	0	0	0.000	0.000	0.000	0.000	0.000	0.000	0.000	0.000	0.000	0.000	0.000	0.000	0.000	0.000	283	1076	2	1	1	0.000	0.000	2	0	0	0	1	0	0	0	-75	1	
4	17	17	null	EMPTY	19748	9086	100	46	47	5	47	47	4	14	5	0	16	16	2	15	16	2	16	4	0	0	0	0	0	0	0	0	0	0	0	0	0	0	0	0	0	0	0	0	0	0	0	0	0	0	0.000	0.000	0.000	0.000	0.000	0.000	0.000	0.000	0.000	0.000	0.000	0.000	0.000	0.000	283	1076	0	1	1	0.000	0.000	-1	1	0	0	0	1	0	0	-75	1	
5	1	1	10: D-02   Dye Marker	Dye Marker	2206	9560	100	73	278	349	46	47	6	80	67	0	12938	26491	26353	15	17	13	99	98	0	0	0	0	0	0	0	0	0	0	0	0	0	0	0	0	0	0	0	0	0	0	0	0	0	0	0.000	0.000	0.000	0.000	0.000	0.000	0.000	0.000	0.000	0.000	0.000	0.000	0.000	0.000	285	1076	12950	26708	26708	0.000	0.000	27	12923	0	0	232	26476	0	0	100	1	
5	2	1	01: D-02   LM00002112	lmo0070	2456	9560	100	52	53	6	47	47	6	45	16	0	77	66	25	15	16	5	90	86	0	0	0	0	0	0	0	0	0	0	0	0	0	0	0	0	0	0	0	0	0	0	0	0	0	0	0.000	0.000	0.000	0.000	0.000	0.000	0.000	0.000	0.000	0.000	0.000	0.000	0.000	0.000	285	1076	67	57	57	0.000	0.000	5	62	0	0	6	51	0	0	100	1	
5	3	1	01: D-05   LM00002115	lmo0073	2706	9560	100	50	50	5	46	47	4	48	19	0	58	52	17	14	15	4	93	87	0	0	0	0	0	0	0	0	0	0	0	0	0	0	0	0	0	0	0	0	0	0	0	0	0	0	0.000	0.000	0.000	0.000	0.000	0.000	0.000	0.000	0.000	0.000	0.000	0.000	0.000	0.000	285	1076	48	42	42	0.000	0.000	4	44	0	0	4	38	0	0	100	1	
5	4	1	01: D-08   LM00000830	lmo0076	2956	9560	100	158	146	58	47	47	6	89	88	0	134	118	59	15	16	11	86	81	0	0	0	0	0	0	0	0	0	0	0	0	0	0	0	0	0	0	0	0	0	0	0	0	0	0	0.000	0.000	0.000	0.000	0.000	0.000	0.000	0.000	0.000	0.000	0.000	0.000	0.000	0.000	285	1076	230	202	202	0.000	0.000	111	119	0	0	99	103	0	0	100	1	
5	5	1	01: D-11   LM00002117	lmo0079	3206	9560	100	61	63	11	46	47	7	79	58	0	72	63	26	14	16	14	81	75	0	0	0	0	0	0	0	0	0	0	0	0	0	0	0	0	0	0	0	0	0	0	0	0	0	0	0.000	0.000	0.000	0.000	0.000	0.000	0.000	0.000	0.000	0.000	0.000	0.000	0.000	0.000	285	1076	73	66	66	0.000	0.000	15	58	0	0	17	49	0	0	100	1	
5	6	1	01: D-14   LM00002120	lmo0082	3456	9560	100	52	52	6	46	47	5	58	26	0	78	69	24	15	15	4	92	91	0	0	0	0	0	0	0	0	0	0	0	0	0	0	0	0	0	0	0	0	0	0	0	0	0	0	0.000	0.000	0.000	0.000	0.000	0.000	0.000	0.000	0.000	0.000	0.000	0.000	0.000	0.000	285	1076	69	60	60	0.000	0.000	6	63	0	0	6	54	0	0	100	1	
5	7	1	01: D-17   LM00002123	lmo0085	3706	9560	100	52	52	6	46	47	7	40	7	0	82	68	29	15	16	8	84	78	0	0	0	0	0	0	0	0	0	0	0	0	0	0	0	0	0	0	0	0	0	0	0	0	0	0	0.000	0.000	0.000	0.000	0.000	0.000	0.000	0.000	0.000	0.000	0.000	0.000	0.000	0.000	285	1076	73	59	59	0.000	0.000	6	67	0	0	6	53	0	0	100	1	
5	8	1	01: D-20   LM00000832	lmo0088	3956	9560	100	56	57	9	46	47	7	64	31	0	87	76	29	14	15	8	90	85	0	0	0	0	0	0	0	0	0	0	0	0	0	0	0	0	0	0	0	0	0	0	0	0	0	0	0.000	0.000	0.000	0.000	0.000	0.000	0.000	0.000	0.000	0.000	0.000	0.000	0.000	0.000	285	1076	83	73	73	0.000	0.000	10	73	0	0	11	62	0	0	100	1	
5	9	1	01: D-23   LM00002127	lmo0091	4206	9560	100	57	60	12	46	46	5	79	58	0	74	63	29	14	15	3	92	86	0	0	0	0	0	0	0	0	0	0	0	0	0	0	0	0	0	0	0	0	0	0	0	0	0	0	0.000	0.000	0.000	0.000	0.000	0.000	0.000	0.000	0.000	0.000	0.000	0.000	0.000	0.000	285	1076	71	63	63	0.000	0.000	11	60	0	0	14	49	0	0	100	1	
5	10	1	01: H-02   LM00002158	lmo0166	4456	9560	100	99	97	29	45	46	5	96	89	0	149	127	60	15	15	3	91	88	0	0	0	0	0	0	0	0	0	0	0	0	0	0	0	0	0	0	0	0	0	0	0	0	0	0	0.000	0.000	0.000	0.000	0.000	0.000	0.000	0.000	0.000	0.000	0.000	0.000	0.000	0.000	285	1076	188	164	164	0.000	0.000	54	134	0	0	52	112	0	0	100	1	
5	11	1	01: H-05   LM00000053	lmo0169	4706	9560	100	1436	1220	740	47	47	5	98	96	0	1547	1313	816	14	15	3	94	92	0	0	0	0	0	0	0	0	0	0	0	0	0	0	0	0	0	0	0	0	0	0	0	0	0	0	0.000	0.000	0.000	0.000	0.000	0.000	0.000	0.000	0.000	0.000	0.000	0.000	0.000	0.000	285	1076	2922	2472	2472	0.000	0.000	1389	1533	0	0	1173	1299	0	0	100	1	
5	12	1	01: H-08   LM00003001	lmo0172	4956	9560	100	50	52	9	46	46	5	38	16	0	75	64	26	14	14	3	93	87	0	0	0	0	0	0	0	0	0	0	0	0	0	0	0	0	0	0	0	0	0	0	0	0	0	0	0.000	0.000	0.000	0.000	0.000	0.000	0.000	0.000	0.000	0.000	0.000	0.000	0.000	0.000	285	1076	65	56	56	0.000	0.000	4	61	0	0	6	50	0	0	100	1	
5	13	1	01: H-11   LM00000861	lmo0175	5206	9560	100	55	57	10	46	47	5	74	49	0	73	64	27	15	15	2	92	87	0	0	0	0	0	0	0	0	0	0	0	0	0	0	0	0	0	0	0	0	0	0	0	0	0	0	0.000	0.000	0.000	0.000	0.000	0.000	0.000	0.000	0.000	0.000	0.000	0.000	0.000	0.000	285	1076	67	60	60	0.000	0.000	9	58	0	0	11	49	0	0	100	1	
5	14	1	01: H-14   LM00000056	lmo0178	5456	9560	100	71	74	21	46	46	5	91	78	0	91	78	33	14	15	5	92	87	0	0	0	0	0	0	0	0	0	0	0	0	0	0	0	0	0	0	0	0	0	0	0	0	0	0	0.000	0.000	0.000	0.000	0.000	0.000	0.000	0.000	0.000	0.000	0.000	0.000	0.000	0.000	285	1076	102	92	92	0.000	0.000	25	77	0	0	28	64	0	0	100	1	
5	15	1	01: H-17   LM00000059	lmo0181	5706	9560	100	46	46	5	47	47	5	13	2	0	15	17	5	14	14	3	41	30	0	0	0	0	0	0	0	0	0	0	0	0	0	0	0	0	0	0	0	0	0	0	0	0	0	0	0.000	0.000	0.000	0.000	0.000	0.000	0.000	0.000	0.000	0.000	0.000	0.000	0.000	0.000	285	1076	0	2	2	0.000	0.000	-1	1	0	0	-1	3	0	0	100	1	
5	16	1	01: H-20   LM00000864	lmo0184	5956	9560	100	54	55	10	46	47	5	71	39	0	90	75	34	14	15	3	88	84	0	0	0	0	0	0	0	0	0	0	0	0	0	0	0	0	0	0	0	0	0	0	0	0	0	0	0.000	0.000	0.000	0.000	0.000	0.000	0.000	0.000	0.000	0.000	0.000	0.000	0.000	0.000	285	1076	84	70	70	0.000	0.000	8	76	0	0	9	61	0	0	100	1	
5	17	1	01: H-23   LM00002160	lmo0187	6206	9560	100	194	176	95	46	46	5	90	85	0	140	114	70	14	15	3	87	82	0	0	0	0	0	0	0	0	0	0	0	0	0	0	0	0	0	0	0	0	0	0	0	0	0	0	0.000	0.000	0.000	0.000	0.000	0.000	0.000	0.000	0.000	0.000	0.000	0.000	0.000	0.000	285	1076	274	230	230	0.000	0.000	148	126	0	0	130	100	0	0	100	1	
5	1	2	01: L-02   LM00002182	lmo0262	2206	9810	100	53	53	6	47	47	6	48	13	0	76	63	27	15	16	5	84	79	0	0	0	0	0	0	0	0	0	0	0	0	0	0	0	0	0	0	0	0	0	0	0	0	0	0	0.000	0.000	0.000	0.000	0.000	0.000	0.000	0.000	0.000	0.000	0.000	0.000	0.000	0.000	285	1076	67	54	54	0.000	0.000	6	61	0	0	6	48	0	0	100	1	
5	2	2	01: L-05   LM00000085	lmo0265	2456	9810	100	1681	1349	778	47	47	5	96	94	0	2104	1644	979	15	15	3	98	94	0	0	0	0	0	0	0	0	0	0	0	0	0	0	0	0	0	0	0	0	0	0	0	0	0	0	0.000	0.000	0.000	0.000	0.000	0.000	0.000	0.000	0.000	0.000	0.000	0.000	0.000	0.000	285	1076	3723	2931	2931	0.000	0.000	1634	2089	0	0	1302	1629	0	0	100	1	
5	3	2	01: L-08   LM00000896	lmo0268	2706	9810	100	471	407	203	46	47	5	94	91	0	411	343	202	14	15	3	92	88	0	0	0	0	0	0	0	0	0	0	0	0	0	0	0	0	0	0	0	0	0	0	0	0	0	0	0.000	0.000	0.000	0.000	0.000	0.000	0.000	0.000	0.000	0.000	0.000	0.000	0.000	0.000	285	1076	822	690	690	0.000	0.000	425	397	0	0	361	329	0	0	100	1	
5	4	2	01: L-11   LM00000087	lmo0271	2956	9810	100	289	265	206	47	47	6	75	67	0	112	135	119	15	16	11	57	55	0	0	0	0	0	0	0	0	0	0	0	0	0	0	0	0	0	0	0	0	0	0	0	0	0	0	0.000	0.000	0.000	0.000	0.000	0.000	0.000	0.000	0.000	0.000	0.000	0.000	0.000	0.000	285	1076	339	338	338	0.000	0.000	242	97	0	0	218	120	0	0	100	1	
5	5	2	01: L-14   LM00000900	lmo0274	3206	9810	100	140	136	52	46	47	5	91	89	0	151	134	68	14	15	3	88	86	0	0	0	0	0	0	0	0	0	0	0	0	0	0	0	0	0	0	0	0	0	0	0	0	0	0	0.000	0.000	0.000	0.000	0.000	0.000	0.000	0.000	0.000	0.000	0.000	0.000	0.000	0.000	285	1076	231	210	210	0.000	0.000	94	137	0	0	90	120	0	0	100	1	
5	6	2	01: L-17   LM00000902	lmo0277	3456	9810	100	47	48	5	46	46	5	25	5	0	16	19	7	14	15	3	49	39	0	0	0	0	0	0	0	0	0	0	0	0	0	0	0	0	0	0	0	0	0	0	0	0	0	0	0.000	0.000	0.000	0.000	0.000	0.000	0.000	0.000	0.000	0.000	0.000	0.000	0.000	0.000	285	1076	3	7	7	0.000	0.000	1	2	0	0	2	5	0	0	100	1	
5	7	2	01: L-20   LM00000903	lmo0280	3706	9810	100	171	151	61	46	46	5	89	84	0	183	156	79	14	15	3	93	87	0	0	0	0	0	0	0	0	0	0	0	0	0	0	0	0	0	0	0	0	0	0	0	0	0	0	0.000	0.000	0.000	0.000	0.000	0.000	0.000	0.000	0.000	0.000	0.000	0.000	0.000	0.000	285	1076	294	247	247	0.000	0.000	125	169	0	0	105	142	0	0	100	1	
5	8	2	01: L-23   LM00000904	lmo0283	3956	9810	100	142	136	59	46	47	5	89	84	0	316	266	160	14	15	4	89	84	0	0	0	0	0	0	0	0	0	0	0	0	0	0	0	0	0	0	0	0	0	0	0	0	0	0	0.000	0.000	0.000	0.000	0.000	0.000	0.000	0.000	0.000	0.000	0.000	0.000	0.000	0.000	285	1076	398	342	342	0.000	0.000	96	302	0	0	90	252	0	0	100	1	
5	9	2	01: P-02   LM00000128	lmo0358	4206	9810	100	50	51	6	46	46	5	39	18	0	72	70	18	15	15	3	99	99	0	0	0	0	0	0	0	0	0	0	0	0	0	0	0	0	0	0	0	0	0	0	0	0	0	0	0.000	0.000	0.000	0.000	0.000	0.000	0.000	0.000	0.000	0.000	0.000	0.000	0.000	0.000	285	1076	61	60	60	0.000	0.000	4	57	0	0	5	55	0	0	100	1	
5	10	2	01: P-05   LM00000926	lmo0361	4456	9810	100	50	55	38	43	46	5	68	29	0	63	58	15	15	16	4	98	96	0	0	0	0	0	0	0	0	0	0	0	0	0	0	0	0	0	0	0	0	0	0	0	0	0	0	0.000	0.000	0.000	0.000	0.000	0.000	0.000	0.000	0.000	0.000	0.000	0.000	0.000	0.000	285	1076	55	55	55	0.000	0.000	7	48	0	0	12	43	0	0	100	1	
5	11	2	01: P-08   LM00000131	lmo0364	4706	9810	100	58	59	10	47	48	8	64	27	0	84	71	38	15	17	22	74	69	0	0	0	0	0	0	0	0	0	0	0	0	0	0	0	0	0	0	0	0	0	0	0	0	0	0	0.000	0.000	0.000	0.000	0.000	0.000	0.000	0.000	0.000	0.000	0.000	0.000	0.000	0.000	285	1076	80	68	68	0.000	0.000	11	69	0	0	12	56	0	0	100	1	
5	12	2	01: P-11   LM00000928	lmo0367	4956	9810	100	52	51	6	46	46	5	54	16	0	69	57	27	14	15	3	88	81	0	0	0	0	0	0	0	0	0	0	0	0	0	0	0	0	0	0	0	0	0	0	0	0	0	0	0.000	0.000	0.000	0.000	0.000	0.000	0.000	0.000	0.000	0.000	0.000	0.000	0.000	0.000	285	1076	61	48	48	0.000	0.000	6	55	0	0	5	43	0	0	100	1	
5	13	2	01: P-14   LM00000929	lmo0370	5206	9810	100	321	279	147	46	47	5	89	86	0	285	280	451	15	15	3	81	77	0	0	0	0	0	0	0	0	0	0	0	0	0	0	0	0	0	0	0	0	0	0	0	0	0	0	0.000	0.000	0.000	0.000	0.000	0.000	0.000	0.000	0.000	0.000	0.000	0.000	0.000	0.000	285	1076	545	498	498	0.000	0.000	275	270	0	0	233	265	0	0	100	1	
5	14	2	01: P-17   LM00000930	lmo0373	5456	9810	100	55	56	12	46	47	5	70	41	0	76	65	32	15	15	4	82	77	0	0	0	0	0	0	0	0	0	0	0	0	0	0	0	0	0	0	0	0	0	0	0	0	0	0	0.000	0.000	0.000	0.000	0.000	0.000	0.000	0.000	0.000	0.000	0.000	0.000	0.000	0.000	285	1076	70	60	60	0.000	0.000	9	61	0	0	10	50	0	0	100	1	
5	15	2	01: P-20   LM00000932	lmo0376	5706	9810	100	144	133	57	47	47	5	87	82	0	114	96	51	14	14	4	85	81	0	0	0	0	0	0	0	0	0	0	0	0	0	0	0	0	0	0	0	0	0	0	0	0	0	0	0.000	0.000	0.000	0.000	0.000	0.000	0.000	0.000	0.000	0.000	0.000	0.000	0.000	0.000	285	1076	197	168	168	0.000	0.000	97	100	0	0	86	82	0	0	100	1	
5	16	2	01: P-23   LM00002201	lmo0379	5956	9810	100	51	54	9	47	47	5	41	20	0	84	82	18	14	15	3	100	100	0	0	0	0	0	0	0	0	0	0	0	0	0	0	0	0	0	0	0	0	0	0	0	0	0	0	0.000	0.000	0.000	0.000	0.000	0.000	0.000	0.000	0.000	0.000	0.000	0.000	0.000	0.000	285	1076	74	75	75	0.000	0.000	4	70	0	0	7	68	0	0	100	1	
5	17	2	02: D-02   LM00000958	lmo0450	6206	9810	100	104	102	30	46	47	5	96	90	0	120	109	45	14	15	5	96	92	0	0	0	0	0	0	0	0	0	0	0	0	0	0	0	0	0	0	0	0	0	0	0	0	0	0	0.000	0.000	0.000	0.000	0.000	0.000	0.000	0.000	0.000	0.000	0.000	0.000	0.000	0.000	285	1076	164	151	151	0.000	0.000	58	106	0	0	56	95	0	0	100	1	
5	1	3	02: D-05   LM00000158	lmo0453	2206	10060	100	277	259	102	47	48	5	97	94	0	190	178	78	15	15	3	93	91	0	0	0	0	0	0	0	0	0	0	0	0	0	0	0	0	0	0	0	0	0	0	0	0	0	0	0.000	0.000	0.000	0.000	0.000	0.000	0.000	0.000	0.000	0.000	0.000	0.000	0.000	0.000	285	1076	405	375	375	0.000	0.000	230	175	0	0	212	163	0	0	100	1	
5	2	3	02: D-08   LM00000962	lmo0456	2456	10060	100	51	52	6	46	47	5	46	16	0	67	60	19	15	15	4	95	89	0	0	0	0	0	0	0	0	0	0	0	0	0	0	0	0	0	0	0	0	0	0	0	0	0	0	0.000	0.000	0.000	0.000	0.000	0.000	0.000	0.000	0.000	0.000	0.000	0.000	0.000	0.000	285	1076	57	51	51	0.000	0.000	5	52	0	0	6	45	0	0	100	1	
5	3	3	02: D-11   LM00002229	lmo0459	2706	10060	100	52	54	7	46	47	6	58	21	0	73	65	24	14	15	4	92	89	0	0	0	0	0	0	0	0	0	0	0	0	0	0	0	0	0	0	0	0	0	0	0	0	0	0	0.000	0.000	0.000	0.000	0.000	0.000	0.000	0.000	0.000	0.000	0.000	0.000	0.000	0.000	285	1076	65	59	59	0.000	0.000	6	59	0	0	8	51	0	0	100	1	
5	4	3	02: D-14   LM00002232	lmo0462	2956	10060	100	184	170	72	46	47	5	96	91	0	138	123	60	14	15	3	93	89	0	0	0	0	0	0	0	0	0	0	0	0	0	0	0	0	0	0	0	0	0	0	0	0	0	0	0.000	0.000	0.000	0.000	0.000	0.000	0.000	0.000	0.000	0.000	0.000	0.000	0.000	0.000	285	1076	262	233	233	0.000	0.000	138	124	0	0	124	109	0	0	100	1	
5	5	3	02: D-17   LM00002235	lmo0465	3206	10060	100	48	49	6	47	47	5	22	7	0	62	53	28	14	15	4	82	74	0	0	0	0	0	0	0	0	0	0	0	0	0	0	0	0	0	0	0	0	0	0	0	0	0	0	0.000	0.000	0.000	0.000	0.000	0.000	0.000	0.000	0.000	0.000	0.000	0.000	0.000	0.000	285	1076	49	41	41	0.000	0.000	1	48	0	0	2	39	0	0	100	1	
5	6	3	02: D-20   LM00002238	lmo0468	3456	10060	100	51	52	7	46	46	5	49	21	0	70	60	23	15	15	4	86	84	0	0	0	0	0	0	0	0	0	0	0	0	0	0	0	0	0	0	0	0	0	0	0	0	0	0	0.000	0.000	0.000	0.000	0.000	0.000	0.000	0.000	0.000	0.000	0.000	0.000	0.000	0.000	285	1076	60	51	51	0.000	0.000	5	55	0	0	6	45	0	0	100	1	
5	7	3	02: D-23   LM00002241	lmo0471	3706	10060	100	53	53	6	48	48	5	50	21	0	85	74	27	15	15	4	91	87	0	0	0	0	0	0	0	0	0	0	0	0	0	0	0	0	0	0	0	0	0	0	0	0	0	0	0.000	0.000	0.000	0.000	0.000	0.000	0.000	0.000	0.000	0.000	0.000	0.000	0.000	0.000	285	1076	75	64	64	0.000	0.000	5	70	0	0	5	59	0	0	100	1	
5	8	3	02: H-02   LM00000993	lmo0546	3956	10060	100	63	66	15	47	47	5	82	62	0	89	84	38	14	15	3	95	91	0	0	0	0	0	0	0	0	0	0	0	0	0	0	0	0	0	0	0	0	0	0	0	0	0	0	0.000	0.000	0.000	0.000	0.000	0.000	0.000	0.000	0.000	0.000	0.000	0.000	0.000	0.000	285	1076	91	89	89	0.000	0.000	16	75	0	0	19	70	0	0	100	1	
5	9	3	02: H-05   LM00002256	lmo0549	4206	10060	100	52	53	8	46	47	5	50	28	0	70	60	27	15	15	3	89	85	0	0	0	0	0	0	0	0	0	0	0	0	0	0	0	0	0	0	0	0	0	0	0	0	0	0	0.000	0.000	0.000	0.000	0.000	0.000	0.000	0.000	0.000	0.000	0.000	0.000	0.000	0.000	285	1076	61	52	52	0.000	0.000	6	55	0	0	7	45	0	0	100	1	
5	10	3	02: H-08   LM00000996	lmo0552	4456	10060	100	58	59	10	46	46	5	74	58	0	77	66	29	15	15	4	89	84	0	0	0	0	0	0	0	0	0	0	0	0	0	0	0	0	0	0	0	0	0	0	0	0	0	0	0.000	0.000	0.000	0.000	0.000	0.000	0.000	0.000	0.000	0.000	0.000	0.000	0.000	0.000	285	1076	74	64	64	0.000	0.000	12	62	0	0	13	51	0	0	100	1	
5	11	3	02: H-11   LM00000999	lmo0555	4706	10060	100	1135	916	578	47	47	5	95	93	0	1176	877	585	14	15	5	92	88	0	0	0	0	0	0	0	0	0	0	0	0	0	0	0	0	0	0	0	0	0	0	0	0	0	0	0.000	0.000	0.000	0.000	0.000	0.000	0.000	0.000	0.000	0.000	0.000	0.000	0.000	0.000	285	1076	2250	1732	1732	0.000	0.000	1088	1162	0	0	869	863	0	0	100	1	
5	12	3	02: H-14   LM00000191	lmo0558	4956	10060	100	1076	910	456	46	46	5	100	100	0	816	670	358	14	15	3	98	95	0	0	0	0	0	0	0	0	0	0	0	0	0	0	0	0	0	0	0	0	0	0	0	0	0	0	0.000	0.000	0.000	0.000	0.000	0.000	0.000	0.000	0.000	0.000	0.000	0.000	0.000	0.000	285	1076	1832	1520	1520	0.000	0.000	1030	802	0	0	864	656	0	0	100	1	
5	13	3	02: H-17   LM00002260	lmo0561	5206	10060	100	48	49	5	47	47	5	33	8	0	64	55	20	14	15	3	93	87	0	0	0	0	0	0	0	0	0	0	0	0	0	0	0	0	0	0	0	0	0	0	0	0	0	0	0.000	0.000	0.000	0.000	0.000	0.000	0.000	0.000	0.000	0.000	0.000	0.000	0.000	0.000	285	1076	51	43	43	0.000	0.000	1	50	0	0	2	41	0	0	100	1	
5	14	3	02: H-20   LM00002262	lmo0564	5456	10060	100	158	153	53	46	46	5	100	98	0	124	114	45	15	15	3	97	94	0	0	0	0	0	0	0	0	0	0	0	0	0	0	0	0	0	0	0	0	0	0	0	0	0	0	0.000	0.000	0.000	0.000	0.000	0.000	0.000	0.000	0.000	0.000	0.000	0.000	0.000	0.000	285	1076	221	206	206	0.000	0.000	112	109	0	0	107	99	0	0	100	1	
5	15	3	02: H-23   LM00002265	lmo0567	5706	10060	100	68	68	16	47	48	12	64	38	0	91	79	36	14	15	7	86	80	0	0	0	0	0	0	0	0	0	0	0	0	0	0	0	0	0	0	0	0	0	0	0	0	0	0	0.000	0.000	0.000	0.000	0.000	0.000	0.000	0.000	0.000	0.000	0.000	0.000	0.000	0.000	285	1076	98	86	86	0.000	0.000	21	77	0	0	21	65	0	0	100	1	
5	16	3	02: L-02   LM00001031	lmo0642	5956	10060	100	470	437	160	46	47	5	100	100	0	469	415	170	14	15	3	98	96	0	0	0	0	0	0	0	0	0	0	0	0	0	0	0	0	0	0	0	0	0	0	0	0	0	0	0.000	0.000	0.000	0.000	0.000	0.000	0.000	0.000	0.000	0.000	0.000	0.000	0.000	0.000	285	1076	879	792	792	0.000	0.000	424	455	0	0	391	401	0	0	100	1	
5	17	3	02: L-05   LM00001034	lmo0645	6206	10060	100	68	69	17	46	47	5	81	69	0	103	91	42	14	15	5	91	87	0	0	0	0	0	0	0	0	0	0	0	0	0	0	0	0	0	0	0	0	0	0	0	0	0	0	0.000	0.000	0.000	0.000	0.000	0.000	0.000	0.000	0.000	0.000	0.000	0.000	0.000	0.000	285	1076	111	100	100	0.000	0.000	22	89	0	0	23	77	0	0	100	1	
5	1	4	02: L-08   LM00001036	lmo0648	2206	10310	100	78	82	25	47	47	5	88	77	0	119	105	55	15	16	3	91	86	0	0	0	0	0	0	0	0	0	0	0	0	0	0	0	0	0	0	0	0	0	0	0	0	0	0	0.000	0.000	0.000	0.000	0.000	0.000	0.000	0.000	0.000	0.000	0.000	0.000	0.000	0.000	285	1076	135	125	125	0.000	0.000	31	104	0	0	35	90	0	0	100	1	
5	2	4	02: L-11   LM00002291	lmo0651	2456	10310	100	64	66	12	47	47	5	84	73	0	94	82	34	15	16	5	90	87	0	0	0	0	0	0	0	0	0	0	0	0	0	0	0	0	0	0	0	0	0	0	0	0	0	0	0.000	0.000	0.000	0.000	0.000	0.000	0.000	0.000	0.000	0.000	0.000	0.000	0.000	0.000	285	1076	96	86	86	0.000	0.000	17	79	0	0	19	67	0	0	100	1	
5	3	4	02: L-14   LM00002293	lmo0654	2706	10310	100	1020	863	384	47	48	6	99	98	0	840	707	332	15	15	3	97	94	0	0	0	0	0	0	0	0	0	0	0	0	0	0	0	0	0	0	0	0	0	0	0	0	0	0	0.000	0.000	0.000	0.000	0.000	0.000	0.000	0.000	0.000	0.000	0.000	0.000	0.000	0.000	285	1076	1798	1508	1508	0.000	0.000	973	825	0	0	816	692	0	0	100	1	
5	4	4	02: L-17   LM00002295	lmo0657	2956	10310	100	207	190	91	47	47	6	94	91	0	180	150	84	15	16	4	91	85	0	0	0	0	0	0	0	0	0	0	0	0	0	0	0	0	0	0	0	0	0	0	0	0	0	0	0.000	0.000	0.000	0.000	0.000	0.000	0.000	0.000	0.000	0.000	0.000	0.000	0.000	0.000	285	1076	325	278	278	0.000	0.000	160	165	0	0	143	135	0	0	100	1	
5	5	4	02: L-20   LM00002296	lmo0660	3206	10310	100	53	53	5	47	47	5	58	22	0	74	66	20	15	15	3	96	94	0	0	0	0	0	0	0	0	0	0	0	0	0	0	0	0	0	0	0	0	0	0	0	0	0	0	0.000	0.000	0.000	0.000	0.000	0.000	0.000	0.000	0.000	0.000	0.000	0.000	0.000	0.000	285	1076	65	57	57	0.000	0.000	6	59	0	0	6	51	0	0	100	1	
5	6	4	02: L-23   LM00000215	lmo0663	3456	10310	100	884	757	404	46	46	5	100	98	0	420	351	195	15	15	4	95	93	0	0	0	0	0	0	0	0	0	0	0	0	0	0	0	0	0	0	0	0	0	0	0	0	0	0	0.000	0.000	0.000	0.000	0.000	0.000	0.000	0.000	0.000	0.000	0.000	0.000	0.000	0.000	285	1076	1243	1047	1047	0.000	0.000	838	405	0	0	711	336	0	0	100	1	
5	7	4	02: P-02   LM00002307	lmo0738	3706	10310	100	53	54	7	46	47	6	52	28	0	101	88	39	15	16	7	87	83	0	0	0	0	0	0	0	0	0	0	0	0	0	0	0	0	0	0	0	0	0	0	0	0	0	0	0.000	0.000	0.000	0.000	0.000	0.000	0.000	0.000	0.000	0.000	0.000	0.000	0.000	0.000	285	1076	93	81	81	0.000	0.000	7	86	0	0	8	73	0	0	100	1	
5	8	4	02: P-05   LM00000244	lmo0741	3956	10310	100	56	63	23	47	47	5	76	47	0	83	80	40	14	15	4	92	87	0	0	0	0	0	0	0	0	0	0	0	0	0	0	0	0	0	0	0	0	0	0	0	0	0	0	0.000	0.000	0.000	0.000	0.000	0.000	0.000	0.000	0.000	0.000	0.000	0.000	0.000	0.000	285	1076	78	82	82	0.000	0.000	9	69	0	0	16	66	0	0	100	1	
5	9	4	02: P-08   LM00002309	lmo0744	4206	10310	100	51	51	6	47	47	6	30	7	0	76	65	27	14	15	5	91	84	0	0	0	0	0	0	0	0	0	0	0	0	0	0	0	0	0	0	0	0	0	0	0	0	0	0	0.000	0.000	0.000	0.000	0.000	0.000	0.000	0.000	0.000	0.000	0.000	0.000	0.000	0.000	285	1076	66	55	55	0.000	0.000	4	62	0	0	4	51	0	0	100	1	
5	10	4	02: P-11   LM00002311	lmo0747	4456	10310	100	51	51	5	46	47	5	48	9	0	69	58	24	15	16	4	88	82	0	0	0	0	0	0	0	0	0	0	0	0	0	0	0	0	0	0	0	0	0	0	0	0	0	0	0.000	0.000	0.000	0.000	0.000	0.000	0.000	0.000	0.000	0.000	0.000	0.000	0.000	0.000	285	1076	59	48	48	0.000	0.000	5	54	0	0	5	43	0	0	100	1	
5	11	4	02: P-14   LM00002314	lmo0750	4706	10310	100	52	52	6	46	47	7	42	10	0	64	53	24	14	15	5	86	78	0	0	0	0	0	0	0	0	0	0	0	0	0	0	0	0	0	0	0	0	0	0	0	0	0	0	0.000	0.000	0.000	0.000	0.000	0.000	0.000	0.000	0.000	0.000	0.000	0.000	0.000	0.000	285	1076	56	45	45	0.000	0.000	6	50	0	0	6	39	0	0	100	1	
5	12	4	02: P-17   LM00002317	lmo0753	4956	10310	100	55	55	8	47	47	5	64	34	0	73	60	28	14	14	3	88	82	0	0	0	0	0	0	0	0	0	0	0	0	0	0	0	0	0	0	0	0	0	0	0	0	0	0	0.000	0.000	0.000	0.000	0.000	0.000	0.000	0.000	0.000	0.000	0.000	0.000	0.000	0.000	285	1076	67	54	54	0.000	0.000	8	59	0	0	8	46	0	0	100	1	
5	13	4	02: P-20   LM00000247	lmo0756	5206	10310	100	59	60	10	47	48	6	72	48	0	81	73	28	15	16	6	93	87	0	0	0	0	0	0	0	0	0	0	0	0	0	0	0	0	0	0	0	0	0	0	0	0	0	0	0.000	0.000	0.000	0.000	0.000	0.000	0.000	0.000	0.000	0.000	0.000	0.000	0.000	0.000	285	1076	78	71	71	0.000	0.000	12	66	0	0	13	58	0	0	100	1	
5	14	4	02: P-23   LM00001081	lmo0759	5456	10310	100	134	129	57	46	47	6	88	84	0	234	188	114	15	16	4	89	84	0	0	0	0	0	0	0	0	0	0	0	0	0	0	0	0	0	0	0	0	0	0	0	0	0	0	0.000	0.000	0.000	0.000	0.000	0.000	0.000	0.000	0.000	0.000	0.000	0.000	0.000	0.000	285	1076	307	256	256	0.000	0.000	88	219	0	0	83	173	0	0	100	1	
5	15	4	03: D-02   LM00002330	lmo0830	5706	10310	100	56	57	9	46	46	4	75	60	0	85	73	33	14	15	3	89	86	0	0	0	0	0	0	0	0	0	0	0	0	0	0	0	0	0	0	0	0	0	0	0	0	0	0	0.000	0.000	0.000	0.000	0.000	0.000	0.000	0.000	0.000	0.000	0.000	0.000	0.000	0.000	285	1076	81	70	70	0.000	0.000	10	71	0	0	11	59	0	0	100	1	
5	16	4	03: D-05   LM00002333	lmo0833	5956	10310	100	55	55	7	46	47	5	66	39	0	84	75	25	14	15	8	90	88	0	0	0	0	0	0	0	0	0	0	0	0	0	0	0	0	0	0	0	0	0	0	0	0	0	0	0.000	0.000	0.000	0.000	0.000	0.000	0.000	0.000	0.000	0.000	0.000	0.000	0.000	0.000	285	1076	79	70	70	0.000	0.000	9	70	0	0	9	61	0	0	100	1	
5	17	4	03: D-08   LM00001119	lmo0836	6206	10310	100	51	51	5	46	46	5	51	24	0	64	61	18	14	14	2	97	96	0	0	0	0	0	0	0	0	0	0	0	0	0	0	0	0	0	0	0	0	0	0	0	0	0	0	0.000	0.000	0.000	0.000	0.000	0.000	0.000	0.000	0.000	0.000	0.000	0.000	0.000	0.000	285	1076	55	52	52	0.000	0.000	5	50	0	0	5	47	0	0	100	1	
5	1	5	03: D-11   LM00002337	lmo0839	2206	10560	100	56	57	8	47	48	5	68	39	0	73	66	21	16	17	7	92	87	0	0	0	0	0	0	0	0	0	0	0	0	0	0	0	0	0	0	0	0	0	0	0	0	0	0	0.000	0.000	0.000	0.000	0.000	0.000	0.000	0.000	0.000	0.000	0.000	0.000	0.000	0.000	285	1076	66	60	60	0.000	0.000	9	57	0	0	10	50	0	0	100	1	
5	2	5	03: D-14   LM00002338	lmo0842	2456	10560	100	51	52	8	47	47	7	29	8	0	81	77	36	15	17	25	86	84	0	0	0	0	0	0	0	0	0	0	0	0	0	0	0	0	0	0	0	0	0	0	0	0	0	0	0.000	0.000	0.000	0.000	0.000	0.000	0.000	0.000	0.000	0.000	0.000	0.000	0.000	0.000	285	1076	70	67	67	0.000	0.000	4	66	0	0	5	62	0	0	100	1	
5	3	5	03: D-17   LM00001122	lmo0845	2706	10560	100	85	85	21	46	47	6	91	86	0	99	90	35	14	15	17	86	83	0	0	0	0	0	0	0	0	0	0	0	0	0	0	0	0	0	0	0	0	0	0	0	0	0	0	0.000	0.000	0.000	0.000	0.000	0.000	0.000	0.000	0.000	0.000	0.000	0.000	0.000	0.000	285	1076	124	115	115	0.000	0.000	39	85	0	0	39	76	0	0	100	1	
5	4	5	03: D-20   LM00001125	lmo0848	2956	10560	100	103	105	36	47	47	5	93	89	0	142	123	56	14	15	5	92	87	0	0	0	0	0	0	0	0	0	0	0	0	0	0	0	0	0	0	0	0	0	0	0	0	0	0	0.000	0.000	0.000	0.000	0.000	0.000	0.000	0.000	0.000	0.000	0.000	0.000	0.000	0.000	285	1076	184	167	167	0.000	0.000	56	128	0	0	58	109	0	0	100	1	
5	5	5	03: D-23   LM00001126	lmo0851	3206	10560	100	343	291	149	46	46	5	93	88	0	176	138	77	14	15	3	92	86	0	0	0	0	0	0	0	0	0	0	0	0	0	0	0	0	0	0	0	0	0	0	0	0	0	0	0.000	0.000	0.000	0.000	0.000	0.000	0.000	0.000	0.000	0.000	0.000	0.000	0.000	0.000	285	1076	459	369	369	0.000	0.000	297	162	0	0	245	124	0	0	100	1	
5	6	5	03: H-02   LM00002357	lmo0926	3456	10560	100	54	55	9	46	46	5	67	34	0	62	53	23	14	16	8	83	75	0	0	0	0	0	0	0	0	0	0	0	0	0	0	0	0	0	0	0	0	0	0	0	0	0	0	0.000	0.000	0.000	0.000	0.000	0.000	0.000	0.000	0.000	0.000	0.000	0.000	0.000	0.000	285	1076	56	48	48	0.000	0.000	8	48	0	0	9	39	0	0	100	1	
5	7	5	03: H-05   LM00001163	lmo0929	3706	10560	100	64	81	44	47	47	5	79	62	0	97	114	81	14	15	3	96	96	0	0	0	0	0	0	0	0	0	0	0	0	0	0	0	0	0	0	0	0	0	0	0	0	0	0	0.000	0.000	0.000	0.000	0.000	0.000	0.000	0.000	0.000	0.000	0.000	0.000	0.000	0.000	285	1076	100	134	134	0.000	0.000	17	83	0	0	34	100	0	0	100	1	
5	8	5	03: H-08   LM00000292	lmo0932	3956	10560	100	67	69	15	47	47	5	91	75	0	93	86	34	15	15	3	93	92	0	0	0	0	0	0	0	0	0	0	0	0	0	0	0	0	0	0	0	0	0	0	0	0	0	0	0.000	0.000	0.000	0.000	0.000	0.000	0.000	0.000	0.000	0.000	0.000	0.000	0.000	0.000	285	1076	98	93	93	0.000	0.000	20	78	0	0	22	71	0	0	100	1	
5	9	5	03: H-11   LM00002359	lmo0935	4206	10560	100	238	221	88	45	46	5	99	95	0	202	178	83	14	15	3	100	94	0	0	0	0	0	0	0	0	0	0	0	0	0	0	0	0	0	0	0	0	0	0	0	0	0	0	0.000	0.000	0.000	0.000	0.000	0.000	0.000	0.000	0.000	0.000	0.000	0.000	0.000	0.000	285	1076	381	340	340	0.000	0.000	193	188	0	0	176	164	0	0	100	1	
5	10	5	03: H-14   LM00002360	lmo0938	4456	10560	100	51	52	7	45	46	5	68	25	0	77	68	24	15	15	3	94	91	0	0	0	0	0	0	0	0	0	0	0	0	0	0	0	0	0	0	0	0	0	0	0	0	0	0	0.000	0.000	0.000	0.000	0.000	0.000	0.000	0.000	0.000	0.000	0.000	0.000	0.000	0.000	285	1076	68	60	60	0.000	0.000	6	62	0	0	7	53	0	0	100	1	
5	11	5	03: H-17   LM00002363	lmo0941	4706	10560	100	50	50	6	46	46	5	43	16	0	63	51	25	15	15	3	79	74	0	0	0	0	0	0	0	0	0	0	0	0	0	0	0	0	0	0	0	0	0	0	0	0	0	0	0.000	0.000	0.000	0.000	0.000	0.000	0.000	0.000	0.000	0.000	0.000	0.000	0.000	0.000	285	1076	52	40	40	0.000	0.000	4	48	0	0	4	36	0	0	100	1	
5	12	5	03: H-20   LM00001169	lmo0944	4956	10560	100	589	501	274	45	46	5	93	91	0	435	345	202	15	15	6	87	84	0	0	0	0	0	0	0	0	0	0	0	0	0	0	0	0	0	0	0	0	0	0	0	0	0	0	0.000	0.000	0.000	0.000	0.000	0.000	0.000	0.000	0.000	0.000	0.000	0.000	0.000	0.000	285	1076	964	786	786	0.000	0.000	544	420	0	0	456	330	0	0	100	1	
5	13	5	03: H-23   LM00001172	lmo0947	5206	10560	100	116	112	41	46	46	4	93	91	0	137	121	55	14	15	3	98	93	0	0	0	0	0	0	0	0	0	0	0	0	0	0	0	0	0	0	0	0	0	0	0	0	0	0	0.000	0.000	0.000	0.000	0.000	0.000	0.000	0.000	0.000	0.000	0.000	0.000	0.000	0.000	285	1076	193	173	173	0.000	0.000	70	123	0	0	66	107	0	0	100	1	
5	14	5	03: L-02   LM00001212	lmo1022	5456	10560	100	508	425	246	46	46	5	98	93	0	498	392	247	15	15	3	93	88	0	0	0	0	0	0	0	0	0	0	0	0	0	0	0	0	0	0	0	0	0	0	0	0	0	0	0.000	0.000	0.000	0.000	0.000	0.000	0.000	0.000	0.000	0.000	0.000	0.000	0.000	0.000	285	1076	945	756	756	0.000	0.000	462	483	0	0	379	377	0	0	100	1	
5	15	5	03: L-05   LM00002383	lmo1025	5706	10560	100	82	83	26	46	46	5	86	81	0	73	66	28	14	14	2	94	89	0	0	0	0	0	0	0	0	0	0	0	0	0	0	0	0	0	0	0	0	0	0	0	0	0	0	0.000	0.000	0.000	0.000	0.000	0.000	0.000	0.000	0.000	0.000	0.000	0.000	0.000	0.000	285	1076	95	89	89	0.000	0.000	36	59	0	0	37	52	0	0	100	1	
5	16	5	03: L-08   LM00000311	lmo1028	5956	10560	100	926	786	400	47	47	6	96	95	0	1377	1138	580	14	15	4	95	93	0	0	0	0	0	0	0	0	0	0	0	0	0	0	0	0	0	0	0	0	0	0	0	0	0	0	0.000	0.000	0.000	0.000	0.000	0.000	0.000	0.000	0.000	0.000	0.000	0.000	0.000	0.000	285	1076	2242	1863	1863	0.000	0.000	879	1363	0	0	739	1124	0	0	100	1	
5	17	5	03: L-11   LM00002385	lmo1031	6206	10560	100	58	60	11	47	47	5	81	50	0	77	72	26	14	15	6	93	92	0	0	0	0	0	0	0	0	0	0	0	0	0	0	0	0	0	0	0	0	0	0	0	0	0	0	0.000	0.000	0.000	0.000	0.000	0.000	0.000	0.000	0.000	0.000	0.000	0.000	0.000	0.000	285	1076	74	71	71	0.000	0.000	11	63	0	0	13	58	0	0	100	1	
5	1	6	03: L-14   LM00002388	lmo1034	2206	10810	100	55	56	8	46	47	5	68	41	0	87	80	26	15	15	3	95	92	0	0	0	0	0	0	0	0	0	0	0	0	0	0	0	0	0	0	0	0	0	0	0	0	0	0	0.000	0.000	0.000	0.000	0.000	0.000	0.000	0.000	0.000	0.000	0.000	0.000	0.000	0.000	285	1076	81	75	75	0.000	0.000	9	72	0	0	10	65	0	0	100	1	
5	2	6	03: L-17   LM00001217	lmo1037	2456	10810	100	74	77	17	46	47	5	93	89	0	80	74	29	15	16	4	91	88	0	0	0	0	0	0	0	0	0	0	0	0	0	0	0	0	0	0	0	0	0	0	0	0	0	0	0.000	0.000	0.000	0.000	0.000	0.000	0.000	0.000	0.000	0.000	0.000	0.000	0.000	0.000	285	1076	93	90	90	0.000	0.000	28	65	0	0	31	59	0	0	100	1	
5	3	6	03: L-20   LM00000312	lmo1040	2706	10810	100	291	269	107	46	47	6	96	95	0	201	182	80	14	15	5	93	91	0	0	0	0	0	0	0	0	0	0	0	0	0	0	0	0	0	0	0	0	0	0	0	0	0	0	0.000	0.000	0.000	0.000	0.000	0.000	0.000	0.000	0.000	0.000	0.000	0.000	0.000	0.000	285	1076	432	391	391	0.000	0.000	245	187	0	0	223	168	0	0	100	1	
5	4	6	03: L-23   LM00002393	lmo1043	2956	10810	100	216	202	93	46	47	6	95	91	0	205	177	97	15	16	5	89	86	0	0	0	0	0	0	0	0	0	0	0	0	0	0	0	0	0	0	0	0	0	0	0	0	0	0	0.000	0.000	0.000	0.000	0.000	0.000	0.000	0.000	0.000	0.000	0.000	0.000	0.000	0.000	285	1076	360	318	318	0.000	0.000	170	190	0	0	156	162	0	0	100	1	
5	5	6	03: P-02   LM00002445	lmo1118	3206	10810	100	50	50	5	46	47	6	39	5	0	75	63	24	14	15	3	94	87	0	0	0	0	0	0	0	0	0	0	0	0	0	0	0	0	0	0	0	0	0	0	0	0	0	0	0.000	0.000	0.000	0.000	0.000	0.000	0.000	0.000	0.000	0.000	0.000	0.000	0.000	0.000	285	1076	65	53	53	0.000	0.000	4	61	0	0	4	49	0	0	100	1	
5	6	6	03: P-05   LM00002448	lmo1121	3456	10810	100	66	70	22	45	46	6	80	70	0	89	78	34	15	15	6	88	85	0	0	0	0	0	0	0	0	0	0	0	0	0	0	0	0	0	0	0	0	0	0	0	0	0	0	0.000	0.000	0.000	0.000	0.000	0.000	0.000	0.000	0.000	0.000	0.000	0.000	0.000	0.000	285	1076	95	88	88	0.000	0.000	21	74	0	0	25	63	0	0	100	1	
5	7	6	03: P-08   LM00000324	lmo1124	3706	10810	100	59	61	11	46	47	5	75	61	0	73	69	27	15	15	3	93	89	0	0	0	0	0	0	0	0	0	0	0	0	0	0	0	0	0	0	0	0	0	0	0	0	0	0	0.000	0.000	0.000	0.000	0.000	0.000	0.000	0.000	0.000	0.000	0.000	0.000	0.000	0.000	285	1076	71	69	69	0.000	0.000	13	58	0	0	15	54	0	0	100	1	
5	8	6	03: P-11   LM00000326	lmo1127	3956	10810	100	80	82	25	46	46	5	89	81	0	89	84	38	15	15	3	98	91	0	0	0	0	0	0	0	0	0	0	0	0	0	0	0	0	0	0	0	0	0	0	0	0	0	0	0.000	0.000	0.000	0.000	0.000	0.000	0.000	0.000	0.000	0.000	0.000	0.000	0.000	0.000	285	1076	108	105	105	0.000	0.000	34	74	0	0	36	69	0	0	100	1	
5	9	6	03: P-14   LM00000329	lmo1130	4206	10810	100	52	52	7	46	47	6	44	17	0	73	63	23	14	15	5	92	86	0	0	0	0	0	0	0	0	0	0	0	0	0	0	0	0	0	0	0	0	0	0	0	0	0	0	0.000	0.000	0.000	0.000	0.000	0.000	0.000	0.000	0.000	0.000	0.000	0.000	0.000	0.000	285	1076	65	55	55	0.000	0.000	6	59	0	0	6	49	0	0	100	1	
5	10	6	03: P-17   LM00002450	lmo1133	4456	10810	100	51	50	5	45	46	4	59	24	0	63	52	20	15	15	3	94	88	0	0	0	0	0	0	0	0	0	0	0	0	0	0	0	0	0	0	0	0	0	0	0	0	0	0	0.000	0.000	0.000	0.000	0.000	0.000	0.000	0.000	0.000	0.000	0.000	0.000	0.000	0.000	285	1076	54	42	42	0.000	0.000	6	48	0	0	5	37	0	0	100	1	
5	11	6	03: P-20   LM00000332	lmo1136	4706	10810	100	59	62	13	45	46	5	81	66	0	70	60	24	15	15	3	91	87	0	0	0	0	0	0	0	0	0	0	0	0	0	0	0	0	0	0	0	0	0	0	0	0	0	0	0.000	0.000	0.000	0.000	0.000	0.000	0.000	0.000	0.000	0.000	0.000	0.000	0.000	0.000	285	1076	69	62	62	0.000	0.000	14	55	0	0	17	45	0	0	100	1	
5	12	6	03: P-23   LM00002453	lmo1139	4956	10810	100	53	60	51	45	46	5	69	36	0	82	81	100	14	15	3	92	86	0	0	0	0	0	0	0	0	0	0	0	0	0	0	0	0	0	0	0	0	0	0	0	0	0	0	0.000	0.000	0.000	0.000	0.000	0.000	0.000	0.000	0.000	0.000	0.000	0.000	0.000	0.000	285	1076	76	82	82	0.000	0.000	8	68	0	0	15	67	0	0	100	1	
5	13	6	04: D-02   LM00000348	lmo1210	5206	10810	100	54	56	10	46	46	5	68	46	0	80	74	27	14	15	4	95	93	0	0	0	0	0	0	0	0	0	0	0	0	0	0	0	0	0	0	0	0	0	0	0	0	0	0	0.000	0.000	0.000	0.000	0.000	0.000	0.000	0.000	0.000	0.000	0.000	0.000	0.000	0.000	285	1076	74	70	70	0.000	0.000	8	66	0	0	10	60	0	0	100	1	
5	14	6	04: D-05   LM00002469	lmo1213	5456	10810	100	115	109	29	45	46	5	98	95	0	102	97	32	14	15	3	100	98	0	0	0	0	0	0	0	0	0	0	0	0	0	0	0	0	0	0	0	0	0	0	0	0	0	0	0.000	0.000	0.000	0.000	0.000	0.000	0.000	0.000	0.000	0.000	0.000	0.000	0.000	0.000	285	1076	158	147	147	0.000	0.000	70	88	0	0	64	83	0	0	100	1	
5	15	6	04: D-08   LM00001276	lmo1216	5706	10810	100	62	64	10	45	46	5	96	80	0	87	81	28	14	14	3	98	95	0	0	0	0	0	0	0	0	0	0	0	0	0	0	0	0	0	0	0	0	0	0	0	0	0	0	0.000	0.000	0.000	0.000	0.000	0.000	0.000	0.000	0.000	0.000	0.000	0.000	0.000	0.000	285	1076	90	86	86	0.000	0.000	17	73	0	0	19	67	0	0	100	1	
5	16	6	04: D-11   LM00002471	lmo1219	5956	10810	100	153	143	43	45	46	7	96	92	0	132	119	46	14	15	3	98	96	0	0	0	0	0	0	0	0	0	0	0	0	0	0	0	0	0	0	0	0	0	0	0	0	0	0	0.000	0.000	0.000	0.000	0.000	0.000	0.000	0.000	0.000	0.000	0.000	0.000	0.000	0.000	285	1076	226	203	203	0.000	0.000	108	118	0	0	98	105	0	0	100	1	
5	17	6	04: D-14   LM00001278	lmo1222	6206	10810	100	191	177	64	46	46	4	98	95	0	249	239	101	14	14	3	99	95	0	0	0	0	0	0	0	0	0	0	0	0	0	0	0	0	0	0	0	0	0	0	0	0	0	0	0.000	0.000	0.000	0.000	0.000	0.000	0.000	0.000	0.000	0.000	0.000	0.000	0.000	0.000	285	1076	380	356	356	0.000	0.000	145	235	0	0	131	225	0	0	100	1	
5	1	7	04: D-17   LM00001280	lmo1225	2206	11060	100	470	404	192	46	47	5	97	92	0	365	317	164	15	16	3	94	93	0	0	0	0	0	0	0	0	0	0	0	0	0	0	0	0	0	0	0	0	0	0	0	0	0	0	0.000	0.000	0.000	0.000	0.000	0.000	0.000	0.000	0.000	0.000	0.000	0.000	0.000	0.000	285	1076	774	660	660	0.000	0.000	424	350	0	0	358	302	0	0	100	1	
5	2	7	04: D-20   LM00001282	lmo1228	2456	11060	100	93	91	27	46	47	6	91	84	0	120	106	43	15	16	3	95	91	0	0	0	0	0	0	0	0	0	0	0	0	0	0	0	0	0	0	0	0	0	0	0	0	0	0	0.000	0.000	0.000	0.000	0.000	0.000	0.000	0.000	0.000	0.000	0.000	0.000	0.000	0.000	285	1076	152	136	136	0.000	0.000	47	105	0	0	45	91	0	0	100	1	
5	3	7	04: D-23   LM00001284	lmo1231	2706	11060	100	151	135	49	47	47	5	89	85	0	232	205	98	15	16	4	93	89	0	0	0	0	0	0	0	0	0	0	0	0	0	0	0	0	0	0	0	0	0	0	0	0	0	0	0.000	0.000	0.000	0.000	0.000	0.000	0.000	0.000	0.000	0.000	0.000	0.000	0.000	0.000	285	1076	321	278	278	0.000	0.000	104	217	0	0	88	190	0	0	100	1	
5	4	7	04: H-02   LM00001323	lmo1306	2956	11060	100	360	321	121	45	46	6	100	98	0	454	395	171	15	15	3	96	96	0	0	0	0	0	0	0	0	0	0	0	0	0	0	0	0	0	0	0	0	0	0	0	0	0	0	0.000	0.000	0.000	0.000	0.000	0.000	0.000	0.000	0.000	0.000	0.000	0.000	0.000	0.000	285	1076	754	656	656	0.000	0.000	315	439	0	0	276	380	0	0	100	1	
5	5	7	04: H-05   LM00001324	lmo1309	3206	11060	100	195	178	91	46	46	5	88	82	0	150	125	74	14	15	6	81	78	0	0	0	0	0	0	0	0	0	0	0	0	0	0	0	0	0	0	0	0	0	0	0	0	0	0	0.000	0.000	0.000	0.000	0.000	0.000	0.000	0.000	0.000	0.000	0.000	0.000	0.000	0.000	285	1076	285	243	243	0.000	0.000	149	136	0	0	132	111	0	0	100	1	
5	6	7	04: H-08   LM00002494	lmo1312	3456	11060	100	55	56	10	46	47	5	64	44	0	67	58	23	15	15	3	88	85	0	0	0	0	0	0	0	0	0	0	0	0	0	0	0	0	0	0	0	0	0	0	0	0	0	0	0.000	0.000	0.000	0.000	0.000	0.000	0.000	0.000	0.000	0.000	0.000	0.000	0.000	0.000	285	1076	61	53	53	0.000	0.000	9	52	0	0	10	43	0	0	100	1	
5	7	7	04: H-11   LM00000376	lmo1315	3706	11060	100	239	209	87	46	47	5	97	92	0	140	121	54	14	15	7	92	87	0	0	0	0	0	0	0	0	0	0	0	0	0	0	0	0	0	0	0	0	0	0	0	0	0	0	0.000	0.000	0.000	0.000	0.000	0.000	0.000	0.000	0.000	0.000	0.000	0.000	0.000	0.000	285	1076	319	270	270	0.000	0.000	193	126	0	0	163	107	0	0	100	1	
5	8	7	04: H-14   LM00001325	lmo1318	3956	11060	100	457	401	211	47	47	5	98	95	0	387	336	185	14	15	3	96	94	0	0	0	0	0	0	0	0	0	0	0	0	0	0	0	0	0	0	0	0	0	0	0	0	0	0	0.000	0.000	0.000	0.000	0.000	0.000	0.000	0.000	0.000	0.000	0.000	0.000	0.000	0.000	285	1076	783	676	676	0.000	0.000	410	373	0	0	354	322	0	0	100	1	
5	9	7	04: H-17   LM00001328	lmo1321	4206	11060	100	1125	930	567	46	46	6	97	95	0	1101	916	576	14	15	5	96	91	0	0	0	0	0	0	0	0	0	0	0	0	0	0	0	0	0	0	0	0	0	0	0	0	0	0	0.000	0.000	0.000	0.000	0.000	0.000	0.000	0.000	0.000	0.000	0.000	0.000	0.000	0.000	285	1076	2166	1786	1786	0.000	0.000	1079	1087	0	0	884	902	0	0	100	1	
5	10	7	04: H-20   LM00001330	lmo1324	4456	11060	100	1681	1591	662	46	47	7	100	100	0	1818	1709	701	15	16	6	100	98	0	0	0	0	0	0	0	0	0	0	0	0	0	0	0	0	0	0	0	0	0	0	0	0	0	0	0.000	0.000	0.000	0.000	0.000	0.000	0.000	0.000	0.000	0.000	0.000	0.000	0.000	0.000	285	1076	3438	3239	3239	0.000	0.000	1635	1803	0	0	1545	1694	0	0	100	1	
5	11	7	04: H-23   LM00000381	lmo1327	4706	11060	100	76	76	17	45	46	5	93	84	0	225	196	102	14	15	4	98	93	0	0	0	0	0	0	0	0	0	0	0	0	0	0	0	0	0	0	0	0	0	0	0	0	0	0	0.000	0.000	0.000	0.000	0.000	0.000	0.000	0.000	0.000	0.000	0.000	0.000	0.000	0.000	285	1076	242	213	213	0.000	0.000	31	211	0	0	31	182	0	0	100	1	
5	12	7	04: L-02   LM00001374	lmo1402	4956	11060	100	56	58	14	47	47	6	56	48	0	80	63	35	15	15	6	73	69	0	0	0	0	0	0	0	0	0	0	0	0	0	0	0	0	0	0	0	0	0	0	0	0	0	0	0.000	0.000	0.000	0.000	0.000	0.000	0.000	0.000	0.000	0.000	0.000	0.000	0.000	0.000	285	1076	74	59	59	0.000	0.000	9	65	0	0	11	48	0	0	100	1	
5	13	7	04: L-05   LM00002512	lmo1405	5206	11060	100	52	53	7	46	46	5	56	28	0	71	64	22	15	15	3	95	91	0	0	0	0	0	0	0	0	0	0	0	0	0	0	0	0	0	0	0	0	0	0	0	0	0	0	0.000	0.000	0.000	0.000	0.000	0.000	0.000	0.000	0.000	0.000	0.000	0.000	0.000	0.000	285	1076	62	56	56	0.000	0.000	6	56	0	0	7	49	0	0	100	1	
5	14	7	04: L-08   LM00001378	lmo1408	5456	11060	100	53	53	6	46	46	6	50	17	0	69	60	22	15	15	5	88	85	0	0	0	0	0	0	0	0	0	0	0	0	0	0	0	0	0	0	0	0	0	0	0	0	0	0	0.000	0.000	0.000	0.000	0.000	0.000	0.000	0.000	0.000	0.000	0.000	0.000	0.000	0.000	285	1076	61	52	52	0.000	0.000	7	54	0	0	7	45	0	0	100	1	
5	15	7	04: L-11   LM00001381	lmo1411	5706	11060	100	149	143	57	46	46	5	95	91	0	82	76	27	14	15	4	95	91	0	0	0	0	0	0	0	0	0	0	0	0	0	0	0	0	0	0	0	0	0	0	0	0	0	0	0.000	0.000	0.000	0.000	0.000	0.000	0.000	0.000	0.000	0.000	0.000	0.000	0.000	0.000	285	1076	171	159	159	0.000	0.000	103	68	0	0	97	62	0	0	100	1	
5	16	7	04: L-14   LM00001382	lmo1414	5956	11060	100	109	106	38	46	47	6	89	85	0	111	103	39	14	15	5	95	93	0	0	0	0	0	0	0	0	0	0	0	0	0	0	0	0	0	0	0	0	0	0	0	0	0	0	0.000	0.000	0.000	0.000	0.000	0.000	0.000	0.000	0.000	0.000	0.000	0.000	0.000	0.000	285	1076	160	149	149	0.000	0.000	63	97	0	0	60	89	0	0	100	1	
5	17	7	04: L-17   LM00001385	lmo1417	6206	11060	100	54	57	10	45	46	6	71	44	0	85	84	86	14	14	3	96	94	0	0	0	0	0	0	0	0	0	0	0	0	0	0	0	0	0	0	0	0	0	0	0	0	0	0	0.000	0.000	0.000	0.000	0.000	0.000	0.000	0.000	0.000	0.000	0.000	0.000	0.000	0.000	285	1076	80	82	82	0.000	0.000	9	71	0	0	12	70	0	0	100	1	
5	1	8	04: L-20   LM00001388	lmo1420	2206	11310	100	144	135	47	46	46	5	93	86	0	133	116	48	16	16	4	92	88	0	0	0	0	0	0	0	0	0	0	0	0	0	0	0	0	0	0	0	0	0	0	0	0	0	0	0.000	0.000	0.000	0.000	0.000	0.000	0.000	0.000	0.000	0.000	0.000	0.000	0.000	0.000	285	1076	215	189	189	0.000	0.000	98	117	0	0	89	100	0	0	100	1	
5	2	8	04: L-23   LM00001391	lmo1423	2456	11310	100	1672	1327	804	46	46	6	98	95	0	814	656	389	15	16	4	95	91	0	0	0	0	0	0	0	0	0	0	0	0	0	0	0	0	0	0	0	0	0	0	0	0	0	0	0.000	0.000	0.000	0.000	0.000	0.000	0.000	0.000	0.000	0.000	0.000	0.000	0.000	0.000	285	1076	2425	1922	1922	0.000	0.000	1626	799	0	0	1281	641	0	0	100	1	
5	3	8	04: P-02   LM00002530	lmo1498	2706	11310	100	63	64	14	45	46	5	81	71	0	90	82	29	14	15	3	97	95	0	0	0	0	0	0	0	0	0	0	0	0	0	0	0	0	0	0	0	0	0	0	0	0	0	0	0.000	0.000	0.000	0.000	0.000	0.000	0.000	0.000	0.000	0.000	0.000	0.000	0.000	0.000	285	1076	94	87	87	0.000	0.000	18	76	0	0	19	68	0	0	100	1	
5	4	8	04: P-05   LM00000415	lmo1501	2956	11310	100	45	46	5	46	46	5	11	4	0	17	18	5	15	15	4	34	19	0	0	0	0	0	0	0	0	0	0	0	0	0	0	0	0	0	0	0	0	0	0	0	0	0	0	0.000	0.000	0.000	0.000	0.000	0.000	0.000	0.000	0.000	0.000	0.000	0.000	0.000	0.000	285	1076	1	3	3	0.000	0.000	-1	2	0	0	0	3	0	0	100	1	
5	5	8	04: P-08   LM00001433	lmo1504	3206	11310	100	207	201	70	46	47	7	97	93	0	217	193	81	15	16	7	92	89	0	0	0	0	0	0	0	0	0	0	0	0	0	0	0	0	0	0	0	0	0	0	0	0	0	0	0.000	0.000	0.000	0.000	0.000	0.000	0.000	0.000	0.000	0.000	0.000	0.000	0.000	0.000	285	1076	363	333	333	0.000	0.000	161	202	0	0	155	178	0	0	100	1	
5	6	8	04: P-11   LM00001436	lmo1507	3456	11310	100	50	51	5	46	47	6	44	8	0	66	60	19	15	15	5	91	89	0	0	0	0	0	0	0	0	0	0	0	0	0	0	0	0	0	0	0	0	0	0	0	0	0	0	0.000	0.000	0.000	0.000	0.000	0.000	0.000	0.000	0.000	0.000	0.000	0.000	0.000	0.000	285	1076	55	50	50	0.000	0.000	4	51	0	0	5	45	0	0	100	1	
5	7	8	04: P-14   LM00001439	lmo1510	3706	11310	100	133	135	46	45	46	5	96	94	0	110	104	39	14	15	4	96	93	0	0	0	0	0	0	0	0	0	0	0	0	0	0	0	0	0	0	0	0	0	0	0	0	0	0	0.000	0.000	0.000	0.000	0.000	0.000	0.000	0.000	0.000	0.000	0.000	0.000	0.000	0.000	285	1076	184	180	180	0.000	0.000	88	96	0	0	90	90	0	0	100	1	
5	8	8	04: P-17   LM00000418	lmo1513	3956	11310	100	60	63	13	46	47	5	81	69	0	88	75	34	14	15	4	91	86	0	0	0	0	0	0	0	0	0	0	0	0	0	0	0	0	0	0	0	0	0	0	0	0	0	0	0.000	0.000	0.000	0.000	0.000	0.000	0.000	0.000	0.000	0.000	0.000	0.000	0.000	0.000	285	1076	88	78	78	0.000	0.000	14	74	0	0	17	61	0	0	100	1	
5	9	8	04: P-20   LM00001444	lmo1516	4206	11310	100	86	87	23	46	47	7	95	86	0	311	281	116	15	16	6	97	95	0	0	0	0	0	0	0	0	0	0	0	0	0	0	0	0	0	0	0	0	0	0	0	0	0	0	0.000	0.000	0.000	0.000	0.000	0.000	0.000	0.000	0.000	0.000	0.000	0.000	0.000	0.000	285	1076	336	307	307	0.000	0.000	40	296	0	0	41	266	0	0	100	1	
5	10	8	04: P-23   LM00001445	lmo1519	4456	11310	100	283	259	130	46	46	5	95	93	0	230	195	107	15	15	3	96	91	0	0	0	0	0	0	0	0	0	0	0	0	0	0	0	0	0	0	0	0	0	0	0	0	0	0	0.000	0.000	0.000	0.000	0.000	0.000	0.000	0.000	0.000	0.000	0.000	0.000	0.000	0.000	285	1076	452	393	393	0.000	0.000	237	215	0	0	213	180	0	0	100	1	
5	11	8	05: D-02   LM00001482	lmo1590	4706	11310	100	53	53	8	46	46	5	64	36	0	73	64	25	15	15	3	94	90	0	0	0	0	0	0	0	0	0	0	0	0	0	0	0	0	0	0	0	0	0	0	0	0	0	0	0.000	0.000	0.000	0.000	0.000	0.000	0.000	0.000	0.000	0.000	0.000	0.000	0.000	0.000	285	1076	65	56	56	0.000	0.000	7	58	0	0	7	49	0	0	100	1	
5	12	8	05: D-05   LM00002542	lmo1593	4956	11310	100	50	51	6	46	46	5	45	17	0	65	58	22	14	15	4	91	85	0	0	0	0	0	0	0	0	0	0	0	0	0	0	0	0	0	0	0	0	0	0	0	0	0	0	0.000	0.000	0.000	0.000	0.000	0.000	0.000	0.000	0.000	0.000	0.000	0.000	0.000	0.000	285	1076	55	49	49	0.000	0.000	4	51	0	0	5	44	0	0	100	1	
5	13	8	05: D-08   LM00000444	lmo1596	5206	11310	100	274	233	117	45	46	5	93	88	0	886	650	396	15	15	3	92	90	0	0	0	0	0	0	0	0	0	0	0	0	0	0	0	0	0	0	0	0	0	0	0	0	0	0	0.000	0.000	0.000	0.000	0.000	0.000	0.000	0.000	0.000	0.000	0.000	0.000	0.000	0.000	285	1076	1100	823	823	0.000	0.000	229	871	0	0	188	635	0	0	100	1	
5	14	8	05: D-11   LM00001487	lmo1599	5456	11310	100	495	421	213	46	46	5	98	95	0	575	479	240	15	15	4	97	93	0	0	0	0	0	0	0	0	0	0	0	0	0	0	0	0	0	0	0	0	0	0	0	0	0	0	0.000	0.000	0.000	0.000	0.000	0.000	0.000	0.000	0.000	0.000	0.000	0.000	0.000	0.000	285	1076	1009	839	839	0.000	0.000	449	560	0	0	375	464	0	0	100	1	
5	15	8	05: D-14   LM00000447	lmo1602	5706	11310	100	7506	6301	3491	46	46	5	100	100	0	4884	4103	2289	14	14	2	98	97	0	0	0	0	0	0	0	0	0	0	0	0	0	0	0	0	0	0	0	0	0	0	0	0	0	0	0.000	0.000	0.000	0.000	0.000	0.000	0.000	0.000	0.000	0.000	0.000	0.000	0.000	0.000	285	1076	12330	10344	10344	0.000	0.000	7460	4870	0	0	6255	4089	0	0	100	1	
5	16	8	05: D-17   LM00000448	lmo1605	5956	11310	100	384	364	131	46	47	6	99	98	0	223	206	80	14	14	3	99	96	0	0	0	0	0	0	0	0	0	0	0	0	0	0	0	0	0	0	0	0	0	0	0	0	0	0	0.000	0.000	0.000	0.000	0.000	0.000	0.000	0.000	0.000	0.000	0.000	0.000	0.000	0.000	285	1076	547	510	510	0.000	0.000	338	209	0	0	318	192	0	0	100	1	
5	17	8	05: D-20   LM00002546	lmo1608	6206	11310	100	171	150	71	46	47	5	93	83	0	273	213	133	14	14	4	85	82	0	0	0	0	0	0	0	0	0	0	0	0	0	0	0	0	0	0	0	0	0	0	0	0	0	0	0.000	0.000	0.000	0.000	0.000	0.000	0.000	0.000	0.000	0.000	0.000	0.000	0.000	0.000	285	1076	384	303	303	0.000	0.000	125	259	0	0	104	199	0	0	100	1	
5	1	9	05: D-23   LM00001492	lmo1611	2206	11560	100	248	233	128	46	46	4	90	88	0	400	326	204	15	16	3	92	85	0	0	0	0	0	0	0	0	0	0	0	0	0	0	0	0	0	0	0	0	0	0	0	0	0	0	0.000	0.000	0.000	0.000	0.000	0.000	0.000	0.000	0.000	0.000	0.000	0.000	0.000	0.000	285	1076	587	498	498	0.000	0.000	202	385	0	0	187	311	0	0	100	1	
5	2	9	05: H-02   LM00001540	lmo1686	2456	11560	100	386	328	187	45	46	6	88	84	0	188	162	88	15	16	9	85	82	0	0	0	0	0	0	0	0	0	0	0	0	0	0	0	0	0	0	0	0	0	0	0	0	0	0	0.000	0.000	0.000	0.000	0.000	0.000	0.000	0.000	0.000	0.000	0.000	0.000	0.000	0.000	285	1076	514	430	430	0.000	0.000	341	173	0	0	283	147	0	0	100	1	
5	3	9	05: H-05   LM00001542	lmo1689	2706	11560	100	54	55	8	46	46	5	65	31	0	77	66	27	14	15	5	86	84	0	0	0	0	0	0	0	0	0	0	0	0	0	0	0	0	0	0	0	0	0	0	0	0	0	0	0.000	0.000	0.000	0.000	0.000	0.000	0.000	0.000	0.000	0.000	0.000	0.000	0.000	0.000	285	1076	71	61	61	0.000	0.000	8	63	0	0	9	52	0	0	100	1	
5	4	9	05: H-08   LM00001545	lmo1692	2956	11560	100	238	221	108	46	47	6	92	89	0	126	114	57	15	15	3	96	92	0	0	0	0	0	0	0	0	0	0	0	0	0	0	0	0	0	0	0	0	0	0	0	0	0	0	0.000	0.000	0.000	0.000	0.000	0.000	0.000	0.000	0.000	0.000	0.000	0.000	0.000	0.000	285	1076	303	274	274	0.000	0.000	192	111	0	0	175	99	0	0	100	1	
5	5	9	05: H-11   LM00001547	lmo1695	3206	11560	100	53	54	7	46	46	5	64	28	0	83	72	30	15	15	5	87	85	0	0	0	0	0	0	0	0	0	0	0	0	0	0	0	0	0	0	0	0	0	0	0	0	0	0	0.000	0.000	0.000	0.000	0.000	0.000	0.000	0.000	0.000	0.000	0.000	0.000	0.000	0.000	285	1076	75	65	65	0.000	0.000	7	68	0	0	8	57	0	0	100	1	
5	6	9	05: H-14   LM00001549	lmo1698	3456	11560	100	53	54	8	46	46	5	65	40	0	63	55	21	15	16	4	88	85	0	0	0	0	0	0	0	0	0	0	0	0	0	0	0	0	0	0	0	0	0	0	0	0	0	0	0.000	0.000	0.000	0.000	0.000	0.000	0.000	0.000	0.000	0.000	0.000	0.000	0.000	0.000	285	1076	55	48	48	0.000	0.000	7	48	0	0	8	40	0	0	100	1	
5	7	9	05: H-17   LM00002567	lmo1701	3706	11560	100	52	54	7	47	47	5	55	32	0	58	51	19	15	15	3	88	86	0	0	0	0	0	0	0	0	0	0	0	0	0	0	0	0	0	0	0	0	0	0	0	0	0	0	0.000	0.000	0.000	0.000	0.000	0.000	0.000	0.000	0.000	0.000	0.000	0.000	0.000	0.000	285	1076	48	43	43	0.000	0.000	5	43	0	0	7	36	0	0	100	1	
5	8	9	05: H-20   LM00000463	lmo1704	3956	11560	100	347	309	149	47	47	5	92	91	0	200	173	84	14	15	4	93	90	0	0	0	0	0	0	0	0	0	0	0	0	0	0	0	0	0	0	0	0	0	0	0	0	0	0	0.000	0.000	0.000	0.000	0.000	0.000	0.000	0.000	0.000	0.000	0.000	0.000	0.000	0.000	285	1076	486	421	421	0.000	0.000	300	186	0	0	262	159	0	0	100	1	
5	9	9	05: H-23   LM00001553	lmo1707	4206	11560	100	51	52	8	46	47	5	52	30	0	74	64	27	14	15	7	86	80	0	0	0	0	0	0	0	0	0	0	0	0	0	0	0	0	0	0	0	0	0	0	0	0	0	0	0.000	0.000	0.000	0.000	0.000	0.000	0.000	0.000	0.000	0.000	0.000	0.000	0.000	0.000	285	1076	65	56	56	0.000	0.000	5	60	0	0	6	50	0	0	100	1	
5	10	9	05: L-02   LM00001596	lmo1782	4456	11560	100	248	220	100	46	46	4	92	88	0	203	171	89	15	15	3	93	89	0	0	0	0	0	0	0	0	0	0	0	0	0	0	0	0	0	0	0	0	0	0	0	0	0	0	0.000	0.000	0.000	0.000	0.000	0.000	0.000	0.000	0.000	0.000	0.000	0.000	0.000	0.000	285	1076	390	330	330	0.000	0.000	202	188	0	0	174	156	0	0	100	1	
5	11	9	05: L-05   LM00000484	lmo1785	4706	11560	100	4501	3998	1483	47	47	5	100	100	0	4832	4274	1687	14	15	4	100	100	0	0	0	0	0	0	0	0	0	0	0	0	0	0	0	0	0	0	0	0	0	0	0	0	0	0	0.000	0.000	0.000	0.000	0.000	0.000	0.000	0.000	0.000	0.000	0.000	0.000	0.000	0.000	285	1076	9272	8211	8211	0.000	0.000	4454	4818	0	0	3951	4260	0	0	100	1	
5	12	9	05: L-08   LM00001598	lmo1788	4956	11560	100	55	58	12	45	45	5	77	55	0	58	52	22	14	15	5	85	81	0	0	0	0	0	0	0	0	0	0	0	0	0	0	0	0	0	0	0	0	0	0	0	0	0	0	0.000	0.000	0.000	0.000	0.000	0.000	0.000	0.000	0.000	0.000	0.000	0.000	0.000	0.000	285	1076	54	51	51	0.000	0.000	10	44	0	0	13	38	0	0	100	1	
5	13	9	05: L-11   LM00001600	lmo1791	5206	11560	100	1289	1040	619	46	47	5	93	88	0	917	757	467	15	15	5	88	86	0	0	0	0	0	0	0	0	0	0	0	0	0	0	0	0	0	0	0	0	0	0	0	0	0	0	0.000	0.000	0.000	0.000	0.000	0.000	0.000	0.000	0.000	0.000	0.000	0.000	0.000	0.000	285	1076	2145	1736	1736	0.000	0.000	1243	902	0	0	994	742	0	0	100	1	
5	14	9	05: L-14   LM00001603	lmo1794	5456	11560	100	53	55	7	46	46	5	73	33	0	83	72	27	15	15	2	94	92	0	0	0	0	0	0	0	0	0	0	0	0	0	0	0	0	0	0	0	0	0	0	0	0	0	0	0.000	0.000	0.000	0.000	0.000	0.000	0.000	0.000	0.000	0.000	0.000	0.000	0.000	0.000	285	1076	75	66	66	0.000	0.000	7	68	0	0	9	57	0	0	100	1	
5	15	9	05: L-17   LM00000487	lmo1797	5706	11560	100	6484	5549	2731	45	46	5	100	100	0	6752	5695	2730	14	15	3	100	100	0	0	0	0	0	0	0	0	0	0	0	0	0	0	0	0	0	0	0	0	0	0	0	0	0	0	0.000	0.000	0.000	0.000	0.000	0.000	0.000	0.000	0.000	0.000	0.000	0.000	0.000	0.000	285	1076	13177	11185	11185	0.000	0.000	6439	6738	0	0	5504	5681	0	0	100	1	
5	16	9	05: L-20   LM00001607	lmo1800	5956	11560	100	57	59	11	46	46	5	75	61	0	71	71	26	14	14	3	98	96	0	0	0	0	0	0	0	0	0	0	0	0	0	0	0	0	0	0	0	0	0	0	0	0	0	0	0.000	0.000	0.000	0.000	0.000	0.000	0.000	0.000	0.000	0.000	0.000	0.000	0.000	0.000	285	1076	68	70	70	0.000	0.000	11	57	0	0	13	57	0	0	100	1	
5	17	9	05: L-23   LM00001609	lmo1803	6206	11560	100	319	278	125	46	46	5	95	93	0	318	272	128	14	15	4	97	95	0	0	0	0	0	0	0	0	0	0	0	0	0	0	0	0	0	0	0	0	0	0	0	0	0	0	0.000	0.000	0.000	0.000	0.000	0.000	0.000	0.000	0.000	0.000	0.000	0.000	0.000	0.000	285	1076	577	490	490	0.000	0.000	273	304	0	0	232	258	0	0	100	1	
5	1	10	05: P-02   LM00001658	lmo1878	2206	11810	100	314	281	135	47	47	5	94	91	0	163	139	62	16	16	3	94	89	0	0	0	0	0	0	0	0	0	0	0	0	0	0	0	0	0	0	0	0	0	0	0	0	0	0	0.000	0.000	0.000	0.000	0.000	0.000	0.000	0.000	0.000	0.000	0.000	0.000	0.000	0.000	285	1076	414	357	357	0.000	0.000	267	147	0	0	234	123	0	0	100	1	
5	2	10	05: P-05   LM00001660	lmo1881	2456	11810	100	290	262	105	47	47	5	97	95	0	202	184	79	15	16	3	98	94	0	0	0	0	0	0	0	0	0	0	0	0	0	0	0	0	0	0	0	0	0	0	0	0	0	0	0.000	0.000	0.000	0.000	0.000	0.000	0.000	0.000	0.000	0.000	0.000	0.000	0.000	0.000	285	1076	430	384	384	0.000	0.000	243	187	0	0	215	169	0	0	100	1	
5	3	10	05: P-08   LM00001661	lmo1884	2706	11810	100	302	270	127	46	46	5	94	91	0	118	109	50	14	15	4	92	89	0	0	0	0	0	0	0	0	0	0	0	0	0	0	0	0	0	0	0	0	0	0	0	0	0	0	0.000	0.000	0.000	0.000	0.000	0.000	0.000	0.000	0.000	0.000	0.000	0.000	0.000	0.000	285	1076	360	319	319	0.000	0.000	256	104	0	0	224	95	0	0	100	1	
5	4	10	05: P-11   LM00001664	lmo1887	2956	11810	100	241	226	92	46	47	5	97	94	0	236	207	98	15	15	3	96	94	0	0	0	0	0	0	0	0	0	0	0	0	0	0	0	0	0	0	0	0	0	0	0	0	0	0	0.000	0.000	0.000	0.000	0.000	0.000	0.000	0.000	0.000	0.000	0.000	0.000	0.000	0.000	285	1076	416	372	372	0.000	0.000	195	221	0	0	180	192	0	0	100	1	
5	5	10	05: P-14   LM00002593	lmo1890	3206	11810	100	159	158	56	46	46	5	95	94	0	148	130	56	14	15	4	94	89	0	0	0	0	0	0	0	0	0	0	0	0	0	0	0	0	0	0	0	0	0	0	0	0	0	0	0.000	0.000	0.000	0.000	0.000	0.000	0.000	0.000	0.000	0.000	0.000	0.000	0.000	0.000	285	1076	247	228	228	0.000	0.000	113	134	0	0	112	116	0	0	100	1	
5	6	10	05: P-17   LM00002594	lmo1893	3456	11810	100	274	246	109	46	46	5	96	93	0	206	179	87	15	15	3	94	92	0	0	0	0	0	0	0	0	0	0	0	0	0	0	0	0	0	0	0	0	0	0	0	0	0	0	0.000	0.000	0.000	0.000	0.000	0.000	0.000	0.000	0.000	0.000	0.000	0.000	0.000	0.000	285	1076	419	364	364	0.000	0.000	228	191	0	0	200	164	0	0	100	1	
5	7	10	05: P-20   LM00000508	lmo1896	3706	11810	100	647	578	288	46	47	5	100	97	0	668	588	289	15	15	4	97	95	0	0	0	0	0	0	0	0	0	0	0	0	0	0	0	0	0	0	0	0	0	0	0	0	0	0	0.000	0.000	0.000	0.000	0.000	0.000	0.000	0.000	0.000	0.000	0.000	0.000	0.000	0.000	285	1076	1254	1105	1105	0.000	0.000	601	653	0	0	532	573	0	0	100	1	
5	8	10	05: P-23   LM00001667	lmo1899	3956	11810	100	279	252	101	47	47	6	98	93	0	193	180	79	15	15	3	94	92	0	0	0	0	0	0	0	0	0	0	0	0	0	0	0	0	0	0	0	0	0	0	0	0	0	0	0.000	0.000	0.000	0.000	0.000	0.000	0.000	0.000	0.000	0.000	0.000	0.000	0.000	0.000	285	1076	410	370	370	0.000	0.000	232	178	0	0	205	165	0	0	100	1	
5	9	10	06: D-02   LM00002610	lmo1970	4206	11810	100	50	50	5	45	46	6	48	12	0	58	50	22	14	15	3	85	80	0	0	0	0	0	0	0	0	0	0	0	0	0	0	0	0	0	0	0	0	0	0	0	0	0	0	0.000	0.000	0.000	0.000	0.000	0.000	0.000	0.000	0.000	0.000	0.000	0.000	0.000	0.000	285	1076	49	41	41	0.000	0.000	5	44	0	0	5	36	0	0	100	1	
5	10	10	06: D-05   LM00002613	lmo1973	4456	11810	100	51	51	5	45	45	5	59	22	0	70	60	23	14	15	2	94	90	0	0	0	0	0	0	0	0	0	0	0	0	0	0	0	0	0	0	0	0	0	0	0	0	0	0	0.000	0.000	0.000	0.000	0.000	0.000	0.000	0.000	0.000	0.000	0.000	0.000	0.000	0.000	285	1076	62	52	52	0.000	0.000	6	56	0	0	6	46	0	0	100	1	
5	11	10	06: D-08   LM00000529	lmo1976	4706	11810	100	143	136	64	47	47	5	84	79	0	97	86	48	14	16	13	76	73	0	0	0	0	0	0	0	0	0	0	0	0	0	0	0	0	0	0	0	0	0	0	0	0	0	0	0.000	0.000	0.000	0.000	0.000	0.000	0.000	0.000	0.000	0.000	0.000	0.000	0.000	0.000	285	1076	179	161	161	0.000	0.000	96	83	0	0	89	72	0	0	100	1	
5	12	10	06: D-11   LM00001707	lmo1979	4956	11810	100	54	54	6	46	47	5	64	29	0	74	64	27	14	15	3	88	86	0	0	0	0	0	0	0	0	0	0	0	0	0	0	0	0	0	0	0	0	0	0	0	0	0	0	0.000	0.000	0.000	0.000	0.000	0.000	0.000	0.000	0.000	0.000	0.000	0.000	0.000	0.000	285	1076	68	58	58	0.000	0.000	8	60	0	0	8	50	0	0	100	1	
5	13	10	06: D-14   LM00001708	lmo1982	5206	11810	100	65	65	13	46	46	5	81	73	0	74	61	28	15	16	5	83	79	0	0	0	0	0	0	0	0	0	0	0	0	0	0	0	0	0	0	0	0	0	0	0	0	0	0	0.000	0.000	0.000	0.000	0.000	0.000	0.000	0.000	0.000	0.000	0.000	0.000	0.000	0.000	285	1076	78	65	65	0.000	0.000	19	59	0	0	19	46	0	0	100	1	
5	14	10	06: D-17   LM00001710	lmo1985	5456	11810	100	88	86	28	46	47	4	89	83	0	144	128	64	14	15	3	91	87	0	0	0	0	0	0	0	0	0	0	0	0	0	0	0	0	0	0	0	0	0	0	0	0	0	0	0.000	0.000	0.000	0.000	0.000	0.000	0.000	0.000	0.000	0.000	0.000	0.000	0.000	0.000	285	1076	172	154	154	0.000	0.000	42	130	0	0	40	114	0	0	100	1	
5	15	10	06: D-20   LM00001712	lmo1988	5706	11810	100	52	52	6	47	47	5	44	11	0	72	60	27	15	15	3	84	80	0	0	0	0	0	0	0	0	0	0	0	0	0	0	0	0	0	0	0	0	0	0	0	0	0	0	0.000	0.000	0.000	0.000	0.000	0.000	0.000	0.000	0.000	0.000	0.000	0.000	0.000	0.000	285	1076	62	50	50	0.000	0.000	5	57	0	0	5	45	0	0	100	1	
5	16	10	06: D-23   LM00001715	lmo1991	5956	11810	100	68	69	19	46	47	6	82	67	0	83	72	36	15	15	5	83	78	0	0	0	0	0	0	0	0	0	0	0	0	0	0	0	0	0	0	0	0	0	0	0	0	0	0	0.000	0.000	0.000	0.000	0.000	0.000	0.000	0.000	0.000	0.000	0.000	0.000	0.000	0.000	285	1076	90	80	80	0.000	0.000	22	68	0	0	23	57	0	0	100	1	
5	17	10	06: H-02   LM00002625	lmo2066	6206	11810	100	123	117	40	46	46	5	93	89	0	105	99	44	14	15	3	94	90	0	0	0	0	0	0	0	0	0	0	0	0	0	0	0	0	0	0	0	0	0	0	0	0	0	0	0.000	0.000	0.000	0.000	0.000	0.000	0.000	0.000	0.000	0.000	0.000	0.000	0.000	0.000	285	1076	168	156	156	0.000	0.000	77	91	0	0	71	85	0	0	100	1	
5	1	11	06: H-05   LM00000553	lmo2069	2206	12060	100	2060	1864	985	46	47	5	100	98	0	628	592	302	15	16	3	97	95	0	0	0	0	0	0	0	0	0	0	0	0	0	0	0	0	0	0	0	0	0	0	0	0	0	0	0.000	0.000	0.000	0.000	0.000	0.000	0.000	0.000	0.000	0.000	0.000	0.000	0.000	0.000	285	1076	2627	2395	2395	0.000	0.000	2014	613	0	0	1818	577	0	0	100	1	
5	2	11	06: H-08   LM00000554	lmo2072	2456	12060	100	887	714	413	46	47	5	93	88	0	1279	1077	642	15	16	3	95	91	0	0	0	0	0	0	0	0	0	0	0	0	0	0	0	0	0	0	0	0	0	0	0	0	0	0	0.000	0.000	0.000	0.000	0.000	0.000	0.000	0.000	0.000	0.000	0.000	0.000	0.000	0.000	285	1076	2105	1730	1730	0.000	0.000	841	1264	0	0	668	1062	0	0	100	1	
5	3	11	06: H-11   LM00001764	lmo2075	2706	12060	100	216	193	90	46	46	5	93	86	0	195	163	90	15	15	3	92	88	0	0	0	0	0	0	0	0	0	0	0	0	0	0	0	0	0	0	0	0	0	0	0	0	0	0	0.000	0.000	0.000	0.000	0.000	0.000	0.000	0.000	0.000	0.000	0.000	0.000	0.000	0.000	285	1076	350	295	295	0.000	0.000	170	180	0	0	147	148	0	0	100	1	
5	4	11	06: H-14   LM00001766	lmo2078	2956	12060	100	52	53	7	46	47	6	51	22	0	70	61	21	15	15	3	91	87	0	0	0	0	0	0	0	0	0	0	0	0	0	0	0	0	0	0	0	0	0	0	0	0	0	0	0.000	0.000	0.000	0.000	0.000	0.000	0.000	0.000	0.000	0.000	0.000	0.000	0.000	0.000	285	1076	61	53	53	0.000	0.000	6	55	0	0	7	46	0	0	100	1	
5	5	11	06: H-17   LM00002630	lmo2081	3206	12060	100	68	69	16	46	47	5	86	79	0	74	67	24	15	16	4	92	89	0	0	0	0	0	0	0	0	0	0	0	0	0	0	0	0	0	0	0	0	0	0	0	0	0	0	0.000	0.000	0.000	0.000	0.000	0.000	0.000	0.000	0.000	0.000	0.000	0.000	0.000	0.000	285	1076	81	75	75	0.000	0.000	22	59	0	0	23	52	0	0	100	1	
5	6	11	06: H-20   LM00000555	lmo2084	3456	12060	100	69	70	16	46	46	6	86	74	0	76	70	27	16	17	4	89	86	0	0	0	0	0	0	0	0	0	0	0	0	0	0	0	0	0	0	0	0	0	0	0	0	0	0	0.000	0.000	0.000	0.000	0.000	0.000	0.000	0.000	0.000	0.000	0.000	0.000	0.000	0.000	285	1076	83	78	78	0.000	0.000	23	60	0	0	24	54	0	0	100	1	
5	7	11	06: H-23   LM00001770	lmo2087	3706	12060	100	57	61	16	46	46	5	78	58	0	76	77	32	16	17	5	94	91	0	0	0	0	0	0	0	0	0	0	0	0	0	0	0	0	0	0	0	0	0	0	0	0	0	0	0.000	0.000	0.000	0.000	0.000	0.000	0.000	0.000	0.000	0.000	0.000	0.000	0.000	0.000	285	1076	71	76	76	0.000	0.000	11	60	0	0	15	61	0	0	100	1	
5	8	11	06: L-02   LM00002643	lmo2162	3956	12060	100	57	59	11	46	47	5	76	55	0	70	62	27	16	16	3	91	87	0	0	0	0	0	0	0	0	0	0	0	0	0	0	0	0	0	0	0	0	0	0	0	0	0	0	0.000	0.000	0.000	0.000	0.000	0.000	0.000	0.000	0.000	0.000	0.000	0.000	0.000	0.000	285	1076	65	59	59	0.000	0.000	11	54	0	0	13	46	0	0	100	1
[truncated: 2,716,145 more chars]
