# Supplementary material for: Different Transcriptional Responses from Slow and Fast Growth Rate Strains of Listeria monocytogenes Adapted to Low Temperature
Source: Front Microbiol. 2016 Mar 1;7:229. doi: 10.3389/fmicb.2016.00229 (PMC4772535; doi:10.3389/fmicb.2016.00229)
Supplement: Data Sheet S1 — Microarry gpr data. [file Data_Sheet_1.ZIP › microarray data/12.gpr]

ATF	1.0
21	82
"Type=GenePix Results 2"
"DateTime=2014/03/14 12:46:54"
"Settings=Easy Quant"
"GalFile=C:\Users\Patricia Gallardo\Desktop\LM3001_Listeria monocytogenes_v1.GAL"
"Scanner=Model:  Serial No.: "
"Comment=<F1>cy5<F2>cy3<F1 Offset>0,0<F2 Offset>0,-1<Comment>"
"PixelSize=5"
"Wavelengths=1 nm	2 nm"
"ImageFiles=C:\Users\Patricia Gallardo\Desktop\Microarreglos\imagenes con flip corregido\19723726_1B-1D2_1.tif	C:\Users\Patricia Gallardo\Desktop\Microarreglos\imagenes con flip corregido\19723726_1B-1D2_2.tif"
"PMTGain=0	0"
"NormalizationMethod=LOWESS"
"NormalizationFactors=0.000	0.000"
"JpegImage="
"RatioFormulations=W2/W1(2/1)"
"Barcode=Unknown	Unknown"
"ImageOrigin=0	0"
"JpegOrigin=0	0"
"Creator=ScanArray Express, Microarray Analysis System 4.0.0.4"
"Temperature=0.0"
"LaserPower=0	0	0	0"
"LaserOnTime=0	0	0	0"
"Block"	"Column"	"Row"	"Name"	"ID"	"X"	"Y"	"Dia."	"F1 Median"	"F1 Mean"	"F1 SD"	"B1 Median"	"B1 Mean"	"B1 SD"	"% > B1+1SD"	"% > B1+2SD"	"F1 % Sat."	"F2 Median"	"F2 Mean"	"F2 SD"	"B2 Median"	"B2 Mean"	"B2 SD"	"% > B2+1SD"	"% > B2+2SD"	"F2 % Sat."	"F3 Median"	"F3 Mean"	"F3 SD"	"B3 Median"	"B3 Mean"	"B3 SD"	"% > B3+1SD"	"% > B3+2SD"	"F3 % Sat."	"F4 Median"	"F4 Mean"	"F4 SD"	"B4 Median"	"B4 Mean"	"B4 SD"	"% > B4+1SD"	"% > B4+2SD"	"F4 % Sat."	"Ratio of Medians (2/1)"	"Ratio of Means (2/1)"	"Median of Ratios (2/1)"	"Mean of Ratios (2/1)"	"Ratios SD (2/1)"	"Rgn Ratio (2/1)"	"Rgn R� (2/1)"	"Ratio of Medians (Ratio/2)"	"Ratio of Means (Ratio/2)"	"Median of Ratios (Ratio/2)"	"Mean of Ratios (Ratio/2)"	"Ratios SD (Ratio/2)"	"Rgn Ratio (Ratio/2)"	"Rgn R� (Ratio/2)"	"Ratio of Medians (Ratio/3)"	"Ratio of Means (Ratio/3)"	"Median of Ratios (Ratio/3)"	"Mean of Ratios (Ratio/3)"	"Ratios SD (Ratio/3)"	"Rgn Ratio (Ratio/3)"	"Rgn R� (Ratio/3)"	"F Pixels"	"B Pixels"	"Sum of Medians"	"Sum of Means"	"Log Ratio (2/1)"	"Log Ratio (Ratio/2)"	"Log Ratio (Ratio/3)"	"F1 Median - B1"	"F2 Median - B2"	"F3 Median - B3"	"F4 Median - B4"	"F1 Mean - B1"	"F2 Mean - B2"	"F3 Mean - B3"	"F4 Mean - B4"	"Flags"	"Normalize"
1	1	1	10: D-01   Dye Marker	Dye Marker	2073	5313	100	67	83	38	47	48	11	67	47	0	16673	21196	20657	16	20	30	88	84	0	0	0	0	0	0	0	0	0	0	0	0	0	0	0	0	0	0	0	0	0	0	0	0	0	0	0.000	0.000	0.000	0.000	0.000	0.000	0.000	0.000	0.000	0.000	0.000	0.000	0.000	0.000	282	1076	16677	21216	21216	0.000	0.000	20	16657	0	0	36	21180	0	0	100	1	
1	2	1	01: D-01   LM00002111	lmo0069	2323	5313	100	52	52	5	46	47	6	54	14	0	75	59	27	16	18	6	81	75	0	0	0	0	0	0	0	0	0	0	0	0	0	0	0	0	0	0	0	0	0	0	0	0	0	0	0.000	0.000	0.000	0.000	0.000	0.000	0.000	0.000	0.000	0.000	0.000	0.000	0.000	0.000	282	1076	65	49	49	0.000	0.000	6	59	0	0	6	43	0	0	100	1	
1	3	1	01: D-04   LM00002114	lmo0072	2573	5313	100	49	50	6	46	47	5	40	15	0	73	60	26	16	17	4	85	79	0	0	0	0	0	0	0	0	0	0	0	0	0	0	0	0	0	0	0	0	0	0	0	0	0	0	0.000	0.000	0.000	0.000	0.000	0.000	0.000	0.000	0.000	0.000	0.000	0.000	0.000	0.000	282	1076	60	48	48	0.000	0.000	3	57	0	0	4	44	0	0	100	1	
1	4	1	01: D-07   LM00000829	lmo0075	2823	5313	100	72	78	23	47	47	6	82	73	0	113	92	49	16	17	10	78	74	0	0	0	0	0	0	0	0	0	0	0	0	0	0	0	0	0	0	0	0	0	0	0	0	0	0	0.000	0.000	0.000	0.000	0.000	0.000	0.000	0.000	0.000	0.000	0.000	0.000	0.000	0.000	282	1076	122	107	107	0.000	0.000	25	97	0	0	31	76	0	0	100	1	
1	5	1	01: D-10   LM00000831	lmo0078	3073	5313	100	295	244	134	47	49	14	79	74	0	201	157	92	16	21	36	73	70	0	0	0	0	0	0	0	0	0	0	0	0	0	0	0	0	0	0	0	0	0	0	0	0	0	0	0.000	0.000	0.000	0.000	0.000	0.000	0.000	0.000	0.000	0.000	0.000	0.000	0.000	0.000	282	1076	433	338	338	0.000	0.000	248	185	0	0	197	141	0	0	100	1	
1	6	1	01: D-13   LM00002119	lmo0081	3323	5313	100	48	49	5	47	48	9	5	2	0	24	25	9	16	19	23	9	0	0	0	0	0	0	0	0	0	0	0	0	0	0	0	0	0	0	0	0	0	0	0	0	0	0	0	0.000	0.000	0.000	0.000	0.000	0.000	0.000	0.000	0.000	0.000	0.000	0.000	0.000	0.000	282	1076	9	11	11	0.000	0.000	1	8	0	0	2	9	0	0	100	1	
1	7	1	01: D-16   LM00002122	lmo0084	3573	5313	100	72	69	16	46	47	5	80	73	0	105	87	46	16	17	6	78	76	0	0	0	0	0	0	0	0	0	0	0	0	0	0	0	0	0	0	0	0	0	0	0	0	0	0	0.000	0.000	0.000	0.000	0.000	0.000	0.000	0.000	0.000	0.000	0.000	0.000	0.000	0.000	282	1076	115	94	94	0.000	0.000	26	89	0	0	23	71	0	0	100	1	
1	8	1	01: D-19   LM00002125	lmo0087	3823	5313	100	53	53	6	47	51	41	0	0	0	72	62	29	17	25	56	48	0	0	0	0	0	0	0	0	0	0	0	0	0	0	0	0	0	0	0	0	0	0	0	0	0	0	0	0.000	0.000	0.000	0.000	0.000	0.000	0.000	0.000	0.000	0.000	0.000	0.000	0.000	0.000	282	1076	61	51	51	0.000	0.000	6	55	0	0	6	45	0	0	100	1	
1	9	1	01: D-22   LM00000833	lmo0090	4073	5313	100	57	59	11	47	47	5	68	49	0	84	78	34	17	17	3	85	84	0	0	0	0	0	0	0	0	0	0	0	0	0	0	0	0	0	0	0	0	0	0	0	0	0	0	0.000	0.000	0.000	0.000	0.000	0.000	0.000	0.000	0.000	0.000	0.000	0.000	0.000	0.000	282	1076	77	73	73	0.000	0.000	10	67	0	0	12	61	0	0	100	1	
1	10	1	01: H-01   LM00000858	lmo0165	4323	5313	100	85	82	31	46	47	5	74	68	0	141	108	70	17	18	7	72	68	0	0	0	0	0	0	0	0	0	0	0	0	0	0	0	0	0	0	0	0	0	0	0	0	0	0	0.000	0.000	0.000	0.000	0.000	0.000	0.000	0.000	0.000	0.000	0.000	0.000	0.000	0.000	282	1076	163	127	127	0.000	0.000	39	124	0	0	36	91	0	0	100	1	
1	11	1	01: H-04   LM00000860	lmo0168	4573	5313	100	53	52	7	46	47	6	59	17	0	72	62	29	15	17	9	76	73	0	0	0	0	0	0	0	0	0	0	0	0	0	0	0	0	0	0	0	0	0	0	0	0	0	0	0.000	0.000	0.000	0.000	0.000	0.000	0.000	0.000	0.000	0.000	0.000	0.000	0.000	0.000	282	1076	64	53	53	0.000	0.000	7	57	0	0	6	47	0	0	100	1	
1	12	1	01: H-07   LM00002159	lmo0171	4823	5313	100	51	52	6	47	51	24	0	0	0	77	73	41	16	28	68	42	3	0	0	0	0	0	0	0	0	0	0	0	0	0	0	0	0	0	0	0	0	0	0	0	0	0	0	0.000	0.000	0.000	0.000	0.000	0.000	0.000	0.000	0.000	0.000	0.000	0.000	0.000	0.000	282	1076	65	62	62	0.000	0.000	4	61	0	0	5	57	0	0	100	1	
1	13	1	01: H-10   LM00002839	lmo0174	5073	5313	100	57	58	8	47	47	8	61	30	0	98	79	41	17	19	18	71	67	0	0	0	0	0	0	0	0	0	0	0	0	0	0	0	0	0	0	0	0	0	0	0	0	0	0	0.000	0.000	0.000	0.000	0.000	0.000	0.000	0.000	0.000	0.000	0.000	0.000	0.000	0.000	282	1076	91	73	73	0.000	0.000	10	81	0	0	11	62	0	0	100	1	
1	14	1	01: H-13   LM00000055	lmo0177	5323	5313	100	77	73	18	46	47	5	86	75	0	98	87	46	17	19	10	77	73	0	0	0	0	0	0	0	0	0	0	0	0	0	0	0	0	0	0	0	0	0	0	0	0	0	0	0.000	0.000	0.000	0.000	0.000	0.000	0.000	0.000	0.000	0.000	0.000	0.000	0.000	0.000	282	1076	112	97	97	0.000	0.000	31	81	0	0	27	70	0	0	100	1	
1	15	1	01: H-16   LM00000058	lmo0180	5573	5313	100	59	59	9	47	48	6	67	46	0	103	89	47	17	18	4	85	78	0	0	0	0	0	0	0	0	0	0	0	0	0	0	0	0	0	0	0	0	0	0	0	0	0	0	0.000	0.000	0.000	0.000	0.000	0.000	0.000	0.000	0.000	0.000	0.000	0.000	0.000	0.000	282	1076	98	84	84	0.000	0.000	12	86	0	0	12	72	0	0	100	1	
1	16	1	01: H-19   LM00000863	lmo0183	5823	5313	100	49	49	6	46	46	5	40	12	0	30	36	19	17	18	3	69	60	0	0	0	0	0	0	0	0	0	0	0	0	0	0	0	0	0	0	0	0	0	0	0	0	0	0	0.000	0.000	0.000	0.000	0.000	0.000	0.000	0.000	0.000	0.000	0.000	0.000	0.000	0.000	282	1076	16	22	22	0.000	0.000	3	13	0	0	3	19	0	0	100	1	
1	17	1	01: H-22   LM00000062	lmo0186	6073	5313	100	91	86	30	46	47	4	79	73	0	114	99	58	17	18	3	83	77	0	0	0	0	0	0	0	0	0	0	0	0	0	0	0	0	0	0	0	0	0	0	0	0	0	0	0.000	0.000	0.000	0.000	0.000	0.000	0.000	0.000	0.000	0.000	0.000	0.000	0.000	0.000	282	1076	142	122	122	0.000	0.000	45	97	0	0	40	82	0	0	100	1	
1	1	2	01: L-01   LM00000084	lmo0261	2073	5563	100	78	85	36	46	47	6	70	63	0	105	81	56	16	17	5	71	63	0	0	0	0	0	0	0	0	0	0	0	0	0	0	0	0	0	0	0	0	0	0	0	0	0	0	0.000	0.000	0.000	0.000	0.000	0.000	0.000	0.000	0.000	0.000	0.000	0.000	0.000	0.000	282	1076	121	104	104	0.000	0.000	32	89	0	0	39	65	0	0	100	1	
1	2	2	01: L-04   LM00002184	lmo0264	2323	5563	100	53	53	9	46	46	6	55	31	0	67	57	38	17	18	5	64	57	0	0	0	0	0	0	0	0	0	0	0	0	0	0	0	0	0	0	0	0	0	0	0	0	0	0	0.000	0.000	0.000	0.000	0.000	0.000	0.000	0.000	0.000	0.000	0.000	0.000	0.000	0.000	282	1076	57	47	47	0.000	0.000	7	50	0	0	7	40	0	0	100	1	
1	3	2	01: L-07   LM00000895	lmo0267	2573	5563	100	90	106	57	47	48	8	63	57	0	176	137	109	16	19	14	64	59	0	0	0	0	0	0	0	0	0	0	0	0	0	0	0	0	0	0	0	0	0	0	0	0	0	0	0.000	0.000	0.000	0.000	0.000	0.000	0.000	0.000	0.000	0.000	0.000	0.000	0.000	0.000	282	1076	203	180	180	0.000	0.000	43	160	0	0	59	121	0	0	100	1	
1	4	2	01: L-10   LM00000897	lmo0270	2823	5563	100	55	56	12	46	46	5	67	45	0	69	58	38	16	17	4	71	67	0	0	0	0	0	0	0	0	0	0	0	0	0	0	0	0	0	0	0	0	0	0	0	0	0	0	0.000	0.000	0.000	0.000	0.000	0.000	0.000	0.000	0.000	0.000	0.000	0.000	0.000	0.000	282	1076	62	52	52	0.000	0.000	9	53	0	0	10	42	0	0	100	1	
1	5	2	01: L-13   LM00000899	lmo0273	3073	5563	100	111	99	43	47	49	12	65	60	0	91	69	41	16	20	29	62	58	0	0	0	0	0	0	0	0	0	0	0	0	0	0	0	0	0	0	0	0	0	0	0	0	0	0	0.000	0.000	0.000	0.000	0.000	0.000	0.000	0.000	0.000	0.000	0.000	0.000	0.000	0.000	282	1076	139	105	105	0.000	0.000	64	75	0	0	52	53	0	0	100	1	
1	6	2	01: L-16   LM00000901	lmo0276	3323	5563	100	247	200	118	47	47	5	80	74	0	239	186	127	16	17	6	81	74	0	0	0	0	0	0	0	0	0	0	0	0	0	0	0	0	0	0	0	0	0	0	0	0	0	0	0.000	0.000	0.000	0.000	0.000	0.000	0.000	0.000	0.000	0.000	0.000	0.000	0.000	0.000	282	1076	423	323	323	0.000	0.000	200	223	0	0	153	170	0	0	100	1	
1	7	2	01: L-19   LM00000089	lmo0279	3573	5563	100	235	190	120	45	46	5	78	69	0	217	162	112	16	17	4	76	72	0	0	0	0	0	0	0	0	0	0	0	0	0	0	0	0	0	0	0	0	0	0	0	0	0	0	0.000	0.000	0.000	0.000	0.000	0.000	0.000	0.000	0.000	0.000	0.000	0.000	0.000	0.000	282	1076	391	291	291	0.000	0.000	190	201	0	0	145	146	0	0	100	1	
1	8	2	01: L-22   LM00000090	lmo0282	3823	5563	100	46	47	4	46	47	5	21	1	0	19	21	7	16	17	4	40	27	0	0	0	0	0	0	0	0	0	0	0	0	0	0	0	0	0	0	0	0	0	0	0	0	0	0	0.000	0.000	0.000	0.000	0.000	0.000	0.000	0.000	0.000	0.000	0.000	0.000	0.000	0.000	282	1076	3	6	6	0.000	0.000	0	3	0	0	1	5	0	0	100	1	
1	9	2	01: P-01   LM00000925	lmo0357	4073	5563	100	51	50	9	46	47	7	42	7	0	38	51	34	16	17	6	60	55	0	0	0	0	0	0	0	0	0	0	0	0	0	0	0	0	0	0	0	0	0	0	0	0	0	0	0.000	0.000	0.000	0.000	0.000	0.000	0.000	0.000	0.000	0.000	0.000	0.000	0.000	0.000	282	1076	27	39	39	0.000	0.000	5	22	0	0	4	35	0	0	100	1	
1	10	2	01: P-04   LM00000130	lmo0360	4323	5563	100	52	53	10	46	46	5	52	33	0	30	52	36	16	17	4	60	51	0	0	0	0	0	0	0	0	0	0	0	0	0	0	0	0	0	0	0	0	0	0	0	0	0	0	0.000	0.000	0.000	0.000	0.000	0.000	0.000	0.000	0.000	0.000	0.000	0.000	0.000	0.000	282	1076	20	43	43	0.000	0.000	6	14	0	0	7	36	0	0	100	1	
1	11	2	01: P-07   LM00000927	lmo0363	4573	5563	100	51	51	7	47	47	5	47	19	0	75	62	38	16	16	4	69	66	0	0	0	0	0	0	0	0	0	0	0	0	0	0	0	0	0	0	0	0	0	0	0	0	0	0	0.000	0.000	0.000	0.000	0.000	0.000	0.000	0.000	0.000	0.000	0.000	0.000	0.000	0.000	282	1076	63	50	50	0.000	0.000	4	59	0	0	4	46	0	0	100	1	
1	12	2	01: P-10   LM00000133	lmo0366	4823	5563	100	53	54	6	46	48	9	46	6	0	91	67	41	16	20	18	60	58	0	0	0	0	0	0	0	0	0	0	0	0	0	0	0	0	0	0	0	0	0	0	0	0	0	0	0.000	0.000	0.000	0.000	0.000	0.000	0.000	0.000	0.000	0.000	0.000	0.000	0.000	0.000	282	1076	82	59	59	0.000	0.000	7	75	0	0	8	51	0	0	100	1	
1	13	2	01: P-13   LM00000135	lmo0369	5073	5563	100	211	169	118	46	47	6	69	61	0	217	150	118	17	17	4	69	65	0	0	0	0	0	0	0	0	0	0	0	0	0	0	0	0	0	0	0	0	0	0	0	0	0	0	0.000	0.000	0.000	0.000	0.000	0.000	0.000	0.000	0.000	0.000	0.000	0.000	0.000	0.000	282	1076	365	256	256	0.000	0.000	165	200	0	0	123	133	0	0	100	1	
1	14	2	01: P-16   LM00000137	lmo0372	5323	5563	100	51	52	6	45	46	5	61	32	0	92	70	47	16	16	3	73	64	0	0	0	0	0	0	0	0	0	0	0	0	0	0	0	0	0	0	0	0	0	0	0	0	0	0	0.000	0.000	0.000	0.000	0.000	0.000	0.000	0.000	0.000	0.000	0.000	0.000	0.000	0.000	282	1076	82	61	61	0.000	0.000	6	76	0	0	7	54	0	0	100	1	
1	15	2	01: P-19   LM00000138	lmo0375	5573	5563	100	66	71	25	46	47	5	63	55	0	102	78	58	16	17	6	61	58	0	0	0	0	0	0	0	0	0	0	0	0	0	0	0	0	0	0	0	0	0	0	0	0	0	0	0.000	0.000	0.000	0.000	0.000	0.000	0.000	0.000	0.000	0.000	0.000	0.000	0.000	0.000	282	1076	106	87	87	0.000	0.000	20	86	0	0	25	62	0	0	100	1	
1	16	2	01: P-22   LM00002200	lmo0378	5823	5563	100	51	51	7	47	47	5	45	22	0	84	64	42	17	17	3	67	60	0	0	0	0	0	0	0	0	0	0	0	0	0	0	0	0	0	0	0	0	0	0	0	0	0	0	0.000	0.000	0.000	0.000	0.000	0.000	0.000	0.000	0.000	0.000	0.000	0.000	0.000	0.000	282	1076	71	51	51	0.000	0.000	4	67	0	0	4	47	0	0	100	1	
1	17	2	02: D-01   LM00000157	lmo0449	6073	5563	100	77	76	17	46	47	4	90	84	0	106	100	42	17	18	3	96	91	0	0	0	0	0	0	0	0	0	0	0	0	0	0	0	0	0	0	0	0	0	0	0	0	0	0	0.000	0.000	0.000	0.000	0.000	0.000	0.000	0.000	0.000	0.000	0.000	0.000	0.000	0.000	282	1076	120	113	113	0.000	0.000	31	89	0	0	30	83	0	0	100	1	
1	1	3	02: D-04   LM00000959	lmo0452	2073	5813	100	98	92	30	45	46	5	90	83	0	127	106	49	15	16	6	91	85	0	0	0	0	0	0	0	0	0	0	0	0	0	0	0	0	0	0	0	0	0	0	0	0	0	0	0.000	0.000	0.000	0.000	0.000	0.000	0.000	0.000	0.000	0.000	0.000	0.000	0.000	0.000	282	1076	165	138	138	0.000	0.000	53	112	0	0	47	91	0	0	100	1	
1	2	3	02: D-07   LM00000961	lmo0455	2323	5813	100	61	62	10	47	47	5	82	64	0	79	68	31	17	18	14	79	73	0	0	0	0	0	0	0	0	0	0	0	0	0	0	0	0	0	0	0	0	0	0	0	0	0	0	0.000	0.000	0.000	0.000	0.000	0.000	0.000	0.000	0.000	0.000	0.000	0.000	0.000	0.000	282	1076	76	66	66	0.000	0.000	14	62	0	0	15	51	0	0	100	1	
1	3	3	02: D-10   LM00000160	lmo0458	2573	5813	100	60	62	14	46	47	5	77	64	0	92	78	39	16	17	9	79	76	0	0	0	0	0	0	0	0	0	0	0	0	0	0	0	0	0	0	0	0	0	0	0	0	0	0	0.000	0.000	0.000	0.000	0.000	0.000	0.000	0.000	0.000	0.000	0.000	0.000	0.000	0.000	282	1076	90	78	78	0.000	0.000	14	76	0	0	16	62	0	0	100	1	
1	4	3	02: D-13   LM00002231	lmo0461	2823	5813	100	72	75	22	46	46	5	89	78	0	88	76	33	15	16	3	96	88	0	0	0	0	0	0	0	0	0	0	0	0	0	0	0	0	0	0	0	0	0	0	0	0	0	0	0.000	0.000	0.000	0.000	0.000	0.000	0.000	0.000	0.000	0.000	0.000	0.000	0.000	0.000	282	1076	99	90	90	0.000	0.000	26	73	0	0	29	61	0	0	100	1	
1	5	3	02: D-16   LM00002234	lmo0464	3073	5813	100	57	58	8	47	48	7	61	33	0	76	62	30	16	18	11	77	69	0	0	0	0	0	0	0	0	0	0	0	0	0	0	0	0	0	0	0	0	0	0	0	0	0	0	0.000	0.000	0.000	0.000	0.000	0.000	0.000	0.000	0.000	0.000	0.000	0.000	0.000	0.000	282	1076	70	57	57	0.000	0.000	10	60	0	0	11	46	0	0	100	1	
1	6	3	02: D-19   LM00002237	lmo0467	3323	5813	100	51	51	5	47	48	11	7	0	0	79	67	27	15	19	26	76	71	0	0	0	0	0	0	0	0	0	0	0	0	0	0	0	0	0	0	0	0	0	0	0	0	0	0	0.000	0.000	0.000	0.000	0.000	0.000	0.000	0.000	0.000	0.000	0.000	0.000	0.000	0.000	282	1076	68	56	56	0.000	0.000	4	64	0	0	4	52	0	0	100	1	
1	7	3	02: D-22   LM00002240	lmo0470	3573	5813	100	54	54	6	47	50	17	4	0	0	78	68	25	16	24	50	76	0	0	0	0	0	0	0	0	0	0	0	0	0	0	0	0	0	0	0	0	0	0	0	0	0	0	0	0.000	0.000	0.000	0.000	0.000	0.000	0.000	0.000	0.000	0.000	0.000	0.000	0.000	0.000	282	1076	69	59	59	0.000	0.000	7	62	0	0	7	52	0	0	100	1	
1	8	3	02: H-01   LM00000992	lmo0545	3823	5813	100	51	51	5	46	47	6	45	15	0	78	70	27	16	18	12	83	80	0	0	0	0	0	0	0	0	0	0	0	0	0	0	0	0	0	0	0	0	0	0	0	0	0	0	0.000	0.000	0.000	0.000	0.000	0.000	0.000	0.000	0.000	0.000	0.000	0.000	0.000	0.000	282	1076	67	59	59	0.000	0.000	5	62	0	0	5	54	0	0	100	1	
1	9	3	02: H-04   LM00002255	lmo0548	4073	5813	100	90	84	25	46	47	5	85	78	0	99	87	35	16	17	9	88	83	0	0	0	0	0	0	0	0	0	0	0	0	0	0	0	0	0	0	0	0	0	0	0	0	0	0	0.000	0.000	0.000	0.000	0.000	0.000	0.000	0.000	0.000	0.000	0.000	0.000	0.000	0.000	282	1076	127	109	109	0.000	0.000	44	83	0	0	38	71	0	0	100	1	
1	10	3	02: H-07   LM00000995	lmo0551	4323	5813	100	62	63	12	45	46	5	86	73	0	82	77	31	16	17	6	89	84	0	0	0	0	0	0	0	0	0	0	0	0	0	0	0	0	0	0	0	0	0	0	0	0	0	0	0.000	0.000	0.000	0.000	0.000	0.000	0.000	0.000	0.000	0.000	0.000	0.000	0.000	0.000	282	1076	83	79	79	0.000	0.000	17	66	0	0	18	61	0	0	100	1	
1	11	3	02: H-10   LM00000998	lmo0554	4573	5813	100	411	319	190	46	46	5	86	80	0	726	553	343	15	15	4	94	84	0	0	0	0	0	0	0	0	0	0	0	0	0	0	0	0	0	0	0	0	0	0	0	0	0	0	0.000	0.000	0.000	0.000	0.000	0.000	0.000	0.000	0.000	0.000	0.000	0.000	0.000	0.000	282	1076	1076	811	811	0.000	0.000	365	711	0	0	273	538	0	0	100	1	
1	12	3	02: H-13   LM00002258	lmo0557	4823	5813	100	56	56	7	46	47	6	68	35	0	70	71	31	16	18	9	86	80	0	0	0	0	0	0	0	0	0	0	0	0	0	0	0	0	0	0	0	0	0	0	0	0	0	0	0.000	0.000	0.000	0.000	0.000	0.000	0.000	0.000	0.000	0.000	0.000	0.000	0.000	0.000	282	1076	64	65	65	0.000	0.000	10	54	0	0	10	55	0	0	100	1	
1	13	3	02: H-16   LM00000192	lmo0560	5073	5813	100	222	198	94	45	46	5	94	90	0	230	206	112	16	17	5	91	88	0	0	0	0	0	0	0	0	0	0	0	0	0	0	0	0	0	0	0	0	0	0	0	0	0	0	0.000	0.000	0.000	0.000	0.000	0.000	0.000	0.000	0.000	0.000	0.000	0.000	0.000	0.000	282	1076	391	343	343	0.000	0.000	177	214	0	0	153	190	0	0	100	1	
1	14	3	02: H-19   LM00001000	lmo0563	5323	5813	100	94	90	28	46	46	5	85	82	0	114	105	48	16	17	5	91	87	0	0	0	0	0	0	0	0	0	0	0	0	0	0	0	0	0	0	0	0	0	0	0	0	0	0	0.000	0.000	0.000	0.000	0.000	0.000	0.000	0.000	0.000	0.000	0.000	0.000	0.000	0.000	282	1076	146	133	133	0.000	0.000	48	98	0	0	44	89	0	0	100	1	
1	15	3	02: H-22   LM00002264	lmo0566	5573	5813	100	51	53	7	46	46	5	47	25	0	76	73	34	16	17	3	87	83	0	0	0	0	0	0	0	0	0	0	0	0	0	0	0	0	0	0	0	0	0	0	0	0	0	0	0.000	0.000	0.000	0.000	0.000	0.000	0.000	0.000	0.000	0.000	0.000	0.000	0.000	0.000	282	1076	65	64	64	0.000	0.000	5	60	0	0	7	57	0	0	100	1	
1	16	3	02: L-01   LM00000210	lmo0641	5823	5813	100	157	141	65	47	47	5	80	77	0	157	134	66	17	17	8	84	80	0	0	0	0	0	0	0	0	0	0	0	0	0	0	0	0	0	0	0	0	0	0	0	0	0	0	0.000	0.000	0.000	0.000	0.000	0.000	0.000	0.000	0.000	0.000	0.000	0.000	0.000	0.000	282	1076	250	211	211	0.000	0.000	110	140	0	0	94	117	0	0	100	1	
1	17	3	02: L-04   LM00001033	lmo0644	6073	5813	100	406	352	184	46	47	5	95	89	0	295	247	134	17	18	3	91	87	0	0	0	0	0	0	0	0	0	0	0	0	0	0	0	0	0	0	0	0	0	0	0	0	0	0	0.000	0.000	0.000	0.000	0.000	0.000	0.000	0.000	0.000	0.000	0.000	0.000	0.000	0.000	282	1076	638	536	536	0.000	0.000	360	278	0	0	306	230	0	0	100	1	
1	1	4	02: L-07   LM00000211	lmo0647	2073	6063	100	2380	1751	1190	46	46	6	96	91	0	1102	840	563	16	17	6	85	82	0	0	0	0	0	0	0	0	0	0	0	0	0	0	0	0	0	0	0	0	0	0	0	0	0	0	0.000	0.000	0.000	0.000	0.000	0.000	0.000	0.000	0.000	0.000	0.000	0.000	0.000	0.000	282	1076	3420	2529	2529	0.000	0.000	2334	1086	0	0	1705	824	0	0	100	1	
1	2	4	02: L-10   LM00001038	lmo0650	2323	6063	100	54	56	9	46	49	16	21	1	0	73	63	33	16	23	47	61	2	0	0	0	0	0	0	0	0	0	0	0	0	0	0	0	0	0	0	0	0	0	0	0	0	0	0	0.000	0.000	0.000	0.000	0.000	0.000	0.000	0.000	0.000	0.000	0.000	0.000	0.000	0.000	282	1076	65	57	57	0.000	0.000	8	57	0	0	10	47	0	0	100	1	
1	3	4	02: L-13   LM00001039	lmo0653	2573	6063	100	49	49	4	46	46	4	34	16	0	55	47	18	16	17	4	84	78	0	0	0	0	0	0	0	0	0	0	0	0	0	0	0	0	0	0	0	0	0	0	0	0	0	0	0.000	0.000	0.000	0.000	0.000	0.000	0.000	0.000	0.000	0.000	0.000	0.000	0.000	0.000	282	1076	42	34	34	0.000	0.000	3	39	0	0	3	31	0	0	100	1	
1	4	4	02: L-16   LM00000212	lmo0656	2823	6063	100	60	60	9	46	46	5	83	70	0	78	66	28	16	17	6	85	80	0	0	0	0	0	0	0	0	0	0	0	0	0	0	0	0	0	0	0	0	0	0	0	0	0	0	0.000	0.000	0.000	0.000	0.000	0.000	0.000	0.000	0.000	0.000	0.000	0.000	0.000	0.000	282	1076	76	64	64	0.000	0.000	14	62	0	0	14	50	0	0	100	1	
1	5	4	02: L-19   LM00001041	lmo0659	3073	6063	100	50	49	5	46	47	6	36	5	0	65	55	21	15	16	5	84	82	0	0	0	0	0	0	0	0	0	0	0	0	0	0	0	0	0	0	0	0	0	0	0	0	0	0	0.000	0.000	0.000	0.000	0.000	0.000	0.000	0.000	0.000	0.000	0.000	0.000	0.000	0.000	282	1076	54	43	43	0.000	0.000	4	50	0	0	3	40	0	0	100	1	
1	6	4	02: L-22   LM00000214	lmo0662	3323	6063	100	432	331	186	46	48	13	84	77	0	418	323	193	15	20	34	78	74	0	0	0	0	0	0	0	0	0	0	0	0	0	0	0	0	0	0	0	0	0	0	0	0	0	0	0.000	0.000	0.000	0.000	0.000	0.000	0.000	0.000	0.000	0.000	0.000	0.000	0.000	0.000	282	1076	789	593	593	0.000	0.000	386	403	0	0	285	308	0	0	100	1	
1	7	4	02: P-01   LM00002306	lmo0737	3573	6063	100	51	51	5	45	46	5	51	21	0	83	71	28	16	17	8	87	79	0	0	0	0	0	0	0	0	0	0	0	0	0	0	0	0	0	0	0	0	0	0	0	0	0	0	0.000	0.000	0.000	0.000	0.000	0.000	0.000	0.000	0.000	0.000	0.000	0.000	0.000	0.000	282	1076	73	61	61	0.000	0.000	6	67	0	0	6	55	0	0	100	1	
1	8	4	02: P-04   LM00000243	lmo0740	3823	6063	100	79	76	22	47	47	8	74	65	0	101	88	47	16	18	14	77	71	0	0	0	0	0	0	0	0	0	0	0	0	0	0	0	0	0	0	0	0	0	0	0	0	0	0	0.000	0.000	0.000	0.000	0.000	0.000	0.000	0.000	0.000	0.000	0.000	0.000	0.000	0.000	282	1076	117	101	101	0.000	0.000	32	85	0	0	29	72	0	0	100	1	
1	9	4	02: P-07   LM00000245	lmo0743	4073	6063	100	50	50	6	46	47	8	23	3	0	65	62	25	16	18	17	80	77	0	0	0	0	0	0	0	0	0	0	0	0	0	0	0	0	0	0	0	0	0	0	0	0	0	0	0.000	0.000	0.000	0.000	0.000	0.000	0.000	0.000	0.000	0.000	0.000	0.000	0.000	0.000	282	1076	53	50	50	0.000	0.000	4	49	0	0	4	46	0	0	100	1	
1	10	4	02: P-10   LM00002310	lmo0746	4323	6063	100	50	50	5	45	46	5	47	14	0	77	66	28	16	17	8	82	77	0	0	0	0	0	0	0	0	0	0	0	0	0	0	0	0	0	0	0	0	0	0	0	0	0	0	0.000	0.000	0.000	0.000	0.000	0.000	0.000	0.000	0.000	0.000	0.000	0.000	0.000	0.000	282	1076	66	55	55	0.000	0.000	5	61	0	0	5	50	0	0	100	1	
1	11	4	02: P-13   LM00002313	lmo0749	4573	6063	100	49	50	6	45	45	4	51	26	0	67	57	28	14	15	3	86	81	0	0	0	0	0	0	0	0	0	0	0	0	0	0	0	0	0	0	0	0	0	0	0	0	0	0	0.000	0.000	0.000	0.000	0.000	0.000	0.000	0.000	0.000	0.000	0.000	0.000	0.000	0.000	282	1076	57	48	48	0.000	0.000	4	53	0	0	5	43	0	0	100	1	
1	12	4	02: P-16   LM00002316	lmo0752	4823	6063	100	59	59	11	46	46	5	78	61	0	101	84	43	15	16	5	85	78	0	0	0	0	0	0	0	0	0	0	0	0	0	0	0	0	0	0	0	0	0	0	0	0	0	0	0.000	0.000	0.000	0.000	0.000	0.000	0.000	0.000	0.000	0.000	0.000	0.000	0.000	0.000	282	1076	99	82	82	0.000	0.000	13	86	0	0	13	69	0	0	100	1	
1	13	4	02: P-19   LM00001078	lmo0755	5073	6063	100	60	61	12	46	47	9	65	37	0	80	76	30	16	19	12	85	80	0	0	0	0	0	0	0	0	0	0	0	0	0	0	0	0	0	0	0	0	0	0	0	0	0	0	0.000	0.000	0.000	0.000	0.000	0.000	0.000	0.000	0.000	0.000	0.000	0.000	0.000	0.000	282	1076	78	75	75	0.000	0.000	14	64	0	0	15	60	0	0	100	1	
1	14	4	02: P-22   LM00001080	lmo0758	5323	6063	100	54	54	7	46	46	6	61	33	0	87	82	36	16	17	7	89	84	0	0	0	0	0	0	0	0	0	0	0	0	0	0	0	0	0	0	0	0	0	0	0	0	0	0	0.000	0.000	0.000	0.000	0.000	0.000	0.000	0.000	0.000	0.000	0.000	0.000	0.000	0.000	282	1076	79	74	74	0.000	0.000	8	71	0	0	8	66	0	0	100	1	
1	15	4	03: D-01   LM00000267	lmo0829	5573	6063	100	64	65	15	46	46	5	80	68	0	88	82	38	16	17	5	88	84	0	0	0	0	0	0	0	0	0	0	0	0	0	0	0	0	0	0	0	0	0	0	0	0	0	0	0.000	0.000	0.000	0.000	0.000	0.000	0.000	0.000	0.000	0.000	0.000	0.000	0.000	0.000	282	1076	90	85	85	0.000	0.000	18	72	0	0	19	66	0	0	100	1	
1	16	4	03: D-04   LM00002332	lmo0832	5823	6063	100	53	53	6	46	46	4	69	41	0	82	80	31	16	17	3	95	92	0	0	0	0	0	0	0	0	0	0	0	0	0	0	0	0	0	0	0	0	0	0	0	0	0	0	0.000	0.000	0.000	0.000	0.000	0.000	0.000	0.000	0.000	0.000	0.000	0.000	0.000	0.000	282	1076	73	71	71	0.000	0.000	7	66	0	0	7	64	0	0	100	1	
1	17	4	03: D-07   LM00002335	lmo0835	6073	6063	100	55	55	6	46	47	5	72	49	0	85	82	31	17	18	3	95	94	0	0	0	0	0	0	0	0	0	0	0	0	0	0	0	0	0	0	0	0	0	0	0	0	0	0	0.000	0.000	0.000	0.000	0.000	0.000	0.000	0.000	0.000	0.000	0.000	0.000	0.000	0.000	282	1076	77	74	74	0.000	0.000	9	68	0	0	9	65	0	0	100	1	
1	1	5	03: D-10   LM00002336	lmo0838	2073	6313	100	53	54	6	46	46	5	63	29	0	61	53	19	15	16	4	89	83	0	0	0	0	0	0	0	0	0	0	0	0	0	0	0	0	0	0	0	0	0	0	0	0	0	0	0.000	0.000	0.000	0.000	0.000	0.000	0.000	0.000	0.000	0.000	0.000	0.000	0.000	0.000	282	1076	53	46	46	0.000	0.000	7	46	0	0	8	38	0	0	100	1	
1	2	5	03: D-13   LM00000269	lmo0841	2323	6313	100	89	87	27	46	46	9	84	74	0	84	72	30	16	18	18	78	73	0	0	0	0	0	0	0	0	0	0	0	0	0	0	0	0	0	0	0	0	0	0	0	0	0	0	0.000	0.000	0.000	0.000	0.000	0.000	0.000	0.000	0.000	0.000	0.000	0.000	0.000	0.000	282	1076	111	97	97	0.000	0.000	43	68	0	0	41	56	0	0	100	1	
1	3	5	03: D-16   LM00001121	lmo0844	2573	6313	100	66	66	16	46	46	5	77	70	0	76	68	27	16	16	4	92	89	0	0	0	0	0	0	0	0	0	0	0	0	0	0	0	0	0	0	0	0	0	0	0	0	0	0	0.000	0.000	0.000	0.000	0.000	0.000	0.000	0.000	0.000	0.000	0.000	0.000	0.000	0.000	282	1076	80	72	72	0.000	0.000	20	60	0	0	20	52	0	0	100	1	
1	4	5	03: D-19   LM00001124	lmo0847	2823	6313	100	104	100	35	45	45	4	87	85	0	147	123	62	16	16	4	91	85	0	0	0	0	0	0	0	0	0	0	0	0	0	0	0	0	0	0	0	0	0	0	0	0	0	0	0.000	0.000	0.000	0.000	0.000	0.000	0.000	0.000	0.000	0.000	0.000	0.000	0.000	0.000	282	1076	190	162	162	0.000	0.000	59	131	0	0	55	107	0	0	100	1	
1	5	5	03: D-22   LM00002814	lmo0850	3073	6313	100	58	57	7	46	47	5	81	68	0	85	72	29	15	15	3	89	87	0	0	0	0	0	0	0	0	0	0	0	0	0	0	0	0	0	0	0	0	0	0	0	0	0	0	0.000	0.000	0.000	0.000	0.000	0.000	0.000	0.000	0.000	0.000	0.000	0.000	0.000	0.000	282	1076	82	68	68	0.000	0.000	12	70	0	0	11	57	0	0	100	1	
1	6	5	03: H-01   LM00001161	lmo0925	3323	6313	100	226	199	108	46	46	5	88	82	0	128	103	59	16	16	3	83	79	0	0	0	0	0	0	0	0	0	0	0	0	0	0	0	0	0	0	0	0	0	0	0	0	0	0	0.000	0.000	0.000	0.000	0.000	0.000	0.000	0.000	0.000	0.000	0.000	0.000	0.000	0.000	282	1076	292	240	240	0.000	0.000	180	112	0	0	153	87	0	0	100	1	
1	7	5	03: H-04   LM00001162	lmo0928	3573	6313	100	59	58	10	46	46	6	74	53	0	73	64	26	15	17	8	85	82	0	0	0	0	0	0	0	0	0	0	0	0	0	0	0	0	0	0	0	0	0	0	0	0	0	0	0.000	0.000	0.000	0.000	0.000	0.000	0.000	0.000	0.000	0.000	0.000	0.000	0.000	0.000	282	1076	71	61	61	0.000	0.000	13	58	0	0	12	49	0	0	100	1	
1	8	5	03: H-07   LM00001165	lmo0931	3823	6313	100	298	265	135	46	48	18	82	79	0	308	270	142	16	18	13	83	82	0	0	0	0	0	0	0	0	0	0	0	0	0	0	0	0	0	0	0	0	0	0	0	0	0	0	0.000	0.000	0.000	0.000	0.000	0.000	0.000	0.000	0.000	0.000	0.000	0.000	0.000	0.000	282	1076	544	473	473	0.000	0.000	252	292	0	0	219	254	0	0	100	1	
1	9	5	03: H-10   LM00001166	lmo0934	4073	6313	100	215	171	103	46	47	6	73	67	0	244	183	130	16	17	13	68	67	0	0	0	0	0	0	0	0	0	0	0	0	0	0	0	0	0	0	0	0	0	0	0	0	0	0	0.000	0.000	0.000	0.000	0.000	0.000	0.000	0.000	0.000	0.000	0.000	0.000	0.000	0.000	282	1076	397	292	292	0.000	0.000	169	228	0	0	125	167	0	0	100	1	
1	10	5	03: H-13   LM00002815	lmo0937	4323	6313	100	283	225	113	45	46	5	92	88	0	362	284	163	16	16	4	88	84	0	0	0	0	0	0	0	0	0	0	0	0	0	0	0	0	0	0	0	0	0	0	0	0	0	0	0.000	0.000	0.000	0.000	0.000	0.000	0.000	0.000	0.000	0.000	0.000	0.000	0.000	0.000	282	1076	584	448	448	0.000	0.000	238	346	0	0	180	268	0	0	100	1	
1	11	5	03: H-16   LM00002362	lmo0940	4573	6313	100	55	55	8	46	47	5	68	39	0	72	65	29	15	16	4	89	83	0	0	0	0	0	0	0	0	0	0	0	0	0	0	0	0	0	0	0	0	0	0	0	0	0	0	0.000	0.000	0.000	0.000	0.000	0.000	0.000	0.000	0.000	0.000	0.000	0.000	0.000	0.000	282	1076	66	59	59	0.000	0.000	9	57	0	0	9	50	0	0	100	1	
1	12	5	03: H-19   LM00000293	lmo0943	4823	6313	100	3261	2434	1504	46	46	5	93	89	0	1374	1032	640	16	16	4	88	83	0	0	0	0	0	0	0	0	0	0	0	0	0	0	0	0	0	0	0	0	0	0	0	0	0	0	0.000	0.000	0.000	0.000	0.000	0.000	0.000	0.000	0.000	0.000	0.000	0.000	0.000	0.000	282	1076	4573	3404	3404	0.000	0.000	3215	1358	0	0	2388	1016	0	0	100	1	
1	13	5	03: H-22   LM00001171	lmo0946	5073	6313	100	59	61	11	47	47	7	71	44	0	90	86	34	17	18	7	91	86	0	0	0	0	0	0	0	0	0	0	0	0	0	0	0	0	0	0	0	0	0	0	0	0	0	0	0.000	0.000	0.000	0.000	0.000	0.000	0.000	0.000	0.000	0.000	0.000	0.000	0.000	0.000	282	1076	85	83	83	0.000	0.000	12	73	0	0	14	69	0	0	100	1	
1	14	5	03: L-01   LM00001211	lmo1021	5323	6313	100	97	94	30	46	46	5	91	86	0	138	121	55	16	17	4	91	87	0	0	0	0	0	0	0	0	0	0	0	0	0	0	0	0	0	0	0	0	0	0	0	0	0	0	0.000	0.000	0.000	0.000	0.000	0.000	0.000	0.000	0.000	0.000	0.000	0.000	0.000	0.000	282	1076	173	153	153	0.000	0.000	51	122	0	0	48	105	0	0	100	1	
1	15	5	03: L-04   LM00002382	lmo1024	5573	6313	100	63	63	12	45	46	5	83	70	0	72	71	34	16	16	3	91	87	0	0	0	0	0	0	0	0	0	0	0	0	0	0	0	0	0	0	0	0	0	0	0	0	0	0	0.000	0.000	0.000	0.000	0.000	0.000	0.000	0.000	0.000	0.000	0.000	0.000	0.000	0.000	282	1076	74	73	73	0.000	0.000	18	56	0	0	18	55	0	0	100	1	
1	16	5	03: L-07   LM00001215	lmo1027	5823	6313	100	797	630	380	45	46	5	93	88	0	1189	1253	766	16	17	3	96	90	0	0	0	0	0	0	0	0	0	0	0	0	0	0	0	0	0	0	0	0	0	0	0	0	0	0	0.000	0.000	0.000	0.000	0.000	0.000	0.000	0.000	0.000	0.000	0.000	0.000	0.000	0.000	282	1076	1925	1822	1822	0.000	0.000	752	1173	0	0	585	1237	0	0	100	1	
1	17	5	03: L-10   LM00002384	lmo1030	6073	6313	100	56	56	7	46	46	5	74	53	0	80	80	31	17	18	4	92	88	0	0	0	0	0	0	0	0	0	0	0	0	0	0	0	0	0	0	0	0	0	0	0	0	0	0	0.000	0.000	0.000	0.000	0.000	0.000	0.000	0.000	0.000	0.000	0.000	0.000	0.000	0.000	282	1076	73	73	73	0.000	0.000	10	63	0	0	10	63	0	0	100	1	
1	1	6	03: L-13   LM00002387	lmo1033	2073	6563	100	51	54	12	45	46	5	50	31	0	67	60	32	15	16	5	87	79	0	0	0	0	0	0	0	0	0	0	0	0	0	0	0	0	0	0	0	0	0	0	0	0	0	0	0.000	0.000	0.000	0.000	0.000	0.000	0.000	0.000	0.000	0.000	0.000	0.000	0.000	0.000	282	1076	58	54	54	0.000	0.000	6	52	0	0	9	45	0	0	100	1	
1	2	6	03: L-16   LM00002390	lmo1036	2323	6563	100	64	65	12	46	47	5	88	73	0	85	72	30	15	16	4	88	85	0	0	0	0	0	0	0	0	0	0	0	0	0	0	0	0	0	0	0	0	0	0	0	0	0	0	0.000	0.000	0.000	0.000	0.000	0.000	0.000	0.000	0.000	0.000	0.000	0.000	0.000	0.000	282	1076	88	76	76	0.000	0.000	18	70	0	0	19	57	0	0	100	1	
1	3	6	03: L-19   LM00001218	lmo1039	2573	6563	100	173	149	66	46	46	6	91	84	0	172	144	76	16	17	6	86	82	0	0	0	0	0	0	0	0	0	0	0	0	0	0	0	0	0	0	0	0	0	0	0	0	0	0	0.000	0.000	0.000	0.000	0.000	0.000	0.000	0.000	0.000	0.000	0.000	0.000	0.000	0.000	282	1076	283	231	231	0.000	0.000	127	156	0	0	103	128	0	0	100	1	
1	4	6	03: L-22   LM00002392	lmo1042	2823	6563	100	116	105	36	45	47	11	85	76	0	124	102	52	16	19	26	78	71	0	0	0	0	0	0	0	0	0	0	0	0	0	0	0	0	0	0	0	0	0	0	0	0	0	0	0.000	0.000	0.000	0.000	0.000	0.000	0.000	0.000	0.000	0.000	0.000	0.000	0.000	0.000	282	1076	179	146	146	0.000	0.000	71	108	0	0	60	86	0	0	100	1	
1	5	6	03: P-01   LM00002444	lmo1117	3073	6563	100	49	49	4	46	47	6	32	2	0	62	53	20	15	17	6	83	80	0	0	0	0	0	0	0	0	0	0	0	0	0	0	0	0	0	0	0	0	0	0	0	0	0	0	0.000	0.000	0.000	0.000	0.000	0.000	0.000	0.000	0.000	0.000	0.000	0.000	0.000	0.000	282	1076	50	41	41	0.000	0.000	3	47	0	0	3	38	0	0	100	1	
1	6	6	03: P-04   LM00002447	lmo1120	3323	6563	100	73	73	20	46	48	14	71	48	0	89	78	38	16	19	22	77	71	0	0	0	0	0	0	0	0	0	0	0	0	0	0	0	0	0	0	0	0	0	0	0	0	0	0	0.000	0.000	0.000	0.000	0.000	0.000	0.000	0.000	0.000	0.000	0.000	0.000	0.000	0.000	282	1076	100	89	89	0.000	0.000	27	73	0	0	27	62	0	0	100	1	
1	7	6	03: P-07   LM00000323	lmo1123	3573	6563	100	71	72	22	46	47	6	74	62	0	93	76	48	15	17	10	68	66	0	0	0	0	0	0	0	0	0	0	0	0	0	0	0	0	0	0	0	0	0	0	0	0	0	0	0.000	0.000	0.000	0.000	0.000	0.000	0.000	0.000	0.000	0.000	0.000	0.000	0.000	0.000	282	1076	103	87	87	0.000	0.000	25	78	0	0	26	61	0	0	100	1	
1	8	6	03: P-10   LM00000325	lmo1126	3823	6563	100	77	75	21	46	47	12	77	62	0	103	90	43	16	20	26	76	73	0	0	0	0	0	0	0	0	0	0	0	0	0	0	0	0	0	0	0	0	0	0	0	0	0	0	0.000	0.000	0.000	0.000	0.000	0.000	0.000	0.000	0.000	0.000	0.000	0.000	0.000	0.000	282	1076	118	103	103	0.000	0.000	31	87	0	0	29	74	0	0	100	1	
1	9	6	03: P-13   LM00000328	lmo1129	4073	6563	100	56	56	8	47	47	7	59	22	0	75	70	25	16	17	12	88	84	0	0	0	0	0	0	0	0	0	0	0	0	0	0	0	0	0	0	0	0	0	0	0	0	0	0	0.000	0.000	0.000	0.000	0.000	0.000	0.000	0.000	0.000	0.000	0.000	0.000	0.000	0.000	282	1076	68	63	63	0.000	0.000	9	59	0	0	9	54	0	0	100	1	
1	10	6	03: P-16   LM00000331	lmo1132	4323	6563	100	51	51	7	46	47	5	47	23	0	68	60	23	16	16	5	86	80	0	0	0	0	0	0	0	0	0	0	0	0	0	0	0	0	0	0	0	0	0	0	0	0	0	0	0.000	0.000	0.000	0.000	0.000	0.000	0.000	0.000	0.000	0.000	0.000	0.000	0.000	0.000	282	1076	57	49	49	0.000	0.000	5	52	0	0	5	44	0	0	100	1	
1	11	6	03: P-19   LM00002452	lmo1135	4573	6563	100	52	53	6	47	47	6	50	20	0	78	70	26	15	15	4	91	87	0	0	0	0	0	0	0	0	0	0	0	0	0	0	0	0	0	0	0	0	0	0	0	0	0	0	0.000	0.000	0.000	0.000	0.000	0.000	0.000	0.000	0.000	0.000	0.000	0.000	0.000	0.000	282	1076	68	61	61	0.000	0.000	5	63	0	0	6	55	0	0	100	1	
1	12	6	03: P-22   LM00000333	lmo1138	4823	6563	100	247	216	96	46	47	8	88	83	0	156	134	61	15	18	16	85	82	0	0	0	0	0	0	0	0	0	0	0	0	0	0	0	0	0	0	0	0	0	0	0	0	0	0	0.000	0.000	0.000	0.000	0.000	0.000	0.000	0.000	0.000	0.000	0.000	0.000	0.000	0.000	282	1076	342	289	289	0.000	0.000	201	141	0	0	170	119	0	0	100	1	
1	13	6	04: D-01   LM00002467	lmo1209	5073	6563	100	107	101	30	47	48	6	90	85	0	142	128	57	17	19	10	87	84	0	0	0	0	0	0	0	0	0	0	0	0	0	0	0	0	0	0	0	0	0	0	0	0	0	0	0.000	0.000	0.000	0.000	0.000	0.000	0.000	0.000	0.000	0.000	0.000	0.000	0.000	0.000	282	1076	185	165	165	0.000	0.000	60	125	0	0	54	111	0	0	100	1	
1	14	6	04: D-04   LM00002468	lmo1212	5323	6563	100	52	54	8	45	46	5	62	38	0	85	79	32	16	17	5	93	87	0	0	0	0	0	0	0	0	0	0	0	0	0	0	0	0	0	0	0	0	0	0	0	0	0	0	0.000	0.000	0.000	0.000	0.000	0.000	0.000	0.000	0.000	0.000	0.000	0.000	0.000	0.000	282	1076	76	72	72	0.000	0.000	7	69	0	0	9	63	0	0	100	1	
1	15	6	04: D-07   LM00001275	lmo1215	5573	6563	100	54	54	7	46	47	9	46	8	0	86	81	34	16	17	7	87	83	0	0	0	0	0	0	0	0	0	0	0	0	0	0	0	0	0	0	0	0	0	0	0	0	0	0	0.000	0.000	0.000	0.000	0.000	0.000	0.000	0.000	0.000	0.000	0.000	0.000	0.000	0.000	282	1076	78	73	73	0.000	0.000	8	70	0	0	8	65	0	0	100	1	
1	16	6	04: D-10   LM00001277	lmo1218	5823	6563	100	412	364	173	46	47	5	96	89	0	841	736	367	16	17	4	96	93	0	0	0	0	0	0	0	0	0	0	0	0	0	0	0	0	0	0	0	0	0	0	0	0	0	0	0.000	0.000	0.000	0.000	0.000	0.000	0.000	0.000	0.000	0.000	0.000	0.000	0.000	0.000	282	1076	1191	1038	1038	0.000	0.000	366	825	0	0	318	720	0	0	100	1	
1	17	6	04: D-13   LM00000352	lmo1221	6073	6563	100	180	166	72	46	47	5	89	84	0	216	203	101	17	18	4	91	88	0	0	0	0	0	0	0	0	0	0	0	0	0	0	0	0	0	0	0	0	0	0	0	0	0	0	0.000	0.000	0.000	0.000	0.000	0.000	0.000	0.000	0.000	0.000	0.000	0.000	0.000	0.000	282	1076	333	306	306	0.000	0.000	134	199	0	0	120	186	0	0	100	1	
1	1	7	04: D-16   LM00001279	lmo1224	2073	6813	100	51	50	6	45	46	5	55	23	0	67	58	20	15	15	4	91	88	0	0	0	0	0	0	0	0	0	0	0	0	0	0	0	0	0	0	0	0	0	0	0	0	0	0	0.000	0.000	0.000	0.000	0.000	0.000	0.000	0.000	0.000	0.000	0.000	0.000	0.000	0.000	282	1076	58	48	48	0.000	0.000	6	52	0	0	5	43	0	0	100	1	
1	2	7	04: D-19   LM00001281	lmo1227	2323	6813	100	49	49	5	46	47	7	24	3	0	67	54	23	15	16	11	76	71	0	0	0	0	0	0	0	0	0	0	0	0	0	0	0	0	0	0	0	0	0	0	0	0	0	0	0.000	0.000	0.000	0.000	0.000	0.000	0.000	0.000	0.000	0.000	0.000	0.000	0.000	0.000	282	1076	55	42	42	0.000	0.000	3	52	0	0	3	39	0	0	100	1	
1	3	7	04: D-22   LM00000354	lmo1230	2573	6813	100	115	113	43	47	48	6	89	81	0	101	86	38	16	17	4	88	84	0	0	0	0	0	0	0	0	0	0	0	0	0	0	0	0	0	0	0	0	0	0	0	0	0	0	0.000	0.000	0.000	0.000	0.000	0.000	0.000	0.000	0.000	0.000	0.000	0.000	0.000	0.000	282	1076	153	136	136	0.000	0.000	68	85	0	0	66	70	0	0	100	1	
1	4	7	04: H-01   LM00000373	lmo1305	2823	6813	100	510	414	241	45	47	5	88	83	0	464	371	219	15	16	3	92	88	0	0	0	0	0	0	0	0	0	0	0	0	0	0	0	0	0	0	0	0	0	0	0	0	0	0	0.000	0.000	0.000	0.000	0.000	0.000	0.000	0.000	0.000	0.000	0.000	0.000	0.000	0.000	282	1076	914	725	725	0.000	0.000	465	449	0	0	369	356	0	0	100	1	
1	5	7	04: H-04   LM00002491	lmo1308	3073	6813	100	49	50	5	46	46	5	30	9	0	56	48	20	15	16	3	88	83	0	0	0	0	0	0	0	0	0	0	0	0	0	0	0	0	0	0	0	0	0	0	0	0	0	0	0.000	0.000	0.000	0.000	0.000	0.000	0.000	0.000	0.000	0.000	0.000	0.000	0.000	0.000	282	1076	44	37	37	0.000	0.000	3	41	0	0	4	33	0	0	100	1	
1	6	7	04: H-07   LM00002493	lmo1311	3323	6813	100	62	62	9	47	48	7	74	53	0	67	59	21	16	17	10	86	82	0	0	0	0	0	0	0	0	0	0	0	0	0	0	0	0	0	0	0	0	0	0	0	0	0	0	0.000	0.000	0.000	0.000	0.000	0.000	0.000	0.000	0.000	0.000	0.000	0.000	0.000	0.000	282	1076	66	58	58	0.000	0.000	15	51	0	0	15	43	0	0	100	1	
1	7	7	04: H-10   LM00000375	lmo1314	3573	6813	100	313	275	137	46	47	6	92	85	0	291	242	129	15	16	5	89	87	0	0	0	0	0	0	0	0	0	0	0	0	0	0	0	0	0	0	0	0	0	0	0	0	0	0	0.000	0.000	0.000	0.000	0.000	0.000	0.000	0.000	0.000	0.000	0.000	0.000	0.000	0.000	282	1076	543	456	456	0.000	0.000	267	276	0	0	229	227	0	0	100	1	
1	8	7	04: H-13   LM00000378	lmo1317	3823	6813	100	307	259	130	46	47	5	91	85	0	255	217	113	16	17	4	93	89	0	0	0	0	0	0	0	0	0	0	0	0	0	0	0	0	0	0	0	0	0	0	0	0	0	0	0.000	0.000	0.000	0.000	0.000	0.000	0.000	0.000	0.000	0.000	0.000	0.000	0.000	0.000	282	1076	500	414	414	0.000	0.000	261	239	0	0	213	201	0	0	100	1	
1	9	7	04: H-16   LM00001327	lmo1320	4073	6813	100	335	284	149	47	48	10	84	80	0	349	295	169	16	20	21	81	79	0	0	0	0	0	0	0	0	0	0	0	0	0	0	0	0	0	0	0	0	0	0	0	0	0	0	0.000	0.000	0.000	0.000	0.000	0.000	0.000	0.000	0.000	0.000	0.000	0.000	0.000	0.000	282	1076	621	516	516	0.000	0.000	288	333	0	0	237	279	0	0	100	1	
1	10	7	04: H-19   LM00001329	lmo1323	4323	6813	100	261	211	118	47	48	12	75	71	0	395	315	197	15	20	32	76	74	0	0	0	0	0	0	0	0	0	0	0	0	0	0	0	0	0	0	0	0	0	0	0	0	0	0	0.000	0.000	0.000	0.000	0.000	0.000	0.000	0.000	0.000	0.000	0.000	0.000	0.000	0.000	282	1076	594	464	464	0.000	0.000	214	380	0	0	164	300	0	0	100	1	
1	11	7	04: H-22   LM00002495	lmo1326	4573	6813	100	410	346	186	46	46	5	92	85	0	919	736	409	15	15	3	94	92	0	0	0	0	0	0	0	0	0	0	0	0	0	0	0	0	0	0	0	0	0	0	0	0	0	0	0.000	0.000	0.000	0.000	0.000	0.000	0.000	0.000	0.000	0.000	0.000	0.000	0.000	0.000	282	1076	1268	1021	1021	0.000	0.000	364	904	0	0	300	721	0	0	100	1	
1	12	7	04: L-01   LM00002511	lmo1401	4823	6813	100	53	54	6	46	46	6	63	24	0	69	61	25	15	17	9	83	80	0	0	0	0	0	0	0	0	0	0	0	0	0	0	0	0	0	0	0	0	0	0	0	0	0	0	0.000	0.000	0.000	0.000	0.000	0.000	0.000	0.000	0.000	0.000	0.000	0.000	0.000	0.000	282	1076	61	54	54	0.000	0.000	7	54	0	0	8	46	0	0	100	1	
1	13	7	04: L-04   LM00001376	lmo1404	5073	6813	100	208	191	85	46	47	6	90	86	0	213	197	94	16	17	5	93	91	0	0	0	0	0	0	0	0	0	0	0	0	0	0	0	0	0	0	0	0	0	0	0	0	0	0	0.000	0.000	0.000	0.000	0.000	0.000	0.000	0.000	0.000	0.000	0.000	0.000	0.000	0.000	282	1076	359	326	326	0.000	0.000	162	197	0	0	145	181	0	0	100	1	
1	14	7	04: L-07   LM00001377	lmo1407	5323	6813	100	726	593	344	46	46	5	89	83	0	746	612	343	16	17	6	89	87	0	0	0	0	0	0	0	0	0	0	0	0	0	0	0	0	0	0	0	0	0	0	0	0	0	0	0.000	0.000	0.000	0.000	0.000	0.000	0.000	0.000	0.000	0.000	0.000	0.000	0.000	0.000	282	1076	1410	1143	1143	0.000	0.000	680	730	0	0	547	596	0	0	100	1	
1	15	7	04: L-10   LM00001380	lmo1410	5573	6813	100	50	51	7	46	47	5	43	17	0	68	68	27	16	17	5	93	87	0	0	0	0	0	0	0	0	0	0	0	0	0	0	0	0	0	0	0	0	0	0	0	0	0	0	0.000	0.000	0.000	0.000	0.000	0.000	0.000	0.000	0.000	0.000	0.000	0.000	0.000	0.000	282	1076	56	57	57	0.000	0.000	4	52	0	0	5	52	0	0	100	1	
1	16	7	04: L-13   LM00002513	lmo1413	5823	6813	100	63	63	15	46	47	6	74	59	0	94	87	39	16	17	5	91	86	0	0	0	0	0	0	0	0	0	0	0	0	0	0	0	0	0	0	0	0	0	0	0	0	0	0	0.000	0.000	0.000	0.000	0.000	0.000	0.000	0.000	0.000	0.000	0.000	0.000	0.000	0.000	282	1076	95	88	88	0.000	0.000	17	78	0	0	17	71	0	0	100	1	
1	17	7	04: L-16   LM00001384	lmo1416	6073	6813	100	65	67	15	46	47	6	84	72	0	99	100	46	17	18	5	91	88	0	0	0	0	0	0	0	0	0	0	0	0	0	0	0	0	0	0	0	0	0	0	0	0	0	0	0.000	0.000	0.000	0.000	0.000	0.000	0.000	0.000	0.000	0.000	0.000	0.000	0.000	0.000	282	1076	101	104	104	0.000	0.000	19	82	0	0	21	83	0	0	100	1	
1	1	8	04: L-19   LM00001387	lmo1419	2073	7063	100	62	63	13	45	46	6	78	62	0	75	63	31	15	17	15	74	68	0	0	0	0	0	0	0	0	0	0	0	0	0	0	0	0	0	0	0	0	0	0	0	0	0	0	0.000	0.000	0.000	0.000	0.000	0.000	0.000	0.000	0.000	0.000	0.000	0.000	0.000	0.000	282	1076	77	66	66	0.000	0.000	17	60	0	0	18	48	0	0	100	1	
1	2	8	04: L-22   LM00001390	lmo1422	2323	7063	100	363	302	156	46	46	5	94	86	0	255	202	111	15	17	12	82	80	0	0	0	0	0	0	0	0	0	0	0	0	0	0	0	0	0	0	0	0	0	0	0	0	0	0	0.000	0.000	0.000	0.000	0.000	0.000	0.000	0.000	0.000	0.000	0.000	0.000	0.000	0.000	282	1076	557	443	443	0.000	0.000	317	240	0	0	256	187	0	0	100	1	
1	3	8	04: P-01   LM00001430	lmo1497	2573	7063	100	49	49	6	46	47	5	26	8	0	63	58	21	15	16	7	87	81	0	0	0	0	0	0	0	0	0	0	0	0	0	0	0	0	0	0	0	0	0	0	0	0	0	0	0.000	0.000	0.000	0.000	0.000	0.000	0.000	0.000	0.000	0.000	0.000	0.000	0.000	0.000	282	1076	51	46	46	0.000	0.000	3	48	0	0	3	43	0	0	100	1	
1	4	8	04: P-04   LM00001432	lmo1500	2823	7063	100	48	48	4	47	48	7	11	0	0	57	49	19	16	18	17	74	67	0	0	0	0	0	0	0	0	0	0	0	0	0	0	0	0	0	0	0	0	0	0	0	0	0	0	0.000	0.000	0.000	0.000	0.000	0.000	0.000	0.000	0.000	0.000	0.000	0.000	0.000	0.000	282	1076	42	34	34	0.000	0.000	1	41	0	0	1	33	0	0	100	1	
1	5	8	04: P-07   LM00000417	lmo1503	3073	7063	100	1443	1129	640	46	47	6	96	90	0	1445	1116	634	15	16	8	88	85	0	0	0	0	0	0	0	0	0	0	0	0	0	0	0	0	0	0	0	0	0	0	0	0	0	0	0.000	0.000	0.000	0.000	0.000	0.000	0.000	0.000	0.000	0.000	0.000	0.000	0.000	0.000	282	1076	2827	2184	2184	0.000	0.000	1397	1430	0	0	1083	1101	0	0	100	1	
1	6	8	04: P-10   LM00001435	lmo1506	3323	7063	100	50	50	5	47	48	7	24	1	0	60	53	17	15	18	15	82	76	0	0	0	0	0	0	0	0	0	0	0	0	0	0	0	0	0	0	0	0	0	0	0	0	0	0	0.000	0.000	0.000	0.000	0.000	0.000	0.000	0.000	0.000	0.000	0.000	0.000	0.000	0.000	282	1076	48	41	41	0.000	0.000	3	45	0	0	3	38	0	0	100	1	
1	7	8	04: P-13   LM00001438	lmo1509	3573	7063	100	270	237	118	46	51	35	76	74	0	231	192	101	15	22	54	78	74	0	0	0	0	0	0	0	0	0	0	0	0	0	0	0	0	0	0	0	0	0	0	0	0	0	0	0.000	0.000	0.000	0.000	0.000	0.000	0.000	0.000	0.000	0.000	0.000	0.000	0.000	0.000	282	1076	440	368	368	0.000	0.000	224	216	0	0	191	177	0	0	100	1	
1	8	8	04: P-16   LM00001441	lmo1512	3823	7063	100	214	199	100	45	47	11	82	79	0	379	331	190	16	17	9	84	82	0	0	0	0	0	0	0	0	0	0	0	0	0	0	0	0	0	0	0	0	0	0	0	0	0	0	0.000	0.000	0.000	0.000	0.000	0.000	0.000	0.000	0.000	0.000	0.000	0.000	0.000	0.000	282	1076	532	469	469	0.000	0.000	169	363	0	0	154	315	0	0	100	1	
1	9	8	04: P-19   LM00001443	lmo1515	4073	7063	100	98	91	25	46	47	6	92	85	0	102	91	39	16	17	5	91	87	0	0	0	0	0	0	0	0	0	0	0	0	0	0	0	0	0	0	0	0	0	0	0	0	0	0	0.000	0.000	0.000	0.000	0.000	0.000	0.000	0.000	0.000	0.000	0.000	0.000	0.000	0.000	282	1076	138	120	120	0.000	0.000	52	86	0	0	45	75	0	0	100	1	
1	10	8	04: P-22   LM00000419	lmo1518	4323	7063	100	154	133	54	46	47	5	88	83	0	549	432	255	15	17	12	84	80	0	0	0	0	0	0	0	0	0	0	0	0	0	0	0	0	0	0	0	0	0	0	0	0	0	0	0.000	0.000	0.000	0.000	0.000	0.000	0.000	0.000	0.000	0.000	0.000	0.000	0.000	0.000	282	1076	642	504	504	0.000	0.000	108	534	0	0	87	417	0	0	100	1	
1	11	8	05: D-01   LM00002541	lmo1589	4573	7063	100	51	51	6	46	47	5	51	18	0	67	58	25	15	15	3	82	79	0	0	0	0	0	0	0	0	0	0	0	0	0	0	0	0	0	0	0	0	0	0	0	0	0	0	0.000	0.000	0.000	0.000	0.000	0.000	0.000	0.000	0.000	0.000	0.000	0.000	0.000	0.000	282	1076	57	48	48	0.000	0.000	5	52	0	0	5	43	0	0	100	1	
1	12	8	05: D-04   LM00001484	lmo1592	4823	7063	100	50	50	4	46	46	5	45	10	0	52	48	18	15	15	3	87	83	0	0	0	0	0	0	0	0	0	0	0	0	0	0	0	0	0	0	0	0	0	0	0	0	0	0	0.000	0.000	0.000	0.000	0.000	0.000	0.000	0.000	0.000	0.000	0.000	0.000	0.000	0.000	282	1076	41	37	37	0.000	0.000	4	37	0	0	4	33	0	0	100	1	
1	13	8	05: D-07   LM00001486	lmo1595	5073	7063	100	82	80	18	46	46	7	84	82	0	115	106	45	16	18	29	82	80	0	0	0	0	0	0	0	0	0	0	0	0	0	0	0	0	0	0	0	0	0	0	0	0	0	0	0.000	0.000	0.000	0.000	0.000	0.000	0.000	0.000	0.000	0.000	0.000	0.000	0.000	0.000	282	1076	135	124	124	0.000	0.000	36	99	0	0	34	90	0	0	100	1	
1	14	8	05: D-10   LM00000445	lmo1598	5323	7063	100	142	128	47	45	46	6	90	84	0	132	119	53	16	16	3	89	87	0	0	0	0	0	0	0	0	0	0	0	0	0	0	0	0	0	0	0	0	0	0	0	0	0	0	0.000	0.000	0.000	0.000	0.000	0.000	0.000	0.000	0.000	0.000	0.000	0.000	0.000	0.000	282	1076	213	186	186	0.000	0.000	97	116	0	0	83	103	0	0	100	1	
1	15	8	05: D-13   LM00000446	lmo1601	5573	7063	100	4180	3003	2053	46	47	7	92	87	0	4107	3068	2045	16	17	7	88	80	0	0	0	0	0	0	0	0	0	0	0	0	0	0	0	0	0	0	0	0	0	0	0	0	0	0	0.000	0.000	0.000	0.000	0.000	0.000	0.000	0.000	0.000	0.000	0.000	0.000	0.000	0.000	282	1076	8225	6009	6009	0.000	0.000	4134	4091	0	0	2957	3052	0	0	100	1	
1	16	8	05: D-16   LM00001490	lmo1604	5823	7063	100	289	258	130	46	47	5	87	84	0	209	185	90	16	17	7	87	85	0	0	0	0	0	0	0	0	0	0	0	0	0	0	0	0	0	0	0	0	0	0	0	0	0	0	0.000	0.000	0.000	0.000	0.000	0.000	0.000	0.000	0.000	0.000	0.000	0.000	0.000	0.000	282	1076	436	381	381	0.000	0.000	243	193	0	0	212	169	0	0	100	1	
1	17	8	05: D-19   LM00002545	lmo1607	6073	7063	100	66	66	13	46	47	5	89	77	0	97	95	43	17	18	4	91	88	0	0	0	0	0	0	0	0	0	0	0	0	0	0	0	0	0	0	0	0	0	0	0	0	0	0	0.000	0.000	0.000	0.000	0.000	0.000	0.000	0.000	0.000	0.000	0.000	0.000	0.000	0.000	282	1076	100	98	98	0.000	0.000	20	80	0	0	20	78	0	0	100	1	
1	1	9	05: D-22   LM00002547	lmo1610	2073	7313	100	49	49	7	45	46	11	13	0	0	64	55	21	15	18	19	77	72	0	0	0	0	0	0	0	0	0	0	0	0	0	0	0	0	0	0	0	0	0	0	0	0	0	0	0.000	0.000	0.000	0.000	0.000	0.000	0.000	0.000	0.000	0.000	0.000	0.000	0.000	0.000	282	1076	53	44	44	0.000	0.000	4	49	0	0	4	40	0	0	100	1	
1	2	9	05: H-01   LM00001539	lmo1685	2323	7313	100	145	130	58	46	47	10	79	75	0	145	122	67	16	19	23	76	72	0	0	0	0	0	0	0	0	0	0	0	0	0	0	0	0	0	0	0	0	0	0	0	0	0	0	0.000	0.000	0.000	0.000	0.000	0.000	0.000	0.000	0.000	0.000	0.000	0.000	0.000	0.000	282	1076	228	190	190	0.000	0.000	99	129	0	0	84	106	0	0	100	1	
1	3	9	05: H-04   LM00001541	lmo1688	2573	7313	100	48	49	5	46	46	5	29	5	0	65	56	21	15	16	5	87	82	0	0	0	0	0	0	0	0	0	0	0	0	0	0	0	0	0	0	0	0	0	0	0	0	0	0	0.000	0.000	0.000	0.000	0.000	0.000	0.000	0.000	0.000	0.000	0.000	0.000	0.000	0.000	282	1076	52	44	44	0.000	0.000	2	50	0	0	3	41	0	0	100	1	
1	4	9	05: H-07   LM00001544	lmo1691	2823	7313	100	128	115	45	46	47	7	82	78	0	110	94	47	15	17	11	81	79	0	0	0	0	0	0	0	0	0	0	0	0	0	0	0	0	0	0	0	0	0	0	0	0	0	0	0.000	0.000	0.000	0.000	0.000	0.000	0.000	0.000	0.000	0.000	0.000	0.000	0.000	0.000	282	1076	177	148	148	0.000	0.000	82	95	0	0	69	79	0	0	100	1	
1	5	9	05: H-10   LM00000459	lmo1694	3073	7313	100	1103	871	513	47	49	15	85	81	0	1139	893	519	15	18	22	84	83	0	0	0	0	0	0	0	0	0	0	0	0	0	0	0	0	0	0	0	0	0	0	0	0	0	0	0.000	0.000	0.000	0.000	0.000	0.000	0.000	0.000	0.000	0.000	0.000	0.000	0.000	0.000	282	1076	2180	1702	1702	0.000	0.000	1056	1124	0	0	824	878	0	0	100	1	
1	6	9	05: H-13   LM00002566	lmo1697	3323	7313	100	57	58	10	46	47	6	71	49	0	63	55	19	15	17	9	84	82	0	0	0	0	0	0	0	0	0	0	0	0	0	0	0	0	0	0	0	0	0	0	0	0	0	0	0.000	0.000	0.000	0.000	0.000	0.000	0.000	0.000	0.000	0.000	0.000	0.000	0.000	0.000	282	1076	59	52	52	0.000	0.000	11	48	0	0	12	40	0	0	100	1	
1	7	9	05: H-16   LM00000461	lmo1700	3573	7313	100	60	64	22	47	47	5	82	63	0	99	100	133	15	16	4	89	87	0	0	0	0	0	0	0	0	0	0	0	0	0	0	0	0	0	0	0	0	0	0	0	0	0	0	0.000	0.000	0.000	0.000	0.000	0.000	0.000	0.000	0.000	0.000	0.000	0.000	0.000	0.000	282	1076	97	102	102	0.000	0.000	13	84	0	0	17	85	0	0	100	1	
1	8	9	05: H-19   LM00000462	lmo1703	3823	7313	100	318	265	141	46	46	6	85	79	0	330	282	164	15	16	4	85	81	0	0	0	0	0	0	0	0	0	0	0	0	0	0	0	0	0	0	0	0	0	0	0	0	0	0	0.000	0.000	0.000	0.000	0.000	0.000	0.000	0.000	0.000	0.000	0.000	0.000	0.000	0.000	282	1076	587	486	486	0.000	0.000	272	315	0	0	219	267	0	0	100	1	
1	9	9	05: H-22   LM00001552	lmo1706	4073	7313	100	135	121	49	46	47	5	84	81	0	167	144	75	15	16	4	88	83	0	0	0	0	0	0	0	0	0	0	0	0	0	0	0	0	0	0	0	0	0	0	0	0	0	0	0.000	0.000	0.000	0.000	0.000	0.000	0.000	0.000	0.000	0.000	0.000	0.000	0.000	0.000	282	1076	241	204	204	0.000	0.000	89	152	0	0	75	129	0	0	100	1	
1	10	9	05: L-01   LM00002580	lmo1781	4323	7313	100	50	50	7	47	48	13	5	1	0	73	63	28	15	19	23	74	73	0	0	0	0	0	0	0	0	0	0	0	0	0	0	0	0	0	0	0	0	0	0	0	0	0	0	0.000	0.000	0.000	0.000	0.000	0.000	0.000	0.000	0.000	0.000	0.000	0.000	0.000	0.000	282	1076	61	51	51	0.000	0.000	3	58	0	0	3	48	0	0	100	1	
1	11	9	05: L-04   LM00001597	lmo1784	4573	7313	100	3679	2803	1719	46	46	5	94	90	0	7043	5523	3305	15	15	5	91	89	0	0	0	0	0	0	0	0	0	0	0	0	0	0	0	0	0	0	0	0	0	0	0	0	0	0	0.000	0.000	0.000	0.000	0.000	0.000	0.000	0.000	0.000	0.000	0.000	0.000	0.000	0.000	282	1076	10661	8265	8265	0.000	0.000	3633	7028	0	0	2757	5508	0	0	100	1	
1	12	9	05: L-07   LM00000485	lmo1787	4823	7313	100	1586	1258	778	46	46	5	95	89	0	2439	1887	1193	15	16	4	91	87	0	0	0	0	0	0	0	0	0	0	0	0	0	0	0	0	0	0	0	0	0	0	0	0	0	0	0.000	0.000	0.000	0.000	0.000	0.000	0.000	0.000	0.000	0.000	0.000	0.000	0.000	0.000	282	1076	3964	3084	3084	0.000	0.000	1540	2424	0	0	1212	1872	0	0	100	1	
1	13	9	05: L-10   LM00002582	lmo1790	5073	7313	100	76	76	19	45	46	5	90	85	0	86	80	36	16	17	4	89	83	0	0	0	0	0	0	0	0	0	0	0	0	0	0	0	0	0	0	0	0	0	0	0	0	0	0	0.000	0.000	0.000	0.000	0.000	0.000	0.000	0.000	0.000	0.000	0.000	0.000	0.000	0.000	282	1076	101	95	95	0.000	0.000	31	70	0	0	31	64	0	0	100	1	
1	14	9	05: L-13   LM00001602	lmo1793	5323	7313	100	183	158	70	45	46	5	84	83	0	143	128	59	16	16	4	91	86	0	0	0	0	0	0	0	0	0	0	0	0	0	0	0	0	0	0	0	0	0	0	0	0	0	0	0.000	0.000	0.000	0.000	0.000	0.000	0.000	0.000	0.000	0.000	0.000	0.000	0.000	0.000	282	1076	265	225	225	0.000	0.000	138	127	0	0	113	112	0	0	100	1	
1	15	9	05: L-16   LM00000486	lmo1796	5573	7313	100	2888	2244	1363	45	45	5	95	92	0	4291	3454	1975	16	16	3	95	93	0	0	0	0	0	0	0	0	0	0	0	0	0	0	0	0	0	0	0	0	0	0	0	0	0	0	0.000	0.000	0.000	0.000	0.000	0.000	0.000	0.000	0.000	0.000	0.000	0.000	0.000	0.000	282	1076	7118	5637	5637	0.000	0.000	2843	4275	0	0	2199	3438	0	0	100	1	
1	16	9	05: L-19   LM00001606	lmo1799	5823	7313	100	52	54	7	45	46	5	69	37	0	75	75	29	16	17	4	91	89	0	0	0	0	0	0	0	0	0	0	0	0	0	0	0	0	0	0	0	0	0	0	0	0	0	0	0.000	0.000	0.000	0.000	0.000	0.000	0.000	0.000	0.000	0.000	0.000	0.000	0.000	0.000	282	1076	66	68	68	0.000	0.000	7	59	0	0	9	59	0	0	100	1	
1	17	9	05: L-22   LM00001608	lmo1802	6073	7313	100	57	58	9	46	46	5	74	59	0	93	83	35	17	18	4	89	83	0	0	0	0	0	0	0	0	0	0	0	0	0	0	0	0	0	0	0	0	0	0	0	0	0	0	0.000	0.000	0.000	0.000	0.000	0.000	0.000	0.000	0.000	0.000	0.000	0.000	0.000	0.000	282	1076	87	78	78	0.000	0.000	11	76	0	0	12	66	0	0	100	1	
1	1	10	05: P-01   LM00000504	lmo1877	2073	7563	100	346	288	139	45	46	9	90	84	0	134	115	54	15	18	18	83	79	0	0	0	0	0	0	0	0	0	0	0	0	0	0	0	0	0	0	0	0	0	0	0	0	0	0	0.000	0.000	0.000	0.000	0.000	0.000	0.000	0.000	0.000	0.000	0.000	0.000	0.000	0.000	282	1076	420	343	343	0.000	0.000	301	119	0	0	243	100	0	0	100	1	
1	2	10	05: P-04   LM00001659	lmo1880	2323	7563	100	62	63	10	46	47	9	76	41	0	71	61	24	16	18	14	79	75	0	0	0	0	0	0	0	0	0	0	0	0	0	0	0	0	0	0	0	0	0	0	0	0	0	0	0.000	0.000	0.000	0.000	0.000	0.000	0.000	0.000	0.000	0.000	0.000	0.000	0.000	0.000	282	1076	71	62	62	0.000	0.000	16	55	0	0	17	45	0	0	100	1	
1	3	10	05: P-07   LM00000505	lmo1883	2573	7563	100	253	208	113	45	46	6	85	79	0	259	203	117	15	17	8	84	79	0	0	0	0	0	0	0	0	0	0	0	0	0	0	0	0	0	0	0	0	0	0	0	0	0	0	0.000	0.000	0.000	0.000	0.000	0.000	0.000	0.000	0.000	0.000	0.000	0.000	0.000	0.000	282	1076	452	351	351	0.000	0.000	208	244	0	0	163	188	0	0	100	1	
1	4	10	05: P-10   LM00001663	lmo1886	2823	7563	100	111	106	41	45	46	5	85	79	0	142	117	63	15	16	4	85	82	0	0	0	0	0	0	0	0	0	0	0	0	0	0	0	0	0	0	0	0	0	0	0	0	0	0	0.000	0.000	0.000	0.000	0.000	0.000	0.000	0.000	0.000	0.000	0.000	0.000	0.000	0.000	282	1076	193	163	163	0.000	0.000	66	127	0	0	61	102	0	0	100	1	
1	5	10	05: P-13   LM00002592	lmo1889	3073	7563	100	62	62	12	47	47	6	71	57	0	70	61	26	15	17	8	82	78	0	0	0	0	0	0	0	0	0	0	0	0	0	0	0	0	0	0	0	0	0	0	0	0	0	0	0.000	0.000	0.000	0.000	0.000	0.000	0.000	0.000	0.000	0.000	0.000	0.000	0.000	0.000	282	1076	70	61	61	0.000	0.000	15	55	0	0	15	46	0	0	100	1	
1	6	10	05: P-16   LM00000507	lmo1892	3323	7563	100	252	222	108	46	47	7	88	83	0	219	179	89	15	16	9	85	83	0	0	0	0	0	0	0	0	0	0	0	0	0	0	0	0	0	0	0	0	0	0	0	0	0	0	0.000	0.000	0.000	0.000	0.000	0.000	0.000	0.000	0.000	0.000	0.000	0.000	0.000	0.000	282	1076	410	340	340	0.000	0.000	206	204	0	0	176	164	0	0	100	1	
1	7	10	05: P-19   LM00002595	lmo1895	3573	7563	100	184	161	67	47	47	13	81	79	0	155	136	68	15	16	8	87	82	0	0	0	0	0	0	0	0	0	0	0	0	0	0	0	0	0	0	0	0	0	0	0	0	0	0	0.000	0.000	0.000	0.000	0.000	0.000	0.000	0.000	0.000	0.000	0.000	0.000	0.000	0.000	282	1076	277	235	235	0.000	0.000	137	140	0	0	114	121	0	0	100	1	
1	8	10	05: P-22   LM00000510	lmo1898	3823	7563	100	382	343	182	47	47	6	90	84	0	247	214	111	15	16	6	92	87	0	0	0	0	0	0	0	0	0	0	0	0	0	0	0	0	0	0	0	0	0	0	0	0	0	0	0.000	0.000	0.000	0.000	0.000	0.000	0.000	0.000	0.000	0.000	0.000	0.000	0.000	0.000	282	1076	567	495	495	0.000	0.000	335	232	0	0	296	199	0	0	100	1	
1	9	10	06: D-01   LM00002609	lmo1969	4073	7563	100	52	52	6	47	47	5	39	11	0	71	62	25	15	16	3	87	84	0	0	0	0	0	0	0	0	0	0	0	0	0	0	0	0	0	0	0	0	0	0	0	0	0	0	0.000	0.000	0.000	0.000	0.000	0.000	0.000	0.000	0.000	0.000	0.000	0.000	0.000	0.000	282	1076	61	52	52	0.000	0.000	5	56	0	0	5	47	0	0	100	1	
1	10	10	06: D-04   LM00002612	lmo1972	4323	7563	100	67	67	16	46	47	7	76	63	0	103	88	41	15	16	7	82	80	0	0	0	0	0	0	0	0	0	0	0	0	0	0	0	0	0	0	0	0	0	0	0	0	0	0	0.000	0.000	0.000	0.000	0.000	0.000	0.000	0.000	0.000	0.000	0.000	0.000	0.000	0.000	282	1076	109	94	94	0.000	0.000	21	88	0	0	21	73	0	0	100	1	
1	11	10	06: D-07   LM00000528	lmo1975	4573	7563	100	89	84	24	45	46	6	82	79	0	122	107	53	14	15	6	87	82	0	0	0	0	0	0	0	0	0	0	0	0	0	0	0	0	0	0	0	0	0	0	0	0	0	0	0.000	0.000	0.000	0.000	0.000	0.000	0.000	0.000	0.000	0.000	0.000	0.000	0.000	0.000	282	1076	152	132	132	0.000	0.000	44	108	0	0	39	93	0	0	100	1	
1	12	10	06: D-10   LM00000531	lmo1978	4823	7563	100	432	369	203	44	45	4	90	85	0	534	446	253	15	15	3	89	87	0	0	0	0	0	0	0	0	0	0	0	0	0	0	0	0	0	0	0	0	0	0	0	0	0	0	0.000	0.000	0.000	0.000	0.000	0.000	0.000	0.000	0.000	0.000	0.000	0.000	0.000	0.000	282	1076	907	756	756	0.000	0.000	388	519	0	0	325	431	0	0	100	1	
1	13	10	06: D-13   LM00002615	lmo1981	5073	7563	100	55	57	10	45	46	5	77	50	0	70	66	28	16	16	4	89	84	0	0	0	0	0	0	0	0	0	0	0	0	0	0	0	0	0	0	0	0	0	0	0	0	0	0	0.000	0.000	0.000	0.000	0.000	0.000	0.000	0.000	0.000	0.000	0.000	0.000	0.000	0.000	282	1076	64	62	62	0.000	0.000	10	54	0	0	12	50	0	0	100	1	
1	14	10	06: D-16   LM00001709	lmo1984	5323	7563	100	56	56	9	46	46	5	71	47	0	95	87	40	15	16	5	87	80	0	0	0	0	0	0	0	0	0	0	0	0	0	0	0	0	0	0	0	0	0	0	0	0	0	0	0.000	0.000	0.000	0.000	0.000	0.000	0.000	0.000	0.000	0.000	0.000	0.000	0.000	0.000	282	1076	90	82	82	0.000	0.000	10	80	0	0	10	72	0	0	100	1	
1	15	10	06: D-19   LM00000533	lmo1987	5573	7563	100	54	56	7	45	46	5	82	43	0	81	74	33	16	16	6	83	81	0	0	0	0	0	0	0	0	0	0	0	0	0	0	0	0	0	0	0	0	0	0	0	0	0	0	0.000	0.000	0.000	0.000	0.000	0.000	0.000	0.000	0.000	0.000	0.000	0.000	0.000	0.000	282	1076	74	69	69	0.000	0.000	9	65	0	0	11	58	0	0	100	1	
1	16	10	06: D-22   LM00001714	lmo1990	5823	7563	100	50	50	6	45	46	5	53	23	0	68	63	25	16	17	4	89	85	0	0	0	0	0	0	0	0	0	0	0	0	0	0	0	0	0	0	0	0	0	0	0	0	0	0	0.000	0.000	0.000	0.000	0.000	0.000	0.000	0.000	0.000	0.000	0.000	0.000	0.000	0.000	282	1076	57	52	52	0.000	0.000	5	52	0	0	5	47	0	0	100	1	
1	17	10	06: H-01   LM00001760	lmo2065	6073	7563	100	64	62	13	46	47	5	78	69	0	71	67	28	17	18	5	87	84	0	0	0	0	0	0	0	0	0	0	0	0	0	0	0	0	0	0	0	0	0	0	0	0	0	0	0.000	0.000	0.000	0.000	0.000	0.000	0.000	0.000	0.000	0.000	0.000	0.000	0.000	0.000	282	1076	72	66	66	0.000	0.000	18	54	0	0	16	50	0	0	100	1	
1	1	11	06: H-04   LM00000552	lmo2068	2073	7813	100	1256	957	601	45	45	5	89	85	0	486	383	235	15	16	4	91	84	0	0	0	0	0	0	0	0	0	0	0	0	0	0	0	0	0	0	0	0	0	0	0	0	0	0	0.000	0.000	0.000	0.000	0.000	0.000	0.000	0.000	0.000	0.000	0.000	0.000	0.000	0.000	282	1076	1682	1280	1280	0.000	0.000	1211	471	0	0	912	368	0	0	100	1	
1	2	11	06: H-07   LM00002627	lmo2071	2323	7813	100	76	74	21	46	46	5	80	72	0	83	73	37	15	16	4	88	82	0	0	0	0	0	0	0	0	0	0	0	0	0	0	0	0	0	0	0	0	0	0	0	0	0	0	0.000	0.000	0.000	0.000	0.000	0.000	0.000	0.000	0.000	0.000	0.000	0.000	0.000	0.000	282	1076	98	86	86	0.000	0.000	30	68	0	0	28	58	0	0	100	1	
1	3	11	06: H-10   LM00001763	lmo2074	2573	7813	100	54	55	8	46	46	4	69	49	0	66	59	22	15	16	3	91	87	0	0	0	0	0	0	0	0	0	0	0	0	0	0	0	0	0	0	0	0	0	0	0	0	0	0	0.000	0.000	0.000	0.000	0.000	0.000	0.000	0.000	0.000	0.000	0.000	0.000	0.000	0.000	282	1076	59	53	53	0.000	0.000	8	51	0	0	9	44	0	0	100	1	
1	4	11	06: H-13   LM00002628	lmo2077	2823	7813	100	88	88	27	45	46	5	91	85	0	88	80	35	15	16	5	91	84	0	0	0	0	0	0	0	0	0	0	0	0	0	0	0	0	0	0	0	0	0	0	0	0	0	0	0.000	0.000	0.000	0.000	0.000	0.000	0.000	0.000	0.000	0.000	0.000	0.000	0.000	0.000	282	1076	116	108	108	0.000	0.000	43	73	0	0	43	65	0	0	100	1	
1	5	11	06: H-16   LM00002629	lmo2080	3073	7813	100	125	114	44	46	46	6	85	81	0	98	80	39	15	16	5	82	79	0	0	0	0	0	0	0	0	0	0	0	0	0	0	0	0	0	0	0	0	0	0	0	0	0	0	0.000	0.000	0.000	0.000	0.000	0.000	0.000	0.000	0.000	0.000	0.000	0.000	0.000	0.000	282	1076	162	133	133	0.000	0.000	79	83	0	0	68	65	0	0	100	1	
1	6	11	06: H-19   LM00001769	lmo2083	3323	7813	100	72	72	19	47	57	99	0	0	0	64	54	24	15	35	171	0	0	0	0	0	0	0	0	0	0	0	0	0	0	0	0	0	0	0	0	0	0	0	0	0	0	0	0	0.000	0.000	0.000	0.000	0.000	0.000	0.000	0.000	0.000	0.000	0.000	0.000	0.000	0.000	282	1076	74	64	64	0.000	0.000	25	49	0	0	25	39	0	0	100	1	
1	7	11	06: H-22   LM00002632	lmo2086	3573	7813	100	66	66	15	46	47	7	78	65	0	81	73	35	15	16	7	83	79	0	0	0	0	0	0	0	0	0	0	0	0	0	0	0	0	0	0	0	0	0	0	0	0	0	0	0.000	0.000	0.000	0.000	0.000	0.000	0.000	0.000	0.000	0.000	0.000	0.000	0.000	0.000	282	1076	86	78	78	0.000	0.000	20	66	0	0	20	58	0	0	100	1	
1	8	11	06: L-01   LM00001807	lmo2161	3823	7813	100	51	51	5	46	47	6	38	8	0	74	62	28	15	17	9	78	74	0	0	0	0	0	0	0	0	0	0	0	0	0	0	0	0	0	0	0	0	0	0	0	0	0	0	0.000	0.000	0.000	0.000	0.000	0.000	0.000	0.000	0.000	0.000	0.000	0.000	0.000	0.000	282	1076	64	52	52	0.000	0.000	5	59	0	0	5	47	0	0	100	1	
1	9	11	06: L-04   LM00001809	lmo2164	4073	7813	100	49	49	4	46	46	6	26	5	0	63	57	21	15	16	5	90	84	0	0	0	0	0	0	0	0	0	0	0	0	0	0	0	0	0	0	0	0	0	0	0	0	0	0	0.000	0.000	0.000	0.000	0.000	0.000	0.000	0.000	0.000	0.000	0.000	0.000	0.000	0.000	282	1076	51	45	45	0.000	0.000	3	48	0	0	3	42	0	0	100	1	
1	10	11	06: L-07   LM00002644	lmo2167	4323	7813	100	65	64	12	45	46	6	80	65	0	75	66	27	15	15	6	85	82	0	0	0	0	0	0	0	0	0	0	0	0	0	0	0	0	0	0	0	0	0	0	0	0	0	0	0.000	0.000	0.000	0.000	0.000	0.000	0.000	0.000	0.000	0.000	0.000	0.000	0.000	0.000	282	1076	80	70	70	0.000	0.000	20	60	0	0	19	51	0	0	100	1	
1	11	11	06: L-10   LM00001813	lmo2170	4573	7813	100	51	51	6	45	46	5	58	17	0	66	59	24	14	15	8	85	80	0	0	0	0	0	0	0	0	0	0	0	0	0	0	0	0	0	0	0	0	0	0	0	0	0	0	0.000	0.000	0.000	0.000	0.000	0.000	0.000	0.000	0.000	0.000	0.000	0.000	0.000	0.000	282	1076	58	51	51	0.000	0.000	6	52	0	0	6	45	0	0	100	1	
1	12	11	06: L-13   LM00000584	lmo2173	4823	7813	100	379	312	188	45	46	5	87	78	0	272	227	143	15	16	5	81	77	0	0	0	0	0	0	0	0	0	0	0	0	0	0	0	0	0	0	0	0	0	0	0	0	0	0	0.000	0.000	0.000	0.000	0.000	0.000	0.000	0.000	0.000	0.000	0.000	0.000	0.000	0.000	282	1076	591	479	479	0.000	0.000	334	257	0	0	267	212	0	0	100	1	
1	13	11	06: L-16   LM00002645	lmo2176	5073	7813	100	51	51	5	45	46	5	60	24	0	67	62	21	15	16	4	91	89	0	0	0	0	0	0	0	0	0	0	0	0	0	0	0	0	0	0	0	0	0	0	0	0	0	0	0.000	0.000	0.000	0.000	0.000	0.000	0.000	0.000	0.000	0.000	0.000	0.000	0.000	0.000	282	1076	58	53	53	0.000	0.000	6	52	0	0	6	47	0	0	100	1	
1	14	11	06: L-19   LM00000586	lmo2179	5323	7813	100	49	49	5	45	46	5	49	14	0	75	63	27	16	16	4	83	80	0	0	0	0	0	0	0	0	0	0	0	0	0	0	0	0	0	0	0	0	0	0	0	0	0	0	0.000	0.000	0.000	0.000	0.000	0.000	0.000	0.000	0.000	0.000	0.000	0.000	0.000	0.000	282	1076	63	51	51	0.000	0.000	4	59	0	0	4	47	0	0	100	1	
1	15	11	06: L-22   LM00001817	lmo2182	5573	7813	100	50	51	7	45	46	4	50	32	0	70	66	28	15	16	3	90	85	0	0	0	0	0	0	0	0	0	0	0	0	0	0	0	0	0	0	0	0	0	0	0	0	0	0	0.000	0.000	0.000	0.000	0.000	0.000	0.000	0.000	0.000	0.000	0.000	0.000	0.000	0.000	282	1076	60	57	57	0.000	0.000	5	55	0	0	6	51	0	0	100	1	
1	16	11	06: P-01   LM00002664	lmo2257	5823	7813	100	1312	1222	722	46	46	5	93	89	0	1387	1327	754	16	17	7	90	88	0	0	0	0	0	0	0	0	0	0	0	0	0	0	0	0	0	0	0	0	0	0	0	0	0	0	0.000	0.000	0.000	0.000	0.000	0.000	0.000	0.000	0.000	0.000	0.000	0.000	0.000	0.000	282	1076	2637	2487	2487	0.000	0.000	1266	1371	0	0	1176	1311	0	0	100	1	
1	17	11	06: P-04   LM00002667	lmo2260	6073	7813	100	52	52	5	47	47	5	44	9	0	71	65	27	17	18	5	85	80	0	0	0	0	0	0	0	0	0	0	0	0	0	0	0	0	0	0	0	0	0	0	0	0	0	0	0.000	0.000	0.000	0.000	0.000	0.000	0.000	0.000	0.000	0.000	0.000	0.000	0.000	0.000	282	1076	59	53	53	0.000	0.000	5	54	0	0	5	48	0	0	100	1	
1	1	12	06: P-07   LM00001856	lmo2263	2073	8063	100	54	55	7	45	46	6	72	39	0	79	68	27	16	17	7	85	80	0	0	0	0	0	0	0	0	0	0	0	0	0	0	0	0	0	0	0	0	0	0	0	0	0	0	0.000	0.000	0.000	0.000	0.000	0.000	0.000	0.000	0.000	0.000	0.000	0.000	0.000	0.000	282	1076	72	62	62	0.000	0.000	9	63	0	0	10	52	0	0	100	1	
1	2	12	06: P-10   LM00002671	lmo2266	2323	8063	100	58	59	10	47	47	7	65	31	0	78	68	30	15	18	15	78	77	0	0	0	0	0	0	0	0	0	0	0	0	0	0	0	0	0	0	0	0	0	0	0	0	0	0	0.000	0.000	0.000	0.000	0.000	0.000	0.000	0.000	0.000	0.000	0.000	0.000	0.000	0.000	282	1076	74	65	65	0.000	0.000	11	63	0	0	12	53	0	0	100	1	
1	3	12	06: P-13   LM00000607	lmo2269	2573	8063	100	447	381	209	46	46	5	89	85	0	771	657	351	16	17	5	91	88	0	0	0	0	0	0	0	0	0	0	0	0	0	0	0	0	0	0	0	0	0	0	0	0	0	0	0.000	0.000	0.000	0.000	0.000	0.000	0.000	0.000	0.000	0.000	0.000	0.000	0.000	0.000	282	1076	1156	976	976	0.000	0.000	401	755	0	0	335	641	0	0	100	1	
1	4	12	06: P-16   LM00001861	lmo2272	2823	8063	100	51	51	6	46	47	12	7	2	0	69	58	23	15	17	15	79	75	0	0	0	0	0	0	0	0	0	0	0	0	0	0	0	0	0	0	0	0	0	0	0	0	0	0	0.000	0.000	0.000	0.000	0.000	0.000	0.000	0.000	0.000	0.000	0.000	0.000	0.000	0.000	282	1076	59	48	48	0.000	0.000	5	54	0	0	5	43	0	0	100	1	
1	5	12	06: P-19   LM00001863	lmo2275	3073	8063	100	50	51	6	46	47	6	38	8	0	66	54	23	15	17	10	75	72	0	0	0	0	0	0	0	0	0	0	0	0	0	0	0	0	0	0	0	0	0	0	0	0	0	0	0.000	0.000	0.000	0.000	0.000	0.000	0.000	0.000	0.000	0.000	0.000	0.000	0.000	0.000	282	1076	55	44	44	0.000	0.000	4	51	0	0	5	39	0	0	100	1	
1	6	12	06: P-22   LM00002675	lmo2278	3323	8063	100	50	50	7	47	47	6	33	7	0	62	54	21	15	16	5	85	80	0	0	0	0	0	0	0	0	0	0	0	0	0	0	0	0	0	0	0	0	0	0	0	0	0	0	0.000	0.000	0.000	0.000	0.000	0.000	0.000	0.000	0.000	0.000	0.000	0.000	0.000	0.000	282	1076	50	42	42	0.000	0.000	3	47	0	0	3	39	0	0	100	1	
1	7	12	07: D-01   LM00001884	lmo2349	3573	8063	100	61	60	10	46	48	8	74	46	0	78	66	27	15	17	6	83	80	0	0	0	0	0	0	0	0	0	0	0	0	0	0	0	0	0	0	0	0	0	0	0	0	0	0	0.000	0.000	0.000	0.000	0.000	0.000	0.000	0.000	0.000	0.000	0.000	0.000	0.000	0.000	282	1076	78	65	65	0.000	0.000	15	63	0	0	14	51	0	0	100	1	
1	8	12	07: D-04   LM00001886	lmo2352	3823	8063	100	74	76	21	47	47	7	84	79	0	72	65	25	15	16	5	90	88	0	0	0	0	0	0	0	0	0	0	0	0	0	0	0	0	0	0	0	0	0	0	0	0	0	0	0.000	0.000	0.000	0.000	0.000	0.000	0.000	0.000	0.000	0.000	0.000	0.000	0.000	0.000	282	1076	84	79	79	0.000	0.000	27	57	0	0	29	50	0	0	100	1	
1	9	12	07: D-07   LM00001889	lmo2355	4073	8063	100	47	47	6	47	47	5	23	6	0	50	44	17	15	16	4	87	78	0	0	0	0	0	0	0	0	0	0	0	0	0	0	0	0	0	0	0	0	0	0	0	0	0	0	0.000	0.000	0.000	0.000	0.000	0.000	0.000	0.000	0.000	0.000	0.000	0.000	0.000	0.000	282	1076	35	29	29	0.000	0.000	0	35	0	0	0	29	0	0	100	1	
1	10	12	07: D-10   LM00002706	lmo2358	4323	8063	100	366	327	178	47	47	6	84	82	0	377	334	181	15	17	10	83	82	0	0	0	0	0	0	0	0	0	0	0	0	0	0	0	0	0	0	0	0	0	0	0	0	0	0	0.000	0.000	0.000	0.000	0.000	0.000	0.000	0.000	0.000	0.000	0.000	0.000	0.000	0.000	282	1076	681	599	599	0.000	0.000	319	362	0	0	280	319	0	0	100	1	
1	11	12	07: D-13   LM00000626	lmo2361	4573	8063	100	73	73	17	45	47	9	80	70	0	77	76	31	14	15	11	86	84	0	0	0	0	0	0	0	0	0	0	0	0	0	0	0	0	0	0	0	0	0	0	0	0	0	0	0.000	0.000	0.000	0.000	0.000	0.000	0.000	0.000	0.000	0.000	0.000	0.000	0.000	0.000	282	1076	91	90	90	0.000	0.000	28	63	0	0	28	62	0	0	100	1	
1	12	12	07: D-16   LM00002708	lmo2364	4823	8063	100	51	51	5	46	49	17	0	0	0	68	63	26	15	21	35	78	17	0	0	0	0	0	0	0	0	0	0	0	0	0	0	0	0	0	0	0	0	0	0	0	0	0	0	0.000	0.000	0.000	0.000	0.000	0.000	0.000	0.000	0.000	0.000	0.000	0.000	0.000	0.000	282	1076	58	53	53	0.000	0.000	5	53	0	0	5	48	0	0	100	1	
1	13	12	07: D-19   LM00000629	lmo2367	5073	8063	100	97	96	28	46	47	5	92	87	0	105	101	44	16	17	5	90	89	0	0	0	0	0	0	0	0	0	0	0	0	0	0	0	0	0	0	0	0	0	0	0	0	0	0	0.000	0.000	0.000	0.000	0.000	0.000	0.000	0.000	0.000	0.000	0.000	0.000	0.000	0.000	282	1076	140	135	135	0.000	0.000	51	89	0	0	50	85	0	0	100	1	
1	14	12	07: D-22   LM00000630	lmo2370	5323	8063	100	65	64	13	46	46	5	80	69	0	80	72	29	15	17	13	83	79	0	0	0	0	0	0	0	0	0	0	0	0	0	0	0	0	0	0	0	0	0	0	0	0	0	0	0.000	0.000	0.000	0.000	0.000	0.000	0.000	0.000	0.000	0.000	0.000	0.000	0.000	0.000	282	1076	84	75	75	0.000	0.000	19	65	0	0	18	57	0	0	100	1	
1	15	12	07: H-01   LM00002727	lmo2445	5573	8063	100	51	51	6	46	46	5	54	18	0	65	60	24	15	16	4	88	83	0	0	0	0	0	0	0	0	0	0	0	0	0	0	0	0	0	0	0	0	0	0	0	0	0	0	0.000	0.000	0.000	0.000	0.000	0.000	0.000	0.000	0.000	0.000	0.000	0.000	0.000	0.000	282	1076	55	50	50	0.000	0.000	5	50	0	0	5	45	0	0	100	1	
1	16	12	07: H-04   LM00000650	lmo2448	5823	8063	100	617	493	272	47	61	211	74	70	0	834	668	374	16	46	702	63	0	0	0	0	0	0	0	0	0	0	0	0	0	0	0	0	0	0	0	0	0	0	0	0	0	0	0	0.000	0.000	0.000	0.000	0.000	0.000	0.000	0.000	0.000	0.000	0.000	0.000	0.000	0.000	282	1076	1388	1098	1098	0.000	0.000	570	818	0	0	446	652	0	0	100	1	
1	17	12	07: H-07   LM00000653	lmo2451	6073	8063	100	637	502	301	46	46	7	85	81	0	636	505	297	16	17	12	86	82	0	0	0	0	0	0	0	0	0	0	0	0	0	0	0	0	0	0	0	0	0	0	0	0	0	0	0.000	0.000	0.000	0.000	0.000	0.000	0.000	0.000	0.000	0.000	0.000	0.000	0.000	0.000	282	1076	1211	945	945	0.000	0.000	591	620	0	0	456	489	0	0	100	1	
1	1	13	07: H-10   LM00002834	lmo2454	2073	8313	100	944	756	452	46	47	6	91	84	0	597	488	292	15	16	5	89	83	0	0	0	0	0	0	0	0	0	0	0	0	0	0	0	0	0	0	0	0	0	0	0	0	0	0	0.000	0.000	0.000	0.000	0.000	0.000	0.000	0.000	0.000	0.000	0.000	0.000	0.000	0.000	282	1076	1480	1183	1183	0.000	0.000	898	582	0	0	710	473	0	0	100	1	
1	2	13	07: H-13   LM00000657	lmo2457	2323	8313	100	6948	5472	3216	46	47	7	99	94	0	9905	8018	4576	15	17	9	95	90	0	0	0	0	0	0	0	0	0	0	0	0	0	0	0	0	0	0	0	0	0	0	0	0	0	0	0.000	0.000	0.000	0.000	0.000	0.000	0.000	0.000	0.000	0.000	0.000	0.000	0.000	0.000	282	1076	16792	13429	13429	0.000	0.000	6902	9890	0	0	5426	8003	0	0	100	1	
1	3	13	07: H-16   LM00000660	lmo2460	2573	8313	100	1839	1488	919	45	46	5	95	93	0	495	406	228	15	16	4	90	87	0	0	0	0	0	0	0	0	0	0	0	0	0	0	0	0	0	0	0	0	0	0	0	0	0	0	0.000	0.000	0.000	0.000	0.000	0.000	0.000	0.000	0.000	0.000	0.000	0.000	0.000	0.000	282	1076	2274	1834	1834	0.000	0.000	1794	480	0	0	1443	391	0	0	100	1	
1	4	13	07: H-19   LM00001933	lmo2463	2823	8313	100	539	448	253	46	47	6	93	89	0	332	286	158	15	16	10	89	85	0	0	0	0	0	0	0	0	0	0	0	0	0	0	0	0	0	0	0	0	0	0	0	0	0	0	0.000	0.000	0.000	0.000	0.000	0.000	0.000	0.000	0.000	0.000	0.000	0.000	0.000	0.000	282	1076	810	673	673	0.000	0.000	493	317	0	0	402	271	0	0	100	1	
1	5	13	07: H-22   LM00002729	lmo2466	3073	8313	100	54	55	9	46	46	5	67	42	0	67	58	26	14	15	3	87	80	0	0	0	0	0	0	0	0	0	0	0	0	0	0	0	0	0	0	0	0	0	0	0	0	0	0	0.000	0.000	0.000	0.000	0.000	0.000	0.000	0.000	0.000	0.000	0.000	0.000	0.000	0.000	282	1076	61	53	53	0.000	0.000	8	53	0	0	9	44	0	0	100	1	
1	6	13	07: L-01   LM00002744	lmo2541	3323	8313	100	105	100	33	46	47	5	87	79	0	100	87	40	15	16	6	85	82	0	0	0	0	0	0	0	0	0	0	0	0	0	0	0	0	0	0	0	0	0	0	0	0	0	0	0.000	0.000	0.000	0.000	0.000	0.000	0.000	0.000	0.000	0.000	0.000	0.000	0.000	0.000	282	1076	144	126	126	0.000	0.000	59	85	0	0	54	72	0	0	100	1	
1	7	13	07: L-04   LM00001977	lmo2544	3573	8313	100	133	122	50	47	47	5	87	80	0	123	103	57	15	16	4	80	79	0	0	0	0	0	0	0	0	0	0	0	0	0	0	0	0	0	0	0	0	0	0	0	0	0	0	0.000	0.000	0.000	0.000	0.000	0.000	0.000	0.000	0.000	0.000	0.000	0.000	0.000	0.000	282	1076	194	163	163	0.000	0.000	86	108	0	0	75	88	0	0	100	1	
1	8	13	07: L-07   LM00000682	lmo2547	3823	8313	100	156	144	64	46	46	5	84	80	0	123	104	57	15	15	4	82	79	0	0	0	0	0	0	0	0	0	0	0	0	0	0	0	0	0	0	0	0	0	0	0	0	0	0	0.000	0.000	0.000	0.000	0.000	0.000	0.000	0.000	0.000	0.000	0.000	0.000	0.000	0.000	282	1076	218	187	187	0.000	0.000	110	108	0	0	98	89	0	0	100	1	
1	9	13	07: L-10   LM00001979	lmo2550	4073	8313	100	51	51	4	46	47	8	20	0	0	60	51	20	15	17	13	77	71	0	0	0	0	0	0	0	0	0	0	0	0	0	0	0	0	0	0	0	0	0	0	0	0	0	0	0.000	0.000	0.000	0.000	0.000	0.000	0.000	0.000	0.000	0.000	0.000	0.000	0.000	0.000	282	1076	50	41	41	0.000	0.000	5	45	0	0	5	36	0	0	100	1	
1	10	13	07: L-13   LM00001982	lmo2553	4323	8313	100	108	107	43	46	46	6	82	79	0	201	179	104	15	16	4	87	82	0	0	0	0	0	0	0	0	0	0	0	0	0	0	0	0	0	0	0	0	0	0	0	0	0	0	0.000	0.000	0.000	0.000	0.000	0.000	0.000	0.000	0.000	0.000	0.000	0.000	0.000	0.000	282	1076	248	225	225	0.000	0.000	62	186	0	0	61	164	0	0	100	1	
1	11	13	07: L-16   LM00000685	lmo2556	4573	8313	100	3092	2603	1759	45	46	5	94	90	0	5896	4866	3135	14	15	3	96	91	0	0	0	0	0	0	0	0	0	0	0	0	0	0	0	0	0	0	0	0	0	0	0	0	0	0	0.000	0.000	0.000	0.000	0.000	0.000	0.000	0.000	0.000	0.000	0.000	0.000	0.000	0.000	282	1076	8929	7410	7410	0.000	0.000	3047	5882	0	0	2558	4852	0	0	100	1	
1	12	13	07: L-19   LM00000686	lmo2559	4823	8313	100	107	103	40	46	47	5	82	78	0	195	164	83	15	15	4	93	88	0	0	0	0	0	0	0	0	0	0	0	0	0	0	0	0	0	0	0	0	0	0	0	0	0	0	0.000	0.000	0.000	0.000	0.000	0.000	0.000	0.000	0.000	0.000	0.000	0.000	0.000	0.000	282	1076	241	206	206	0.000	0.000	61	180	0	0	57	149	0	0	100	1	
1	13	13	07: L-22   LM00001986	lmo2562	5073	8313	100	179	181	95	46	46	5	93	90	0	178	165	87	15	16	3	95	91	0	0	0	0	0	0	0	0	0	0	0	0	0	0	0	0	0	0	0	0	0	0	0	0	0	0	0.000	0.000	0.000	0.000	0.000	0.000	0.000	0.000	0.000	0.000	0.000	0.000	0.000	0.000	282	1076	296	285	285	0.000	0.000	133	163	0	0	135	150	0	0	100	1	
1	14	13	07: P-01   LM00000721	lmo2637	5323	8313	100	4116	3325	2077	45	45	5	100	98	0	2984	2481	1486	15	16	6	95	91	0	0	0	0	0	0	0	0	0	0	0	0	0	0	0	0	0	0	0	0	0	0	0	0	0	0	0.000	0.000	0.000	0.000	0.000	0.000	0.000	0.000	0.000	0.000	0.000	0.000	0.000	0.000	282	1076	7040	5746	5746	0.000	0.000	4071	2969	0	0	3280	2466	0	0	100	1	
1	15	13	07: P-04   LM00000723	lmo2640	5573	8313	100	60	61	12	46	46	5	81	68	0	78	71	33	15	16	4	88	83	0	0	0	0	0	0	0	0	0	0	0	0	0	0	0	0	0	0	0	0	0	0	0	0	0	0	0.000	0.000	0.000	0.000	0.000	0.000	0.000	0.000	0.000	0.000	0.000	0.000	0.000	0.000	282	1076	77	71	71	0.000	0.000	14	63	0	0	15	56	0	0	100	1	
1	16	13	07: P-07   LM00002009	lmo2643	5823	8313	100	64	65	12	46	47	5	86	77	0	85	77	31	16	16	3	95	90	0	0	0	0	0	0	0	0	0	0	0	0	0	0	0	0	0	0	0	0	0	0	0	0	0	0	0.000	0.000	0.000	0.000	0.000	0.000	0.000	0.000	0.000	0.000	0.000	0.000	0.000	0.000	282	1076	87	80	80	0.000	0.000	18	69	0	0	19	61	0	0	100	1	
1	17	13	07: P-10   LM00002010	lmo2646	6073	8313	100	50	51	6	46	47	6	34	7	0	70	64	25	17	18	9	82	79	0	0	0	0	0	0	0	0	0	0	0	0	0	0	0	0	0	0	0	0	0	0	0	0	0	0	0.000	0.000	0.000	0.000	0.000	0.000	0.000	0.000	0.000	0.000	0.000	0.000	0.000	0.000	282	1076	57	52	52	0.000	0.000	4	53	0	0	5	47	0	0	100	1	
1	1	14	07: P-13   LM00000727	lmo2649	2073	8563	100	108	101	36	46	46	5	86	82	0	575	478	278	15	16	4	87	85	0	0	0	0	0	0	0	0	0	0	0	0	0	0	0	0	0	0	0	0	0	0	0	0	0	0	0.000	0.000	0.000	0.000	0.000	0.000	0.000	0.000	0.000	0.000	0.000	0.000	0.000	0.000	282	1076	622	518	518	0.000	0.000	62	560	0	0	55	463	0	0	100	1	
1	2	14	07: P-16   LM00002013	lmo2652	2323	8563	100	66	71	26	46	47	5	68	57	0	42	73	58	15	16	3	72	60	0	0	0	0	0	0	0	0	0	0	0	0	0	0	0	0	0	0	0	0	0	0	0	0	0	0	0.000	0.000	0.000	0.000	0.000	0.000	0.000	0.000	0.000	0.000	0.000	0.000	0.000	0.000	282	1076	47	83	83	0.000	0.000	20	27	0	0	25	58	0	0	100	1	
1	3	14	07: P-19   LM00000730	lmo2655	2573	8563	100	10877	8542	5355	44	46	5	100	99	0	25722	20976	12159	15	16	5	100	98	0	0	0	0	0	0	0	0	0	0	0	0	0	0	0	0	0	0	0	0	0	0	0	0	0	0	0.000	0.000	0.000	0.000	0.000	0.000	0.000	0.000	0.000	0.000	0.000	0.000	0.000	0.000	282	1076	36540	29459	29459	0.000	0.000	10833	25707	0	0	8498	20961	0	0	100	1	
1	4	14	07: P-22   LM00002014	lmo2658	2823	8563	100	79	74	19	47	47	6	80	74	0	75	66	27	15	16	5	90	83	0	0	0	0	0	0	0	0	0	0	0	0	0	0	0	0	0	0	0	0	0	0	0	0	0	0	0.000	0.000	0.000	0.000	0.000	0.000	0.000	0.000	0.000	0.000	0.000	0.000	0.000	0.000	282	1076	92	78	78	0.000	0.000	32	60	0	0	27	51	0	0	100	1	
1	5	14	08: D-01   LM00000764	lmo2729	3073	8563	100	146	128	55	47	47	5	80	76	0	104	87	46	15	15	6	81	76	0	0	0	0	0	0	0	0	0	0	0	0	0	0	0	0	0	0	0	0	0	0	0	0	0	0	0.000	0.000	0.000	0.000	0.000	0.000	0.000	0.000	0.000	0.000	0.000	0.000	0.000	0.000	282	1076	188	153	153	0.000	0.000	99	89	0	0	81	72	0	0	100	1	
1	6	14	08: D-04   LM00002772	lmo2732	3323	8563	100	74	73	15	47	47	6	86	78	0	75	68	28	15	15	5	88	83	0	0	0	0	0	0	0	0	0	0	0	0	0	0	0	0	0	0	0	0	0	0	0	0	0	0	0.000	0.000	0.000	0.000	0.000	0.000	0.000	0.000	0.000	0.000	0.000	0.000	0.000	0.000	282	1076	87	79	79	0.000	0.000	27	60	0	0	26	53	0	0	100	1	
1	7	14	08: D-07   LM00002775	lmo2735	3573	8563	100	53	55	7	46	47	5	66	35	0	56	50	18	15	16	4	89	84	0	0	0	0	0	0	0	0	0	0	0	0	0	0	0	0	0	0	0	0	0	0	0	0	0	0	0.000	0.000	0.000	0.000	0.000	0.000	0.000	0.000	0.000	0.000	0.000	0.000	0.000	0.000	282	1076	48	44	44	0.000	0.000	7	41	0	0	9	35	0	0	100	1	
1	8	14	08: D-10   LM00000765	lmo2738	3823	8563	100	395	336	189	47	49	16	79	76	0	283	233	138	16	21	34	77	73	0	0	0	0	0	0	0	0	0	0	0	0	0	0	0	0	0	0	0	0	0	0	0	0	0	0	0.000	0.000	0.000	0.000	0.000	0.000	0.000	0.000	0.000	0.000	0.000	0.000	0.000	0.000	282	1076	615	506	506	0.000	0.000	348	267	0	0	289	217	0	0	100	1	
1	9	14	08: D-13   LM00002051	lmo2741	4073	8563	100	51	51	6	46	47	6	41	14	0	62	57	18	15	16	4	91	88	0	0	0	0	0	0	0	0	0	0	0	0	0	0	0	0	0	0	0	0	0	0	0	0	0	0	0.000	0.000	0.000	0.000	0.000	0.000	0.000	0.000	0.000	0.000	0.000	0.000	0.000	0.000	282	1076	52	47	47	0.000	0.000	5	47	0	0	5	42	0	0	100	1	
1	10	14	08: D-16   LM00000767	lmo2744	4323	8563	100	74	76	20	46	46	5	85	78	0	85	75	34	15	15	3	89	85	0	0	0	0	0	0	0	0	0	0	0	0	0	0	0	0	0	0	0	0	0	0	0	0	0	0	0.000	0.000	0.000	0.000	0.000	0.000	0.000	0.000	0.000	0.000	0.000	0.000	0.000	0.000	282	1076	98	90	90	0.000	0.000	28	70	0	0	30	60	0	0	100	1	
1	11	14	08: D-19   LM00000768	lmo2747	4573	8563	100	727	669	426	45	46	6	94	87	0	501	455	264	14	16	7	89	85	0	0	0	0	0	0	0	0	0	0	0	0	0	0	0	0	0	0	0	0	0	0	0	0	0	0	0.000	0.000	0.000	0.000	0.000	0.000	0.000	0.000	0.000	0.000	0.000	0.000	0.000	0.000	282	1076	1169	1065	1065	0.000	0.000	682	487	0	0	624	441	0	0	100	1	
1	12	14	08: D-22   LM00002057	lmo2750	4823	8563	100	68	68	16	45	45	5	83	74	0	89	77	37	14	15	6	82	80	0	0	0	0	0	0	0	0	0	0	0	0	0	0	0	0	0	0	0	0	0	0	0	0	0	0	0.000	0.000	0.000	0.000	0.000	0.000	0.000	0.000	0.000	0.000	0.000	0.000	0.000	0.000	282	1076	98	86	86	0.000	0.000	23	75	0	0	23	63	0	0	100	1	
1	13	14	08: H-01   LM00000792	lmo2825	5073	8563	100	127	124	54	47	48	6	88	85	0	114	121	63	15	17	6	89	84	0	0	0	0	0	0	0	0	0	0	0	0	0	0	0	0	0	0	0	0	0	0	0	0	0	0	0.000	0.000	0.000	0.000	0.000	0.000	0.000	0.000	0.000	0.000	0.000	0.000	0.000	0.000	282	1076	179	183	183	0.000	0.000	80	99	0	0	77	106	0	0	100	1	
1	14	14	08: H-04   LM00002087	lmo2828	5323	8563	100	54	55	7	46	47	11	27	2	0	62	56	22	15	17	10	79	78	0	0	0	0	0	0	0	0	0	0	0	0	0	0	0	0	0	0	0	0	0	0	0	0	0	0	0.000	0.000	0.000	0.000	0.000	0.000	0.000	0.000	0.000	0.000	0.000	0.000	0.000	0.000	282	1076	55	50	50	0.000	0.000	8	47	0	0	9	41	0	0	100	1	
1	15	14	08: H-07   LM00002089	lmo2831	5573	8563	100	190	175	71	46	46	5	92	88	0	244	216	101	15	16	4	94	91	0	0	0	0	0	0	0	0	0	0	0	0	0	0	0	0	0	0	0	0	0	0	0	0	0	0	0.000	0.000	0.000	0.000	0.000	0.000	0.000	0.000	0.000	0.000	0.000	0.000	0.000	0.000	282	1076	373	330	330	0.000	0.000	144	229	0	0	129	201	0	0	100	1	
1	16	14	08: H-10   LM00002091	lmo2834	5823	8563	100	54	55	8	46	47	4	74	49	0	64	59	22	16	17	4	85	83	0	0	0	0	0	0	0	0	0	0	0	0	0	0	0	0	0	0	0	0	0	0	0	0	0	0	0.000	0.000	0.000	0.000	0.000	0.000	0.000	0.000	0.000	0.000	0.000	0.000	0.000	0.000	282	1076	56	52	52	0.000	0.000	8	48	0	0	9	43	0	0	100	1	
1	17	14	08: H-13   LM00000796	lmo2837	6073	8563	100	52	52	7	46	47	5	52	24	0	77	67	26	16	17	5	85	83	0	0	0	0	0	0	0	0	0	0	0	0	0	0	0	0	0	0	0	0	0	0	0	0	0	0	0.000	0.000	0.000	0.000	0.000	0.000	0.000	0.000	0.000	0.000	0.000	0.000	0.000	0.000	282	1076	67	57	57	0.000	0.000	6	61	0	0	6	51	0	0	100	1	
1	1	15	08: H-16   LM00000799	lmo2840	2073	8813	100	52	52	6	46	46	4	63	37	0	76	70	27	14	15	4	90	87	0	0	0	0	0	0	0	0	0	0	0	0	0	0	0	0	0	0	0	0	0	0	0	0	0	0	0.000	0.000	0.000	0.000	0.000	0.000	0.000	0.000	0.000	0.000	0.000	0.000	0.000	0.000	282	1076	68	62	62	0.000	0.000	6	62	0	0	6	56	0	0	100	1	
1	2	15	08: H-19   LM00002094	lmo2843	2323	8813	100	87	85	25	46	47	5	88	82	0	62	54	20	15	16	3	94	87	0	0	0	0	0	0	0	0	0	0	0	0	0	0	0	0	0	0	0	0	0	0	0	0	0	0	0.000	0.000	0.000	0.000	0.000	0.000	0.000	0.000	0.000	0.000	0.000	0.000	0.000	0.000	282	1076	88	78	78	0.000	0.000	41	47	0	0	39	39	0	0	100	1	
1	3	15	08: H-22   LM00000800	lmo2846	2573	8813	100	54	57	19	46	47	6	62	29	0	70	63	28	14	15	3	89	85	0	0	0	0	0	0	0	0	0	0	0	0	0	0	0	0	0	0	0	0	0	0	0	0	0	0	0.000	0.000	0.000	0.000	0.000	0.000	0.000	0.000	0.000	0.000	0.000	0.000	0.000	0.000	282	1076	64	60	60	0.000	0.000	8	56	0	0	11	49	0	0	100	1	
1	4	15	08: L-01   EMPTY	EMPTY	2823	8813	100	48	48	5	47	47	5	17	4	0	16	17	4	15	15	5	26	5	0	0	0	0	0	0	0	0	0	0	0	0	0	0	0	0	0	0	0	0	0	0	0	0	0	0	0.000	0.000	0.000	0.000	0.000	0.000	0.000	0.000	0.000	0.000	0.000	0.000	0.000	0.000	282	1076	2	3	3	0.000	0.000	1	1	0	0	1	2	0	0	-75	1	
1	5	15	08: L-04   EMPTY	EMPTY	3073	8813	100	47	49	19	46	46	5	19	4	0	17	20	18	14	15	5	27	8	0	0	0	0	0	0	0	0	0	0	0	0	0	0	0	0	0	0	0	0	0	0	0	0	0	0	0.000	0.000	0.000	0.000	0.000	0.000	0.000	0.000	0.000	0.000	0.000	0.000	0.000	0.000	282	1076	4	9	9	0.000	0.000	1	3	0	0	3	6	0	0	-75	1	
1	6	15	08: L-07   EMPTY	EMPTY	3323	8813	100	46	46	5	47	47	4	14	2	0	16	18	4	15	15	4	27	9	0	0	0	0	0	0	0	0	0	0	0	0	0	0	0	0	0	0	0	0	0	0	0	0	0	0	0.000	0.000	0.000	0.000	0.000	0.000	0.000	0.000	0.000	0.000	0.000	0.000	0.000	0.000	282	1076	0	2	2	0.000	0.000	-1	1	0	0	-1	3	0	0	-75	1	
1	7	15	09: D-01   LM00000020	lmo0044	3573	8813	100	2420	2001	1335	46	47	6	90	84	0	3274	2696	1738	15	16	6	88	85	0	0	0	0	0	0	0	0	0	0	0	0	0	0	0	0	0	0	0	0	0	0	0	0	0	0	0.000	0.000	0.000	0.000	0.000	0.000	0.000	0.000	0.000	0.000	0.000	0.000	0.000	0.000	282	1076	5633	4636	4636	0.000	0.000	2374	3259	0	0	1955	2681	0	0	100	1	
1	8	15	09: D-04   LM00001308	lmo1275	3823	8813	100	99	92	33	46	46	5	80	74	0	94	76	43	15	15	3	83	77	0	0	0	0	0	0	0	0	0	0	0	0	0	0	0	0	0	0	0	0	0	0	0	0	0	0	0.000	0.000	0.000	0.000	0.000	0.000	0.000	0.000	0.000	0.000	0.000	0.000	0.000	0.000	282	1076	132	107	107	0.000	0.000	53	79	0	0	46	61	0	0	100	1	
1	9	15	09: D-07   LM00002819	lmo1469	4073	8813	100	3646	2893	2096	46	46	7	88	80	0	4981	4024	2774	15	16	10	79	78	0	0	0	0	0	0	0	0	0	0	0	0	0	0	0	0	0	0	0	0	0	0	0	0	0	0	0.000	0.000	0.000	0.000	0.000	0.000	0.000	0.000	0.000	0.000	0.000	0.000	0.000	0.000	282	1076	8566	6856	6856	0.000	0.000	3600	4966	0	0	2847	4009	0	0	100	1	
1	10	15	09: D-10   LM00000452	lmo1657	4323	8813	100	741	663	472	46	48	18	79	73	0	702	609	414	15	17	16	79	77	0	0	0	0	0	0	0	0	0	0	0	0	0	0	0	0	0	0	0	0	0	0	0	0	0	0	0.000	0.000	0.000	0.000	0.000	0.000	0.000	0.000	0.000	0.000	0.000	0.000	0.000	0.000	282	1076	1382	1211	1211	0.000	0.000	695	687	0	0	617	594	0	0	100	1	
1	11	15	09: D-13   lmneg01	lmneg01	4573	8813	100	49	49	5	46	46	6	30	3	0	67	56	25	14	16	9	77	74	0	0	0	0	0	0	0	0	0	0	0	0	0	0	0	0	0	0	0	0	0	0	0	0	0	0	0.000	0.000	0.000	0.000	0.000	0.000	0.000	0.000	0.000	0.000	0.000	0.000	0.000	0.000	282	1076	56	45	45	0.000	0.000	3	53	0	0	3	42	0	0	100	1	
1	12	15	09: D-16   lmneg04	lmneg04	4823	8813	100	49	49	4	46	46	7	24	0	0	57	48	21	14	16	12	73	72	0	0	0	0	0	0	0	0	0	0	0	0	0	0	0	0	0	0	0	0	0	0	0	0	0	0	0.000	0.000	0.000	0.000	0.000	0.000	0.000	0.000	0.000	0.000	0.000	0.000	0.000	0.000	282	1076	46	37	37	0.000	0.000	3	43	0	0	3	34	0	0	100	1	
1	13	15	09: D-19   lmneg07	lmneg07	5073	8813	100	53	54	14	47	48	7	40	7	0	65	59	27	15	17	10	80	76	0	0	0	0	0	0	0	0	0	0	0	0	0	0	0	0	0	0	0	0	0	0	0	0	0	0	0.000	0.000	0.000	0.000	0.000	0.000	0.000	0.000	0.000	0.000	0.000	0.000	0.000	0.000	282	1076	56	51	51	0.000	0.000	6	50	0	0	7	44	0	0	100	1	
1	14	15	09: D-22   lmneg10	lmneg10	5323	8813	100	50	50	5	46	47	7	24	4	0	54	50	22	15	16	6	82	74	0	0	0	0	0	0	0	0	0	0	0	0	0	0	0	0	0	0	0	0	0	0	0	0	0	0	0.000	0.000	0.000	0.000	0.000	0.000	0.000	0.000	0.000	0.000	0.000	0.000	0.000	0.000	282	1076	43	39	39	0.000	0.000	4	39	0	0	4	35	0	0	100	1	
1	15	15	09: H-01   LM00000020	lmo0044	5573	8813	100	1978	1757	1142	46	46	5	91	89	0	2978	2558	1564	15	15	3	95	88	0	0	0	0	0	0	0	0	0	0	0	0	0	0	0	0	0	0	0	0	0	0	0	0	0	0	0.000	0.000	0.000	0.000	0.000	0.000	0.000	0.000	0.000	0.000	0.000	0.000	0.000	0.000	282	1076	4895	4254	4254	0.000	0.000	1932	2963	0	0	1711	2543	0	0	100	1	
1	16	15	09: H-04   LM00001308	lmo1275	5823	8813	100	94	88	28	46	46	5	88	78	0	96	88	45	16	16	3	88	82	0	0	0	0	0	0	0	0	0	0	0	0	0	0	0	0	0	0	0	0	0	0	0	0	0	0	0.000	0.000	0.000	0.000	0.000	0.000	0.000	0.000	0.000	0.000	0.000	0.000	0.000	0.000	282	1076	128	114	114	0.000	0.000	48	80	0	0	42	72	0	0	100	1	
1	17	15	09: H-07   LM00002819	lmo1469	6073	8813	100	3497	2887	2006	46	47	6	90	85	0	4859	3966	2619	16	17	5	90	85	0	0	0	0	0	0	0	0	0	0	0	0	0	0	0	0	0	0	0	0	0	0	0	0	0	0	0.000	0.000	0.000	0.000	0.000	0.000	0.000	0.000	0.000	0.000	0.000	0.000	0.000	0.000	282	1076	8294	6791	6791	0.000	0.000	3451	4843	0	0	2841	3950	0	0	100	1	
1	1	16	09: H-10   LM00000452	lmo1657	2073	9063	100	1047	825	506	45	46	5	93	88	0	990	761	465	15	16	7	87	85	0	0	0	0	0	0	0	0	0	0	0	0	0	0	0	0	0	0	0	0	0	0	0	0	0	0	0.000	0.000	0.000	0.000	0.000	0.000	0.000	0.000	0.000	0.000	0.000	0.000	0.000	0.000	282	1076	1977	1526	1526	0.000	0.000	1002	975	0	0	780	746	0	0	100	1	
1	2	16	09: H-13   lmneg01	lmneg01	2323	9063	100	50	50	5	45	46	5	41	15	0	64	54	23	15	16	6	79	75	0	0	0	0	0	0	0	0	0	0	0	0	0	0	0	0	0	0	0	0	0	0	0	0	0	0	0.000	0.000	0.000	0.000	0.000	0.000	0.000	0.000	0.000	0.000	0.000	0.000	0.000	0.000	282	1076	54	44	44	0.000	0.000	5	49	0	0	5	39	0	0	100	1	
1	3	16	09: H-16   lmneg04	lmneg04	2573	9063	100	48	48	5	45	46	5	40	12	0	49	43	16	15	15	3	82	80	0	0	0	0	0	0	0	0	0	0	0	0	0	0	0	0	0	0	0	0	0	0	0	0	0	0	0.000	0.000	0.000	0.000	0.000	0.000	0.000	0.000	0.000	0.000	0.000	0.000	0.000	0.000	282	1076	37	31	31	0.000	0.000	3	34	0	0	3	28	0	0	100	1	
1	4	16	09: H-19   lmneg07	lmneg07	2823	9063	100	52	52	11	46	46	6	50	16	0	60	52	23	14	16	7	83	78	0	0	0	0	0	0	0	0	0	0	0	0	0	0	0	0	0	0	0	0	0	0	0	0	0	0	0.000	0.000	0.000	0.000	0.000	0.000	0.000	0.000	0.000	0.000	0.000	0.000	0.000	0.000	282	1076	52	44	44	0.000	0.000	6	46	0	0	6	38	0	0	100	1	
1	5	16	09: H-22   lmneg10	lmneg10	3073	9063	100	48	49	5	47	48	8	11	0	0	46	39	13	14	15	8	77	74	0	0	0	0	0	0	0	0	0	0	0	0	0	0	0	0	0	0	0	0	0	0	0	0	0	0	0.000	0.000	0.000	0.000	0.000	0.000	0.000	0.000	0.000	0.000	0.000	0.000	0.000	0.000	282	1076	33	27	27	0.000	0.000	1	32	0	0	2	25	0	0	100	1	
1	6	16	09: L-01   LM00000020	lmo0044	3323	9063	100	2928	2256	1410	46	47	5	95	94	0	3577	2919	1733	14	15	3	96	94	0	0	0	0	0	0	0	0	0	0	0	0	0	0	0	0	0	0	0	0	0	0	0	0	0	0	0.000	0.000	0.000	0.000	0.000	0.000	0.000	0.000	0.000	0.000	0.000	0.000	0.000	0.000	282	1076	6445	5115	5115	0.000	0.000	2882	3563	0	0	2210	2905	0	0	100	1	
1	7	16	09: L-04   LM00001308	lmo1275	3573	9063	100	94	90	34	45	46	5	84	77	0	101	84	43	15	16	4	84	81	0	0	0	0	0	0	0	0	0	0	0	0	0	0	0	0	0	0	0	0	0	0	0	0	0	0	0.000	0.000	0.000	0.000	0.000	0.000	0.000	0.000	0.000	0.000	0.000	0.000	0.000	0.000	282	1076	135	114	114	0.000	0.000	49	86	0	0	45	69	0	0	100	1	
1	8	16	09: L-07   LM00002819	lmo1469	3823	9063	100	4290	3316	2210	46	46	5	96	90	0	5519	4315	2822	16	16	5	90	86	0	0	0	0	0	0	0	0	0	0	0	0	0	0	0	0	0	0	0	0	0	0	0	0	0	0	0.000	0.000	0.000	0.000	0.000	0.000	0.000	0.000	0.000	0.000	0.000	0.000	0.000	0.000	282	1076	9747	7569	7569	0.000	0.000	4244	5503	0	0	3270	4299	0	0	100	1	
1	9	16	09: L-10   LM00000452	lmo1657	4073	9063	100	891	716	435	46	46	7	85	80	0	761	622	379	15	16	5	87	83	0	0	0	0	0	0	0	0	0	0	0	0	0	0	0	0	0	0	0	0	0	0	0	0	0	0	0.000	0.000	0.000	0.000	0.000	0.000	0.000	0.000	0.000	0.000	0.000	0.000	0.000	0.000	282	1076	1591	1277	1277	0.000	0.000	845	746	0	0	670	607	0	0	100	1	
1	10	16	09: L-13   lmneg01	lmneg01	4323	9063	100	48	49	5	45	46	7	21	2	0	58	50	21	15	17	13	73	69	0	0	0	0	0	0	0	0	0	0	0	0	0	0	0	0	0	0	0	0	0	0	0	0	0	0	0.000	0.000	0.000	0.000	0.000	0.000	0.000	0.000	0.000	0.000	0.000	0.000	0.000	0.000	282	1076	46	39	39	0.000	0.000	3	43	0	0	4	35	0	0	100	1	
1	11	16	09: L-16   lmneg04	lmneg04	4573	9063	100	49	52	17	45	45	5	45	16	0	57	52	22	14	15	4	91	84	0	0	0	0	0	0	0	0	0	0	0	0	0	0	0	0	0	0	0	0	0	0	0	0	0	0	0.000	0.000	0.000	0.000	0.000	0.000	0.000	0.000	0.000	0.000	0.000	0.000	0.000	0.000	282	1076	47	45	45	0.000	0.000	4	43	0	0	7	38	0	0	100	1	
1	12	16	09: L-19   lmneg07	lmneg07	4823	9063	100	51	52	7	46	46	5	53	23	0	70	60	25	14	16	7	84	81	0	0	0	0	0	0	0	0	0	0	0	0	0	0	0	0	0	0	0	0	0	0	0	0	0	0	0.000	0.000	0.000	0.000	0.000	0.000	0.000	0.000	0.000	0.000	0.000	0.000	0.000	0.000	282	1076	61	52	52	0.000	0.000	5	56	0	0	6	46	0	0	100	1	
1	13	16	09: L-22   lmneg10	lmneg10	5073	9063	100	49	50	7	46	46	5	34	15	0	62	55	24	15	16	4	82	80	0	0	0	0	0	0	0	0	0	0	0	0	0	0	0	0	0	0	0	0	0	0	0	0	0	0	0.000	0.000	0.000	0.000	0.000	0.000	0.000	0.000	0.000	0.000	0.000	0.000	0.000	0.000	282	1076	50	44	44	0.000	0.000	3	47	0	0	4	40	0	0	100	1	
1	14	16	09: P-01   LM00000020	lmo0044	5323	9063	100	2111	1952	1240	46	46	5	98	94	0	3305	2859	1691	16	16	4	96	89	0	0	0	0	0	0	0	0	0	0	0	0	0	0	0	0	0	0	0	0	0	0	0	0	0	0	0.000	0.000	0.000	0.000	0.000	0.000	0.000	0.000	0.000	0.000	0.000	0.000	0.000	0.000	282	1076	5354	4749	4749	0.000	0.000	2065	3289	0	0	1906	2843	0	0	100	1	
1	15	16	09: P-04   LM00001308	lmo1275	5573	9063	100	89	86	29	46	46	6	82	77	0	111	99	45	15	16	4	94	87	0	0	0	0	0	0	0	0	0	0	0	0	0	0	0	0	0	0	0	0	0	0	0	0	0	0	0.000	0.000	0.000	0.000	0.000	0.000	0.000	0.000	0.000	0.000	0.000	0.000	0.000	0.000	282	1076	139	124	124	0.000	0.000	43	96	0	0	40	84	0	0	100	1	
1	16	16	09: P-07   LM00002819	lmo1469	5823	9063	100	3171	2955	2195	46	47	5	91	90	0	4705	4024	2810	16	17	6	89	84	0	0	0	0	0	0	0	0	0	0	0	0	0	0	0	0	0	0	0	0	0	0	0	0	0	0	0.000	0.000	0.000	0.000	0.000	0.000	0.000	0.000	0.000	0.000	0.000	0.000	0.000	0.000	282	1076	7814	6917	6917	0.000	0.000	3125	4689	0	0	2909	4008	0	0	100	1	
1	17	16	09: P-10   LM00000452	lmo1657	6073	9063	100	803	840	573	46	46	5	92	89	0	726	736	461	16	17	3	89	87	0	0	0	0	0	0	0	0	0	0	0	0	0	0	0	0	0	0	0	0	0	0	0	0	0	0	0.000	0.000	0.000	0.000	0.000	0.000	0.000	0.000	0.000	0.000	0.000	0.000	0.000	0.000	282	1076	1467	1514	1514	0.000	0.000	757	710	0	0	794	720	0	0	100	1	
1	1	17	09: P-13   lmneg01	lmneg01	2073	9313	100	50	50	6	46	47	5	33	13	0	65	55	22	14	15	4	88	82	0	0	0	0	0	0	0	0	0	0	0	0	0	0	0	0	0	0	0	0	0	0	0	0	0	0	0.000	0.000	0.000	0.000	0.000	0.000	0.000	0.000	0.000	0.000	0.000	0.000	0.000	0.000	282	1076	55	45	45	0.000	0.000	4	51	0	0	4	41	0	0	100	1	
1	2	17	09: P-16   lmneg04	lmneg04	2323	9313	100	50	51	7	46	46	5	48	22	0	55	49	18	15	16	4	84	82	0	0	0	0	0	0	0	0	0	0	0	0	0	0	0	0	0	0	0	0	0	0	0	0	0	0	0.000	0.000	0.000	0.000	0.000	0.000	0.000	0.000	0.000	0.000	0.000	0.000	0.000	0.000	282	1076	44	39	39	0.000	0.000	4	40	0	0	5	34	0	0	100	1	
1	3	17	09: P-19   lmneg07	lmneg07	2573	9313	100	52	52	6	45	46	5	69	30	0	66	54	25	15	16	4	79	76	0	0	0	0	0	0	0	0	0	0	0	0	0	0	0	0	0	0	0	0	0	0	0	0	0	0	0.000	0.000	0.000	0.000	0.000	0.000	0.000	0.000	0.000	0.000	0.000	0.000	0.000	0.000	282	1076	58	46	46	0.000	0.000	7	51	0	0	7	39	0	0	100	1	
1	4	17	09: P-22   lmneg10	lmneg10	2823	9313	100	47	48	4	46	46	7	15	0	0	47	40	16	15	17	12	71	66	0	0	0	0	0	0	0	0	0	0	0	0	0	0	0	0	0	0	0	0	0	0	0	0	0	0	0.000	0.000	0.000	0.000	0.000	0.000	0.000	0.000	0.000	0.000	0.000	0.000	0.000	0.000	282	1076	33	27	27	0.000	0.000	1	32	0	0	2	25	0	0	100	1	
1	5	17	null	EMPTY	3073	9313	100	46	46	5	46	47	7	10	0	0	15	15	4	14	15	7	7	2	0	0	0	0	0	0	0	0	0	0	0	0	0	0	0	0	0	0	0	0	0	0	0	0	0	0	0.000	0.000	0.000	0.000	0.000	0.000	0.000	0.000	0.000	0.000	0.000	0.000	0.000	0.000	282	1076	1	1	1	0.000	0.000	0	1	0	0	0	1	0	0	-75	1	
1	6	17	null	EMPTY	3323	9313	100	44	45	4	46	46	6	5	0	0	15	16	3	15	16	8	4	0	0	0	0	0	0	0	0	0	0	0	0	0	0	0	0	0	0	0	0	0	0	0	0	0	0	0	0.000	0.000	0.000	0.000	0.000	0.000	0.000	0.000	0.000	0.000	0.000	0.000	0.000	0.000	282	1076	-2	0	0	0.000	0.000	-2	0	0	0	-1	1	0	0	-75	1	
1	7	17	null	EMPTY	3573	9313	100	45	47	6	46	46	5	17	9	0	14	15	4	15	16	6	7	3	0	0	0	0	0	0	0	0	0	0	0	0	0	0	0	0	0	0	0	0	0	0	0	0	0	0	0.000	0.000	0.000	0.000	0.000	0.000	0.000	0.000	0.000	0.000	0.000	0.000	0.000	0.000	282	1076	-2	1	1	0.000	0.000	-1	-1	0	0	1	0	0	0	-75	1	
1	8	17	null	EMPTY	3823	9313	100	46	46	4	45	46	8	4	0	0	14	15	4	15	16	5	10	5	0	0	0	0	0	0	0	0	0	0	0	0	0	0	0	0	0	0	0	0	0	0	0	0	0	0	0.000	0.000	0.000	0.000	0.000	0.000	0.000	0.000	0.000	0.000	0.000	0.000	0.000	0.000	282	1076	0	1	1	0.000	0.000	1	-1	0	0	1	0	0	0	-75	1	
1	9	17	null	EMPTY	4073	9313	100	46	46	5	46	47	6	9	2	0	15	16	4	15	16	5	12	4	0	0	0	0	0	0	0	0	0	0	0	0	0	0	0	0	0	0	0	0	0	0	0	0	0	0	0.000	0.000	0.000	0.000	0.000	0.000	0.000	0.000	0.000	0.000	0.000	0.000	0.000	0.000	282	1076	0	1	1	0.000	0.000	0	0	0	0	0	1	0	0	-75	1	
1	10	17	null	EMPTY	4323	9313	100	46	47	9	45	46	6	13	6	0	15	16	9	14	16	8	8	2	0	0	0	0	0	0	0	0	0	0	0	0	0	0	0	0	0	0	0	0	0	0	0	0	0	0	0.000	0.000	0.000	0.000	0.000	0.000	0.000	0.000	0.000	0.000	0.000	0.000	0.000	0.000	282	1076	2	4	4	0.000	0.000	1	1	0	0	2	2	0	0	-75	1	
1	11	17	null	EMPTY	4573	9313	100	46	46	9	45	46	8	12	4	0	13	15	10	14	16	12	4	3	0	0	0	0	0	0	0	0	0	0	0	0	0	0	0	0	0	0	0	0	0	0	0	0	0	0	0.000	0.000	0.000	0.000	0.000	0.000	0.000	0.000	0.000	0.000	0.000	0.000	0.000	0.000	282	1076	0	2	2	0.000	0.000	1	-1	0	0	1	1	0	0	-75	1	
1	12	17	null	EMPTY	4823	9313	100	46	47	5	45	46	5	22	5	0	15	15	4	14	15	4	11	4	0	0	0	0	0	0	0	0	0	0	0	0	0	0	0	0	0	0	0	0	0	0	0	0	0	0	0.000	0.000	0.000	0.000	0.000	0.000	0.000	0.000	0.000	0.000	0.000	0.000	0.000	0.000	282	1076	2	3	3	0.000	0.000	1	1	0	0	2	1	0	0	-75	1	
1	13	17	null	EMPTY	5073	9313	100	46	47	6	46	47	5	16	7	0	15	16	10	15	15	4	17	5	0	0	0	0	0	0	0	0	0	0	0	0	0	0	0	0	0	0	0	0	0	0	0	0	0	0	0.000	0.000	0.000	0.000	0.000	0.000	0.000	0.000	0.000	0.000	0.000	0.000	0.000	0.000	282	1076	0	2	2	0.000	0.000	0	0	0	0	1	1	0	0	-75	1	
1	14	17	null	EMPTY	5323	9313	100	45	45	4	46	47	7	5	0	0	15	16	4	16	18	9	5	0	0	0	0	0	0	0	0	0	0	0	0	0	0	0	0	0	0	0	0	0	0	0	0	0	0	0	0.000	0.000	0.000	0.000	0.000	0.000	0.000	0.000	0.000	0.000	0.000	0.000	0.000	0.000	282	1076	-2	-1	-1	0.000	0.000	-1	-1	0	0	-1	0	0	0	-75	1	
1	15	17	null	EMPTY	5573	9313	100	46	47	7	45	46	6	19	4	0	15	18	11	15	16	9	7	5	0	0	0	0	0	0	0	0	0	0	0	0	0	0	0	0	0	0	0	0	0	0	0	0	0	0	0.000	0.000	0.000	0.000	0.000	0.000	0.000	0.000	0.000	0.000	0.000	0.000	0.000	0.000	282	1076	1	5	5	0.000	0.000	1	0	0	0	2	3	0	0	-75	1	
1	16	17	null	EMPTY	5823	9313	100	45	47	6	47	47	5	16	3	0	16	17	12	15	16	3	18	6	0	0	0	0	0	0	0	0	0	0	0	0	0	0	0	0	0	0	0	0	0	0	0	0	0	0	0.000	0.000	0.000	0.000	0.000	0.000	0.000	0.000	0.000	0.000	0.000	0.000	0.000	0.000	282	1076	-1	2	2	0.000	0.000	-2	1	0	0	0	2	0	0	-75	1	
1	17	17	null	EMPTY	6073	9313	100	47	48	7	46	48	14	4	1	0	16	16	4	16	19	24	0	0	0	0	0	0	0	0	0	0	0	0	0	0	0	0	0	0	0	0	0	0	0	0	0	0	0	0	0.000	0.000	0.000	0.000	0.000	0.000	0.000	0.000	0.000	0.000	0.000	0.000	0.000	0.000	282	1076	1	2	2	0.000	0.000	1	0	0	0	2	0	0	0	-75	1	
2	1	1	10: C-01   Dye Marker	Dye Marker	6566	5339	100	69	87	42	46	46	5	78	69	0	20349	22160	20383	17	18	3	100	100	0	0	0	0	0	0	0	0	0	0	0	0	0	0	0	0	0	0	0	0	0	0	0	0	0	0	0.000	0.000	0.000	0.000	0.000	0.000	0.000	0.000	0.000	0.000	0.000	0.000	0.000	0.000	283	1076	20355	22184	22184	0.000	0.000	23	20332	0	0	41	22143	0	0	100	1	
2	2	1	01: C-01   LM00000021	lmo0045	6816	5339	100	3962	3003	1969	46	46	5	98	94	0	5459	4220	2824	18	18	3	98	96	0	0	0	0	0	0	0	0	0	0	0	0	0	0	0	0	0	0	0	0	0	0	0	0	0	0	0.000	0.000	0.000	0.000	0.000	0.000	0.000	0.000	0.000	0.000	0.000	0.000	0.000	0.000	283	1076	9357	7159	7159	0.000	0.000	3916	5441	0	0	2957	4202	0	0	100	1	
2	3	1	01: C-04   LM00000023	lmo0048	7066	5339	100	1435	1105	717	46	47	4	98	95	0	3035	2343	1575	18	18	3	98	93	0	0	0	0	0	0	0	0	0	0	0	0	0	0	0	0	0	0	0	0	0	0	0	0	0	0	0.000	0.000	0.000	0.000	0.000	0.000	0.000	0.000	0.000	0.000	0.000	0.000	0.000	0.000	283	1076	4406	3384	3384	0.000	0.000	1389	3017	0	0	1059	2325	0	0	100	1	
2	4	1	01: C-07   LM00000826	lmo0051	7316	5339	100	162	148	69	45	46	5	88	83	0	376	295	181	17	17	3	94	88	0	0	0	0	0	0	0	0	0	0	0	0	0	0	0	0	0	0	0	0	0	0	0	0	0	0	0.000	0.000	0.000	0.000	0.000	0.000	0.000	0.000	0.000	0.000	0.000	0.000	0.000	0.000	283	1076	476	381	381	0.000	0.000	117	359	0	0	103	278	0	0	100	1	
2	5	1	01: C-10   LM00000026	lmo0054	7566	5339	100	849	793	425	46	46	5	96	92	0	743	624	338	17	17	3	93	92	0	0	0	0	0	0	0	0	0	0	0	0	0	0	0	0	0	0	0	0	0	0	0	0	0	0	0.000	0.000	0.000	0.000	0.000	0.000	0.000	0.000	0.000	0.000	0.000	0.000	0.000	0.000	283	1076	1529	1354	1354	0.000	0.000	803	726	0	0	747	607	0	0	100	1	
2	6	1	01: C-13   LM00002106	lmo0057	7816	5339	100	52	53	6	46	46	5	64	31	0	80	71	29	17	17	4	91	83	0	0	0	0	0	0	0	0	0	0	0	0	0	0	0	0	0	0	0	0	0	0	0	0	0	0	0.000	0.000	0.000	0.000	0.000	0.000	0.000	0.000	0.000	0.000	0.000	0.000	0.000	0.000	283	1076	69	61	61	0.000	0.000	6	63	0	0	7	54	0	0	100	1	
2	7	1	01: C-16   LM00000828	lmo0060	8066	5339	100	54	62	31	47	48	11	34	10	0	89	89	82	17	20	22	73	69	0	0	0	0	0	0	0	0	0	0	0	0	0	0	0	0	0	0	0	0	0	0	0	0	0	0	0.000	0.000	0.000	0.000	0.000	0.000	0.000	0.000	0.000	0.000	0.000	0.000	0.000	0.000	283	1076	79	87	87	0.000	0.000	7	72	0	0	15	72	0	0	100	1	
2	8	1	01: C-19   LM00000031	lmo0063	8316	5339	100	51	52	5	46	46	5	52	16	0	94	74	35	17	18	5	84	79	0	0	0	0	0	0	0	0	0	0	0	0	0	0	0	0	0	0	0	0	0	0	0	0	0	0	0.000	0.000	0.000	0.000	0.000	0.000	0.000	0.000	0.000	0.000	0.000	0.000	0.000	0.000	283	1076	82	63	63	0.000	0.000	5	77	0	0	6	57	0	0	100	1	
2	9	1	01: C-22   LM00000034	lmo0066	8566	5339	100	52	51	5	46	46	5	51	11	0	81	66	29	16	17	3	93	84	0	0	0	0	0	0	0	0	0	0	0	0	0	0	0	0	0	0	0	0	0	0	0	0	0	0	0.000	0.000	0.000	0.000	0.000	0.000	0.000	0.000	0.000	0.000	0.000	0.000	0.000	0.000	283	1076	71	55	55	0.000	0.000	6	65	0	0	5	50	0	0	100	1	
2	10	1	01: G-01   LM00002145	lmo0141	8816	5339	100	50	50	4	46	47	4	44	17	0	81	64	29	17	17	4	81	77	0	0	0	0	0	0	0	0	0	0	0	0	0	0	0	0	0	0	0	0	0	0	0	0	0	0	0.000	0.000	0.000	0.000	0.000	0.000	0.000	0.000	0.000	0.000	0.000	0.000	0.000	0.000	283	1076	68	51	51	0.000	0.000	4	64	0	0	4	47	0	0	100	1	
2	11	1	01: G-04   LM00002147	lmo0144	9066	5339	100	58	60	12	47	47	5	76	53	0	80	65	33	16	17	3	83	81	0	0	0	0	0	0	0	0	0	0	0	0	0	0	0	0	0	0	0	0	0	0	0	0	0	0	0.000	0.000	0.000	0.000	0.000	0.000	0.000	0.000	0.000	0.000	0.000	0.000	0.000	0.000	283	1076	75	62	62	0.000	0.000	11	64	0	0	13	49	0	0	100	1	
2	12	1	01: G-07   LM00002149	lmo0147	9316	5339	100	51	53	6	46	47	5	59	30	0	86	80	37	17	18	4	89	83	0	0	0	0	0	0	0	0	0	0	0	0	0	0	0	0	0	0	0	0	0	0	0	0	0	0	0.000	0.000	0.000	0.000	0.000	0.000	0.000	0.000	0.000	0.000	0.000	0.000	0.000	0.000	283	1076	74	70	70	0.000	0.000	5	69	0	0	7	63	0	0	100	1	
2	13	1	01: G-10   LM00000050	lmo0150	9566	5339	100	59	61	12	47	48	6	75	51	0	84	79	44	17	18	6	89	81	0	0	0	0	0	0	0	0	0	0	0	0	0	0	0	0	0	0	0	0	0	0	0	0	0	0	0.000	0.000	0.000	0.000	0.000	0.000	0.000	0.000	0.000	0.000	0.000	0.000	0.000	0.000	283	1076	79	76	76	0.000	0.000	12	67	0	0	14	62	0	0	100	1	
2	14	1	01: G-13   LM00000852	lmo0153	9816	5339	100	54	54	6	47	47	5	59	25	0	97	80	36	17	17	4	90	85	0	0	0	0	0	0	0	0	0	0	0	0	0	0	0	0	0	0	0	0	0	0	0	0	0	0	0.000	0.000	0.000	0.000	0.000	0.000	0.000	0.000	0.000	0.000	0.000	0.000	0.000	0.000	283	1076	87	70	70	0.000	0.000	7	80	0	0	7	63	0	0	100	1	
2	15	1	01: G-16   LM00000855	lmo0156	10066	5339	100	51	52	5	46	46	5	54	20	0	83	67	30	16	17	4	89	82	0	0	0	0	0	0	0	0	0	0	0	0	0	0	0	0	0	0	0	0	0	0	0	0	0	0	0.000	0.000	0.000	0.000	0.000	0.000	0.000	0.000	0.000	0.000	0.000	0.000	0.000	0.000	283	1076	72	57	57	0.000	0.000	5	67	0	0	6	51	0	0	100	1	
2	16	1	01: G-19   LM00002155	lmo0159	10316	5339	100	50	51	5	46	46	4	49	22	0	88	71	33	17	17	3	87	81	0	0	0	0	0	0	0	0	0	0	0	0	0	0	0	0	0	0	0	0	0	0	0	0	0	0	0.000	0.000	0.000	0.000	0.000	0.000	0.000	0.000	0.000	0.000	0.000	0.000	0.000	0.000	283	1076	75	59	59	0.000	0.000	4	71	0	0	5	54	0	0	100	1	
2	17	1	01: G-22   LM00000052	lmo0162	10566	5339	100	131	115	49	43	46	4	93	84	0	136	107	60	16	17	3	84	79	0	0	0	0	0	0	0	0	0	0	0	0	0	0	0	0	0	0	0	0	0	0	0	0	0	0	0.000	0.000	0.000	0.000	0.000	0.000	0.000	0.000	0.000	0.000	0.000	0.000	0.000	0.000	283	1076	208	163	163	0.000	0.000	88	120	0	0	72	91	0	0	100	1	
2	1	2	01: K-01   LM00000886	lmo0237	6566	5589	100	603	478	358	46	46	5	87	79	0	926	732	579	18	18	3	89	81	0	0	0	0	0	0	0	0	0	0	0	0	0	0	0	0	0	0	0	0	0	0	0	0	0	0	0.000	0.000	0.000	0.000	0.000	0.000	0.000	0.000	0.000	0.000	0.000	0.000	0.000	0.000	283	1076	1465	1146	1146	0.000	0.000	557	908	0	0	432	714	0	0	100	1	
2	2	2	01: K-04   LM00000888	lmo0240	6816	5589	100	187	154	92	46	46	4	79	71	0	179	132	89	18	18	3	82	77	0	0	0	0	0	0	0	0	0	0	0	0	0	0	0	0	0	0	0	0	0	0	0	0	0	0	0.000	0.000	0.000	0.000	0.000	0.000	0.000	0.000	0.000	0.000	0.000	0.000	0.000	0.000	283	1076	302	222	222	0.000	0.000	141	161	0	0	108	114	0	0	100	1	
2	3	2	01: K-07   LM00000891	lmo0243	7066	5589	100	154	132	72	47	47	4	72	71	0	154	123	72	18	18	3	83	80	0	0	0	0	0	0	0	0	0	0	0	0	0	0	0	0	0	0	0	0	0	0	0	0	0	0	0.000	0.000	0.000	0.000	0.000	0.000	0.000	0.000	0.000	0.000	0.000	0.000	0.000	0.000	283	1076	243	190	190	0.000	0.000	107	136	0	0	85	105	0	0	100	1	
2	4	2	01: K-10   LM00000892	lmo0246	7316	5589	100	96	90	31	46	46	5	84	74	0	114	102	55	17	17	3	87	81	0	0	0	0	0	0	0	0	0	0	0	0	0	0	0	0	0	0	0	0	0	0	0	0	0	0	0.000	0.000	0.000	0.000	0.000	0.000	0.000	0.000	0.000	0.000	0.000	0.000	0.000	0.000	283	1076	147	129	129	0.000	0.000	50	97	0	0	44	85	0	0	100	1	
2	5	2	01: K-13   LM00000078	lmo0249	7566	5589	100	6636	5224	3997	45	46	4	95	93	0	8165	6228	4607	16	17	2	98	93	0	0	0	0	0	0	0	0	0	0	0	0	0	0	0	0	0	0	0	0	0	0	0	0	0	0	0.000	0.000	0.000	0.000	0.000	0.000	0.000	0.000	0.000	0.000	0.000	0.000	0.000	0.000	283	1076	14740	11391	11391	0.000	0.000	6591	8149	0	0	5179	6212	0	0	100	1	
2	6	2	01: K-16   LM00002177	lmo0252	7816	5589	100	51	52	5	45	46	5	66	27	0	89	75	35	17	17	3	89	83	0	0	0	0	0	0	0	0	0	0	0	0	0	0	0	0	0	0	0	0	0	0	0	0	0	0	0.000	0.000	0.000	0.000	0.000	0.000	0.000	0.000	0.000	0.000	0.000	0.000	0.000	0.000	283	1076	78	65	65	0.000	0.000	6	72	0	0	7	58	0	0	100	1	
2	7	2	01: K-19   LM00002180	lmo0255	8066	5589	100	53	54	6	46	47	10	35	3	0	90	74	35	17	20	21	72	70	0	0	0	0	0	0	0	0	0	0	0	0	0	0	0	0	0	0	0	0	0	0	0	0	0	0	0.000	0.000	0.000	0.000	0.000	0.000	0.000	0.000	0.000	0.000	0.000	0.000	0.000	0.000	283	1076	80	65	65	0.000	0.000	7	73	0	0	8	57	0	0	100	1	
2	8	2	01: K-22   LM00000082	lmo0258	8316	5589	100	562	451	302	47	49	13	77	72	0	821	630	457	17	21	27	75	71	0	0	0	0	0	0	0	0	0	0	0	0	0	0	0	0	0	0	0	0	0	0	0	0	0	0	0.000	0.000	0.000	0.000	0.000	0.000	0.000	0.000	0.000	0.000	0.000	0.000	0.000	0.000	283	1076	1319	1017	1017	0.000	0.000	515	804	0	0	404	613	0	0	100	1	
2	9	2	01: O-01   LM00002195	lmo0333	8566	5589	100	50	50	5	47	47	5	38	8	0	79	59	33	17	17	3	72	69	0	0	0	0	0	0	0	0	0	0	0	0	0	0	0	0	0	0	0	0	0	0	0	0	0	0	0.000	0.000	0.000	0.000	0.000	0.000	0.000	0.000	0.000	0.000	0.000	0.000	0.000	0.000	283	1076	65	45	45	0.000	0.000	3	62	0	0	3	42	0	0	100	1	
2	10	2	01: O-04   LM00000116	lmo0336	8816	5589	100	51	52	6	47	47	5	44	16	0	84	64	37	16	17	3	76	69	0	0	0	0	0	0	0	0	0	0	0	0	0	0	0	0	0	0	0	0	0	0	0	0	0	0	0.000	0.000	0.000	0.000	0.000	0.000	0.000	0.000	0.000	0.000	0.000	0.000	0.000	0.000	283	1076	72	53	53	0.000	0.000	4	68	0	0	5	48	0	0	100	1	
2	11	2	01: O-07   LM00000920	lmo0339	9066	5589	100	61	62	14	46	47	5	75	64	0	87	69	36	16	17	3	80	72	0	0	0	0	0	0	0	0	0	0	0	0	0	0	0	0	0	0	0	0	0	0	0	0	0	0	0.000	0.000	0.000	0.000	0.000	0.000	0.000	0.000	0.000	0.000	0.000	0.000	0.000	0.000	283	1076	86	69	69	0.000	0.000	15	71	0	0	16	53	0	0	100	1	
2	12	2	01: O-10   LM00000118	lmo0342	9316	5589	100	72	70	20	46	46	5	72	65	0	94	75	44	17	17	4	74	72	0	0	0	0	0	0	0	0	0	0	0	0	0	0	0	0	0	0	0	0	0	0	0	0	0	0	0.000	0.000	0.000	0.000	0.000	0.000	0.000	0.000	0.000	0.000	0.000	0.000	0.000	0.000	283	1076	103	82	82	0.000	0.000	26	77	0	0	24	58	0	0	100	1	
2	13	2	01: O-13   LM00000121	lmo0345	9566	5589	100	57	57	9	46	46	5	70	53	0	96	74	41	16	17	3	86	78	0	0	0	0	0	0	0	0	0	0	0	0	0	0	0	0	0	0	0	0	0	0	0	0	0	0	0.000	0.000	0.000	0.000	0.000	0.000	0.000	0.000	0.000	0.000	0.000	0.000	0.000	0.000	283	1076	91	69	69	0.000	0.000	11	80	0	0	11	58	0	0	100	1	
2	14	2	01: O-16   LM00000123	lmo0348	9816	5589	100	59	59	12	47	47	5	71	57	0	91	74	45	16	17	4	73	71	0	0	0	0	0	0	0	0	0	0	0	0	0	0	0	0	0	0	0	0	0	0	0	0	0	0	0.000	0.000	0.000	0.000	0.000	0.000	0.000	0.000	0.000	0.000	0.000	0.000	0.000	0.000	283	1076	87	70	70	0.000	0.000	12	75	0	0	12	58	0	0	100	1	
2	15	2	01: O-19   LM00000923	lmo0351	10066	5589	100	50	50	6	46	46	4	47	22	0	93	71	42	16	16	3	77	73	0	0	0	0	0	0	0	0	0	0	0	0	0	0	0	0	0	0	0	0	0	0	0	0	0	0	0.000	0.000	0.000	0.000	0.000	0.000	0.000	0.000	0.000	0.000	0.000	0.000	0.000	0.000	283	1076	81	59	59	0.000	0.000	4	77	0	0	4	55	0	0	100	1	
2	16	2	01: O-22   LM00000924	lmo0354	10316	5589	100	53	54	10	46	46	5	61	41	0	84	65	34	16	17	4	78	73	0	0	0	0	0	0	0	0	0	0	0	0	0	0	0	0	0	0	0	0	0	0	0	0	0	0	0.000	0.000	0.000	0.000	0.000	0.000	0.000	0.000	0.000	0.000	0.000	0.000	0.000	0.000	283	1076	75	57	57	0.000	0.000	7	68	0	0	8	49	0	0	100	1	
2	17	2	02: C-01   LM00000146	lmo0425	10566	5589	100	56	57	9	46	46	4	79	57	0	97	80	35	16	17	3	92	88	0	0	0	0	0	0	0	0	0	0	0	0	0	0	0	0	0	0	0	0	0	0	0	0	0	0	0.000	0.000	0.000	0.000	0.000	0.000	0.000	0.000	0.000	0.000	0.000	0.000	0.000	0.000	283	1076	91	75	75	0.000	0.000	10	81	0	0	11	64	0	0	100	1	
2	1	3	02: C-04   LM00000148	lmo0428	6566	5839	100	58	59	12	46	46	5	77	61	0	87	88	46	17	18	4	89	84	0	0	0	0	0	0	0	0	0	0	0	0	0	0	0	0	0	0	0	0	0	0	0	0	0	0	0.000	0.000	0.000	0.000	0.000	0.000	0.000	0.000	0.000	0.000	0.000	0.000	0.000	0.000	283	1076	82	84	84	0.000	0.000	12	70	0	0	13	71	0	0	100	1	
2	2	3	02: C-07   LM00000151	lmo0431	6816	5839	100	55	54	7	46	46	5	70	47	0	100	93	48	18	18	3	89	84	0	0	0	0	0	0	0	0	0	0	0	0	0	0	0	0	0	0	0	0	0	0	0	0	0	0	0.000	0.000	0.000	0.000	0.000	0.000	0.000	0.000	0.000	0.000	0.000	0.000	0.000	0.000	283	1076	91	83	83	0.000	0.000	9	82	0	0	8	75	0	0	100	1	
2	3	3	02: C-10   LM00002220	lmo0434	7066	5839	100	465	376	230	45	46	5	96	88	0	335	262	170	19	19	3	86	81	0	0	0	0	0	0	0	0	0	0	0	0	0	0	0	0	0	0	0	0	0	0	0	0	0	0	0.000	0.000	0.000	0.000	0.000	0.000	0.000	0.000	0.000	0.000	0.000	0.000	0.000	0.000	283	1076	736	574	574	0.000	0.000	420	316	0	0	331	243	0	0	100	1	
2	4	3	02: C-13   LM00000956	lmo0437	7316	5839	100	57	58	10	45	46	4	80	67	0	103	90	46	18	19	3	86	82	0	0	0	0	0	0	0	0	0	0	0	0	0	0	0	0	0	0	0	0	0	0	0	0	0	0	0.000	0.000	0.000	0.000	0.000	0.000	0.000	0.000	0.000	0.000	0.000	0.000	0.000	0.000	283	1076	97	85	85	0.000	0.000	12	85	0	0	13	72	0	0	100	1	
2	5	3	02: C-16   LM00002222	lmo0440	7566	5839	100	61	60	11	45	46	4	78	67	0	83	70	39	17	17	3	84	74	0	0	0	0	0	0	0	0	0	0	0	0	0	0	0	0	0	0	0	0	0	0	0	0	0	0	0.000	0.000	0.000	0.000	0.000	0.000	0.000	0.000	0.000	0.000	0.000	0.000	0.000	0.000	283	1076	82	68	68	0.000	0.000	16	66	0	0	15	53	0	0	100	1	
2	6	3	02: C-19   LM00000957	lmo0443	7816	5839	100	196	170	78	45	46	5	92	87	0	349	282	171	17	17	3	90	87	0	0	0	0	0	0	0	0	0	0	0	0	0	0	0	0	0	0	0	0	0	0	0	0	0	0	0.000	0.000	0.000	0.000	0.000	0.000	0.000	0.000	0.000	0.000	0.000	0.000	0.000	0.000	283	1076	483	390	390	0.000	0.000	151	332	0	0	125	265	0	0	100	1	
2	7	3	02: C-22   LM00002225	lmo0446	8066	5839	100	52	53	6	46	46	5	63	36	0	82	68	31	16	17	3	88	85	0	0	0	0	0	0	0	0	0	0	0	0	0	0	0	0	0	0	0	0	0	0	0	0	0	0	0.000	0.000	0.000	0.000	0.000	0.000	0.000	0.000	0.000	0.000	0.000	0.000	0.000	0.000	283	1076	72	59	59	0.000	0.000	6	66	0	0	7	52	0	0	100	1	
2	8	3	02: G-01   LM00000184	lmo0521	8316	5839	100	319	263	145	45	46	5	95	88	0	294	225	151	17	18	9	78	75	0	0	0	0	0	0	0	0	0	0	0	0	0	0	0	0	0	0	0	0	0	0	0	0	0	0	0.000	0.000	0.000	0.000	0.000	0.000	0.000	0.000	0.000	0.000	0.000	0.000	0.000	0.000	283	1076	551	426	426	0.000	0.000	274	277	0	0	218	208	0	0	100	1	
2	9	3	02: G-04   LM00000978	lmo0524	8566	5839	100	333	280	157	46	46	5	91	83	0	460	359	225	17	17	3	89	86	0	0	0	0	0	0	0	0	0	0	0	0	0	0	0	0	0	0	0	0	0	0	0	0	0	0	0.000	0.000	0.000	0.000	0.000	0.000	0.000	0.000	0.000	0.000	0.000	0.000	0.000	0.000	283	1076	730	576	576	0.000	0.000	287	443	0	0	234	342	0	0	100	1	
2	10	3	02: G-07   LM00000979	lmo0527	8816	5839	100	52	53	6	47	47	5	55	26	0	75	64	29	16	17	3	89	83	0	0	0	0	0	0	0	0	0	0	0	0	0	0	0	0	0	0	0	0	0	0	0	0	0	0	0.000	0.000	0.000	0.000	0.000	0.000	0.000	0.000	0.000	0.000	0.000	0.000	0.000	0.000	283	1076	64	54	54	0.000	0.000	5	59	0	0	6	48	0	0	100	1	
2	11	3	02: G-10   LM00000980	lmo0530	9066	5839	100	241	211	120	46	46	5	89	83	0	225	198	128	16	17	3	88	83	0	0	0	0	0	0	0	0	0	0	0	0	0	0	0	0	0	0	0	0	0	0	0	0	0	0	0.000	0.000	0.000	0.000	0.000	0.000	0.000	0.000	0.000	0.000	0.000	0.000	0.000	0.000	283	1076	404	347	347	0.000	0.000	195	209	0	0	165	182	0	0	100	1	
2	12	3	02: G-13   LM00000982	lmo0533	9316	5839	100	50	50	4	46	46	5	42	3	0	70	58	25	17	17	4	84	78	0	0	0	0	0	0	0	0	0	0	0	0	0	0	0	0	0	0	0	0	0	0	0	0	0	0	0.000	0.000	0.000	0.000	0.000	0.000	0.000	0.000	0.000	0.000	0.000	0.000	0.000	0.000	283	1076	57	45	45	0.000	0.000	4	53	0	0	4	41	0	0	100	1	
2	13	3	02: G-16   LM00000985	lmo0536	9566	5839	100	90	86	27	46	46	5	88	78	0	140	115	64	17	17	3	94	90	0	0	0	0	0	0	0	0	0	0	0	0	0	0	0	0	0	0	0	0	0	0	0	0	0	0	0.000	0.000	0.000	0.000	0.000	0.000	0.000	0.000	0.000	0.000	0.000	0.000	0.000	0.000	283	1076	167	138	138	0.000	0.000	44	123	0	0	40	98	0	0	100	1	
2	14	3	02: G-19   LM00000189	lmo0539	9816	5839	100	2247	1817	1352	46	46	5	98	95	0	2631	2095	1569	17	18	4	97	90	0	0	0	0	0	0	0	0	0	0	0	0	0	0	0	0	0	0	0	0	0	0	0	0	0	0	0.000	0.000	0.000	0.000	0.000	0.000	0.000	0.000	0.000	0.000	0.000	0.000	0.000	0.000	283	1076	4815	3849	3849	0.000	0.000	2201	2614	0	0	1771	2078	0	0	100	1	
2	15	3	02: G-22   LM00002254	lmo0542	10066	5839	100	50	50	5	46	46	4	49	13	0	76	62	28	16	17	3	89	83	0	0	0	0	0	0	0	0	0	0	0	0	0	0	0	0	0	0	0	0	0	0	0	0	0	0	0.000	0.000	0.000	0.000	0.000	0.000	0.000	0.000	0.000	0.000	0.000	0.000	0.000	0.000	283	1076	64	50	50	0.000	0.000	4	60	0	0	4	46	0	0	100	1	
2	16	3	02: K-01   LM00002277	lmo0617	10316	5839	100	62	62	12	45	46	5	82	71	0	112	87	50	16	17	3	81	77	0	0	0	0	0	0	0	0	0	0	0	0	0	0	0	0	0	0	0	0	0	0	0	0	0	0	0.000	0.000	0.000	0.000	0.000	0.000	0.000	0.000	0.000	0.000	0.000	0.000	0.000	0.000	283	1076	113	88	88	0.000	0.000	17	96	0	0	17	71	0	0	100	1	
2	17	3	02: K-04   LM00002279	lmo0620	10566	5839	100	58	60	12	46	46	5	72	59	0	90	73	37	16	16	3	85	80	0	0	0	0	0	0	0	0	0	0	0	0	0	0	0	0	0	0	0	0	0	0	0	0	0	0	0.000	0.000	0.000	0.000	0.000	0.000	0.000	0.000	0.000	0.000	0.000	0.000	0.000	0.000	283	1076	86	71	71	0.000	0.000	12	74	0	0	14	57	0	0	100	1	
2	1	4	02: K-07   LM00002282	lmo0623	6566	6089	100	89	83	26	45	45	5	83	78	0	110	94	45	17	18	3	92	88	0	0	0	0	0	0	0	0	0	0	0	0	0	0	0	0	0	0	0	0	0	0	0	0	0	0	0.000	0.000	0.000	0.000	0.000	0.000	0.000	0.000	0.000	0.000	0.000	0.000	0.000	0.000	283	1076	137	115	115	0.000	0.000	44	93	0	0	38	77	0	0	100	1	
2	2	4	02: K-10   LM00000206	lmo0626	6816	6089	100	63	63	14	45	46	4	83	70	0	103	91	48	18	19	3	87	85	0	0	0	0	0	0	0	0	0	0	0	0	0	0	0	0	0	0	0	0	0	0	0	0	0	0	0.000	0.000	0.000	0.000	0.000	0.000	0.000	0.000	0.000	0.000	0.000	0.000	0.000	0.000	283	1076	103	91	91	0.000	0.000	18	85	0	0	18	73	0	0	100	1	
2	3	4	02: K-13   LM00001028	lmo0629	7066	6089	100	77	74	20	46	46	5	83	77	0	140	124	66	18	19	3	89	85	0	0	0	0	0	0	0	0	0	0	0	0	0	0	0	0	0	0	0	0	0	0	0	0	0	0	0.000	0.000	0.000	0.000	0.000	0.000	0.000	0.000	0.000	0.000	0.000	0.000	0.000	0.000	283	1076	153	134	134	0.000	0.000	31	122	0	0	28	106	0	0	100	1	
2	4	4	02: K-16   LM00002286	lmo0632	7316	6089	100	52	54	9	46	47	5	55	34	0	83	77	39	18	18	3	88	81	0	0	0	0	0	0	0	0	0	0	0	0	0	0	0	0	0	0	0	0	0	0	0	0	0	0	0.000	0.000	0.000	0.000	0.000	0.000	0.000	0.000	0.000	0.000	0.000	0.000	0.000	0.000	283	1076	71	67	67	0.000	0.000	6	65	0	0	8	59	0	0	100	1	
2	5	4	02: K-19   LM00001029	lmo0635	7566	6089	100	57	57	8	45	45	4	83	66	0	90	84	36	17	18	3	94	90	0	0	0	0	0	0	0	0	0	0	0	0	0	0	0	0	0	0	0	0	0	0	0	0	0	0	0.000	0.000	0.000	0.000	0.000	0.000	0.000	0.000	0.000	0.000	0.000	0.000	0.000	0.000	283	1076	85	79	79	0.000	0.000	12	73	0	0	12	67	0	0	100	1	
2	6	4	02: K-22   LM00002290	lmo0638	7816	6089	100	52	52	6	46	46	5	62	28	0	81	70	31	17	17	3	91	85	0	0	0	0	0	0	0	0	0	0	0	0	0	0	0	0	0	0	0	0	0	0	0	0	0	0	0.000	0.000	0.000	0.000	0.000	0.000	0.000	0.000	0.000	0.000	0.000	0.000	0.000	0.000	283	1076	70	59	59	0.000	0.000	6	64	0	0	6	53	0	0	100	1	
2	7	4	02: O-01   LM00000237	lmo0713	8066	6089	100	80	75	21	46	46	5	81	73	0	166	138	75	16	17	3	88	85	0	0	0	0	0	0	0	0	0	0	0	0	0	0	0	0	0	0	0	0	0	0	0	0	0	0	0.000	0.000	0.000	0.000	0.000	0.000	0.000	0.000	0.000	0.000	0.000	0.000	0.000	0.000	283	1076	184	151	151	0.000	0.000	34	150	0	0	29	122	0	0	100	1	
2	8	4	02: O-04   LM00001067	lmo0716	8316	6089	100	160	142	69	47	47	5	81	78	0	699	504	358	16	17	4	86	80	0	0	0	0	0	0	0	0	0	0	0	0	0	0	0	0	0	0	0	0	0	0	0	0	0	0	0.000	0.000	0.000	0.000	0.000	0.000	0.000	0.000	0.000	0.000	0.000	0.000	0.000	0.000	283	1076	796	583	583	0.000	0.000	113	683	0	0	95	488	0	0	100	1	
2	9	4	02: O-07   LM00001068	lmo0719	8566	6089	100	153	136	62	45	45	5	88	85	0	166	134	76	16	17	3	93	88	0	0	0	0	0	0	0	0	0	0	0	0	0	0	0	0	0	0	0	0	0	0	0	0	0	0	0.000	0.000	0.000	0.000	0.000	0.000	0.000	0.000	0.000	0.000	0.000	0.000	0.000	0.000	283	1076	258	209	209	0.000	0.000	108	150	0	0	91	118	0	0	100	1	
2	10	4	02: O-10   LM00001071	lmo0722	8816	6089	100	1720	1295	863	46	47	4	99	96	0	1145	859	589	16	16	3	90	86	0	0	0	0	0	0	0	0	0	0	0	0	0	0	0	0	0	0	0	0	0	0	0	0	0	0	0.000	0.000	0.000	0.000	0.000	0.000	0.000	0.000	0.000	0.000	0.000	0.000	0.000	0.000	283	1076	2803	2092	2092	0.000	0.000	1674	1129	0	0	1249	843	0	0	100	1	
2	11	4	02: O-13   LM00002301	lmo0725	9066	6089	100	49	49	4	46	46	5	35	7	0	72	59	26	16	16	3	85	81	0	0	0	0	0	0	0	0	0	0	0	0	0	0	0	0	0	0	0	0	0	0	0	0	0	0	0.000	0.000	0.000	0.000	0.000	0.000	0.000	0.000	0.000	0.000	0.000	0.000	0.000	0.000	283	1076	59	46	46	0.000	0.000	3	56	0	0	3	43	0	0	100	1	
2	12	4	02: O-16   LM00001073	lmo0728	9316	6089	100	52	53	8	45	45	4	71	42	0	61	53	31	16	16	3	71	67	0	0	0	0	0	0	0	0	0	0	0	0	0	0	0	0	0	0	0	0	0	0	0	0	0	0	0.000	0.000	0.000	0.000	0.000	0.000	0.000	0.000	0.000	0.000	0.000	0.000	0.000	0.000	283	1076	52	45	45	0.000	0.000	7	45	0	0	8	37	0	0	100	1	
2	13	4	02: O-19   LM00001076	lmo0731	9566	6089	100	107	102	35	45	46	5	93	87	0	367	297	177	16	17	4	95	87	0	0	0	0	0	0	0	0	0	0	0	0	0	0	0	0	0	0	0	0	0	0	0	0	0	0	0.000	0.000	0.000	0.000	0.000	0.000	0.000	0.000	0.000	0.000	0.000	0.000	0.000	0.000	283	1076	413	338	338	0.000	0.000	62	351	0	0	57	281	0	0	100	1	
2	14	4	02: O-22   LM00002303	lmo0734	9816	6089	100	49	49	5	45	45	5	45	12	0	72	57	26	16	17	3	85	81	0	0	0	0	0	0	0	0	0	0	0	0	0	0	0	0	0	0	0	0	0	0	0	0	0	0	0.000	0.000	0.000	0.000	0.000	0.000	0.000	0.000	0.000	0.000	0.000	0.000	0.000	0.000	283	1076	60	45	45	0.000	0.000	4	56	0	0	4	41	0	0	100	1	
2	15	4	03: C-01   LM00002328	lmo0805	10066	6089	100	47	48	5	45	46	5	27	12	0	71	56	27	16	17	3	81	77	0	0	0	0	0	0	0	0	0	0	0	0	0	0	0	0	0	0	0	0	0	0	0	0	0	0	0.000	0.000	0.000	0.000	0.000	0.000	0.000	0.000	0.000	0.000	0.000	0.000	0.000	0.000	283	1076	57	43	43	0.000	0.000	2	55	0	0	3	40	0	0	100	1	
2	16	4	03: C-04   LM00000260	lmo0808	10316	6089	100	58	57	11	44	45	5	75	59	0	96	84	41	16	17	4	88	84	0	0	0	0	0	0	0	0	0	0	0	0	0	0	0	0	0	0	0	0	0	0	0	0	0	0	0.000	0.000	0.000	0.000	0.000	0.000	0.000	0.000	0.000	0.000	0.000	0.000	0.000	0.000	283	1076	94	81	81	0.000	0.000	14	80	0	0	13	68	0	0	100	1	
2	17	4	03: C-07   LM00000262	lmo0811	10566	6089	100	243	214	92	44	45	5	95	92	0	517	426	218	16	16	3	94	91	0	0	0	0	0	0	0	0	0	0	0	0	0	0	0	0	0	0	0	0	0	0	0	0	0	0	0.000	0.000	0.000	0.000	0.000	0.000	0.000	0.000	0.000	0.000	0.000	0.000	0.000	0.000	283	1076	700	580	580	0.000	0.000	199	501	0	0	170	410	0	0	100	1	
2	1	5	03: C-10   LM00001111	lmo0814	6566	6339	100	169	146	67	45	46	5	88	82	0	170	146	83	17	18	4	87	84	0	0	0	0	0	0	0	0	0	0	0	0	0	0	0	0	0	0	0	0	0	0	0	0	0	0	0.000	0.000	0.000	0.000	0.000	0.000	0.000	0.000	0.000	0.000	0.000	0.000	0.000	0.000	283	1076	277	230	230	0.000	0.000	124	153	0	0	101	129	0	0	100	1	
2	2	5	03: C-13   LM00001112	lmo0817	6816	6339	100	146	129	51	46	47	5	92	87	0	105	100	48	17	18	3	96	90	0	0	0	0	0	0	0	0	0	0	0	0	0	0	0	0	0	0	0	0	0	0	0	0	0	0	0.000	0.000	0.000	0.000	0.000	0.000	0.000	0.000	0.000	0.000	0.000	0.000	0.000	0.000	283	1076	188	166	166	0.000	0.000	100	88	0	0	83	83	0	0	100	1	
2	3	5	03: C-16   LM00001114	lmo0820	7066	6339	100	182	158	76	46	46	5	93	86	0	217	192	104	18	19	5	92	87	0	0	0	0	0	0	0	0	0	0	0	0	0	0	0	0	0	0	0	0	0	0	0	0	0	0	0.000	0.000	0.000	0.000	0.000	0.000	0.000	0.000	0.000	0.000	0.000	0.000	0.000	0.000	283	1076	335	286	286	0.000	0.000	136	199	0	0	112	174	0	0	100	1	
2	4	5	03: C-19   LM00000266	lmo0823	7316	6339	100	275	228	111	46	46	5	96	89	0	337	287	163	18	18	4	93	90	0	0	0	0	0	0	0	0	0	0	0	0	0	0	0	0	0	0	0	0	0	0	0	0	0	0	0.000	0.000	0.000	0.000	0.000	0.000	0.000	0.000	0.000	0.000	0.000	0.000	0.000	0.000	283	1076	548	451	451	0.000	0.000	229	319	0	0	182	269	0	0	100	1	
2	5	5	03: C-22   LM00001118	lmo0826	7566	6339	100	80	79	23	45	46	4	87	82	0	112	103	54	18	19	11	81	76	0	0	0	0	0	0	0	0	0	0	0	0	0	0	0	0	0	0	0	0	0	0	0	0	0	0	0.000	0.000	0.000	0.000	0.000	0.000	0.000	0.000	0.000	0.000	0.000	0.000	0.000	0.000	283	1076	129	119	119	0.000	0.000	35	94	0	0	34	85	0	0	100	1	
2	6	5	03: G-01   LM00001149	lmo0901	7816	6339	100	52	53	6	46	46	5	57	35	0	77	66	35	17	18	3	82	77	0	0	0	0	0	0	0	0	0	0	0	0	0	0	0	0	0	0	0	0	0	0	0	0	0	0	0.000	0.000	0.000	0.000	0.000	0.000	0.000	0.000	0.000	0.000	0.000	0.000	0.000	0.000	283	1076	66	56	56	0.000	0.000	6	60	0	0	7	49	0	0	100	1	
2	7	5	03: G-04   LM00002351	lmo0904	8066	6339	100	60	60	11	45	46	5	80	61	0	80	69	30	17	17	4	90	81	0	0	0	0	0	0	0	0	0	0	0	0	0	0	0	0	0	0	0	0	0	0	0	0	0	0	0.000	0.000	0.000	0.000	0.000	0.000	0.000	0.000	0.000	0.000	0.000	0.000	0.000	0.000	283	1076	78	67	67	0.000	0.000	15	63	0	0	15	52	0	0	100	1	
2	8	5	03: G-07   LM00001153	lmo0907	8316	6339	100	718	553	321	46	46	5	95	92	0	699	552	355	17	18	3	93	89	0	0	0	0	0	0	0	0	0	0	0	0	0	0	0	0	0	0	0	0	0	0	0	0	0	0	0.000	0.000	0.000	0.000	0.000	0.000	0.000	0.000	0.000	0.000	0.000	0.000	0.000	0.000	283	1076	1354	1042	1042	0.000	0.000	672	682	0	0	507	535	0	0	100	1	
2	9	5	03: G-10   LM00002353	lmo0910	8566	6339	100	51	51	6	46	46	6	33	14	0	69	65	23	17	18	10	85	82	0	0	0	0	0	0	0	0	0	0	0	0	0	0	0	0	0	0	0	0	0	0	0	0	0	0	0.000	0.000	0.000	0.000	0.000	0.000	0.000	0.000	0.000	0.000	0.000	0.000	0.000	0.000	283	1076	57	53	53	0.000	0.000	5	52	0	0	5	48	0	0	100	1	
2	10	5	03: G-13   LM00001155	lmo0913	8816	6339	100	650	489	289	46	49	21	85	76	0	784	591	373	16	23	46	78	75	0	0	0	0	0	0	0	0	0	0	0	0	0	0	0	0	0	0	0	0	0	0	0	0	0	0	0.000	0.000	0.000	0.000	0.000	0.000	0.000	0.000	0.000	0.000	0.000	0.000	0.000	0.000	283	1076	1372	1018	1018	0.000	0.000	604	768	0	0	443	575	0	0	100	1	
2	11	5	03: G-16   LM00001156	lmo0916	9066	6339	100	70	73	24	45	46	5	80	70	0	255	202	155	16	17	7	71	69	0	0	0	0	0	0	0	0	0	0	0	0	0	0	0	0	0	0	0	0	0	0	0	0	0	0	0.000	0.000	0.000	0.000	0.000	0.000	0.000	0.000	0.000	0.000	0.000	0.000	0.000	0.000	283	1076	264	214	214	0.000	0.000	25	239	0	0	28	186	0	0	100	1	
2	12	5	03: G-19   LM00001159	lmo0919	9316	6339	100	59	59	9	45	45	4	83	66	0	88	72	36	15	16	3	88	82	0	0	0	0	0	0	0	0	0	0	0	0	0	0	0	0	0	0	0	0	0	0	0	0	0	0	0.000	0.000	0.000	0.000	0.000	0.000	0.000	0.000	0.000	0.000	0.000	0.000	0.000	0.000	283	1076	87	71	71	0.000	0.000	14	73	0	0	14	57	0	0	100	1	
2	13	5	03: G-22   LM00000290	lmo0922	9566	6339	100	115	110	40	45	46	5	90	84	0	97	92	42	16	17	3	93	88	0	0	0	0	0	0	0	0	0	0	0	0	0	0	0	0	0	0	0	0	0	0	0	0	0	0	0.000	0.000	0.000	0.000	0.000	0.000	0.000	0.000	0.000	0.000	0.000	0.000	0.000	0.000	283	1076	151	141	141	0.000	0.000	70	81	0	0	65	76	0	0	100	1	
2	14	5	03: K-01   LM00001199	lmo0997	9816	6339	100	118	112	52	45	46	5	85	77	0	287	235	162	16	17	4	86	80	0	0	0	0	0	0	0	0	0	0	0	0	0	0	0	0	0	0	0	0	0	0	0	0	0	0	0.000	0.000	0.000	0.000	0.000	0.000	0.000	0.000	0.000	0.000	0.000	0.000	0.000	0.000	283	1076	344	286	286	0.000	0.000	73	271	0	0	67	219	0	0	100	1	
2	15	5	03: K-04   LM00001201	lmo1000	10066	6339	100	81	78	26	45	45	4	77	72	0	70	60	31	16	16	3	84	77	0	0	0	0	0	0	0	0	0	0	0	0	0	0	0	0	0	0	0	0	0	0	0	0	0	0	0.000	0.000	0.000	0.000	0.000	0.000	0.000	0.000	0.000	0.000	0.000	0.000	0.000	0.000	283	1076	90	77	77	0.000	0.000	36	54	0	0	33	44	0	0	100	1	
2	16	5	03: K-07   LM00000304	lmo1003	10316	6339	100	607	475	298	45	45	5	92	86	0	918	681	492	16	16	3	86	81	0	0	0	0	0	0	0	0	0	0	0	0	0	0	0	0	0	0	0	0	0	0	0	0	0	0	0.000	0.000	0.000	0.000	0.000	0.000	0.000	0.000	0.000	0.000	0.000	0.000	0.000	0.000	283	1076	1464	1095	1095	0.000	0.000	562	902	0	0	430	665	0	0	100	1	
2	17	5	03: K-10   LM00002379	lmo1006	10566	6339	100	48	49	5	45	46	5	40	11	0	72	63	22	16	16	3	92	89	0	0	0	0	0	0	0	0	0	0	0	0	0	0	0	0	0	0	0	0	0	0	0	0	0	0	0.000	0.000	0.000	0.000	0.000	0.000	0.000	0.000	0.000	0.000	0.000	0.000	0.000	0.000	283	1076	59	51	51	0.000	0.000	3	56	0	0	4	47	0	0	100	1	
2	1	6	03: K-13   LM00001205	lmo1009	6566	6589	100	148	138	51	45	46	5	95	92	0	137	127	53	18	19	7	90	89	0	0	0	0	0	0	0	0	0	0	0	0	0	0	0	0	0	0	0	0	0	0	0	0	0	0	0.000	0.000	0.000	0.000	0.000	0.000	0.000	0.000	0.000	0.000	0.000	0.000	0.000	0.000	283	1076	222	202	202	0.000	0.000	103	119	0	0	93	109	0	0	100	1	
2	2	6	03: K-16   LM00000306	lmo1012	6816	6589	100	171	148	70	46	47	6	86	78	0	261	215	129	17	18	7	86	79	0	0	0	0	0	0	0	0	0	0	0	0	0	0	0	0	0	0	0	0	0	0	0	0	0	0	0.000	0.000	0.000	0.000	0.000	0.000	0.000	0.000	0.000	0.000	0.000	0.000	0.000	0.000	283	1076	369	300	300	0.000	0.000	125	244	0	0	102	198	0	0	100	1	
2	3	6	03: K-19   LM00000309	lmo1015	7066	6589	100	105	101	37	46	46	5	89	82	0	199	171	94	18	18	5	87	84	0	0	0	0	0	0	0	0	0	0	0	0	0	0	0	0	0	0	0	0	0	0	0	0	0	0	0.000	0.000	0.000	0.000	0.000	0.000	0.000	0.000	0.000	0.000	0.000	0.000	0.000	0.000	283	1076	240	208	208	0.000	0.000	59	181	0	0	55	153	0	0	100	1	
2	4	6	03: K-22   LM00002381	lmo1018	7316	6589	100	73	71	16	46	46	5	89	76	0	113	99	50	18	18	4	93	85	0	0	0	0	0	0	0	0	0	0	0	0	0	0	0	0	0	0	0	0	0	0	0	0	0	0	0.000	0.000	0.000	0.000	0.000	0.000	0.000	0.000	0.000	0.000	0.000	0.000	0.000	0.000	283	1076	122	106	106	0.000	0.000	27	95	0	0	25	81	0	0	100	1	
2	5	6	03: O-01   LM00000321	lmo1093	7566	6589	100	280	248	112	45	46	5	99	95	0	267	233	119	18	19	5	95	90	0	0	0	0	0	0	0	0	0	0	0	0	0	0	0	0	0	0	0	0	0	0	0	0	0	0	0.000	0.000	0.000	0.000	0.000	0.000	0.000	0.000	0.000	0.000	0.000	0.000	0.000	0.000	283	1076	484	418	418	0.000	0.000	235	249	0	0	203	215	0	0	100	1	
2	6	6	03: O-04   LM00000322	lmo1096	7816	6589	100	279	212	127	47	47	6	83	77	0	224	178	118	17	19	9	75	73	0	0	0	0	0	0	0	0	0	0	0	0	0	0	0	0	0	0	0	0	0	0	0	0	0	0	0.000	0.000	0.000	0.000	0.000	0.000	0.000	0.000	0.000	0.000	0.000	0.000	0.000	0.000	283	1076	439	326	326	0.000	0.000	232	207	0	0	165	161	0	0	100	1	
2	7	6	03: O-07   LM00002426	lmo1099	8066	6589	100	51	51	6	46	47	5	54	22	0	76	63	36	17	17	3	72	68	0	0	0	0	0	0	0	0	0	0	0	0	0	0	0	0	0	0	0	0	0	0	0	0	0	0	0.000	0.000	0.000	0.000	0.000	0.000	0.000	0.000	0.000	0.000	0.000	0.000	0.000	0.000	283	1076	64	51	51	0.000	0.000	5	59	0	0	5	46	0	0	100	1	
2	8	6	03: O-10   LM00002429	lmo1102	8316	6589	100	52	52	5	46	47	5	52	15	0	72	62	29	17	18	5	82	75	0	0	0	0	0	0	0	0	0	0	0	0	0	0	0	0	0	0	0	0	0	0	0	0	0	0	0.000	0.000	0.000	0.000	0.000	0.000	0.000	0.000	0.000	0.000	0.000	0.000	0.000	0.000	283	1076	61	51	51	0.000	0.000	6	55	0	0	6	45	0	0	100	1	
2	9	6	03: O-13   LM00002432	lmo1105	8566	6589	100	50	51	6	46	47	5	42	17	0	81	68	27	17	22	20	77	72	0	0	0	0	0	0	0	0	0	0	0	0	0	0	0	0	0	0	0	0	0	0	0	0	0	0	0.000	0.000	0.000	0.000	0.000	0.000	0.000	0.000	0.000	0.000	0.000	0.000	0.000	0.000	283	1076	68	56	56	0.000	0.000	4	64	0	0	5	51	0	0	100	1	
2	10	6	03: O-16   LM00002435	lmo1108	8816	6589	100	52	52	5	46	47	5	63	16	0	70	58	26	16	22	26	69	56	0	0	0	0	0	0	0	0	0	0	0	0	0	0	0	0	0	0	0	0	0	0	0	0	0	0	0.000	0.000	0.000	0.000	0.000	0.000	0.000	0.000	0.000	0.000	0.000	0.000	0.000	0.000	283	1076	60	48	48	0.000	0.000	6	54	0	0	6	42	0	0	100	1	
2	11	6	03: O-19   LM00002438	lmo1111	9066	6589	100	50	51	5	46	47	5	50	12	0	78	64	28	16	17	5	83	78	0	0	0	0	0	0	0	0	0	0	0	0	0	0	0	0	0	0	0	0	0	0	0	0	0	0	0.000	0.000	0.000	0.000	0.000	0.000	0.000	0.000	0.000	0.000	0.000	0.000	0.000	0.000	283	1076	66	53	53	0.000	0.000	4	62	0	0	5	48	0	0	100	1	
2	12	6	03: O-22   LM00002441	lmo1114	9316	6589	100	50	50	4	47	47	5	33	7	0	72	60	26	16	17	3	86	82	0	0	0	0	0	0	0	0	0	0	0	0	0	0	0	0	0	0	0	0	0	0	0	0	0	0	0.000	0.000	0.000	0.000	0.000	0.000	0.000	0.000	0.000	0.000	0.000	0.000	0.000	0.000	283	1076	59	47	47	0.000	0.000	3	56	0	0	3	44	0	0	100	1	
2	13	6	04: C-01   LM00000346	lmo1185	9566	6589	100	52	52	5	45	46	5	65	28	0	61	55	18	16	17	3	94	89	0	0	0	0	0	0	0	0	0	0	0	0	0	0	0	0	0	0	0	0	0	0	0	0	0	0	0.000	0.000	0.000	0.000	0.000	0.000	0.000	0.000	0.000	0.000	0.000	0.000	0.000	0.000	283	1076	52	46	46	0.000	0.000	7	45	0	0	7	39	0	0	100	1	
2	14	6	04: C-04   LM00002459	lmo1188	9816	6589	100	56	58	12	45	45	4	72	54	0	73	67	30	17	17	4	87	80	0	0	0	0	0	0	0	0	0	0	0	0	0	0	0	0	0	0	0	0	0	0	0	0	0	0	0.000	0.000	0.000	0.000	0.000	0.000	0.000	0.000	0.000	0.000	0.000	0.000	0.000	0.000	283	1076	67	63	63	0.000	0.000	11	56	0	0	13	50	0	0	100	1	
2	15	6	04: C-07   LM00001264	lmo1191	10066	6589	100	51	52	6	46	46	4	55	38	0	75	65	24	16	16	3	91	88	0	0	0	0	0	0	0	0	0	0	0	0	0	0	0	0	0	0	0	0	0	0	0	0	0	0	0.000	0.000	0.000	0.000	0.000	0.000	0.000	0.000	0.000	0.000	0.000	0.000	0.000	0.000	283	1076	64	55	55	0.000	0.000	5	59	0	0	6	49	0	0	100	1	
2	16	6	04: C-10   LM00001266	lmo1194	10316	6589	100	48	49	4	45	46	5	41	8	0	70	60	22	16	16	3	94	88	0	0	0	0	0	0	0	0	0	0	0	0	0	0	0	0	0	0	0	0	0	0	0	0	0	0	0.000	0.000	0.000	0.000	0.000	0.000	0.000	0.000	0.000	0.000	0.000	0.000	0.000	0.000	283	1076	57	48	48	0.000	0.000	3	54	0	0	4	44	0	0	100	1	
2	17	6	04: C-13   LM00002463	lmo1197	10566	6589	100	49	49	5	45	46	5	34	8	0	73	61	24	16	16	4	89	85	0	0	0	0	0	0	0	0	0	0	0	0	0	0	0	0	0	0	0	0	0	0	0	0	0	0	0.000	0.000	0.000	0.000	0.000	0.000	0.000	0.000	0.000	0.000	0.000	0.000	0.000	0.000	283	1076	61	49	49	0.000	0.000	4	57	0	0	4	45	0	0	100	1	
2	1	7	04: C-16   LM00002465	lmo1200	6566	6839	100	59	60	9	46	47	5	88	61	0	95	93	37	18	18	4	93	90	0	0	0	0	0	0	0	0	0	0	0	0	0	0	0	0	0	0	0	0	0	0	0	0	0	0	0.000	0.000	0.000	0.000	0.000	0.000	0.000	0.000	0.000	0.000	0.000	0.000	0.000	0.000	283	1076	90	89	89	0.000	0.000	13	77	0	0	14	75	0	0	100	1	
2	2	7	04: C-19   LM00001269	lmo1203	6816	6839	100	51	52	6	46	46	5	53	24	0	81	73	36	18	18	3	89	82	0	0	0	0	0	0	0	0	0	0	0	0	0	0	0	0	0	0	0	0	0	0	0	0	0	0	0.000	0.000	0.000	0.000	0.000	0.000	0.000	0.000	0.000	0.000	0.000	0.000	0.000	0.000	283	1076	68	61	61	0.000	0.000	5	63	0	0	6	55	0	0	100	1	
2	3	7	04: C-22   LM00001272	lmo1206	7066	6839	100	54	55	9	47	47	6	58	28	0	82	78	37	18	19	6	86	81	0	0	0	0	0	0	0	0	0	0	0	0	0	0	0	0	0	0	0	0	0	0	0	0	0	0	0.000	0.000	0.000	0.000	0.000	0.000	0.000	0.000	0.000	0.000	0.000	0.000	0.000	0.000	283	1076	71	68	68	0.000	0.000	7	64	0	0	8	60	0	0	100	1	
2	4	7	04: G-01   LM00000368	lmo1281	7316	6839	100	117	110	40	46	47	5	90	84	0	148	125	62	17	17	4	95	89	0	0	0	0	0	0	0	0	0	0	0	0	0	0	0	0	0	0	0	0	0	0	0	0	0	0	0.000	0.000	0.000	0.000	0.000	0.000	0.000	0.000	0.000	0.000	0.000	0.000	0.000	0.000	283	1076	202	172	172	0.000	0.000	71	131	0	0	64	108	0	0	100	1	
2	5	7	04: G-04   LM00001314	lmo1284	7566	6839	100	58	58	9	46	47	6	76	52	0	76	70	37	17	17	3	88	79	0	0	0	0	0	0	0	0	0	0	0	0	0	0	0	0	0	0	0	0	0	0	0	0	0	0	0.000	0.000	0.000	0.000	0.000	0.000	0.000	0.000	0.000	0.000	0.000	0.000	0.000	0.000	283	1076	71	65	65	0.000	0.000	12	59	0	0	12	53	0	0	100	1	
2	6	7	04: G-07   LM00001316	lmo1287	7816	6839	100	211	185	115	46	47	6	84	73	0	291	221	159	17	18	7	77	72	0	0	0	0	0	0	0	0	0	0	0	0	0	0	0	0	0	0	0	0	0	0	0	0	0	0	0.000	0.000	0.000	0.000	0.000	0.000	0.000	0.000	0.000	0.000	0.000	0.000	0.000	0.000	283	1076	439	343	343	0.000	0.000	165	274	0	0	139	204	0	0	100	1	
2	7	7	04: G-10   LM00002484	lmo1290	8066	6839	100	54	54	7	47	47	4	61	41	0	79	79	36	17	17	3	96	92	0	0	0	0	0	0	0	0	0	0	0	0	0	0	0	0	0	0	0	0	0	0	0	0	0	0	0.000	0.000	0.000	0.000	0.000	0.000	0.000	0.000	0.000	0.000	0.000	0.000	0.000	0.000	283	1076	69	69	69	0.000	0.000	7	62	0	0	7	62	0	0	100	1	
2	8	7	04: G-13   LM00001318	lmo1293	8316	6839	100	1639	1262	753	46	46	5	97	96	0	2292	1735	1136	17	17	3	96	94	0	0	0	0	0	0	0	0	0	0	0	0	0	0	0	0	0	0	0	0	0	0	0	0	0	0	0.000	0.000	0.000	0.000	0.000	0.000	0.000	0.000	0.000	0.000	0.000	0.000	0.000	0.000	283	1076	3868	2934	2934	0.000	0.000	1593	2275	0	0	1216	1718	0	0	100	1	
2	9	7	04: G-16   LM00001320	lmo1296	8566	6839	100	59	59	9	46	47	6	80	54	0	80	72	31	17	18	9	82	78	0	0	0	0	0	0	0	0	0	0	0	0	0	0	0	0	0	0	0	0	0	0	0	0	0	0	0.000	0.000	0.000	0.000	0.000	0.000	0.000	0.000	0.000	0.000	0.000	0.000	0.000	0.000	283	1076	76	68	68	0.000	0.000	13	63	0	0	13	55	0	0	100	1	
2	10	7	04: G-19   LM00000372	lmo1299	8816	6839	100	452	360	195	46	47	5	90	86	0	712	539	351	16	17	3	94	89	0	0	0	0	0	0	0	0	0	0	0	0	0	0	0	0	0	0	0	0	0	0	0	0	0	0	0.000	0.000	0.000	0.000	0.000	0.000	0.000	0.000	0.000	0.000	0.000	0.000	0.000	0.000	283	1076	1102	837	837	0.000	0.000	406	696	0	0	314	523	0	0	100	1	
2	11	7	04: G-22   LM00001321	lmo1302	9066	6839	100	202	173	84	46	47	5	94	87	0	220	187	114	16	17	4	84	80	0	0	0	0	0	0	0	0	0	0	0	0	0	0	0	0	0	0	0	0	0	0	0	0	0	0	0.000	0.000	0.000	0.000	0.000	0.000	0.000	0.000	0.000	0.000	0.000	0.000	0.000	0.000	283	1076	360	298	298	0.000	0.000	156	204	0	0	127	171	0	0	100	1	
2	12	7	04: K-01   LM00001361	lmo1377	9316	6839	100	282	227	127	45	46	5	92	84	0	234	185	118	16	16	3	89	81	0	0	0	0	0	0	0	0	0	0	0	0	0	0	0	0	0	0	0	0	0	0	0	0	0	0	0.000	0.000	0.000	0.000	0.000	0.000	0.000	0.000	0.000	0.000	0.000	0.000	0.000	0.000	283	1076	455	351	351	0.000	0.000	237	218	0	0	182	169	0	0	100	1	
2	13	7	04: K-04   LM00001363	lmo1380	9566	6839	100	301	249	135	45	46	5	92	88	0	224	176	104	16	16	3	92	89	0	0	0	0	0	0	0	0	0	0	0	0	0	0	0	0	0	0	0	0	0	0	0	0	0	0	0.000	0.000	0.000	0.000	0.000	0.000	0.000	0.000	0.000	0.000	0.000	0.000	0.000	0.000	283	1076	464	364	364	0.000	0.000	256	208	0	0	204	160	0	0	100	1	
2	14	7	04: K-07   LM00001365	lmo1383	9816	6839	100	49	50	6	46	47	7	33	7	0	62	53	21	17	19	9	78	75	0	0	0	0	0	0	0	0	0	0	0	0	0	0	0	0	0	0	0	0	0	0	0	0	0	0	0.000	0.000	0.000	0.000	0.000	0.000	0.000	0.000	0.000	0.000	0.000	0.000	0.000	0.000	283	1076	48	40	40	0.000	0.000	3	45	0	0	4	36	0	0	100	1	
2	15	7	04: K-10   LM00001367	lmo1386	10066	6839	100	52	52	7	46	47	6	44	18	0	60	52	21	17	18	7	79	75	0	0	0	0	0	0	0	0	0	0	0	0	0	0	0	0	0	0	0	0	0	0	0	0	0	0	0.000	0.000	0.000	0.000	0.000	0.000	0.000	0.000	0.000	0.000	0.000	0.000	0.000	0.000	283	1076	49	41	41	0.000	0.000	6	43	0	0	6	35	0	0	100	1	
2	16	7	04: K-13   LM00000391	lmo1389	10316	6839	100	289	256	132	45	48	15	86	82	0	250	201	117	16	19	19	84	75	0	0	0	0	0	0	0	0	0	0	0	0	0	0	0	0	0	0	0	0	0	0	0	0	0	0	0.000	0.000	0.000	0.000	0.000	0.000	0.000	0.000	0.000	0.000	0.000	0.000	0.000	0.000	283	1076	478	396	396	0.000	0.000	244	234	0	0	211	185	0	0	100	1	
2	17	7	04: K-16   LM00001368	lmo1392	10566	6839	100	111	103	44	45	45	4	85	79	0	142	117	74	16	16	3	84	81	0	0	0	0	0	0	0	0	0	0	0	0	0	0	0	0	0	0	0	0	0	0	0	0	0	0	0.000	0.000	0.000	0.000	0.000	0.000	0.000	0.000	0.000	0.000	0.000	0.000	0.000	0.000	283	1076	192	159	159	0.000	0.000	66	126	0	0	58	101	0	0	100	1	
2	1	8	04: K-19   LM00001370	lmo1395	6566	7089	100	349	289	191	47	47	5	91	84	0	386	300	194	18	19	5	89	83	0	0	0	0	0	0	0	0	0	0	0	0	0	0	0	0	0	0	0	0	0	0	0	0	0	0	0.000	0.000	0.000	0.000	0.000	0.000	0.000	0.000	0.000	0.000	0.000	0.000	0.000	0.000	283	1076	670	524	524	0.000	0.000	302	368	0	0	242	282	0	0	100	1	
2	2	8	04: K-22   LM00001372	lmo1398	6816	7089	100	438	340	207	46	47	8	88	81	0	420	326	210	17	18	6	90	85	0	0	0	0	0	0	0	0	0	0	0	0	0	0	0	0	0	0	0	0	0	0	0	0	0	0	0.000	0.000	0.000	0.000	0.000	0.000	0.000	0.000	0.000	0.000	0.000	0.000	0.000	0.000	283	1076	795	603	603	0.000	0.000	392	403	0	0	294	309	0	0	100	1	
2	3	8	04: O-01   LM00000408	lmo1473	7066	7089	100	3277	2622	1756	46	46	5	100	98	0	1762	1368	921	17	18	5	95	86	0	0	0	0	0	0	0	0	0	0	0	0	0	0	0	0	0	0	0	0	0	0	0	0	0	0	0.000	0.000	0.000	0.000	0.000	0.000	0.000	0.000	0.000	0.000	0.000	0.000	0.000	0.000	283	1076	4976	3927	3927	0.000	0.000	3231	1745	0	0	2576	1351	0	0	100	1	
2	4	8	04: O-04   LM00001421	lmo1476	7316	7089	100	54	54	6	46	47	5	68	36	0	80	74	32	17	18	4	89	87	0	0	0	0	0	0	0	0	0	0	0	0	0	0	0	0	0	0	0	0	0	0	0	0	0	0	0.000	0.000	0.000	0.000	0.000	0.000	0.000	0.000	0.000	0.000	0.000	0.000	0.000	0.000	283	1076	71	65	65	0.000	0.000	8	63	0	0	8	57	0	0	100	1	
2	5	8	04: O-07   LM00000411	lmo1479	7566	7089	100	163	144	61	46	46	5	92	84	0	160	135	75	17	17	4	87	82	0	0	0	0	0	0	0	0	0	0	0	0	0	0	0	0	0	0	0	0	0	0	0	0	0	0	0.000	0.000	0.000	0.000	0.000	0.000	0.000	0.000	0.000	0.000	0.000	0.000	0.000	0.000	283	1076	260	216	216	0.000	0.000	117	143	0	0	98	118	0	0	100	1	
2	6	8	04: O-10   LM00002525	lmo1482	7816	7089	100	113	102	30	46	46	5	90	87	0	114	103	41	16	17	3	97	94	0	0	0	0	0	0	0	0	0	0	0	0	0	0	0	0	0	0	0	0	0	0	0	0	0	0	0.000	0.000	0.000	0.000	0.000	0.000	0.000	0.000	0.000	0.000	0.000	0.000	0.000	0.000	283	1076	165	143	143	0.000	0.000	67	98	0	0	56	87	0	0	100	1	
2	7	8	04: O-13   LM00001423	lmo1485	8066	7089	100	55	56	8	46	47	5	74	48	0	81	78	36	17	17	3	94	91	0	0	0	0	0	0	0	0	0	0	0	0	0	0	0	0	0	0	0	0	0	0	0	0	0	0	0.000	0.000	0.000	0.000	0.000	0.000	0.000	0.000	0.000	0.000	0.000	0.000	0.000	0.000	283	1076	73	71	71	0.000	0.000	9	64	0	0	10	61	0	0	100	1	
2	8	8	04: O-16   LM00001425	lmo1488	8316	7089	100	176	154	69	47	46	5	90	83	0	251	205	118	17	17	3	92	88	0	0	0	0	0	0	0	0	0	0	0	0	0	0	0	0	0	0	0	0	0	0	0	0	0	0	0.000	0.000	0.000	0.000	0.000	0.000	0.000	0.000	0.000	0.000	0.000	0.000	0.000	0.000	283	1076	363	295	295	0.000	0.000	129	234	0	0	107	188	0	0	100	1	
2	9	8	04: O-19   LM00001426	lmo1491	8566	7089	100	68	69	16	45	46	4	87	83	0	88	79	36	17	17	3	86	83	0	0	0	0	0	0	0	0	0	0	0	0	0	0	0	0	0	0	0	0	0	0	0	0	0	0	0.000	0.000	0.000	0.000	0.000	0.000	0.000	0.000	0.000	0.000	0.000	0.000	0.000	0.000	283	1076	94	86	86	0.000	0.000	23	71	0	0	24	62	0	0	100	1	
2	10	8	04: O-22   LM00002529	lmo1494	8816	7089	100	54	56	8	46	47	5	72	46	0	74	66	28	16	17	5	91	83	0	0	0	0	0	0	0	0	0	0	0	0	0	0	0	0	0	0	0	0	0	0	0	0	0	0	0.000	0.000	0.000	0.000	0.000	0.000	0.000	0.000	0.000	0.000	0.000	0.000	0.000	0.000	283	1076	66	60	60	0.000	0.000	8	58	0	0	10	50	0	0	100	1	
2	11	8	05: C-01   LM00001469	lmo1565	9066	7089	100	61	61	11	45	46	4	85	73	0	72	60	29	16	16	3	81	76	0	0	0	0	0	0	0	0	0	0	0	0	0	0	0	0	0	0	0	0	0	0	0	0	0	0	0.000	0.000	0.000	0.000	0.000	0.000	0.000	0.000	0.000	0.000	0.000	0.000	0.000	0.000	283	1076	72	60	60	0.000	0.000	16	56	0	0	16	44	0	0	100	1	
2	12	8	05: C-04   LM00001472	lmo1568	9316	7089	100	86	88	29	46	47	8	82	74	0	87	77	34	16	17	4	92	89	0	0	0	0	0	0	0	0	0	0	0	0	0	0	0	0	0	0	0	0	0	0	0	0	0	0	0.000	0.000	0.000	0.000	0.000	0.000	0.000	0.000	0.000	0.000	0.000	0.000	0.000	0.000	283	1076	111	103	103	0.000	0.000	40	71	0	0	42	61	0	0	100	1	
2	13	8	05: C-07   LM00000435	lmo1571	9566	7089	100	732	587	355	47	47	7	96	89	0	702	556	339	16	16	3	90	88	0	0	0	0	0	0	0	0	0	0	0	0	0	0	0	0	0	0	0	0	0	0	0	0	0	0	0.000	0.000	0.000	0.000	0.000	0.000	0.000	0.000	0.000	0.000	0.000	0.000	0.000	0.000	283	1076	1371	1080	1080	0.000	0.000	685	686	0	0	540	540	0	0	100	1	
2	14	8	05: C-10   LM00000436	lmo1574	9816	7089	100	117	107	39	45	46	5	90	84	0	98	82	39	16	17	3	89	85	0	0	0	0	0	0	0	0	0	0	0	0	0	0	0	0	0	0	0	0	0	0	0	0	0	0	0.000	0.000	0.000	0.000	0.000	0.000	0.000	0.000	0.000	0.000	0.000	0.000	0.000	0.000	283	1076	154	128	128	0.000	0.000	72	82	0	0	62	66	0	0	100	1	
2	15	8	05: C-13   LM00000437	lmo1577	10066	7089	100	178	151	78	46	47	5	85	79	0	127	101	61	17	18	5	77	73	0	0	0	0	0	0	0	0	0	0	0	0	0	0	0	0	0	0	0	0	0	0	0	0	0	0	0.000	0.000	0.000	0.000	0.000	0.000	0.000	0.000	0.000	0.000	0.000	0.000	0.000	0.000	283	1076	242	189	189	0.000	0.000	132	110	0	0	105	84	0	0	100	1	
2	16	8	05: C-16   LM00001480	lmo1580	10316	7089	100	58	60	11	46	46	5	77	54	0	66	58	25	16	16	4	84	81	0	0	0	0	0	0	0	0	0	0	0	0	0	0	0	0	0	0	0	0	0	0	0	0	0	0	0.000	0.000	0.000	0.000	0.000	0.000	0.000	0.000	0.000	0.000	0.000	0.000	0.000	0.000	283	1076	62	56	56	0.000	0.000	12	50	0	0	14	42	0	0	100	1	
2	17	8	05: C-19   LM00000440	lmo1583	10566	7089	100	250	211	107	46	46	5	95	86	0	491	392	246	16	16	3	89	87	0	0	0	0	0	0	0	0	0	0	0	0	0	0	0	0	0	0	0	0	0	0	0	0	0	0	0.000	0.000	0.000	0.000	0.000	0.000	0.000	0.000	0.000	0.000	0.000	0.000	0.000	0.000	283	1076	679	541	541	0.000	0.000	204	475	0	0	165	376	0	0	100	1	
2	1	9	05: C-22   LM00000442	lmo1586	6566	7339	100	535	417	269	46	46	4	95	89	0	392	314	208	17	18	4	93	85	0	0	0	0	0	0	0	0	0	0	0	0	0	0	0	0	0	0	0	0	0	0	0	0	0	0	0.000	0.000	0.000	0.000	0.000	0.000	0.000	0.000	0.000	0.000	0.000	0.000	0.000	0.000	283	1076	864	668	668	0.000	0.000	489	375	0	0	371	297	0	0	100	1	
2	2	9	05: G-01   LM00001523	lmo1661	6816	7339	100	50	52	7	46	46	5	40	22	0	74	69	33	17	17	4	89	81	0	0	0	0	0	0	0	0	0	0	0	0	0	0	0	0	0	0	0	0	0	0	0	0	0	0	0.000	0.000	0.000	0.000	0.000	0.000	0.000	0.000	0.000	0.000	0.000	0.000	0.000	0.000	283	1076	61	58	58	0.000	0.000	4	57	0	0	6	52	0	0	100	1	
2	3	9	05: G-04   LM00001525	lmo1664	7066	7339	100	52	52	5	45	47	6	57	16	0	74	68	31	17	18	5	86	82	0	0	0	0	0	0	0	0	0	0	0	0	0	0	0	0	0	0	0	0	0	0	0	0	0	0	0.000	0.000	0.000	0.000	0.000	0.000	0.000	0.000	0.000	0.000	0.000	0.000	0.000	0.000	283	1076	64	58	58	0.000	0.000	7	57	0	0	7	51	0	0	100	1	
2	4	9	05: G-07   LM00001527	lmo1667	7316	7339	100	55	56	7	46	48	11	35	8	0	66	61	26	17	19	19	76	66	0	0	0	0	0	0	0	0	0	0	0	0	0	0	0	0	0	0	0	0	0	0	0	0	0	0	0.000	0.000	0.000	0.000	0.000	0.000	0.000	0.000	0.000	0.000	0.000	0.000	0.000	0.000	283	1076	58	54	54	0.000	0.000	9	49	0	0	10	44	0	0	100	1	
2	5	9	05: G-10   LM00002563	lmo1670	7566	7339	100	56	57	9	44	45	5	80	60	0	78	73	36	17	17	4	88	81	0	0	0	0	0	0	0	0	0	0	0	0	0	0	0	0	0	0	0	0	0	0	0	0	0	0	0.000	0.000	0.000	0.000	0.000	0.000	0.000	0.000	0.000	0.000	0.000	0.000	0.000	0.000	283	1076	73	69	69	0.000	0.000	12	61	0	0	13	56	0	0	100	1	
2	6	9	05: G-13   LM00000456	lmo1673	7816	7339	100	681	548	344	47	47	5	93	92	0	1034	786	519	16	16	3	95	91	0	0	0	0	0	0	0	0	0	0	0	0	0	0	0	0	0	0	0	0	0	0	0	0	0	0	0.000	0.000	0.000	0.000	0.000	0.000	0.000	0.000	0.000	0.000	0.000	0.000	0.000	0.000	283	1076	1652	1271	1271	0.000	0.000	634	1018	0	0	501	770	0	0	100	1	
2	7	9	05: G-16   LM00000457	lmo1676	8066	7339	100	257	217	117	47	47	5	89	84	0	245	205	125	16	17	3	89	85	0	0	0	0	0	0	0	0	0	0	0	0	0	0	0	0	0	0	0	0	0	0	0	0	0	0	0.000	0.000	0.000	0.000	0.000	0.000	0.000	0.000	0.000	0.000	0.000	0.000	0.000	0.000	283	1076	439	359	359	0.000	0.000	210	229	0	0	170	189	0	0	100	1	
2	8	9	05: G-19   LM00001534	lmo1679	8316	7339	100	53	55	10	46	46	7	52	26	0	78	75	38	17	18	12	77	72	0	0	0	0	0	0	0	0	0	0	0	0	0	0	0	0	0	0	0	0	0	0	0	0	0	0	0.000	0.000	0.000	0.000	0.000	0.000	0.000	0.000	0.000	0.000	0.000	0.000	0.000	0.000	283	1076	68	67	67	0.000	0.000	7	61	0	0	9	58	0	0	100	1	
2	9	9	05: G-22   LM00001537	lmo1682	8566	7339	100	56	57	8	46	47	10	53	13	0	66	63	25	16	17	12	84	80	0	0	0	0	0	0	0	0	0	0	0	0	0	0	0	0	0	0	0	0	0	0	0	0	0	0	0.000	0.000	0.000	0.000	0.000	0.000	0.000	0.000	0.000	0.000	0.000	0.000	0.000	0.000	283	1076	60	58	58	0.000	0.000	10	50	0	0	11	47	0	0	100	1	
2	10	9	05: K-01   LM00001581	lmo1757	8816	7339	100	253	221	114	47	48	11	84	76	0	270	221	121	16	18	17	85	80	0	0	0	0	0	0	0	0	0	0	0	0	0	0	0	0	0	0	0	0	0	0	0	0	0	0	0.000	0.000	0.000	0.000	0.000	0.000	0.000	0.000	0.000	0.000	0.000	0.000	0.000	0.000	283	1076	460	379	379	0.000	0.000	206	254	0	0	174	205	0	0	100	1	
2	11	9	05: K-04   LM00001583	lmo1760	9066	7339	100	53	53	5	45	46	4	76	49	0	66	58	21	16	16	3	92	90	0	0	0	0	0	0	0	0	0	0	0	0	0	0	0	0	0	0	0	0	0	0	0	0	0	0	0.000	0.000	0.000	0.000	0.000	0.000	0.000	0.000	0.000	0.000	0.000	0.000	0.000	0.000	283	1076	58	50	50	0.000	0.000	8	50	0	0	8	42	0	0	100	1	
2	12	9	05: K-07   LM00001586	lmo1763	9316	7339	100	107	101	40	46	47	5	86	78	0	93	80	43	16	16	3	83	81	0	0	0	0	0	0	0	0	0	0	0	0	0	0	0	0	0	0	0	0	0	0	0	0	0	0	0.000	0.000	0.000	0.000	0.000	0.000	0.000	0.000	0.000	0.000	0.000	0.000	0.000	0.000	283	1076	138	119	119	0.000	0.000	61	77	0	0	55	64	0	0	100	1	
2	13	9	05: K-10   LM00002577	lmo1766	9566	7339	100	49	49	4	46	46	5	40	7	0	61	52	23	16	16	3	80	76	0	0	0	0	0	0	0	0	0	0	0	0	0	0	0	0	0	0	0	0	0	0	0	0	0	0	0.000	0.000	0.000	0.000	0.000	0.000	0.000	0.000	0.000	0.000	0.000	0.000	0.000	0.000	283	1076	48	39	39	0.000	0.000	3	45	0	0	3	36	0	0	100	1	
2	14	9	05: K-13   LM00000479	lmo1769	9816	7339	100	113	111	47	46	47	7	85	75	0	111	91	53	16	17	5	80	76	0	0	0	0	0	0	0	0	0	0	0	0	0	0	0	0	0	0	0	0	0	0	0	0	0	0	0.000	0.000	0.000	0.000	0.000	0.000	0.000	0.000	0.000	0.000	0.000	0.000	0.000	0.000	283	1076	162	140	140	0.000	0.000	67	95	0	0	65	75	0	0	100	1	
2	15	9	05: K-16   LM00001591	lmo1772	10066	7339	100	81	79	21	45	46	4	89	83	0	91	78	36	17	17	4	83	80	0	0	0	0	0	0	0	0	0	0	0	0	0	0	0	0	0	0	0	0	0	0	0	0	0	0	0.000	0.000	0.000	0.000	0.000	0.000	0.000	0.000	0.000	0.000	0.000	0.000	0.000	0.000	283	1076	110	95	95	0.000	0.000	36	74	0	0	34	61	0	0	100	1	
2	16	9	05: K-19   LM00000482	lmo1775	10316	7339	100	94	90	27	46	46	5	91	83	0	74	64	25	16	17	3	91	86	0	0	0	0	0	0	0	0	0	0	0	0	0	0	0	0	0	0	0	0	0	0	0	0	0	0	0.000	0.000	0.000	0.000	0.000	0.000	0.000	0.000	0.000	0.000	0.000	0.000	0.000	0.000	283	1076	106	92	92	0.000	0.000	48	58	0	0	44	48	0	0	100	1	
2	17	9	05: K-22   LM00001594	lmo1778	10566	7339	100	72	71	18	46	47	6	76	70	0	88	73	34	16	17	13	78	74	0	0	0	0	0	0	0	0	0	0	0	0	0	0	0	0	0	0	0	0	0	0	0	0	0	0	0.000	0.000	0.000	0.000	0.000	0.000	0.000	0.000	0.000	0.000	0.000	0.000	0.000	0.000	283	1076	98	82	82	0.000	0.000	26	72	0	0	25	57	0	0	100	1	
2	1	10	05: O-01   LM00001639	lmo1853	6566	7589	100	128	117	49	45	46	4	90	82	0	200	174	99	17	17	3	87	85	0	0	0	0	0	0	0	0	0	0	0	0	0	0	0	0	0	0	0	0	0	0	0	0	0	0	0.000	0.000	0.000	0.000	0.000	0.000	0.000	0.000	0.000	0.000	0.000	0.000	0.000	0.000	283	1076	266	229	229	0.000	0.000	83	183	0	0	72	157	0	0	100	1	
2	2	10	05: O-04   LM00001641	lmo1856	6816	7589	100	123	112	47	45	46	8	82	76	0	138	125	65	17	19	15	80	78	0	0	0	0	0	0	0	0	0	0	0	0	0	0	0	0	0	0	0	0	0	0	0	0	0	0	0.000	0.000	0.000	0.000	0.000	0.000	0.000	0.000	0.000	0.000	0.000	0.000	0.000	0.000	283	1076	199	175	175	0.000	0.000	78	121	0	0	67	108	0	0	100	1	
2	3	10	05: O-07   LM00001644	lmo1859	7066	7589	100	564	474	293	46	46	5	90	86	0	692	567	373	17	18	5	88	81	0	0	0	0	0	0	0	0	0	0	0	0	0	0	0	0	0	0	0	0	0	0	0	0	0	0	0.000	0.000	0.000	0.000	0.000	0.000	0.000	0.000	0.000	0.000	0.000	0.000	0.000	0.000	283	1076	1193	978	978	0.000	0.000	518	675	0	0	428	550	0	0	100	1	
2	4	10	05: O-10   LM00001647	lmo1862	7316	7589	100	219	201	100	45	46	7	92	87	0	261	221	123	17	18	9	85	82	0	0	0	0	0	0	0	0	0	0	0	0	0	0	0	0	0	0	0	0	0	0	0	0	0	0	0.000	0.000	0.000	0.000	0.000	0.000	0.000	0.000	0.000	0.000	0.000	0.000	0.000	0.000	283	1076	418	360	360	0.000	0.000	174	244	0	0	156	204	0	0	100	1	
2	5	10	05: O-13   LM00001650	lmo1865	7566	7589	100	54	55	5	45	46	5	88	44	0	81	80	27	17	18	4	94	93	0	0	0	0	0	0	0	0	0	0	0	0	0	0	0	0	0	0	0	0	0	0	0	0	0	0	0.000	0.000	0.000	0.000	0.000	0.000	0.000	0.000	0.000	0.000	0.000	0.000	0.000	0.000	283	1076	73	73	73	0.000	0.000	9	64	0	0	10	63	0	0	100	1	
2	6	10	05: O-16   LM00001653	lmo1868	7816	7589	100	171	147	75	45	46	5	87	82	0	165	134	74	16	17	6	87	82	0	0	0	0	0	0	0	0	0	0	0	0	0	0	0	0	0	0	0	0	0	0	0	0	0	0	0.000	0.000	0.000	0.000	0.000	0.000	0.000	0.000	0.000	0.000	0.000	0.000	0.000	0.000	283	1076	275	220	220	0.000	0.000	126	149	0	0	102	118	0	0	100	1	
2	7	10	05: O-19   LM00000502	lmo1871	8066	7589	100	74	72	14	46	46	5	89	86	0	87	80	33	16	17	3	91	89	0	0	0	0	0	0	0	0	0	0	0	0	0	0	0	0	0	0	0	0	0	0	0	0	0	0	0.000	0.000	0.000	0.000	0.000	0.000	0.000	0.000	0.000	0.000	0.000	0.000	0.000	0.000	283	1076	99	90	90	0.000	0.000	28	71	0	0	26	64	0	0	100	1	
2	8	10	05: O-22   LM00000503	lmo1874	8316	7589	100	67	67	15	46	47	5	85	71	0	96	87	41	17	17	3	92	86	0	0	0	0	0	0	0	0	0	0	0	0	0	0	0	0	0	0	0	0	0	0	0	0	0	0	0.000	0.000	0.000	0.000	0.000	0.000	0.000	0.000	0.000	0.000	0.000	0.000	0.000	0.000	283	1076	100	91	91	0.000	0.000	21	79	0	0	21	70	0	0	100	1	
2	9	10	06: C-01   LM00001693	lmo1945	8566	7589	100	93	87	28	46	46	5	87	78	0	97	89	41	17	17	4	90	84	0	0	0	0	0	0	0	0	0	0	0	0	0	0	0	0	0	0	0	0	0	0	0	0	0	0	0.000	0.000	0.000	0.000	0.000	0.000	0.000	0.000	0.000	0.000	0.000	0.000	0.000	0.000	283	1076	127	113	113	0.000	0.000	47	80	0	0	41	72	0	0	100	1	
2	10	10	06: C-04   LM00000522	lmo1948	8816	7589	100	55	55	7	47	47	6	65	27	0	67	60	23	17	18	7	87	80	0	0	0	0	0	0	0	0	0	0	0	0	0	0	0	0	0	0	0	0	0	0	0	0	0	0	0.000	0.000	0.000	0.000	0.000	0.000	0.000	0.000	0.000	0.000	0.000	0.000	0.000	0.000	283	1076	58	51	51	0.000	0.000	8	50	0	0	8	43	0	0	100	1	
2	11	10	06: C-07   LM00000523	lmo1951	9066	7589	100	78	75	21	46	47	4	81	76	0	96	83	43	16	16	3	88	83	0	0	0	0	0	0	0	0	0	0	0	0	0	0	0	0	0	0	0	0	0	0	0	0	0	0	0.000	0.000	0.000	0.000	0.000	0.000	0.000	0.000	0.000	0.000	0.000	0.000	0.000	0.000	283	1076	112	96	96	0.000	0.000	32	80	0	0	29	67	0	0	100	1	
2	12	10	06: C-10   LM00001699	lmo1954	9316	7589	100	262	231	117	44	46	5	93	89	0	266	247	138	16	16	3	89	87	0	0	0	0	0	0	0	0	0	0	0	0	0	0	0	0	0	0	0	0	0	0	0	0	0	0	0.000	0.000	0.000	0.000	0.000	0.000	0.000	0.000	0.000	0.000	0.000	0.000	0.000	0.000	283	1076	468	418	418	0.000	0.000	218	250	0	0	187	231	0	0	100	1	
2	13	10	06: C-13   LM00001701	lmo1957	9566	7589	100	54	55	7	46	47	5	72	46	0	63	54	23	16	17	3	83	80	0	0	0	0	0	0	0	0	0	0	0	0	0	0	0	0	0	0	0	0	0	0	0	0	0	0	0.000	0.000	0.000	0.000	0.000	0.000	0.000	0.000	0.000	0.000	0.000	0.000	0.000	0.000	283	1076	55	47	47	0.000	0.000	8	47	0	0	9	38	0	0	100	1	
2	14	10	06: C-16   LM00001704	lmo1960	9816	7589	100	56	56	6	46	47	7	66	30	0	62	59	21	16	17	10	89	84	0	0	0	0	0	0	0	0	0	0	0	0	0	0	0	0	0	0	0	0	0	0	0	0	0	0	0.000	0.000	0.000	0.000	0.000	0.000	0.000	0.000	0.000	0.000	0.000	0.000	0.000	0.000	283	1076	56	53	53	0.000	0.000	10	46	0	0	10	43	0	0	100	1	
2	15	10	06: C-19   LM00000525	lmo1963	10066	7589	100	265	220	124	47	49	11	78	74	0	128	106	60	16	21	19	75	71	0	0	0	0	0	0	0	0	0	0	0	0	0	0	0	0	0	0	0	0	0	0	0	0	0	0	0.000	0.000	0.000	0.000	0.000	0.000	0.000	0.000	0.000	0.000	0.000	0.000	0.000	0.000	283	1076	330	263	263	0.000	0.000	218	112	0	0	173	90	0	0	100	1	
2	16	10	06: C-22   LM00000526	lmo1966	10316	7589	100	154	133	72	46	47	6	75	70	0	338	261	204	16	18	6	75	69	0	0	0	0	0	0	0	0	0	0	0	0	0	0	0	0	0	0	0	0	0	0	0	0	0	0	0.000	0.000	0.000	0.000	0.000	0.000	0.000	0.000	0.000	0.000	0.000	0.000	0.000	0.000	283	1076	430	332	332	0.000	0.000	108	322	0	0	87	245	0	0	100	1	
2	17	10	06: G-01   LM00000547	lmo2041	10566	7589	100	259	216	119	46	46	5	86	80	0	133	110	66	15	16	3	89	82	0	0	0	0	0	0	0	0	0	0	0	0	0	0	0	0	0	0	0	0	0	0	0	0	0	0	0.000	0.000	0.000	0.000	0.000	0.000	0.000	0.000	0.000	0.000	0.000	0.000	0.000	0.000	283	1076	331	265	265	0.000	0.000	213	118	0	0	170	95	0	0	100	1	
2	1	11	06: G-04   LM00001747	lmo2044	6566	7839	100	53	53	7	46	46	5	56	34	0	66	66	28	17	17	4	92	85	0	0	0	0	0	0	0	0	0	0	0	0	0	0	0	0	0	0	0	0	0	0	0	0	0	0	0.000	0.000	0.000	0.000	0.000	0.000	0.000	0.000	0.000	0.000	0.000	0.000	0.000	0.000	283	1076	56	56	56	0.000	0.000	7	49	0	0	7	49	0	0	100	1	
2	2	11	06: G-07   LM00002824	lmo2047	6816	7839	100	1475	1127	713	46	46	5	96	93	0	1771	1349	884	17	18	6	91	88	0	0	0	0	0	0	0	0	0	0	0	0	0	0	0	0	0	0	0	0	0	0	0	0	0	0	0.000	0.000	0.000	0.000	0.000	0.000	0.000	0.000	0.000	0.000	0.000	0.000	0.000	0.000	283	1076	3183	2413	2413	0.000	0.000	1429	1754	0	0	1081	1332	0	0	100	1	
2	3	11	06: G-10   LM00001748	lmo2050	7066	7839	100	266	239	112	47	47	5	95	91	0	102	100	48	17	18	5	92	89	0	0	0	0	0	0	0	0	0	0	0	0	0	0	0	0	0	0	0	0	0	0	0	0	0	0	0.000	0.000	0.000	0.000	0.000	0.000	0.000	0.000	0.000	0.000	0.000	0.000	0.000	0.000	283	1076	304	275	275	0.000	0.000	219	85	0	0	192	83	0	0	100	1	
2	4	11	06: G-13   LM00001751	lmo2053	7316	7839	100	57	57	8	46	47	8	63	24	0	79	75	32	17	18	12	84	80	0	0	0	0	0	0	0	0	0	0	0	0	0	0	0	0	0	0	0	0	0	0	0	0	0	0	0.000	0.000	0.000	0.000	0.000	0.000	0.000	0.000	0.000	0.000	0.000	0.000	0.000	0.000	283	1076	73	69	69	0.000	0.000	11	62	0	0	11	58	0	0	100	1	
2	5	11	06: G-16   LM00001753	lmo2056	7566	7839	100	85	81	22	46	47	7	84	76	0	117	102	47	17	18	11	87	80	0	0	0	0	0	0	0	0	0	0	0	0	0	0	0	0	0	0	0	0	0	0	0	0	0	0	0.000	0.000	0.000	0.000	0.000	0.000	0.000	0.000	0.000	0.000	0.000	0.000	0.000	0.000	283	1076	139	120	120	0.000	0.000	39	100	0	0	35	85	0	0	100	1	
2	6	11	06: G-19   LM00001756	lmo2059	7816	7839	100	51	51	6	45	45	5	63	23	0	61	58	28	16	16	4	88	82	0	0	0	0	0	0	0	0	0	0	0	0	0	0	0	0	0	0	0	0	0	0	0	0	0	0	0.000	0.000	0.000	0.000	0.000	0.000	0.000	0.000	0.000	0.000	0.000	0.000	0.000	0.000	283	1076	51	48	48	0.000	0.000	6	45	0	0	6	42	0	0	100	1	
2	7	11	06: G-22   LM00000551	lmo2062	8066	7839	100	52	53	7	46	47	5	63	33	0	62	60	26	16	17	4	89	84	0	0	0	0	0	0	0	0	0	0	0	0	0	0	0	0	0	0	0	0	0	0	0	0	0	0	0.000	0.000	0.000	0.000	0.000	0.000	0.000	0.000	0.000	0.000	0.000	0.000	0.000	0.000	283	1076	52	51	51	0.000	0.000	6	46	0	0	7	44	0	0	100	1	
2	8	11	06: K-01   LM00001801	lmo2137	8316	7839	100	54	55	8	45	46	5	71	49	0	75	69	34	16	17	3	84	83	0	0	0	0	0	0	0	0	0	0	0	0	0	0	0	0	0	0	0	0	0	0	0	0	0	0	0.000	0.000	0.000	0.000	0.000	0.000	0.000	0.000	0.000	0.000	0.000	0.000	0.000	0.000	283	1076	68	63	63	0.000	0.000	9	59	0	0	10	53	0	0	100	1	
2	9	11	06: K-04   LM00001804	lmo2140	8566	7839	100	53	54	7	46	47	5	61	35	0	67	69	28	17	18	5	92	87	0	0	0	0	0	0	0	0	0	0	0	0	0	0	0	0	0	0	0	0	0	0	0	0	0	0	0.000	0.000	0.000	0.000	0.000	0.000	0.000	0.000	0.000	0.000	0.000	0.000	0.000	0.000	283	1076	57	60	60	0.000	0.000	7	50	0	0	8	52	0	0	100	1	
2	10	11	06: K-07   LM00002639	lmo2143	8816	7839	100	53	53	6	47	47	5	57	31	0	84	73	32	17	18	5	89	84	0	0	0	0	0	0	0	0	0	0	0	0	0	0	0	0	0	0	0	0	0	0	0	0	0	0	0.000	0.000	0.000	0.000	0.000	0.000	0.000	0.000	0.000	0.000	0.000	0.000	0.000	0.000	283	1076	73	62	62	0.000	0.000	6	67	0	0	6	56	0	0	100	1	
2	11	11	06: K-10   LM00000571	lmo2146	9066	7839	100	56	57	8	45	46	4	84	63	0	74	67	26	16	16	3	90	85	0	0	0	0	0	0	0	0	0	0	0	0	0	0	0	0	0	0	0	0	0	0	0	0	0	0	0.000	0.000	0.000	0.000	0.000	0.000	0.000	0.000	0.000	0.000	0.000	0.000	0.000	0.000	283	1076	69	63	63	0.000	0.000	11	58	0	0	12	51	0	0	100	1	
2	12	11	06: K-13   LM00000574	lmo2149	9316	7839	100	77	75	23	46	46	5	79	69	0	96	81	43	16	17	5	82	76	0	0	0	0	0	0	0	0	0	0	0	0	0	0	0	0	0	0	0	0	0	0	0	0	0	0	0.000	0.000	0.000	0.000	0.000	0.000	0.000	0.000	0.000	0.000	0.000	0.000	0.000	0.000	283	1076	111	94	94	0.000	0.000	31	80	0	0	29	65	0	0	100	1	
2	13	11	06: K-16   LM00000576	lmo2152	9566	7839	100	577	507	336	46	47	5	95	92	0	1205	962	672	16	17	4	95	93	0	0	0	0	0	0	0	0	0	0	0	0	0	0	0	0	0	0	0	0	0	0	0	0	0	0	0.000	0.000	0.000	0.000	0.000	0.000	0.000	0.000	0.000	0.000	0.000	0.000	0.000	0.000	283	1076	1720	1407	1407	0.000	0.000	531	1189	0	0	461	946	0	0	100	1	
2	14	11	06: K-19   LM00000579	lmo2155	9816	7839	100	226	193	104	45	45	4	87	82	0	601	467	313	15	16	2	93	90	0	0	0	0	0	0	0	0	0	0	0	0	0	0	0	0	0	0	0	0	0	0	0	0	0	0	0.000	0.000	0.000	0.000	0.000	0.000	0.000	0.000	0.000	0.000	0.000	0.000	0.000	0.000	283	1076	767	600	600	0.000	0.000	181	586	0	0	148	452	0	0	100	1	
2	15	11	06: K-22   LM00001806	lmo2158	10066	7839	100	950	1189	1040	45	45	5	89	82	0	919	767	685	16	16	3	82	73	0	0	0	0	0	0	0	0	0	0	0	0	0	0	0	0	0	0	0	0	0	0	0	0	0	0	0.000	0.000	0.000	0.000	0.000	0.000	0.000	0.000	0.000	0.000	0.000	0.000	0.000	0.000	283	1076	1808	1895	1895	0.000	0.000	905	903	0	0	1144	751	0	0	100	1	
2	16	11	06: O-01   LM00002656	lmo2233	10316	7839	100	87	93	34	45	45	5	91	86	0	88	91	50	16	16	3	97	93	0	0	0	0	0	0	0	0	0	0	0	0	0	0	0	0	0	0	0	0	0	0	0	0	0	0	0.000	0.000	0.000	0.000	0.000	0.000	0.000	0.000	0.000	0.000	0.000	0.000	0.000	0.000	283	1076	114	123	123	0.000	0.000	42	72	0	0	48	75	0	0	100	1	
2	17	11	06: O-04   LM00001847	lmo2236	10566	7839	100	54	55	7	46	46	7	57	25	0	71	60	27	16	35	372	0	0	0	0	0	0	0	0	0	0	0	0	0	0	0	0	0	0	0	0	0	0	0	0	0	0	0	0	0.000	0.000	0.000	0.000	0.000	0.000	0.000	0.000	0.000	0.000	0.000	0.000	0.000	0.000	283	1076	63	53	53	0.000	0.000	8	55	0	0	9	44	0	0	100	1	
2	1	12	06: O-07   LM00002657	lmo2239	6566	8089	100	54	55	7	45	45	6	75	34	0	77	73	35	17	18	5	85	83	0	0	0	0	0	0	0	0	0	0	0	0	0	0	0	0	0	0	0	0	0	0	0	0	0	0	0.000	0.000	0.000	0.000	0.000	0.000	0.000	0.000	0.000	0.000	0.000	0.000	0.000	0.000	283	1076	69	66	66	0.000	0.000	9	60	0	0	10	56	0	0	100	1	
2	2	12	06: O-10   LM00002660	lmo2242	6816	8089	100	53	53	6	45	46	5	68	33	0	69	67	29	17	18	7	87	83	0	0	0	0	0	0	0	0	0	0	0	0	0	0	0	0	0	0	0	0	0	0	0	0	0	0	0.000	0.000	0.000	0.000	0.000	0.000	0.000	0.000	0.000	0.000	0.000	0.000	0.000	0.000	283	1076	60	58	58	0.000	0.000	8	52	0	0	8	50	0	0	100	1	
2	3	12	06: O-13   LM00002662	lmo2245	7066	8089	100	53	54	8	46	46	5	64	36	0	72	71	31	17	18	6	90	83	0	0	0	0	0	0	0	0	0	0	0	0	0	0	0	0	0	0	0	0	0	0	0	0	0	0	0.000	0.000	0.000	0.000	0.000	0.000	0.000	0.000	0.000	0.000	0.000	0.000	0.000	0.000	283	1076	62	62	62	0.000	0.000	7	55	0	0	8	54	0	0	100	1	
2	4	12	06: O-16   LM00000603	lmo2248	7316	8089	100	339	287	148	44	45	5	94	90	0	185	160	80	16	17	3	94	90	0	0	0	0	0	0	0	0	0	0	0	0	0	0	0	0	0	0	0	0	0	0	0	0	0	0	0.000	0.000	0.000	0.000	0.000	0.000	0.000	0.000	0.000	0.000	0.000	0.000	0.000	0.000	283	1076	464	387	387	0.000	0.000	295	169	0	0	243	144	0	0	100	1	
2	5	12	06: O-19   LM00001853	lmo2251	7566	8089	100	139	130	61	46	46	5	86	81	0	97	87	44	16	18	5	87	80	0	0	0	0	0	0	0	0	0	0	0	0	0	0	0	0	0	0	0	0	0	0	0	0	0	0	0.000	0.000	0.000	0.000	0.000	0.000	0.000	0.000	0.000	0.000	0.000	0.000	0.000	0.000	283	1076	174	155	155	0.000	0.000	93	81	0	0	84	71	0	0	100	1	
2	6	12	06: O-22   LM00000605	lmo2254	7816	8089	100	60	63	13	45	46	5	89	72	0	75	71	30	16	16	3	94	90	0	0	0	0	0	0	0	0	0	0	0	0	0	0	0	0	0	0	0	0	0	0	0	0	0	0	0.000	0.000	0.000	0.000	0.000	0.000	0.000	0.000	0.000	0.000	0.000	0.000	0.000	0.000	283	1076	74	73	73	0.000	0.000	15	59	0	0	18	55	0	0	100	1	
2	7	12	07: C-01   LM00002695	lmo2325	8066	8089	100	51	52	6	46	47	7	41	11	0	64	62	29	16	17	3	89	83	0	0	0	0	0	0	0	0	0	0	0	0	0	0	0	0	0	0	0	0	0	0	0	0	0	0	0.000	0.000	0.000	0.000	0.000	0.000	0.000	0.000	0.000	0.000	0.000	0.000	0.000	0.000	283	1076	53	52	52	0.000	0.000	5	48	0	0	6	46	0	0	100	1	
2	8	12	07: C-04   LM00002697	lmo2328	8316	8089	100	51	51	5	45	45	4	63	29	0	59	58	25	16	16	3	90	84	0	0	0	0	0	0	0	0	0	0	0	0	0	0	0	0	0	0	0	0	0	0	0	0	0	0	0.000	0.000	0.000	0.000	0.000	0.000	0.000	0.000	0.000	0.000	0.000	0.000	0.000	0.000	283	1076	49	48	48	0.000	0.000	6	43	0	0	6	42	0	0	100	1	
2	9	12	07: C-07   LM00002699	lmo2331	8566	8089	100	50	51	5	46	46	5	49	18	0	67	66	29	16	17	4	88	83	0	0	0	0	0	0	0	0	0	0	0	0	0	0	0	0	0	0	0	0	0	0	0	0	0	0	0.000	0.000	0.000	0.000	0.000	0.000	0.000	0.000	0.000	0.000	0.000	0.000	0.000	0.000	283	1076	55	55	55	0.000	0.000	4	51	0	0	5	50	0	0	100	1	
2	10	12	07: C-10   LM00001874	lmo2334	8816	8089	100	169	148	57	47	49	15	83	78	0	131	119	53	17	22	34	81	78	0	0	0	0	0	0	0	0	0	0	0	0	0	0	0	0	0	0	0	0	0	0	0	0	0	0	0.000	0.000	0.000	0.000	0.000	0.000	0.000	0.000	0.000	0.000	0.000	0.000	0.000	0.000	283	1076	236	203	203	0.000	0.000	122	114	0	0	101	102	0	0	100	1	
2	11	12	07: C-13   LM00000623	lmo2337	9066	8089	100	294	256	123	47	47	6	89	87	0	299	253	131	17	17	4	91	88	0	0	0	0	0	0	0	0	0	0	0	0	0	0	0	0	0	0	0	0	0	0	0	0	0	0	0.000	0.000	0.000	0.000	0.000	0.000	0.000	0.000	0.000	0.000	0.000	0.000	0.000	0.000	283	1076	529	445	445	0.000	0.000	247	282	0	0	209	236	0	0	100	1	
2	12	12	07: C-16   LM00001879	lmo2340	9316	8089	100	342	296	153	47	47	5	86	82	0	193	173	93	16	17	3	92	87	0	0	0	0	0	0	0	0	0	0	0	0	0	0	0	0	0	0	0	0	0	0	0	0	0	0	0.000	0.000	0.000	0.000	0.000	0.000	0.000	0.000	0.000	0.000	0.000	0.000	0.000	0.000	283	1076	472	406	406	0.000	0.000	295	177	0	0	249	157	0	0	100	1	
2	13	12	07: C-19   LM00002700	lmo2343	9566	8089	100	53	53	6	47	47	5	57	29	0	78	67	28	16	16	3	90	82	0	0	0	0	0	0	0	0	0	0	0	0	0	0	0	0	0	0	0	0	0	0	0	0	0	0	0.000	0.000	0.000	0.000	0.000	0.000	0.000	0.000	0.000	0.000	0.000	0.000	0.000	0.000	283	1076	68	57	57	0.000	0.000	6	62	0	0	6	51	0	0	100	1	
2	14	12	07: C-22   LM00001882	lmo2346	9816	8089	100	57	57	8	46	46	4	84	63	0	78	68	26	16	17	3	93	88	0	0	0	0	0	0	0	0	0	0	0	0	0	0	0	0	0	0	0	0	0	0	0	0	0	0	0.000	0.000	0.000	0.000	0.000	0.000	0.000	0.000	0.000	0.000	0.000	0.000	0.000	0.000	283	1076	73	63	63	0.000	0.000	11	62	0	0	11	52	0	0	100	1	
2	15	12	07: G-01   LM00002718	lmo2421	10066	8089	100	180	160	65	45	46	5	94	90	0	139	124	62	16	17	4	89	86	0	0	0	0	0	0	0	0	0	0	0	0	0	0	0	0	0	0	0	0	0	0	0	0	0	0	0.000	0.000	0.000	0.000	0.000	0.000	0.000	0.000	0.000	0.000	0.000	0.000	0.000	0.000	283	1076	258	223	223	0.000	0.000	135	123	0	0	115	108	0	0	100	1	
2	16	12	07: G-04   LM00002719	lmo2424	10316	8089	100	55	58	13	45	46	4	71	54	0	68	64	26	15	16	3	93	90	0	0	0	0	0	0	0	0	0	0	0	0	0	0	0	0	0	0	0	0	0	0	0	0	0	0	0.000	0.000	0.000	0.000	0.000	0.000	0.000	0.000	0.000	0.000	0.000	0.000	0.000	0.000	283	1076	63	62	62	0.000	0.000	10	53	0	0	13	49	0	0	100	1	
2	17	12	07: G-07   LM00000646	lmo2427	10566	8089	100	141	138	56	45	46	7	91	83	0	124	123	57	15	16	6	95	86	0	0	0	0	0	0	0	0	0	0	0	0	0	0	0	0	0	0	0	0	0	0	0	0	0	0	0.000	0.000	0.000	0.000	0.000	0.000	0.000	0.000	0.000	0.000	0.000	0.000	0.000	0.000	283	1076	205	201	201	0.000	0.000	96	109	0	0	93	108	0	0	100	1	
2	1	13	07: G-10   LM00001923	lmo2430	6566	8339	100	99	99	38	45	46	5	88	82	0	158	143	77	16	17	4	93	87	0	0	0	0	0	0	0	0	0	0	0	0	0	0	0	0	0	0	0	0	0	0	0	0	0	0	0.000	0.000	0.000	0.000	0.000	0.000	0.000	0.000	0.000	0.000	0.000	0.000	0.000	0.000	283	1076	196	181	181	0.000	0.000	54	142	0	0	54	127	0	0	100	1	
2	2	13	07: G-13   LM00001924	lmo2433	6816	8339	100	112	104	33	45	46	5	91	88	0	118	109	51	17	17	4	90	88	0	0	0	0	0	0	0	0	0	0	0	0	0	0	0	0	0	0	0	0	0	0	0	0	0	0	0.000	0.000	0.000	0.000	0.000	0.000	0.000	0.000	0.000	0.000	0.000	0.000	0.000	0.000	283	1076	168	151	151	0.000	0.000	67	101	0	0	59	92	0	0	100	1	
2	3	13	07: G-16   LM00001926	lmo2436	7066	8339	100	52	53	6	46	47	6	53	29	0	68	66	28	17	18	6	84	80	0	0	0	0	0	0	0	0	0	0	0	0	0	0	0	0	0	0	0	0	0	0	0	0	0	0	0.000	0.000	0.000	0.000	0.000	0.000	0.000	0.000	0.000	0.000	0.000	0.000	0.000	0.000	283	1076	57	56	56	0.000	0.000	6	51	0	0	7	49	0	0	100	1	
2	4	13	07: G-19   LM00002723	lmo2439	7316	8339	100	164	147	61	46	46	7	90	83	0	98	86	39	16	17	7	86	81	0	0	0	0	0	0	0	0	0	0	0	0	0	0	0	0	0	0	0	0	0	0	0	0	0	0	0.000	0.000	0.000	0.000	0.000	0.000	0.000	0.000	0.000	0.000	0.000	0.000	0.000	0.000	283	1076	200	171	171	0.000	0.000	118	82	0	0	101	70	0	0	100	1	
2	5	13	07: G-22   LM00001927	lmo2442	7566	8339	100	53	54	8	46	47	8	43	16	0	72	66	38	17	18	7	73	70	0	0	0	0	0	0	0	0	0	0	0	0	0	0	0	0	0	0	0	0	0	0	0	0	0	0	0.000	0.000	0.000	0.000	0.000	0.000	0.000	0.000	0.000	0.000	0.000	0.000	0.000	0.000	283	1076	62	57	57	0.000	0.000	7	55	0	0	8	49	0	0	100	1	
2	6	13	07: K-01   LM00002740	lmo2517	7816	8339	100	84	83	28	46	47	5	83	71	0	100	87	47	16	17	3	85	81	0	0	0	0	0	0	0	0	0	0	0	0	0	0	0	0	0	0	0	0	0	0	0	0	0	0	0.000	0.000	0.000	0.000	0.000	0.000	0.000	0.000	0.000	0.000	0.000	0.000	0.000	0.000	283	1076	122	108	108	0.000	0.000	38	84	0	0	37	71	0	0	100	1	
2	7	13	07: K-04   LM00001968	lmo2520	8066	8339	100	70	69	17	46	46	4	84	72	0	88	77	38	16	17	4	89	82	0	0	0	0	0	0	0	0	0	0	0	0	0	0	0	0	0	0	0	0	0	0	0	0	0	0	0.000	0.000	0.000	0.000	0.000	0.000	0.000	0.000	0.000	0.000	0.000	0.000	0.000	0.000	283	1076	96	84	84	0.000	0.000	24	72	0	0	23	61	0	0	100	1	
2	8	13	07: K-07   LM00002741	lmo2523	8316	8339	100	52	53	5	46	47	5	54	26	0	75	69	27	16	17	4	94	87	0	0	0	0	0	0	0	0	0	0	0	0	0	0	0	0	0	0	0	0	0	0	0	0	0	0	0.000	0.000	0.000	0.000	0.000	0.000	0.000	0.000	0.000	0.000	0.000	0.000	0.000	0.000	283	1076	65	60	60	0.000	0.000	6	59	0	0	7	53	0	0	100	1	
2	9	13	07: K-10   LM00000670	lmo2526	8566	8339	100	379	316	197	46	47	5	89	81	0	336	257	173	16	17	5	83	76	0	0	0	0	0	0	0	0	0	0	0	0	0	0	0	0	0	0	0	0	0	0	0	0	0	0	0.000	0.000	0.000	0.000	0.000	0.000	0.000	0.000	0.000	0.000	0.000	0.000	0.000	0.000	283	1076	653	511	511	0.000	0.000	333	320	0	0	270	241	0	0	100	1	
2	10	13	07: K-13   LM00000672	lmo2529	8816	8339	100	3796	2972	2042	47	47	5	100	99	0	4095	3194	2265	17	18	5	91	85	0	0	0	0	0	0	0	0	0	0	0	0	0	0	0	0	0	0	0	0	0	0	0	0	0	0	0.000	0.000	0.000	0.000	0.000	0.000	0.000	0.000	0.000	0.000	0.000	0.000	0.000	0.000	283	1076	7827	6102	6102	0.000	0.000	3749	4078	0	0	2925	3177	0	0	100	1	
2	11	13	07: K-16   LM00000675	lmo2532	9066	8339	100	668	518	362	46	47	5	95	89	0	535	421	303	17	17	4	85	81	0	0	0	0	0	0	0	0	0	0	0	0	0	0	0	0	0	0	0	0	0	0	0	0	0	0	0.000	0.000	0.000	0.000	0.000	0.000	0.000	0.000	0.000	0.000	0.000	0.000	0.000	0.000	283	1076	1140	876	876	0.000	0.000	622	518	0	0	472	404	0	0	100	1	
2	12	13	07: K-19   LM00000677	lmo2535	9316	8339	100	1808	1419	955	46	46	5	94	90	0	1102	893	608	16	16	4	86	82	0	0	0	0	0	0	0	0	0	0	0	0	0	0	0	0	0	0	0	0	0	0	0	0	0	0	0.000	0.000	0.000	0.000	0.000	0.000	0.000	0.000	0.000	0.000	0.000	0.000	0.000	0.000	283	1076	2848	2250	2250	0.000	0.000	1762	1086	0	0	1373	877	0	0	100	1	
2	13	13	07: K-22   LM00000679	lmo2538	9566	8339	100	310	266	139	47	48	5	88	83	0	201	168	95	16	16	4	86	80	0	0	0	0	0	0	0	0	0	0	0	0	0	0	0	0	0	0	0	0	0	0	0	0	0	0	0.000	0.000	0.000	0.000	0.000	0.000	0.000	0.000	0.000	0.000	0.000	0.000	0.000	0.000	283	1076	448	371	371	0.000	0.000	263	185	0	0	219	152	0	0	100	1	
2	14	13	07: O-01   LM00000701	lmo2613	9816	8339	100	13034	10703	5571	47	47	5	100	100	0	24356	20230	10898	16	17	5	100	100	0	0	0	0	0	0	0	0	0	0	0	0	0	0	0	0	0	0	0	0	0	0	0	0	0	0	0.000	0.000	0.000	0.000	0.000	0.000	0.000	0.000	0.000	0.000	0.000	0.000	0.000	0.000	283	1076	37327	30870	30870	0.000	0.000	12987	24340	0	0	10656	20214	0	0	100	1	
2	15	13	07: O-04   LM00000703	lmo2616	10066	8339	100	14249	10862	6898	46	46	5	100	100	0	27004	20943	13524	16	16	3	98	97	0	0	0	0	0	0	0	0	0	0	0	0	0	0	0	0	0	0	0	0	0	0	0	0	0	0	0.000	0.000	0.000	0.000	0.000	0.000	0.000	0.000	0.000	0.000	0.000	0.000	0.000	0.000	283	1076	41191	31743	31743	0.000	0.000	14203	26988	0	0	10816	20927	0	0	100	1	
2	16	13	07: O-07   LM00000706	lmo2619	10316	8339	100	14788	12534	8537	45	46	5	100	99	0	30616	24867	17594	15	16	3	100	99	0	0	0	0	0	0	0	0	0	0	0	0	0	0	0	0	0	0	0	0	0	0	0	0	0	0	0.000	0.000	0.000	0.000	0.000	0.000	0.000	0.000	0.000	0.000	0.000	0.000	0.000	0.000	283	1076	45344	37341	37341	0.000	0.000	14743	30601	0	0	12489	24852	0	0	100	1	
2	17	13	07: O-10   LM00000709	lmo2622	10566	8339	100	13811	10638	7141	46	47	5	100	100	0	25672	20769	14093	16	16	4	96	94	0	0	0	0	0	0	0	0	0	0	0	0	0	0	0	0	0	0	0	0	0	0	0	0	0	0	0.000	0.000	0.000	0.000	0.000	0.000	0.000	0.000	0.000	0.000	0.000	0.000	0.000	0.000	283	1076	39421	31345	31345	0.000	0.000	13765	25656	0	0	10592	20753	0	0	100	1	
2	1	14	07: O-13   LM00000712	lmo2625	6566	8589	100	9658	7600	5348	48	50	10	100	100	0	20341	15399	10833	17	19	12	100	99	0	0	0	0	0	0	0	0	0	0	0	0	0	0	0	0	0	0	0	0	0	0	0	0	0	0	0.000	0.000	0.000	0.000	0.000	0.000	0.000	0.000	0.000	0.000	0.000	0.000	0.000	0.000	283	1076	29934	22934	22934	0.000	0.000	9610	20324	0	0	7552	15382	0	0	100	1	
2	2	14	07: O-16   LM00000715	lmo2628	6816	8589	100	12808	9791	7286	46	48	16	97	94	0	21952	16503	12556	17	19	16	86	81	0	0	0	0	0	0	0	0	0	0	0	0	0	0	0	0	0	0	0	0	0	0	0	0	0	0	0.000	0.000	0.000	0.000	0.000	0.000	0.000	0.000	0.000	0.000	0.000	0.000	0.000	0.000	283	1076	34697	26231	26231	0.000	0.000	12762	21935	0	0	9745	16486	0	0	100	1	
2	3	14	07: O-19   LM00000718	lmo2631	7066	8589	100	11487	9504	6119	47	48	15	100	100	0	17535	14824	9464	16	19	17	93	91	0	0	0	0	0	0	0	0	0	0	0	0	0	0	0	0	0	0	0	0	0	0	0	0	0	0	0.000	0.000	0.000	0.000	0.000	0.000	0.000	0.000	0.000	0.000	0.000	0.000	0.000	0.000	283	1076	28959	24265	24265	0.000	0.000	11440	17519	0	0	9457	14808	0	0	100	1	
2	4	14	07: O-22   LM00002765	lmo2634	7316	8589	100	52	52	7	46	46	6	51	17	0	54	54	26	16	17	5	85	77	0	0	0	0	0	0	0	0	0	0	0	0	0	0	0	0	0	0	0	0	0	0	0	0	0	0	0.000	0.000	0.000	0.000	0.000	0.000	0.000	0.000	0.000	0.000	0.000	0.000	0.000	0.000	283	1076	44	44	44	0.000	0.000	6	38	0	0	6	38	0	0	100	1	
2	5	14	08: C-01   LM00002039	lmo2705	7566	8589	100	50	52	8	46	46	5	48	26	0	65	65	33	16	16	3	86	82	0	0	0	0	0	0	0	0	0	0	0	0	0	0	0	0	0	0	0	0	0	0	0	0	0	0	0.000	0.000	0.000	0.000	0.000	0.000	0.000	0.000	0.000	0.000	0.000	0.000	0.000	0.000	283	1076	53	55	55	0.000	0.000	4	49	0	0	6	49	0	0	100	1	
2	6	14	08: C-04   LM00000753	lmo2708	7816	8589	100	98	96	30	46	47	6	89	82	0	106	98	45	16	17	4	89	85	0	0	0	0	0	0	0	0	0	0	0	0	0	0	0	0	0	0	0	0	0	0	0	0	0	0	0.000	0.000	0.000	0.000	0.000	0.000	0.000	0.000	0.000	0.000	0.000	0.000	0.000	0.000	283	1076	142	132	132	0.000	0.000	52	90	0	0	50	82	0	0	100	1	
2	7	14	08: C-07   LM00000755	lmo2711	8066	8589	100	68	67	13	47	47	5	88	75	0	114	105	55	16	17	3	89	83	0	0	0	0	0	0	0	0	0	0	0	0	0	0	0	0	0	0	0	0	0	0	0	0	0	0	0.000	0.000	0.000	0.000	0.000	0.000	0.000	0.000	0.000	0.000	0.000	0.000	0.000	0.000	283	1076	119	109	109	0.000	0.000	21	98	0	0	20	89	0	0	100	1	
2	8	14	08: C-10   LM00002770	lmo2714	8316	8589	100	3237	2392	1583	47	47	5	98	95	0	3088	2447	1728	16	16	3	86	82	0	0	0	0	0	0	0	0	0	0	0	0	0	0	0	0	0	0	0	0	0	0	0	0	0	0	0.000	0.000	0.000	0.000	0.000	0.000	0.000	0.000	0.000	0.000	0.000	0.000	0.000	0.000	283	1076	6262	4776	4776	0.000	0.000	3190	3072	0	0	2345	2431	0	0	100	1	
2	9	14	08: C-13   LM00000757	lmo2717	8566	8589	100	559	485	256	47	47	4	95	91	0	1482	1268	737	16	17	5	89	86	0	0	0	0	0	0	0	0	0	0	0	0	0	0	0	0	0	0	0	0	0	0	0	0	0	0	0.000	0.000	0.000	0.000	0.000	0.000	0.000	0.000	0.000	0.000	0.000	0.000	0.000	0.000	283	1076	1978	1690	1690	0.000	0.000	512	1466	0	0	438	1252	0	0	100	1	
2	10	14	08: C-16   LM00002044	lmo2720	8816	8589	100	238	203	90	46	47	5	94	88	0	522	439	235	17	18	7	87	85	0	0	0	0	0	0	0	0	0	0	0	0	0	0	0	0	0	0	0	0	0	0	0	0	0	0	0.000	0.000	0.000	0.000	0.000	0.000	0.000	0.000	0.000	0.000	0.000	0.000	0.000	0.000	283	1076	697	579	579	0.000	0.000	192	505	0	0	157	422	0	0	100	1	
2	11	14	08: C-19   LM00000761	lmo2723	9066	8589	100	181	161	63	47	48	7	89	86	0	196	169	85	16	19	15	82	82	0	0	0	0	0	0	0	0	0	0	0	0	0	0	0	0	0	0	0	0	0	0	0	0	0	0	0.000	0.000	0.000	0.000	0.000	0.000	0.000	0.000	0.000	0.000	0.000	0.000	0.000	0.000	283	1076	314	267	267	0.000	0.000	134	180	0	0	114	153	0	0	100	1	
2	12	14	08: C-22   LM00002045	lmo2726	9316	8589	100	61	62	14	46	46	5	77	65	0	73	66	28	16	17	6	84	80	0	0	0	0	0	0	0	0	0	0	0	0	0	0	0	0	0	0	0	0	0	0	0	0	0	0	0.000	0.000	0.000	0.000	0.000	0.000	0.000	0.000	0.000	0.000	0.000	0.000	0.000	0.000	283	1076	72	66	66	0.000	0.000	15	57	0	0	16	50	0	0	100	1	
2	13	14	08: G-01   LM00000782	lmo2801	9566	8589	100	77	76	20	46	46	5	90	82	0	89	81	36	16	16	3	92	85	0	0	0	0	0	0	0	0	0	0	0	0	0	0	0	0	0	0	0	0	0	0	0	0	0	0	0.000	0.000	0.000	0.000	0.000	0.000	0.000	0.000	0.000	0.000	0.000	0.000	0.000	0.000	283	1076	104	95	95	0.000	0.000	31	73	0	0	30	65	0	0	100	1	
2	14	14	08: G-04   LM00000784	lmo2804	9816	8589	100	65	68	17	46	46	4	86	78	0	119	101	52	16	16	4	84	79	0	0	0	0	0	0	0	0	0	0	0	0	0	0	0	0	0	0	0	0	0	0	0	0	0	0	0.000	0.000	0.000	0.000	0.000	0.000	0.000	0.000	0.000	0.000	0.000	0.000	0.000	0.000	283	1076	122	107	107	0.000	0.000	19	103	0	0	22	85	0	0	100	1	
2	15	14	08: G-07   LM00002797	lmo2807	10066	8589	100	50	50	6	46	46	5	43	18	0	73	60	27	16	16	3	83	77	0	0	0	0	0	0	0	0	0	0	0	0	0	0	0	0	0	0	0	0	0	0	0	0	0	0	0.000	0.000	0.000	0.000	0.000	0.000	0.000	0.000	0.000	0.000	0.000	0.000	0.000	0.000	283	1076	61	48	48	0.000	0.000	4	57	0	0	4	44	0	0	100	1	
2	16	14	08: G-10   LM00000785	lmo2810	10316	8589	100	260	273	178	46	46	5	92	84	0	372	307	205	15	16	3	84	81	0	0	0	0	0	0	0	0	0	0	0	0	0	0	0	0	0	0	0	0	0	0	0	0	0	0	0.000	0.000	0.000	0.000	0.000	0.000	0.000	0.000	0.000	0.000	0.000	0.000	0.000	0.000	283	1076	571	519	519	0.000	0.000	214	357	0	0	227	292	0	0	100	1	
2	17	14	08: G-13   LM00002081	lmo2813	10566	8589	100	54	55	7	46	47	5	71	42	0	65	61	21	16	17	4	92	88	0	0	0	0	0	0	0	0	0	0	0	0	0	0	0	0	0	0	0	0	0	0	0	0	0	0	0.000	0.000	0.000	0.000	0.000	0.000	0.000	0.000	0.000	0.000	0.000	0.000	0.000	0.000	283	1076	57	54	54	0.000	0.000	8	49	0	0	9	45	0	0	100	1	
2	1	15	08: G-16   LM00002083	lmo2816	6566	8839	100	53	55	8	46	47	7	49	9	0	69	73	35	16	17	12	81	80	0	0	0	0	0	0	0	0	0	0	0	0	0	0	0	0	0	0	0	0	0	0	0	0	0	0	0.000	0.000	0.000	0.000	0.000	0.000	0.000	0.000	0.000	0.000	0.000	0.000	0.000	0.000	283	1076	60	66	66	0.000	0.000	7	53	0	0	9	57	0	0	100	1	
2	2	15	08: G-19   LM00000788	lmo2819	6816	8839	100	52	52	7	45	46	5	64	33	0	73	74	42	16	17	4	84	78	0	0	0	0	0	0	0	0	0	0	0	0	0	0	0	0	0	0	0	0	0	0	0	0	0	0	0.000	0.000	0.000	0.000	0.000	0.000	0.000	0.000	0.000	0.000	0.000	0.000	0.000	0.000	283	1076	64	65	65	0.000	0.000	7	57	0	0	7	58	0	0	100	1	
2	3	15	08: G-22   LM00000790	lmo2822	7066	8839	100	57	57	8	46	47	5	74	53	0	74	69	35	16	17	4	84	78	0	0	0	0	0	0	0	0	0	0	0	0	0	0	0	0	0	0	0	0	0	0	0	0	0	0	0.000	0.000	0.000	0.000	0.000	0.000	0.000	0.000	0.000	0.000	0.000	0.000	0.000	0.000	283	1076	69	64	64	0.000	0.000	11	58	0	0	11	53	0	0	100	1	
2	4	15	08: K-01   EMPTY	EMPTY	7316	8839	100	47	47	5	45	46	5	33	6	0	18	20	8	16	16	3	35	20	0	0	0	0	0	0	0	0	0	0	0	0	0	0	0	0	0	0	0	0	0	0	0	0	0	0	0.000	0.000	0.000	0.000	0.000	0.000	0.000	0.000	0.000	0.000	0.000	0.000	0.000	0.000	283	1076	4	6	6	0.000	0.000	2	2	0	0	2	4	0	0	-75	1	
2	5	15	08: K-04   EMPTY	EMPTY	7566	8839	100	47	48	12	46	47	5	22	7	0	16	22	16	16	17	8	21	10	0	0	0	0	0	0	0	0	0	0	0	0	0	0	0	0	0	0	0	0	0	0	0	0	0	0	0.000	0.000	0.000	0.000	0.000	0.000	0.000	0.000	0.000	0.000	0.000	0.000	0.000	0.000	283	1076	1	8	8	0.000	0.000	1	0	0	0	2	6	0	0	-75	1	
2	6	15	08: K-07   EMPTY	EMPTY	7816	8839	100	45	46	4	45	46	5	20	4	0	17	19	7	16	16	3	31	17	0	0	0	0	0	0	0	0	0	0	0	0	0	0	0	0	0	0	0	0	0	0	0	0	0	0	0.000	0.000	0.000	0.000	0.000	0.000	0.000	0.000	0.000	0.000	0.000	0.000	0.000	0.000	283	1076	1	4	4	0.000	0.000	0	1	0	0	1	3	0	0	-75	1	
2	7	15	09: C-01   LM00000020	lmo0044	8066	8839	100	2227	1921	1117	46	46	5	100	97	0	3287	2719	1604	16	17	3	96	90	0	0	0	0	0	0	0	0	0	0	0	0	0	0	0	0	0	0	0	0	0	0	0	0	0	0	0.000	0.000	0.000	0.000	0.000	0.000	0.000	0.000	0.000	0.000	0.000	0.000	0.000	0.000	283	1076	5452	4578	4578	0.000	0.000	2181	3271	0	0	1875	2703	0	0	100	1	
2	8	15	09: C-04   LM00001308	lmo1275	8316	8839	100	88	86	28	46	46	5	84	76	0	100	93	46	16	16	3	93	88	0	0	0	0	0	0	0	0	0	0	0	0	0	0	0	0	0	0	0	0	0	0	0	0	0	0	0.000	0.000	0.000	0.000	0.000	0.000	0.000	0.000	0.000	0.000	0.000	0.000	0.000	0.000	283	1076	126	117	117	0.000	0.000	42	84	0	0	40	77	0	0	100	1	
2	9	15	09: C-07   LM00002819	lmo1469	8566	8839	100	4212	3223	2175	45	46	5	98	94	0	5603	4202	2888	16	16	3	89	86	0	0	0	0	0	0	0	0	0	0	0	0	0	0	0	0	0	0	0	0	0	0	0	0	0	0	0.000	0.000	0.000	0.000	0.000	0.000	0.000	0.000	0.000	0.000	0.000	0.000	0.000	0.000	283	1076	9754	7364	7364	0.000	0.000	4167	5587	0	0	3178	4186	0	0	100	1	
2	10	15	09: C-10   LM00000452	lmo1657	8816	8839	100	806	709	392	47	47	6	94	90	0	723	642	349	16	17	4	93	90	0	0	0	0	0	0	0	0	0	0	0	0	0	0	0	0	0	0	0	0	0	0	0	0	0	0	0.000	0.000	0.000	0.000	0.000	0.000	0.000	0.000	0.000	0.000	0.000	0.000	0.000	0.000	283	1076	1466	1288	1288	0.000	0.000	759	707	0	0	662	626	0	0	100	1	
2	11	15	09: C-13   lmneg01	lmneg01	9066	8839	100	54	54	7	46	47	6	58	17	0	75	76	31	16	18	9	92	86	0	0	0	0	0	0	0	0	0	0	0	0	0	0	0	0	0	0	0	0	0	0	0	0	0	0	0.000	0.000	0.000	0.000	0.000	0.000	0.000	0.000	0.000	0.000	0.000	0.000	0.000	0.000	283	1076	67	68	68	0.000	0.000	8	59	0	0	8	60	0	0	100	1	
2	12	15	09: C-16   lmneg04	lmneg04	9316	8839	100	53	53	6	46	47	5	53	26	0	66	61	28	16	17	4	83	81	0	0	0	0	0	0	0	0	0	0	0	0	0	0	0	0	0	0	0	0	0	0	0	0	0	0	0.000	0.000	0.000	0.000	0.000	0.000	0.000	0.000	0.000	0.000	0.000	0.000	0.000	0.000	283	1076	57	52	52	0.000	0.000	7	50	0	0	7	45	0	0	100	1	
2	13	15	09: C-19   lmneg07	lmneg07	9566	8839	100	52	53	6	46	46	5	52	22	0	72	72	27	16	16	3	97	93	0	0	0	0	0	0	0	0	0	0	0	0	0	0	0	0	0	0	0	0	0	0	0	0	0	0	0.000	0.000	0.000	0.000	0.000	0.000	0.000	0.000	0.000	0.000	0.000	0.000	0.000	0.000	283	1076	62	63	63	0.000	0.000	6	56	0	0	7	56	0	0	100	1	
2	14	15	09: C-22   lmneg10	lmneg10	9816	8839	100	52	51	5	46	46	4	58	28	0	58	54	23	16	16	2	85	84	0	0	0	0	0	0	0	0	0	0	0	0	0	0	0	0	0	0	0	0	0	0	0	0	0	0	0.000	0.000	0.000	0.000	0.000	0.000	0.000	0.000	0.000	0.000	0.000	0.000	0.000	0.000	283	1076	48	43	43	0.000	0.000	6	42	0	0	5	38	0	0	100	1	
2	15	15	09: G-01   LM00000020	lmo0044	10066	8839	100	2548	2137	1131	45	46	5	100	97	0	3528	2997	1599	16	16	3	96	94	0	0	0	0	0	0	0	0	0	0	0	0	0	0	0	0	0	0	0	0	0	0	0	0	0	0	0.000	0.000	0.000	0.000	0.000	0.000	0.000	0.000	0.000	0.000	0.000	0.000	0.000	0.000	283	1076	6015	5073	5073	0.000	0.000	2503	3512	0	0	2092	2981	0	0	100	1	
2	16	15	09: G-04   LM00001308	lmo1275	10316	8839	100	86	80	27	45	45	4	78	74	0	88	75	42	15	16	2	82	78	0	0	0	0	0	0	0	0	0	0	0	0	0	0	0	0	0	0	0	0	0	0	0	0	0	0	0.000	0.000	0.000	0.000	0.000	0.000	0.000	0.000	0.000	0.000	0.000	0.000	0.000	0.000	283	1076	114	95	95	0.000	0.000	41	73	0	0	35	60	0	0	100	1	
2	17	15	09: G-07   LM00002819	lmo1469	10566	8839	100	4062	3320	2121	45	45	5	99	98	0	5270	4252	2759	15	16	2	94	93	0	0	0	0	0	0	0	0	0	0	0	0	0	0	0	0	0	0	0	0	0	0	0	0	0	0	0.000	0.000	0.000	0.000	0.000	0.000	0.000	0.000	0.000	0.000	0.000	0.000	0.000	0.000	283	1076	9272	7512	7512	0.000	0.000	4017	5255	0	0	3275	4237	0	0	100	1	
2	1	16	09: G-10   LM00000452	lmo1657	6566	9089	100	815	802	558	45	46	8	97	89	0	759	675	468	16	17	11	82	78	0	0	0	0	0	0	0	0	0	0	0	0	0	0	0	0	0	0	0	0	0	0	0	0	0	0	0.000	0.000	0.000	0.000	0.000	0.000	0.000	0.000	0.000	0.000	0.000	0.000	0.000	0.000	283	1076	1513	1416	1416	0.000	0.000	770	743	0	0	757	659	0	0	100	1	
2	2	16	09: G-13   lmneg01	lmneg01	6816	9089	100	52	52	7	45	46	5	66	32	0	78	78	40	16	16	3	91	86	0	0	0	0	0	0	0	0	0	0	0	0	0	0	0	0	0	0	0	0	0	0	0	0	0	0	0.000	0.000	0.000	0.000	0.000	0.000	0.000	0.000	0.000	0.000	0.000	0.000	0.000	0.000	283	1076	69	69	69	0.000	0.000	7	62	0	0	7	62	0	0	100	1	
2	3	16	09: G-16   lmneg04	lmneg04	7066	9089	100	51	52	8	45	46	5	63	32	0	63	60	26	16	17	5	88	80	0	0	0	0	0	0	0	0	0	0	0	0	0	0	0	0	0	0	0	0	0	0	0	0	0	0	0.000	0.000	0.000	0.000	0.000	0.000	0.000	0.000	0.000	0.000	0.000	0.000	0.000	0.000	283	1076	53	51	51	0.000	0.000	6	47	0	0	7	44	0	0	100	1	
2	4	16	09: G-19   lmneg07	lmneg07	7316	9089	100	52	52	5	46	46	5	52	16	0	70	66	31	16	17	6	83	79	0	0	0	0	0	0	0	0	0	0	0	0	0	0	0	0	0	0	0	0	0	0	0	0	0	0	0.000	0.000	0.000	0.000	0.000	0.000	0.000	0.000	0.000	0.000	0.000	0.000	0.000	0.000	283	1076	60	56	56	0.000	0.000	6	54	0	0	6	50	0	0	100	1	
2	5	16	09: G-22   lmneg10	lmneg10	7566	9089	100	50	50	5	45	45	5	45	12	0	56	56	23	16	17	4	90	83	0	0	0	0	0	0	0	0	0	0	0	0	0	0	0	0	0	0	0	0	0	0	0	0	0	0	0.000	0.000	0.000	0.000	0.000	0.000	0.000	0.000	0.000	0.000	0.000	0.000	0.000	0.000	283	1076	45	45	45	0.000	0.000	5	40	0	0	5	40	0	0	100	1	
2	6	16	09: K-01   LM00000020	lmo0044	7816	9089	100	2375	1992	1053	45	46	5	99	99	0	3339	2777	1524	16	16	4	95	92	0	0	0	0	0	0	0	0	0	0	0	0	0	0	0	0	0	0	0	0	0	0	0	0	0	0	0.000	0.000	0.000	0.000	0.000	0.000	0.000	0.000	0.000	0.000	0.000	0.000	0.000	0.000	283	1076	5653	4708	4708	0.000	0.000	2330	3323	0	0	1947	2761	0	0	100	1	
2	7	16	09: K-04   LM00001308	lmo1275	8066	9089	100	85	81	27	46	46	4	78	73	0	96	89	49	16	16	3	89	81	0	0	0	0	0	0	0	0	0	0	0	0	0	0	0	0	0	0	0	0	0	0	0	0	0	0	0.000	0.000	0.000	0.000	0.000	0.000	0.000	0.000	0.000	0.000	0.000	0.000	0.000	0.000	283	1076	119	108	108	0.000	0.000	39	80	0	0	35	73	0	0	100	1	
2	8	16	09: K-07   LM00002819	lmo1469	8316	9089	100	4053	3176	2033	46	46	5	99	97	0	5265	4121	2780	16	16	3	95	92	0	0	0	0	0	0	0	0	0	0	0	0	0	0	0	0	0	0	0	0	0	0	0	0	0	0	0.000	0.000	0.000	0.000	0.000	0.000	0.000	0.000	0.000	0.000	0.000	0.000	0.000	0.000	283	1076	9256	7235	7235	0.000	0.000	4007	5249	0	0	3130	4105	0	0	100	1	
2	9	16	09: K-10   LM00000452	lmo1657	8566	9089	100	804	722	486	46	46	4	93	89	0	778	633	434	16	17	3	89	86	0	0	0	0	0	0	0	0	0	0	0	0	0	0	0	0	0	0	0	0	0	0	0	0	0	0	0.000	0.000	0.000	0.000	0.000	0.000	0.000	0.000	0.000	0.000	0.000	0.000	0.000	0.000	283	1076	1520	1293	1293	0.000	0.000	758	762	0	0	676	617	0	0	100	1	
2	10	16	09: K-13   lmneg01	lmneg01	8816	9089	100	53	53	7	46	46	5	63	39	0	76	71	39	16	16	3	84	79	0	0	0	0	0	0	0	0	0	0	0	0	0	0	0	0	0	0	0	0	0	0	0	0	0	0	0.000	0.000	0.000	0.000	0.000	0.000	0.000	0.000	0.000	0.000	0.000	0.000	0.000	0.000	283	1076	67	62	62	0.000	0.000	7	60	0	0	7	55	0	0	100	1	
2	11	16	09: K-16   lmneg04	lmneg04	9066	9089	100	52	53	6	45	46	6	61	25	0	62	65	34	16	16	3	88	81	0	0	0	0	0	0	0	0	0	0	0	0	0	0	0	0	0	0	0	0	0	0	0	0	0	0	0.000	0.000	0.000	0.000	0.000	0.000	0.000	0.000	0.000	0.000	0.000	0.000	0.000	0.000	283	1076	53	57	57	0.000	0.000	7	46	0	0	8	49	0	0	100	1	
2	12	16	09: K-19   lmneg07	lmneg07	9316	9089	100	54	54	6	46	46	4	76	46	0	76	69	34	16	16	3	92	81	0	0	0	0	0	0	0	0	0	0	0	0	0	0	0	0	0	0	0	0	0	0	0	0	0	0	0.000	0.000	0.000	0.000	0.000	0.000	0.000	0.000	0.000	0.000	0.000	0.000	0.000	0.000	283	1076	68	61	61	0.000	0.000	8	60	0	0	8	53	0	0	100	1	
2	13	16	09: K-22   lmneg10	lmneg10	9566	9089	100	50	51	6	46	46	5	48	16	0	58	56	24	16	17	4	87	82	0	0	0	0	0	0	0	0	0	0	0	0	0	0	0	0	0	0	0	0	0	0	0	0	0	0	0.000	0.000	0.000	0.000	0.000	0.000	0.000	0.000	0.000	0.000	0.000	0.000	0.000	0.000	283	1076	46	45	45	0.000	0.000	4	42	0	0	5	40	0	0	100	1	
2	14	16	09: O-01   LM00000020	lmo0044	9816	9089	100	2220	1958	1417	46	46	4	96	96	0	3289	2638	1914	16	17	3	84	83	0	0	0	0	0	0	0	0	0	0	0	0	0	0	0	0	0	0	0	0	0	0	0	0	0	0	0.000	0.000	0.000	0.000	0.000	0.000	0.000	0.000	0.000	0.000	0.000	0.000	0.000	0.000	283	1076	5447	4534	4534	0.000	0.000	2174	3273	0	0	1912	2622	0	0	100	1	
2	15	16	09: O-04   LM00001308	lmo1275	10066	9089	100	73	73	20	45	46	5	84	76	0	85	79	42	16	16	4	82	78	0	0	0	0	0	0	0	0	0	0	0	0	0	0	0	0	0	0	0	0	0	0	0	0	0	0	0.000	0.000	0.000	0.000	0.000	0.000	0.000	0.000	0.000	0.000	0.000	0.000	0.000	0.000	283	1076	97	91	91	0.000	0.000	28	69	0	0	28	63	0	0	100	1	
2	16	16	09: O-07   LM00002819	lmo1469	10316	9089	100	4163	3341	1945	45	45	5	100	98	0	5463	4296	2625	16	16	3	93	92	0	0	0	0	0	0	0	0	0	0	0	0	0	0	0	0	0	0	0	0	0	0	0	0	0	0	0.000	0.000	0.000	0.000	0.000	0.000	0.000	0.000	0.000	0.000	0.000	0.000	0.000	0.000	283	1076	9565	7576	7576	0.000	0.000	4118	5447	0	0	3296	4280	0	0	100	1	
2	17	16	09: O-10   LM00000452	lmo1657	10566	9089	100	800	742	553	46	46	7	92	85	0	769	629	453	15	16	5	81	77	0	0	0	0	0	0	0	0	0	0	0	0	0	0	0	0	0	0	0	0	0	0	0	0	0	0	0.000	0.000	0.000	0.000	0.000	0.000	0.000	0.000	0.000	0.000	0.000	0.000	0.000	0.000	283	1076	1508	1310	1310	0.000	0.000	754	754	0	0	696	614	0	0	100	1	
2	1	17	09: O-13   lmneg01	lmneg01	6566	9339	100	51	53	6	46	47	5	49	29	0	69	63	32	16	16	4	78	75	0	0	0	0	0	0	0	0	0	0	0	0	0	0	0	0	0	0	0	0	0	0	0	0	0	0	0.000	0.000	0.000	0.000	0.000	0.000	0.000	0.000	0.000	0.000	0.000	0.000	0.000	0.000	283	1076	58	54	54	0.000	0.000	5	53	0	0	7	47	0	0	100	1	
2	2	17	09: O-16   lmneg04	lmneg04	6816	9339	100	52	53	7	46	47	7	49	16	0	67	67	32	16	17	10	81	76	0	0	0	0	0	0	0	0	0	0	0	0	0	0	0	0	0	0	0	0	0	0	0	0	0	0	0.000	0.000	0.000	0.000	0.000	0.000	0.000	0.000	0.000	0.000	0.000	0.000	0.000	0.000	283	1076	57	58	58	0.000	0.000	6	51	0	0	7	51	0	0	100	1	
2	3	17	09: O-19   lmneg07	lmneg07	7066	9339	100	52	53	6	46	46	5	61	25	0	70	63	32	15	16	4	88	80	0	0	0	0	0	0	0	0	0	0	0	0	0	0	0	0	0	0	0	0	0	0	0	0	0	0	0.000	0.000	0.000	0.000	0.000	0.000	0.000	0.000	0.000	0.000	0.000	0.000	0.000	0.000	283	1076	61	55	55	0.000	0.000	6	55	0	0	7	48	0	0	100	1	
2	4	17	09: O-22   lmneg10	lmneg10	7316	9339	100	54	53	7	45	46	6	60	25	0	54	53	29	16	18	8	69	64	0	0	0	0	0	0	0	0	0	0	0	0	0	0	0	0	0	0	0	0	0	0	0	0	0	0	0.000	0.000	0.000	0.000	0.000	0.000	0.000	0.000	0.000	0.000	0.000	0.000	0.000	0.000	283	1076	47	45	45	0.000	0.000	9	38	0	0	8	37	0	0	100	1	
2	5	17	null	EMPTY	7566	9339	100	44	45	5	45	46	6	11	3	0	17	18	7	16	17	3	15	6	0	0	0	0	0	0	0	0	0	0	0	0	0	0	0	0	0	0	0	0	0	0	0	0	0	0	0.000	0.000	0.000	0.000	0.000	0.000	0.000	0.000	0.000	0.000	0.000	0.000	0.000	0.000	283	1076	0	2	2	0.000	0.000	-1	1	0	0	0	2	0	0	-75	1	
2	6	17	null	EMPTY	7816	9339	100	46	48	7	46	46	5	25	4	0	16	18	13	16	17	4	10	5	0	0	0	0	0	0	0	0	0	0	0	0	0	0	0	0	0	0	0	0	0	0	0	0	0	0	0.000	0.000	0.000	0.000	0.000	0.000	0.000	0.000	0.000	0.000	0.000	0.000	0.000	0.000	283	1076	0	4	4	0.000	0.000	0	0	0	0	2	2	0	0	-75	1	
2	7	17	null	EMPTY	8066	9339	100	47	47	5	46	46	5	21	4	0	16	18	5	16	17	4	14	4	0	0	0	0	0	0	0	0	0	0	0	0	0	0	0	0	0	0	0	0	0	0	0	0	0	0	0.000	0.000	0.000	0.000	0.000	0.000	0.000	0.000	0.000	0.000	0.000	0.000	0.000	0.000	283	1076	1	3	3	0.000	0.000	1	0	0	0	1	2	0	0	-75	1	
2	8	17	null	EMPTY	8316	9339	100	46	47	5	45	45	4	31	13	0	17	18	6	16	16	3	26	7	0	0	0	0	0	0	0	0	0	0	0	0	0	0	0	0	0	0	0	0	0	0	0	0	0	0	0.000	0.000	0.000	0.000	0.000	0.000	0.000	0.000	0.000	0.000	0.000	0.000	0.000	0.000	283	1076	2	4	4	0.000	0.000	1	1	0	0	2	2	0	0	-75	1	
2	9	17	null	EMPTY	8566	9339	100	46	46	5	46	46	5	16	2	0	16	16	3	16	17	4	7	2	0	0	0	0	0	0	0	0	0	0	0	0	0	0	0	0	0	0	0	0	0	0	0	0	0	0	0.000	0.000	0.000	0.000	0.000	0.000	0.000	0.000	0.000	0.000	0.000	0.000	0.000	0.000	283	1076	0	0	0	0.000	0.000	0	0	0	0	0	0	0	0	-75	1	
2	10	17	null	EMPTY	8816	9339	100	46	47	5	46	47	7	12	1	0	16	16	4	16	17	12	2	0	0	0	0	0	0	0	0	0	0	0	0	0	0	0	0	0	0	0	0	0	0	0	0	0	0	0	0.000	0.000	0.000	0.000	0.000	0.000	0.000	0.000	0.000	0.000	0.000	0.000	0.000	0.000	283	1076	0	1	1	0.000	0.000	0	0	0	0	1	0	0	0	-75	1	
2	11	17	null	EMPTY	9066	9339	100	48	52	20	46	47	7	23	10	0	18	31	45	17	18	12	13	11	0	0	0	0	0	0	0	0	0	0	0	0	0	0	0	0	0	0	0	0	0	0	0	0	0	0	0.000	0.000	0.000	0.000	0.000	0.000	0.000	0.000	0.000	0.000	0.000	0.000	0.000	0.000	283	1076	3	20	20	0.000	0.000	2	1	0	0	6	14	0	0	-75	1	
2	12	17	null	EMPTY	9316	9339	100	46	46	4	45	46	5	18	3	0	15	16	3	17	17	3	3	2	0	0	0	0	0	0	0	0	0	0	0	0	0	0	0	0	0	0	0	0	0	0	0	0	0	0	0.000	0.000	0.000	0.000	0.000	0.000	0.000	0.000	0.000	0.000	0.000	0.000	0.000	0.000	283	1076	-1	0	0	0.000	0.000	1	-2	0	0	1	-1	0	0	-75	1	
2	13	17	null	EMPTY	9566	9339	100	46	46	5	46	46	5	17	4	0	16	16	2	16	17	4	5	1	0	0	0	0	0	0	0	0	0	0	0	0	0	0	0	0	0	0	0	0	0	0	0	0	0	0	0.000	0.000	0.000	0.000	0.000	0.000	0.000	0.000	0.000	0.000	0.000	0.000	0.000	0.000	283	1076	0	0	0	0.000	0.000	0	0	0	0	0	0	0	0	-75	1	
2	14	17	null	EMPTY	9816	9339	100	46	49	15	46	46	4	19	12	0	16	19	12	16	16	3	22	10	0	0	0	0	0	0	0	0	0	0	0	0	0	0	0	0	0	0	0	0	0	0	0	0	0	0	0.000	0.000	0.000	0.000	0.000	0.000	0.000	0.000	0.000	0.000	0.000	0.000	0.000	0.000	283	1076	0	6	6	0.000	0.000	0	0	0	0	3	3	0	0	-75	1	
2	15	17	null	EMPTY	10066	9339	100	45	45	5	46	46	5	14	2	0	15	16	3	16	16	5	4	2	0	0	0	0	0	0	0	0	0	0	0	0	0	0	0	0	0	0	0	0	0	0	0	0	0	0	0.000	0.000	0.000	0.000	0.000	0.000	0.000	0.000	0.000	0.000	0.000	0.000	0.000	0.000	283	1076	-2	-1	-1	0.000	0.000	-1	-1	0	0	-1	0	0	0	-75	1	
2	16	17	null	EMPTY	10316	9339	100	45	46	5	46	46	5	12	2	0	16	16	4	15	16	3	13	5	0	0	0	0	0	0	0	0	0	0	0	0	0	0	0	0	0	0	0	0	0	0	0	0	0	0	0.000	0.000	0.000	0.000	0.000	0.000	0.000	0.000	0.000	0.000	0.000	0.000	0.000	0.000	283	1076	0	1	1	0.000	0.000	-1	1	0	0	0	1	0	0	-75	1	
2	17	17	null	EMPTY	10566	9339	100	46	46	5	46	46	5	21	4	0	15	15	3	15	16	4	6	1	0	0	0	0	0	0	0	0	0	0	0	0	0	0	0	0	0	0	0	0	0	0	0	0	0	0	0.000	0.000	0.000	0.000	0.000	0.000	0.000	0.000	0.000	0.000	0.000	0.000	0.000	0.000	283	1076	0	0	0	0.000	0.000	0	0	0	0	0	0	0	0	-75	1	
3	1	1	10: B-01   Dye Marker	Dye Marker	11084	5313	100	82	104	51	46	46	4	91	86	0	23445	33145	25204	16	16	2	100	100	0	0	0	0	0	0	0	0	0	0	0	0	0	0	0	0	0	0	0	0	0	0	0	0	0	0	0.000	0.000	0.000	0.000	0.000	0.000	0.000	0.000	0.000	0.000	0.000	0.000	0.000	0.000	283	1076	23465	33187	33187	0.000	0.000	36	23429	0	0	58	33129	0	0	100	1	
3	2	1	01: B-01   EMPTY	EMPTY	11334	5313	100	46	47	5	46	46	4	17	3	0	18	21	9	17	17	3	45	25	0	0	0	0	0	0	0	0	0	0	0	0	0	0	0	0	0	0	0	0	0	0	0	0	0	0	0.000	0.000	0.000	0.000	0.000	0.000	0.000	0.000	0.000	0.000	0.000	0.000	0.000	0.000	283	1076	1	5	5	0.000	0.000	0	1	0	0	1	4	0	0	-75	1	
3	3	1	01: B-04   LM00000015	lmo0024	11584	5313	100	52	53	6	47	47	5	51	23	0	89	81	30	17	18	4	92	88	0	0	0	0	0	0	0	0	0	0	0	0	0	0	0	0	0	0	0	0	0	0	0	0	0	0	0.000	0.000	0.000	0.000	0.000	0.000	0.000	0.000	0.000	0.000	0.000	0.000	0.000	0.000	283	1076	77	70	70	0.000	0.000	5	72	0	0	6	64	0	0	100	1	
3	4	1	01: B-07   LM00000017	lmo0027	11834	5313	100	62	64	11	46	46	5	93	76	0	120	104	49	18	19	6	90	82	0	0	0	0	0	0	0	0	0	0	0	0	0	0	0	0	0	0	0	0	0	0	0	0	0	0	0.000	0.000	0.000	0.000	0.000	0.000	0.000	0.000	0.000	0.000	0.000	0.000	0.000	0.000	283	1076	118	104	104	0.000	0.000	16	102	0	0	18	86	0	0	100	1	
3	5	1	01: B-10   LM00000819	lmo0030	12084	5313	100	52	52	5	46	47	8	38	4	0	96	86	36	18	19	8	86	81	0	0	0	0	0	0	0	0	0	0	0	0	0	0	0	0	0	0	0	0	0	0	0	0	0	0	0.000	0.000	0.000	0.000	0.000	0.000	0.000	0.000	0.000	0.000	0.000	0.000	0.000	0.000	283	1076	84	74	74	0.000	0.000	6	78	0	0	6	68	0	0	100	1	
3	6	1	01: B-13   LM00000018	lmo0033	12334	5313	100	57	57	8	46	47	5	75	51	0	106	96	34	18	18	3	94	91	0	0	0	0	0	0	0	0	0	0	0	0	0	0	0	0	0	0	0	0	0	0	0	0	0	0	0.000	0.000	0.000	0.000	0.000	0.000	0.000	0.000	0.000	0.000	0.000	0.000	0.000	0.000	283	1076	99	89	89	0.000	0.000	11	88	0	0	11	78	0	0	100	1	
3	7	1	01: B-16   LM00002100	lmo0036	12584	5313	100	61	63	13	47	48	5	77	63	0	106	91	39	17	18	3	88	86	0	0	0	0	0	0	0	0	0	0	0	0	0	0	0	0	0	0	0	0	0	0	0	0	0	0	0.000	0.000	0.000	0.000	0.000	0.000	0.000	0.000	0.000	0.000	0.000	0.000	0.000	0.000	283	1076	103	90	90	0.000	0.000	14	89	0	0	16	74	0	0	100	1	
3	8	1	01: B-19   LM00002103	lmo0039	12834	5313	100	60	62	14	47	47	5	73	58	0	104	86	39	17	17	3	86	85	0	0	0	0	0	0	0	0	0	0	0	0	0	0	0	0	0	0	0	0	0	0	0	0	0	0	0.000	0.000	0.000	0.000	0.000	0.000	0.000	0.000	0.000	0.000	0.000	0.000	0.000	0.000	283	1076	100	84	84	0.000	0.000	13	87	0	0	15	69	0	0	100	1	
3	9	1	01: B-22   LM00000823	lmo0042	13084	5313	100	51	51	6	46	46	6	39	7	0	84	76	26	17	17	4	94	88	0	0	0	0	0	0	0	0	0	0	0	0	0	0	0	0	0	0	0	0	0	0	0	0	0	0	0.000	0.000	0.000	0.000	0.000	0.000	0.000	0.000	0.000	0.000	0.000	0.000	0.000	0.000	283	1076	72	64	64	0.000	0.000	5	67	0	0	5	59	0	0	100	1	
3	10	1	01: F-01   LM00000841	lmo0117	13334	5313	100	428	408	220	46	47	5	97	94	0	1314	1180	662	17	17	5	97	93	0	0	0	0	0	0	0	0	0	0	0	0	0	0	0	0	0	0	0	0	0	0	0	0	0	0	0.000	0.000	0.000	0.000	0.000	0.000	0.000	0.000	0.000	0.000	0.000	0.000	0.000	0.000	283	1076	1679	1525	1525	0.000	0.000	382	1297	0	0	362	1163	0	0	100	1	
3	11	1	01: F-04   LM00000843	lmo0120	13584	5313	100	344	335	177	47	47	6	98	95	0	1247	1058	616	17	18	5	97	95	0	0	0	0	0	0	0	0	0	0	0	0	0	0	0	0	0	0	0	0	0	0	0	0	0	0	0.000	0.000	0.000	0.000	0.000	0.000	0.000	0.000	0.000	0.000	0.000	0.000	0.000	0.000	283	1076	1527	1329	1329	0.000	0.000	297	1230	0	0	288	1041	0	0	100	1	
3	12	1	01: F-07   LM00000846	lmo0123	13834	5313	100	381	341	145	47	47	5	98	95	0	1370	1180	589	17	17	3	96	94	0	0	0	0	0	0	0	0	0	0	0	0	0	0	0	0	0	0	0	0	0	0	0	0	0	0	0.000	0.000	0.000	0.000	0.000	0.000	0.000	0.000	0.000	0.000	0.000	0.000	0.000	0.000	283	1076	1687	1457	1457	0.000	0.000	334	1353	0	0	294	1163	0	0	100	1	
3	13	1	01: F-10   LM00000847	lmo0126	14084	5313	100	196	174	77	47	50	37	78	71	0	732	556	322	17	21	52	82	78	0	0	0	0	0	0	0	0	0	0	0	0	0	0	0	0	0	0	0	0	0	0	0	0	0	0	0.000	0.000	0.000	0.000	0.000	0.000	0.000	0.000	0.000	0.000	0.000	0.000	0.000	0.000	283	1076	864	666	666	0.000	0.000	149	715	0	0	127	539	0	0	100	1	
3	14	1	01: F-13   LM00000848	lmo0129	14334	5313	100	139	123	51	46	46	5	88	82	0	416	315	196	16	17	3	93	88	0	0	0	0	0	0	0	0	0	0	0	0	0	0	0	0	0	0	0	0	0	0	0	0	0	0	0.000	0.000	0.000	0.000	0.000	0.000	0.000	0.000	0.000	0.000	0.000	0.000	0.000	0.000	283	1076	493	376	376	0.000	0.000	93	400	0	0	77	299	0	0	100	1	
3	15	1	01: F-16   LM00000046	lmo0132	14584	5313	100	208	187	70	47	48	5	97	94	0	167	144	61	17	18	6	92	89	0	0	0	0	0	0	0	0	0	0	0	0	0	0	0	0	0	0	0	0	0	0	0	0	0	0	0.000	0.000	0.000	0.000	0.000	0.000	0.000	0.000	0.000	0.000	0.000	0.000	0.000	0.000	283	1076	311	267	267	0.000	0.000	161	150	0	0	140	127	0	0	100	1	
3	16	1	01: F-19   LM00000047	lmo0135	14834	5313	100	870	815	368	47	47	5	99	98	0	634	559	250	17	18	5	97	96	0	0	0	0	0	0	0	0	0	0	0	0	0	0	0	0	0	0	0	0	0	0	0	0	0	0	0.000	0.000	0.000	0.000	0.000	0.000	0.000	0.000	0.000	0.000	0.000	0.000	0.000	0.000	283	1076	1440	1310	1310	0.000	0.000	823	617	0	0	768	542	0	0	100	1	
3	17	1	01: F-22   LM00002144	lmo0138	15084	5313	100	58	60	8	47	47	5	84	57	0	85	76	28	17	18	4	96	90	0	0	0	0	0	0	0	0	0	0	0	0	0	0	0	0	0	0	0	0	0	0	0	0	0	0	0.000	0.000	0.000	0.000	0.000	0.000	0.000	0.000	0.000	0.000	0.000	0.000	0.000	0.000	283	1076	79	72	72	0.000	0.000	11	68	0	0	13	59	0	0	100	1	
3	1	2	01: J-01   LM00000873	lmo0213	11084	5563	100	156	142	59	46	46	5	92	84	0	123	111	47	16	17	3	96	92	0	0	0	0	0	0	0	0	0	0	0	0	0	0	0	0	0	0	0	0	0	0	0	0	0	0	0.000	0.000	0.000	0.000	0.000	0.000	0.000	0.000	0.000	0.000	0.000	0.000	0.000	0.000	283	1076	217	191	191	0.000	0.000	110	107	0	0	96	95	0	0	100	1	
3	2	2	01: J-04   LM00002172	lmo0216	11334	5563	100	201	167	80	47	47	4	88	84	0	320	244	150	16	16	3	92	87	0	0	0	0	0	0	0	0	0	0	0	0	0	0	0	0	0	0	0	0	0	0	0	0	0	0	0.000	0.000	0.000	0.000	0.000	0.000	0.000	0.000	0.000	0.000	0.000	0.000	0.000	0.000	283	1076	458	348	348	0.000	0.000	154	304	0	0	120	228	0	0	100	1	
3	3	2	01: J-07   LM00000070	lmo0219	11584	5563	100	115	109	39	46	47	4	92	87	0	140	119	52	17	17	3	95	91	0	0	0	0	0	0	0	0	0	0	0	0	0	0	0	0	0	0	0	0	0	0	0	0	0	0	0.000	0.000	0.000	0.000	0.000	0.000	0.000	0.000	0.000	0.000	0.000	0.000	0.000	0.000	283	1076	192	165	165	0.000	0.000	69	123	0	0	63	102	0	0	100	1	
3	4	2	01: J-10   LM00000877	lmo0222	11834	5563	100	130	123	45	46	47	5	94	87	0	214	181	84	17	18	3	93	90	0	0	0	0	0	0	0	0	0	0	0	0	0	0	0	0	0	0	0	0	0	0	0	0	0	0	0.000	0.000	0.000	0.000	0.000	0.000	0.000	0.000	0.000	0.000	0.000	0.000	0.000	0.000	283	1076	281	241	241	0.000	0.000	84	197	0	0	77	164	0	0	100	1	
3	5	2	01: J-13   LM00002174	lmo0225	12084	5563	100	52	52	5	46	46	5	66	22	0	96	98	31	18	19	3	97	97	0	0	0	0	0	0	0	0	0	0	0	0	0	0	0	0	0	0	0	0	0	0	0	0	0	0	0.000	0.000	0.000	0.000	0.000	0.000	0.000	0.000	0.000	0.000	0.000	0.000	0.000	0.000	283	1076	84	86	86	0.000	0.000	6	78	0	0	6	80	0	0	100	1	
3	6	2	01: J-16   LM00000881	lmo0228	12334	5563	100	95	94	27	46	47	14	83	76	0	129	117	48	18	20	16	89	85	0	0	0	0	0	0	0	0	0	0	0	0	0	0	0	0	0	0	0	0	0	0	0	0	0	0	0.000	0.000	0.000	0.000	0.000	0.000	0.000	0.000	0.000	0.000	0.000	0.000	0.000	0.000	283	1076	160	147	147	0.000	0.000	49	111	0	0	48	99	0	0	100	1	
3	7	2	01: J-19   LM00000073	lmo0231	12584	5563	100	46	47	4	46	46	5	17	2	0	21	26	11	18	18	4	44	36	0	0	0	0	0	0	0	0	0	0	0	0	0	0	0	0	0	0	0	0	0	0	0	0	0	0	0.000	0.000	0.000	0.000	0.000	0.000	0.000	0.000	0.000	0.000	0.000	0.000	0.000	0.000	283	1076	3	9	9	0.000	0.000	0	3	0	0	1	8	0	0	100	1	
3	8	2	01: J-22   LM00000075	lmo0234	12834	5563	100	714	653	292	46	46	5	100	99	0	793	716	337	18	19	4	99	98	0	0	0	0	0	0	0	0	0	0	0	0	0	0	0	0	0	0	0	0	0	0	0	0	0	0	0.000	0.000	0.000	0.000	0.000	0.000	0.000	0.000	0.000	0.000	0.000	0.000	0.000	0.000	283	1076	1443	1305	1305	0.000	0.000	668	775	0	0	607	698	0	0	100	1	
3	9	2	01: N-01   LM00000913	lmo0309	13084	5563	100	50	51	7	47	49	9	17	6	0	84	78	27	18	19	5	92	88	0	0	0	0	0	0	0	0	0	0	0	0	0	0	0	0	0	0	0	0	0	0	0	0	0	0	0.000	0.000	0.000	0.000	0.000	0.000	0.000	0.000	0.000	0.000	0.000	0.000	0.000	0.000	283	1076	69	64	64	0.000	0.000	3	66	0	0	4	60	0	0	100	1	
3	10	2	01: N-04   LM00002191	lmo0312	13334	5563	100	51	51	5	46	47	5	43	12	0	81	71	29	17	17	3	92	87	0	0	0	0	0	0	0	0	0	0	0	0	0	0	0	0	0	0	0	0	0	0	0	0	0	0	0.000	0.000	0.000	0.000	0.000	0.000	0.000	0.000	0.000	0.000	0.000	0.000	0.000	0.000	283	1076	69	59	59	0.000	0.000	5	64	0	0	5	54	0	0	100	1	
3	11	2	01: N-07   LM00000106	lmo0315	13584	5563	100	63	64	11	47	47	5	87	73	0	101	95	33	17	17	4	95	91	0	0	0	0	0	0	0	0	0	0	0	0	0	0	0	0	0	0	0	0	0	0	0	0	0	0	0.000	0.000	0.000	0.000	0.000	0.000	0.000	0.000	0.000	0.000	0.000	0.000	0.000	0.000	283	1076	100	95	95	0.000	0.000	16	84	0	0	17	78	0	0	100	1	
3	12	2	01: N-10   LM00000915	lmo0318	13834	5563	100	56	57	8	45	46	5	80	59	0	90	74	32	17	17	3	89	86	0	0	0	0	0	0	0	0	0	0	0	0	0	0	0	0	0	0	0	0	0	0	0	0	0	0	0.000	0.000	0.000	0.000	0.000	0.000	0.000	0.000	0.000	0.000	0.000	0.000	0.000	0.000	283	1076	84	69	69	0.000	0.000	11	73	0	0	12	57	0	0	100	1	
3	13	2	01: N-13   LM00000109	lmo0321	14084	5563	100	675	595	283	46	47	5	98	94	0	424	360	172	17	17	6	91	88	0	0	0	0	0	0	0	0	0	0	0	0	0	0	0	0	0	0	0	0	0	0	0	0	0	0	0.000	0.000	0.000	0.000	0.000	0.000	0.000	0.000	0.000	0.000	0.000	0.000	0.000	0.000	283	1076	1036	892	892	0.000	0.000	629	407	0	0	549	343	0	0	100	1	
3	14	2	01: N-16   LM00000917	lmo0324	14334	5563	100	50	51	5	46	46	5	45	11	0	78	66	25	17	17	2	91	88	0	0	0	0	0	0	0	0	0	0	0	0	0	0	0	0	0	0	0	0	0	0	0	0	0	0	0.000	0.000	0.000	0.000	0.000	0.000	0.000	0.000	0.000	0.000	0.000	0.000	0.000	0.000	283	1076	65	54	54	0.000	0.000	4	61	0	0	5	49	0	0	100	1	
3	15	2	01: N-19   LM00000112	lmo0327	14584	5563	100	51	52	6	47	47	5	44	20	0	91	77	30	17	17	3	93	88	0	0	0	0	0	0	0	0	0	0	0	0	0	0	0	0	0	0	0	0	0	0	0	0	0	0	0.000	0.000	0.000	0.000	0.000	0.000	0.000	0.000	0.000	0.000	0.000	0.000	0.000	0.000	283	1076	78	65	65	0.000	0.000	4	74	0	0	5	60	0	0	100	1	
3	16	2	01: N-22   LM00002841	lmo0330	14834	5563	100	50	51	5	47	47	5	43	7	0	89	76	26	17	17	3	93	90	0	0	0	0	0	0	0	0	0	0	0	0	0	0	0	0	0	0	0	0	0	0	0	0	0	0	0.000	0.000	0.000	0.000	0.000	0.000	0.000	0.000	0.000	0.000	0.000	0.000	0.000	0.000	283	1076	75	63	63	0.000	0.000	3	72	0	0	4	59	0	0	100	1	
3	17	2	02: B-01   EMPTY	EMPTY	15084	5563	100	46	46	4	46	47	5	19	2	0	19	20	4	17	18	4	32	12	0	0	0	0	0	0	0	0	0	0	0	0	0	0	0	0	0	0	0	0	0	0	0	0	0	0	0.000	0.000	0.000	0.000	0.000	0.000	0.000	0.000	0.000	0.000	0.000	0.000	0.000	0.000	283	1076	2	3	3	0.000	0.000	0	2	0	0	0	3	0	0	-75	1	
3	1	3	02: B-04   LM00002209	lmo0404	11084	5813	100	54	55	6	46	46	5	65	39	0	82	73	25	16	17	5	91	88	0	0	0	0	0	0	0	0	0	0	0	0	0	0	0	0	0	0	0	0	0	0	0	0	0	0	0.000	0.000	0.000	0.000	0.000	0.000	0.000	0.000	0.000	0.000	0.000	0.000	0.000	0.000	283	1076	74	66	66	0.000	0.000	8	66	0	0	9	57	0	0	100	1	
3	2	3	02: B-07   LM00000948	lmo0407	11334	5813	100	300	264	131	45	46	7	89	83	0	310	262	136	16	17	3	88	86	0	0	0	0	0	0	0	0	0	0	0	0	0	0	0	0	0	0	0	0	0	0	0	0	0	0	0.000	0.000	0.000	0.000	0.000	0.000	0.000	0.000	0.000	0.000	0.000	0.000	0.000	0.000	283	1076	549	465	465	0.000	0.000	255	294	0	0	219	246	0	0	100	1	
3	3	3	02: B-10   LM00003004	lmo0410	11584	5813	100	51	51	5	46	46	5	55	19	0	84	76	26	17	17	4	92	89	0	0	0	0	0	0	0	0	0	0	0	0	0	0	0	0	0	0	0	0	0	0	0	0	0	0	0.000	0.000	0.000	0.000	0.000	0.000	0.000	0.000	0.000	0.000	0.000	0.000	0.000	0.000	283	1076	72	64	64	0.000	0.000	5	67	0	0	5	59	0	0	100	1	
3	4	3	02: B-13   LM00002215	lmo0413	11834	5813	100	153	133	56	45	47	9	80	75	0	131	106	55	17	18	7	78	77	0	0	0	0	0	0	0	0	0	0	0	0	0	0	0	0	0	0	0	0	0	0	0	0	0	0	0.000	0.000	0.000	0.000	0.000	0.000	0.000	0.000	0.000	0.000	0.000	0.000	0.000	0.000	283	1076	222	177	177	0.000	0.000	108	114	0	0	88	89	0	0	100	1	
3	5	3	02: B-16   LM00002216	lmo0416	12084	5813	100	60	62	13	45	46	7	72	56	0	99	81	41	18	19	15	74	68	0	0	0	0	0	0	0	0	0	0	0	0	0	0	0	0	0	0	0	0	0	0	0	0	0	0	0.000	0.000	0.000	0.000	0.000	0.000	0.000	0.000	0.000	0.000	0.000	0.000	0.000	0.000	283	1076	96	80	80	0.000	0.000	15	81	0	0	17	63	0	0	100	1	
3	6	3	02: B-19   LM00002217	lmo0419	12334	5813	100	56	57	8	46	46	5	75	53	0	91	82	32	18	18	4	91	87	0	0	0	0	0	0	0	0	0	0	0	0	0	0	0	0	0	0	0	0	0	0	0	0	0	0	0.000	0.000	0.000	0.000	0.000	0.000	0.000	0.000	0.000	0.000	0.000	0.000	0.000	0.000	283	1076	83	75	75	0.000	0.000	10	73	0	0	11	64	0	0	100	1	
3	7	3	02: B-22   LM00000954	lmo0422	12584	5813	100	54	54	7	46	47	5	63	36	0	94	85	32	18	19	7	88	84	0	0	0	0	0	0	0	0	0	0	0	0	0	0	0	0	0	0	0	0	0	0	0	0	0	0	0.000	0.000	0.000	0.000	0.000	0.000	0.000	0.000	0.000	0.000	0.000	0.000	0.000	0.000	283	1076	84	75	75	0.000	0.000	8	76	0	0	8	67	0	0	100	1	
3	8	3	02: F-01   LM00002250	lmo0497	12834	5813	100	54	54	6	48	246	727	0	0	0	96	149	110	21	179	607	0	0	0	0	0	0	0	0	0	0	0	0	0	0	0	0	0	0	0	0	0	0	0	0	0	0	0	0	0.000	0.000	0.000	0.000	0.000	0.000	0.000	0.000	0.000	0.000	0.000	0.000	0.000	0.000	283	1076	81	134	134	0.000	0.000	6	75	0	0	6	128	0	0	100	1	
3	9	3	02: F-04   LM00000967	lmo0500	13084	5813	100	68	71	22	49	84	148	0	0	0	332	260	145	27	62	123	66	59	0	0	0	0	0	0	0	0	0	0	0	0	0	0	0	0	0	0	0	0	0	0	0	0	0	0	0.000	0.000	0.000	0.000	0.000	0.000	0.000	0.000	0.000	0.000	0.000	0.000	0.000	0.000	283	1076	324	255	255	0.000	0.000	19	305	0	0	22	233	0	0	100	1	
3	10	3	02: F-07   LM00000968	lmo0503	13334	5813	100	50	51	5	46	47	5	46	20	0	84	80	30	18	19	5	90	87	0	0	0	0	0	0	0	0	0	0	0	0	0	0	0	0	0	0	0	0	0	0	0	0	0	0	0.000	0.000	0.000	0.000	0.000	0.000	0.000	0.000	0.000	0.000	0.000	0.000	0.000	0.000	283	1076	70	67	67	0.000	0.000	4	66	0	0	5	62	0	0	100	1	
3	11	3	02: F-10   LM00000178	lmo0506	13584	5813	100	52	52	5	45	46	5	73	31	0	89	80	26	16	17	2	96	94	0	0	0	0	0	0	0	0	0	0	0	0	0	0	0	0	0	0	0	0	0	0	0	0	0	0	0.000	0.000	0.000	0.000	0.000	0.000	0.000	0.000	0.000	0.000	0.000	0.000	0.000	0.000	283	1076	80	71	71	0.000	0.000	7	73	0	0	7	64	0	0	100	1	
3	12	3	02: F-13   LM00000179	lmo0509	13834	5813	100	104	106	39	45	46	5	93	88	0	116	104	51	16	17	3	90	84	0	0	0	0	0	0	0	0	0	0	0	0	0	0	0	0	0	0	0	0	0	0	0	0	0	0	0.000	0.000	0.000	0.000	0.000	0.000	0.000	0.000	0.000	0.000	0.000	0.000	0.000	0.000	283	1076	159	149	149	0.000	0.000	59	100	0	0	61	88	0	0	100	1	
3	13	3	02: F-16   LM00002251	lmo0512	14084	5813	100	92	85	25	46	47	5	84	79	0	114	92	48	16	17	3	88	81	0	0	0	0	0	0	0	0	0	0	0	0	0	0	0	0	0	0	0	0	0	0	0	0	0	0	0.000	0.000	0.000	0.000	0.000	0.000	0.000	0.000	0.000	0.000	0.000	0.000	0.000	0.000	283	1076	144	115	115	0.000	0.000	46	98	0	0	39	76	0	0	100	1	
3	14	3	02: F-19   LM00000975	lmo0515	14334	5813	100	481	385	204	46	46	5	93	88	0	761	571	337	16	17	3	93	89	0	0	0	0	0	0	0	0	0	0	0	0	0	0	0	0	0	0	0	0	0	0	0	0	0	0	0.000	0.000	0.000	0.000	0.000	0.000	0.000	0.000	0.000	0.000	0.000	0.000	0.000	0.000	283	1076	1180	894	894	0.000	0.000	435	745	0	0	339	555	0	0	100	1	
3	15	3	02: F-22   LM00000181	lmo0518	14584	5813	100	145	131	44	46	46	5	91	88	0	152	128	60	17	18	3	91	88	0	0	0	0	0	0	0	0	0	0	0	0	0	0	0	0	0	0	0	0	0	0	0	0	0	0	0.000	0.000	0.000	0.000	0.000	0.000	0.000	0.000	0.000	0.000	0.000	0.000	0.000	0.000	283	1076	234	196	196	0.000	0.000	99	135	0	0	85	111	0	0	100	1	
3	16	3	02: J-01   LM00000198	lmo0593	14834	5813	100	292	241	123	46	46	5	89	87	0	371	285	173	17	17	3	85	83	0	0	0	0	0	0	0	0	0	0	0	0	0	0	0	0	0	0	0	0	0	0	0	0	0	0	0.000	0.000	0.000	0.000	0.000	0.000	0.000	0.000	0.000	0.000	0.000	0.000	0.000	0.000	283	1076	600	463	463	0.000	0.000	246	354	0	0	195	268	0	0	100	1	
3	17	3	02: J-04   LM00000199	lmo0596	15084	5813	100	3435	2792	1452	46	47	6	99	96	0	1657	1338	716	18	18	4	89	89	0	0	0	0	0	0	0	0	0	0	0	0	0	0	0	0	0	0	0	0	0	0	0	0	0	0	0.000	0.000	0.000	0.000	0.000	0.000	0.000	0.000	0.000	0.000	0.000	0.000	0.000	0.000	283	1076	5028	4066	4066	0.000	0.000	3389	1639	0	0	2746	1320	0	0	100	1	
3	1	4	02: J-07   LM00001020	lmo0599	11084	6063	100	56	58	9	46	46	5	75	47	0	100	84	37	16	17	4	89	86	0	0	0	0	0	0	0	0	0	0	0	0	0	0	0	0	0	0	0	0	0	0	0	0	0	0	0.000	0.000	0.000	0.000	0.000	0.000	0.000	0.000	0.000	0.000	0.000	0.000	0.000	0.000	283	1076	94	80	80	0.000	0.000	10	84	0	0	12	68	0	0	100	1	
3	2	4	02: J-10   LM00001022	lmo0602	11334	6063	100	748	613	325	45	45	5	94	90	0	553	445	248	16	17	4	93	88	0	0	0	0	0	0	0	0	0	0	0	0	0	0	0	0	0	0	0	0	0	0	0	0	0	0	0.000	0.000	0.000	0.000	0.000	0.000	0.000	0.000	0.000	0.000	0.000	0.000	0.000	0.000	283	1076	1240	997	997	0.000	0.000	703	537	0	0	568	429	0	0	100	1	
3	3	4	02: J-13   LM00000200	lmo0605	11584	6063	100	61	62	10	46	46	5	84	73	0	108	91	42	16	17	3	91	87	0	0	0	0	0	0	0	0	0	0	0	0	0	0	0	0	0	0	0	0	0	0	0	0	0	0	0.000	0.000	0.000	0.000	0.000	0.000	0.000	0.000	0.000	0.000	0.000	0.000	0.000	0.000	283	1076	107	91	91	0.000	0.000	15	92	0	0	16	75	0	0	100	1	
3	4	4	02: J-16   LM00001023	lmo0608	11834	6063	100	66	68	18	46	46	5	80	71	0	105	87	42	17	18	3	84	82	0	0	0	0	0	0	0	0	0	0	0	0	0	0	0	0	0	0	0	0	0	0	0	0	0	0	0.000	0.000	0.000	0.000	0.000	0.000	0.000	0.000	0.000	0.000	0.000	0.000	0.000	0.000	283	1076	108	92	92	0.000	0.000	20	88	0	0	22	70	0	0	100	1	
3	5	4	02: J-19   LM00001024	lmo0611	12084	6063	100	48	48	6	45	45	4	36	11	0	78	69	26	17	17	3	90	86	0	0	0	0	0	0	0	0	0	0	0	0	0	0	0	0	0	0	0	0	0	0	0	0	0	0	0.000	0.000	0.000	0.000	0.000	0.000	0.000	0.000	0.000	0.000	0.000	0.000	0.000	0.000	283	1076	64	55	55	0.000	0.000	3	61	0	0	3	52	0	0	100	1	
3	6	4	02: J-22   LM00002275	lmo0614	12334	6063	100	50	50	4	46	46	5	46	10	0	82	70	28	17	17	5	86	81	0	0	0	0	0	0	0	0	0	0	0	0	0	0	0	0	0	0	0	0	0	0	0	0	0	0	0.000	0.000	0.000	0.000	0.000	0.000	0.000	0.000	0.000	0.000	0.000	0.000	0.000	0.000	283	1076	69	57	57	0.000	0.000	4	65	0	0	4	53	0	0	100	1	
3	7	4	02: N-01   LM00001054	lmo0689	12584	6063	100	67	67	11	46	46	5	90	86	0	403	344	167	17	18	3	95	94	0	0	0	0	0	0	0	0	0	0	0	0	0	0	0	0	0	0	0	0	0	0	0	0	0	0	0.000	0.000	0.000	0.000	0.000	0.000	0.000	0.000	0.000	0.000	0.000	0.000	0.000	0.000	283	1076	407	348	348	0.000	0.000	21	386	0	0	21	327	0	0	100	1	
3	8	4	02: N-04   LM00000229	lmo0692	12834	6063	100	112	111	44	47	47	5	91	82	0	551	440	251	23	31	17	85	82	0	0	0	0	0	0	0	0	0	0	0	0	0	0	0	0	0	0	0	0	0	0	0	0	0	0	0.000	0.000	0.000	0.000	0.000	0.000	0.000	0.000	0.000	0.000	0.000	0.000	0.000	0.000	283	1076	593	481	481	0.000	0.000	65	528	0	0	64	417	0	0	100	1	
3	9	4	02: N-07   LM00001055	lmo0695	13084	6063	100	109	104	31	50	50	6	90	84	0	248	258	132	56	63	35	86	82	0	0	0	0	0	0	0	0	0	0	0	0	0	0	0	0	0	0	0	0	0	0	0	0	0	0	0.000	0.000	0.000	0.000	0.000	0.000	0.000	0.000	0.000	0.000	0.000	0.000	0.000	0.000	283	1076	251	256	256	0.000	0.000	59	192	0	0	54	202	0	0	100	1	
3	10	4	02: N-10   LM00001057	lmo0698	13334	6063	100	76	77	18	45	46	5	92	84	0	212	176	91	19	26	25	82	76	0	0	0	0	0	0	0	0	0	0	0	0	0	0	0	0	0	0	0	0	0	0	0	0	0	0	0.000	0.000	0.000	0.000	0.000	0.000	0.000	0.000	0.000	0.000	0.000	0.000	0.000	0.000	283	1076	224	189	189	0.000	0.000	31	193	0	0	32	157	0	0	100	1	
3	11	4	02: N-13   LM00002298	lmo0701	13584	6063	100	51	51	5	45	46	5	59	25	0	91	76	32	17	18	3	89	83	0	0	0	0	0	0	0	0	0	0	0	0	0	0	0	0	0	0	0	0	0	0	0	0	0	0	0.000	0.000	0.000	0.000	0.000	0.000	0.000	0.000	0.000	0.000	0.000	0.000	0.000	0.000	283	1076	80	65	65	0.000	0.000	6	74	0	0	6	59	0	0	100	1	
3	12	4	02: N-16   LM00001060	lmo0704	13834	6063	100	106	101	43	45	45	4	83	77	0	228	183	119	16	17	4	81	78	0	0	0	0	0	0	0	0	0	0	0	0	0	0	0	0	0	0	0	0	0	0	0	0	0	0	0.000	0.000	0.000	0.000	0.000	0.000	0.000	0.000	0.000	0.000	0.000	0.000	0.000	0.000	283	1076	273	223	223	0.000	0.000	61	212	0	0	56	167	0	0	100	1	
3	13	4	02: N-19   LM00001062	lmo0707	14084	6063	100	45	45	4	46	46	5	6	0	0	17	19	5	16	17	3	42	30	0	0	0	0	0	0	0	0	0	0	0	0	0	0	0	0	0	0	0	0	0	0	0	0	0	0	0.000	0.000	0.000	0.000	0.000	0.000	0.000	0.000	0.000	0.000	0.000	0.000	0.000	0.000	283	1076	0	2	2	0.000	0.000	-1	1	0	0	-1	3	0	0	100	1	
3	14	4	02: N-22   LM00001065	lmo0710	14334	6063	100	129	122	45	46	46	5	90	85	0	309	256	146	16	40	499	0	0	0	0	0	0	0	0	0	0	0	0	0	0	0	0	0	0	0	0	0	0	0	0	0	0	0	0	0.000	0.000	0.000	0.000	0.000	0.000	0.000	0.000	0.000	0.000	0.000	0.000	0.000	0.000	283	1076	376	316	316	0.000	0.000	83	293	0	0	76	240	0	0	100	1	
3	15	4	03: B-01   EMPTY	EMPTY	14584	6063	100	45	45	4	46	46	5	6	1	0	18	19	4	17	18	3	25	14	0	0	0	0	0	0	0	0	0	0	0	0	0	0	0	0	0	0	0	0	0	0	0	0	0	0	0.000	0.000	0.000	0.000	0.000	0.000	0.000	0.000	0.000	0.000	0.000	0.000	0.000	0.000	283	1076	0	1	1	0.000	0.000	-1	1	0	0	-1	2	0	0	-75	1	
3	16	4	03: B-04   LM00001095	lmo0784	14834	6063	100	1235	1039	530	45	46	5	98	95	0	1185	951	525	17	17	3	91	89	0	0	0	0	0	0	0	0	0	0	0	0	0	0	0	0	0	0	0	0	0	0	0	0	0	0	0.000	0.000	0.000	0.000	0.000	0.000	0.000	0.000	0.000	0.000	0.000	0.000	0.000	0.000	283	1076	2358	1928	1928	0.000	0.000	1190	1168	0	0	994	934	0	0	100	1	
3	17	4	03: B-07   LM00001098	lmo0787	15084	6063	100	109	107	29	46	46	5	95	90	0	170	151	62	17	17	3	98	92	0	0	0	0	0	0	0	0	0	0	0	0	0	0	0	0	0	0	0	0	0	0	0	0	0	0	0.000	0.000	0.000	0.000	0.000	0.000	0.000	0.000	0.000	0.000	0.000	0.000	0.000	0.000	283	1076	216	195	195	0.000	0.000	63	153	0	0	61	134	0	0	100	1	
3	1	5	03: B-10   LM00002324	lmo0790	11084	6313	100	69	67	13	46	47	6	83	71	0	94	79	38	16	17	5	85	79	0	0	0	0	0	0	0	0	0	0	0	0	0	0	0	0	0	0	0	0	0	0	0	0	0	0	0.000	0.000	0.000	0.000	0.000	0.000	0.000	0.000	0.000	0.000	0.000	0.000	0.000	0.000	283	1076	101	84	84	0.000	0.000	23	78	0	0	21	63	0	0	100	1	
3	2	5	03: B-13   LM00000256	lmo0793	11334	6313	100	59	60	10	45	46	5	78	63	0	80	69	27	16	17	5	90	84	0	0	0	0	0	0	0	0	0	0	0	0	0	0	0	0	0	0	0	0	0	0	0	0	0	0	0.000	0.000	0.000	0.000	0.000	0.000	0.000	0.000	0.000	0.000	0.000	0.000	0.000	0.000	283	1076	78	68	68	0.000	0.000	14	64	0	0	15	53	0	0	100	1	
3	3	5	03: B-16   LM00001103	lmo0796	11584	6313	100	2040	1719	767	46	46	5	100	99	0	823	693	336	17	17	3	95	94	0	0	0	0	0	0	0	0	0	0	0	0	0	0	0	0	0	0	0	0	0	0	0	0	0	0	0.000	0.000	0.000	0.000	0.000	0.000	0.000	0.000	0.000	0.000	0.000	0.000	0.000	0.000	283	1076	2800	2349	2349	0.000	0.000	1994	806	0	0	1673	676	0	0	100	1	
3	4	5	03: B-19   LM00001106	lmo0799	11834	6313	100	116	112	36	45	46	5	94	92	0	144	130	52	17	18	4	96	94	0	0	0	0	0	0	0	0	0	0	0	0	0	0	0	0	0	0	0	0	0	0	0	0	0	0	0.000	0.000	0.000	0.000	0.000	0.000	0.000	0.000	0.000	0.000	0.000	0.000	0.000	0.000	283	1076	198	180	180	0.000	0.000	71	127	0	0	67	113	0	0	100	1	
3	5	5	03: B-22   LM00001107	lmo0802	12084	6313	100	49	49	5	46	46	4	34	16	0	90	78	30	17	18	3	93	89	0	0	0	0	0	0	0	0	0	0	0	0	0	0	0	0	0	0	0	0	0	0	0	0	0	0	0.000	0.000	0.000	0.000	0.000	0.000	0.000	0.000	0.000	0.000	0.000	0.000	0.000	0.000	283	1076	76	64	64	0.000	0.000	3	73	0	0	3	61	0	0	100	1	
3	6	5	03: F-01   LM00002345	lmo0877	12334	6313	100	54	53	7	46	46	5	66	37	0	88	74	35	18	18	3	89	80	0	0	0	0	0	0	0	0	0	0	0	0	0	0	0	0	0	0	0	0	0	0	0	0	0	0	0.000	0.000	0.000	0.000	0.000	0.000	0.000	0.000	0.000	0.000	0.000	0.000	0.000	0.000	283	1076	78	63	63	0.000	0.000	8	70	0	0	7	56	0	0	100	1	
3	7	5	03: F-04   LM00002347	lmo0880	12584	6313	100	51	50	4	46	47	6	43	5	0	81	80	25	18	20	7	98	89	0	0	0	0	0	0	0	0	0	0	0	0	0	0	0	0	0	0	0	0	0	0	0	0	0	0	0.000	0.000	0.000	0.000	0.000	0.000	0.000	0.000	0.000	0.000	0.000	0.000	0.000	0.000	283	1076	68	66	66	0.000	0.000	5	63	0	0	4	62	0	0	100	1	
3	8	5	03: F-07   LM00001140	lmo0883	12834	6313	100	108	101	33	45	45	5	91	84	0	134	115	52	19	19	3	92	89	0	0	0	0	0	0	0	0	0	0	0	0	0	0	0	0	0	0	0	0	0	0	0	0	0	0	0.000	0.000	0.000	0.000	0.000	0.000	0.000	0.000	0.000	0.000	0.000	0.000	0.000	0.000	283	1076	178	152	152	0.000	0.000	63	115	0	0	56	96	0	0	100	1	
3	9	5	03: F-10   LM00002350	lmo0886	13084	6313	100	100	93	25	45	46	5	93	87	0	127	117	44	20	21	5	95	90	0	0	0	0	0	0	0	0	0	0	0	0	0	0	0	0	0	0	0	0	0	0	0	0	0	0	0.000	0.000	0.000	0.000	0.000	0.000	0.000	0.000	0.000	0.000	0.000	0.000	0.000	0.000	283	1076	162	145	145	0.000	0.000	55	107	0	0	48	97	0	0	100	1	
3	10	5	03: F-13   LM00000281	lmo0889	13334	6313	100	277	239	106	46	46	5	93	88	0	259	228	116	17	19	17	86	83	0	0	0	0	0	0	0	0	0	0	0	0	0	0	0	0	0	0	0	0	0	0	0	0	0	0	0.000	0.000	0.000	0.000	0.000	0.000	0.000	0.000	0.000	0.000	0.000	0.000	0.000	0.000	283	1076	473	404	404	0.000	0.000	231	242	0	0	193	211	0	0	100	1	
3	11	5	03: F-16   LM00001143	lmo0892	13584	6313	100	65	63	15	45	46	4	77	70	0	96	76	43	17	17	3	77	73	0	0	0	0	0	0	0	0	0	0	0	0	0	0	0	0	0	0	0	0	0	0	0	0	0	0	0.000	0.000	0.000	0.000	0.000	0.000	0.000	0.000	0.000	0.000	0.000	0.000	0.000	0.000	283	1076	99	77	77	0.000	0.000	20	79	0	0	18	59	0	0	100	1	
3	12	5	03: F-19   LM00000285	lmo0895	13834	6313	100	2124	1780	1093	46	47	5	94	93	0	1542	1250	780	16	17	6	86	83	0	0	0	0	0	0	0	0	0	0	0	0	0	0	0	0	0	0	0	0	0	0	0	0	0	0	0.000	0.000	0.000	0.000	0.000	0.000	0.000	0.000	0.000	0.000	0.000	0.000	0.000	0.000	283	1076	3604	2968	2968	0.000	0.000	2078	1526	0	0	1734	1234	0	0	100	1	
3	13	5	03: F-22   LM00001146	lmo0898	14084	6313	100	49	50	5	46	47	5	36	13	0	74	66	20	16	17	3	96	93	0	0	0	0	0	0	0	0	0	0	0	0	0	0	0	0	0	0	0	0	0	0	0	0	0	0	0.000	0.000	0.000	0.000	0.000	0.000	0.000	0.000	0.000	0.000	0.000	0.000	0.000	0.000	283	1076	61	54	54	0.000	0.000	3	58	0	0	4	50	0	0	100	1	
3	14	5	03: J-01   LM00001184	lmo0973	14334	6313	100	2609	2255	1182	46	46	5	99	98	0	2388	2069	1110	16	16	3	97	97	0	0	0	0	0	0	0	0	0	0	0	0	0	0	0	0	0	0	0	0	0	0	0	0	0	0	0.000	0.000	0.000	0.000	0.000	0.000	0.000	0.000	0.000	0.000	0.000	0.000	0.000	0.000	283	1076	4935	4262	4262	0.000	0.000	2563	2372	0	0	2209	2053	0	0	100	1	
3	15	5	03: J-04   LM00002374	lmo0976	14584	6313	100	85	85	20	43	46	4	96	92	0	156	139	60	17	17	3	95	91	0	0	0	0	0	0	0	0	0	0	0	0	0	0	0	0	0	0	0	0	0	0	0	0	0	0	0.000	0.000	0.000	0.000	0.000	0.000	0.000	0.000	0.000	0.000	0.000	0.000	0.000	0.000	283	1076	181	164	164	0.000	0.000	42	139	0	0	42	122	0	0	100	1	
3	16	5	03: J-07   LM00002375	lmo0979	14834	6313	100	57	58	11	46	47	7	64	40	0	81	67	28	17	19	31	74	55	0	0	0	0	0	0	0	0	0	0	0	0	0	0	0	0	0	0	0	0	0	0	0	0	0	0	0.000	0.000	0.000	0.000	0.000	0.000	0.000	0.000	0.000	0.000	0.000	0.000	0.000	0.000	283	1076	75	62	62	0.000	0.000	11	64	0	0	12	50	0	0	100	1	
3	17	5	03: J-10   LM00001189	lmo0982	15084	6313	100	177	178	66	46	46	5	99	96	0	174	159	66	17	18	3	97	96	0	0	0	0	0	0	0	0	0	0	0	0	0	0	0	0	0	0	0	0	0	0	0	0	0	0	0.000	0.000	0.000	0.000	0.000	0.000	0.000	0.000	0.000	0.000	0.000	0.000	0.000	0.000	283	1076	288	274	274	0.000	0.000	131	157	0	0	132	142	0	0	100	1	
3	1	6	03: J-13   LM00002376	lmo0985	11084	6563	100	52	53	6	46	46	5	60	26	0	67	60	23	16	16	3	90	86	0	0	0	0	0	0	0	0	0	0	0	0	0	0	0	0	0	0	0	0	0	0	0	0	0	0	0.000	0.000	0.000	0.000	0.000	0.000	0.000	0.000	0.000	0.000	0.000	0.000	0.000	0.000	283	1076	57	51	51	0.000	0.000	6	51	0	0	7	44	0	0	100	1	
3	2	6	03: J-16   LM00000300	lmo0988	11334	6563	100	70	68	17	46	46	5	77	73	0	109	91	49	16	17	3	83	76	0	0	0	0	0	0	0	0	0	0	0	0	0	0	0	0	0	0	0	0	0	0	0	0	0	0	0.000	0.000	0.000	0.000	0.000	0.000	0.000	0.000	0.000	0.000	0.000	0.000	0.000	0.000	283	1076	117	97	97	0.000	0.000	24	93	0	0	22	75	0	0	100	1	
3	3	6	03: J-19   LM00000301	lmo0991	11584	6563	100	100	96	29	46	46	6	87	81	0	251	212	105	17	18	5	90	86	0	0	0	0	0	0	0	0	0	0	0	0	0	0	0	0	0	0	0	0	0	0	0	0	0	0	0.000	0.000	0.000	0.000	0.000	0.000	0.000	0.000	0.000	0.000	0.000	0.000	0.000	0.000	283	1076	288	245	245	0.000	0.000	54	234	0	0	50	195	0	0	100	1	
3	4	6	03: J-22   LM00001197	lmo0994	11834	6563	100	1888	1442	893	46	46	5	94	90	0	2950	2205	1433	17	18	3	88	86	0	0	0	0	0	0	0	0	0	0	0	0	0	0	0	0	0	0	0	0	0	0	0	0	0	0	0.000	0.000	0.000	0.000	0.000	0.000	0.000	0.000	0.000	0.000	0.000	0.000	0.000	0.000	283	1076	4775	3584	3584	0.000	0.000	1842	2933	0	0	1396	2188	0	0	100	1	
3	5	6	03: N-01   LM00001229	lmo1069	12084	6563	100	122	110	34	47	48	5	88	84	0	135	117	53	17	18	4	92	86	0	0	0	0	0	0	0	0	0	0	0	0	0	0	0	0	0	0	0	0	0	0	0	0	0	0	0.000	0.000	0.000	0.000	0.000	0.000	0.000	0.000	0.000	0.000	0.000	0.000	0.000	0.000	283	1076	193	163	163	0.000	0.000	75	118	0	0	63	100	0	0	100	1	
3	6	6	03: N-04   LM00000319	lmo1072	12334	6563	100	304	254	125	46	46	5	89	85	0	423	331	195	18	19	3	90	87	0	0	0	0	0	0	0	0	0	0	0	0	0	0	0	0	0	0	0	0	0	0	0	0	0	0	0.000	0.000	0.000	0.000	0.000	0.000	0.000	0.000	0.000	0.000	0.000	0.000	0.000	0.000	283	1076	663	521	521	0.000	0.000	258	405	0	0	208	313	0	0	100	1	
3	7	6	03: N-07   LM00002405	lmo1075	12584	6563	100	50	49	5	46	47	4	44	13	0	77	65	37	18	19	4	78	68	0	0	0	0	0	0	0	0	0	0	0	0	0	0	0	0	0	0	0	0	0	0	0	0	0	0	0.000	0.000	0.000	0.000	0.000	0.000	0.000	0.000	0.000	0.000	0.000	0.000	0.000	0.000	283	1076	63	50	50	0.000	0.000	4	59	0	0	3	47	0	0	100	1	
3	8	6	03: N-10   LM00002408	lmo1078	12834	6563	100	51	52	5	46	46	5	49	23	0	80	75	31	18	18	4	89	84	0	0	0	0	0	0	0	0	0	0	0	0	0	0	0	0	0	0	0	0	0	0	0	0	0	0	0.000	0.000	0.000	0.000	0.000	0.000	0.000	0.000	0.000	0.000	0.000	0.000	0.000	0.000	283	1076	67	63	63	0.000	0.000	5	62	0	0	6	57	0	0	100	1	
3	9	6	03: N-13   LM00002411	lmo1081	13084	6563	100	51	51	5	46	46	5	53	19	0	78	71	27	18	18	4	87	86	0	0	0	0	0	0	0	0	0	0	0	0	0	0	0	0	0	0	0	0	0	0	0	0	0	0	0.000	0.000	0.000	0.000	0.000	0.000	0.000	0.000	0.000	0.000	0.000	0.000	0.000	0.000	283	1076	65	58	58	0.000	0.000	5	60	0	0	5	53	0	0	100	1	
3	10	6	03: N-16   LM00002414	lmo1084	13334	6563	100	50	50	5	46	46	5	37	11	0	86	76	32	17	18	4	89	84	0	0	0	0	0	0	0	0	0	0	0	0	0	0	0	0	0	0	0	0	0	0	0	0	0	0	0.000	0.000	0.000	0.000	0.000	0.000	0.000	0.000	0.000	0.000	0.000	0.000	0.000	0.000	283	1076	73	63	63	0.000	0.000	4	69	0	0	4	59	0	0	100	1	
3	11	6	03: N-19   LM00002417	lmo1087	13584	6563	100	51	51	5	47	47	5	36	7	0	78	70	26	17	17	3	88	84	0	0	0	0	0	0	0	0	0	0	0	0	0	0	0	0	0	0	0	0	0	0	0	0	0	0	0.000	0.000	0.000	0.000	0.000	0.000	0.000	0.000	0.000	0.000	0.000	0.000	0.000	0.000	283	1076	65	57	57	0.000	0.000	4	61	0	0	4	53	0	0	100	1	
3	12	6	03: N-22   LM00002420	lmo1090	13834	6563	100	49	50	5	46	46	5	32	12	0	71	61	22	16	17	3	91	85	0	0	0	0	0	0	0	0	0	0	0	0	0	0	0	0	0	0	0	0	0	0	0	0	0	0	0.000	0.000	0.000	0.000	0.000	0.000	0.000	0.000	0.000	0.000	0.000	0.000	0.000	0.000	283	1076	58	49	49	0.000	0.000	3	55	0	0	4	45	0	0	100	1	
3	13	6	04: B-01   EMPTY	EMPTY	14084	6563	100	46	47	4	46	46	4	15	2	0	17	18	4	16	17	3	37	19	0	0	0	0	0	0	0	0	0	0	0	0	0	0	0	0	0	0	0	0	0	0	0	0	0	0	0.000	0.000	0.000	0.000	0.000	0.000	0.000	0.000	0.000	0.000	0.000	0.000	0.000	0.000	283	1076	1	3	3	0.000	0.000	0	1	0	0	1	2	0	0	-75	1	
3	14	6	04: B-04   LM00000338	lmo1164	14334	6563	100	52	52	5	46	46	5	64	23	0	82	72	24	16	17	3	96	93	0	0	0	0	0	0	0	0	0	0	0	0	0	0	0	0	0	0	0	0	0	0	0	0	0	0	0.000	0.000	0.000	0.000	0.000	0.000	0.000	0.000	0.000	0.000	0.000	0.000	0.000	0.000	283	1076	72	62	62	0.000	0.000	6	66	0	0	6	56	0	0	100	1	
3	15	6	04: B-07   LM00001250	lmo1167	14584	6563	100	54	55	8	46	47	5	70	45	0	70	62	21	17	17	2	92	88	0	0	0	0	0	0	0	0	0	0	0	0	0	0	0	0	0	0	0	0	0	0	0	0	0	0	0.000	0.000	0.000	0.000	0.000	0.000	0.000	0.000	0.000	0.000	0.000	0.000	0.000	0.000	283	1076	61	54	54	0.000	0.000	8	53	0	0	9	45	0	0	100	1	
3	16	6	04: B-10   LM00001253	lmo1170	14834	6563	100	55	55	6	46	46	5	79	46	0	78	73	17	16	17	3	99	98	0	0	0	0	0	0	0	0	0	0	0	0	0	0	0	0	0	0	0	0	0	0	0	0	0	0	0.000	0.000	0.000	0.000	0.000	0.000	0.000	0.000	0.000	0.000	0.000	0.000	0.000	0.000	283	1076	71	66	66	0.000	0.000	9	62	0	0	9	57	0	0	100	1	
3	17	6	04: B-13   LM00001256	lmo1173	15084	6563	100	59	59	9	46	47	5	83	60	0	78	67	24	17	18	4	93	86	0	0	0	0	0	0	0	0	0	0	0	0	0	0	0	0	0	0	0	0	0	0	0	0	0	0	0.000	0.000	0.000	0.000	0.000	0.000	0.000	0.000	0.000	0.000	0.000	0.000	0.000	0.000	283	1076	74	63	63	0.000	0.000	13	61	0	0	13	50	0	0	100	1	
3	1	7	04: B-16   LM00000340	lmo1176	11084	6813	100	49	51	8	46	46	5	38	17	0	85	75	25	16	16	3	92	90	0	0	0	0	0	0	0	0	0	0	0	0	0	0	0	0	0	0	0	0	0	0	0	0	0	0	0.000	0.000	0.000	0.000	0.000	0.000	0.000	0.000	0.000	0.000	0.000	0.000	0.000	0.000	283	1076	72	64	64	0.000	0.000	3	69	0	0	5	59	0	0	100	1	
3	2	7	04: B-19   LM00000342	lmo1179	11334	6813	100	50	51	5	46	46	5	46	9	0	88	74	30	15	16	4	90	86	0	0	0	0	0	0	0	0	0	0	0	0	0	0	0	0	0	0	0	0	0	0	0	0	0	0	0.000	0.000	0.000	0.000	0.000	0.000	0.000	0.000	0.000	0.000	0.000	0.000	0.000	0.000	283	1076	77	64	64	0.000	0.000	4	73	0	0	5	59	0	0	100	1	
3	3	7	04: B-22   LM00000345	lmo1182	11584	6813	100	52	53	7	47	47	5	59	24	0	80	73	24	16	17	5	94	87	0	0	0	0	0	0	0	0	0	0	0	0	0	0	0	0	0	0	0	0	0	0	0	0	0	0	0.000	0.000	0.000	0.000	0.000	0.000	0.000	0.000	0.000	0.000	0.000	0.000	0.000	0.000	283	1076	69	63	63	0.000	0.000	5	64	0	0	6	57	0	0	100	1	
3	4	7	04: F-01   LM00000359	lmo1257	11834	6813	100	49	49	5	47	47	5	33	9	0	78	72	27	17	17	5	88	84	0	0	0	0	0	0	0	0	0	0	0	0	0	0	0	0	0	0	0	0	0	0	0	0	0	0	0.000	0.000	0.000	0.000	0.000	0.000	0.000	0.000	0.000	0.000	0.000	0.000	0.000	0.000	283	1076	63	57	57	0.000	0.000	2	61	0	0	2	55	0	0	100	1	
3	5	7	04: F-04   LM00000362	lmo1260	12084	6813	100	53	53	6	48	145	405	0	0	0	91	77	35	18	289	1393	0	0	0	0	0	0	0	0	0	0	0	0	0	0	0	0	0	0	0	0	0	0	0	0	0	0	0	0	0.000	0.000	0.000	0.000	0.000	0.000	0.000	0.000	0.000	0.000	0.000	0.000	0.000	0.000	283	1076	78	64	64	0.000	0.000	5	73	0	0	5	59	0	0	100	1	
3	6	7	04: F-07   LM00002478	lmo1263	12334	6813	100	64	63	9	47	74	239	0	0	0	88	81	32	19	184	1355	0	0	0	0	0	0	0	0	0	0	0	0	0	0	0	0	0	0	0	0	0	0	0	0	0	0	0	0	0.000	0.000	0.000	0.000	0.000	0.000	0.000	0.000	0.000	0.000	0.000	0.000	0.000	0.000	283	1076	86	78	78	0.000	0.000	17	69	0	0	16	62	0	0	100	1	
3	7	7	04: F-10   LM00001303	lmo1266	12584	6813	100	71	71	12	46	46	4	96	91	0	96	97	37	18	19	3	96	93	0	0	0	0	0	0	0	0	0	0	0	0	0	0	0	0	0	0	0	0	0	0	0	0	0	0	0.000	0.000	0.000	0.000	0.000	0.000	0.000	0.000	0.000	0.000	0.000	0.000	0.000	0.000	283	1076	103	104	104	0.000	0.000	25	78	0	0	25	79	0	0	100	1	
3	8	7	04: F-13   LM00001304	lmo1269	12834	6813	100	135	128	40	45	46	5	96	94	0	188	173	79	18	18	3	95	94	0	0	0	0	0	0	0	0	0	0	0	0	0	0	0	0	0	0	0	0	0	0	0	0	0	0	0.000	0.000	0.000	0.000	0.000	0.000	0.000	0.000	0.000	0.000	0.000	0.000	0.000	0.000	283	1076	260	238	238	0.000	0.000	90	170	0	0	83	155	0	0	100	1	
3	9	7	04: F-16   LM00001307	lmo1272	13084	6813	100	82	82	20	45	46	5	90	88	0	117	108	41	17	18	3	98	93	0	0	0	0	0	0	0	0	0	0	0	0	0	0	0	0	0	0	0	0	0	0	0	0	0	0	0.000	0.000	0.000	0.000	0.000	0.000	0.000	0.000	0.000	0.000	0.000	0.000	0.000	0.000	283	1076	137	128	128	0.000	0.000	37	100	0	0	37	91	0	0	100	1	
3	10	7	04: F-19   LM00001308	lmo1275	13334	6813	100	79	77	20	45	45	5	91	84	0	96	88	36	17	18	4	91	85	0	0	0	0	0	0	0	0	0	0	0	0	0	0	0	0	0	0	0	0	0	0	0	0	0	0	0.000	0.000	0.000	0.000	0.000	0.000	0.000	0.000	0.000	0.000	0.000	0.000	0.000	0.000	283	1076	113	103	103	0.000	0.000	34	79	0	0	32	71	0	0	100	1	
3	11	7	04: F-22   LM00001310	lmo1278	13584	6813	100	276	244	119	46	47	4	93	91	0	241	210	112	17	17	3	91	87	0	0	0	0	0	0	0	0	0	0	0	0	0	0	0	0	0	0	0	0	0	0	0	0	0	0	0.000	0.000	0.000	0.000	0.000	0.000	0.000	0.000	0.000	0.000	0.000	0.000	0.000	0.000	283	1076	454	391	391	0.000	0.000	230	224	0	0	198	193	0	0	100	1	
3	12	7	04: J-01   LM00001343	lmo1353	13834	6813	100	68	70	17	45	45	5	88	80	0	95	80	35	16	17	5	87	82	0	0	0	0	0	0	0	0	0	0	0	0	0	0	0	0	0	0	0	0	0	0	0	0	0	0	0.000	0.000	0.000	0.000	0.000	0.000	0.000	0.000	0.000	0.000	0.000	0.000	0.000	0.000	283	1076	102	89	89	0.000	0.000	23	79	0	0	25	64	0	0	100	1	
3	13	7	04: J-04   LM00001345	lmo1356	14084	6813	100	56	56	8	47	47	5	74	48	0	88	78	26	16	17	3	98	94	0	0	0	0	0	0	0	0	0	0	0	0	0	0	0	0	0	0	0	0	0	0	0	0	0	0	0.000	0.000	0.000	0.000	0.000	0.000	0.000	0.000	0.000	0.000	0.000	0.000	0.000	0.000	283	1076	81	71	71	0.000	0.000	9	72	0	0	9	62	0	0	100	1	
3	14	7	04: J-07   LM00001347	lmo1359	14334	6813	100	436	378	204	46	46	4	94	91	0	654	529	314	16	17	3	93	90	0	0	0	0	0	0	0	0	0	0	0	0	0	0	0	0	0	0	0	0	0	0	0	0	0	0	0.000	0.000	0.000	0.000	0.000	0.000	0.000	0.000	0.000	0.000	0.000	0.000	0.000	0.000	283	1076	1028	845	845	0.000	0.000	390	638	0	0	332	513	0	0	100	1	
3	15	7	04: J-10   LM00001350	lmo1362	14584	6813	100	180	176	65	46	47	5	95	93	0	269	243	114	17	17	3	98	93	0	0	0	0	0	0	0	0	0	0	0	0	0	0	0	0	0	0	0	0	0	0	0	0	0	0	0.000	0.000	0.000	0.000	0.000	0.000	0.000	0.000	0.000	0.000	0.000	0.000	0.000	0.000	283	1076	386	356	356	0.000	0.000	134	252	0	0	130	226	0	0	100	1	
3	16	7	04: J-13   LM00001352	lmo1365	14834	6813	100	97	95	24	46	46	5	95	90	0	100	88	35	17	17	3	93	89	0	0	0	0	0	0	0	0	0	0	0	0	0	0	0	0	0	0	0	0	0	0	0	0	0	0	0.000	0.000	0.000	0.000	0.000	0.000	0.000	0.000	0.000	0.000	0.000	0.000	0.000	0.000	283	1076	134	120	120	0.000	0.000	51	83	0	0	49	71	0	0	100	1	
3	17	7	04: J-16   LM00001355	lmo1368	15084	6813	100	54	55	7	46	46	5	68	31	0	75	66	23	17	18	4	94	89	0	0	0	0	0	0	0	0	0	0	0	0	0	0	0	0	0	0	0	0	0	0	0	0	0	0	0.000	0.000	0.000	0.000	0.000	0.000	0.000	0.000	0.000	0.000	0.000	0.000	0.000	0.000	283	1076	66	58	58	0.000	0.000	8	58	0	0	9	49	0	0	100	1	
3	1	8	04: J-19   LM00001357	lmo1371	11084	7063	100	54	55	8	46	46	6	66	40	0	77	65	27	16	17	11	78	76	0	0	0	0	0	0	0	0	0	0	0	0	0	0	0	0	0	0	0	0	0	0	0	0	0	0	0.000	0.000	0.000	0.000	0.000	0.000	0.000	0.000	0.000	0.000	0.000	0.000	0.000	0.000	283	1076	69	58	58	0.000	0.000	8	61	0	0	9	49	0	0	100	1	
3	2	8	04: J-22   LM00000386	lmo1374	11334	7063	100	1055	871	443	45	46	5	98	96	0	1849	1517	834	16	16	2	96	93	0	0	0	0	0	0	0	0	0	0	0	0	0	0	0	0	0	0	0	0	0	0	0	0	0	0	0.000	0.000	0.000	0.000	0.000	0.000	0.000	0.000	0.000	0.000	0.000	0.000	0.000	0.000	283	1076	2843	2327	2327	0.000	0.000	1010	1833	0	0	826	1501	0	0	100	1	
3	3	8	04: N-01   LM00001408	lmo1449	11584	7063	100	187	172	75	46	47	6	90	89	0	247	216	118	16	17	5	88	83	0	0	0	0	0	0	0	0	0	0	0	0	0	0	0	0	0	0	0	0	0	0	0	0	0	0	0.000	0.000	0.000	0.000	0.000	0.000	0.000	0.000	0.000	0.000	0.000	0.000	0.000	0.000	283	1076	372	326	326	0.000	0.000	141	231	0	0	126	200	0	0	100	1	
3	4	8	04: N-04   LM00001409	lmo1452	11834	7063	100	52	51	6	46	47	5	56	22	0	85	74	28	17	17	3	92	85	0	0	0	0	0	0	0	0	0	0	0	0	0	0	0	0	0	0	0	0	0	0	0	0	0	0	0.000	0.000	0.000	0.000	0.000	0.000	0.000	0.000	0.000	0.000	0.000	0.000	0.000	0.000	283	1076	74	62	62	0.000	0.000	6	68	0	0	5	57	0	0	100	1	
3	5	8	04: N-07   LM00001410	lmo1455	12084	7063	100	320	2889	8608	49	168	465	43	33	0	192	2692	5283	18	141	850	32	24	0	0	0	0	0	0	0	0	0	0	0	0	0	0	0	0	0	0	0	0	0	0	0	0	0	0	0.000	0.000	0.000	0.000	0.000	0.000	0.000	0.000	0.000	0.000	0.000	0.000	0.000	0.000	283	1076	445	5514	5514	0.000	0.000	271	174	0	0	2840	2674	0	0	100	1	
3	6	8	04: N-10   LM00001412	lmo1458	12334	7063	100	51	52	6	46	47	7	41	6	0	86	87	23	17	18	5	98	96	0	0	0	0	0	0	0	0	0	0	0	0	0	0	0	0	0	0	0	0	0	0	0	0	0	0	0.000	0.000	0.000	0.000	0.000	0.000	0.000	0.000	0.000	0.000	0.000	0.000	0.000	0.000	283	1076	74	76	76	0.000	0.000	5	69	0	0	6	70	0	0	100	1	
3	7	8	04: N-13   LM00002520	lmo1461	12584	7063	100	50	51	6	46	47	5	50	23	0	76	75	29	18	19	4	92	88	0	0	0	0	0	0	0	0	0	0	0	0	0	0	0	0	0	0	0	0	0	0	0	0	0	0	0.000	0.000	0.000	0.000	0.000	0.000	0.000	0.000	0.000	0.000	0.000	0.000	0.000	0.000	283	1076	62	62	62	0.000	0.000	4	58	0	0	5	57	0	0	100	1	
3	8	8	04: N-16   LM00001416	lmo1464	12834	7063	100	102	101	32	46	46	5	93	89	0	111	107	49	18	18	4	91	87	0	0	0	0	0	0	0	0	0	0	0	0	0	0	0	0	0	0	0	0	0	0	0	0	0	0	0.000	0.000	0.000	0.000	0.000	0.000	0.000	0.000	0.000	0.000	0.000	0.000	0.000	0.000	283	1076	149	144	144	0.000	0.000	56	93	0	0	55	89	0	0	100	1	
3	9	8	04: N-19   LM00001419	lmo1467	13084	7063	100	96	93	23	46	46	4	93	90	0	108	102	36	17	18	3	98	95	0	0	0	0	0	0	0	0	0	0	0	0	0	0	0	0	0	0	0	0	0	0	0	0	0	0	0.000	0.000	0.000	0.000	0.000	0.000	0.000	0.000	0.000	0.000	0.000	0.000	0.000	0.000	283	1076	141	132	132	0.000	0.000	50	91	0	0	47	85	0	0	100	1	
3	10	8	04: N-22   LM00000406	lmo1470	13334	7063	100	51	52	6	46	46	5	46	20	0	82	81	30	17	17	3	97	94	0	0	0	0	0	0	0	0	0	0	0	0	0	0	0	0	0	0	0	0	0	0	0	0	0	0	0.000	0.000	0.000	0.000	0.000	0.000	0.000	0.000	0.000	0.000	0.000	0.000	0.000	0.000	283	1076	70	70	70	0.000	0.000	5	65	0	0	6	64	0	0	100	1	
3	11	8	05: B-01   EMPTY	EMPTY	13584	7063	100	46	47	4	47	47	4	18	3	0	17	19	5	17	19	6	12	5	0	0	0	0	0	0	0	0	0	0	0	0	0	0	0	0	0	0	0	0	0	0	0	0	0	0	0.000	0.000	0.000	0.000	0.000	0.000	0.000	0.000	0.000	0.000	0.000	0.000	0.000	0.000	283	1076	-1	2	2	0.000	0.000	-1	0	0	0	0	2	0	0	-75	1	
3	12	8	05: B-04   LM00001459	lmo1544	13834	7063	100	113	115	41	46	46	5	93	89	0	123	111	47	17	18	6	90	87	0	0	0	0	0	0	0	0	0	0	0	0	0	0	0	0	0	0	0	0	0	0	0	0	0	0	0.000	0.000	0.000	0.000	0.000	0.000	0.000	0.000	0.000	0.000	0.000	0.000	0.000	0.000	283	1076	173	163	163	0.000	0.000	67	106	0	0	69	94	0	0	100	1	
3	13	8	05: B-07   LM00000428	lmo1547	14084	7063	100	159	155	57	47	47	5	95	90	0	233	205	91	17	17	3	97	95	0	0	0	0	0	0	0	0	0	0	0	0	0	0	0	0	0	0	0	0	0	0	0	0	0	0	0.000	0.000	0.000	0.000	0.000	0.000	0.000	0.000	0.000	0.000	0.000	0.000	0.000	0.000	283	1076	328	296	296	0.000	0.000	112	216	0	0	108	188	0	0	100	1	
3	14	8	05: B-10   LM00002537	lmo1550	14334	7063	100	50	50	5	46	47	6	39	5	0	76	66	22	16	17	3	92	89	0	0	0	0	0	0	0	0	0	0	0	0	0	0	0	0	0	0	0	0	0	0	0	0	0	0	0.000	0.000	0.000	0.000	0.000	0.000	0.000	0.000	0.000	0.000	0.000	0.000	0.000	0.000	283	1076	64	54	54	0.000	0.000	4	60	0	0	4	50	0	0	100	1	
3	15	8	05: B-13   LM00001462	lmo1553	14584	7063	100	145	135	43	47	47	5	94	92	0	226	208	86	17	17	4	96	93	0	0	0	0	0	0	0	0	0	0	0	0	0	0	0	0	0	0	0	0	0	0	0	0	0	0	0.000	0.000	0.000	0.000	0.000	0.000	0.000	0.000	0.000	0.000	0.000	0.000	0.000	0.000	283	1076	307	279	279	0.000	0.000	98	209	0	0	88	191	0	0	100	1	
3	16	8	05: B-16   LM00001464	lmo1556	14834	7063	100	73	72	15	47	47	5	89	82	0	97	90	30	17	17	3	94	92	0	0	0	0	0	0	0	0	0	0	0	0	0	0	0	0	0	0	0	0	0	0	0	0	0	0	0.000	0.000	0.000	0.000	0.000	0.000	0.000	0.000	0.000	0.000	0.000	0.000	0.000	0.000	283	1076	106	98	98	0.000	0.000	26	80	0	0	25	73	0	0	100	1	
3	17	8	05: B-19   LM00000431	lmo1559	15084	7063	100	50	51	5	47	47	5	38	4	0	77	67	21	17	18	4	94	89	0	0	0	0	0	0	0	0	0	0	0	0	0	0	0	0	0	0	0	0	0	0	0	0	0	0	0.000	0.000	0.000	0.000	0.000	0.000	0.000	0.000	0.000	0.000	0.000	0.000	0.000	0.000	283	1076	63	54	54	0.000	0.000	3	60	0	0	4	50	0	0	100	1	
3	1	9	05: B-22   LM00000433	lmo1562	11084	7313	100	425	374	174	46	46	5	97	92	0	312	271	131	16	17	6	94	89	0	0	0	0	0	0	0	0	0	0	0	0	0	0	0	0	0	0	0	0	0	0	0	0	0	0	0.000	0.000	0.000	0.000	0.000	0.000	0.000	0.000	0.000	0.000	0.000	0.000	0.000	0.000	283	1076	675	583	583	0.000	0.000	379	296	0	0	328	255	0	0	100	1	
3	2	9	05: F-01   LM00001511	lmo1637	11334	7313	100	322	286	139	46	47	7	88	85	0	1089	898	505	16	17	10	89	87	0	0	0	0	0	0	0	0	0	0	0	0	0	0	0	0	0	0	0	0	0	0	0	0	0	0	0.000	0.000	0.000	0.000	0.000	0.000	0.000	0.000	0.000	0.000	0.000	0.000	0.000	0.000	283	1076	1349	1122	1122	0.000	0.000	276	1073	0	0	240	882	0	0	100	1	
3	3	9	05: F-04   LM00002555	lmo1640	11584	7313	100	50	50	5	47	47	8	12	1	0	66	60	22	17	19	15	80	78	0	0	0	0	0	0	0	0	0	0	0	0	0	0	0	0	0	0	0	0	0	0	0	0	0	0	0.000	0.000	0.000	0.000	0.000	0.000	0.000	0.000	0.000	0.000	0.000	0.000	0.000	0.000	283	1076	52	46	46	0.000	0.000	3	49	0	0	3	43	0	0	100	1	
3	4	9	05: F-07   LM00001515	lmo1643	11834	7313	100	111	103	36	46	47	5	89	81	0	161	134	66	17	17	3	86	83	0	0	0	0	0	0	0	0	0	0	0	0	0	0	0	0	0	0	0	0	0	0	0	0	0	0	0.000	0.000	0.000	0.000	0.000	0.000	0.000	0.000	0.000	0.000	0.000	0.000	0.000	0.000	283	1076	209	174	174	0.000	0.000	65	144	0	0	57	117	0	0	100	1	
3	5	9	05: F-10   LM00001518	lmo1646	12084	7313	100	53	54	6	47	48	12	16	2	0	93	85	29	17	18	12	89	88	0	0	0	0	0	0	0	0	0	0	0	0	0	0	0	0	0	0	0	0	0	0	0	0	0	0	0.000	0.000	0.000	0.000	0.000	0.000	0.000	0.000	0.000	0.000	0.000	0.000	0.000	0.000	283	1076	82	75	75	0.000	0.000	6	76	0	0	7	68	0	0	100	1	
3	6	9	05: F-13   LM00001519	lmo1649	12334	7313	100	882	763	360	46	46	5	94	92	0	2351	1980	1031	18	18	4	92	90	0	0	0	0	0	0	0	0	0	0	0	0	0	0	0	0	0	0	0	0	0	0	0	0	0	0	0.000	0.000	0.000	0.000	0.000	0.000	0.000	0.000	0.000	0.000	0.000	0.000	0.000	0.000	283	1076	3169	2679	2679	0.000	0.000	836	2333	0	0	717	1962	0	0	100	1	
3	7	9	05: F-16   LM00001521	lmo1652	12584	7313	100	107	104	36	46	46	5	91	85	0	155	141	71	18	18	7	86	83	0	0	0	0	0	0	0	0	0	0	0	0	0	0	0	0	0	0	0	0	0	0	0	0	0	0	0.000	0.000	0.000	0.000	0.000	0.000	0.000	0.000	0.000	0.000	0.000	0.000	0.000	0.000	283	1076	198	181	181	0.000	0.000	61	137	0	0	58	123	0	0	100	1	
3	8	9	05: F-19   LM00001522	lmo1655	12834	7313	100	52	53	6	46	46	5	67	27	0	73	74	31	18	18	4	90	87	0	0	0	0	0	0	0	0	0	0	0	0	0	0	0	0	0	0	0	0	0	0	0	0	0	0	0.000	0.000	0.000	0.000	0.000	0.000	0.000	0.000	0.000	0.000	0.000	0.000	0.000	0.000	283	1076	61	63	63	0.000	0.000	6	55	0	0	7	56	0	0	100	1	
3	9	9	05: F-22   LM00000453	lmo1658	13084	7313	100	2357	2102	902	46	46	4	100	99	0	2391	2099	919	18	18	3	99	98	0	0	0	0	0	0	0	0	0	0	0	0	0	0	0	0	0	0	0	0	0	0	0	0	0	0	0.000	0.000	0.000	0.000	0.000	0.000	0.000	0.000	0.000	0.000	0.000	0.000	0.000	0.000	283	1076	4684	4137	4137	0.000	0.000	2311	2373	0	0	2056	2081	0	0	100	1	
3	10	9	05: J-01   LM00001566	lmo1733	13334	7313	100	128	121	34	46	46	5	95	92	0	295	265	105	17	18	4	95	93	0	0	0	0	0	0	0	0	0	0	0	0	0	0	0	0	0	0	0	0	0	0	0	0	0	0	0.000	0.000	0.000	0.000	0.000	0.000	0.000	0.000	0.000	0.000	0.000	0.000	0.000	0.000	283	1076	360	323	323	0.000	0.000	82	278	0	0	75	248	0	0	100	1	
3	11	9	05: J-04   LM00001569	lmo1736	13584	7313	100	171	155	57	46	47	5	93	90	0	183	159	70	17	17	4	95	90	0	0	0	0	0	0	0	0	0	0	0	0	0	0	0	0	0	0	0	0	0	0	0	0	0	0	0.000	0.000	0.000	0.000	0.000	0.000	0.000	0.000	0.000	0.000	0.000	0.000	0.000	0.000	283	1076	291	251	251	0.000	0.000	125	166	0	0	109	142	0	0	100	1	
3	12	9	05: J-07   LM00001571	lmo1739	13834	7313	100	50	50	4	45	45	7	26	1	0	73	62	24	17	17	10	83	77	0	0	0	0	0	0	0	0	0	0	0	0	0	0	0	0	0	0	0	0	0	0	0	0	0	0	0.000	0.000	0.000	0.000	0.000	0.000	0.000	0.000	0.000	0.000	0.000	0.000	0.000	0.000	283	1076	61	50	50	0.000	0.000	5	56	0	0	5	45	0	0	100	1	
3	13	9	05: J-10   LM00001573	lmo1742	14084	7313	100	68	68	16	46	46	5	83	75	0	86	74	32	17	17	3	85	83	0	0	0	0	0	0	0	0	0	0	0	0	0	0	0	0	0	0	0	0	0	0	0	0	0	0	0.000	0.000	0.000	0.000	0.000	0.000	0.000	0.000	0.000	0.000	0.000	0.000	0.000	0.000	283	1076	91	79	79	0.000	0.000	22	69	0	0	22	57	0	0	100	1	
3	14	9	05: J-13   LM00001575	lmo1745	14334	7313	100	102	101	24	46	47	6	96	93	0	111	100	34	17	17	3	96	94	0	0	0	0	0	0	0	0	0	0	0	0	0	0	0	0	0	0	0	0	0	0	0	0	0	0	0.000	0.000	0.000	0.000	0.000	0.000	0.000	0.000	0.000	0.000	0.000	0.000	0.000	0.000	283	1076	150	138	138	0.000	0.000	56	94	0	0	55	83	0	0	100	1	
3	15	9	05: J-16   LM00002575	lmo1748	14584	7313	100	117	114	32	46	46	6	96	90	0	94	87	34	17	17	4	90	86	0	0	0	0	0	0	0	0	0	0	0	0	0	0	0	0	0	0	0	0	0	0	0	0	0	0	0.000	0.000	0.000	0.000	0.000	0.000	0.000	0.000	0.000	0.000	0.000	0.000	0.000	0.000	283	1076	148	138	138	0.000	0.000	71	77	0	0	68	70	0	0	100	1	
3	16	9	05: J-19   LM00001578	lmo1751	14834	7313	100	55	57	10	47	47	5	63	35	0	78	73	20	17	17	4	95	91	0	0	0	0	0	0	0	0	0	0	0	0	0	0	0	0	0	0	0	0	0	0	0	0	0	0	0.000	0.000	0.000	0.000	0.000	0.000	0.000	0.000	0.000	0.000	0.000	0.000	0.000	0.000	283	1076	69	66	66	0.000	0.000	8	61	0	0	10	56	0	0	100	1	
3	17	9	05: J-22   LM00000475	lmo1754	15084	7313	100	219	198	70	45	46	4	97	95	0	370	318	135	17	17	3	98	95	0	0	0	0	0	0	0	0	0	0	0	0	0	0	0	0	0	0	0	0	0	0	0	0	0	0	0.000	0.000	0.000	0.000	0.000	0.000	0.000	0.000	0.000	0.000	0.000	0.000	0.000	0.000	283	1076	527	454	454	0.000	0.000	174	353	0	0	153	301	0	0	100	1	
3	1	10	05: N-01   LM00001624	lmo1829	11084	7563	100	53	54	8	46	46	5	67	35	0	80	70	24	16	16	4	92	87	0	0	0	0	0	0	0	0	0	0	0	0	0	0	0	0	0	0	0	0	0	0	0	0	0	0	0.000	0.000	0.000	0.000	0.000	0.000	0.000	0.000	0.000	0.000	0.000	0.000	0.000	0.000	283	1076	71	62	62	0.000	0.000	7	64	0	0	8	54	0	0	100	1	
3	2	10	05: N-04   LM00001626	lmo1832	11334	7563	100	188	166	62	46	46	5	92	88	0	143	127	56	16	17	5	89	88	0	0	0	0	0	0	0	0	0	0	0	0	0	0	0	0	0	0	0	0	0	0	0	0	0	0	0.000	0.000	0.000	0.000	0.000	0.000	0.000	0.000	0.000	0.000	0.000	0.000	0.000	0.000	283	1076	269	231	231	0.000	0.000	142	127	0	0	120	111	0	0	100	1	
3	3	10	05: N-07   LM00001629	lmo1835	11584	7563	100	245	218	97	46	46	5	93	88	0	393	324	174	17	17	3	93	89	0	0	0	0	0	0	0	0	0	0	0	0	0	0	0	0	0	0	0	0	0	0	0	0	0	0	0.000	0.000	0.000	0.000	0.000	0.000	0.000	0.000	0.000	0.000	0.000	0.000	0.000	0.000	283	1076	575	479	479	0.000	0.000	199	376	0	0	172	307	0	0	100	1	
3	4	10	05: N-10   LM00001632	lmo1838	11834	7563	100	48	49	5	47	47	5	27	7	0	36	35	14	16	17	4	78	70	0	0	0	0	0	0	0	0	0	0	0	0	0	0	0	0	0	0	0	0	0	0	0	0	0	0	0.000	0.000	0.000	0.000	0.000	0.000	0.000	0.000	0.000	0.000	0.000	0.000	0.000	0.000	283	1076	21	21	21	0.000	0.000	1	20	0	0	2	19	0	0	100	1	
3	5	10	05: N-13   LM00002586	lmo1841	12084	7563	100	55	56	7	46	46	5	65	46	0	86	80	27	17	17	3	96	94	0	0	0	0	0	0	0	0	0	0	0	0	0	0	0	0	0	0	0	0	0	0	0	0	0	0	0.000	0.000	0.000	0.000	0.000	0.000	0.000	0.000	0.000	0.000	0.000	0.000	0.000	0.000	283	1076	78	73	73	0.000	0.000	9	69	0	0	10	63	0	0	100	1	
3	6	10	05: N-16   LM00000500	lmo1844	12334	7563	100	159	159	64	46	46	5	95	91	0	199	180	82	17	17	3	96	93	0	0	0	0	0	0	0	0	0	0	0	0	0	0	0	0	0	0	0	0	0	0	0	0	0	0	0.000	0.000	0.000	0.000	0.000	0.000	0.000	0.000	0.000	0.000	0.000	0.000	0.000	0.000	283	1076	295	276	276	0.000	0.000	113	182	0	0	113	163	0	0	100	1	
3	7	10	05: N-19   LM00001635	lmo1847	12584	7563	100	667	577	264	46	47	7	97	94	0	624	533	253	18	19	7	94	90	0	0	0	0	0	0	0	0	0	0	0	0	0	0	0	0	0	0	0	0	0	0	0	0	0	0	0.000	0.000	0.000	0.000	0.000	0.000	0.000	0.000	0.000	0.000	0.000	0.000	0.000	0.000	283	1076	1227	1046	1046	0.000	0.000	621	606	0	0	531	515	0	0	100	1	
3	8	10	05: N-22   LM00001637	lmo1850	12834	7563	100	271	231	106	46	46	5	94	90	0	328	279	152	18	19	4	89	84	0	0	0	0	0	0	0	0	0	0	0	0	0	0	0	0	0	0	0	0	0	0	0	0	0	0	0.000	0.000	0.000	0.000	0.000	0.000	0.000	0.000	0.000	0.000	0.000	0.000	0.000	0.000	283	1076	535	446	446	0.000	0.000	225	310	0	0	185	261	0	0	100	1	
3	9	10	06: B-01   EMPTY	EMPTY	13084	7563	100	47	48	7	46	46	5	26	9	0	20	22	8	18	18	4	33	22	0	0	0	0	0	0	0	0	0	0	0	0	0	0	0	0	0	0	0	0	0	0	0	0	0	0	0.000	0.000	0.000	0.000	0.000	0.000	0.000	0.000	0.000	0.000	0.000	0.000	0.000	0.000	283	1076	3	6	6	0.000	0.000	1	2	0	0	2	4	0	0	-75	1	
3	10	10	06: B-04   LM00001681	lmo1924	13334	7563	100	88	86	20	46	46	4	98	94	0	120	118	49	17	18	4	93	91	0	0	0	0	0	0	0	0	0	0	0	0	0	0	0	0	0	0	0	0	0	0	0	0	0	0	0.000	0.000	0.000	0.000	0.000	0.000	0.000	0.000	0.000	0.000	0.000	0.000	0.000	0.000	283	1076	145	141	141	0.000	0.000	42	103	0	0	40	101	0	0	100	1	
3	11	10	06: B-07   LM00001684	lmo1927	13584	7563	100	141	131	49	46	47	5	88	83	0	177	162	76	17	18	3	94	90	0	0	0	0	0	0	0	0	0	0	0	0	0	0	0	0	0	0	0	0	0	0	0	0	0	0	0.000	0.000	0.000	0.000	0.000	0.000	0.000	0.000	0.000	0.000	0.000	0.000	0.000	0.000	283	1076	255	230	230	0.000	0.000	95	160	0	0	85	145	0	0	100	1	
3	12	10	06: B-10   LM00001686	lmo1930	13834	7563	100	53	53	6	45	46	5	65	30	0	83	77	22	17	18	4	98	95	0	0	0	0	0	0	0	0	0	0	0	0	0	0	0	0	0	0	0	0	0	0	0	0	0	0	0.000	0.000	0.000	0.000	0.000	0.000	0.000	0.000	0.000	0.000	0.000	0.000	0.000	0.000	283	1076	74	68	68	0.000	0.000	8	66	0	0	8	60	0	0	100	1	
3	13	10	06: B-13   LM00001688	lmo1933	14084	7563	100	189	175	76	46	46	5	94	90	0	209	192	97	17	17	3	93	89	0	0	0	0	0	0	0	0	0	0	0	0	0	0	0	0	0	0	0	0	0	0	0	0	0	0	0.000	0.000	0.000	0.000	0.000	0.000	0.000	0.000	0.000	0.000	0.000	0.000	0.000	0.000	283	1076	335	304	304	0.000	0.000	143	192	0	0	129	175	0	0	100	1	
3	14	10	06: B-16   LM00000519	lmo1936	14334	7563	100	429	404	166	46	46	5	100	98	0	750	689	319	17	18	4	96	96	0	0	0	0	0	0	0	0	0	0	0	0	0	0	0	0	0	0	0	0	0	0	0	0	0	0	0.000	0.000	0.000	0.000	0.000	0.000	0.000	0.000	0.000	0.000	0.000	0.000	0.000	0.000	283	1076	1116	1030	1030	0.000	0.000	383	733	0	0	358	672	0	0	100	1	
3	15	10	06: B-19   LM00002602	lmo1939	14584	7563	100	139	135	50	46	46	4	90	89	0	202	180	86	17	18	4	95	92	0	0	0	0	0	0	0	0	0	0	0	0	0	0	0	0	0	0	0	0	0	0	0	0	0	0	0.000	0.000	0.000	0.000	0.000	0.000	0.000	0.000	0.000	0.000	0.000	0.000	0.000	0.000	283	1076	278	252	252	0.000	0.000	93	185	0	0	89	163	0	0	100	1	
3	16	10	06: B-22   LM00002603	lmo1942	14834	7563	100	50	50	6	47	47	5	42	12	0	73	60	26	17	17	3	87	83	0	0	0	0	0	0	0	0	0	0	0	0	0	0	0	0	0	0	0	0	0	0	0	0	0	0	0.000	0.000	0.000	0.000	0.000	0.000	0.000	0.000	0.000	0.000	0.000	0.000	0.000	0.000	283	1076	59	46	46	0.000	0.000	3	56	0	0	3	43	0	0	100	1	
3	17	10	06: F-01   LM00001733	lmo2017	15084	7563	100	108	104	34	45	45	5	96	90	0	137	121	51	17	18	2	96	95	0	0	0	0	0	0	0	0	0	0	0	0	0	0	0	0	0	0	0	0	0	0	0	0	0	0	0.000	0.000	0.000	0.000	0.000	0.000	0.000	0.000	0.000	0.000	0.000	0.000	0.000	0.000	283	1076	183	163	163	0.000	0.000	63	120	0	0	59	104	0	0	100	1	
3	1	11	06: F-04   LM00000541	lmo2020	11084	7813	100	209	197	66	45	46	6	98	95	0	128	118	37	16	16	4	98	97	0	0	0	0	0	0	0	0	0	0	0	0	0	0	0	0	0	0	0	0	0	0	0	0	0	0	0.000	0.000	0.000	0.000	0.000	0.000	0.000	0.000	0.000	0.000	0.000	0.000	0.000	0.000	283	1076	276	254	254	0.000	0.000	164	112	0	0	152	102	0	0	100	1	
3	2	11	06: F-07   LM00001735	lmo2023	11334	7813	100	52	52	5	46	47	7	39	4	0	81	71	24	16	17	5	91	87	0	0	0	0	0	0	0	0	0	0	0	0	0	0	0	0	0	0	0	0	0	0	0	0	0	0	0.000	0.000	0.000	0.000	0.000	0.000	0.000	0.000	0.000	0.000	0.000	0.000	0.000	0.000	283	1076	71	61	61	0.000	0.000	6	65	0	0	6	55	0	0	100	1	
3	3	11	06: F-10   LM00002619	lmo2026	11584	7813	100	50	50	4	46	47	6	33	7	0	86	77	24	16	17	3	96	92	0	0	0	0	0	0	0	0	0	0	0	0	0	0	0	0	0	0	0	0	0	0	0	0	0	0	0.000	0.000	0.000	0.000	0.000	0.000	0.000	0.000	0.000	0.000	0.000	0.000	0.000	0.000	283	1076	74	65	65	0.000	0.000	4	70	0	0	4	61	0	0	100	1	
3	4	11	06: F-13   LM00000542	lmo2029	11834	7813	100	777	653	330	46	46	5	98	94	0	860	713	373	16	17	3	95	93	0	0	0	0	0	0	0	0	0	0	0	0	0	0	0	0	0	0	0	0	0	0	0	0	0	0	0.000	0.000	0.000	0.000	0.000	0.000	0.000	0.000	0.000	0.000	0.000	0.000	0.000	0.000	283	1076	1575	1304	1304	0.000	0.000	731	844	0	0	607	697	0	0	100	1	
3	5	11	06: F-16   LM00000544	lmo2032	12084	7813	100	658	584	287	46	46	5	97	94	0	518	429	221	16	17	3	96	94	0	0	0	0	0	0	0	0	0	0	0	0	0	0	0	0	0	0	0	0	0	0	0	0	0	0	0.000	0.000	0.000	0.000	0.000	0.000	0.000	0.000	0.000	0.000	0.000	0.000	0.000	0.000	283	1076	1114	951	951	0.000	0.000	612	502	0	0	538	413	0	0	100	1	
3	6	11	06: F-19   LM00001741	lmo2035	12334	7813	100	81	79	21	46	53	123	0	0	0	111	102	41	17	34	252	0	0	0	0	0	0	0	0	0	0	0	0	0	0	0	0	0	0	0	0	0	0	0	0	0	0	0	0	0.000	0.000	0.000	0.000	0.000	0.000	0.000	0.000	0.000	0.000	0.000	0.000	0.000	0.000	283	1076	129	118	118	0.000	0.000	35	94	0	0	33	85	0	0	100	1	
3	7	11	06: F-22   LM00001744	lmo2038	12584	7813	100	179	160	65	47	47	5	92	89	0	158	141	63	18	18	4	94	88	0	0	0	0	0	0	0	0	0	0	0	0	0	0	0	0	0	0	0	0	0	0	0	0	0	0	0.000	0.000	0.000	0.000	0.000	0.000	0.000	0.000	0.000	0.000	0.000	0.000	0.000	0.000	283	1076	272	236	236	0.000	0.000	132	140	0	0	113	123	0	0	100	1	
3	8	11	06: J-01   LM00001786	lmo2113	12834	7813	100	96	88	25	46	46	5	90	83	0	129	117	49	17	18	3	96	92	0	0	0	0	0	0	0	0	0	0	0	0	0	0	0	0	0	0	0	0	0	0	0	0	0	0	0.000	0.000	0.000	0.000	0.000	0.000	0.000	0.000	0.000	0.000	0.000	0.000	0.000	0.000	283	1076	162	142	142	0.000	0.000	50	112	0	0	42	100	0	0	100	1	
3	9	11	06: J-04   LM00002635	lmo2116	13084	7813	100	85	85	22	46	46	5	96	90	0	112	110	42	18	18	4	98	94	0	0	0	0	0	0	0	0	0	0	0	0	0	0	0	0	0	0	0	0	0	0	0	0	0	0	0.000	0.000	0.000	0.000	0.000	0.000	0.000	0.000	0.000	0.000	0.000	0.000	0.000	0.000	283	1076	133	131	131	0.000	0.000	39	94	0	0	39	92	0	0	100	1	
3	10	11	06: J-07   LM00001790	lmo2119	13334	7813	100	165	154	62	46	46	5	96	89	0	236	208	97	18	18	3	95	94	0	0	0	0	0	0	0	0	0	0	0	0	0	0	0	0	0	0	0	0	0	0	0	0	0	0	0.000	0.000	0.000	0.000	0.000	0.000	0.000	0.000	0.000	0.000	0.000	0.000	0.000	0.000	283	1076	337	298	298	0.000	0.000	119	218	0	0	108	190	0	0	100	1	
3	11	11	06: J-10   LM00000565	lmo2122	13584	7813	100	54	54	6	45	46	4	75	52	0	103	97	41	17	18	3	96	92	0	0	0	0	0	0	0	0	0	0	0	0	0	0	0	0	0	0	0	0	0	0	0	0	0	0	0.000	0.000	0.000	0.000	0.000	0.000	0.000	0.000	0.000	0.000	0.000	0.000	0.000	0.000	283	1076	95	89	89	0.000	0.000	9	86	0	0	9	80	0	0	100	1	
3	12	11	06: J-13   LM00000567	lmo2125	13834	7813	100	69	67	13	46	46	5	86	78	0	166	146	63	18	18	4	95	91	0	0	0	0	0	0	0	0	0	0	0	0	0	0	0	0	0	0	0	0	0	0	0	0	0	0	0.000	0.000	0.000	0.000	0.000	0.000	0.000	0.000	0.000	0.000	0.000	0.000	0.000	0.000	283	1076	171	149	149	0.000	0.000	23	148	0	0	21	128	0	0	100	1	
3	13	11	06: J-16   LM00001793	lmo2128	14084	7813	100	50	49	4	46	47	5	38	8	0	78	73	22	17	18	3	96	94	0	0	0	0	0	0	0	0	0	0	0	0	0	0	0	0	0	0	0	0	0	0	0	0	0	0	0.000	0.000	0.000	0.000	0.000	0.000	0.000	0.000	0.000	0.000	0.000	0.000	0.000	0.000	283	1076	65	59	59	0.000	0.000	4	61	0	0	3	56	0	0	100	1	
3	14	11	06: J-19   LM00001796	lmo2131	14334	7813	100	59	59	9	46	47	5	78	58	0	78	70	25	17	17	3	91	88	0	0	0	0	0	0	0	0	0	0	0	0	0	0	0	0	0	0	0	0	0	0	0	0	0	0	0.000	0.000	0.000	0.000	0.000	0.000	0.000	0.000	0.000	0.000	0.000	0.000	0.000	0.000	283	1076	74	66	66	0.000	0.000	13	61	0	0	13	53	0	0	100	1	
3	15	11	06: J-22   LM00001798	lmo2134	14584	7813	100	51	51	6	46	47	5	47	13	0	72	62	25	17	18	4	87	80	0	0	0	0	0	0	0	0	0	0	0	0	0	0	0	0	0	0	0	0	0	0	0	0	0	0	0.000	0.000	0.000	0.000	0.000	0.000	0.000	0.000	0.000	0.000	0.000	0.000	0.000	0.000	283	1076	60	50	50	0.000	0.000	5	55	0	0	5	45	0	0	100	1	
3	16	11	06: N-01   LM00000597	lmo2209	14834	7813	100	60	60	8	47	48	5	84	66	0	87	78	24	17	18	3	96	90	0	0	0	0	0	0	0	0	0	0	0	0	0	0	0	0	0	0	0	0	0	0	0	0	0	0	0.000	0.000	0.000	0.000	0.000	0.000	0.000	0.000	0.000	0.000	0.000	0.000	0.000	0.000	283	1076	83	74	74	0.000	0.000	13	70	0	0	13	61	0	0	100	1	
3	17	11	06: N-04   LM00001832	lmo2212	15084	7813	100	99	95	33	47	48	5	86	81	0	143	124	61	18	19	3	88	87	0	0	0	0	0	0	0	0	0	0	0	0	0	0	0	0	0	0	0	0	0	0	0	0	0	0	0.000	0.000	0.000	0.000	0.000	0.000	0.000	0.000	0.000	0.000	0.000	0.000	0.000	0.000	283	1076	177	154	154	0.000	0.000	52	125	0	0	48	106	0	0	100	1	
3	1	12	06: N-07   LM00001834	lmo2215	11084	8063	100	81	81	23	45	46	5	87	82	0	89	79	34	16	16	4	93	86	0	0	0	0	0	0	0	0	0	0	0	0	0	0	0	0	0	0	0	0	0	0	0	0	0	0	0.000	0.000	0.000	0.000	0.000	0.000	0.000	0.000	0.000	0.000	0.000	0.000	0.000	0.000	283	1076	109	99	99	0.000	0.000	36	73	0	0	36	63	0	0	100	1	
3	2	12	06: N-10   LM00001836	lmo2218	11334	8063	100	62	62	12	45	46	5	86	73	0	87	77	33	15	16	3	93	89	0	0	0	0	0	0	0	0	0	0	0	0	0	0	0	0	0	0	0	0	0	0	0	0	0	0	0.000	0.000	0.000	0.000	0.000	0.000	0.000	0.000	0.000	0.000	0.000	0.000	0.000	0.000	283	1076	89	79	79	0.000	0.000	17	72	0	0	17	62	0	0	100	1	
3	3	12	06: N-13   LM00002652	lmo2221	11584	8063	100	52	51	5	46	46	5	57	16	0	80	69	25	16	17	3	94	89	0	0	0	0	0	0	0	0	0	0	0	0	0	0	0	0	0	0	0	0	0	0	0	0	0	0	0.000	0.000	0.000	0.000	0.000	0.000	0.000	0.000	0.000	0.000	0.000	0.000	0.000	0.000	283	1076	70	58	58	0.000	0.000	6	64	0	0	5	53	0	0	100	1	
3	4	12	06: N-16   LM00001841	lmo2224	11834	8063	100	53	54	8	47	47	5	58	33	0	74	64	24	16	17	3	89	87	0	0	0	0	0	0	0	0	0	0	0	0	0	0	0	0	0	0	0	0	0	0	0	0	0	0	0.000	0.000	0.000	0.000	0.000	0.000	0.000	0.000	0.000	0.000	0.000	0.000	0.000	0.000	283	1076	64	55	55	0.000	0.000	6	58	0	0	7	48	0	0	100	1	
3	5	12	06: N-19   LM00001843	lmo2227	12084	8063	100	47	47	5	46	46	5	16	1	0	74	65	22	17	17	3	91	88	0	0	0	0	0	0	0	0	0	0	0	0	0	0	0	0	0	0	0	0	0	0	0	0	0	0	0.000	0.000	0.000	0.000	0.000	0.000	0.000	0.000	0.000	0.000	0.000	0.000	0.000	0.000	283	1076	58	49	49	0.000	0.000	1	57	0	0	1	48	0	0	100	1	
3	6	12	06: N-22   LM00000600	lmo2230	12334	8063	100	535	482	198	46	56	128	84	81	0	694	599	277	17	37	266	82	76	0	0	0	0	0	0	0	0	0	0	0	0	0	0	0	0	0	0	0	0	0	0	0	0	0	0	0.000	0.000	0.000	0.000	0.000	0.000	0.000	0.000	0.000	0.000	0.000	0.000	0.000	0.000	283	1076	1166	1018	1018	0.000	0.000	489	677	0	0	436	582	0	0	100	1	
3	7	12	07: B-01   EMPTY	EMPTY	12584	8063	100	46	47	4	46	47	7	12	1	0	19	22	8	17	18	9	22	8	0	0	0	0	0	0	0	0	0	0	0	0	0	0	0	0	0	0	0	0	0	0	0	0	0	0	0.000	0.000	0.000	0.000	0.000	0.000	0.000	0.000	0.000	0.000	0.000	0.000	0.000	0.000	283	1076	2	6	6	0.000	0.000	0	2	0	0	1	5	0	0	-75	1	
3	8	12	07: B-04   LM00002829	lmo2304	12834	8063	100	50	50	4	46	46	5	47	10	0	83	84	17	17	18	9	99	98	0	0	0	0	0	0	0	0	0	0	0	0	0	0	0	0	0	0	0	0	0	0	0	0	0	0	0.000	0.000	0.000	0.000	0.000	0.000	0.000	0.000	0.000	0.000	0.000	0.000	0.000	0.000	283	1076	70	71	71	0.000	0.000	4	66	0	0	4	67	0	0	100	1	
3	9	12	07: B-07   LM00001869	lmo2307	13084	8063	100	95	96	22	46	46	5	99	97	0	175	162	52	18	19	4	99	97	0	0	0	0	0	0	0	0	0	0	0	0	0	0	0	0	0	0	0	0	0	0	0	0	0	0	0.000	0.000	0.000	0.000	0.000	0.000	0.000	0.000	0.000	0.000	0.000	0.000	0.000	0.000	283	1076	206	194	194	0.000	0.000	49	157	0	0	50	144	0	0	100	1	
3	10	12	07: B-10   LM00002831	lmo2310	13334	8063	100	53	54	5	46	47	5	73	33	0	82	83	24	18	18	3	98	96	0	0	0	0	0	0	0	0	0	0	0	0	0	0	0	0	0	0	0	0	0	0	0	0	0	0	0.000	0.000	0.000	0.000	0.000	0.000	0.000	0.000	0.000	0.000	0.000	0.000	0.000	0.000	283	1076	71	73	73	0.000	0.000	7	64	0	0	8	65	0	0	100	1	
3	11	12	07: B-13   LM00002688	lmo2313	13584	8063	100	50	50	5	47	47	4	38	12	0	73	73	20	18	19	3	97	96	0	0	0	0	0	0	0	0	0	0	0	0	0	0	0	0	0	0	0	0	0	0	0	0	0	0	0.000	0.000	0.000	0.000	0.000	0.000	0.000	0.000	0.000	0.000	0.000	0.000	0.000	0.000	283	1076	58	58	58	0.000	0.000	3	55	0	0	3	55	0	0	100	1	
3	12	12	07: B-16   LM00000619	lmo2316	13834	8063	100	52	51	5	46	47	4	57	27	0	73	70	23	18	18	3	97	95	0	0	0	0	0	0	0	0	0	0	0	0	0	0	0	0	0	0	0	0	0	0	0	0	0	0	0.000	0.000	0.000	0.000	0.000	0.000	0.000	0.000	0.000	0.000	0.000	0.000	0.000	0.000	283	1076	61	57	57	0.000	0.000	6	55	0	0	5	52	0	0	100	1	
3	13	12	07: B-19   LM00002692	lmo2319	14084	8063	100	50	51	6	46	46	5	44	18	0	74	72	21	17	18	3	98	95	0	0	0	0	0	0	0	0	0	0	0	0	0	0	0	0	0	0	0	0	0	0	0	0	0	0	0.000	0.000	0.000	0.000	0.000	0.000	0.000	0.000	0.000	0.000	0.000	0.000	0.000	0.000	283	1076	61	60	60	0.000	0.000	4	57	0	0	5	55	0	0	100	1	
3	14	12	07: B-22   LM00002832	lmo2322	14334	8063	100	52	51	4	46	46	4	58	20	0	74	70	19	17	18	3	100	96	0	0	0	0	0	0	0	0	0	0	0	0	0	0	0	0	0	0	0	0	0	0	0	0	0	0	0.000	0.000	0.000	0.000	0.000	0.000	0.000	0.000	0.000	0.000	0.000	0.000	0.000	0.000	283	1076	63	58	58	0.000	0.000	6	57	0	0	5	53	0	0	100	1	
3	15	12	07: F-01   LM00002710	lmo2397	14584	8063	100	79	78	15	47	47	5	96	91	0	100	96	28	17	17	3	98	96	0	0	0	0	0	0	0	0	0	0	0	0	0	0	0	0	0	0	0	0	0	0	0	0	0	0	0.000	0.000	0.000	0.000	0.000	0.000	0.000	0.000	0.000	0.000	0.000	0.000	0.000	0.000	283	1076	115	110	110	0.000	0.000	32	83	0	0	31	79	0	0	100	1	
3	16	12	07: F-04   LM00002712	lmo2400	14834	8063	100	76	77	16	48	48	5	93	87	0	101	92	32	17	18	7	91	87	0	0	0	0	0	0	0	0	0	0	0	0	0	0	0	0	0	0	0	0	0	0	0	0	0	0	0.000	0.000	0.000	0.000	0.000	0.000	0.000	0.000	0.000	0.000	0.000	0.000	0.000	0.000	283	1076	112	104	104	0.000	0.000	28	84	0	0	29	75	0	0	100	1	
3	17	12	07: F-07   LM00000639	lmo2403	15084	8063	100	165	158	49	46	47	7	98	94	0	154	139	55	18	19	5	95	92	0	0	0	0	0	0	0	0	0	0	0	0	0	0	0	0	0	0	0	0	0	0	0	0	0	0	0.000	0.000	0.000	0.000	0.000	0.000	0.000	0.000	0.000	0.000	0.000	0.000	0.000	0.000	283	1076	255	233	233	0.000	0.000	119	136	0	0	112	121	0	0	100	1	
3	1	13	07: F-10   LM00001913	lmo2406	11084	8313	100	86	83	22	46	46	5	89	82	0	106	100	43	16	17	4	92	90	0	0	0	0	0	0	0	0	0	0	0	0	0	0	0	0	0	0	0	0	0	0	0	0	0	0	0.000	0.000	0.000	0.000	0.000	0.000	0.000	0.000	0.000	0.000	0.000	0.000	0.000	0.000	283	1076	130	121	121	0.000	0.000	40	90	0	0	37	84	0	0	100	1	
3	2	13	07: F-13   LM00002715	lmo2409	11334	8313	100	115	113	38	46	48	16	83	79	0	210	182	85	16	18	19	87	83	0	0	0	0	0	0	0	0	0	0	0	0	0	0	0	0	0	0	0	0	0	0	0	0	0	0	0.000	0.000	0.000	0.000	0.000	0.000	0.000	0.000	0.000	0.000	0.000	0.000	0.000	0.000	283	1076	263	233	233	0.000	0.000	69	194	0	0	67	166	0	0	100	1	
3	3	13	07: F-16   LM00000642	lmo2412	11584	8313	100	1451	1295	604	46	46	5	99	98	0	1006	862	419	16	17	4	96	95	0	0	0	0	0	0	0	0	0	0	0	0	0	0	0	0	0	0	0	0	0	0	0	0	0	0	0.000	0.000	0.000	0.000	0.000	0.000	0.000	0.000	0.000	0.000	0.000	0.000	0.000	0.000	283	1076	2395	2095	2095	0.000	0.000	1405	990	0	0	1249	846	0	0	100	1	
3	4	13	07: F-19   LM00000645	lmo2415	11834	8313	100	1447	1265	556	46	46	5	99	98	0	761	650	284	17	17	3	100	95	0	0	0	0	0	0	0	0	0	0	0	0	0	0	0	0	0	0	0	0	0	0	0	0	0	0	0.000	0.000	0.000	0.000	0.000	0.000	0.000	0.000	0.000	0.000	0.000	0.000	0.000	0.000	283	1076	2145	1852	1852	0.000	0.000	1401	744	0	0	1219	633	0	0	100	1	
3	5	13	07: F-22   LM00001916	lmo2418	12084	8313	100	126	115	39	45	46	9	87	83	0	165	147	76	17	18	7	83	81	0	0	0	0	0	0	0	0	0	0	0	0	0	0	0	0	0	0	0	0	0	0	0	0	0	0	0.000	0.000	0.000	0.000	0.000	0.000	0.000	0.000	0.000	0.000	0.000	0.000	0.000	0.000	283	1076	229	200	200	0.000	0.000	81	148	0	0	70	130	0	0	100	1	
3	6	13	07: J-01   LM00002737	lmo2493	12334	8313	100	55	55	7	45	46	5	83	56	0	78	72	21	16	17	3	96	93	0	0	0	0	0	0	0	0	0	0	0	0	0	0	0	0	0	0	0	0	0	0	0	0	0	0	0.000	0.000	0.000	0.000	0.000	0.000	0.000	0.000	0.000	0.000	0.000	0.000	0.000	0.000	283	1076	72	66	66	0.000	0.000	10	62	0	0	10	56	0	0	100	1	
3	7	13	07: J-04   LM00000662	lmo2496	12584	8313	100	51	52	6	47	47	5	41	15	0	82	77	25	17	18	4	95	92	0	0	0	0	0	0	0	0	0	0	0	0	0	0	0	0	0	0	0	0	0	0	0	0	0	0	0.000	0.000	0.000	0.000	0.000	0.000	0.000	0.000	0.000	0.000	0.000	0.000	0.000	0.000	283	1076	69	65	65	0.000	0.000	4	65	0	0	5	60	0	0	100	1	
3	8	13	07: J-07   LM00000665	lmo2499	12834	8313	100	54	55	5	47	47	5	76	31	0	101	96	28	17	18	4	98	94	0	0	0	0	0	0	0	0	0	0	0	0	0	0	0	0	0	0	0	0	0	0	0	0	0	0	0.000	0.000	0.000	0.000	0.000	0.000	0.000	0.000	0.000	0.000	0.000	0.000	0.000	0.000	283	1076	91	87	87	0.000	0.000	7	84	0	0	8	79	0	0	100	1	
3	9	13	07: J-10   LM00002738	lmo2502	13084	8313	100	76	76	22	47	47	5	79	75	0	93	85	39	18	18	4	86	81	0	0	0	0	0	0	0	0	0	0	0	0	0	0	0	0	0	0	0	0	0	0	0	0	0	0	0.000	0.000	0.000	0.000	0.000	0.000	0.000	0.000	0.000	0.000	0.000	0.000	0.000	0.000	283	1076	104	96	96	0.000	0.000	29	75	0	0	29	67	0	0	100	1	
3	10	13	07: J-13   LM00001959	lmo2505	13334	8313	100	178	157	73	46	47	5	89	84	0	243	210	116	18	18	5	89	85	0	0	0	0	0	0	0	0	0	0	0	0	0	0	0	0	0	0	0	0	0	0	0	0	0	0	0.000	0.000	0.000	0.000	0.000	0.000	0.000	0.000	0.000	0.000	0.000	0.000	0.000	0.000	283	1076	357	303	303	0.000	0.000	132	225	0	0	111	192	0	0	100	1	
3	11	13	07: J-16   LM00001960	lmo2508	13584	8313	100	156	145	58	46	47	5	93	88	0	157	134	63	18	18	3	89	84	0	0	0	0	0	0	0	0	0	0	0	0	0	0	0	0	0	0	0	0	0	0	0	0	0	0	0.000	0.000	0.000	0.000	0.000	0.000	0.000	0.000	0.000	0.000	0.000	0.000	0.000	0.000	283	1076	249	215	215	0.000	0.000	110	139	0	0	99	116	0	0	100	1	
3	12	13	07: J-19   LM00000669	lmo2511	13834	8313	100	3768	3202	1604	46	47	5	99	99	0	2943	2463	1289	17	18	4	94	92	0	0	0	0	0	0	0	0	0	0	0	0	0	0	0	0	0	0	0	0	0	0	0	0	0	0	0.000	0.000	0.000	0.000	0.000	0.000	0.000	0.000	0.000	0.000	0.000	0.000	0.000	0.000	283	1076	6648	5602	5602	0.000	0.000	3722	2926	0	0	3156	2446	0	0	100	1	
3	13	13	07: J-22   LM00001963	lmo2514	14084	8313	100	365	313	140	46	47	5	96	93	0	347	296	142	18	19	4	92	90	0	0	0	0	0	0	0	0	0	0	0	0	0	0	0	0	0	0	0	0	0	0	0	0	0	0	0.000	0.000	0.000	0.000	0.000	0.000	0.000	0.000	0.000	0.000	0.000	0.000	0.000	0.000	283	1076	648	545	545	0.000	0.000	319	329	0	0	267	278	0	0	100	1	
3	14	13	07: N-01   LM00001998	lmo2589	14334	8313	100	79	81	18	46	47	5	93	90	0	86	83	27	17	18	3	96	95	0	0	0	0	0	0	0	0	0	0	0	0	0	0	0	0	0	0	0	0	0	0	0	0	0	0	0.000	0.000	0.000	0.000	0.000	0.000	0.000	0.000	0.000	0.000	0.000	0.000	0.000	0.000	283	1076	102	101	101	0.000	0.000	33	69	0	0	35	66	0	0	100	1	
3	15	13	07: N-04   LM00002759	lmo2592	14584	8313	100	181	165	69	47	47	6	90	84	0	188	155	79	17	19	13	82	78	0	0	0	0	0	0	0	0	0	0	0	0	0	0	0	0	0	0	0	0	0	0	0	0	0	0	0.000	0.000	0.000	0.000	0.000	0.000	0.000	0.000	0.000	0.000	0.000	0.000	0.000	0.000	283	1076	305	256	256	0.000	0.000	134	171	0	0	118	138	0	0	100	1	
3	16	13	07: N-07   LM00002762	lmo2595	14834	8313	100	55	56	7	46	47	6	71	33	0	83	76	26	18	19	10	90	85	0	0	0	0	0	0	0	0	0	0	0	0	0	0	0	0	0	0	0	0	0	0	0	0	0	0	0.000	0.000	0.000	0.000	0.000	0.000	0.000	0.000	0.000	0.000	0.000	0.000	0.000	0.000	283	1076	74	68	68	0.000	0.000	9	65	0	0	10	58	0	0	100	1	
3	17	13	07: N-10   LM00002000	lmo2598	15084	8313	100	133	121	43	46	47	5	92	89	0	133	121	54	17	18	4	92	91	0	0	0	0	0	0	0	0	0	0	0	0	0	0	0	0	0	0	0	0	0	0	0	0	0	0	0.000	0.000	0.000	0.000	0.000	0.000	0.000	0.000	0.000	0.000	0.000	0.000	0.000	0.000	283	1076	203	179	179	0.000	0.000	87	116	0	0	75	104	0	0	100	1	
3	1	14	07: N-13   LM00002003	lmo2601	11084	8563	100	51	51	7	47	47	6	39	7	0	66	68	25	16	17	8	90	88	0	0	0	0	0	0	0	0	0	0	0	0	0	0	0	0	0	0	0	0	0	0	0	0	0	0	0.000	0.000	0.000	0.000	0.000	0.000	0.000	0.000	0.000	0.000	0.000	0.000	0.000	0.000	283	1076	54	56	56	0.000	0.000	4	50	0	0	4	52	0	0	100	1	
3	2	14	07: N-16   LM00002764	lmo2604	11334	8563	100	53	53	6	46	47	5	69	37	0	72	68	30	16	17	5	88	83	0	0	0	0	0	0	0	0	0	0	0	0	0	0	0	0	0	0	0	0	0	0	0	0	0	0	0.000	0.000	0.000	0.000	0.000	0.000	0.000	0.000	0.000	0.000	0.000	0.000	0.000	0.000	283	1076	63	59	59	0.000	0.000	7	56	0	0	7	52	0	0	100	1	
3	3	14	07: N-19   LM00000696	lmo2607	11584	8563	100	7901	6635	3367	47	47	6	100	100	0	12412	10079	5234	16	17	9	96	94	0	0	0	0	0	0	0	0	0	0	0	0	0	0	0	0	0	0	0	0	0	0	0	0	0	0	0.000	0.000	0.000	0.000	0.000	0.000	0.000	0.000	0.000	0.000	0.000	0.000	0.000	0.000	283	1076	20250	16651	16651	0.000	0.000	7854	12396	0	0	6588	10063	0	0	100	1	
3	4	14	07: N-22   LM00000698	lmo2610	11834	8563	100	6489	5414	2569	46	47	9	100	98	0	11865	9655	4702	16	17	13	96	94	0	0	0	0	0	0	0	0	0	0	0	0	0	0	0	0	0	0	0	0	0	0	0	0	0	0	0.000	0.000	0.000	0.000	0.000	0.000	0.000	0.000	0.000	0.000	0.000	0.000	0.000	0.000	283	1076	18292	15007	15007	0.000	0.000	6443	11849	0	0	5368	9639	0	0	100	1	
3	5	14	08: B-01   EMPTY	EMPTY	12084	8563	100	47	47	5	47	47	7	10	4	0	18	20	6	17	18	8	11	2	0	0	0	0	0	0	0	0	0	0	0	0	0	0	0	0	0	0	0	0	0	0	0	0	0	0	0.000	0.000	0.000	0.000	0.000	0.000	0.000	0.000	0.000	0.000	0.000	0.000	0.000	0.000	283	1076	1	3	3	0.000	0.000	0	1	0	0	0	3	0	0	-75	1	
3	6	14	08: B-04   LM00000744	lmo2684	12334	8563	100	1968	1745	719	46	46	5	100	100	0	6381	5577	2391	16	17	4	100	99	0	0	0	0	0	0	0	0	0	0	0	0	0	0	0	0	0	0	0	0	0	0	0	0	0	0	0.000	0.000	0.000	0.000	0.000	0.000	0.000	0.000	0.000	0.000	0.000	0.000	0.000	0.000	283	1076	8287	7260	7260	0.000	0.000	1922	6365	0	0	1699	5561	0	0	100	1	
3	7	14	08: B-07   LM00002027	lmo2687	12584	8563	100	51	52	5	46	46	4	56	24	0	69	67	18	17	18	3	97	95	0	0	0	0	0	0	0	0	0	0	0	0	0	0	0	0	0	0	0	0	0	0	0	0	0	0	0.000	0.000	0.000	0.000	0.000	0.000	0.000	0.000	0.000	0.000	0.000	0.000	0.000	0.000	283	1076	57	56	56	0.000	0.000	5	52	0	0	6	50	0	0	100	1	
3	8	14	08: B-10   LM00002030	lmo2690	12834	8563	100	127	120	35	46	47	9	94	90	0	116	106	36	17	18	12	94	90	0	0	0	0	0	0	0	0	0	0	0	0	0	0	0	0	0	0	0	0	0	0	0	0	0	0	0.000	0.000	0.000	0.000	0.000	0.000	0.000	0.000	0.000	0.000	0.000	0.000	0.000	0.000	283	1076	180	163	163	0.000	0.000	81	99	0	0	74	89	0	0	100	1	
3	9	14	08: B-13   LM00000747	lmo2693	13084	8563	100	379	366	127	46	47	5	100	99	0	287	266	97	17	18	3	99	98	0	0	0	0	0	0	0	0	0	0	0	0	0	0	0	0	0	0	0	0	0	0	0	0	0	0	0.000	0.000	0.000	0.000	0.000	0.000	0.000	0.000	0.000	0.000	0.000	0.000	0.000	0.000	283	1076	603	569	569	0.000	0.000	333	270	0	0	320	249	0	0	100	1	
3	10	14	08: B-16   LM00002032	lmo2696	13334	8563	100	2785	2393	1085	46	46	5	100	100	0	1439	1308	601	18	18	3	98	97	0	0	0	0	0	0	0	0	0	0	0	0	0	0	0	0	0	0	0	0	0	0	0	0	0	0	0.000	0.000	0.000	0.000	0.000	0.000	0.000	0.000	0.000	0.000	0.000	0.000	0.000	0.000	283	1076	4160	3637	3637	0.000	0.000	2739	1421	0	0	2347	1290	0	0	100	1	
3	11	14	08: B-19   LM00002035	lmo2699	13584	8563	100	127	124	39	46	47	5	94	92	0	130	123	47	18	18	3	98	95	0	0	0	0	0	0	0	0	0	0	0	0	0	0	0	0	0	0	0	0	0	0	0	0	0	0	0.000	0.000	0.000	0.000	0.000	0.000	0.000	0.000	0.000	0.000	0.000	0.000	0.000	0.000	283	1076	193	183	183	0.000	0.000	81	112	0	0	78	105	0	0	100	1	
3	12	14	08: B-22   LM00002038	lmo2702	13834	8563	100	76	78	16	46	46	5	96	92	0	99	99	31	18	19	3	98	96	0	0	0	0	0	0	0	0	0	0	0	0	0	0	0	0	0	0	0	0	0	0	0	0	0	0	0.000	0.000	0.000	0.000	0.000	0.000	0.000	0.000	0.000	0.000	0.000	0.000	0.000	0.000	283	1076	111	113	113	0.000	0.000	30	81	0	0	32	81	0	0	100	1	
3	13	14	08: F-01   LM00000775	lmo2777	14084	8563	100	59	60	12	46	47	5	78	64	0	77	77	27	18	18	4	95	93	0	0	0	0	0	0	0	0	0	0	0	0	0	0	0	0	0	0	0	0	0	0	0	0	0	0	0.000	0.000	0.000	0.000	0.000	0.000	0.000	0.000	0.000	0.000	0.000	0.000	0.000	0.000	283	1076	72	73	73	0.000	0.000	13	59	0	0	14	59	0	0	100	1	
3	14	14	08: F-04   LM00002788	lmo2780	14334	8563	100	69	70	14	47	47	4	94	83	0	119	115	46	17	18	4	95	92	0	0	0	0	0	0	0	0	0	0	0	0	0	0	0	0	0	0	0	0	0	0	0	0	0	0	0.000	0.000	0.000	0.000	0.000	0.000	0.000	0.000	0.000	0.000	0.000	0.000	0.000	0.000	283	1076	124	121	121	0.000	0.000	22	102	0	0	23	98	0	0	100	1	
3	15	14	08: F-07   LM00002791	lmo2783	14584	8563	100	53	53	6	47	48	5	51	23	0	75	72	26	18	18	3	94	89	0	0	0	0	0	0	0	0	0	0	0	0	0	0	0	0	0	0	0	0	0	0	0	0	0	0	0.000	0.000	0.000	0.000	0.000	0.000	0.000	0.000	0.000	0.000	0.000	0.000	0.000	0.000	283	1076	63	60	60	0.000	0.000	6	57	0	0	6	54	0	0	100	1	
3	16	14	08: F-10   LM00002793	lmo2786	14834	8563	100	50	51	5	47	48	6	35	8	0	83	76	24	17	18	5	95	90	0	0	0	0	0	0	0	0	0	0	0	0	0	0	0	0	0	0	0	0	0	0	0	0	0	0	0.000	0.000	0.000	0.000	0.000	0.000	0.000	0.000	0.000	0.000	0.000	0.000	0.000	0.000	283	1076	69	63	63	0.000	0.000	3	66	0	0	4	59	0	0	100	1	
3	17	14	08: F-13   LM00002071	lmo2789	15084	8563	100	215	209	79	46	47	5	98	97	0	137	131	44	17	18	6	98	95	0	0	0	0	0	0	0	0	0	0	0	0	0	0	0	0	0	0	0	0	0	0	0	0	0	0	0.000	0.000	0.000	0.000	0.000	0.000	0.000	0.000	0.000	0.000	0.000	0.000	0.000	0.000	283	1076	289	277	277	0.000	0.000	169	120	0	0	163	114	0	0	100	1	
3	1	15	08: F-16   LM00000777	lmo2792	11084	8813	100	1939	1827	682	45	46	5	100	100	0	912	820	320	15	16	6	99	99	0	0	0	0	0	0	0	0	0	0	0	0	0	0	0	0	0	0	0	0	0	0	0	0	0	0	0.000	0.000	0.000	0.000	0.000	0.000	0.000	0.000	0.000	0.000	0.000	0.000	0.000	0.000	283	1076	2791	2587	2587	0.000	0.000	1894	897	0	0	1782	805	0	0	100	1	
3	2	15	08: F-19   LM00002075	lmo2795	11334	8813	100	75	76	17	47	47	5	95	89	0	98	94	40	16	16	4	98	95	0	0	0	0	0	0	0	0	0	0	0	0	0	0	0	0	0	0	0	0	0	0	0	0	0	0	0.000	0.000	0.000	0.000	0.000	0.000	0.000	0.000	0.000	0.000	0.000	0.000	0.000	0.000	283	1076	110	107	107	0.000	0.000	28	82	0	0	29	78	0	0	100	1	
3	3	15	08: F-22   LM00002077	lmo2798	11584	8813	100	57	57	6	46	47	5	83	58	0	76	69	22	16	17	4	98	93	0	0	0	0	0	0	0	0	0	0	0	0	0	0	0	0	0	0	0	0	0	0	0	0	0	0	0.000	0.000	0.000	0.000	0.000	0.000	0.000	0.000	0.000	0.000	0.000	0.000	0.000	0.000	283	1076	71	64	64	0.000	0.000	11	60	0	0	11	53	0	0	100	1	
3	4	15	08: J-01   EMPTY	EMPTY	11834	8813	100	47	47	5	46	46	5	14	3	0	17	19	5	16	17	4	31	13	0	0	0	0	0	0	0	0	0	0	0	0	0	0	0	0	0	0	0	0	0	0	0	0	0	0	0.000	0.000	0.000	0.000	0.000	0.000	0.000	0.000	0.000	0.000	0.000	0.000	0.000	0.000	283	1076	2	4	4	0.000	0.000	1	1	0	0	1	3	0	0	-75	1	
3	5	15	08: J-04   EMPTY	EMPTY	12084	8813	100	47	47	5	47	47	6	16	3	0	18	18	4	16	17	6	19	2	0	0	0	0	0	0	0	0	0	0	0	0	0	0	0	0	0	0	0	0	0	0	0	0	0	0	0.000	0.000	0.000	0.000	0.000	0.000	0.000	0.000	0.000	0.000	0.000	0.000	0.000	0.000	283	1076	2	2	2	0.000	0.000	0	2	0	0	0	2	0	0	-75	1	
3	6	15	08: J-07   EMPTY	EMPTY	12334	8813	100	47	47	5	47	47	5	20	2	0	18	19	4	17	17	3	38	14	0	0	0	0	0	0	0	0	0	0	0	0	0	0	0	0	0	0	0	0	0	0	0	0	0	0	0.000	0.000	0.000	0.000	0.000	0.000	0.000	0.000	0.000	0.000	0.000	0.000	0.000	0.000	283	1076	1	2	2	0.000	0.000	0	1	0	0	0	2	0	0	-75	1	
3	7	15	09: B-01   EMPTY	EMPTY	12584	8813	100	46	47	4	46	47	5	16	5	0	19	20	5	17	17	4	33	14	0	0	0	0	0	0	0	0	0	0	0	0	0	0	0	0	0	0	0	0	0	0	0	0	0	0	0.000	0.000	0.000	0.000	0.000	0.000	0.000	0.000	0.000	0.000	0.000	0.000	0.000	0.000	283	1076	2	4	4	0.000	0.000	0	2	0	0	1	3	0	0	-75	1	
3	8	15	09: B-04   LM00001308	lmo1275	12834	8813	100	97	94	26	46	47	7	95	88	0	105	97	33	17	17	4	96	93	0	0	0	0	0	0	0	0	0	0	0	0	0	0	0	0	0	0	0	0	0	0	0	0	0	0	0.000	0.000	0.000	0.000	0.000	0.000	0.000	0.000	0.000	0.000	0.000	0.000	0.000	0.000	283	1076	139	128	128	0.000	0.000	51	88	0	0	48	80	0	0	100	1	
3	9	15	09: B-07   LM00002819	lmo1469	13084	8813	100	4242	3387	1942	47	48	5	100	100	0	5202	4326	2461	18	18	4	98	97	0	0	0	0	0	0	0	0	0	0	0	0	0	0	0	0	0	0	0	0	0	0	0	0	0	0	0.000	0.000	0.000	0.000	0.000	0.000	0.000	0.000	0.000	0.000	0.000	0.000	0.000	0.000	283	1076	9379	7648	7648	0.000	0.000	4195	5184	0	0	3340	4308	0	0	100	1	
3	10	15	09: B-10   LM00000452	lmo1657	13334	8813	100	1026	911	373	46	47	5	100	100	0	857	772	323	17	18	4	100	98	0	0	0	0	0	0	0	0	0	0	0	0	0	0	0	0	0	0	0	0	0	0	0	0	0	0	0.000	0.000	0.000	0.000	0.000	0.000	0.000	0.000	0.000	0.000	0.000	0.000	0.000	0.000	283	1076	1820	1620	1620	0.000	0.000	980	840	0	0	865	755	0	0	100	1	
3	11	15	09: B-13   lmneg01	lmneg01	13584	8813	100	52	52	6	47	47	5	50	24	0	80	80	23	18	18	3	99	96	0	0	0	0	0	0	0	0	0	0	0	0	0	0	0	0	0	0	0	0	0	0	0	0	0	0	0.000	0.000	0.000	0.000	0.000	0.000	0.000	0.000	0.000	0.000	0.000	0.000	0.000	0.000	283	1076	67	67	67	0.000	0.000	5	62	0	0	5	62	0	0	100	1	
3	12	15	09: B-16   lmneg04	lmneg04	13834	8813	100	50	51	6	47	47	5	41	17	0	73	74	24	17	18	4	97	95	0	0	0	0	0	0	0	0	0	0	0	0	0	0	0	0	0	0	0	0	0	0	0	0	0	0	0.000	0.000	0.000	0.000	0.000	0.000	0.000	0.000	0.000	0.000	0.000	0.000	0.000	0.000	283	1076	59	61	61	0.000	0.000	3	56	0	0	4	57	0	0	100	1	
3	13	15	09: B-19   lmneg07	lmneg07	14084	8813	100	53	53	5	45	46	9	37	2	0	77	83	23	18	20	15	99	95	0	0	0	0	0	0	0	0	0	0	0	0	0	0	0	0	0	0	0	0	0	0	0	0	0	0	0.000	0.000	0.000	0.000	0.000	0.000	0.000	0.000	0.000	0.000	0.000	0.000	0.000	0.000	283	1076	67	73	73	0.000	0.000	8	59	0	0	8	65	0	0	100	1	
3	14	15	09: B-22   lmneg10	lmneg10	14334	8813	100	49	50	5	46	46	5	32	14	0	65	68	23	18	18	3	96	94	0	0	0	0	0	0	0	0	0	0	0	0	0	0	0	0	0	0	0	0	0	0	0	0	0	0	0.000	0.000	0.000	0.000	0.000	0.000	0.000	0.000	0.000	0.000	0.000	0.000	0.000	0.000	283	1076	50	54	54	0.000	0.000	3	47	0	0	4	50	0	0	100	1	
3	15	15	09: F-01   LM00000020	lmo0044	14584	8813	100	2691	2396	845	47	47	5	100	100	0	3565	3318	1046	18	18	3	100	100	0	0	0	0	0	0	0	0	0	0	0	0	0	0	0	0	0	0	0	0	0	0	0	0	0	0	0.000	0.000	0.000	0.000	0.000	0.000	0.000	0.000	0.000	0.000	0.000	0.000	0.000	0.000	283	1076	6191	5649	5649	0.000	0.000	2644	3547	0	0	2349	3300	0	0	100	1	
3	16	15	09: F-04   LM00001308	lmo1275	14834	8813	100	101	97	26	46	47	5	94	88	0	114	104	40	17	18	8	92	88	0	0	0	0	0	0	0	0	0	0	0	0	0	0	0	0	0	0	0	0	0	0	0	0	0	0	0.000	0.000	0.000	0.000	0.000	0.000	0.000	0.000	0.000	0.000	0.000	0.000	0.000	0.000	283	1076	152	138	138	0.000	0.000	55	97	0	0	51	87	0	0	100	1	
3	17	15	09: F-07   LM00002819	lmo1469	15084	8813	100	4435	3796	1638	46	47	5	100	100	0	5688	4946	2041	17	18	3	100	100	0	0	0	0	0	0	0	0	0	0	0	0	0	0	0	0	0	0	0	0	0	0	0	0	0	0	0.000	0.000	0.000	0.000	0.000	0.000	0.000	0.000	0.000	0.000	0.000	0.000	0.000	0.000	283	1076	10060	8679	8679	0.000	0.000	4389	5671	0	0	3750	4929	0	0	100	1	
3	1	16	09: F-10   LM00000452	lmo1657	11084	9063	100	962	903	387	45	45	5	98	96	0	864	765	318	16	16	4	98	97	0	0	0	0	0	0	0	0	0	0	0	0	0	0	0	0	0	0	0	0	0	0	0	0	0	0	0.000	0.000	0.000	0.000	0.000	0.000	0.000	0.000	0.000	0.000	0.000	0.000	0.000	0.000	283	1076	1765	1607	1607	0.000	0.000	917	848	0	0	858	749	0	0	100	1	
3	2	16	09: F-13   lmneg01	lmneg01	11334	9063	100	50	51	5	46	47	5	46	10	0	68	62	18	16	16	4	93	93	0	0	0	0	0	0	0	0	0	0	0	0	0	0	0	0	0	0	0	0	0	0	0	0	0	0	0.000	0.000	0.000	0.000	0.000	0.000	0.000	0.000	0.000	0.000	0.000	0.000	0.000	0.000	283	1076	56	51	51	0.000	0.000	4	52	0	0	5	46	0	0	100	1	
3	3	16	09: F-16   lmneg04	lmneg04	11584	9063	100	51	52	6	46	46	5	49	22	0	72	73	25	16	17	3	96	94	0	0	0	0	0	0	0	0	0	0	0	0	0	0	0	0	0	0	0	0	0	0	0	0	0	0	0.000	0.000	0.000	0.000	0.000	0.000	0.000	0.000	0.000	0.000	0.000	0.000	0.000	0.000	283	1076	61	63	63	0.000	0.000	5	56	0	0	6	57	0	0	100	1	
3	4	16	09: F-19   lmneg07	lmneg07	11834	9063	100	53	53	7	46	47	5	70	29	0	69	62	23	16	17	5	91	87	0	0	0	0	0	0	0	0	0	0	0	0	0	0	0	0	0	0	0	0	0	0	0	0	0	0	0.000	0.000	0.000	0.000	0.000	0.000	0.000	0.000	0.000	0.000	0.000	0.000	0.000	0.000	283	1076	60	53	53	0.000	0.000	7	53	0	0	7	46	0	0	100	1	
3	5	16	09: F-22   lmneg10	lmneg10	12084	9063	100	51	52	8	47	47	6	31	12	0	60	59	16	17	18	8	94	92	0	0	0	0	0	0	0	0	0	0	0	0	0	0	0	0	0	0	0	0	0	0	0	0	0	0	0.000	0.000	0.000	0.000	0.000	0.000	0.000	0.000	0.000	0.000	0.000	0.000	0.000	0.000	283	1076	47	47	47	0.000	0.000	4	43	0	0	5	42	0	0	100	1	
3	6	16	09: J-01   LM00000020	lmo0044	12334	9063	100	3257	3062	1177	45	46	5	100	100	0	4538	4233	1477	16	17	3	100	100	0	0	0	0	0	0	0	0	0	0	0	0	0	0	0	0	0	0	0	0	0	0	0	0	0	0	0.000	0.000	0.000	0.000	0.000	0.000	0.000	0.000	0.000	0.000	0.000	0.000	0.000	0.000	283	1076	7734	7234	7234	0.000	0.000	3212	4522	0	0	3017	4217	0	0	100	1	
3	7	16	09: J-04   LM00001308	lmo1275	12584	9063	100	93	96	28	46	47	5	94	90	0	101	96	36	17	17	3	96	94	0	0	0	0	0	0	0	0	0	0	0	0	0	0	0	0	0	0	0	0	0	0	0	0	0	0	0.000	0.000	0.000	0.000	0.000	0.000	0.000	0.000	0.000	0.000	0.000	0.000	0.000	0.000	283	1076	131	129	129	0.000	0.000	47	84	0	0	50	79	0	0	100	1	
3	8	16	09: J-07   LM00002819	lmo1469	12834	9063	100	4464	3689	1745	46	46	4	99	99	0	5828	4815	2381	17	17	4	99	99	0	0	0	0	0	0	0	0	0	0	0	0	0	0	0	0	0	0	0	0	0	0	0	0	0	0	0.000	0.000	0.000	0.000	0.000	0.000	0.000	0.000	0.000	0.000	0.000	0.000	0.000	0.000	283	1076	10229	8441	8441	0.000	0.000	4418	5811	0	0	3643	4798	0	0	100	1	
3	9	16	09: J-10   LM00000452	lmo1657	13084	9063	100	972	853	390	47	47	6	100	98	0	860	732	358	17	18	4	96	94	0	0	0	0	0	0	0	0	0	0	0	0	0	0	0	0	0	0	0	0	0	0	0	0	0	0	0.000	0.000	0.000	0.000	0.000	0.000	0.000	0.000	0.000	0.000	0.000	0.000	0.000	0.000	283	1076	1768	1521	1521	0.000	0.000	925	843	0	0	806	715	0	0	100	1	
3	10	16	09: J-13   lmneg01	lmneg01	13334	9063	100	51	51	5	47	47	9	13	1	0	76	75	23	17	19	11	90	88	0	0	0	0	0	0	0	0	0	0	0	0	0	0	0	0	0	0	0	0	0	0	0	0	0	0	0.000	0.000	0.000	0.000	0.000	0.000	0.000	0.000	0.000	0.000	0.000	0.000	0.000	0.000	283	1076	63	62	62	0.000	0.000	4	59	0	0	4	58	0	0	100	1	
3	11	16	09: J-16   lmneg04	lmneg04	13584	9063	100	50	50	4	47	47	5	32	6	0	70	71	21	17	18	4	96	95	0	0	0	0	0	0	0	0	0	0	0	0	0	0	0	0	0	0	0	0	0	0	0	0	0	0	0.000	0.000	0.000	0.000	0.000	0.000	0.000	0.000	0.000	0.000	0.000	0.000	0.000	0.000	283	1076	56	57	57	0.000	0.000	3	53	0	0	3	54	0	0	100	1	
3	12	16	09: J-19   lmneg07	lmneg07	13834	9063	100	53	54	8	45	46	4	80	49	0	76	79	27	18	18	3	97	95	0	0	0	0	0	0	0	0	0	0	0	0	0	0	0	0	0	0	0	0	0	0	0	0	0	0	0.000	0.000	0.000	0.000	0.000	0.000	0.000	0.000	0.000	0.000	0.000	0.000	0.000	0.000	283	1076	66	70	70	0.000	0.000	8	58	0	0	9	61	0	0	100	1	
3	13	16	09: J-22   lmneg10	lmneg10	14084	9063	100	51	51	6	46	46	5	50	18	0	67	70	23	18	19	4	97	95	0	0	0	0	0	0	0	0	0	0	0	0	0	0	0	0	0	0	0	0	0	0	0	0	0	0	0.000	0.000	0.000	0.000	0.000	0.000	0.000	0.000	0.000	0.000	0.000	0.000	0.000	0.000	283	1076	54	57	57	0.000	0.000	5	49	0	0	5	52	0	0	100	1	
3	14	16	09: N-01   LM00000020	lmo0044	14334	9063	100	2587	2268	1023	45	46	5	100	100	0	3651	3085	1460	18	18	3	100	100	0	0	0	0	0	0	0	0	0	0	0	0	0	0	0	0	0	0	0	0	0	0	0	0	0	0	0.000	0.000	0.000	0.000	0.000	0.000	0.000	0.000	0.000	0.000	0.000	0.000	0.000	0.000	283	1076	6175	5290	5290	0.000	0.000	2542	3633	0	0	2223	3067	0	0	100	1	
3	15	16	09: N-04   LM00001308	lmo1275	14584	9063	100	98	96	26	47	48	5	95	89	0	110	109	40	18	19	3	96	95	0	0	0	0	0	0	0	0	0	0	0	0	0	0	0	0	0	0	0	0	0	0	0	0	0	0	0.000	0.000	0.000	0.000	0.000	0.000	0.000	0.000	0.000	0.000	0.000	0.000	0.000	0.000	283	1076	143	140	140	0.000	0.000	51	92	0	0	49	91	0	0	100	1	
3	16	16	09: N-07   LM00002819	lmo1469	14834	9063	100	3860	3169	1809	46	46	5	100	99	0	5052	4248	2490	17	18	4	99	98	0	0	0	0	0	0	0	0	0	0	0	0	0	0	0	0	0	0	0	0	0	0	0	0	0	0	0.000	0.000	0.000	0.000	0.000	0.000	0.000	0.000	0.000	0.000	0.000	0.000	0.000	0.000	283	1076	8849	7354	7354	0.000	0.000	3814	5035	0	0	3123	4231	0	0	100	1	
3	17	16	09: N-10   LM00000452	lmo1657	15084	9063	100	953	885	335	46	47	5	98	98	0	880	815	313	18	18	3	99	99	0	0	0	0	0	0	0	0	0	0	0	0	0	0	0	0	0	0	0	0	0	0	0	0	0	0	0.000	0.000	0.000	0.000	0.000	0.000	0.000	0.000	0.000	0.000	0.000	0.000	0.000	0.000	283	1076	1769	1636	1636	0.000	0.000	907	862	0	0	839	797	0	0	100	1	
3	1	17	09: N-13   lmneg01	lmneg01	11084	9313	100	52	55	8	46	46	5	61	38	0	71	69	24	15	16	3	96	94	0	0	0	0	0	0	0	0	0	0	0	0	0	0	0	0	0	0	0	0	0	0	0	0	0	0	0.000	0.000	0.000	0.000	0.000	0.000	0.000	0.000	0.000	0.000	0.000	0.000	0.000	0.000	283	1076	62	63	63	0.000	0.000	6	56	0	0	9	54	0	0	100	1	
3	2	17	09: N-16   lmneg04	lmneg04	11334	9313	100	49	49	4	45	46	5	40	10	0	64	60	15	16	16	3	98	96	0	0	0	0	0	0	0	0	0	0	0	0	0	0	0	0	0	0	0	0	0	0	0	0	0	0	0.000	0.000	0.000	0.000	0.000	0.000	0.000	0.000	0.000	0.000	0.000	0.000	0.000	0.000	283	1076	52	48	48	0.000	0.000	4	48	0	0	4	44	0	0	100	1	
3	3	17	09: N-19   lmneg07	lmneg07	11584	9313	100	54	56	9	47	47	5	68	39	0	92	84	37	16	17	4	92	88	0	0	0	0	0	0	0	0	0	0	0	0	0	0	0	0	0	0	0	0	0	0	0	0	0	0	0.000	0.000	0.000	0.000	0.000	0.000	0.000	0.000	0.000	0.000	0.000	0.000	0.000	0.000	283	1076	83	77	77	0.000	0.000	7	76	0	0	9	68	0	0	100	1	
3	4	17	09: N-22   lmneg10	lmneg10	11834	9313	100	50	51	5	46	46	6	46	10	0	59	53	19	16	17	7	84	81	0	0	0	0	0	0	0	0	0	0	0	0	0	0	0	0	0	0	0	0	0	0	0	0	0	0	0.000	0.000	0.000	0.000	0.000	0.000	0.000	0.000	0.000	0.000	0.000	0.000	0.000	0.000	283	1076	47	42	42	0.000	0.000	4	43	0	0	5	37	0	0	100	1	
3	5	17	null	EMPTY	12084	9313	100	45	46	5	46	47	6	12	1	0	17	18	6	17	17	4	7	4	0	0	0	0	0	0	0	0	0	0	0	0	0	0	0	0	0	0	0	0	0	0	0	0	0	0	0.000	0.000	0.000	0.000	0.000	0.000	0.000	0.000	0.000	0.000	0.000	0.000	0.000	0.000	283	1076	-1	1	1	0.000	0.000	-1	0	0	0	0	1	0	0	-75	1	
3	6	17	null	EMPTY	12334	9313	100	46	46	4	46	47	5	10	1	0	17	17	2	17	18	5	2	0	0	0	0	0	0	0	0	0	0	0	0	0	0	0	0	0	0	0	0	0	0	0	0	0	0	0	0.000	0.000	0.000	0.000	0.000	0.000	0.000	0.000	0.000	0.000	0.000	0.000	0.000	0.000	283	1076	0	0	0	0.000	0.000	0	0	0	0	0	0	0	0	-75	1	
3	7	17	null	EMPTY	12584	9313	100	48	49	11	46	47	5	17	8	0	17	20	14	17	17	4	23	10	0	0	0	0	0	0	0	0	0	0	0	0	0	0	0	0	0	0	0	0	0	0	0	0	0	0	0.000	0.000	0.000	0.000	0.000	0.000	0.000	0.000	0.000	0.000	0.000	0.000	0.000	0.000	283	1076	2	6	6	0.000	0.000	2	0	0	0	3	3	0	0	-75	1	
3	8	17	null	EMPTY	12834	9313	100	45	46	5	47	47	5	11	1	0	16	16	3	17	17	4	8	0	0	0	0	0	0	0	0	0	0	0	0	0	0	0	0	0	0	0	0	0	0	0	0	0	0	0	0.000	0.000	0.000	0.000	0.000	0.000	0.000	0.000	0.000	0.000	0.000	0.000	0.000	0.000	283	1076	-3	-2	-2	0.000	0.000	-2	-1	0	0	-1	-1	0	0	-75	1	
3	9	17	null	EMPTY	13084	9313	100	44	45	4	45	46	5	10	0	0	16	17	2	17	18	3	7	1	0	0	0	0	0	0	0	0	0	0	0	0	0	0	0	0	0	0	0	0	0	0	0	0	0	0	0.000	0.000	0.000	0.000	0.000	0.000	0.000	0.000	0.000	0.000	0.000	0.000	0.000	0.000	283	1076	-2	0	0	0.000	0.000	-1	-1	0	0	0	0	0	0	-75	1	
3	10	17	null	EMPTY	13334	9313	100	46	47	5	47	48	6	11	1	0	17	17	2	17	18	7	1	0	0	0	0	0	0	0	0	0	0	0	0	0	0	0	0	0	0	0	0	0	0	0	0	0	0	0	0.000	0.000	0.000	0.000	0.000	0.000	0.000	0.000	0.000	0.000	0.000	0.000	0.000	0.000	283	1076	-1	0	0	0.000	0.000	-1	0	0	0	0	0	0	0	-75	1	
3	11	17	null	EMPTY	13584	9313	100	47	46	5	47	47	5	12	3	0	17	17	4	17	18	3	14	4	0	0	0	0	0	0	0	0	0	0	0	0	0	0	0	0	0	0	0	0	0	0	0	0	0	0	0.000	0.000	0.000	0.000	0.000	0.000	0.000	0.000	0.000	0.000	0.000	0.000	0.000	0.000	283	1076	0	-1	-1	0.000	0.000	0	0	0	0	-1	0	0	0	-75	1	
3	12	17	null	EMPTY	13834	9313	100	45	45	5	46	46	6	9	1	0	17	18	3	18	19	7	1	0	0	0	0	0	0	0	0	0	0	0	0	0	0	0	0	0	0	0	0	0	0	0	0	0	0	0	0.000	0.000	0.000	0.000	0.000	0.000	0.000	0.000	0.000	0.000	0.000	0.000	0.000	0.000	283	1076	-2	-1	-1	0.000	0.000	-1	-1	0	0	-1	0	0	0	-75	1	
3	13	17	null	EMPTY	14084	9313	100	46	46	5	46	47	5	15	4	0	17	18	3	18	19	4	4	1	0	0	0	0	0	0	0	0	0	0	0	0	0	0	0	0	0	0	0	0	0	0	0	0	0	0	0.000	0.000	0.000	0.000	0.000	0.000	0.000	0.000	0.000	0.000	0.000	0.000	0.000	0.000	283	1076	-1	0	0	0.000	0.000	0	-1	0	0	0	0	0	0	-75	1	
3	14	17	null	EMPTY	14334	9313	100	47	47	5	46	47	6	17	2	0	18	19	4	18	19	6	5	1	0	0	0	0	0	0	0	0	0	0	0	0	0	0	0	0	0	0	0	0	0	0	0	0	0	0	0.000	0.000	0.000	0.000	0.000	0.000	0.000	0.000	0.000	0.000	0.000	0.000	0.000	0.000	283	1076	1	2	2	0.000	0.000	1	0	0	0	1	1	0	0	-75	1	
3	15	17	null	EMPTY	14584	9313	100	48	49	6	46	47	5	25	9	0	19	20	5	18	19	6	18	4	0	0	0	0	0	0	0	0	0	0	0	0	0	0	0	0	0	0	0	0	0	0	0	0	0	0	0.000	0.000	0.000	0.000	0.000	0.000	0.000	0.000	0.000	0.000	0.000	0.000	0.000	0.000	283	1076	3	5	5	0.000	0.000	2	1	0	0	3	2	0	0	-75	1	
3	16	17	null	EMPTY	14834	9313	100	46	46	5	47	47	5	15	4	0	19	20	6	18	19	5	10	5	0	0	0	0	0	0	0	0	0	0	0	0	0	0	0	0	0	0	0	0	0	0	0	0	0	0	0.000	0.000	0.000	0.000	0.000	0.000	0.000	0.000	0.000	0.000	0.000	0.000	0.000	0.000	283	1076	0	1	1	0.000	0.000	-1	1	0	0	-1	2	0	0	-75	1	
3	17	17	null	EMPTY	15084	9313	100	48	48	6	46	47	5	23	8	0	17	18	3	18	19	5	5	1	0	0	0	0	0	0	0	0	0	0	0	0	0	0	0	0	0	0	0	0	0	0	0	0	0	0	0.000	0.000	0.000	0.000	0.000	0.000	0.000	0.000	0.000	0.000	0.000	0.000	0.000	0.000	283	1076	1	2	2	0.000	0.000	2	-1	0	0	2	0	0	0	-75	1	
4	1	1	10: A-01   Dye Marker	Dye Marker	15625	5322	100	69	93	48	47	47	5	76	66	0	17288	27716	25699	17	19	8	100	100	0	0	0	0	0	0	0	0	0	0	0	0	0	0	0	0	0	0	0	0	0	0	0	0	0	0	0.000	0.000	0.000	0.000	0.000	0.000	0.000	0.000	0.000	0.000	0.000	0.000	0.000	0.000	283	1076	17293	27745	27745	0.000	0.000	22	17271	0	0	46	27699	0	0	100	1	
4	2	1	01: A-01   EMPTY	EMPTY	15875	5322	100	47	47	5	47	47	5	13	3	0	19	20	5	17	18	4	35	16	0	0	0	0	0	0	0	0	0	0	0	0	0	0	0	0	0	0	0	0	0	0	0	0	0	0	0.000	0.000	0.000	0.000	0.000	0.000	0.000	0.000	0.000	0.000	0.000	0.000	0.000	0.000	283	1076	2	3	3	0.000	0.000	0	2	0	0	0	3	0	0	-75	1	
4	3	1	01: A-04   LM00000002	lmo0002	16125	5322	100	412	348	176	46	47	5	96	88	0	404	341	176	17	18	2	98	93	0	0	0	0	0	0	0	0	0	0	0	0	0	0	0	0	0	0	0	0	0	0	0	0	0	0	0.000	0.000	0.000	0.000	0.000	0.000	0.000	0.000	0.000	0.000	0.000	0.000	0.000	0.000	283	1076	753	626	626	0.000	0.000	366	387	0	0	302	324	0	0	100	1	
4	4	1	01: A-07   LM00000810	lmo0005	16375	5322	100	184	167	71	47	47	5	89	84	0	246	204	103	17	18	4	89	86	0	0	0	0	0	0	0	0	0	0	0	0	0	0	0	0	0	0	0	0	0	0	0	0	0	0	0.000	0.000	0.000	0.000	0.000	0.000	0.000	0.000	0.000	0.000	0.000	0.000	0.000	0.000	283	1076	366	307	307	0.000	0.000	137	229	0	0	120	187	0	0	100	1	
4	5	1	01: A-10   LM00000006	lmo0008	16625	5322	100	93	87	26	47	48	6	85	76	0	116	99	47	18	19	8	82	78	0	0	0	0	0	0	0	0	0	0	0	0	0	0	0	0	0	0	0	0	0	0	0	0	0	0	0.000	0.000	0.000	0.000	0.000	0.000	0.000	0.000	0.000	0.000	0.000	0.000	0.000	0.000	283	1076	144	121	121	0.000	0.000	46	98	0	0	40	81	0	0	100	1	
4	6	1	01: A-13   LM00000008	lmo0011	16875	5322	100	181	166	63	49	50	14	86	82	0	216	181	81	19	21	25	86	83	0	0	0	0	0	0	0	0	0	0	0	0	0	0	0	0	0	0	0	0	0	0	0	0	0	0	0.000	0.000	0.000	0.000	0.000	0.000	0.000	0.000	0.000	0.000	0.000	0.000	0.000	0.000	283	1076	329	279	279	0.000	0.000	132	197	0	0	117	162	0	0	100	1	
4	7	1	01: A-16   LM00000011	lmo0014	17125	5322	100	620	562	349	48	53	39	77	76	0	1408	1304	784	18	29	84	81	81	0	0	0	0	0	0	0	0	0	0	0	0	0	0	0	0	0	0	0	0	0	0	0	0	0	0	0.000	0.000	0.000	0.000	0.000	0.000	0.000	0.000	0.000	0.000	0.000	0.000	0.000	0.000	283	1076	1962	1800	1800	0.000	0.000	572	1390	0	0	514	1286	0	0	100	1	
4	8	1	01: A-19   LM00002098	lmo0017	17375	5322	100	52	53	6	48	48	6	42	14	0	94	78	32	18	19	5	86	83	0	0	0	0	0	0	0	0	0	0	0	0	0	0	0	0	0	0	0	0	0	0	0	0	0	0	0.000	0.000	0.000	0.000	0.000	0.000	0.000	0.000	0.000	0.000	0.000	0.000	0.000	0.000	283	1076	80	65	65	0.000	0.000	4	76	0	0	5	60	0	0	100	1	
4	9	1	01: A-22   LM00000813	lmo0020	17625	5322	100	48	48	5	47	48	5	15	5	0	43	38	12	18	19	4	81	71	0	0	0	0	0	0	0	0	0	0	0	0	0	0	0	0	0	0	0	0	0	0	0	0	0	0	0.000	0.000	0.000	0.000	0.000	0.000	0.000	0.000	0.000	0.000	0.000	0.000	0.000	0.000	283	1076	26	21	21	0.000	0.000	1	25	0	0	1	20	0	0	100	1	
4	10	1	01: E-01   LM00002129	lmo0093	17875	5322	100	60	61	9	48	49	8	66	31	0	97	96	47	22	25	13	83	78	0	0	0	0	0	0	0	0	0	0	0	0	0	0	0	0	0	0	0	0	0	0	0	0	0	0	0.000	0.000	0.000	0.000	0.000	0.000	0.000	0.000	0.000	0.000	0.000	0.000	0.000	0.000	283	1076	87	87	87	0.000	0.000	12	75	0	0	13	74	0	0	100	1	
4	11	1	01: E-04   LM00000036	lmo0096	18125	5322	100	1123	956	669	49	50	6	85	80	0	1807	1525	1024	28	30	9	80	78	0	0	0	0	0	0	0	0	0	0	0	0	0	0	0	0	0	0	0	0	0	0	0	0	0	0	0.000	0.000	0.000	0.000	0.000	0.000	0.000	0.000	0.000	0.000	0.000	0.000	0.000	0.000	283	1076	2853	2404	2404	0.000	0.000	1074	1779	0	0	907	1497	0	0	100	1	
4	12	1	01: E-07   LM00000039	lmo0099	18375	5322	100	342	295	145	49	49	6	93	89	0	637	556	286	23	24	5	97	94	0	0	0	0	0	0	0	0	0	0	0	0	0	0	0	0	0	0	0	0	0	0	0	0	0	0	0.000	0.000	0.000	0.000	0.000	0.000	0.000	0.000	0.000	0.000	0.000	0.000	0.000	0.000	283	1076	907	779	779	0.000	0.000	293	614	0	0	246	533	0	0	100	1	
4	13	1	01: E-10   LM00000836	lmo0102	18625	5322	100	70	69	13	49	50	6	82	73	0	129	108	53	25	26	6	82	78	0	0	0	0	0	0	0	0	0	0	0	0	0	0	0	0	0	0	0	0	0	0	0	0	0	0	0.000	0.000	0.000	0.000	0.000	0.000	0.000	0.000	0.000	0.000	0.000	0.000	0.000	0.000	283	1076	125	103	103	0.000	0.000	21	104	0	0	20	83	0	0	100	1	
4	14	1	01: E-13   LM00000041	lmo0105	18875	5322	100	58	58	9	49	49	5	73	46	0	108	91	43	22	24	7	78	76	0	0	0	0	0	0	0	0	0	0	0	0	0	0	0	0	0	0	0	0	0	0	0	0	0	0	0.000	0.000	0.000	0.000	0.000	0.000	0.000	0.000	0.000	0.000	0.000	0.000	0.000	0.000	283	1076	95	78	78	0.000	0.000	9	86	0	0	9	69	0	0	100	1	
4	15	1	01: E-16   LM00000838	lmo0108	19125	5322	100	52	53	6	47	49	6	50	12	0	86	71	31	20	21	9	77	75	0	0	0	0	0	0	0	0	0	0	0	0	0	0	0	0	0	0	0	0	0	0	0	0	0	0	0.000	0.000	0.000	0.000	0.000	0.000	0.000	0.000	0.000	0.000	0.000	0.000	0.000	0.000	283	1076	71	57	57	0.000	0.000	5	66	0	0	6	51	0	0	100	1	
4	16	1	01: E-19   LM00002134	lmo0111	19375	5322	100	80	79	20	48	49	5	87	79	0	90	78	31	20	21	4	88	84	0	0	0	0	0	0	0	0	0	0	0	0	0	0	0	0	0	0	0	0	0	0	0	0	0	0	0.000	0.000	0.000	0.000	0.000	0.000	0.000	0.000	0.000	0.000	0.000	0.000	0.000	0.000	283	1076	102	89	89	0.000	0.000	32	70	0	0	31	58	0	0	100	1	
4	17	1	01: E-22   LM00000043	lmo0114	19625	5322	100	60	62	13	47	48	5	77	65	0	107	88	38	20	21	7	83	80	0	0	0	0	0	0	0	0	0	0	0	0	0	0	0	0	0	0	0	0	0	0	0	0	0	0	0.000	0.000	0.000	0.000	0.000	0.000	0.000	0.000	0.000	0.000	0.000	0.000	0.000	0.000	283	1076	100	83	83	0.000	0.000	13	87	0	0	15	68	0	0	100	1	
4	1	2	01: I-01   LM00000063	lmo0189	15625	5572	100	1852	1337	883	46	47	5	90	84	0	806	596	379	17	18	3	86	80	0	0	0	0	0	0	0	0	0	0	0	0	0	0	0	0	0	0	0	0	0	0	0	0	0	0	0.000	0.000	0.000	0.000	0.000	0.000	0.000	0.000	0.000	0.000	0.000	0.000	0.000	0.000	283	1076	2595	1870	1870	0.000	0.000	1806	789	0	0	1291	579	0	0	100	1	
4	2	2	01: I-04   LM00000064	lmo0192	15875	5572	100	81	79	29	47	47	5	71	61	0	96	76	47	17	18	4	80	67	0	0	0	0	0	0	0	0	0	0	0	0	0	0	0	0	0	0	0	0	0	0	0	0	0	0	0.000	0.000	0.000	0.000	0.000	0.000	0.000	0.000	0.000	0.000	0.000	0.000	0.000	0.000	283	1076	113	91	91	0.000	0.000	34	79	0	0	32	59	0	0	100	1	
4	3	2	01: I-07   LM00000868	lmo0195	16125	5572	100	180	155	88	46	47	5	72	71	0	478	367	258	17	18	4	76	74	0	0	0	0	0	0	0	0	0	0	0	0	0	0	0	0	0	0	0	0	0	0	0	0	0	0	0.000	0.000	0.000	0.000	0.000	0.000	0.000	0.000	0.000	0.000	0.000	0.000	0.000	0.000	283	1076	595	459	459	0.000	0.000	134	461	0	0	109	350	0	0	100	1	
4	4	2	01: I-10   LM00000870	lmo0198	16375	5572	100	146	121	60	47	47	5	73	68	0	121	91	54	18	19	7	73	69	0	0	0	0	0	0	0	0	0	0	0	0	0	0	0	0	0	0	0	0	0	0	0	0	0	0	0.000	0.000	0.000	0.000	0.000	0.000	0.000	0.000	0.000	0.000	0.000	0.000	0.000	0.000	283	1076	202	147	147	0.000	0.000	99	103	0	0	74	73	0	0	100	1	
4	5	2	01: I-13   LM00002164	lmo0201	16625	5572	100	97	91	34	47	47	5	76	69	0	197	152	93	18	19	5	80	77	0	0	0	0	0	0	0	0	0	0	0	0	0	0	0	0	0	0	0	0	0	0	0	0	0	0	0.000	0.000	0.000	0.000	0.000	0.000	0.000	0.000	0.000	0.000	0.000	0.000	0.000	0.000	283	1076	229	178	178	0.000	0.000	50	179	0	0	44	134	0	0	100	1	
4	6	2	01: I-16   LM00002167	lmo0204	16875	5572	100	60	59	14	47	48	5	68	55	0	133	110	61	18	19	6	81	77	0	0	0	0	0	0	0	0	0	0	0	0	0	0	0	0	0	0	0	0	0	0	0	0	0	0	0.000	0.000	0.000	0.000	0.000	0.000	0.000	0.000	0.000	0.000	0.000	0.000	0.000	0.000	283	1076	128	104	104	0.000	0.000	13	115	0	0	12	92	0	0	100	1	
4	7	2	01: I-19   LM00002170	lmo0207	17125	5572	100	53	52	6	47	48	8	24	4	0	93	75	39	18	19	9	73	71	0	0	0	0	0	0	0	0	0	0	0	0	0	0	0	0	0	0	0	0	0	0	0	0	0	0	0.000	0.000	0.000	0.000	0.000	0.000	0.000	0.000	0.000	0.000	0.000	0.000	0.000	0.000	283	1076	81	62	62	0.000	0.000	6	75	0	0	5	57	0	0	100	1	
4	8	2	01: I-22   LM00000067	lmo0210	17375	5572	100	1888	1391	1044	47	48	5	79	76	0	2876	2056	1476	18	18	3	88	82	0	0	0	0	0	0	0	0	0	0	0	0	0	0	0	0	0	0	0	0	0	0	0	0	0	0	0.000	0.000	0.000	0.000	0.000	0.000	0.000	0.000	0.000	0.000	0.000	0.000	0.000	0.000	283	1076	4699	3382	3382	0.000	0.000	1841	2858	0	0	1344	2038	0	0	100	1	
4	9	2	01: M-01   LM00000092	lmo0285	17625	5572	100	80	74	25	48	48	6	67	61	0	173	128	92	18	19	6	70	66	0	0	0	0	0	0	0	0	0	0	0	0	0	0	0	0	0	0	0	0	0	0	0	0	0	0	0.000	0.000	0.000	0.000	0.000	0.000	0.000	0.000	0.000	0.000	0.000	0.000	0.000	0.000	283	1076	187	136	136	0.000	0.000	32	155	0	0	26	110	0	0	100	1	
4	10	2	01: M-04   LM00000906	lmo0288	17875	5572	100	86	84	35	47	47	5	67	58	0	103	80	51	21	24	7	65	62	0	0	0	0	0	0	0	0	0	0	0	0	0	0	0	0	0	0	0	0	0	0	0	0	0	0	0.000	0.000	0.000	0.000	0.000	0.000	0.000	0.000	0.000	0.000	0.000	0.000	0.000	0.000	283	1076	121	96	96	0.000	0.000	39	82	0	0	37	59	0	0	100	1	
4	11	2	01: M-07   LM00000909	lmo0291	18125	5572	100	1162	904	730	48	49	5	81	74	0	1235	1008	791	28	29	7	74	71	0	0	0	0	0	0	0	0	0	0	0	0	0	0	0	0	0	0	0	0	0	0	0	0	0	0	0.000	0.000	0.000	0.000	0.000	0.000	0.000	0.000	0.000	0.000	0.000	0.000	0.000	0.000	283	1076	2321	1836	1836	0.000	0.000	1114	1207	0	0	856	980	0	0	100	1	
4	12	2	01: M-10   LM00000094	lmo0294	18375	5572	100	55	58	12	48	49	5	58	35	0	92	82	50	23	24	9	68	66	0	0	0	0	0	0	0	0	0	0	0	0	0	0	0	0	0	0	0	0	0	0	0	0	0	0	0.000	0.000	0.000	0.000	0.000	0.000	0.000	0.000	0.000	0.000	0.000	0.000	0.000	0.000	283	1076	76	69	69	0.000	0.000	7	69	0	0	10	59	0	0	100	1	
4	13	2	01: M-13   LM00000097	lmo0297	18625	5572	100	55	55	6	49	50	6	48	14	0	96	72	38	25	27	10	65	62	0	0	0	0	0	0	0	0	0	0	0	0	0	0	0	0	0	0	0	0	0	0	0	0	0	0	0.000	0.000	0.000	0.000	0.000	0.000	0.000	0.000	0.000	0.000	0.000	0.000	0.000	0.000	283	1076	77	53	53	0.000	0.000	6	71	0	0	6	47	0	0	100	1	
4	14	2	01: M-16   LM00000100	lmo0300	18875	5572	100	55	53	8	48	48	6	54	25	0	110	80	51	21	23	9	63	60	0	0	0	0	0	0	0	0	0	0	0	0	0	0	0	0	0	0	0	0	0	0	0	0	0	0	0.000	0.000	0.000	0.000	0.000	0.000	0.000	0.000	0.000	0.000	0.000	0.000	0.000	0.000	283	1076	96	64	64	0.000	0.000	7	89	0	0	5	59	0	0	100	1	
4	15	2	01: M-19   LM00002187	lmo0303	19125	5572	100	54	56	9	47	48	6	59	34	0	92	72	48	19	20	6	65	59	0	0	0	0	0	0	0	0	0	0	0	0	0	0	0	0	0	0	0	0	0	0	0	0	0	0	0.000	0.000	0.000	0.000	0.000	0.000	0.000	0.000	0.000	0.000	0.000	0.000	0.000	0.000	283	1076	80	62	62	0.000	0.000	7	73	0	0	9	53	0	0	100	1	
4	16	2	01: M-22   LM00000103	lmo0306	19375	5572	100	51	52	5	48	49	8	18	1	0	95	73	42	20	22	17	62	60	0	0	0	0	0	0	0	0	0	0	0	0	0	0	0	0	0	0	0	0	0	0	0	0	0	0	0.000	0.000	0.000	0.000	0.000	0.000	0.000	0.000	0.000	0.000	0.000	0.000	0.000	0.000	283	1076	78	57	57	0.000	0.000	3	75	0	0	4	53	0	0	100	1	
4	17	2	02: A-01   EMPTY	EMPTY	19625	5572	100	49	51	13	47	49	7	21	6	0	21	26	27	20	22	13	7	3	0	0	0	0	0	0	0	0	0	0	0	0	0	0	0	0	0	0	0	0	0	0	0	0	0	0	0.000	0.000	0.000	0.000	0.000	0.000	0.000	0.000	0.000	0.000	0.000	0.000	0.000	0.000	283	1076	3	10	10	0.000	0.000	2	1	0	0	4	6	0	0	-75	1	
4	1	3	02: A-04   LM00000140	lmo0382	15625	5822	100	59	59	8	46	47	5	85	63	0	72	61	24	17	17	4	87	81	0	0	0	0	0	0	0	0	0	0	0	0	0	0	0	0	0	0	0	0	0	0	0	0	0	0	0.000	0.000	0.000	0.000	0.000	0.000	0.000	0.000	0.000	0.000	0.000	0.000	0.000	0.000	283	1076	68	57	57	0.000	0.000	13	55	0	0	13	44	0	0	100	1	
4	2	3	02: A-07   LM00000935	lmo0385	15875	5822	100	51	51	5	46	47	5	50	22	0	72	63	22	18	18	6	87	83	0	0	0	0	0	0	0	0	0	0	0	0	0	0	0	0	0	0	0	0	0	0	0	0	0	0	0.000	0.000	0.000	0.000	0.000	0.000	0.000	0.000	0.000	0.000	0.000	0.000	0.000	0.000	283	1076	59	50	50	0.000	0.000	5	54	0	0	5	45	0	0	100	1	
4	3	3	02: A-10   LM00000938	lmo0388	16125	5822	100	143	133	50	47	47	5	91	88	0	95	84	34	17	18	5	91	87	0	0	0	0	0	0	0	0	0	0	0	0	0	0	0	0	0	0	0	0	0	0	0	0	0	0	0.000	0.000	0.000	0.000	0.000	0.000	0.000	0.000	0.000	0.000	0.000	0.000	0.000	0.000	283	1076	174	153	153	0.000	0.000	96	78	0	0	86	67	0	0	100	1	
4	4	3	02: A-13   LM00000940	lmo0391	16375	5822	100	73	71	17	47	47	6	79	72	0	99	82	37	18	19	5	84	79	0	0	0	0	0	0	0	0	0	0	0	0	0	0	0	0	0	0	0	0	0	0	0	0	0	0	0.000	0.000	0.000	0.000	0.000	0.000	0.000	0.000	0.000	0.000	0.000	0.000	0.000	0.000	283	1076	107	88	88	0.000	0.000	26	81	0	0	24	64	0	0	100	1	
4	5	3	02: A-16   LM00000941	lmo0394	16625	5822	100	51	52	7	47	48	5	45	17	0	71	59	26	18	18	5	81	76	0	0	0	0	0	0	0	0	0	0	0	0	0	0	0	0	0	0	0	0	0	0	0	0	0	0	0.000	0.000	0.000	0.000	0.000	0.000	0.000	0.000	0.000	0.000	0.000	0.000	0.000	0.000	283	1076	57	46	46	0.000	0.000	4	53	0	0	5	41	0	0	100	1	
4	6	3	02: A-19   LM00000942	lmo0397	16875	5822	100	60	61	9	47	48	7	79	49	0	90	79	27	18	19	9	89	84	0	0	0	0	0	0	0	0	0	0	0	0	0	0	0	0	0	0	0	0	0	0	0	0	0	0	0.000	0.000	0.000	0.000	0.000	0.000	0.000	0.000	0.000	0.000	0.000	0.000	0.000	0.000	283	1076	85	75	75	0.000	0.000	13	72	0	0	14	61	0	0	100	1	
4	7	3	02: A-22   LM00000945	lmo0400	17125	5822	100	199	178	71	47	47	4	94	91	0	960	801	404	18	18	4	97	96	0	0	0	0	0	0	0	0	0	0	0	0	0	0	0	0	0	0	0	0	0	0	0	0	0	0	0.000	0.000	0.000	0.000	0.000	0.000	0.000	0.000	0.000	0.000	0.000	0.000	0.000	0.000	283	1076	1094	914	914	0.000	0.000	152	942	0	0	131	783	0	0	100	1	
4	8	3	02: E-01   LM00003005	lmo0473	17375	5822	100	51	52	6	47	48	5	37	19	0	92	79	27	18	19	5	90	87	0	0	0	0	0	0	0	0	0	0	0	0	0	0	0	0	0	0	0	0	0	0	0	0	0	0	0.000	0.000	0.000	0.000	0.000	0.000	0.000	0.000	0.000	0.000	0.000	0.000	0.000	0.000	283	1076	78	66	66	0.000	0.000	4	74	0	0	5	61	0	0	100	1	
4	9	3	02: E-04   LM00002245	lmo0476	17625	5822	100	51	53	8	47	47	5	42	15	0	73	65	23	18	19	4	91	85	0	0	0	0	0	0	0	0	0	0	0	0	0	0	0	0	0	0	0	0	0	0	0	0	0	0	0.000	0.000	0.000	0.000	0.000	0.000	0.000	0.000	0.000	0.000	0.000	0.000	0.000	0.000	283	1076	59	53	53	0.000	0.000	4	55	0	0	6	47	0	0	100	1	
4	10	3	02: E-07   LM00000963	lmo0479	17875	5822	100	111	105	31	47	48	5	92	86	0	705	593	289	22	25	8	98	94	0	0	0	0	0	0	0	0	0	0	0	0	0	0	0	0	0	0	0	0	0	0	0	0	0	0	0.000	0.000	0.000	0.000	0.000	0.000	0.000	0.000	0.000	0.000	0.000	0.000	0.000	0.000	283	1076	747	629	629	0.000	0.000	64	683	0	0	58	571	0	0	100	1	
4	11	3	02: E-10   LM00000163	lmo0482	18125	5822	100	146	143	63	48	50	7	86	81	0	132	143	76	28	30	15	87	82	0	0	0	0	0	0	0	0	0	0	0	0	0	0	0	0	0	0	0	0	0	0	0	0	0	0	0.000	0.000	0.000	0.000	0.000	0.000	0.000	0.000	0.000	0.000	0.000	0.000	0.000	0.000	283	1076	202	210	210	0.000	0.000	98	104	0	0	95	115	0	0	100	1	
4	12	3	02: E-13   LM00000166	lmo0485	18375	5822	100	96	96	27	48	49	5	92	88	0	135	143	66	23	25	8	95	90	0	0	0	0	0	0	0	0	0	0	0	0	0	0	0	0	0	0	0	0	0	0	0	0	0	0	0.000	0.000	0.000	0.000	0.000	0.000	0.000	0.000	0.000	0.000	0.000	0.000	0.000	0.000	283	1076	160	168	168	0.000	0.000	48	112	0	0	48	120	0	0	100	1	
4	13	3	02: E-16   LM00000167	lmo0488	18625	5822	100	185	168	77	50	51	8	82	78	0	177	156	75	25	28	17	82	77	0	0	0	0	0	0	0	0	0	0	0	0	0	0	0	0	0	0	0	0	0	0	0	0	0	0	0.000	0.000	0.000	0.000	0.000	0.000	0.000	0.000	0.000	0.000	0.000	0.000	0.000	0.000	283	1076	287	249	249	0.000	0.000	135	152	0	0	118	131	0	0	100	1	
4	14	3	02: E-19   LM00000169	lmo0491	18875	5822	100	95	91	27	47	48	6	90	82	0	125	111	46	20	22	7	87	84	0	0	0	0	0	0	0	0	0	0	0	0	0	0	0	0	0	0	0	0	0	0	0	0	0	0	0.000	0.000	0.000	0.000	0.000	0.000	0.000	0.000	0.000	0.000	0.000	0.000	0.000	0.000	283	1076	153	135	135	0.000	0.000	48	105	0	0	44	91	0	0	100	1	
4	15	3	02: E-22   LM00000170	lmo0494	19125	5822	100	100	97	29	46	47	6	92	86	0	102	91	34	19	20	8	93	89	0	0	0	0	0	0	0	0	0	0	0	0	0	0	0	0	0	0	0	0	0	0	0	0	0	0	0.000	0.000	0.000	0.000	0.000	0.000	0.000	0.000	0.000	0.000	0.000	0.000	0.000	0.000	283	1076	137	123	123	0.000	0.000	54	83	0	0	51	72	0	0	100	1	
4	16	3	02: I-01   LM00001002	lmo0569	19375	5822	100	57	58	10	46	47	6	70	45	0	97	82	33	19	21	7	83	81	0	0	0	0	0	0	0	0	0	0	0	0	0	0	0	0	0	0	0	0	0	0	0	0	0	0	0.000	0.000	0.000	0.000	0.000	0.000	0.000	0.000	0.000	0.000	0.000	0.000	0.000	0.000	283	1076	89	75	75	0.000	0.000	11	78	0	0	12	63	0	0	100	1	
4	17	3	02: I-04   LM00001004	lmo0572	19625	5822	100	59	60	8	47	47	6	80	56	0	91	80	31	20	20	5	89	86	0	0	0	0	0	0	0	0	0	0	0	0	0	0	0	0	0	0	0	0	0	0	0	0	0	0	0.000	0.000	0.000	0.000	0.000	0.000	0.000	0.000	0.000	0.000	0.000	0.000	0.000	0.000	283	1076	83	73	73	0.000	0.000	12	71	0	0	13	60	0	0	100	1	
4	1	4	02: I-07   LM00000194	lmo0575	15625	6072	100	227	207	86	47	47	5	95	92	0	152	136	60	17	18	5	91	89	0	0	0	0	0	0	0	0	0	0	0	0	0	0	0	0	0	0	0	0	0	0	0	0	0	0	0.000	0.000	0.000	0.000	0.000	0.000	0.000	0.000	0.000	0.000	0.000	0.000	0.000	0.000	283	1076	315	279	279	0.000	0.000	180	135	0	0	160	119	0	0	100	1	
4	2	4	02: I-10   LM00000197	lmo0578	15875	6072	100	53	54	6	46	46	6	63	29	0	78	67	24	17	18	9	84	81	0	0	0	0	0	0	0	0	0	0	0	0	0	0	0	0	0	0	0	0	0	0	0	0	0	0	0.000	0.000	0.000	0.000	0.000	0.000	0.000	0.000	0.000	0.000	0.000	0.000	0.000	0.000	283	1076	68	58	58	0.000	0.000	7	61	0	0	8	50	0	0	100	1	
4	3	4	02: I-13   LM00001006	lmo0581	16125	6072	100	133	128	48	47	47	5	91	89	0	200	171	84	17	18	5	93	88	0	0	0	0	0	0	0	0	0	0	0	0	0	0	0	0	0	0	0	0	0	0	0	0	0	0	0.000	0.000	0.000	0.000	0.000	0.000	0.000	0.000	0.000	0.000	0.000	0.000	0.000	0.000	283	1076	269	235	235	0.000	0.000	86	183	0	0	81	154	0	0	100	1	
4	4	4	02: I-16   LM00001009	lmo0584	16375	6072	100	74	73	20	46	47	6	80	69	0	103	88	41	18	18	4	88	83	0	0	0	0	0	0	0	0	0	0	0	0	0	0	0	0	0	0	0	0	0	0	0	0	0	0	0.000	0.000	0.000	0.000	0.000	0.000	0.000	0.000	0.000	0.000	0.000	0.000	0.000	0.000	283	1076	113	97	97	0.000	0.000	28	85	0	0	27	70	0	0	100	1	
4	5	4	02: I-19   LM00001011	lmo0587	16625	6072	100	55	56	6	46	47	5	68	46	0	89	80	27	18	18	4	98	93	0	0	0	0	0	0	0	0	0	0	0	0	0	0	0	0	0	0	0	0	0	0	0	0	0	0	0.000	0.000	0.000	0.000	0.000	0.000	0.000	0.000	0.000	0.000	0.000	0.000	0.000	0.000	283	1076	80	72	72	0.000	0.000	9	71	0	0	10	62	0	0	100	1	
4	6	4	02: I-22   LM00001014	lmo0590	16875	6072	100	99	95	30	47	48	6	86	79	0	94	82	35	18	19	5	85	83	0	0	0	0	0	0	0	0	0	0	0	0	0	0	0	0	0	0	0	0	0	0	0	0	0	0	0.000	0.000	0.000	0.000	0.000	0.000	0.000	0.000	0.000	0.000	0.000	0.000	0.000	0.000	283	1076	128	112	112	0.000	0.000	52	76	0	0	48	64	0	0	100	1	
4	7	4	02: M-01   LM00001043	lmo0665	17125	6072	100	371	306	162	46	46	4	92	89	0	260	213	110	17	18	6	89	85	0	0	0	0	0	0	0	0	0	0	0	0	0	0	0	0	0	0	0	0	0	0	0	0	0	0	0.000	0.000	0.000	0.000	0.000	0.000	0.000	0.000	0.000	0.000	0.000	0.000	0.000	0.000	283	1076	568	456	456	0.000	0.000	325	243	0	0	260	196	0	0	100	1	
4	8	4	02: M-04   LM00000217	lmo0668	17375	6072	100	306	260	132	47	48	5	89	86	0	364	297	158	18	19	5	90	87	0	0	0	0	0	0	0	0	0	0	0	0	0	0	0	0	0	0	0	0	0	0	0	0	0	0	0.000	0.000	0.000	0.000	0.000	0.000	0.000	0.000	0.000	0.000	0.000	0.000	0.000	0.000	283	1076	605	492	492	0.000	0.000	259	346	0	0	213	279	0	0	100	1	
4	9	4	02: M-07   LM00000219	lmo0671	17625	6072	100	136	124	38	48	48	7	89	84	0	116	103	36	18	19	6	92	88	0	0	0	0	0	0	0	0	0	0	0	0	0	0	0	0	0	0	0	0	0	0	0	0	0	0	0.000	0.000	0.000	0.000	0.000	0.000	0.000	0.000	0.000	0.000	0.000	0.000	0.000	0.000	283	1076	186	161	161	0.000	0.000	88	98	0	0	76	85	0	0	100	1	
4	10	4	02: M-10   LM00000220	lmo0674	17875	6072	100	370	318	151	48	49	8	88	86	0	275	240	102	25	28	18	88	84	0	0	0	0	0	0	0	0	0	0	0	0	0	0	0	0	0	0	0	0	0	0	0	0	0	0	0.000	0.000	0.000	0.000	0.000	0.000	0.000	0.000	0.000	0.000	0.000	0.000	0.000	0.000	283	1076	572	485	485	0.000	0.000	322	250	0	0	270	215	0	0	100	1	
4	11	4	02: M-13   LM00001048	lmo0677	18125	6072	100	60	61	10	47	48	6	81	57	0	91	101	58	28	29	8	84	80	0	0	0	0	0	0	0	0	0	0	0	0	0	0	0	0	0	0	0	0	0	0	0	0	0	0	0.000	0.000	0.000	0.000	0.000	0.000	0.000	0.000	0.000	0.000	0.000	0.000	0.000	0.000	283	1076	76	87	87	0.000	0.000	13	63	0	0	14	73	0	0	100	1	
4	12	4	02: M-16   LM00000222	lmo0680	18375	6072	100	60	61	10	48	48	7	70	44	0	89	88	49	23	25	13	77	75	0	0	0	0	0	0	0	0	0	0	0	0	0	0	0	0	0	0	0	0	0	0	0	0	0	0	0.000	0.000	0.000	0.000	0.000	0.000	0.000	0.000	0.000	0.000	0.000	0.000	0.000	0.000	283	1076	78	78	78	0.000	0.000	12	66	0	0	13	65	0	0	100	1	
4	13	4	02: M-19   LM00001051	lmo0683	18625	6072	100	56	56	5	49	49	5	65	21	0	110	97	35	25	26	7	88	83	0	0	0	0	0	0	0	0	0	0	0	0	0	0	0	0	0	0	0	0	0	0	0	0	0	0	0.000	0.000	0.000	0.000	0.000	0.000	0.000	0.000	0.000	0.000	0.000	0.000	0.000	0.000	283	1076	92	79	79	0.000	0.000	7	85	0	0	7	72	0	0	100	1	
4	14	4	02: M-22   LM00000225	lmo0686	18875	6072	100	68	76	29	47	48	6	85	72	0	529	442	229	20	21	6	89	87	0	0	0	0	0	0	0	0	0	0	0	0	0	0	0	0	0	0	0	0	0	0	0	0	0	0	0.000	0.000	0.000	0.000	0.000	0.000	0.000	0.000	0.000	0.000	0.000	0.000	0.000	0.000	283	1076	530	451	451	0.000	0.000	21	509	0	0	29	422	0	0	100	1	
4	15	4	03: A-01   EMPTY	EMPTY	19125	6072	100	47	48	5	47	47	6	10	1	0	21	21	4	18	20	7	13	2	0	0	0	0	0	0	0	0	0	0	0	0	0	0	0	0	0	0	0	0	0	0	0	0	0	0	0.000	0.000	0.000	0.000	0.000	0.000	0.000	0.000	0.000	0.000	0.000	0.000	0.000	0.000	283	1076	3	4	4	0.000	0.000	0	3	0	0	1	3	0	0	-75	1	
4	16	4	03: A-04   LM00001084	lmo0762	19375	6072	100	89	85	29	47	49	11	74	67	0	106	92	44	19	22	21	76	73	0	0	0	0	0	0	0	0	0	0	0	0	0	0	0	0	0	0	0	0	0	0	0	0	0	0	0.000	0.000	0.000	0.000	0.000	0.000	0.000	0.000	0.000	0.000	0.000	0.000	0.000	0.000	283	1076	129	111	111	0.000	0.000	42	87	0	0	38	73	0	0	100	1	
4	17	4	03: A-07   LM00000248	lmo0765	19625	6072	100	50	50	5	47	48	6	26	8	0	86	76	29	20	21	6	83	82	0	0	0	0	0	0	0	0	0	0	0	0	0	0	0	0	0	0	0	0	0	0	0	0	0	0	0.000	0.000	0.000	0.000	0.000	0.000	0.000	0.000	0.000	0.000	0.000	0.000	0.000	0.000	283	1076	69	59	59	0.000	0.000	3	66	0	0	3	56	0	0	100	1	
4	1	5	03: A-10   LM00000251	lmo0768	15625	6322	100	51	53	21	47	47	5	47	12	0	66	60	43	17	17	3	85	78	0	0	0	0	0	0	0	0	0	0	0	0	0	0	0	0	0	0	0	0	0	0	0	0	0	0	0.000	0.000	0.000	0.000	0.000	0.000	0.000	0.000	0.000	0.000	0.000	0.000	0.000	0.000	283	1076	53	49	49	0.000	0.000	4	49	0	0	6	43	0	0	100	1	
4	2	5	03: A-13   LM00002319	lmo0771	15875	6322	100	61	63	14	46	46	5	82	66	0	79	73	30	17	18	6	90	81	0	0	0	0	0	0	0	0	0	0	0	0	0	0	0	0	0	0	0	0	0	0	0	0	0	0	0.000	0.000	0.000	0.000	0.000	0.000	0.000	0.000	0.000	0.000	0.000	0.000	0.000	0.000	283	1076	77	73	73	0.000	0.000	15	62	0	0	17	56	0	0	100	1	
4	3	5	03: A-16   LM00001091	lmo0774	16125	6322	100	87	86	20	46	47	5	95	89	0	113	103	34	17	18	5	96	93	0	0	0	0	0	0	0	0	0	0	0	0	0	0	0	0	0	0	0	0	0	0	0	0	0	0	0.000	0.000	0.000	0.000	0.000	0.000	0.000	0.000	0.000	0.000	0.000	0.000	0.000	0.000	283	1076	137	126	126	0.000	0.000	41	96	0	0	40	86	0	0	100	1	
4	4	5	03: A-19   LM00000252	lmo0777	16375	6322	100	144	136	48	47	47	5	96	90	0	116	108	44	18	18	3	94	90	0	0	0	0	0	0	0	0	0	0	0	0	0	0	0	0	0	0	0	0	0	0	0	0	0	0	0.000	0.000	0.000	0.000	0.000	0.000	0.000	0.000	0.000	0.000	0.000	0.000	0.000	0.000	283	1076	195	179	179	0.000	0.000	97	98	0	0	89	90	0	0	100	1	
4	5	5	03: A-22   LM00002322	lmo0780	16625	6322	100	51	52	13	47	48	6	34	2	0	79	70	22	18	19	5	91	88	0	0	0	0	0	0	0	0	0	0	0	0	0	0	0	0	0	0	0	0	0	0	0	0	0	0	0.000	0.000	0.000	0.000	0.000	0.000	0.000	0.000	0.000	0.000	0.000	0.000	0.000	0.000	283	1076	65	57	57	0.000	0.000	4	61	0	0	5	52	0	0	100	1	
4	6	5	03: E-01   LM00002341	lmo0853	16875	6322	100	81	76	21	47	47	4	81	76	0	92	76	38	18	18	3	83	80	0	0	0	0	0	0	0	0	0	0	0	0	0	0	0	0	0	0	0	0	0	0	0	0	0	0	0.000	0.000	0.000	0.000	0.000	0.000	0.000	0.000	0.000	0.000	0.000	0.000	0.000	0.000	283	1076	108	87	87	0.000	0.000	34	74	0	0	29	58	0	0	100	1	
4	7	5	03: E-04   LM00001128	lmo0856	17125	6322	100	136	126	40	47	47	5	93	88	0	210	187	78	18	19	6	95	90	0	0	0	0	0	0	0	0	0	0	0	0	0	0	0	0	0	0	0	0	0	0	0	0	0	0	0.000	0.000	0.000	0.000	0.000	0.000	0.000	0.000	0.000	0.000	0.000	0.000	0.000	0.000	283	1076	281	248	248	0.000	0.000	89	192	0	0	79	169	0	0	100	1	
4	8	5	03: E-07   LM00000271	lmo0859	17375	6322	100	59	59	11	47	47	5	72	55	0	71	62	24	17	18	4	87	83	0	0	0	0	0	0	0	0	0	0	0	0	0	0	0	0	0	0	0	0	0	0	0	0	0	0	0.000	0.000	0.000	0.000	0.000	0.000	0.000	0.000	0.000	0.000	0.000	0.000	0.000	0.000	283	1076	66	57	57	0.000	0.000	12	54	0	0	12	45	0	0	100	1	
4	9	5	03: E-10   LM00001132	lmo0862	17625	6322	100	54	56	9	47	50	16	20	1	0	80	71	26	18	26	47	75	1	0	0	0	0	0	0	0	0	0	0	0	0	0	0	0	0	0	0	0	0	0	0	0	0	0	0	0.000	0.000	0.000	0.000	0.000	0.000	0.000	0.000	0.000	0.000	0.000	0.000	0.000	0.000	283	1076	69	62	62	0.000	0.000	7	62	0	0	9	53	0	0	100	1	
4	10	5	03: E-13   LM00001134	lmo0865	17875	6322	100	56	59	12	48	54	46	1	0	0	135	134	70	25	40	106	51	11	0	0	0	0	0	0	0	0	0	0	0	0	0	0	0	0	0	0	0	0	0	0	0	0	0	0	0.000	0.000	0.000	0.000	0.000	0.000	0.000	0.000	0.000	0.000	0.000	0.000	0.000	0.000	283	1076	118	120	120	0.000	0.000	8	110	0	0	11	109	0	0	100	1	
4	11	5	03: E-16   LM00001135	lmo0868	18125	6322	100	56	56	8	48	48	5	61	39	0	86	95	65	27	29	9	78	72	0	0	0	0	0	0	0	0	0	0	0	0	0	0	0	0	0	0	0	0	0	0	0	0	0	0	0.000	0.000	0.000	0.000	0.000	0.000	0.000	0.000	0.000	0.000	0.000	0.000	0.000	0.000	283	1076	67	76	76	0.000	0.000	8	59	0	0	8	68	0	0	100	1	
4	12	5	03: E-19   LM00000275	lmo0871	18375	6322	100	107	106	38	49	50	7	84	78	0	123	119	57	23	25	11	84	81	0	0	0	0	0	0	0	0	0	0	0	0	0	0	0	0	0	0	0	0	0	0	0	0	0	0	0.000	0.000	0.000	0.000	0.000	0.000	0.000	0.000	0.000	0.000	0.000	0.000	0.000	0.000	283	1076	158	153	153	0.000	0.000	58	100	0	0	57	96	0	0	100	1	
4	13	5	03: E-22   LM00002344	lmo0874	18625	6322	100	57	57	6	49	50	6	64	18	0	96	92	20	25	26	7	98	96	0	0	0	0	0	0	0	0	0	0	0	0	0	0	0	0	0	0	0	0	0	0	0	0	0	0	0.000	0.000	0.000	0.000	0.000	0.000	0.000	0.000	0.000	0.000	0.000	0.000	0.000	0.000	283	1076	79	75	75	0.000	0.000	8	71	0	0	8	67	0	0	100	1	
4	14	5	03: I-01   LM00002365	lmo0949	18875	6322	100	72	70	17	47	48	10	73	61	0	89	76	29	20	23	25	80	75	0	0	0	0	0	0	0	0	0	0	0	0	0	0	0	0	0	0	0	0	0	0	0	0	0	0	0.000	0.000	0.000	0.000	0.000	0.000	0.000	0.000	0.000	0.000	0.000	0.000	0.000	0.000	283	1076	94	79	79	0.000	0.000	25	69	0	0	23	56	0	0	100	1	
4	15	5	03: I-04   LM00002367	lmo0952	19125	6322	100	49	50	5	47	48	6	37	5	0	73	63	22	19	20	8	83	80	0	0	0	0	0	0	0	0	0	0	0	0	0	0	0	0	0	0	0	0	0	0	0	0	0	0	0.000	0.000	0.000	0.000	0.000	0.000	0.000	0.000	0.000	0.000	0.000	0.000	0.000	0.000	283	1076	56	47	47	0.000	0.000	2	54	0	0	3	44	0	0	100	1	
4	16	5	03: I-07   LM00000294	lmo0955	19375	6322	100	207	189	85	47	48	8	87	83	0	635	521	261	19	21	15	88	87	0	0	0	0	0	0	0	0	0	0	0	0	0	0	0	0	0	0	0	0	0	0	0	0	0	0	0.000	0.000	0.000	0.000	0.000	0.000	0.000	0.000	0.000	0.000	0.000	0.000	0.000	0.000	283	1076	776	644	644	0.000	0.000	160	616	0	0	142	502	0	0	100	1	
4	17	5	03: I-10   LM00000296	lmo0958	19625	6322	100	730	679	375	48	48	6	92	88	0	678	582	296	20	21	7	92	89	0	0	0	0	0	0	0	0	0	0	0	0	0	0	0	0	0	0	0	0	0	0	0	0	0	0	0.000	0.000	0.000	0.000	0.000	0.000	0.000	0.000	0.000	0.000	0.000	0.000	0.000	0.000	283	1076	1340	1193	1193	0.000	0.000	682	658	0	0	631	562	0	0	100	1	
4	1	6	03: I-13   LM00001178	lmo0961	15625	6572	100	100	99	32	47	47	5	92	84	0	175	150	71	17	17	3	91	90	0	0	0	0	0	0	0	0	0	0	0	0	0	0	0	0	0	0	0	0	0	0	0	0	0	0	0.000	0.000	0.000	0.000	0.000	0.000	0.000	0.000	0.000	0.000	0.000	0.000	0.000	0.000	283	1076	211	185	185	0.000	0.000	53	158	0	0	52	133	0	0	100	1	
4	2	6	03: I-16   LM00000297	lmo0964	15875	6572	100	365	312	138	46	47	5	94	88	0	377	326	156	17	18	6	90	88	0	0	0	0	0	0	0	0	0	0	0	0	0	0	0	0	0	0	0	0	0	0	0	0	0	0	0.000	0.000	0.000	0.000	0.000	0.000	0.000	0.000	0.000	0.000	0.000	0.000	0.000	0.000	283	1076	679	575	575	0.000	0.000	319	360	0	0	266	309	0	0	100	1	
4	3	6	03: I-19   LM00000298	lmo0967	16125	6572	100	109	105	27	46	46	4	98	97	0	96	92	28	17	18	4	96	95	0	0	0	0	0	0	0	0	0	0	0	0	0	0	0	0	0	0	0	0	0	0	0	0	0	0	0.000	0.000	0.000	0.000	0.000	0.000	0.000	0.000	0.000	0.000	0.000	0.000	0.000	0.000	283	1076	142	134	134	0.000	0.000	63	79	0	0	59	75	0	0	100	1	
4	4	6	03: I-22   LM00001182	lmo0970	16375	6572	100	128	117	38	47	47	6	93	86	0	149	130	52	18	20	11	89	87	0	0	0	0	0	0	0	0	0	0	0	0	0	0	0	0	0	0	0	0	0	0	0	0	0	0	0.000	0.000	0.000	0.000	0.000	0.000	0.000	0.000	0.000	0.000	0.000	0.000	0.000	0.000	283	1076	212	182	182	0.000	0.000	81	131	0	0	70	112	0	0	100	1	
4	5	6	03: M-01   LM00002395	lmo1045	16625	6572	100	112	103	33	47	47	4	87	85	0	161	137	62	18	18	4	93	90	0	0	0	0	0	0	0	0	0	0	0	0	0	0	0	0	0	0	0	0	0	0	0	0	0	0	0.000	0.000	0.000	0.000	0.000	0.000	0.000	0.000	0.000	0.000	0.000	0.000	0.000	0.000	283	1076	208	175	175	0.000	0.000	65	143	0	0	56	119	0	0	100	1	
4	6	6	03: M-04   LM00002396	lmo1048	16875	6572	100	74	72	14	48	48	4	93	84	0	152	133	53	18	19	4	95	92	0	0	0	0	0	0	0	0	0	0	0	0	0	0	0	0	0	0	0	0	0	0	0	0	0	0	0.000	0.000	0.000	0.000	0.000	0.000	0.000	0.000	0.000	0.000	0.000	0.000	0.000	0.000	283	1076	160	139	139	0.000	0.000	26	134	0	0	24	115	0	0	100	1	
4	7	6	03: M-07   LM00001222	lmo1051	17125	6572	100	167	137	67	48	48	5	77	71	0	153	118	73	17	19	9	73	71	0	0	0	0	0	0	0	0	0	0	0	0	0	0	0	0	0	0	0	0	0	0	0	0	0	0	0.000	0.000	0.000	0.000	0.000	0.000	0.000	0.000	0.000	0.000	0.000	0.000	0.000	0.000	283	1076	255	190	190	0.000	0.000	119	136	0	0	89	101	0	0	100	1	
4	8	6	03: M-10   LM00000316	lmo1054	17375	6572	100	1935	1525	967	47	48	6	86	82	0	2588	2085	1302	17	18	6	85	82	0	0	0	0	0	0	0	0	0	0	0	0	0	0	0	0	0	0	0	0	0	0	0	0	0	0	0.000	0.000	0.000	0.000	0.000	0.000	0.000	0.000	0.000	0.000	0.000	0.000	0.000	0.000	283	1076	4459	3546	3546	0.000	0.000	1888	2571	0	0	1478	2068	0	0	100	1	
4	9	6	03: M-13   LM00001224	lmo1057	17625	6572	100	222	191	86	46	47	5	92	83	0	374	301	155	18	18	5	89	84	0	0	0	0	0	0	0	0	0	0	0	0	0	0	0	0	0	0	0	0	0	0	0	0	0	0	0.000	0.000	0.000	0.000	0.000	0.000	0.000	0.000	0.000	0.000	0.000	0.000	0.000	0.000	283	1076	532	428	428	0.000	0.000	176	356	0	0	145	283	0	0	100	1	
4	10	6	03: M-16   LM00002398	lmo1060	17875	6572	100	53	54	7	49	50	6	40	14	0	82	76	26	25	27	9	85	83	0	0	0	0	0	0	0	0	0	0	0	0	0	0	0	0	0	0	0	0	0	0	0	0	0	0	0.000	0.000	0.000	0.000	0.000	0.000	0.000	0.000	0.000	0.000	0.000	0.000	0.000	0.000	283	1076	61	56	56	0.000	0.000	4	57	0	0	5	51	0	0	100	1	
4	11	6	03: M-19   LM00002401	lmo1063	18125	6572	100	53	55	7	49	49	5	47	21	0	90	110	64	28	30	8	89	88	0	0	0	0	0	0	0	0	0	0	0	0	0	0	0	0	0	0	0	0	0	0	0	0	0	0	0.000	0.000	0.000	0.000	0.000	0.000	0.000	0.000	0.000	0.000	0.000	0.000	0.000	0.000	283	1076	66	88	88	0.000	0.000	4	62	0	0	6	82	0	0	100	1	
4	12	6	03: M-22   LM00002402	lmo1066	18375	6572	100	122	116	38	49	50	6	88	83	0	141	141	62	24	25	11	88	86	0	0	0	0	0	0	0	0	0	0	0	0	0	0	0	0	0	0	0	0	0	0	0	0	0	0	0.000	0.000	0.000	0.000	0.000	0.000	0.000	0.000	0.000	0.000	0.000	0.000	0.000	0.000	283	1076	190	184	184	0.000	0.000	73	117	0	0	67	117	0	0	100	1	
4	13	6	04: A-01   EMPTY	EMPTY	18625	6572	100	50	53	19	48	49	5	25	10	0	29	34	22	24	25	5	48	24	0	0	0	0	0	0	0	0	0	0	0	0	0	0	0	0	0	0	0	0	0	0	0	0	0	0	0.000	0.000	0.000	0.000	0.000	0.000	0.000	0.000	0.000	0.000	0.000	0.000	0.000	0.000	283	1076	7	15	15	0.000	0.000	2	5	0	0	5	10	0	0	-75	1	
4	14	6	04: A-04   LM00000334	lmo1142	18875	6572	100	57	57	9	47	48	6	63	41	0	80	68	28	21	27	22	76	72	0	0	0	0	0	0	0	0	0	0	0	0	0	0	0	0	0	0	0	0	0	0	0	0	0	0	0.000	0.000	0.000	0.000	0.000	0.000	0.000	0.000	0.000	0.000	0.000	0.000	0.000	0.000	283	1076	69	57	57	0.000	0.000	10	59	0	0	10	47	0	0	100	1	
4	15	6	04: A-07   LM00001237	lmo1145	19125	6572	100	56	57	6	48	49	5	75	40	0	104	99	25	19	21	12	100	99	0	0	0	0	0	0	0	0	0	0	0	0	0	0	0	0	0	0	0	0	0	0	0	0	0	0	0.000	0.000	0.000	0.000	0.000	0.000	0.000	0.000	0.000	0.000	0.000	0.000	0.000	0.000	283	1076	93	89	89	0.000	0.000	8	85	0	0	9	80	0	0	100	1	
4	16	6	04: A-10   LM00001238	lmo1148	19375	6572	100	52	54	8	48	48	5	49	25	0	67	65	16	19	20	4	96	93	0	0	0	0	0	0	0	0	0	0	0	0	0	0	0	0	0	0	0	0	0	0	0	0	0	0	0.000	0.000	0.000	0.000	0.000	0.000	0.000	0.000	0.000	0.000	0.000	0.000	0.000	0.000	283	1076	52	52	52	0.000	0.000	4	48	0	0	6	46	0	0	100	1	
4	17	6	04: A-13   LM00002816	lmo1151	19625	6572	100	54	55	7	48	48	8	46	12	0	87	76	31	19	21	12	80	77	0	0	0	0	0	0	0	0	0	0	0	0	0	0	0	0	0	0	0	0	0	0	0	0	0	0	0.000	0.000	0.000	0.000	0.000	0.000	0.000	0.000	0.000	0.000	0.000	0.000	0.000	0.000	283	1076	74	64	64	0.000	0.000	6	68	0	0	7	57	0	0	100	1	
4	1	7	04: A-16   LM00001240	lmo1154	15625	6822	100	51	51	5	47	47	5	42	12	0	57	50	16	17	17	3	88	84	0	0	0	0	0	0	0	0	0	0	0	0	0	0	0	0	0	0	0	0	0	0	0	0	0	0	0.000	0.000	0.000	0.000	0.000	0.000	0.000	0.000	0.000	0.000	0.000	0.000	0.000	0.000	283	1076	44	37	37	0.000	0.000	4	40	0	0	4	33	0	0	100	1	
4	2	7	04: A-19   LM00001243	lmo1157	15875	6822	100	53	53	6	46	47	5	65	32	0	80	67	30	17	17	3	84	81	0	0	0	0	0	0	0	0	0	0	0	0	0	0	0	0	0	0	0	0	0	0	0	0	0	0	0.000	0.000	0.000	0.000	0.000	0.000	0.000	0.000	0.000	0.000	0.000	0.000	0.000	0.000	283	1076	70	57	57	0.000	0.000	7	63	0	0	7	50	0	0	100	1	
4	3	7	04: A-22   LM00001245	lmo1160	16125	6822	100	52	52	5	46	47	5	62	20	0	75	63	23	18	18	4	87	84	0	0	0	0	0	0	0	0	0	0	0	0	0	0	0	0	0	0	0	0	0	0	0	0	0	0	0.000	0.000	0.000	0.000	0.000	0.000	0.000	0.000	0.000	0.000	0.000	0.000	0.000	0.000	283	1076	63	51	51	0.000	0.000	6	57	0	0	6	45	0	0	100	1	
4	4	7	04: E-01   LM00000355	lmo1233	16375	6822	100	539	450	210	46	47	5	97	93	0	973	840	419	17	18	4	94	91	0	0	0	0	0	0	0	0	0	0	0	0	0	0	0	0	0	0	0	0	0	0	0	0	0	0	0.000	0.000	0.000	0.000	0.000	0.000	0.000	0.000	0.000	0.000	0.000	0.000	0.000	0.000	283	1076	1449	1227	1227	0.000	0.000	493	956	0	0	404	823	0	0	100	1	
4	5	7	04: E-04   LM00001288	lmo1236	16625	6822	100	116	105	41	47	47	5	80	74	0	92	72	36	17	18	8	73	71	0	0	0	0	0	0	0	0	0	0	0	0	0	0	0	0	0	0	0	0	0	0	0	0	0	0	0.000	0.000	0.000	0.000	0.000	0.000	0.000	0.000	0.000	0.000	0.000	0.000	0.000	0.000	283	1076	144	113	113	0.000	0.000	69	75	0	0	58	55	0	0	100	1	
4	6	7	04: E-07   LM00000356	lmo1239	16875	6822	100	192	177	94	47	49	11	78	75	0	174	143	81	18	21	20	76	73	0	0	0	0	0	0	0	0	0	0	0	0	0	0	0	0	0	0	0	0	0	0	0	0	0	0	0.000	0.000	0.000	0.000	0.000	0.000	0.000	0.000	0.000	0.000	0.000	0.000	0.000	0.000	283	1076	301	255	255	0.000	0.000	145	156	0	0	130	125	0	0	100	1	
4	7	7	04: E-10   LM00001292	lmo1242	17125	6822	100	49	50	5	47	48	10	6	0	0	68	56	22	18	20	16	75	70	0	0	0	0	0	0	0	0	0	0	0	0	0	0	0	0	0	0	0	0	0	0	0	0	0	0	0.000	0.000	0.000	0.000	0.000	0.000	0.000	0.000	0.000	0.000	0.000	0.000	0.000	0.000	283	1076	52	41	41	0.000	0.000	2	50	0	0	3	38	0	0	100	1	
4	8	7	04: E-13   LM00001294	lmo1245	17375	6822	100	74	72	17	48	48	5	79	73	0	99	85	38	17	18	3	89	86	0	0	0	0	0	0	0	0	0	0	0	0	0	0	0	0	0	0	0	0	0	0	0	0	0	0	0.000	0.000	0.000	0.000	0.000	0.000	0.000	0.000	0.000	0.000	0.000	0.000	0.000	0.000	283	1076	108	92	92	0.000	0.000	26	82	0	0	24	68	0	0	100	1	
4	9	7	04: E-16   LM00002475	lmo1248	17625	6822	100	57	58	10	47	48	5	75	48	0	78	69	25	18	19	6	87	84	0	0	0	0	0	0	0	0	0	0	0	0	0	0	0	0	0	0	0	0	0	0	0	0	0	0	0.000	0.000	0.000	0.000	0.000	0.000	0.000	0.000	0.000	0.000	0.000	0.000	0.000	0.000	283	1076	70	62	62	0.000	0.000	10	60	0	0	11	51	0	0	100	1	
4	10	7	04: E-19   LM00001297	lmo1251	17875	6822	100	62	62	9	49	50	6	81	63	0	151	142	62	26	28	9	99	90	0	0	0	0	0	0	0	0	0	0	0	0	0	0	0	0	0	0	0	0	0	0	0	0	0	0	0.000	0.000	0.000	0.000	0.000	0.000	0.000	0.000	0.000	0.000	0.000	0.000	0.000	0.000	283	1076	138	129	129	0.000	0.000	13	125	0	0	13	116	0	0	100	1	
4	11	7	04: E-22   LM00001300	lmo1254	18125	6822	100	126	117	41	49	49	5	88	82	0	302	302	173	27	29	8	86	83	0	0	0	0	0	0	0	0	0	0	0	0	0	0	0	0	0	0	0	0	0	0	0	0	0	0	0.000	0.000	0.000	0.000	0.000	0.000	0.000	0.000	0.000	0.000	0.000	0.000	0.000	0.000	283	1076	352	343	343	0.000	0.000	77	275	0	0	68	275	0	0	100	1	
4	12	7	04: I-01   LM00001332	lmo1329	18375	6822	100	58	60	11	50	50	5	65	40	0	94	96	51	24	25	5	83	80	0	0	0	0	0	0	0	0	0	0	0	0	0	0	0	0	0	0	0	0	0	0	0	0	0	0	0.000	0.000	0.000	0.000	0.000	0.000	0.000	0.000	0.000	0.000	0.000	0.000	0.000	0.000	283	1076	78	82	82	0.000	0.000	8	70	0	0	10	72	0	0	100	1	
4	13	7	04: I-04   LM00002496	lmo1332	18625	6822	100	112	111	34	50	52	15	85	81	0	201	186	64	25	30	29	93	87	0	0	0	0	0	0	0	0	0	0	0	0	0	0	0	0	0	0	0	0	0	0	0	0	0	0	0.000	0.000	0.000	0.000	0.000	0.000	0.000	0.000	0.000	0.000	0.000	0.000	0.000	0.000	283	1076	238	222	222	0.000	0.000	62	176	0	0	61	161	0	0	100	1	
4	14	7	04: I-07   LM00002818	lmo1335	18875	6822	100	735	589	316	47	47	4	89	86	0	1406	1145	620	19	20	4	93	89	0	0	0	0	0	0	0	0	0	0	0	0	0	0	0	0	0	0	0	0	0	0	0	0	0	0	0.000	0.000	0.000	0.000	0.000	0.000	0.000	0.000	0.000	0.000	0.000	0.000	0.000	0.000	283	1076	2075	1668	1668	0.000	0.000	688	1387	0	0	542	1126	0	0	100	1	
4	15	7	04: I-10   LM00001336	lmo1338	19125	6822	100	104	101	32	47	48	5	93	84	0	122	104	47	18	19	4	89	86	0	0	0	0	0	0	0	0	0	0	0	0	0	0	0	0	0	0	0	0	0	0	0	0	0	0	0.000	0.000	0.000	0.000	0.000	0.000	0.000	0.000	0.000	0.000	0.000	0.000	0.000	0.000	283	1076	161	140	140	0.000	0.000	57	104	0	0	54	86	0	0	100	1	
4	16	7	04: I-13   LM00002498	lmo1341	19375	6822	100	52	52	5	47	48	7	29	3	0	83	71	26	19	21	10	84	81	0	0	0	0	0	0	0	0	0	0	0	0	0	0	0	0	0	0	0	0	0	0	0	0	0	0	0.000	0.000	0.000	0.000	0.000	0.000	0.000	0.000	0.000	0.000	0.000	0.000	0.000	0.000	283	1076	69	57	57	0.000	0.000	5	64	0	0	5	52	0	0	100	1	
4	17	7	04: I-16   LM00002501	lmo1344	19625	6822	100	51	51	5	47	48	7	19	5	0	92	77	31	19	21	11	81	76	0	0	0	0	0	0	0	0	0	0	0	0	0	0	0	0	0	0	0	0	0	0	0	0	0	0	0.000	0.000	0.000	0.000	0.000	0.000	0.000	0.000	0.000	0.000	0.000	0.000	0.000	0.000	283	1076	77	62	62	0.000	0.000	4	73	0	0	4	58	0	0	100	1	
4	1	8	04: I-19   LM00002503	lmo1347	15625	7072	100	50	50	5	47	48	7	20	2	0	65	57	19	17	18	5	88	84	0	0	0	0	0	0	0	0	0	0	0	0	0	0	0	0	0	0	0	0	0	0	0	0	0	0	0.000	0.000	0.000	0.000	0.000	0.000	0.000	0.000	0.000	0.000	0.000	0.000	0.000	0.000	283	1076	51	43	43	0.000	0.000	3	48	0	0	3	40	0	0	100	1	
4	2	8	04: I-22   LM00001342	lmo1350	15875	7072	100	93	91	27	46	46	5	90	84	0	250	209	108	17	17	3	91	86	0	0	0	0	0	0	0	0	0	0	0	0	0	0	0	0	0	0	0	0	0	0	0	0	0	0	0.000	0.000	0.000	0.000	0.000	0.000	0.000	0.000	0.000	0.000	0.000	0.000	0.000	0.000	283	1076	280	237	237	0.000	0.000	47	233	0	0	45	192	0	0	100	1	
4	3	8	04: M-01   LM00001393	lmo1425	16125	7072	100	2118	1719	936	46	47	5	96	92	0	1663	1357	736	17	18	4	94	90	0	0	0	0	0	0	0	0	0	0	0	0	0	0	0	0	0	0	0	0	0	0	0	0	0	0	0.000	0.000	0.000	0.000	0.000	0.000	0.000	0.000	0.000	0.000	0.000	0.000	0.000	0.000	283	1076	3718	3013	3013	0.000	0.000	2072	1646	0	0	1673	1340	0	0	100	1	
4	4	8	04: M-04   LM00000397	lmo1428	16375	7072	100	277	241	109	47	47	4	89	86	0	144	129	57	17	18	3	96	92	0	0	0	0	0	0	0	0	0	0	0	0	0	0	0	0	0	0	0	0	0	0	0	0	0	0	0.000	0.000	0.000	0.000	0.000	0.000	0.000	0.000	0.000	0.000	0.000	0.000	0.000	0.000	283	1076	357	306	306	0.000	0.000	230	127	0	0	194	112	0	0	100	1	
4	5	8	04: M-07   LM00000398	lmo1431	16625	7072	100	166	144	57	47	48	5	89	81	0	243	203	105	18	19	4	90	87	0	0	0	0	0	0	0	0	0	0	0	0	0	0	0	0	0	0	0	0	0	0	0	0	0	0	0.000	0.000	0.000	0.000	0.000	0.000	0.000	0.000	0.000	0.000	0.000	0.000	0.000	0.000	283	1076	344	282	282	0.000	0.000	119	225	0	0	97	185	0	0	100	1	
4	6	8	04: M-10   LM00000399	lmo1434	16875	7072	100	435	415	207	48	49	7	94	91	0	553	519	245	18	19	5	95	93	0	0	0	0	0	0	0	0	0	0	0	0	0	0	0	0	0	0	0	0	0	0	0	0	0	0	0.000	0.000	0.000	0.000	0.000	0.000	0.000	0.000	0.000	0.000	0.000	0.000	0.000	0.000	283	1076	922	868	868	0.000	0.000	387	535	0	0	367	501	0	0	100	1	
4	7	8	04: M-13   LM00001400	lmo1437	17125	7072	100	142	132	49	47	48	6	86	83	0	125	109	47	17	19	6	87	83	0	0	0	0	0	0	0	0	0	0	0	0	0	0	0	0	0	0	0	0	0	0	0	0	0	0	0.000	0.000	0.000	0.000	0.000	0.000	0.000	0.000	0.000	0.000	0.000	0.000	0.000	0.000	283	1076	203	177	177	0.000	0.000	95	108	0	0	85	92	0	0	100	1	
4	8	8	04: M-16   LM00001402	lmo1440	17375	7072	100	51	51	5	47	47	5	39	12	0	68	58	21	18	19	4	84	81	0	0	0	0	0	0	0	0	0	0	0	0	0	0	0	0	0	0	0	0	0	0	0	0	0	0	0.000	0.000	0.000	0.000	0.000	0.000	0.000	0.000	0.000	0.000	0.000	0.000	0.000	0.000	283	1076	54	44	44	0.000	0.000	4	50	0	0	4	40	0	0	100	1	
4	9	8	04: M-19   LM00002517	lmo1443	17625	7072	100	74	72	16	47	49	16	75	37	0	86	74	31	18	24	40	75	18	0	0	0	0	0	0	0	0	0	0	0	0	0	0	0	0	0	0	0	0	0	0	0	0	0	0	0.000	0.000	0.000	0.000	0.000	0.000	0.000	0.000	0.000	0.000	0.000	0.000	0.000	0.000	283	1076	95	81	81	0.000	0.000	27	68	0	0	25	56	0	0	100	1	
4	10	8	04: M-22   LM00001406	lmo1446	17875	7072	100	60	60	12	49	49	5	72	55	0	99	91	35	25	26	8	86	84	0	0	0	0	0	0	0	0	0	0	0	0	0	0	0	0	0	0	0	0	0	0	0	0	0	0	0.000	0.000	0.000	0.000	0.000	0.000	0.000	0.000	0.000	0.000	0.000	0.000	0.000	0.000	283	1076	85	77	77	0.000	0.000	11	74	0	0	11	66	0	0	100	1	
4	11	8	05: A-01   EMPTY	EMPTY	18125	7072	100	50	50	5	50	50	5	12	1	0	26	27	5	28	29	7	6	1	0	0	0	0	0	0	0	0	0	0	0	0	0	0	0	0	0	0	0	0	0	0	0	0	0	0	0.000	0.000	0.000	0.000	0.000	0.000	0.000	0.000	0.000	0.000	0.000	0.000	0.000	0.000	283	1076	-2	-1	-1	0.000	0.000	0	-2	0	0	0	-1	0	0	-75	1	
4	12	8	05: A-04   LM00001448	lmo1522	18375	7072	100	71	75	20	49	49	5	86	77	0	100	103	53	24	24	4	89	85	0	0	0	0	0	0	0	0	0	0	0	0	0	0	0	0	0	0	0	0	0	0	0	0	0	0	0.000	0.000	0.000	0.000	0.000	0.000	0.000	0.000	0.000	0.000	0.000	0.000	0.000	0.000	283	1076	98	105	105	0.000	0.000	22	76	0	0	26	79	0	0	100	1	
4	13	8	05: A-07   LM00000421	lmo1525	18625	7072	100	159	144	52	49	50	7	93	86	0	206	186	84	26	28	13	92	83	0	0	0	0	0	0	0	0	0	0	0	0	0	0	0	0	0	0	0	0	0	0	0	0	0	0	0.000	0.000	0.000	0.000	0.000	0.000	0.000	0.000	0.000	0.000	0.000	0.000	0.000	0.000	283	1076	290	255	255	0.000	0.000	110	180	0	0	95	160	0	0	100	1	
4	14	8	05: A-10   LM00001452	lmo1528	18875	7072	100	153	137	54	47	47	5	83	81	0	152	134	62	19	20	7	87	84	0	0	0	0	0	0	0	0	0	0	0	0	0	0	0	0	0	0	0	0	0	0	0	0	0	0	0.000	0.000	0.000	0.000	0.000	0.000	0.000	0.000	0.000	0.000	0.000	0.000	0.000	0.000	283	1076	239	205	205	0.000	0.000	106	133	0	0	90	115	0	0	100	1	
4	15	8	05: A-13   LM00001453	lmo1531	19125	7072	100	55	54	7	47	47	5	68	39	0	73	61	26	18	19	3	83	80	0	0	0	0	0	0	0	0	0	0	0	0	0	0	0	0	0	0	0	0	0	0	0	0	0	0	0.000	0.000	0.000	0.000	0.000	0.000	0.000	0.000	0.000	0.000	0.000	0.000	0.000	0.000	283	1076	63	50	50	0.000	0.000	8	55	0	0	7	43	0	0	100	1	
4	16	8	05: A-16   LM00002532	lmo1534	19375	7072	100	70	72	16	47	48	5	89	83	0	96	92	30	19	21	7	94	92	0	0	0	0	0	0	0	0	0	0	0	0	0	0	0	0	0	0	0	0	0	0	0	0	0	0	0.000	0.000	0.000	0.000	0.000	0.000	0.000	0.000	0.000	0.000	0.000	0.000	0.000	0.000	283	1076	100	98	98	0.000	0.000	23	77	0	0	25	73	0	0	100	1	
4	17	8	05: A-19   LM00000424	lmo1537	19625	7072	100	115	121	55	47	48	5	84	79	0	233	201	118	19	21	19	77	74	0	0	0	0	0	0	0	0	0	0	0	0	0	0	0	0	0	0	0	0	0	0	0	0	0	0	0.000	0.000	0.000	0.000	0.000	0.000	0.000	0.000	0.000	0.000	0.000	0.000	0.000	0.000	283	1076	282	256	256	0.000	0.000	68	214	0	0	74	182	0	0	100	1	
4	1	9	05: A-22   LM00000426	lmo1540	15625	7322	100	3163	2502	1612	46	47	5	93	89	0	4486	3575	2248	17	17	2	90	88	0	0	0	0	0	0	0	0	0	0	0	0	0	0	0	0	0	0	0	0	0	0	0	0	0	0	0.000	0.000	0.000	0.000	0.000	0.000	0.000	0.000	0.000	0.000	0.000	0.000	0.000	0.000	283	1076	7586	6014	6014	0.000	0.000	3117	4469	0	0	2456	3558	0	0	100	1	
4	2	9	05: E-01   LM00002548	lmo1613	15875	7322	100	73	69	18	46	46	5	76	70	0	74	61	29	17	17	3	78	75	0	0	0	0	0	0	0	0	0	0	0	0	0	0	0	0	0	0	0	0	0	0	0	0	0	0	0.000	0.000	0.000	0.000	0.000	0.000	0.000	0.000	0.000	0.000	0.000	0.000	0.000	0.000	283	1076	84	67	67	0.000	0.000	27	57	0	0	23	44	0	0	100	1	
4	3	9	05: E-04   LM00002549	lmo1616	16125	7322	100	58	60	9	45	46	5	89	75	0	74	68	20	18	19	5	94	90	0	0	0	0	0	0	0	0	0	0	0	0	0	0	0	0	0	0	0	0	0	0	0	0	0	0	0.000	0.000	0.000	0.000	0.000	0.000	0.000	0.000	0.000	0.000	0.000	0.000	0.000	0.000	283	1076	69	65	65	0.000	0.000	13	56	0	0	15	50	0	0	100	1	
4	4	9	05: E-07   LM00001497	lmo1619	16375	7322	100	84	82	24	47	48	8	76	72	0	136	112	60	17	18	7	78	77	0	0	0	0	0	0	0	0	0	0	0	0	0	0	0	0	0	0	0	0	0	0	0	0	0	0	0.000	0.000	0.000	0.000	0.000	0.000	0.000	0.000	0.000	0.000	0.000	0.000	0.000	0.000	283	1076	156	130	130	0.000	0.000	37	119	0	0	35	95	0	0	100	1	
4	5	9	05: E-10   LM00001500	lmo1622	16625	7322	100	49	50	5	47	48	7	12	2	0	73	61	23	18	18	6	84	81	0	0	0	0	0	0	0	0	0	0	0	0	0	0	0	0	0	0	0	0	0	0	0	0	0	0	0.000	0.000	0.000	0.000	0.000	0.000	0.000	0.000	0.000	0.000	0.000	0.000	0.000	0.000	283	1076	57	46	46	0.000	0.000	2	55	0	0	3	43	0	0	100	1	
4	6	9	05: E-13   LM00002551	lmo1625	16875	7322	100	49	50	5	47	48	7	11	2	0	62	53	20	18	18	5	80	77	0	0	0	0	0	0	0	0	0	0	0	0	0	0	0	0	0	0	0	0	0	0	0	0	0	0	0.000	0.000	0.000	0.000	0.000	0.000	0.000	0.000	0.000	0.000	0.000	0.000	0.000	0.000	283	1076	46	38	38	0.000	0.000	2	44	0	0	3	35	0	0	100	1	
4	7	9	05: E-16   LM00001505	lmo1628	17125	7322	100	49	49	5	47	48	9	8	0	0	65	53	21	18	18	4	84	77	0	0	0	0	0	0	0	0	0	0	0	0	0	0	0	0	0	0	0	0	0	0	0	0	0	0	0.000	0.000	0.000	0.000	0.000	0.000	0.000	0.000	0.000	0.000	0.000	0.000	0.000	0.000	283	1076	49	37	37	0.000	0.000	2	47	0	0	2	35	0	0	100	1	
4	8	9	05: E-19   LM00001507	lmo1631	17375	7322	100	51	52	6	46	47	6	49	22	0	67	57	24	17	18	5	80	75	0	0	0	0	0	0	0	0	0	0	0	0	0	0	0	0	0	0	0	0	0	0	0	0	0	0	0.000	0.000	0.000	0.000	0.000	0.000	0.000	0.000	0.000	0.000	0.000	0.000	0.000	0.000	283	1076	55	46	46	0.000	0.000	5	50	0	0	6	40	0	0	100	1	
4	9	9	05: E-22   LM00000449	lmo1634	17625	7322	100	5938	4820	2904	47	48	6	94	92	0	1766	1519	872	18	19	7	88	85	0	0	0	0	0	0	0	0	0	0	0	0	0	0	0	0	0	0	0	0	0	0	0	0	0	0	0.000	0.000	0.000	0.000	0.000	0.000	0.000	0.000	0.000	0.000	0.000	0.000	0.000	0.000	283	1076	7639	6274	6274	0.000	0.000	5891	1748	0	0	4773	1501	0	0	100	1	
4	10	9	05: I-01   LM00001555	lmo1709	17875	7322	100	129	118	36	49	49	5	92	83	0	251	228	93	25	27	9	96	91	0	0	0	0	0	0	0	0	0	0	0	0	0	0	0	0	0	0	0	0	0	0	0	0	0	0	0.000	0.000	0.000	0.000	0.000	0.000	0.000	0.000	0.000	0.000	0.000	0.000	0.000	0.000	283	1076	306	272	272	0.000	0.000	80	226	0	0	69	203	0	0	100	1	
4	11	9	05: I-04   LM00001557	lmo1712	18125	7322	100	146	137	50	49	49	6	92	87	0	135	161	91	28	29	8	90	87	0	0	0	0	0	0	0	0	0	0	0	0	0	0	0	0	0	0	0	0	0	0	0	0	0	0	0.000	0.000	0.000	0.000	0.000	0.000	0.000	0.000	0.000	0.000	0.000	0.000	0.000	0.000	283	1076	204	221	221	0.000	0.000	97	107	0	0	88	133	0	0	100	1	
4	12	9	05: I-07   LM00001559	lmo1715	18375	7322	100	58	60	10	49	50	7	54	28	0	84	88	43	24	25	11	82	80	0	0	0	0	0	0	0	0	0	0	0	0	0	0	0	0	0	0	0	0	0	0	0	0	0	0	0.000	0.000	0.000	0.000	0.000	0.000	0.000	0.000	0.000	0.000	0.000	0.000	0.000	0.000	283	1076	69	75	75	0.000	0.000	9	60	0	0	11	64	0	0	100	1	
4	13	9	05: I-10   LM00000466	lmo1718	18625	7322	100	191	176	88	51	51	5	85	83	0	353	296	182	26	28	20	80	74	0	0	0	0	0	0	0	0	0	0	0	0	0	0	0	0	0	0	0	0	0	0	0	0	0	0	0.000	0.000	0.000	0.000	0.000	0.000	0.000	0.000	0.000	0.000	0.000	0.000	0.000	0.000	283	1076	467	395	395	0.000	0.000	140	327	0	0	125	270	0	0	100	1	
4	14	9	05: I-13   LM00001561	lmo1721	18875	7322	100	127	115	54	47	48	6	73	70	0	114	90	49	19	20	7	74	72	0	0	0	0	0	0	0	0	0	0	0	0	0	0	0	0	0	0	0	0	0	0	0	0	0	0	0.000	0.000	0.000	0.000	0.000	0.000	0.000	0.000	0.000	0.000	0.000	0.000	0.000	0.000	283	1076	175	139	139	0.000	0.000	80	95	0	0	68	71	0	0	100	1	
4	15	9	05: I-16   LM00001563	lmo1724	19125	7322	100	55	57	10	46	47	5	71	41	0	78	65	28	19	19	4	84	77	0	0	0	0	0	0	0	0	0	0	0	0	0	0	0	0	0	0	0	0	0	0	0	0	0	0	0.000	0.000	0.000	0.000	0.000	0.000	0.000	0.000	0.000	0.000	0.000	0.000	0.000	0.000	283	1076	68	57	57	0.000	0.000	9	59	0	0	11	46	0	0	100	1	
4	16	9	05: I-19   LM00000468	lmo1727	19375	7322	100	90	88	28	47	48	4	89	85	0	93	86	36	19	20	4	86	83	0	0	0	0	0	0	0	0	0	0	0	0	0	0	0	0	0	0	0	0	0	0	0	0	0	0	0.000	0.000	0.000	0.000	0.000	0.000	0.000	0.000	0.000	0.000	0.000	0.000	0.000	0.000	283	1076	117	108	108	0.000	0.000	43	74	0	0	41	67	0	0	100	1	
4	17	9	05: I-22   LM00000471	lmo1730	19625	7322	100	410	354	203	47	50	21	80	75	0	537	433	251	20	25	31	80	78	0	0	0	0	0	0	0	0	0	0	0	0	0	0	0	0	0	0	0	0	0	0	0	0	0	0	0.000	0.000	0.000	0.000	0.000	0.000	0.000	0.000	0.000	0.000	0.000	0.000	0.000	0.000	283	1076	880	720	720	0.000	0.000	363	517	0	0	307	413	0	0	100	1	
4	1	10	05: M-01   LM00001610	lmo1805	15625	7572	100	85	85	24	46	46	5	90	86	0	86	74	29	17	17	3	88	87	0	0	0	0	0	0	0	0	0	0	0	0	0	0	0	0	0	0	0	0	0	0	0	0	0	0	0.000	0.000	0.000	0.000	0.000	0.000	0.000	0.000	0.000	0.000	0.000	0.000	0.000	0.000	283	1076	108	96	96	0.000	0.000	39	69	0	0	39	57	0	0	100	1	
4	2	10	05: M-04   LM00000492	lmo1808	15875	7572	100	281	255	115	46	46	4	92	90	0	323	275	144	17	17	3	94	89	0	0	0	0	0	0	0	0	0	0	0	0	0	0	0	0	0	0	0	0	0	0	0	0	0	0	0.000	0.000	0.000	0.000	0.000	0.000	0.000	0.000	0.000	0.000	0.000	0.000	0.000	0.000	283	1076	541	467	467	0.000	0.000	235	306	0	0	209	258	0	0	100	1	
4	3	10	05: M-07   LM00000493	lmo1811	16125	7572	100	113	115	36	43	46	4	98	94	0	142	132	44	17	17	3	99	96	0	0	0	0	0	0	0	0	0	0	0	0	0	0	0	0	0	0	0	0	0	0	0	0	0	0	0.000	0.000	0.000	0.000	0.000	0.000	0.000	0.000	0.000	0.000	0.000	0.000	0.000	0.000	283	1076	195	187	187	0.000	0.000	70	125	0	0	72	115	0	0	100	1	
4	4	10	05: M-10   LM00001614	lmo1814	16375	7572	100	294	253	126	47	47	5	88	82	0	222	183	97	17	18	6	86	85	0	0	0	0	0	0	0	0	0	0	0	0	0	0	0	0	0	0	0	0	0	0	0	0	0	0	0.000	0.000	0.000	0.000	0.000	0.000	0.000	0.000	0.000	0.000	0.000	0.000	0.000	0.000	283	1076	452	372	372	0.000	0.000	247	205	0	0	206	166	0	0	100	1	
4	5	10	05: M-13   LM00001616	lmo1817	16625	7572	100	126	123	40	46	47	6	93	89	0	228	209	84	17	18	4	95	92	0	0	0	0	0	0	0	0	0	0	0	0	0	0	0	0	0	0	0	0	0	0	0	0	0	0	0.000	0.000	0.000	0.000	0.000	0.000	0.000	0.000	0.000	0.000	0.000	0.000	0.000	0.000	283	1076	291	269	269	0.000	0.000	80	211	0	0	77	192	0	0	100	1	
4	6	10	05: M-16   LM00001619	lmo1820	16875	7572	100	216	197	100	47	47	6	84	81	0	350	288	159	18	18	4	86	82	0	0	0	0	0	0	0	0	0	0	0	0	0	0	0	0	0	0	0	0	0	0	0	0	0	0	0.000	0.000	0.000	0.000	0.000	0.000	0.000	0.000	0.000	0.000	0.000	0.000	0.000	0.000	283	1076	501	420	420	0.000	0.000	169	332	0	0	150	270	0	0	100	1	
4	7	10	05: M-19   LM00002583	lmo1823	17125	7572	100	105	99	32	47	47	5	85	80	0	146	127	56	17	18	3	92	88	0	0	0	0	0	0	0	0	0	0	0	0	0	0	0	0	0	0	0	0	0	0	0	0	0	0	0.000	0.000	0.000	0.000	0.000	0.000	0.000	0.000	0.000	0.000	0.000	0.000	0.000	0.000	283	1076	187	162	162	0.000	0.000	58	129	0	0	52	110	0	0	100	1	
4	8	10	05: M-22   LM00002584	lmo1826	17375	7572	100	290	251	120	47	48	7	87	82	0	255	205	102	18	19	13	84	82	0	0	0	0	0	0	0	0	0	0	0	0	0	0	0	0	0	0	0	0	0	0	0	0	0	0	0.000	0.000	0.000	0.000	0.000	0.000	0.000	0.000	0.000	0.000	0.000	0.000	0.000	0.000	283	1076	480	391	391	0.000	0.000	243	237	0	0	204	187	0	0	100	1	
4	9	10	06: A-01   EMPTY	EMPTY	17625	7572	100	47	59	34	47	47	5	31	19	0	20	47	79	18	18	4	40	29	0	0	0	0	0	0	0	0	0	0	0	0	0	0	0	0	0	0	0	0	0	0	0	0	0	0	0.000	0.000	0.000	0.000	0.000	0.000	0.000	0.000	0.000	0.000	0.000	0.000	0.000	0.000	283	1076	2	41	41	0.000	0.000	0	2	0	0	12	29	0	0	-75	1	
4	10	10	06: A-04   LM00001668	lmo1902	17875	7572	100	72	74	16	48	49	6	94	81	0	93	96	38	25	28	10	93	88	0	0	0	0	0	0	0	0	0	0	0	0	0	0	0	0	0	0	0	0	0	0	0	0	0	0	0.000	0.000	0.000	0.000	0.000	0.000	0.000	0.000	0.000	0.000	0.000	0.000	0.000	0.000	283	1076	92	97	97	0.000	0.000	24	68	0	0	26	71	0	0	100	1	
4	11	10	06: A-07   LM00001670	lmo1905	18125	7572	100	105	102	35	50	55	34	68	34	0	165	177	106	29	44	92	76	30	0	0	0	0	0	0	0	0	0	0	0	0	0	0	0	0	0	0	0	0	0	0	0	0	0	0	0.000	0.000	0.000	0.000	0.000	0.000	0.000	0.000	0.000	0.000	0.000	0.000	0.000	0.000	283	1076	191	200	200	0.000	0.000	55	136	0	0	52	148	0	0	100	1	
4	12	10	06: A-10   LM00001673	lmo1908	18375	7572	100	62	64	13	49	50	10	59	33	0	94	101	45	24	27	30	83	72	0	0	0	0	0	0	0	0	0	0	0	0	0	0	0	0	0	0	0	0	0	0	0	0	0	0	0.000	0.000	0.000	0.000	0.000	0.000	0.000	0.000	0.000	0.000	0.000	0.000	0.000	0.000	283	1076	83	92	92	0.000	0.000	13	70	0	0	15	77	0	0	100	1	
4	13	10	06: A-13   LM00000512	lmo1911	18625	7572	100	59	60	8	50	50	6	67	33	0	91	79	30	24	26	6	87	81	0	0	0	0	0	0	0	0	0	0	0	0	0	0	0	0	0	0	0	0	0	0	0	0	0	0	0.000	0.000	0.000	0.000	0.000	0.000	0.000	0.000	0.000	0.000	0.000	0.000	0.000	0.000	283	1076	76	65	65	0.000	0.000	9	67	0	0	10	55	0	0	100	1	
4	14	10	06: A-16   LM00000514	lmo1914	18875	7572	100	152	133	58	47	47	5	83	79	0	215	179	93	19	20	4	92	84	0	0	0	0	0	0	0	0	0	0	0	0	0	0	0	0	0	0	0	0	0	0	0	0	0	0	0.000	0.000	0.000	0.000	0.000	0.000	0.000	0.000	0.000	0.000	0.000	0.000	0.000	0.000	283	1076	301	246	246	0.000	0.000	105	196	0	0	86	160	0	0	100	1	
4	15	10	06: A-19   LM00001676	lmo1917	19125	7572	100	120	105	45	46	47	5	77	71	0	145	118	70	18	20	8	72	70	0	0	0	0	0	0	0	0	0	0	0	0	0	0	0	0	0	0	0	0	0	0	0	0	0	0	0.000	0.000	0.000	0.000	0.000	0.000	0.000	0.000	0.000	0.000	0.000	0.000	0.000	0.000	283	1076	201	159	159	0.000	0.000	74	127	0	0	59	100	0	0	100	1	
4	16	10	06: A-22   LM00001679	lmo1920	19375	7572	100	54	55	9	46	47	6	63	28	0	76	61	30	19	20	10	74	67	0	0	0	0	0	0	0	0	0	0	0	0	0	0	0	0	0	0	0	0	0	0	0	0	0	0	0.000	0.000	0.000	0.000	0.000	0.000	0.000	0.000	0.000	0.000	0.000	0.000	0.000	0.000	283	1076	65	51	51	0.000	0.000	8	57	0	0	9	42	0	0	100	1	
4	17	10	06: E-01   LM00000534	lmo1993	19625	7572	100	80	79	24	47	48	6	82	75	0	98	80	40	19	20	4	77	75	0	0	0	0	0	0	0	0	0	0	0	0	0	0	0	0	0	0	0	0	0	0	0	0	0	0	0.000	0.000	0.000	0.000	0.000	0.000	0.000	0.000	0.000	0.000	0.000	0.000	0.000	0.000	283	1076	112	93	93	0.000	0.000	33	79	0	0	32	61	0	0	100	1	
4	1	11	06: E-04   LM00001719	lmo1996	15625	7822	100	59	59	9	46	46	4	81	71	0	71	61	22	17	17	3	90	86	0	0	0	0	0	0	0	0	0	0	0	0	0	0	0	0	0	0	0	0	0	0	0	0	0	0	0.000	0.000	0.000	0.000	0.000	0.000	0.000	0.000	0.000	0.000	0.000	0.000	0.000	0.000	283	1076	67	57	57	0.000	0.000	13	54	0	0	13	44	0	0	100	1	
4	2	11	06: E-07   LM00002616	lmo1999	15875	7822	100	64	63	12	46	46	5	80	70	0	96	82	40	17	18	4	83	80	0	0	0	0	0	0	0	0	0	0	0	0	0	0	0	0	0	0	0	0	0	0	0	0	0	0	0.000	0.000	0.000	0.000	0.000	0.000	0.000	0.000	0.000	0.000	0.000	0.000	0.000	0.000	283	1076	97	82	82	0.000	0.000	18	79	0	0	17	65	0	0	100	1	
4	3	11	06: E-10   LM00001724	lmo2002	16125	7822	100	133	124	42	46	47	5	93	87	0	100	90	35	17	18	3	91	88	0	0	0	0	0	0	0	0	0	0	0	0	0	0	0	0	0	0	0	0	0	0	0	0	0	0	0.000	0.000	0.000	0.000	0.000	0.000	0.000	0.000	0.000	0.000	0.000	0.000	0.000	0.000	283	1076	170	151	151	0.000	0.000	87	83	0	0	78	73	0	0	100	1	
4	4	11	06: E-13   LM00001726	lmo2005	16375	7822	100	49	50	4	47	47	5	18	7	0	67	59	20	17	18	4	88	84	0	0	0	0	0	0	0	0	0	0	0	0	0	0	0	0	0	0	0	0	0	0	0	0	0	0	0.000	0.000	0.000	0.000	0.000	0.000	0.000	0.000	0.000	0.000	0.000	0.000	0.000	0.000	283	1076	52	45	45	0.000	0.000	2	50	0	0	3	42	0	0	100	1	
4	5	11	06: E-16   LM00000537	lmo2008	16625	7822	100	51	51	5	47	47	5	32	9	0	65	56	20	17	18	5	84	82	0	0	0	0	0	0	0	0	0	0	0	0	0	0	0	0	0	0	0	0	0	0	0	0	0	0	0.000	0.000	0.000	0.000	0.000	0.000	0.000	0.000	0.000	0.000	0.000	0.000	0.000	0.000	283	1076	52	43	43	0.000	0.000	4	48	0	0	4	39	0	0	100	1	
4	6	11	06: E-19   LM00001729	lmo2011	16875	7822	100	54	54	6	48	48	5	54	25	0	74	66	18	18	18	4	96	94	0	0	0	0	0	0	0	0	0	0	0	0	0	0	0	0	0	0	0	0	0	0	0	0	0	0	0.000	0.000	0.000	0.000	0.000	0.000	0.000	0.000	0.000	0.000	0.000	0.000	0.000	0.000	283	1076	62	54	54	0.000	0.000	6	56	0	0	6	48	0	0	100	1	
4	7	11	06: E-22   LM00001731	lmo2014	17125	7822	100	53	53	5	47	47	5	63	25	0	71	62	20	17	18	3	91	88	0	0	0	0	0	0	0	0	0	0	0	0	0	0	0	0	0	0	0	0	0	0	0	0	0	0	0.000	0.000	0.000	0.000	0.000	0.000	0.000	0.000	0.000	0.000	0.000	0.000	0.000	0.000	283	1076	60	51	51	0.000	0.000	6	54	0	0	6	45	0	0	100	1	
4	8	11	06: I-01   LM00001772	lmo2089	17375	7822	100	91	86	28	46	47	5	79	75	0	103	83	41	18	19	4	83	77	0	0	0	0	0	0	0	0	0	0	0	0	0	0	0	0	0	0	0	0	0	0	0	0	0	0	0.000	0.000	0.000	0.000	0.000	0.000	0.000	0.000	0.000	0.000	0.000	0.000	0.000	0.000	283	1076	130	105	105	0.000	0.000	45	85	0	0	40	65	0	0	100	1	
4	9	11	06: I-04   LM00002633	lmo2092	17625	7822	100	245	214	108	47	48	6	85	81	0	299	246	136	18	18	5	84	80	0	0	0	0	0	0	0	0	0	0	0	0	0	0	0	0	0	0	0	0	0	0	0	0	0	0	0.000	0.000	0.000	0.000	0.000	0.000	0.000	0.000	0.000	0.000	0.000	0.000	0.000	0.000	283	1076	479	395	395	0.000	0.000	198	281	0	0	167	228	0	0	100	1	
4	10	11	06: I-07   LM00000558	lmo2095	17875	7822	100	66	67	11	49	50	6	80	65	0	161	147	69	26	30	11	93	85	0	0	0	0	0	0	0	0	0	0	0	0	0	0	0	0	0	0	0	0	0	0	0	0	0	0	0.000	0.000	0.000	0.000	0.000	0.000	0.000	0.000	0.000	0.000	0.000	0.000	0.000	0.000	283	1076	152	139	139	0.000	0.000	17	135	0	0	18	121	0	0	100	1	
4	11	11	06: I-10   LM00000559	lmo2098	18125	7822	100	58	60	10	50	50	6	63	42	0	91	108	68	31	32	7	80	78	0	0	0	0	0	0	0	0	0	0	0	0	0	0	0	0	0	0	0	0	0	0	0	0	0	0	0.000	0.000	0.000	0.000	0.000	0.000	0.000	0.000	0.000	0.000	0.000	0.000	0.000	0.000	283	1076	68	87	87	0.000	0.000	8	60	0	0	10	77	0	0	100	1	
4	12	11	06: I-13   LM00000561	lmo2101	18375	7822	100	76	76	21	49	49	6	81	71	0	98	95	46	25	26	5	86	82	0	0	0	0	0	0	0	0	0	0	0	0	0	0	0	0	0	0	0	0	0	0	0	0	0	0	0.000	0.000	0.000	0.000	0.000	0.000	0.000	0.000	0.000	0.000	0.000	0.000	0.000	0.000	283	1076	100	97	97	0.000	0.000	27	73	0	0	27	70	0	0	100	1	
4	13	11	06: I-16   LM00001778	lmo2104	18625	7822	100	94	90	26	48	49	6	90	82	0	92	81	29	24	25	7	91	86	0	0	0	0	0	0	0	0	0	0	0	0	0	0	0	0	0	0	0	0	0	0	0	0	0	0	0.000	0.000	0.000	0.000	0.000	0.000	0.000	0.000	0.000	0.000	0.000	0.000	0.000	0.000	283	1076	114	99	99	0.000	0.000	46	68	0	0	42	57	0	0	100	1	
4	14	11	06: I-19   LM00001781	lmo2107	18875	7822	100	56	57	8	47	47	5	75	39	0	81	67	30	19	20	5	78	75	0	0	0	0	0	0	0	0	0	0	0	0	0	0	0	0	0	0	0	0	0	0	0	0	0	0	0.000	0.000	0.000	0.000	0.000	0.000	0.000	0.000	0.000	0.000	0.000	0.000	0.000	0.000	283	1076	71	58	58	0.000	0.000	9	62	0	0	10	48	0	0	100	1	
4	15	11	06: I-22   LM00001783	lmo2110	19125	7822	100	135	121	64	46	47	6	74	67	0	127	99	64	19	19	5	73	68	0	0	0	0	0	0	0	0	0	0	0	0	0	0	0	0	0	0	0	0	0	0	0	0	0	0	0.000	0.000	0.000	0.000	0.000	0.000	0.000	0.000	0.000	0.000	0.000	0.000	0.000	0.000	283	1076	197	155	155	0.000	0.000	89	108	0	0	75	80	0	0	100	1	
4	16	11	06: M-01   LM00001820	lmo2185	19375	7822	100	52	53	6	47	47	5	57	25	0	79	66	28	19	19	3	81	79	0	0	0	0	0	0	0	0	0	0	0	0	0	0	0	0	0	0	0	0	0	0	0	0	0	0	0.000	0.000	0.000	0.000	0.000	0.000	0.000	0.000	0.000	0.000	0.000	0.000	0.000	0.000	283	1076	65	53	53	0.000	0.000	5	60	0	0	6	47	0	0	100	1	
4	17	11	06: M-04   LM00001822	lmo2188	19625	7822	100	99	93	42	47	47	5	67	64	0	163	122	81	19	20	3	71	70	0	0	0	0	0	0	0	0	0	0	0	0	0	0	0	0	0	0	0	0	0	0	0	0	0	0	0.000	0.000	0.000	0.000	0.000	0.000	0.000	0.000	0.000	0.000	0.000	0.000	0.000	0.000	283	1076	196	149	149	0.000	0.000	52	144	0	0	46	103	0	0	100	1	
4	1	12	06: M-07   LM00000589	lmo2191	15625	8072	100	581	478	249	45	46	4	92	88	0	755	609	327	17	18	3	94	90	0	0	0	0	0	0	0	0	0	0	0	0	0	0	0	0	0	0	0	0	0	0	0	0	0	0	0.000	0.000	0.000	0.000	0.000	0.000	0.000	0.000	0.000	0.000	0.000	0.000	0.000	0.000	283	1076	1274	1025	1025	0.000	0.000	536	738	0	0	433	592	0	0	100	1	
4	2	12	06: M-10   LM00001823	lmo2194	15875	8072	100	1199	1047	571	45	46	5	97	95	0	1316	1100	626	17	18	4	89	87	0	0	0	0	0	0	0	0	0	0	0	0	0	0	0	0	0	0	0	0	0	0	0	0	0	0	0.000	0.000	0.000	0.000	0.000	0.000	0.000	0.000	0.000	0.000	0.000	0.000	0.000	0.000	283	1076	2453	2085	2085	0.000	0.000	1154	1299	0	0	1002	1083	0	0	100	1	
4	3	12	06: M-13   LM00002649	lmo2197	16125	8072	100	53	53	7	45	46	5	69	41	0	60	53	17	17	18	4	92	87	0	0	0	0	0	0	0	0	0	0	0	0	0	0	0	0	0	0	0	0	0	0	0	0	0	0	0.000	0.000	0.000	0.000	0.000	0.000	0.000	0.000	0.000	0.000	0.000	0.000	0.000	0.000	283	1076	51	44	44	0.000	0.000	8	43	0	0	8	36	0	0	100	1	
4	4	12	06: M-16   LM00001825	lmo2200	16375	8072	100	164	151	64	47	47	6	88	82	0	358	282	156	17	18	4	87	82	0	0	0	0	0	0	0	0	0	0	0	0	0	0	0	0	0	0	0	0	0	0	0	0	0	0	0.000	0.000	0.000	0.000	0.000	0.000	0.000	0.000	0.000	0.000	0.000	0.000	0.000	0.000	283	1076	458	369	369	0.000	0.000	117	341	0	0	104	265	0	0	100	1	
4	5	12	06: M-19   LM00001828	lmo2203	16625	8072	100	60	61	12	47	47	5	77	66	0	78	66	30	17	18	3	83	81	0	0	0	0	0	0	0	0	0	0	0	0	0	0	0	0	0	0	0	0	0	0	0	0	0	0	0.000	0.000	0.000	0.000	0.000	0.000	0.000	0.000	0.000	0.000	0.000	0.000	0.000	0.000	283	1076	74	63	63	0.000	0.000	13	61	0	0	14	49	0	0	100	1	
4	6	12	06: M-22   LM00001830	lmo2206	16875	8072	100	107	101	31	47	48	5	89	86	0	145	130	50	17	18	4	93	90	0	0	0	0	0	0	0	0	0	0	0	0	0	0	0	0	0	0	0	0	0	0	0	0	0	0	0.000	0.000	0.000	0.000	0.000	0.000	0.000	0.000	0.000	0.000	0.000	0.000	0.000	0.000	283	1076	188	167	167	0.000	0.000	60	128	0	0	54	113	0	0	100	1	
4	7	12	07: A-01   EMPTY	EMPTY	17125	8072	100	47	47	5	47	48	6	13	2	0	18	20	4	17	17	3	34	16	0	0	0	0	0	0	0	0	0	0	0	0	0	0	0	0	0	0	0	0	0	0	0	0	0	0	0.000	0.000	0.000	0.000	0.000	0.000	0.000	0.000	0.000	0.000	0.000	0.000	0.000	0.000	283	1076	1	3	3	0.000	0.000	0	1	0	0	0	3	0	0	-75	1	
4	8	12	07: A-04   LM00002677	lmo2282	17375	8072	100	55	55	6	47	48	5	62	34	0	73	66	19	18	18	4	93	89	0	0	0	0	0	0	0	0	0	0	0	0	0	0	0	0	0	0	0	0	0	0	0	0	0	0	0.000	0.000	0.000	0.000	0.000	0.000	0.000	0.000	0.000	0.000	0.000	0.000	0.000	0.000	283	1076	63	56	56	0.000	0.000	8	55	0	0	8	48	0	0	100	1	
4	9	12	07: A-07   LM00002680	lmo2285	17625	8072	100	50	51	4	48	48	7	18	3	0	67	57	21	18	19	5	86	83	0	0	0	0	0	0	0	0	0	0	0	0	0	0	0	0	0	0	0	0	0	0	0	0	0	0	0.000	0.000	0.000	0.000	0.000	0.000	0.000	0.000	0.000	0.000	0.000	0.000	0.000	0.000	283	1076	51	42	42	0.000	0.000	2	49	0	0	3	39	0	0	100	1	
4	10	12	07: A-10   LM00000610	lmo2288	17875	8072	100	53	55	8	50	51	6	32	14	0	82	79	30	25	30	11	85	83	0	0	0	0	0	0	0	0	0	0	0	0	0	0	0	0	0	0	0	0	0	0	0	0	0	0	0.000	0.000	0.000	0.000	0.000	0.000	0.000	0.000	0.000	0.000	0.000	0.000	0.000	0.000	283	1076	60	59	59	0.000	0.000	3	57	0	0	5	54	0	0	100	1	
4	11	12	07: A-13   LM00000612	lmo2291	18125	8072	100	60	63	11	52	52	8	58	28	0	883	826	416	31	34	15	88	87	0	0	0	0	0	0	0	0	0	0	0	0	0	0	0	0	0	0	0	0	0	0	0	0	0	0	0.000	0.000	0.000	0.000	0.000	0.000	0.000	0.000	0.000	0.000	0.000	0.000	0.000	0.000	283	1076	860	806	806	0.000	0.000	8	852	0	0	11	795	0	0	100	1	
4	12	12	07: A-16   LM00001864	lmo2294	18375	8072	100	65	67	12	49	50	6	85	65	0	178	164	85	27	28	9	82	81	0	0	0	0	0	0	0	0	0	0	0	0	0	0	0	0	0	0	0	0	0	0	0	0	0	0	0.000	0.000	0.000	0.000	0.000	0.000	0.000	0.000	0.000	0.000	0.000	0.000	0.000	0.000	283	1076	167	155	155	0.000	0.000	16	151	0	0	18	137	0	0	100	1	
4	13	12	07: A-19   LM00001866	lmo2297	18625	8072	100	53	54	6	50	51	6	38	5	0	85	76	22	24	26	7	93	90	0	0	0	0	0	0	0	0	0	0	0	0	0	0	0	0	0	0	0	0	0	0	0	0	0	0	0.000	0.000	0.000	0.000	0.000	0.000	0.000	0.000	0.000	0.000	0.000	0.000	0.000	0.000	283	1076	64	56	56	0.000	0.000	3	61	0	0	4	52	0	0	100	1	
4	14	12	07: A-22   LM00000616	lmo2300	18875	8072	100	50	51	6	47	47	5	38	20	0	81	71	25	19	19	4	87	84	0	0	0	0	0	0	0	0	0	0	0	0	0	0	0	0	0	0	0	0	0	0	0	0	0	0	0.000	0.000	0.000	0.000	0.000	0.000	0.000	0.000	0.000	0.000	0.000	0.000	0.000	0.000	283	1076	65	56	56	0.000	0.000	3	62	0	0	4	52	0	0	100	1	
4	15	12	07: E-01   LM00001895	lmo2373	19125	8072	100	1375	1080	657	47	47	5	90	84	0	998	767	456	18	19	4	87	83	0	0	0	0	0	0	0	0	0	0	0	0	0	0	0	0	0	0	0	0	0	0	0	0	0	0	0.000	0.000	0.000	0.000	0.000	0.000	0.000	0.000	0.000	0.000	0.000	0.000	0.000	0.000	283	1076	2308	1782	1782	0.000	0.000	1328	980	0	0	1033	749	0	0	100	1	
4	16	12	07: E-04   LM00001898	lmo2376	19375	8072	100	83	80	24	47	49	7	80	73	0	119	100	49	19	20	6	80	78	0	0	0	0	0	0	0	0	0	0	0	0	0	0	0	0	0	0	0	0	0	0	0	0	0	0	0.000	0.000	0.000	0.000	0.000	0.000	0.000	0.000	0.000	0.000	0.000	0.000	0.000	0.000	283	1076	136	114	114	0.000	0.000	36	100	0	0	33	81	0	0	100	1	
4	17	12	07: E-07   LM00001899	lmo2379	19625	8072	100	98	96	40	48	48	5	81	73	0	121	105	59	19	19	2	81	79	0	0	0	0	0	0	0	0	0	0	0	0	0	0	0	0	0	0	0	0	0	0	0	0	0	0	0.000	0.000	0.000	0.000	0.000	0.000	0.000	0.000	0.000	0.000	0.000	0.000	0.000	0.000	283	1076	152	134	134	0.000	0.000	50	102	0	0	48	86	0	0	100	1	
4	1	13	07: E-10   LM00001901	lmo2382	15625	8322	100	65	66	13	47	48	5	87	77	0	101	84	39	17	18	3	87	82	0	0	0	0	0	0	0	0	0	0	0	0	0	0	0	0	0	0	0	0	0	0	0	0	0	0	0.000	0.000	0.000	0.000	0.000	0.000	0.000	0.000	0.000	0.000	0.000	0.000	0.000	0.000	283	1076	102	86	86	0.000	0.000	18	84	0	0	19	67	0	0	100	1	
4	2	13	07: E-13   LM00001903	lmo2385	15875	8322	100	62	62	11	46	46	4	86	77	0	73	62	24	17	17	3	88	84	0	0	0	0	0	0	0	0	0	0	0	0	0	0	0	0	0	0	0	0	0	0	0	0	0	0	0.000	0.000	0.000	0.000	0.000	0.000	0.000	0.000	0.000	0.000	0.000	0.000	0.000	0.000	283	1076	72	61	61	0.000	0.000	16	56	0	0	16	45	0	0	100	1	
4	3	13	07: E-16   LM00001904	lmo2388	16125	8322	100	70	67	13	46	47	5	82	80	0	91	81	31	17	17	3	89	87	0	0	0	0	0	0	0	0	0	0	0	0	0	0	0	0	0	0	0	0	0	0	0	0	0	0	0.000	0.000	0.000	0.000	0.000	0.000	0.000	0.000	0.000	0.000	0.000	0.000	0.000	0.000	283	1076	98	85	85	0.000	0.000	24	74	0	0	21	64	0	0	100	1	
4	4	13	07: E-19   LM00001905	lmo2391	16375	8322	100	291	249	112	47	47	5	87	87	0	368	307	150	17	18	4	90	86	0	0	0	0	0	0	0	0	0	0	0	0	0	0	0	0	0	0	0	0	0	0	0	0	0	0	0.000	0.000	0.000	0.000	0.000	0.000	0.000	0.000	0.000	0.000	0.000	0.000	0.000	0.000	283	1076	595	492	492	0.000	0.000	244	351	0	0	202	290	0	0	100	1	
4	5	13	07: E-22   LM00002846	lmo2394	16625	8322	100	51	51	6	47	47	4	53	29	0	75	57	29	17	17	3	83	75	0	0	0	0	0	0	0	0	0	0	0	0	0	0	0	0	0	0	0	0	0	0	0	0	0	0	0.000	0.000	0.000	0.000	0.000	0.000	0.000	0.000	0.000	0.000	0.000	0.000	0.000	0.000	283	1076	62	44	44	0.000	0.000	4	58	0	0	4	40	0	0	100	1	
4	6	13	07: I-01   LM00001936	lmo2469	16875	8322	100	64	64	12	47	47	5	78	71	0	138	124	58	17	18	4	88	86	0	0	0	0	0	0	0	0	0	0	0	0	0	0	0	0	0	0	0	0	0	0	0	0	0	0	0.000	0.000	0.000	0.000	0.000	0.000	0.000	0.000	0.000	0.000	0.000	0.000	0.000	0.000	283	1076	138	124	124	0.000	0.000	17	121	0	0	17	107	0	0	100	1	
4	7	13	07: I-04   LM00001938	lmo2472	17125	8322	100	181	161	61	48	48	5	95	90	0	157	132	61	17	17	3	91	87	0	0	0	0	0	0	0	0	0	0	0	0	0	0	0	0	0	0	0	0	0	0	0	0	0	0	0.000	0.000	0.000	0.000	0.000	0.000	0.000	0.000	0.000	0.000	0.000	0.000	0.000	0.000	283	1076	273	228	228	0.000	0.000	133	140	0	0	113	115	0	0	100	1	
4	8	13	07: I-07   LM00001940	lmo2475	17375	8322	100	87	84	27	47	48	6	78	75	0	105	88	42	17	18	5	83	79	0	0	0	0	0	0	0	0	0	0	0	0	0	0	0	0	0	0	0	0	0	0	0	0	0	0	0.000	0.000	0.000	0.000	0.000	0.000	0.000	0.000	0.000	0.000	0.000	0.000	0.000	0.000	283	1076	128	108	108	0.000	0.000	40	88	0	0	37	71	0	0	100	1	
4	9	13	07: I-10   LM00001942	lmo2478	17625	8322	100	66	65	14	46	47	5	79	67	0	94	78	38	18	18	5	81	76	0	0	0	0	0	0	0	0	0	0	0	0	0	0	0	0	0	0	0	0	0	0	0	0	0	0	0.000	0.000	0.000	0.000	0.000	0.000	0.000	0.000	0.000	0.000	0.000	0.000	0.000	0.000	283	1076	96	79	79	0.000	0.000	20	76	0	0	19	60	0	0	100	1	
4	10	13	07: I-13   LM00001944	lmo2481	17875	8322	100	88	87	27	47	48	7	84	74	0	157	155	88	23	26	13	90	79	0	0	0	0	0	0	0	0	0	0	0	0	0	0	0	0	0	0	0	0	0	0	0	0	0	0	0.000	0.000	0.000	0.000	0.000	0.000	0.000	0.000	0.000	0.000	0.000	0.000	0.000	0.000	283	1076	175	172	172	0.000	0.000	41	134	0	0	40	132	0	0	100	1	
4	11	13	07: I-16   LM00001947	lmo2484	18125	8322	100	393	323	188	51	51	6	86	82	0	778	644	417	31	32	9	83	80	0	0	0	0	0	0	0	0	0	0	0	0	0	0	0	0	0	0	0	0	0	0	0	0	0	0	0.000	0.000	0.000	0.000	0.000	0.000	0.000	0.000	0.000	0.000	0.000	0.000	0.000	0.000	283	1076	1089	885	885	0.000	0.000	342	747	0	0	272	613	0	0	100	1	
4	12	13	07: I-19   LM00001949	lmo2487	18375	8322	100	249	236	133	54	54	6	85	77	0	1202	991	653	32	33	10	82	78	0	0	0	0	0	0	0	0	0	0	0	0	0	0	0	0	0	0	0	0	0	0	0	0	0	0	0.000	0.000	0.000	0.000	0.000	0.000	0.000	0.000	0.000	0.000	0.000	0.000	0.000	0.000	283	1076	1365	1141	1141	0.000	0.000	195	1170	0	0	182	959	0	0	100	1	
4	13	13	07: I-22   LM00002735	lmo2490	18625	8322	100	77	78	18	53	54	6	82	71	0	95	85	31	32	32	8	83	79	0	0	0	0	0	0	0	0	0	0	0	0	0	0	0	0	0	0	0	0	0	0	0	0	0	0	0.000	0.000	0.000	0.000	0.000	0.000	0.000	0.000	0.000	0.000	0.000	0.000	0.000	0.000	283	1076	87	78	78	0.000	0.000	24	63	0	0	25	53	0	0	100	1	
4	14	13	07: M-01   LM00001987	lmo2565	18875	8322	100	71	70	17	48	49	7	80	67	0	96	87	40	20	21	10	82	81	0	0	0	0	0	0	0	0	0	0	0	0	0	0	0	0	0	0	0	0	0	0	0	0	0	0	0.000	0.000	0.000	0.000	0.000	0.000	0.000	0.000	0.000	0.000	0.000	0.000	0.000	0.000	283	1076	99	89	89	0.000	0.000	23	76	0	0	22	67	0	0	100	1	
4	15	13	07: M-04   LM00001989	lmo2568	19125	8322	100	74	74	18	48	48	5	83	78	0	306	249	137	19	20	5	82	80	0	0	0	0	0	0	0	0	0	0	0	0	0	0	0	0	0	0	0	0	0	0	0	0	0	0	0.000	0.000	0.000	0.000	0.000	0.000	0.000	0.000	0.000	0.000	0.000	0.000	0.000	0.000	283	1076	313	256	256	0.000	0.000	26	287	0	0	26	230	0	0	100	1	
4	16	13	07: M-07   LM00000689	lmo2571	19375	8322	100	1571	1290	859	48	48	5	87	81	0	1105	883	569	18	19	3	90	81	0	0	0	0	0	0	0	0	0	0	0	0	0	0	0	0	0	0	0	0	0	0	0	0	0	0	0.000	0.000	0.000	0.000	0.000	0.000	0.000	0.000	0.000	0.000	0.000	0.000	0.000	0.000	283	1076	2610	2107	2107	0.000	0.000	1523	1087	0	0	1242	865	0	0	100	1	
4	17	13	07: M-10   LM00001991	lmo2574	19625	8322	100	295	260	147	48	49	5	85	78	0	163	136	75	19	20	7	80	78	0	0	0	0	0	0	0	0	0	0	0	0	0	0	0	0	0	0	0	0	0	0	0	0	0	0	0.000	0.000	0.000	0.000	0.000	0.000	0.000	0.000	0.000	0.000	0.000	0.000	0.000	0.000	283	1076	391	329	329	0.000	0.000	247	144	0	0	212	117	0	0	100	1	
4	1	14	07: M-13   LM00001993	lmo2577	15625	8572	100	49	50	4	47	47	5	35	7	0	71	61	22	17	18	3	89	86	0	0	0	0	0	0	0	0	0	0	0	0	0	0	0	0	0	0	0	0	0	0	0	0	0	0	0.000	0.000	0.000	0.000	0.000	0.000	0.000	0.000	0.000	0.000	0.000	0.000	0.000	0.000	283	1076	56	47	47	0.000	0.000	2	54	0	0	3	44	0	0	100	1	
4	2	14	07: M-16   LM00002755	lmo2580	15875	8572	100	57	58	10	47	47	5	69	51	0	72	60	25	17	18	4	82	79	0	0	0	0	0	0	0	0	0	0	0	0	0	0	0	0	0	0	0	0	0	0	0	0	0	0	0.000	0.000	0.000	0.000	0.000	0.000	0.000	0.000	0.000	0.000	0.000	0.000	0.000	0.000	283	1076	65	54	54	0.000	0.000	10	55	0	0	11	43	0	0	100	1	
4	3	14	07: M-19   LM00001994	lmo2583	16125	8572	100	62	62	11	47	48	5	77	62	0	73	67	24	17	18	3	91	88	0	0	0	0	0	0	0	0	0	0	0	0	0	0	0	0	0	0	0	0	0	0	0	0	0	0	0.000	0.000	0.000	0.000	0.000	0.000	0.000	0.000	0.000	0.000	0.000	0.000	0.000	0.000	283	1076	71	65	65	0.000	0.000	15	56	0	0	15	50	0	0	100	1	
4	4	14	07: M-22   LM00001997	lmo2586	16375	8572	100	53	53	6	47	47	5	51	25	0	63	54	21	17	17	3	87	80	0	0	0	0	0	0	0	0	0	0	0	0	0	0	0	0	0	0	0	0	0	0	0	0	0	0	0.000	0.000	0.000	0.000	0.000	0.000	0.000	0.000	0.000	0.000	0.000	0.000	0.000	0.000	283	1076	52	43	43	0.000	0.000	6	46	0	0	6	37	0	0	100	1	
4	5	14	08: A-01   EMPTY	EMPTY	16625	8572	100	47	48	4	47	47	5	22	2	0	19	20	3	17	18	3	30	10	0	0	0	0	0	0	0	0	0	0	0	0	0	0	0	0	0	0	0	0	0	0	0	0	0	0	0.000	0.000	0.000	0.000	0.000	0.000	0.000	0.000	0.000	0.000	0.000	0.000	0.000	0.000	283	1076	2	4	4	0.000	0.000	0	2	0	0	1	3	0	0	-75	1	
4	6	14	08: A-04   LM00002017	lmo2662	16875	8572	100	49	49	5	47	47	5	29	8	0	64	58	17	17	18	4	94	88	0	0	0	0	0	0	0	0	0	0	0	0	0	0	0	0	0	0	0	0	0	0	0	0	0	0	0.000	0.000	0.000	0.000	0.000	0.000	0.000	0.000	0.000	0.000	0.000	0.000	0.000	0.000	283	1076	49	43	43	0.000	0.000	2	47	0	0	2	41	0	0	100	1	
4	7	14	08: A-07   LM00000736	lmo2665	17125	8572	100	60	62	13	47	48	8	69	39	0	156	142	71	17	19	13	84	82	0	0	0	0	0	0	0	0	0	0	0	0	0	0	0	0	0	0	0	0	0	0	0	0	0	0	0.000	0.000	0.000	0.000	0.000	0.000	0.000	0.000	0.000	0.000	0.000	0.000	0.000	0.000	283	1076	152	140	140	0.000	0.000	13	139	0	0	15	125	0	0	100	1	
4	8	14	08: A-10   LM00000738	lmo2668	17375	8572	100	162	148	60	48	48	5	87	83	0	405	352	188	17	18	4	96	89	0	0	0	0	0	0	0	0	0	0	0	0	0	0	0	0	0	0	0	0	0	0	0	0	0	0	0.000	0.000	0.000	0.000	0.000	0.000	0.000	0.000	0.000	0.000	0.000	0.000	0.000	0.000	283	1076	502	435	435	0.000	0.000	114	388	0	0	100	335	0	0	100	1	
4	9	14	08: A-13   LM00002767	lmo2671	17625	8572	100	332	297	124	47	48	5	92	89	0	364	322	145	18	19	5	93	89	0	0	0	0	0	0	0	0	0	0	0	0	0	0	0	0	0	0	0	0	0	0	0	0	0	0	0.000	0.000	0.000	0.000	0.000	0.000	0.000	0.000	0.000	0.000	0.000	0.000	0.000	0.000	283	1076	631	554	554	0.000	0.000	285	346	0	0	250	304	0	0	100	1	
4	10	14	08: A-16   LM00002020	lmo2674	17875	8572	100	615	615	318	47	48	9	96	90	0	2013	1976	1013	23	26	13	94	91	0	0	0	0	0	0	0	0	0	0	0	0	0	0	0	0	0	0	0	0	0	0	0	0	0	0	0.000	0.000	0.000	0.000	0.000	0.000	0.000	0.000	0.000	0.000	0.000	0.000	0.000	0.000	283	1076	2558	2521	2521	0.000	0.000	568	1990	0	0	568	1953	0	0	100	1	
4	11	14	08: A-19   LM00000741	lmo2677	18125	8572	100	81	82	19	50	51	8	87	81	0	138	142	58	31	32	10	92	89	0	0	0	0	0	0	0	0	0	0	0	0	0	0	0	0	0	0	0	0	0	0	0	0	0	0	0.000	0.000	0.000	0.000	0.000	0.000	0.000	0.000	0.000	0.000	0.000	0.000	0.000	0.000	283	1076	138	143	143	0.000	0.000	31	107	0	0	32	111	0	0	100	1	
4	12	14	08: A-22   LM00002024	lmo2680	18375	8572	100	93	92	25	53	54	6	84	83	0	150	148	64	32	33	7	90	86	0	0	0	0	0	0	0	0	0	0	0	0	0	0	0	0	0	0	0	0	0	0	0	0	0	0	0.000	0.000	0.000	0.000	0.000	0.000	0.000	0.000	0.000	0.000	0.000	0.000	0.000	0.000	283	1076	158	155	155	0.000	0.000	40	118	0	0	39	116	0	0	100	1	
4	13	14	08: E-01   LM00002779	lmo2753	18625	8572	100	62	63	9	53	54	7	55	31	0	91	83	26	31	32	10	83	81	0	0	0	0	0	0	0	0	0	0	0	0	0	0	0	0	0	0	0	0	0	0	0	0	0	0	0.000	0.000	0.000	0.000	0.000	0.000	0.000	0.000	0.000	0.000	0.000	0.000	0.000	0.000	283	1076	69	62	62	0.000	0.000	9	60	0	0	10	52	0	0	100	1	
4	14	14	08: E-04   LM00002781	lmo2756	18875	8572	100	204	178	78	48	48	6	88	82	0	225	197	101	20	20	3	85	83	0	0	0	0	0	0	0	0	0	0	0	0	0	0	0	0	0	0	0	0	0	0	0	0	0	0	0.000	0.000	0.000	0.000	0.000	0.000	0.000	0.000	0.000	0.000	0.000	0.000	0.000	0.000	283	1076	361	307	307	0.000	0.000	156	205	0	0	130	177	0	0	100	1	
4	15	14	08: E-07   LM00002061	lmo2759	19125	8572	100	223	195	82	48	49	6	87	84	0	237	207	103	18	19	6	89	85	0	0	0	0	0	0	0	0	0	0	0	0	0	0	0	0	0	0	0	0	0	0	0	0	0	0	0.000	0.000	0.000	0.000	0.000	0.000	0.000	0.000	0.000	0.000	0.000	0.000	0.000	0.000	283	1076	394	336	336	0.000	0.000	175	219	0	0	147	189	0	0	100	1	
4	16	14	08: E-10   LM00002063	lmo2762	19375	8572	100	55	55	7	49	49	5	60	27	0	72	64	24	19	19	3	89	84	0	0	0	0	0	0	0	0	0	0	0	0	0	0	0	0	0	0	0	0	0	0	0	0	0	0	0.000	0.000	0.000	0.000	0.000	0.000	0.000	0.000	0.000	0.000	0.000	0.000	0.000	0.000	283	1076	59	51	51	0.000	0.000	6	53	0	0	6	45	0	0	100	1	
4	17	14	08: E-13   LM00002065	lmo2765	19625	8572	100	55	56	9	48	49	6	50	32	0	89	74	33	20	21	8	78	77	0	0	0	0	0	0	0	0	0	0	0	0	0	0	0	0	0	0	0	0	0	0	0	0	0	0	0.000	0.000	0.000	0.000	0.000	0.000	0.000	0.000	0.000	0.000	0.000	0.000	0.000	0.000	283	1076	76	62	62	0.000	0.000	7	69	0	0	8	54	0	0	100	1	
4	1	15	08: E-16   LM00002782	lmo2768	15625	8822	100	67	67	12	47	47	6	90	70	0	86	77	28	17	18	4	91	88	0	0	0	0	0	0	0	0	0	0	0	0	0	0	0	0	0	0	0	0	0	0	0	0	0	0	0.000	0.000	0.000	0.000	0.000	0.000	0.000	0.000	0.000	0.000	0.000	0.000	0.000	0.000	283	1076	89	80	80	0.000	0.000	20	69	0	0	20	60	0	0	100	1	
4	2	15	08: E-19   LM00002784	lmo2771	15875	8822	100	52	53	6	47	47	5	53	24	0	95	86	29	17	18	3	95	93	0	0	0	0	0	0	0	0	0	0	0	0	0	0	0	0	0	0	0	0	0	0	0	0	0	0	0.000	0.000	0.000	0.000	0.000	0.000	0.000	0.000	0.000	0.000	0.000	0.000	0.000	0.000	283	1076	83	75	75	0.000	0.000	5	78	0	0	6	69	0	0	100	1	
4	3	15	08: E-22   LM00000773	lmo2774	16125	8822	100	51	51	5	47	47	6	41	5	0	66	58	19	17	18	4	88	86	0	0	0	0	0	0	0	0	0	0	0	0	0	0	0	0	0	0	0	0	0	0	0	0	0	0	0.000	0.000	0.000	0.000	0.000	0.000	0.000	0.000	0.000	0.000	0.000	0.000	0.000	0.000	283	1076	53	45	45	0.000	0.000	4	49	0	0	4	41	0	0	100	1	
4	4	15	08: I-01   LM00000803	lmo2849	16375	8822	100	54	54	7	47	47	5	65	33	0	72	66	19	17	17	4	94	90	0	0	0	0	0	0	0	0	0	0	0	0	0	0	0	0	0	0	0	0	0	0	0	0	0	0	0.000	0.000	0.000	0.000	0.000	0.000	0.000	0.000	0.000	0.000	0.000	0.000	0.000	0.000	283	1076	62	56	56	0.000	0.000	7	55	0	0	7	49	0	0	100	1	
4	5	15	08: I-04   LM00002804	lmo2852	16625	8822	100	53	54	7	47	47	5	60	41	0	87	77	32	18	18	4	87	83	0	0	0	0	0	0	0	0	0	0	0	0	0	0	0	0	0	0	0	0	0	0	0	0	0	0	0.000	0.000	0.000	0.000	0.000	0.000	0.000	0.000	0.000	0.000	0.000	0.000	0.000	0.000	283	1076	75	66	66	0.000	0.000	6	69	0	0	7	59	0	0	100	1	
4	6	15	08: I-07   LM00000808	lmo2855	16875	8822	100	229	198	89	47	47	5	88	83	0	445	372	195	17	18	3	95	92	0	0	0	0	0	0	0	0	0	0	0	0	0	0	0	0	0	0	0	0	0	0	0	0	0	0	0.000	0.000	0.000	0.000	0.000	0.000	0.000	0.000	0.000	0.000	0.000	0.000	0.000	0.000	283	1076	610	506	506	0.000	0.000	182	428	0	0	151	355	0	0	100	1	
4	7	15	09: A-01   EMPTY	EMPTY	17125	8822	100	49	50	8	47	48	5	22	7	0	19	22	13	17	18	3	43	28	0	0	0	0	0	0	0	0	0	0	0	0	0	0	0	0	0	0	0	0	0	0	0	0	0	0	0.000	0.000	0.000	0.000	0.000	0.000	0.000	0.000	0.000	0.000	0.000	0.000	0.000	0.000	283	1076	4	8	8	0.000	0.000	2	2	0	0	3	5	0	0	-75	1	
4	8	15	09: A-04   LM00001308	lmo1275	17375	8822	100	89	85	25	47	48	5	80	77	0	91	81	35	18	19	4	88	84	0	0	0	0	0	0	0	0	0	0	0	0	0	0	0	0	0	0	0	0	0	0	0	0	0	0	0.000	0.000	0.000	0.000	0.000	0.000	0.000	0.000	0.000	0.000	0.000	0.000	0.000	0.000	283	1076	115	101	101	0.000	0.000	42	73	0	0	38	63	0	0	100	1	
4	9	15	09: A-07   LM00002819	lmo1469	17625	8822	100	4362	3295	2109	46	47	5	88	85	0	5572	4359	2722	18	18	3	89	88	0	0	0	0	0	0	0	0	0	0	0	0	0	0	0	0	0	0	0	0	0	0	0	0	0	0	0.000	0.000	0.000	0.000	0.000	0.000	0.000	0.000	0.000	0.000	0.000	0.000	0.000	0.000	283	1076	9870	7590	7590	0.000	0.000	4316	5554	0	0	3249	4341	0	0	100	1	
4	10	15	09: A-10   LM00000452	lmo1657	17875	8822	100	805	695	391	46	47	5	94	90	0	780	657	356	22	22	6	90	89	0	0	0	0	0	0	0	0	0	0	0	0	0	0	0	0	0	0	0	0	0	0	0	0	0	0	0.000	0.000	0.000	0.000	0.000	0.000	0.000	0.000	0.000	0.000	0.000	0.000	0.000	0.000	283	1076	1517	1284	1284	0.000	0.000	759	758	0	0	649	635	0	0	100	1	
4	11	15	09: A-13   lmneg01	lmneg01	18125	8822	100	54	55	6	49	53	23	4	0	0	85	80	26	27	34	45	74	8	0	0	0	0	0	0	0	0	0	0	0	0	0	0	0	0	0	0	0	0	0	0	0	0	0	0	0.000	0.000	0.000	0.000	0.000	0.000	0.000	0.000	0.000	0.000	0.000	0.000	0.000	0.000	283	1076	63	59	59	0.000	0.000	5	58	0	0	6	53	0	0	100	1	
4	12	15	09: A-16   lmneg04	lmneg04	18375	8822	100	60	62	12	52	53	10	42	21	0	84	105	61	32	34	14	83	78	0	0	0	0	0	0	0	0	0	0	0	0	0	0	0	0	0	0	0	0	0	0	0	0	0	0	0.000	0.000	0.000	0.000	0.000	0.000	0.000	0.000	0.000	0.000	0.000	0.000	0.000	0.000	283	1076	60	83	83	0.000	0.000	8	52	0	0	10	73	0	0	100	1	
4	13	15	09: A-19   lmneg07	lmneg07	18625	8822	100	54	55	6	52	53	8	15	1	0	85	78	22	30	31	15	87	81	0	0	0	0	0	0	0	0	0	0	0	0	0	0	0	0	0	0	0	0	0	0	0	0	0	0	0.000	0.000	0.000	0.000	0.000	0.000	0.000	0.000	0.000	0.000	0.000	0.000	0.000	0.000	283	1076	57	51	51	0.000	0.000	2	55	0	0	3	48	0	0	100	1	
4	14	15	09: A-22   lmneg10	lmneg10	18875	8822	100	100	92	30	48	48	5	84	77	0	63	54	19	19	20	7	81	76	0	0	0	0	0	0	0	0	0	0	0	0	0	0	0	0	0	0	0	0	0	0	0	0	0	0	0.000	0.000	0.000	0.000	0.000	0.000	0.000	0.000	0.000	0.000	0.000	0.000	0.000	0.000	283	1076	96	79	79	0.000	0.000	52	44	0	0	44	35	0	0	100	1	
4	15	15	09: E-01   LM00000020	lmo0044	19125	8822	100	2589	2321	1053	48	48	5	100	97	0	3763	3459	1412	19	19	5	98	97	0	0	0	0	0	0	0	0	0	0	0	0	0	0	0	0	0	0	0	0	0	0	0	0	0	0	0.000	0.000	0.000	0.000	0.000	0.000	0.000	0.000	0.000	0.000	0.000	0.000	0.000	0.000	283	1076	6285	5713	5713	0.000	0.000	2541	3744	0	0	2273	3440	0	0	100	1	
4	16	15	09: E-04   LM00001308	lmo1275	19375	8822	100	84	81	23	48	49	6	83	76	0	103	85	44	18	19	7	75	72	0	0	0	0	0	0	0	0	0	0	0	0	0	0	0	0	0	0	0	0	0	0	0	0	0	0	0.000	0.000	0.000	0.000	0.000	0.000	0.000	0.000	0.000	0.000	0.000	0.000	0.000	0.000	283	1076	121	100	100	0.000	0.000	36	85	0	0	33	67	0	0	100	1	
4	17	15	09: E-07   LM00002819	lmo1469	19625	8822	100	4081	3416	2183	47	48	5	96	90	0	5768	4695	2842	19	19	4	94	87	0	0	0	0	0	0	0	0	0	0	0	0	0	0	0	0	0	0	0	0	0	0	0	0	0	0	0.000	0.000	0.000	0.000	0.000	0.000	0.000	0.000	0.000	0.000	0.000	0.000	0.000	0.000	283	1076	9783	8045	8045	0.000	0.000	4034	5749	0	0	3369	4676	0	0	100	1	
4	1	16	09: E-10   LM00000452	lmo1657	15625	9072	100	1123	902	490	46	47	4	92	90	0	934	767	402	17	18	4	95	90	0	0	0	0	0	0	0	0	0	0	0	0	0	0	0	0	0	0	0	0	0	0	0	0	0	0	0.000	0.000	0.000	0.000	0.000	0.000	0.000	0.000	0.000	0.000	0.000	0.000	0.000	0.000	283	1076	1994	1606	1606	0.000	0.000	1077	917	0	0	856	750	0	0	100	1	
4	2	16	09: E-13   lmneg01	lmneg01	15875	9072	100	50	51	4	47	47	5	41	9	0	71	65	19	17	18	4	95	92	0	0	0	0	0	0	0	0	0	0	0	0	0	0	0	0	0	0	0	0	0	0	0	0	0	0	0.000	0.000	0.000	0.000	0.000	0.000	0.000	0.000	0.000	0.000	0.000	0.000	0.000	0.000	283	1076	57	52	52	0.000	0.000	3	54	0	0	4	48	0	0	100	1	
4	3	16	09: E-16   lmneg04	lmneg04	16125	9072	100	48	49	7	46	47	5	24	8	0	59	54	17	17	17	4	88	86	0	0	0	0	0	0	0	0	0	0	0	0	0	0	0	0	0	0	0	0	0	0	0	0	0	0	0.000	0.000	0.000	0.000	0.000	0.000	0.000	0.000	0.000	0.000	0.000	0.000	0.000	0.000	283	1076	44	40	40	0.000	0.000	2	42	0	0	3	37	0	0	100	1	
4	4	16	09: E-19   lmneg07	lmneg07	16375	9072	100	51	52	6	47	47	5	39	9	0	69	60	21	17	18	6	88	84	0	0	0	0	0	0	0	0	0	0	0	0	0	0	0	0	0	0	0	0	0	0	0	0	0	0	0.000	0.000	0.000	0.000	0.000	0.000	0.000	0.000	0.000	0.000	0.000	0.000	0.000	0.000	283	1076	56	48	48	0.000	0.000	4	52	0	0	5	43	0	0	100	1	
4	5	16	09: E-22   lmneg10	lmneg10	16625	9072	100	51	51	5	47	48	6	29	4	0	54	49	14	17	19	9	85	81	0	0	0	0	0	0	0	0	0	0	0	0	0	0	0	0	0	0	0	0	0	0	0	0	0	0	0.000	0.000	0.000	0.000	0.000	0.000	0.000	0.000	0.000	0.000	0.000	0.000	0.000	0.000	283	1076	41	36	36	0.000	0.000	4	37	0	0	4	32	0	0	100	1	
4	6	16	09: I-01   LM00000020	lmo0044	16875	9072	100	3007	2629	1202	47	48	6	99	97	0	4314	3875	1598	17	18	4	98	98	0	0	0	0	0	0	0	0	0	0	0	0	0	0	0	0	0	0	0	0	0	0	0	0	0	0	0.000	0.000	0.000	0.000	0.000	0.000	0.000	0.000	0.000	0.000	0.000	0.000	0.000	0.000	283	1076	7257	6440	6440	0.000	0.000	2960	4297	0	0	2582	3858	0	0	100	1	
4	7	16	09: I-04   LM00001308	lmo1275	17125	9072	100	84	81	21	47	47	5	86	82	0	90	82	30	17	17	3	94	89	0	0	0	0	0	0	0	0	0	0	0	0	0	0	0	0	0	0	0	0	0	0	0	0	0	0	0.000	0.000	0.000	0.000	0.000	0.000	0.000	0.000	0.000	0.000	0.000	0.000	0.000	0.000	283	1076	110	99	99	0.000	0.000	37	73	0	0	34	65	0	0	100	1	
4	8	16	09: I-07   LM00002819	lmo1469	17375	9072	100	4352	3489	2007	47	47	5	97	95	0	5854	4803	2558	17	18	3	97	96	0	0	0	0	0	0	0	0	0	0	0	0	0	0	0	0	0	0	0	0	0	0	0	0	0	0	0.000	0.000	0.000	0.000	0.000	0.000	0.000	0.000	0.000	0.000	0.000	0.000	0.000	0.000	283	1076	10142	8228	8228	0.000	0.000	4305	5837	0	0	3442	4786	0	0	100	1	
4	9	16	09: I-10   LM00000452	lmo1657	17625	9072	100	926	762	431	47	48	6	88	81	0	844	687	386	17	18	3	88	86	0	0	0	0	0	0	0	0	0	0	0	0	0	0	0	0	0	0	0	0	0	0	0	0	0	0	0.000	0.000	0.000	0.000	0.000	0.000	0.000	0.000	0.000	0.000	0.000	0.000	0.000	0.000	283	1076	1706	1385	1385	0.000	0.000	879	827	0	0	715	670	0	0	100	1	
4	10	16	09: I-13   lmneg01	lmneg01	17875	9072	100	50	50	5	47	48	5	39	10	0	75	64	24	20	21	5	81	80	0	0	0	0	0	0	0	0	0	0	0	0	0	0	0	0	0	0	0	0	0	0	0	0	0	0	0.000	0.000	0.000	0.000	0.000	0.000	0.000	0.000	0.000	0.000	0.000	0.000	0.000	0.000	283	1076	58	47	47	0.000	0.000	3	55	0	0	3	44	0	0	100	1	
4	11	16	09: I-16   lmneg04	lmneg04	18125	9072	100	53	55	8	48	49	6	49	28	0	76	82	34	30	31	10	86	81	0	0	0	0	0	0	0	0	0	0	0	0	0	0	0	0	0	0	0	0	0	0	0	0	0	0	0.000	0.000	0.000	0.000	0.000	0.000	0.000	0.000	0.000	0.000	0.000	0.000	0.000	0.000	283	1076	51	59	59	0.000	0.000	5	46	0	0	7	52	0	0	100	1	
4	12	16	09: I-19   lmneg07	lmneg07	18375	9072	100	55	56	6	50	50	7	45	14	0	91	109	57	29	29	7	93	86	0	0	0	0	0	0	0	0	0	0	0	0	0	0	0	0	0	0	0	0	0	0	0	0	0	0	0.000	0.000	0.000	0.000	0.000	0.000	0.000	0.000	0.000	0.000	0.000	0.000	0.000	0.000	283	1076	67	86	86	0.000	0.000	5	62	0	0	6	80	0	0	100	1	
4	13	16	09: I-22   lmneg10	lmneg10	18625	9072	100	53	53	6	49	50	6	39	14	0	75	70	23	27	28	6	86	82	0	0	0	0	0	0	0	0	0	0	0	0	0	0	0	0	0	0	0	0	0	0	0	0	0	0	0.000	0.000	0.000	0.000	0.000	0.000	0.000	0.000	0.000	0.000	0.000	0.000	0.000	0.000	283	1076	52	47	47	0.000	0.000	4	48	0	0	4	43	0	0	100	1	
4	14	16	09: M-01   LM00000020	lmo0044	18875	9072	100	2456	2165	1257	48	49	6	93	91	0	3688	3155	1745	20	21	7	92	90	0	0	0	0	0	0	0	0	0	0	0	0	0	0	0	0	0	0	0	0	0	0	0	0	0	0	0.000	0.000	0.000	0.000	0.000	0.000	0.000	0.000	0.000	0.000	0.000	0.000	0.000	0.000	283	1076	6076	5252	5252	0.000	0.000	2408	3668	0	0	2117	3135	0	0	100	1	
4	15	16	09: M-04   LM00001308	lmo1275	19125	9072	100	82	82	22	47	47	5	87	83	0	94	84	32	18	19	4	89	88	0	0	0	0	0	0	0	0	0	0	0	0	0	0	0	0	0	0	0	0	0	0	0	0	0	0	0.000	0.000	0.000	0.000	0.000	0.000	0.000	0.000	0.000	0.000	0.000	0.000	0.000	0.000	283	1076	111	101	101	0.000	0.000	35	76	0	0	35	66	0	0	100	1	
4	16	16	09: M-07   LM00002819	lmo1469	19375	9072	100	4493	3416	2320	47	49	17	82	79	0	5770	4592	3002	19	23	29	79	78	0	0	0	0	0	0	0	0	0	0	0	0	0	0	0	0	0	0	0	0	0	0	0	0	0	0	0.000	0.000	0.000	0.000	0.000	0.000	0.000	0.000	0.000	0.000	0.000	0.000	0.000	0.000	283	1076	10197	7942	7942	0.000	0.000	4446	5751	0	0	3369	4573	0	0	100	1	
4	17	16	09: M-10   LM00000452	lmo1657	19625	9072	100	1132	961	546	47	47	6	90	85	0	1056	900	489	19	20	4	94	89	0	0	0	0	0	0	0	0	0	0	0	0	0	0	0	0	0	0	0	0	0	0	0	0	0	0	0.000	0.000	0.000	0.000	0.000	0.000	0.000	0.000	0.000	0.000	0.000	0.000	0.000	0.000	283	1076	2122	1795	1795	0.000	0.000	1085	1037	0	0	914	881	0	0	100	1	
4	1	17	09: M-13   lmneg01	lmneg01	15625	9322	100	50	50	5	46	47	5	35	9	0	76	67	26	18	18	4	87	84	0	0	0	0	0	0	0	0	0	0	0	0	0	0	0	0	0	0	0	0	0	0	0	0	0	0	0.000	0.000	0.000	0.000	0.000	0.000	0.000	0.000	0.000	0.000	0.000	0.000	0.000	0.000	283	1076	62	53	53	0.000	0.000	4	58	0	0	4	49	0	0	100	1	
4	2	17	09: M-16   lmneg04	lmneg04	15875	9322	100	49	50	6	47	47	6	31	9	0	65	60	17	17	18	3	93	90	0	0	0	0	0	0	0	0	0	0	0	0	0	0	0	0	0	0	0	0	0	0	0	0	0	0	0.000	0.000	0.000	0.000	0.000	0.000	0.000	0.000	0.000	0.000	0.000	0.000	0.000	0.000	283	1076	50	46	46	0.000	0.000	2	48	0	0	3	43	0	0	100	1	
4	3	17	09: M-19   lmneg07	lmneg07	16125	9322	100	51	51	4	46	46	5	43	6	0	71	60	23	17	18	3	88	83	0	0	0	0	0	0	0	0	0	0	0	0	0	0	0	0	0	0	0	0	0	0	0	0	0	0	0.000	0.000	0.000	0.000	0.000	0.000	0.000	0.000	0.000	0.000	0.000	0.000	0.000	0.000	283	1076	59	48	48	0.000	0.000	5	54	0	0	5	43	0	0	100	1	
4	4	17	09: M-22   lmneg10	lmneg10	16375	9322	100	50	50	5	47	48	6	22	4	0	54	46	18	17	19	7	76	73	0	0	0	0	0	0	0	0	0	0	0	0	0	0	0	0	0	0	0	0	0	0	0	0	0	0	0.000	0.000	0.000	0.000	0.000	0.000	0.000	0.000	0.000	0.000	0.000	0.000	0.000	0.000	283	1076	40	32	32	0.000	0.000	3	37	0	0	3	29	0	0	100	1	
4	5	17	null	EMPTY	16625	9322	100	48	48	5	47	48	6	10	1	0	17	18	4	18	19	9	1	1	0	0	0	0	0	0	0	0	0	0	0	0	0	0	0	0	0	0	0	0	0	0	0	0	0	0	0.000	0.000	0.000	0.000	0.000	0.000	0.000	0.000	0.000	0.000	0.000	0.000	0.000	0.000	283	1076	0	1	1	0.000	0.000	1	-1	0	0	1	0	0	0	-75	1	
4	6	17	null	EMPTY	16875	9322	100	47	48	5	47	47	5	21	3	0	18	18	2	17	18	5	5	0	0	0	0	0	0	0	0	0	0	0	0	0	0	0	0	0	0	0	0	0	0	0	0	0	0	0	0.000	0.000	0.000	0.000	0.000	0.000	0.000	0.000	0.000	0.000	0.000	0.000	0.000	0.000	283	1076	1	2	2	0.000	0.000	0	1	0	0	1	1	0	0	-75	1	
4	7	17	null	EMPTY	17125	9322	100	46	46	5	47	48	5	10	3	0	17	17	3	17	18	5	6	0	0	0	0	0	0	0	0	0	0	0	0	0	0	0	0	0	0	0	0	0	0	0	0	0	0	0	0.000	0.000	0.000	0.000	0.000	0.000	0.000	0.000	0.000	0.000	0.000	0.000	0.000	0.000	283	1076	-1	-1	-1	0.000	0.000	-1	0	0	0	-1	0	0	0	-75	1	
4	8	17	null	EMPTY	17375	9322	100	48	48	4	47	47	7	10	0	0	17	17	4	17	19	13	0	0	0	0	0	0	0	0	0	0	0	0	0	0	0	0	0	0	0	0	0	0	0	0	0	0	0	0	0.000	0.000	0.000	0.000	0.000	0.000	0.000	0.000	0.000	0.000	0.000	0.000	0.000	0.000	283	1076	1	1	1	0.000	0.000	1	0	0	0	1	0	0	0	-75	1	
4	9	17	null	EMPTY	17625	9322	100	47	47	5	46	47	6	12	1	0	18	18	3	18	19	15	1	0	0	0	0	0	0	0	0	0	0	0	0	0	0	0	0	0	0	0	0	0	0	0	0	0	0	0	0.000	0.000	0.000	0.000	0.000	0.000	0.000	0.000	0.000	0.000	0.000	0.000	0.000	0.000	283	1076	1	1	1	0.000	0.000	1	0	0	0	1	0	0	0	-75	1	
4	10	17	null	EMPTY	17875	9322	100	46	47	6	46	46	5	25	6	0	18	18	3	19	20	5	4	2	0	0	0	0	0	0	0	0	0	0	0	0	0	0	0	0	0	0	0	0	0	0	0	0	0	0	0.000	0.000	0.000	0.000	0.000	0.000	0.000	0.000	0.000	0.000	0.000	0.000	0.000	0.000	283	1076	-1	0	0	0.000	0.000	0	-1	0	0	1	-1	0	0	-75	1	
4	11	17	null	EMPTY	18125	9322	100	48	49	5	48	50	10	4	0	0	25	26	6	30	32	17	0	0	0	0	0	0	0	0	0	0	0	0	0	0	0	0	0	0	0	0	0	0	0	0	0	0	0	0	0.000	0.000	0.000	0.000	0.000	0.000	0.000	0.000	0.000	0.000	0.000	0.000	0.000	0.000	283	1076	-5	-3	-3	0.000	0.000	0	-5	0	0	1	-4	0	0	-75	1	
4	12	17	null	EMPTY	18375	9322	100	49	50	6	49	50	6	14	3	0	30	32	9	31	32	6	10	4	0	0	0	0	0	0	0	0	0	0	0	0	0	0	0	0	0	0	0	0	0	0	0	0	0	0	0.000	0.000	0.000	0.000	0.000	0.000	0.000	0.000	0.000	0.000	0.000	0.000	0.000	0.000	283	1076	-1	2	2	0.000	0.000	0	-1	0	0	1	1	0	0	-75	1	
4	13	17	null	EMPTY	18625	9322	100	49	50	6	48	49	6	11	3	0	29	30	6	28	28	8	7	2	0	0	0	0	0	0	0	0	0	0	0	0	0	0	0	0	0	0	0	0	0	0	0	0	0	0	0.000	0.000	0.000	0.000	0.000	0.000	0.000	0.000	0.000	0.000	0.000	0.000	0.000	0.000	283	1076	2	4	4	0.000	0.000	1	1	0	0	2	2	0	0	-75	1	
4	14	17	null	EMPTY	18875	9322	100	48	48	4	47	48	11	2	0	0	18	19	4	19	22	29	0	0	0	0	0	0	0	0	0	0	0	0	0	0	0	0	0	0	0	0	0	0	0	0	0	0	0	0	0.000	0.000	0.000	0.000	0.000	0.000	0.000	0.000	0.000	0.000	0.000	0.000	0.000	0.000	283	1076	0	1	1	0.000	0.000	1	-1	0	0	1	0	0	0	-75	1	
4	15	17	null	EMPTY	19125	9322	100	46	46	5	47	48	5	7	1	0	18	18	3	18	19	4	10	2	0	0	0	0	0	0	0	0	0	0	0	0	0	0	0	0	0	0	0	0	0	0	0	0	0	0	0.000	0.000	0.000	0.000	0.000	0.000	0.000	0.000	0.000	0.000	0.000	0.000	0.000	0.000	283	1076	-1	-1	-1	0.000	0.000	-1	0	0	0	-1	0	0	0	-75	1	
4	16	17	null	EMPTY	19375	9322	100	46	46	4	47	47	6	6	3	0	18	19	3	19	20	5	4	0	0	0	0	0	0	0	0	0	0	0	0	0	0	0	0	0	0	0	0	0	0	0	0	0	0	0	0.000	0.000	0.000	0.000	0.000	0.000	0.000	0.000	0.000	0.000	0.000	0.000	0.000	0.000	283	1076	-2	-1	-1	0.000	0.000	-1	-1	0	0	-1	0	0	0	-75	1	
4	17	17	null	EMPTY	19625	9322	100	46	47	5	47	48	6	15	2	0	19	20	4	19	20	6	6	2	0	0	0	0	0	0	0	0	0	0	0	0	0	0	0	0	0	0	0	0	0	0	0	0	0	0	0.000	0.000	0.000	0.000	0.000	0.000	0.000	0.000	0.000	0.000	0.000	0.000	0.000	0.000	283	1076	-1	1	1	0.000	0.000	-1	0	0	0	0	1	0	0	-75	1	
5	1	1	10: D-02   Dye Marker	Dye Marker	2084	9813	100	82	97	44	46	46	5	85	77	0	20107	27477	22915	15	16	5	100	100	0	0	0	0	0	0	0	0	0	0	0	0	0	0	0	0	0	0	0	0	0	0	0	0	0	0	0.000	0.000	0.000	0.000	0.000	0.000	0.000	0.000	0.000	0.000	0.000	0.000	0.000	0.000	283	1076	20128	27513	27513	0.000	0.000	36	20092	0	0	51	27462	0	0	100	1	
5	2	1	01: D-02   LM00002112	lmo0070	2334	9813	100	48	48	4	46	45	4	27	5	0	70	57	27	15	15	3	89	81	0	0	0	0	0	0	0	0	0	0	0	0	0	0	0	0	0	0	0	0	0	0	0	0	0	0	0.000	0.000	0.000	0.000	0.000	0.000	0.000	0.000	0.000	0.000	0.000	0.000	0.000	0.000	283	1076	57	44	44	0.000	0.000	2	55	0	0	2	42	0	0	100	1	
5	3	1	01: D-05   LM00002115	lmo0073	2584	9813	100	49	49	5	47	47	5	29	8	0	55	46	17	15	15	2	93	86	0	0	0	0	0	0	0	0	0	0	0	0	0	0	0	0	0	0	0	0	0	0	0	0	0	0	0.000	0.000	0.000	0.000	0.000	0.000	0.000	0.000	0.000	0.000	0.000	0.000	0.000	0.000	283	1076	42	33	33	0.000	0.000	2	40	0	0	2	31	0	0	100	1	
5	4	1	01: D-08   LM00000830	lmo0076	2834	9813	100	100	98	38	46	46	5	86	79	0	113	97	52	15	15	3	83	80	0	0	0	0	0	0	0	0	0	0	0	0	0	0	0	0	0	0	0	0	0	0	0	0	0	0	0.000	0.000	0.000	0.000	0.000	0.000	0.000	0.000	0.000	0.000	0.000	0.000	0.000	0.000	283	1076	152	134	134	0.000	0.000	54	98	0	0	52	82	0	0	100	1	
5	5	1	01: D-11   LM00002117	lmo0079	3084	9813	100	55	56	10	46	46	5	74	42	0	69	60	24	15	15	4	90	86	0	0	0	0	0	0	0	0	0	0	0	0	0	0	0	0	0	0	0	0	0	0	0	0	0	0	0.000	0.000	0.000	0.000	0.000	0.000	0.000	0.000	0.000	0.000	0.000	0.000	0.000	0.000	283	1076	63	55	55	0.000	0.000	9	54	0	0	10	45	0	0	100	1	
5	6	1	01: D-14   LM00002120	lmo0082	3334	9813	100	50	50	6	46	47	5	43	13	0	74	64	23	15	15	5	89	86	0	0	0	0	0	0	0	0	0	0	0	0	0	0	0	0	0	0	0	0	0	0	0	0	0	0	0.000	0.000	0.000	0.000	0.000	0.000	0.000	0.000	0.000	0.000	0.000	0.000	0.000	0.000	283	1076	63	53	53	0.000	0.000	4	59	0	0	4	49	0	0	100	1	
5	7	1	01: D-17   LM00002123	lmo0085	3584	9813	100	49	50	5	46	46	5	30	11	0	75	60	28	15	15	4	81	77	0	0	0	0	0	0	0	0	0	0	0	0	0	0	0	0	0	0	0	0	0	0	0	0	0	0	0.000	0.000	0.000	0.000	0.000	0.000	0.000	0.000	0.000	0.000	0.000	0.000	0.000	0.000	283	1076	63	49	49	0.000	0.000	3	60	0	0	4	45	0	0	100	1	
5	8	1	01: D-20   LM00000832	lmo0088	3834	9813	100	50	50	5	46	47	8	23	4	0	77	64	29	15	16	10	78	75	0	0	0	0	0	0	0	0	0	0	0	0	0	0	0	0	0	0	0	0	0	0	0	0	0	0	0.000	0.000	0.000	0.000	0.000	0.000	0.000	0.000	0.000	0.000	0.000	0.000	0.000	0.000	283	1076	66	53	53	0.000	0.000	4	62	0	0	4	49	0	0	100	1	
5	9	1	01: D-23   LM00002127	lmo0091	4084	9813	100	54	54	6	46	47	6	62	24	0	62	50	22	15	16	7	76	71	0	0	0	0	0	0	0	0	0	0	0	0	0	0	0	0	0	0	0	0	0	0	0	0	0	0	0.000	0.000	0.000	0.000	0.000	0.000	0.000	0.000	0.000	0.000	0.000	0.000	0.000	0.000	283	1076	55	43	43	0.000	0.000	8	47	0	0	8	35	0	0	100	1	
5	10	1	01: H-02   LM00002158	lmo0166	4334	9813	100	68	67	14	45	45	4	87	79	0	99	84	37	14	15	3	93	87	0	0	0	0	0	0	0	0	0	0	0	0	0	0	0	0	0	0	0	0	0	0	0	0	0	0	0.000	0.000	0.000	0.000	0.000	0.000	0.000	0.000	0.000	0.000	0.000	0.000	0.000	0.000	283	1076	108	92	92	0.000	0.000	23	85	0	0	22	70	0	0	100	1	
5	11	1	01: H-05   LM00000053	lmo0169	4584	9813	100	672	622	392	45	46	5	96	89	0	1165	969	608	14	15	3	90	87	0	0	0	0	0	0	0	0	0	0	0	0	0	0	0	0	0	0	0	0	0	0	0	0	0	0	0.000	0.000	0.000	0.000	0.000	0.000	0.000	0.000	0.000	0.000	0.000	0.000	0.000	0.000	283	1076	1778	1532	1532	0.000	0.000	627	1151	0	0	577	955	0	0	100	1	
5	12	1	01: H-08   LM00003001	lmo0172	4834	9813	100	49	50	5	45	45	5	45	14	0	73	60	26	14	15	3	90	85	0	0	0	0	0	0	0	0	0	0	0	0	0	0	0	0	0	0	0	0	0	0	0	0	0	0	0.000	0.000	0.000	0.000	0.000	0.000	0.000	0.000	0.000	0.000	0.000	0.000	0.000	0.000	283	1076	63	51	51	0.000	0.000	4	59	0	0	5	46	0	0	100	1	
5	13	1	01: H-11   LM00000861	lmo0175	5084	9813	100	50	50	6	46	46	5	43	9	0	76	63	29	14	15	3	88	82	0	0	0	0	0	0	0	0	0	0	0	0	0	0	0	0	0	0	0	0	0	0	0	0	0	0	0.000	0.000	0.000	0.000	0.000	0.000	0.000	0.000	0.000	0.000	0.000	0.000	0.000	0.000	283	1076	66	53	53	0.000	0.000	4	62	0	0	4	49	0	0	100	1	
5	14	1	01: H-14   LM00000056	lmo0178	5334	9813	100	65	68	13	45	46	5	95	88	0	89	84	30	15	16	3	99	96	0	0	0	0	0	0	0	0	0	0	0	0	0	0	0	0	0	0	0	0	0	0	0	0	0	0	0.000	0.000	0.000	0.000	0.000	0.000	0.000	0.000	0.000	0.000	0.000	0.000	0.000	0.000	283	1076	94	92	92	0.000	0.000	20	74	0	0	23	69	0	0	100	1	
5	15	1	01: H-17   LM00000059	lmo0181	5584	9813	100	46	47	5	46	46	5	22	8	0	15	16	4	15	16	4	14	6	0	0	0	0	0	0	0	0	0	0	0	0	0	0	0	0	0	0	0	0	0	0	0	0	0	0	0.000	0.000	0.000	0.000	0.000	0.000	0.000	0.000	0.000	0.000	0.000	0.000	0.000	0.000	283	1076	0	2	2	0.000	0.000	0	0	0	0	1	1	0	0	100	1	
5	16	1	01: H-20   LM00000864	lmo0184	5834	9813	100	52	52	6	46	46	6	54	20	0	92	79	37	15	16	3	90	87	0	0	0	0	0	0	0	0	0	0	0	0	0	0	0	0	0	0	0	0	0	0	0	0	0	0	0.000	0.000	0.000	0.000	0.000	0.000	0.000	0.000	0.000	0.000	0.000	0.000	0.000	0.000	283	1076	83	70	70	0.000	0.000	6	77	0	0	6	64	0	0	100	1	
5	17	1	01: H-23   LM00002160	lmo0187	6084	9813	100	105	96	34	46	46	6	84	75	0	127	103	54	16	16	4	85	81	0	0	0	0	0	0	0	0	0	0	0	0	0	0	0	0	0	0	0	0	0	0	0	0	0	0	0.000	0.000	0.000	0.000	0.000	0.000	0.000	0.000	0.000	0.000	0.000	0.000	0.000	0.000	283	1076	170	137	137	0.000	0.000	59	111	0	0	50	87	0	0	100	1	
5	1	2	01: L-02   LM00002182	lmo0262	2084	10063	100	49	50	5	46	46	5	41	14	0	66	54	25	15	15	3	83	77	0	0	0	0	0	0	0	0	0	0	0	0	0	0	0	0	0	0	0	0	0	0	0	0	0	0	0.000	0.000	0.000	0.000	0.000	0.000	0.000	0.000	0.000	0.000	0.000	0.000	0.000	0.000	283	1076	54	43	43	0.000	0.000	3	51	0	0	4	39	0	0	100	1	
5	2	2	01: L-05   LM00000085	lmo0265	2334	10063	100	1009	711	553	45	46	6	81	77	0	1408	1063	874	15	16	5	77	73	0	0	0	0	0	0	0	0	0	0	0	0	0	0	0	0	0	0	0	0	0	0	0	0	0	0	0.000	0.000	0.000	0.000	0.000	0.000	0.000	0.000	0.000	0.000	0.000	0.000	0.000	0.000	283	1076	2357	1714	1714	0.000	0.000	964	1393	0	0	666	1048	0	0	100	1	
5	3	2	01: L-08   LM00000896	lmo0268	2584	10063	100	271	234	112	46	47	6	91	86	0	328	268	141	15	16	7	89	84	0	0	0	0	0	0	0	0	0	0	0	0	0	0	0	0	0	0	0	0	0	0	0	0	0	0	0.000	0.000	0.000	0.000	0.000	0.000	0.000	0.000	0.000	0.000	0.000	0.000	0.000	0.000	283	1076	538	441	441	0.000	0.000	225	313	0	0	188	253	0	0	100	1	
5	4	2	01: L-11   LM00000087	lmo0271	2834	10063	100	211	186	102	45	46	5	89	85	0	152	122	73	14	15	6	88	81	0	0	0	0	0	0	0	0	0	0	0	0	0	0	0	0	0	0	0	0	0	0	0	0	0	0	0.000	0.000	0.000	0.000	0.000	0.000	0.000	0.000	0.000	0.000	0.000	0.000	0.000	0.000	283	1076	304	249	249	0.000	0.000	166	138	0	0	141	108	0	0	100	1	
5	5	2	01: L-14   LM00000900	lmo0274	3084	10063	100	96	94	31	47	47	6	85	80	0	106	92	45	15	15	5	86	83	0	0	0	0	0	0	0	0	0	0	0	0	0	0	0	0	0	0	0	0	0	0	0	0	0	0	0.000	0.000	0.000	0.000	0.000	0.000	0.000	0.000	0.000	0.000	0.000	0.000	0.000	0.000	283	1076	140	124	124	0.000	0.000	49	91	0	0	47	77	0	0	100	1	
5	6	2	01: L-17   LM00000902	lmo0277	3334	10063	100	47	47	5	46	46	5	22	5	0	16	17	5	14	14	3	40	24	0	0	0	0	0	0	0	0	0	0	0	0	0	0	0	0	0	0	0	0	0	0	0	0	0	0	0.000	0.000	0.000	0.000	0.000	0.000	0.000	0.000	0.000	0.000	0.000	0.000	0.000	0.000	283	1076	3	4	4	0.000	0.000	1	2	0	0	1	3	0	0	100	1	
5	7	2	01: L-20   LM00000903	lmo0280	3584	10063	100	109	101	34	46	46	5	95	87	0	131	110	54	15	15	4	92	87	0	0	0	0	0	0	0	0	0	0	0	0	0	0	0	0	0	0	0	0	0	0	0	0	0	0	0.000	0.000	0.000	0.000	0.000	0.000	0.000	0.000	0.000	0.000	0.000	0.000	0.000	0.000	283	1076	179	150	150	0.000	0.000	63	116	0	0	55	95	0	0	100	1	
5	8	2	01: L-23   LM00000904	lmo0283	3834	10063	100	124	111	46	46	47	6	84	75	0	287	235	152	15	16	7	83	80	0	0	0	0	0	0	0	0	0	0	0	0	0	0	0	0	0	0	0	0	0	0	0	0	0	0	0.000	0.000	0.000	0.000	0.000	0.000	0.000	0.000	0.000	0.000	0.000	0.000	0.000	0.000	283	1076	350	285	285	0.000	0.000	78	272	0	0	65	220	0	0	100	1	
5	9	2	01: P-02   LM00000128	lmo0358	4084	10063	100	48	48	7	47	49	23	1	0	0	49	43	16	15	18	14	76	61	0	0	0	0	0	0	0	0	0	0	0	0	0	0	0	0	0	0	0	0	0	0	0	0	0	0	0.000	0.000	0.000	0.000	0.000	0.000	0.000	0.000	0.000	0.000	0.000	0.000	0.000	0.000	283	1076	35	29	29	0.000	0.000	1	34	0	0	1	28	0	0	100	1	
5	10	2	01: P-05   LM00000926	lmo0361	4334	10063	100	47	48	5	45	46	5	23	9	0	49	45	13	14	16	18	82	46	0	0	0	0	0	0	0	0	0	0	0	0	0	0	0	0	0	0	0	0	0	0	0	0	0	0	0.000	0.000	0.000	0.000	0.000	0.000	0.000	0.000	0.000	0.000	0.000	0.000	0.000	0.000	283	1076	37	34	34	0.000	0.000	2	35	0	0	3	31	0	0	100	1	
5	11	2	01: P-08   LM00000131	lmo0364	4584	10063	100	53	54	8	44	45	5	71	45	0	82	70	27	14	14	3	96	90	0	0	0	0	0	0	0	0	0	0	0	0	0	0	0	0	0	0	0	0	0	0	0	0	0	0	0.000	0.000	0.000	0.000	0.000	0.000	0.000	0.000	0.000	0.000	0.000	0.000	0.000	0.000	283	1076	77	66	66	0.000	0.000	9	68	0	0	10	56	0	0	100	1	
5	12	2	01: P-11   LM00000928	lmo0367	4834	10063	100	50	50	5	46	46	5	40	11	0	70	59	25	14	15	3	85	82	0	0	0	0	0	0	0	0	0	0	0	0	0	0	0	0	0	0	0	0	0	0	0	0	0	0	0.000	0.000	0.000	0.000	0.000	0.000	0.000	0.000	0.000	0.000	0.000	0.000	0.000	0.000	283	1076	60	49	49	0.000	0.000	4	56	0	0	4	45	0	0	100	1	
5	13	2	01: P-14   LM00000929	lmo0370	5084	10063	100	158	146	72	45	46	5	86	79	0	189	151	88	14	15	3	88	84	0	0	0	0	0	0	0	0	0	0	0	0	0	0	0	0	0	0	0	0	0	0	0	0	0	0	0.000	0.000	0.000	0.000	0.000	0.000	0.000	0.000	0.000	0.000	0.000	0.000	0.000	0.000	283	1076	288	238	238	0.000	0.000	113	175	0	0	101	137	0	0	100	1	
5	14	2	01: P-17   LM00000930	lmo0373	5334	10063	100	57	60	11	45	45	5	88	61	0	86	78	36	15	16	3	89	86	0	0	0	0	0	0	0	0	0	0	0	0	0	0	0	0	0	0	0	0	0	0	0	0	0	0	0.000	0.000	0.000	0.000	0.000	0.000	0.000	0.000	0.000	0.000	0.000	0.000	0.000	0.000	283	1076	83	78	78	0.000	0.000	12	71	0	0	15	63	0	0	100	1	
5	15	2	01: P-20   LM00000932	lmo0376	5584	10063	100	86	81	26	45	45	5	84	77	0	86	74	39	15	16	4	83	79	0	0	0	0	0	0	0	0	0	0	0	0	0	0	0	0	0	0	0	0	0	0	0	0	0	0	0.000	0.000	0.000	0.000	0.000	0.000	0.000	0.000	0.000	0.000	0.000	0.000	0.000	0.000	283	1076	112	95	95	0.000	0.000	41	71	0	0	36	59	0	0	100	1	
5	16	2	01: P-23   LM00002201	lmo0379	5834	10063	100	50	50	4	45	46	5	56	16	0	82	78	22	15	15	3	96	95	0	0	0	0	0	0	0	0	0	0	0	0	0	0	0	0	0	0	0	0	0	0	0	0	0	0	0.000	0.000	0.000	0.000	0.000	0.000	0.000	0.000	0.000	0.000	0.000	0.000	0.000	0.000	283	1076	72	68	68	0.000	0.000	5	67	0	0	5	63	0	0	100	1	
5	17	2	02: D-02   LM00000958	lmo0450	6084	10063	100	65	65	14	46	46	5	77	71	0	82	70	37	15	16	3	82	80	0	0	0	0	0	0	0	0	0	0	0	0	0	0	0	0	0	0	0	0	0	0	0	0	0	0	0.000	0.000	0.000	0.000	0.000	0.000	0.000	0.000	0.000	0.000	0.000	0.000	0.000	0.000	283	1076	86	74	74	0.000	0.000	19	67	0	0	19	55	0	0	100	1	
5	1	3	02: D-05   LM00000158	lmo0453	2084	10313	100	143	128	61	46	46	5	81	73	0	138	107	72	14	15	3	78	73	0	0	0	0	0	0	0	0	0	0	0	0	0	0	0	0	0	0	0	0	0	0	0	0	0	0	0.000	0.000	0.000	0.000	0.000	0.000	0.000	0.000	0.000	0.000	0.000	0.000	0.000	0.000	283	1076	221	175	175	0.000	0.000	97	124	0	0	82	93	0	0	100	1	
5	2	3	02: D-08   LM00000962	lmo0456	2334	10313	100	50	49	4	45	46	5	53	10	0	57	46	21	15	15	3	78	73	0	0	0	0	0	0	0	0	0	0	0	0	0	0	0	0	0	0	0	0	0	0	0	0	0	0	0.000	0.000	0.000	0.000	0.000	0.000	0.000	0.000	0.000	0.000	0.000	0.000	0.000	0.000	283	1076	47	35	35	0.000	0.000	5	42	0	0	4	31	0	0	100	1	
5	3	3	02: D-11   LM00002229	lmo0459	2584	10313	100	49	49	5	46	46	7	29	3	0	59	49	22	14	16	14	75	66	0	0	0	0	0	0	0	0	0	0	0	0	0	0	0	0	0	0	0	0	0	0	0	0	0	0	0.000	0.000	0.000	0.000	0.000	0.000	0.000	0.000	0.000	0.000	0.000	0.000	0.000	0.000	283	1076	48	38	38	0.000	0.000	3	45	0	0	3	35	0	0	100	1	
5	4	3	02: D-14   LM00002232	lmo0462	2834	10313	100	111	107	45	45	46	5	87	77	0	112	92	50	14	15	4	82	78	0	0	0	0	0	0	0	0	0	0	0	0	0	0	0	0	0	0	0	0	0	0	0	0	0	0	0.000	0.000	0.000	0.000	0.000	0.000	0.000	0.000	0.000	0.000	0.000	0.000	0.000	0.000	283	1076	164	140	140	0.000	0.000	66	98	0	0	62	78	0	0	100	1	
5	5	3	02: D-17   LM00002235	lmo0465	3084	10313	100	51	52	8	45	46	6	55	14	0	65	50	26	14	15	3	78	72	0	0	0	0	0	0	0	0	0	0	0	0	0	0	0	0	0	0	0	0	0	0	0	0	0	0	0.000	0.000	0.000	0.000	0.000	0.000	0.000	0.000	0.000	0.000	0.000	0.000	0.000	0.000	283	1076	57	43	43	0.000	0.000	6	51	0	0	7	36	0	0	100	1	
5	6	3	02: D-20   LM00002238	lmo0468	3334	10313	100	50	50	6	46	47	5	40	10	0	65	51	24	14	15	4	76	72	0	0	0	0	0	0	0	0	0	0	0	0	0	0	0	0	0	0	0	0	0	0	0	0	0	0	0.000	0.000	0.000	0.000	0.000	0.000	0.000	0.000	0.000	0.000	0.000	0.000	0.000	0.000	283	1076	55	41	41	0.000	0.000	4	51	0	0	4	37	0	0	100	1	
5	7	3	02: D-23   LM00002241	lmo0471	3584	10313	100	49	49	5	46	46	5	33	13	0	73	56	30	14	15	3	75	71	0	0	0	0	0	0	0	0	0	0	0	0	0	0	0	0	0	0	0	0	0	0	0	0	0	0	0.000	0.000	0.000	0.000	0.000	0.000	0.000	0.000	0.000	0.000	0.000	0.000	0.000	0.000	283	1076	62	45	45	0.000	0.000	3	59	0	0	3	42	0	0	100	1	
5	8	3	02: H-02   LM00000993	lmo0546	3834	10313	100	52	54	8	46	46	5	59	28	0	69	54	29	15	15	3	77	71	0	0	0	0	0	0	0	0	0	0	0	0	0	0	0	0	0	0	0	0	0	0	0	0	0	0	0.000	0.000	0.000	0.000	0.000	0.000	0.000	0.000	0.000	0.000	0.000	0.000	0.000	0.000	283	1076	60	47	47	0.000	0.000	6	54	0	0	8	39	0	0	100	1	
5	9	3	02: H-05   LM00002256	lmo0549	4084	10313	100	49	49	5	46	46	5	37	10	0	58	46	23	15	15	3	75	72	0	0	0	0	0	0	0	0	0	0	0	0	0	0	0	0	0	0	0	0	0	0	0	0	0	0	0.000	0.000	0.000	0.000	0.000	0.000	0.000	0.000	0.000	0.000	0.000	0.000	0.000	0.000	283	1076	46	34	34	0.000	0.000	3	43	0	0	3	31	0	0	100	1	
5	10	3	02: H-08   LM00000996	lmo0552	4334	10313	100	49	50	7	45	46	5	46	23	0	75	58	29	14	15	4	81	76	0	0	0	0	0	0	0	0	0	0	0	0	0	0	0	0	0	0	0	0	0	0	0	0	0	0	0.000	0.000	0.000	0.000	0.000	0.000	0.000	0.000	0.000	0.000	0.000	0.000	0.000	0.000	283	1076	65	49	49	0.000	0.000	4	61	0	0	5	44	0	0	100	1	
5	11	3	02: H-11   LM00000999	lmo0555	4584	10313	100	463	363	233	46	47	5	88	84	0	684	492	360	14	14	4	88	80	0	0	0	0	0	0	0	0	0	0	0	0	0	0	0	0	0	0	0	0	0	0	0	0	0	0	0.000	0.000	0.000	0.000	0.000	0.000	0.000	0.000	0.000	0.000	0.000	0.000	0.000	0.000	283	1076	1087	795	795	0.000	0.000	417	670	0	0	317	478	0	0	100	1	
5	12	3	02: H-14   LM00000191	lmo0558	4834	10313	100	729	600	365	46	46	6	90	87	0	698	538	347	14	15	8	82	78	0	0	0	0	0	0	0	0	0	0	0	0	0	0	0	0	0	0	0	0	0	0	0	0	0	0	0.000	0.000	0.000	0.000	0.000	0.000	0.000	0.000	0.000	0.000	0.000	0.000	0.000	0.000	283	1076	1367	1078	1078	0.000	0.000	683	684	0	0	554	524	0	0	100	1	
5	13	3	02: H-17   LM00002260	lmo0561	5084	10313	100	47	47	5	45	45	5	24	6	0	61	50	24	13	14	3	84	76	0	0	0	0	0	0	0	0	0	0	0	0	0	0	0	0	0	0	0	0	0	0	0	0	0	0	0.000	0.000	0.000	0.000	0.000	0.000	0.000	0.000	0.000	0.000	0.000	0.000	0.000	0.000	283	1076	50	39	39	0.000	0.000	2	48	0	0	2	37	0	0	100	1	
5	14	3	02: H-20   LM00002262	lmo0564	5334	10313	100	103	94	37	45	46	5	80	75	0	100	83	50	15	16	4	79	73	0	0	0	0	0	0	0	0	0	0	0	0	0	0	0	0	0	0	0	0	0	0	0	0	0	0	0.000	0.000	0.000	0.000	0.000	0.000	0.000	0.000	0.000	0.000	0.000	0.000	0.000	0.000	283	1076	143	117	117	0.000	0.000	58	85	0	0	49	68	0	0	100	1	
5	15	3	02: H-23   LM00002265	lmo0567	5584	10313	100	53	53	8	45	45	5	69	40	0	80	60	35	15	16	3	76	69	0	0	0	0	0	0	0	0	0	0	0	0	0	0	0	0	0	0	0	0	0	0	0	0	0	0	0.000	0.000	0.000	0.000	0.000	0.000	0.000	0.000	0.000	0.000	0.000	0.000	0.000	0.000	283	1076	73	53	53	0.000	0.000	8	65	0	0	8	45	0	0	100	1	
5	16	3	02: L-02   LM00001031	lmo0642	5834	10313	100	206	192	103	45	46	5	81	80	0	270	232	152	15	16	4	81	78	0	0	0	0	0	0	0	0	0	0	0	0	0	0	0	0	0	0	0	0	0	0	0	0	0	0	0.000	0.000	0.000	0.000	0.000	0.000	0.000	0.000	0.000	0.000	0.000	0.000	0.000	0.000	283	1076	416	364	364	0.000	0.000	161	255	0	0	147	217	0	0	100	1	
5	17	3	02: L-05   LM00001034	lmo0645	6084	10313	100	56	55	7	46	46	5	71	51	0	83	70	35	15	16	3	84	80	0	0	0	0	0	0	0	0	0	0	0	0	0	0	0	0	0	0	0	0	0	0	0	0	0	0	0.000	0.000	0.000	0.000	0.000	0.000	0.000	0.000	0.000	0.000	0.000	0.000	0.000	0.000	283	1076	78	64	64	0.000	0.000	10	68	0	0	9	55	0	0	100	1	
5	1	4	02: L-08   LM00001036	lmo0648	2084	10563	100	56	58	11	46	46	5	65	50	0	70	57	34	14	15	4	72	67	0	0	0	0	0	0	0	0	0	0	0	0	0	0	0	0	0	0	0	0	0	0	0	0	0	0	0.000	0.000	0.000	0.000	0.000	0.000	0.000	0.000	0.000	0.000	0.000	0.000	0.000	0.000	283	1076	66	55	55	0.000	0.000	10	56	0	0	12	43	0	0	100	1	
5	2	4	02: L-11   LM00002291	lmo0651	2334	10563	100	56	57	9	46	46	5	71	53	0	65	56	28	15	16	4	78	76	0	0	0	0	0	0	0	0	0	0	0	0	0	0	0	0	0	0	0	0	0	0	0	0	0	0	0.000	0.000	0.000	0.000	0.000	0.000	0.000	0.000	0.000	0.000	0.000	0.000	0.000	0.000	283	1076	60	52	52	0.000	0.000	10	50	0	0	11	41	0	0	100	1	
5	3	4	02: L-14   LM00002293	lmo0654	2584	10563	100	883	650	406	45	45	5	91	83	0	772	554	370	15	15	3	87	81	0	0	0	0	0	0	0	0	0	0	0	0	0	0	0	0	0	0	0	0	0	0	0	0	0	0	0.000	0.000	0.000	0.000	0.000	0.000	0.000	0.000	0.000	0.000	0.000	0.000	0.000	0.000	283	1076	1595	1144	1144	0.000	0.000	838	757	0	0	605	539	0	0	100	1	
5	4	4	02: L-17   LM00002295	lmo0657	2834	10563	100	115	112	51	47	47	5	81	73	0	132	102	63	14	15	6	80	74	0	0	0	0	0	0	0	0	0	0	0	0	0	0	0	0	0	0	0	0	0	0	0	0	0	0	0.000	0.000	0.000	0.000	0.000	0.000	0.000	0.000	0.000	0.000	0.000	0.000	0.000	0.000	283	1076	186	153	153	0.000	0.000	68	118	0	0	65	88	0	0	100	1	
5	5	4	02: L-20   LM00002296	lmo0660	3084	10563	100	49	50	5	47	47	5	28	13	0	67	54	25	15	15	5	76	73	0	0	0	0	0	0	0	0	0	0	0	0	0	0	0	0	0	0	0	0	0	0	0	0	0	0	0.000	0.000	0.000	0.000	0.000	0.000	0.000	0.000	0.000	0.000	0.000	0.000	0.000	0.000	283	1076	54	42	42	0.000	0.000	2	52	0	0	3	39	0	0	100	1	
5	6	4	02: L-23   LM00000215	lmo0663	3334	10563	100	491	407	281	47	47	6	81	76	0	302	239	176	15	17	7	73	68	0	0	0	0	0	0	0	0	0	0	0	0	0	0	0	0	0	0	0	0	0	0	0	0	0	0	0.000	0.000	0.000	0.000	0.000	0.000	0.000	0.000	0.000	0.000	0.000	0.000	0.000	0.000	283	1076	731	584	584	0.000	0.000	444	287	0	0	360	224	0	0	100	1	
5	7	4	02: P-02   LM00002307	lmo0738	3584	10563	100	51	51	6	46	46	4	52	24	0	81	67	35	14	15	4	85	78	0	0	0	0	0	0	0	0	0	0	0	0	0	0	0	0	0	0	0	0	0	0	0	0	0	0	0.000	0.000	0.000	0.000	0.000	0.000	0.000	0.000	0.000	0.000	0.000	0.000	0.000	0.000	283	1076	72	58	58	0.000	0.000	5	67	0	0	5	53	0	0	100	1	
5	8	4	02: P-05   LM00000244	lmo0741	3834	10563	100	48	49	5	45	46	5	36	9	0	66	53	26	14	15	5	79	73	0	0	0	0	0	0	0	0	0	0	0	0	0	0	0	0	0	0	0	0	0	0	0	0	0	0	0.000	0.000	0.000	0.000	0.000	0.000	0.000	0.000	0.000	0.000	0.000	0.000	0.000	0.000	283	1076	55	43	43	0.000	0.000	3	52	0	0	4	39	0	0	100	1	
5	9	4	02: P-08   LM00002309	lmo0744	4084	10563	100	49	50	6	46	47	5	43	17	0	69	55	25	15	15	3	82	77	0	0	0	0	0	0	0	0	0	0	0	0	0	0	0	0	0	0	0	0	0	0	0	0	0	0	0.000	0.000	0.000	0.000	0.000	0.000	0.000	0.000	0.000	0.000	0.000	0.000	0.000	0.000	283	1076	57	44	44	0.000	0.000	3	54	0	0	4	40	0	0	100	1	
5	10	4	02: P-11   LM00002311	lmo0747	4334	10563	100	50	50	5	45	46	5	52	17	0	60	49	22	14	15	3	85	77	0	0	0	0	0	0	0	0	0	0	0	0	0	0	0	0	0	0	0	0	0	0	0	0	0	0	0.000	0.000	0.000	0.000	0.000	0.000	0.000	0.000	0.000	0.000	0.000	0.000	0.000	0.000	283	1076	51	40	40	0.000	0.000	5	46	0	0	5	35	0	0	100	1	
5	11	4	02: P-14   LM00002314	lmo0750	4584	10563	100	49	49	5	46	46	5	42	10	0	52	44	17	14	15	5	84	78	0	0	0	0	0	0	0	0	0	0	0	0	0	0	0	0	0	0	0	0	0	0	0	0	0	0	0.000	0.000	0.000	0.000	0.000	0.000	0.000	0.000	0.000	0.000	0.000	0.000	0.000	0.000	283	1076	41	33	33	0.000	0.000	3	38	0	0	3	30	0	0	100	1	
5	12	4	02: P-17   LM00002317	lmo0753	4834	10563	100	49	50	5	46	46	5	41	15	0	61	48	24	14	14	3	82	76	0	0	0	0	0	0	0	0	0	0	0	0	0	0	0	0	0	0	0	0	0	0	0	0	0	0	0.000	0.000	0.000	0.000	0.000	0.000	0.000	0.000	0.000	0.000	0.000	0.000	0.000	0.000	283	1076	50	38	38	0.000	0.000	3	47	0	0	4	34	0	0	100	1	
5	13	4	02: P-20   LM00000247	lmo0756	5084	10563	100	56	56	8	46	47	5	71	54	0	69	59	26	14	15	3	85	82	0	0	0	0	0	0	0	0	0	0	0	0	0	0	0	0	0	0	0	0	0	0	0	0	0	0	0.000	0.000	0.000	0.000	0.000	0.000	0.000	0.000	0.000	0.000	0.000	0.000	0.000	0.000	283	1076	65	55	55	0.000	0.000	10	55	0	0	10	45	0	0	100	1	
5	14	4	02: P-23   LM00001081	lmo0759	5334	10563	100	93	90	32	46	46	5	83	78	0	180	150	87	15	16	4	85	78	0	0	0	0	0	0	0	0	0	0	0	0	0	0	0	0	0	0	0	0	0	0	0	0	0	0	0.000	0.000	0.000	0.000	0.000	0.000	0.000	0.000	0.000	0.000	0.000	0.000	0.000	0.000	283	1076	212	179	179	0.000	0.000	47	165	0	0	44	135	0	0	100	1	
5	15	4	03: D-02   LM00002330	lmo0830	5584	10563	100	54	55	8	45	46	5	67	40	0	78	65	32	15	15	3	88	81	0	0	0	0	0	0	0	0	0	0	0	0	0	0	0	0	0	0	0	0	0	0	0	0	0	0	0.000	0.000	0.000	0.000	0.000	0.000	0.000	0.000	0.000	0.000	0.000	0.000	0.000	0.000	283	1076	72	60	60	0.000	0.000	9	63	0	0	10	50	0	0	100	1	
5	16	4	03: D-05   LM00002333	lmo0833	5834	10563	100	51	53	11	47	47	5	46	28	0	76	63	30	15	15	3	80	78	0	0	0	0	0	0	0	0	0	0	0	0	0	0	0	0	0	0	0	0	0	0	0	0	0	0	0.000	0.000	0.000	0.000	0.000	0.000	0.000	0.000	0.000	0.000	0.000	0.000	0.000	0.000	283	1076	65	54	54	0.000	0.000	4	61	0	0	6	48	0	0	100	1	
5	17	4	03: D-08   LM00001119	lmo0836	6084	10563	100	51	51	5	47	47	5	35	9	0	70	61	27	15	16	4	87	78	0	0	0	0	0	0	0	0	0	0	0	0	0	0	0	0	0	0	0	0	0	0	0	0	0	0	0.000	0.000	0.000	0.000	0.000	0.000	0.000	0.000	0.000	0.000	0.000	0.000	0.000	0.000	283	1076	59	50	50	0.000	0.000	4	55	0	0	4	46	0	0	100	1	
5	1	5	03: D-11   LM00002337	lmo0839	2084	10813	100	52	53	5	46	47	6	64	16	0	62	51	20	14	15	5	85	82	0	0	0	0	0	0	0	0	0	0	0	0	0	0	0	0	0	0	0	0	0	0	0	0	0	0	0.000	0.000	0.000	0.000	0.000	0.000	0.000	0.000	0.000	0.000	0.000	0.000	0.000	0.000	283	1076	54	44	44	0.000	0.000	6	48	0	0	7	37	0	0	100	1	
5	2	5	03: D-14   LM00002338	lmo0842	2334	10813	100	50	50	5	46	47	5	37	10	0	68	55	25	15	15	4	82	76	0	0	0	0	0	0	0	0	0	0	0	0	0	0	0	0	0	0	0	0	0	0	0	0	0	0	0.000	0.000	0.000	0.000	0.000	0.000	0.000	0.000	0.000	0.000	0.000	0.000	0.000	0.000	283	1076	57	44	44	0.000	0.000	4	53	0	0	4	40	0	0	100	1	
5	3	5	03: D-17   LM00001122	lmo0845	2584	10813	100	62	65	15	46	46	5	79	64	0	76	65	30	15	15	4	81	80	0	0	0	0	0	0	0	0	0	0	0	0	0	0	0	0	0	0	0	0	0	0	0	0	0	0	0.000	0.000	0.000	0.000	0.000	0.000	0.000	0.000	0.000	0.000	0.000	0.000	0.000	0.000	283	1076	77	69	69	0.000	0.000	16	61	0	0	19	50	0	0	100	1	
5	4	5	03: D-20   LM00001125	lmo0848	2834	10813	100	82	79	24	46	46	5	80	75	0	113	90	54	15	15	4	79	76	0	0	0	0	0	0	0	0	0	0	0	0	0	0	0	0	0	0	0	0	0	0	0	0	0	0	0.000	0.000	0.000	0.000	0.000	0.000	0.000	0.000	0.000	0.000	0.000	0.000	0.000	0.000	283	1076	134	108	108	0.000	0.000	36	98	0	0	33	75	0	0	100	1	
5	5	5	03: D-23   LM00001126	lmo0851	3084	10813	100	192	162	78	46	46	5	87	80	0	141	114	68	14	15	5	78	75	0	0	0	0	0	0	0	0	0	0	0	0	0	0	0	0	0	0	0	0	0	0	0	0	0	0	0.000	0.000	0.000	0.000	0.000	0.000	0.000	0.000	0.000	0.000	0.000	0.000	0.000	0.000	283	1076	273	216	216	0.000	0.000	146	127	0	0	116	100	0	0	100	1	
5	6	5	03: H-02   LM00002357	lmo0926	3334	10813	100	51	52	6	47	48	13	10	0	0	54	45	21	15	17	23	65	27	0	0	0	0	0	0	0	0	0	0	0	0	0	0	0	0	0	0	0	0	0	0	0	0	0	0	0.000	0.000	0.000	0.000	0.000	0.000	0.000	0.000	0.000	0.000	0.000	0.000	0.000	0.000	283	1076	43	35	35	0.000	0.000	4	39	0	0	5	30	0	0	100	1	
5	7	5	03: H-05   LM00001163	lmo0929	3584	10813	100	50	50	6	45	46	6	36	11	0	70	55	27	14	15	4	80	72	0	0	0	0	0	0	0	0	0	0	0	0	0	0	0	0	0	0	0	0	0	0	0	0	0	0	0.000	0.000	0.000	0.000	0.000	0.000	0.000	0.000	0.000	0.000	0.000	0.000	0.000	0.000	283	1076	61	46	46	0.000	0.000	5	56	0	0	5	41	0	0	100	1	
5	8	5	03: H-08   LM00000292	lmo0932	3834	10813	100	57	58	10	46	46	5	68	52	0	66	54	26	14	15	6	78	74	0	0	0	0	0	0	0	0	0	0	0	0	0	0	0	0	0	0	0	0	0	0	0	0	0	0	0.000	0.000	0.000	0.000	0.000	0.000	0.000	0.000	0.000	0.000	0.000	0.000	0.000	0.000	283	1076	63	52	52	0.000	0.000	11	52	0	0	12	40	0	0	100	1	
5	9	5	03: H-11   LM00002359	lmo0935	4084	10813	100	130	123	53	46	46	5	83	80	0	162	133	80	15	16	3	87	82	0	0	0	0	0	0	0	0	0	0	0	0	0	0	0	0	0	0	0	0	0	0	0	0	0	0	0.000	0.000	0.000	0.000	0.000	0.000	0.000	0.000	0.000	0.000	0.000	0.000	0.000	0.000	283	1076	231	195	195	0.000	0.000	84	147	0	0	77	118	0	0	100	1	
5	10	5	03: H-14   LM00002360	lmo0938	4334	10813	100	50	51	5	46	46	5	49	19	0	66	54	22	14	14	3	88	84	0	0	0	0	0	0	0	0	0	0	0	0	0	0	0	0	0	0	0	0	0	0	0	0	0	0	0.000	0.000	0.000	0.000	0.000	0.000	0.000	0.000	0.000	0.000	0.000	0.000	0.000	0.000	283	1076	56	45	45	0.000	0.000	4	52	0	0	5	40	0	0	100	1	
5	11	5	03: H-17   LM00002363	lmo0941	4584	10813	100	49	48	4	46	46	6	20	1	0	56	46	22	14	15	4	76	71	0	0	0	0	0	0	0	0	0	0	0	0	0	0	0	0	0	0	0	0	0	0	0	0	0	0	0.000	0.000	0.000	0.000	0.000	0.000	0.000	0.000	0.000	0.000	0.000	0.000	0.000	0.000	283	1076	45	34	34	0.000	0.000	3	42	0	0	2	32	0	0	100	1	
5	12	5	03: H-20   LM00001169	lmo0944	4834	10813	100	400	318	177	45	45	5	93	86	0	393	295	194	14	14	4	85	81	0	0	0	0	0	0	0	0	0	0	0	0	0	0	0	0	0	0	0	0	0	0	0	0	0	0	0.000	0.000	0.000	0.000	0.000	0.000	0.000	0.000	0.000	0.000	0.000	0.000	0.000	0.000	283	1076	734	554	554	0.000	0.000	355	379	0	0	273	281	0	0	100	1	
5	13	5	03: H-23   LM00001172	lmo0947	5084	10813	100	71	72	23	44	45	4	82	75	0	98	81	49	14	15	3	77	73	0	0	0	0	0	0	0	0	0	0	0	0	0	0	0	0	0	0	0	0	0	0	0	0	0	0	0.000	0.000	0.000	0.000	0.000	0.000	0.000	0.000	0.000	0.000	0.000	0.000	0.000	0.000	283	1076	111	95	95	0.000	0.000	27	84	0	0	28	67	0	0	100	1	
5	14	5	03: L-02   LM00001212	lmo1022	5334	10813	100	265	229	142	46	46	5	82	79	0	312	253	175	15	16	4	84	80	0	0	0	0	0	0	0	0	0	0	0	0	0	0	0	0	0	0	0	0	0	0	0	0	0	0	0.000	0.000	0.000	0.000	0.000	0.000	0.000	0.000	0.000	0.000	0.000	0.000	0.000	0.000	283	1076	516	421	421	0.000	0.000	219	297	0	0	183	238	0	0	100	1	
5	15	5	03: L-05   LM00002383	lmo1025	5584	10813	100	56	57	11	46	46	5	68	51	0	68	55	26	15	15	3	86	77	0	0	0	0	0	0	0	0	0	0	0	0	0	0	0	0	0	0	0	0	0	0	0	0	0	0	0.000	0.000	0.000	0.000	0.000	0.000	0.000	0.000	0.000	0.000	0.000	0.000	0.000	0.000	283	1076	63	51	51	0.000	0.000	10	53	0	0	11	40	0	0	100	1	
5	16	5	03: L-08   LM00000311	lmo1028	5834	10813	100	389	389	277	46	46	4	84	77	0	883	775	624	15	16	3	82	77	0	0	0	0	0	0	0	0	0	0	0	0	0	0	0	0	0	0	0	0	0	0	0	0	0	0	0.000	0.000	0.000	0.000	0.000	0.000	0.000	0.000	0.000	0.000	0.000	0.000	0.000	0.000	283	1076	1211	1103	1103	0.000	0.000	343	868	0	0	343	760	0	0	100	1	
5	17	5	03: L-11   LM00002385	lmo1031	6084	10813	100	52	54	8	46	46	5	54	34	0	78	63	32	15	15	3	84	76	0	0	0	0	0	0	0	0	0	0	0	0	0	0	0	0	0	0	0	0	0	0	0	0	0	0	0.000	0.000	0.000	0.000	0.000	0.000	0.000	0.000	0.000	0.000	0.000	0.000	0.000	0.000	283	1076	69	56	56	0.000	0.000	6	63	0	0	8	48	0	0	100	1	
5	1	6	03: L-14   LM00002388	lmo1034	2084	11063	100	51	51	6	46	46	6	41	11	0	77	59	32	15	15	4	73	70	0	0	0	0	0	0	0	0	0	0	0	0	0	0	0	0	0	0	0	0	0	0	0	0	0	0	0.000	0.000	0.000	0.000	0.000	0.000	0.000	0.000	0.000	0.000	0.000	0.000	0.000	0.000	283	1076	67	49	49	0.000	0.000	5	62	0	0	5	44	0	0	100	1	
5	2	6	03: L-17   LM00001217	lmo1037	2334	11063	100	57	58	10	46	46	5	75	59	0	65	56	28	15	15	3	83	76	0	0	0	0	0	0	0	0	0	0	0	0	0	0	0	0	0	0	0	0	0	0	0	0	0	0	0.000	0.000	0.000	0.000	0.000	0.000	0.000	0.000	0.000	0.000	0.000	0.000	0.000	0.000	283	1076	61	53	53	0.000	0.000	11	50	0	0	12	41	0	0	100	1	
5	3	6	03: L-20   LM00000312	lmo1040	2584	11063	100	182	158	74	46	47	5	85	82	0	153	128	75	15	15	4	84	78	0	0	0	0	0	0	0	0	0	0	0	0	0	0	0	0	0	0	0	0	0	0	0	0	0	0	0.000	0.000	0.000	0.000	0.000	0.000	0.000	0.000	0.000	0.000	0.000	0.000	0.000	0.000	283	1076	274	225	225	0.000	0.000	136	138	0	0	112	113	0	0	100	1	
5	4	6	03: L-23   LM00002393	lmo1043	2834	11063	100	131	123	58	45	46	5	89	78	0	153	123	81	14	15	3	78	74	0	0	0	0	0	0	0	0	0	0	0	0	0	0	0	0	0	0	0	0	0	0	0	0	0	0	0.000	0.000	0.000	0.000	0.000	0.000	0.000	0.000	0.000	0.000	0.000	0.000	0.000	0.000	283	1076	225	187	187	0.000	0.000	86	139	0	0	78	109	0	0	100	1	
5	5	6	03: P-02   LM00002445	lmo1118	3084	11063	100	49	49	4	46	46	5	40	6	0	67	51	27	14	15	4	72	68	0	0	0	0	0	0	0	0	0	0	0	0	0	0	0	0	0	0	0	0	0	0	0	0	0	0	0.000	0.000	0.000	0.000	0.000	0.000	0.000	0.000	0.000	0.000	0.000	0.000	0.000	0.000	283	1076	56	40	40	0.000	0.000	3	53	0	0	3	37	0	0	100	1	
5	6	6	03: P-05   LM00002448	lmo1121	3334	11063	100	55	56	11	46	46	5	60	42	0	78	62	32	15	15	3	82	77	0	0	0	0	0	0	0	0	0	0	0	0	0	0	0	0	0	0	0	0	0	0	0	0	0	0	0.000	0.000	0.000	0.000	0.000	0.000	0.000	0.000	0.000	0.000	0.000	0.000	0.000	0.000	283	1076	72	57	57	0.000	0.000	9	63	0	0	10	47	0	0	100	1	
5	7	6	03: P-08   LM00000324	lmo1124	3584	11063	100	50	51	7	46	46	4	50	24	0	48	42	22	15	15	3	75	68	0	0	0	0	0	0	0	0	0	0	0	0	0	0	0	0	0	0	0	0	0	0	0	0	0	0	0.000	0.000	0.000	0.000	0.000	0.000	0.000	0.000	0.000	0.000	0.000	0.000	0.000	0.000	283	1076	37	32	32	0.000	0.000	4	33	0	0	5	27	0	0	100	1	
5	8	6	03: P-11   LM00000326	lmo1127	3834	11063	100	55	57	11	45	46	5	69	53	0	53	46	22	15	15	4	77	73	0	0	0	0	0	0	0	0	0	0	0	0	0	0	0	0	0	0	0	0	0	0	0	0	0	0	0.000	0.000	0.000	0.000	0.000	0.000	0.000	0.000	0.000	0.000	0.000	0.000	0.000	0.000	283	1076	48	43	43	0.000	0.000	10	38	0	0	12	31	0	0	100	1	
5	9	6	03: P-14   LM00000329	lmo1130	4084	11063	100	51	51	5	46	47	6	41	12	0	68	56	24	15	15	3	82	78	0	0	0	0	0	0	0	0	0	0	0	0	0	0	0	0	0	0	0	0	0	0	0	0	0	0	0.000	0.000	0.000	0.000	0.000	0.000	0.000	0.000	0.000	0.000	0.000	0.000	0.000	0.000	283	1076	58	46	46	0.000	0.000	5	53	0	0	5	41	0	0	100	1	
5	10	6	03: P-17   LM00002450	lmo1133	4334	11063	100	48	49	5	45	46	9	21	1	0	58	47	21	14	16	11	73	67	0	0	0	0	0	0	0	0	0	0	0	0	0	0	0	0	0	0	0	0	0	0	0	0	0	0	0.000	0.000	0.000	0.000	0.000	0.000	0.000	0.000	0.000	0.000	0.000	0.000	0.000	0.000	283	1076	47	37	37	0.000	0.000	3	44	0	0	4	33	0	0	100	1	
5	11	6	03: P-20   LM00000332	lmo1136	4584	11063	100	51	52	8	46	46	5	49	28	0	60	47	24	14	15	6	72	67	0	0	0	0	0	0	0	0	0	0	0	0	0	0	0	0	0	0	0	0	0	0	0	0	0	0	0.000	0.000	0.000	0.000	0.000	0.000	0.000	0.000	0.000	0.000	0.000	0.000	0.000	0.000	283	1076	51	39	39	0.000	0.000	5	46	0	0	6	33	0	0	100	1	
5	12	6	03: P-23   LM00002453	lmo1139	4834	11063	100	48	49	5	45	45	5	43	13	0	72	55	30	13	14	3	84	76	0	0	0	0	0	0	0	0	0	0	0	0	0	0	0	0	0	0	0	0	0	0	0	0	0	0	0.000	0.000	0.000	0.000	0.000	0.000	0.000	0.000	0.000	0.000	0.000	0.000	0.000	0.000	283	1076	62	46	46	0.000	0.000	3	59	0	0	4	42	0	0	100	1	
5	13	6	04: D-02   LM00000348	lmo1210	5084	11063	100	49	50	9	46	46	5	39	15	0	67	55	29	14	15	4	77	73	0	0	0	0	0	0	0	0	0	0	0	0	0	0	0	0	0	0	0	0	0	0	0	0	0	0	0.000	0.000	0.000	0.000	0.000	0.000	0.000	0.000	0.000	0.000	0.000	0.000	0.000	0.000	283	1076	56	45	45	0.000	0.000	3	53	0	0	4	41	0	0	100	1	
5	14	6	04: D-05   LM00002469	lmo1213	5334	11063	100	79	79	23	46	46	6	84	78	0	84	76	37	15	17	6	81	78	0	0	0	0	0	0	0	0	0	0	0	0	0	0	0	0	0	0	0	0	0	0	0	0	0	0	0.000	0.000	0.000	0.000	0.000	0.000	0.000	0.000	0.000	0.000	0.000	0.000	0.000	0.000	283	1076	102	94	94	0.000	0.000	33	69	0	0	33	61	0	0	100	1	
5	15	6	04: D-08   LM00001276	lmo1216	5584	11063	100	53	53	7	46	46	5	67	34	0	79	66	30	15	16	8	79	76	0	0	0	0	0	0	0	0	0	0	0	0	0	0	0	0	0	0	0	0	0	0	0	0	0	0	0.000	0.000	0.000	0.000	0.000	0.000	0.000	0.000	0.000	0.000	0.000	0.000	0.000	0.000	283	1076	71	58	58	0.000	0.000	7	64	0	0	7	51	0	0	100	1	
5	16	6	04: D-11   LM00002471	lmo1219	5834	11063	100	98	94	35	46	46	4	80	77	0	101	85	50	15	16	3	87	79	0	0	0	0	0	0	0	0	0	0	0	0	0	0	0	0	0	0	0	0	0	0	0	0	0	0	0.000	0.000	0.000	0.000	0.000	0.000	0.000	0.000	0.000	0.000	0.000	0.000	0.000	0.000	283	1076	138	118	118	0.000	0.000	52	86	0	0	48	70	0	0	100	1	
5	17	6	04: D-14   LM00001278	lmo1222	6084	11063	100	97	96	36	45	46	5	90	79	0	131	122	73	15	16	4	87	82	0	0	0	0	0	0	0	0	0	0	0	0	0	0	0	0	0	0	0	0	0	0	0	0	0	0	0.000	0.000	0.000	0.000	0.000	0.000	0.000	0.000	0.000	0.000	0.000	0.000	0.000	0.000	283	1076	168	158	158	0.000	0.000	52	116	0	0	51	107	0	0	100	1	
5	1	7	04: D-17   LM00001280	lmo1225	2084	11313	100	295	238	140	45	46	5	86	79	0	299	228	160	15	15	3	82	78	0	0	0	0	0	0	0	0	0	0	0	0	0	0	0	0	0	0	0	0	0	0	0	0	0	0	0.000	0.000	0.000	0.000	0.000	0.000	0.000	0.000	0.000	0.000	0.000	0.000	0.000	0.000	283	1076	534	406	406	0.000	0.000	250	284	0	0	193	213	0	0	100	1	
5	2	7	04: D-20   LM00001282	lmo1228	2334	11313	100	74	70	19	46	47	5	77	73	0	103	81	47	15	15	3	83	77	0	0	0	0	0	0	0	0	0	0	0	0	0	0	0	0	0	0	0	0	0	0	0	0	0	0	0.000	0.000	0.000	0.000	0.000	0.000	0.000	0.000	0.000	0.000	0.000	0.000	0.000	0.000	283	1076	116	90	90	0.000	0.000	28	88	0	0	24	66	0	0	100	1	
5	3	7	04: D-23   LM00001284	lmo1231	2584	11313	100	70	73	21	45	46	5	82	71	0	104	86	52	15	15	3	84	73	0	0	0	0	0	0	0	0	0	0	0	0	0	0	0	0	0	0	0	0	0	0	0	0	0	0	0.000	0.000	0.000	0.000	0.000	0.000	0.000	0.000	0.000	0.000	0.000	0.000	0.000	0.000	283	1076	114	99	99	0.000	0.000	25	89	0	0	28	71	0	0	100	1	
5	4	7	04: H-02   LM00001323	lmo1306	2834	11313	100	200	166	82	46	46	6	79	76	0	348	255	172	15	16	6	77	74	0	0	0	0	0	0	0	0	0	0	0	0	0	0	0	0	0	0	0	0	0	0	0	0	0	0	0.000	0.000	0.000	0.000	0.000	0.000	0.000	0.000	0.000	0.000	0.000	0.000	0.000	0.000	283	1076	487	360	360	0.000	0.000	154	333	0	0	120	240	0	0	100	1	
5	5	7	04: H-05   LM00001324	lmo1309	3084	11313	100	134	120	60	47	47	5	77	69	0	105	88	58	14	15	4	80	73	0	0	0	0	0	0	0	0	0	0	0	0	0	0	0	0	0	0	0	0	0	0	0	0	0	0	0.000	0.000	0.000	0.000	0.000	0.000	0.000	0.000	0.000	0.000	0.000	0.000	0.000	0.000	283	1076	178	147	147	0.000	0.000	87	91	0	0	73	74	0	0	100	1	
5	6	7	04: H-08   LM00002494	lmo1312	3334	11313	100	52	52	7	46	47	4	59	32	0	60	48	23	14	14	2	81	76	0	0	0	0	0	0	0	0	0	0	0	0	0	0	0	0	0	0	0	0	0	0	0	0	0	0	0.000	0.000	0.000	0.000	0.000	0.000	0.000	0.000	0.000	0.000	0.000	0.000	0.000	0.000	283	1076	52	40	40	0.000	0.000	6	46	0	0	6	34	0	0	100	1	
5	7	7	04: H-11   LM00000376	lmo1315	3584	11313	100	182	162	88	46	46	5	82	77	0	116	102	67	15	15	3	79	75	0	0	0	0	0	0	0	0	0	0	0	0	0	0	0	0	0	0	0	0	0	0	0	0	0	0	0.000	0.000	0.000	0.000	0.000	0.000	0.000	0.000	0.000	0.000	0.000	0.000	0.000	0.000	283	1076	237	203	203	0.000	0.000	136	101	0	0	116	87	0	0	100	1	
5	8	7	04: H-14   LM00001325	lmo1318	3834	11313	100	300	244	130	47	47	5	86	82	0	308	236	150	15	16	4	82	78	0	0	0	0	0	0	0	0	0	0	0	0	0	0	0	0	0	0	0	0	0	0	0	0	0	0	0.000	0.000	0.000	0.000	0.000	0.000	0.000	0.000	0.000	0.000	0.000	0.000	0.000	0.000	283	1076	546	418	418	0.000	0.000	253	293	0	0	197	221	0	0	100	1	
5	9	7	04: H-17   LM00001328	lmo1321	4084	11313	100	559	500	321	45	46	5	91	83	0	909	725	497	15	15	3	84	82	0	0	0	0	0	0	0	0	0	0	0	0	0	0	0	0	0	0	0	0	0	0	0	0	0	0	0.000	0.000	0.000	0.000	0.000	0.000	0.000	0.000	0.000	0.000	0.000	0.000	0.000	0.000	283	1076	1408	1165	1165	0.000	0.000	514	894	0	0	455	710	0	0	100	1	
5	10	7	04: H-20   LM00001330	lmo1324	4334	11313	100	879	739	389	46	46	5	93	90	0	1304	1155	687	14	15	4	94	90	0	0	0	0	0	0	0	0	0	0	0	0	0	0	0	0	0	0	0	0	0	0	0	0	0	0	0.000	0.000	0.000	0.000	0.000	0.000	0.000	0.000	0.000	0.000	0.000	0.000	0.000	0.000	283	1076	2123	1834	1834	0.000	0.000	833	1290	0	0	693	1141	0	0	100	1	
5	11	7	04: H-23   LM00000381	lmo1327	4584	11313	100	69	67	19	45	45	5	72	65	0	111	89	60	14	14	3	76	73	0	0	0	0	0	0	0	0	0	0	0	0	0	0	0	0	0	0	0	0	0	0	0	0	0	0	0.000	0.000	0.000	0.000	0.000	0.000	0.000	0.000	0.000	0.000	0.000	0.000	0.000	0.000	283	1076	121	97	97	0.000	0.000	24	97	0	0	22	75	0	0	100	1	
5	12	7	04: L-02   LM00001374	lmo1402	4834	11313	100	50	51	7	45	45	4	54	36	0	68	53	28	14	14	4	76	70	0	0	0	0	0	0	0	0	0	0	0	0	0	0	0	0	0	0	0	0	0	0	0	0	0	0	0.000	0.000	0.000	0.000	0.000	0.000	0.000	0.000	0.000	0.000	0.000	0.000	0.000	0.000	283	1076	59	45	45	0.000	0.000	5	54	0	0	6	39	0	0	100	1	
5	13	7	04: L-05   LM00002512	lmo1405	5084	11313	100	49	50	5	45	45	4	50	26	0	60	50	22	13	14	3	90	81	0	0	0	0	0	0	0	0	0	0	0	0	0	0	0	0	0	0	0	0	0	0	0	0	0	0	0.000	0.000	0.000	0.000	0.000	0.000	0.000	0.000	0.000	0.000	0.000	0.000	0.000	0.000	283	1076	51	42	42	0.000	0.000	4	47	0	0	5	37	0	0	100	1	
5	14	7	04: L-08   LM00001378	lmo1408	5334	11313	100	51	52	6	47	48	6	34	8	0	65	54	25	15	17	7	77	71	0	0	0	0	0	0	0	0	0	0	0	0	0	0	0	0	0	0	0	0	0	0	0	0	0	0	0.000	0.000	0.000	0.000	0.000	0.000	0.000	0.000	0.000	0.000	0.000	0.000	0.000	0.000	283	1076	54	44	44	0.000	0.000	4	50	0	0	5	39	0	0	100	1	
5	15	7	04: L-11   LM00001381	lmo1411	5584	11313	100	103	95	34	46	46	5	80	76	0	79	67	34	16	16	4	81	76	0	0	0	0	0	0	0	0	0	0	0	0	0	0	0	0	0	0	0	0	0	0	0	0	0	0	0.000	0.000	0.000	0.000	0.000	0.000	0.000	0.000	0.000	0.000	0.000	0.000	0.000	0.000	283	1076	120	100	100	0.000	0.000	57	63	0	0	49	51	0	0	100	1	
5	16	7	04: L-14   LM00001382	lmo1414	5834	11313	100	68	69	20	45	45	4	81	76	0	79	65	34	15	15	3	80	76	0	0	0	0	0	0	0	0	0	0	0	0	0	0	0	0	0	0	0	0	0	0	0	0	0	0	0.000	0.000	0.000	0.000	0.000	0.000	0.000	0.000	0.000	0.000	0.000	0.000	0.000	0.000	283	1076	87	74	74	0.000	0.000	23	64	0	0	24	50	0	0	100	1	
5	17	7	04: L-17   LM00001385	lmo1417	6084	11313	100	51	51	6	46	46	5	54	27	0	73	64	27	15	16	3	87	83	0	0	0	0	0	0	0	0	0	0	0	0	0	0	0	0	0	0	0	0	0	0	0	0	0	0	0.000	0.000	0.000	0.000	0.000	0.000	0.000	0.000	0.000	0.000	0.000	0.000	0.000	0.000	283	1076	63	54	54	0.000	0.000	5	58	0	0	5	49	0	0	100	1	
5	1	8	04: L-20   LM00001388	lmo1420	2084	11563	100	86	82	27	46	46	4	78	73	0	99	78	44	14	15	3	77	73	0	0	0	0	0	0	0	0	0	0	0	0	0	0	0	0	0	0	0	0	0	0	0	0	0	0	0.000	0.000	0.000	0.000	0.000	0.000	0.000	0.000	0.000	0.000	0.000	0.000	0.000	0.000	283	1076	125	100	100	0.000	0.000	40	85	0	0	36	64	0	0	100	1	
5	2	8	04: L-23   LM00001391	lmo1423	2334	11563	100	667	509	340	47	47	6	87	81	0	397	307	219	15	16	4	84	80	0	0	0	0	0	0	0	0	0	0	0	0	0	0	0	0	0	0	0	0	0	0	0	0	0	0	0.000	0.000	0.000	0.000	0.000	0.000	0.000	0.000	0.000	0.000	0.000	0.000	0.000	0.000	283	1076	1002	754	754	0.000	0.000	620	382	0	0	462	292	0	0	100	1	
5	3	8	04: P-02   LM00002530	lmo1498	2584	11563	100	53	53	7	46	48	7	52	17	0	70	53	30	15	16	7	67	64	0	0	0	0	0	0	0	0	0	0	0	0	0	0	0	0	0	0	0	0	0	0	0	0	0	0	0.000	0.000	0.000	0.000	0.000	0.000	0.000	0.000	0.000	0.000	0.000	0.000	0.000	0.000	283	1076	62	45	45	0.000	0.000	7	55	0	0	7	38	0	0	100	1	
5	4	8	04: P-05   LM00000415	lmo1501	2834	11563	100	47	48	5	46	46	5	28	7	0	16	17	4	14	15	3	42	26	0	0	0	0	0	0	0	0	0	0	0	0	0	0	0	0	0	0	0	0	0	0	0	0	0	0	0.000	0.000	0.000	0.000	0.000	0.000	0.000	0.000	0.000	0.000	0.000	0.000	0.000	0.000	283	1076	3	5	5	0.000	0.000	1	2	0	0	2	3	0	0	100	1	
5	5	8	04: P-08   LM00001433	lmo1504	3084	11563	100	123	115	52	46	47	5	82	76	0	137	117	75	14	14	4	82	74	0	0	0	0	0	0	0	0	0	0	0	0	0	0	0	0	0	0	0	0	0	0	0	0	0	0	0.000	0.000	0.000	0.000	0.000	0.000	0.000	0.000	0.000	0.000	0.000	0.000	0.000	0.000	283	1076	200	172	172	0.000	0.000	77	123	0	0	69	103	0	0	100	1	
5	6	8	04: P-11   LM00001436	lmo1507	3334	11563	100	48	48	5	46	47	6	12	2	0	61	49	23	14	15	6	78	73	0	0	0	0	0	0	0	0	0	0	0	0	0	0	0	0	0	0	0	0	0	0	0	0	0	0	0.000	0.000	0.000	0.000	0.000	0.000	0.000	0.000	0.000	0.000	0.000	0.000	0.000	0.000	283	1076	49	37	37	0.000	0.000	2	47	0	0	2	35	0	0	100	1	
5	7	8	04: P-14   LM00001439	lmo1510	3584	11563	100	88	81	26	45	46	5	80	73	0	83	67	38	14	15	3	83	75	0	0	0	0	0	0	0	0	0	0	0	0	0	0	0	0	0	0	0	0	0	0	0	0	0	0	0.000	0.000	0.000	0.000	0.000	0.000	0.000	0.000	0.000	0.000	0.000	0.000	0.000	0.000	283	1076	112	89	89	0.000	0.000	43	69	0	0	36	53	0	0	100	1	
5	8	8	04: P-17   LM00000418	lmo1513	3834	11563	100	55	55	8	45	45	5	71	52	0	69	57	29	14	15	3	83	78	0	0	0	0	0	0	0	0	0	0	0	0	0	0	0	0	0	0	0	0	0	0	0	0	0	0	0.000	0.000	0.000	0.000	0.000	0.000	0.000	0.000	0.000	0.000	0.000	0.000	0.000	0.000	283	1076	65	53	53	0.000	0.000	10	55	0	0	10	43	0	0	100	1	
5	9	8	04: P-20   LM00001444	lmo1516	4084	11563	100	65	65	14	46	47	6	80	72	0	180	149	89	14	15	4	81	78	0	0	0	0	0	0	0	0	0	0	0	0	0	0	0	0	0	0	0	0	0	0	0	0	0	0	0.000	0.000	0.000	0.000	0.000	0.000	0.000	0.000	0.000	0.000	0.000	0.000	0.000	0.000	283	1076	185	154	154	0.000	0.000	19	166	0	0	19	135	0	0	100	1	
5	10	8	04: P-23   LM00001445	lmo1519	4334	11563	100	187	167	84	46	46	5	81	76	0	169	131	85	14	15	3	77	74	0	0	0	0	0	0	0	0	0	0	0	0	0	0	0	0	0	0	0	0	0	0	0	0	0	0	0.000	0.000	0.000	0.000	0.000	0.000	0.000	0.000	0.000	0.000	0.000	0.000	0.000	0.000	283	1076	296	238	238	0.000	0.000	141	155	0	0	121	117	0	0	100	1	
5	11	8	05: D-02   LM00001482	lmo1590	4584	11563	100	50	54	18	45	45	5	45	24	0	64	55	32	14	14	3	84	81	0	0	0	0	0	0	0	0	0	0	0	0	0	0	0	0	0	0	0	0	0	0	0	0	0	0	0.000	0.000	0.000	0.000	0.000	0.000	0.000	0.000	0.000	0.000	0.000	0.000	0.000	0.000	283	1076	55	50	50	0.000	0.000	5	50	0	0	9	41	0	0	100	1	
5	12	8	05: D-05   LM00002542	lmo1593	4834	11563	100	50	49	5	44	45	4	57	32	0	55	45	18	14	14	4	86	78	0	0	0	0	0	0	0	0	0	0	0	0	0	0	0	0	0	0	0	0	0	0	0	0	0	0	0.000	0.000	0.000	0.000	0.000	0.000	0.000	0.000	0.000	0.000	0.000	0.000	0.000	0.000	283	1076	47	36	36	0.000	0.000	6	41	0	0	5	31	0	0	100	1	
5	13	8	05: D-08   LM00000444	lmo1596	5084	11563	100	111	98	42	45	45	4	78	70	0	223	165	121	14	14	3	78	70	0	0	0	0	0	0	0	0	0	0	0	0	0	0	0	0	0	0	0	0	0	0	0	0	0	0	0.000	0.000	0.000	0.000	0.000	0.000	0.000	0.000	0.000	0.000	0.000	0.000	0.000	0.000	283	1076	275	204	204	0.000	0.000	66	209	0	0	53	151	0	0	100	1	
5	14	8	05: D-11   LM00001487	lmo1599	5334	11563	100	256	234	120	46	47	6	87	83	0	380	314	191	15	16	6	81	79	0	0	0	0	0	0	0	0	0	0	0	0	0	0	0	0	0	0	0	0	0	0	0	0	0	0	0.000	0.000	0.000	0.000	0.000	0.000	0.000	0.000	0.000	0.000	0.000	0.000	0.000	0.000	283	1076	575	487	487	0.000	0.000	210	365	0	0	188	299	0	0	100	1	
5	15	8	05: D-14   LM00000447	lmo1602	5584	11563	100	2858	2627	1772	46	47	6	99	97	0	3067	2735	1883	16	17	8	92	87	0	0	0	0	0	0	0	0	0	0	0	0	0	0	0	0	0	0	0	0	0	0	0	0	0	0	0.000	0.000	0.000	0.000	0.000	0.000	0.000	0.000	0.000	0.000	0.000	0.000	0.000	0.000	283	1076	5863	5300	5300	0.000	0.000	2812	3051	0	0	2581	2719	0	0	100	1	
5	16	8	05: D-17   LM00000448	lmo1605	5834	11563	100	159	159	78	46	46	5	86	83	0	117	106	58	15	16	4	83	79	0	0	0	0	0	0	0	0	0	0	0	0	0	0	0	0	0	0	0	0	0	0	0	0	0	0	0.000	0.000	0.000	0.000	0.000	0.000	0.000	0.000	0.000	0.000	0.000	0.000	0.000	0.000	283	1076	215	204	204	0.000	0.000	113	102	0	0	113	91	0	0	100	1	
5	17	8	05: D-20   LM00002546	lmo1608	6084	11563	100	84	83	26	47	47	5	81	73	0	132	116	70	15	16	4	82	77	0	0	0	0	0	0	0	0	0	0	0	0	0	0	0	0	0	0	0	0	0	0	0	0	0	0	0.000	0.000	0.000	0.000	0.000	0.000	0.000	0.000	0.000	0.000	0.000	0.000	0.000	0.000	283	1076	154	137	137	0.000	0.000	37	117	0	0	36	101	0	0	100	1	
5	1	9	05: D-23   LM00001492	lmo1611	2084	11813	100	196	169	90	45	45	4	84	81	0	304	234	162	14	14	2	86	83	0	0	0	0	0	0	0	0	0	0	0	0	0	0	0	0	0	0	0	0	0	0	0	0	0	0	0.000	0.000	0.000	0.000	0.000	0.000	0.000	0.000	0.000	0.000	0.000	0.000	0.000	0.000	283	1076	441	344	344	0.000	0.000	151	290	0	0	124	220	0	0	100	1	
5	2	9	05: H-02   LM00001540	lmo1686	2334	11813	100	234	201	104	45	45	5	90	84	0	148	117	71	15	15	3	84	79	0	0	0	0	0	0	0	0	0	0	0	0	0	0	0	0	0	0	0	0	0	0	0	0	0	0	0.000	0.000	0.000	0.000	0.000	0.000	0.000	0.000	0.000	0.000	0.000	0.000	0.000	0.000	283	1076	322	258	258	0.000	0.000	189	133	0	0	156	102	0	0	100	1	
5	3	9	05: H-05   LM00001542	lmo1689	2584	11813	100	50	51	6	46	46	5	46	26	0	65	53	28	15	15	3	81	76	0	0	0	0	0	0	0	0	0	0	0	0	0	0	0	0	0	0	0	0	0	0	0	0	0	0	0.000	0.000	0.000	0.000	0.000	0.000	0.000	0.000	0.000	0.000	0.000	0.000	0.000	0.000	283	1076	54	43	43	0.000	0.000	4	50	0	0	5	38	0	0	100	1	
5	4	9	05: H-08   LM00001545	lmo1692	2834	11813	100	164	142	66	46	46	5	87	79	0	108	88	48	14	15	4	85	80	0	0	0	0	0	0	0	0	0	0	0	0	0	0	0	0	0	0	0	0	0	0	0	0	0	0	0.000	0.000	0.000	0.000	0.000	0.000	0.000	0.000	0.000	0.000	0.000	0.000	0.000	0.000	283	1076	212	170	170	0.000	0.000	118	94	0	0	96	74	0	0	100	1	
5	5	9	05: H-11   LM00001547	lmo1695	3084	11813	100	53	53	8	45	46	5	71	43	0	62	51	21	14	14	3	89	85	0	0	0	0	0	0	0	0	0	0	0	0	0	0	0	0	0	0	0	0	0	0	0	0	0	0	0.000	0.000	0.000	0.000	0.000	0.000	0.000	0.000	0.000	0.000	0.000	0.000	0.000	0.000	283	1076	56	45	45	0.000	0.000	8	48	0	0	8	37	0	0	100	1	
5	6	9	05: H-14   LM00001549	lmo1698	3334	11813	100	52	51	6	46	46	5	55	18	0	49	41	18	14	15	3	80	76	0	0	0	0	0	0	0	0	0	0	0	0	0	0	0	0	0	0	0	0	0	0	0	0	0	0	0.000	0.000	0.000	0.000	0.000	0.000	0.000	0.000	0.000	0.000	0.000	0.000	0.000	0.000	283	1076	41	32	32	0.000	0.000	6	35	0	0	5	27	0	0	100	1	
5	7	9	05: H-17   LM00002567	lmo1701	3584	11813	100	48	49	6	46	47	5	29	12	0	51	42	19	15	15	4	79	69	0	0	0	0	0	0	0	0	0	0	0	0	0	0	0	0	0	0	0	0	0	0	0	0	0	0	0.000	0.000	0.000	0.000	0.000	0.000	0.000	0.000	0.000	0.000	0.000	0.000	0.000	0.000	283	1076	38	30	30	0.000	0.000	2	36	0	0	3	27	0	0	100	1	
5	8	9	05: H-20   LM00000463	lmo1704	3834	11813	100	248	219	106	46	46	5	95	92	0	188	155	82	14	15	6	87	83	0	0	0	0	0	0	0	0	0	0	0	0	0	0	0	0	0	0	0	0	0	0	0	0	0	0	0.000	0.000	0.000	0.000	0.000	0.000	0.000	0.000	0.000	0.000	0.000	0.000	0.000	0.000	283	1076	376	314	314	0.000	0.000	202	174	0	0	173	141	0	0	100	1	
5	9	9	05: H-23   LM00001553	lmo1707	4084	11813	100	51	51	5	46	46	5	53	20	0	60	51	20	14	15	3	89	84	0	0	0	0	0	0	0	0	0	0	0	0	0	0	0	0	0	0	0	0	0	0	0	0	0	0	0.000	0.000	0.000	0.000	0.000	0.000	0.000	0.000	0.000	0.000	0.000	0.000	0.000	0.000	283	1076	51	42	42	0.000	0.000	5	46	0	0	5	37	0	0	100	1	
5	10	9	05: L-02   LM00001596	lmo1782	4334	11813	100	157	131	56	46	46	5	88	82	0	137	113	66	14	15	4	84	79	0	0	0	0	0	0	0	0	0	0	0	0	0	0	0	0	0	0	0	0	0	0	0	0	0	0	0.000	0.000	0.000	0.000	0.000	0.000	0.000	0.000	0.000	0.000	0.000	0.000	0.000	0.000	283	1076	234	184	184	0.000	0.000	111	123	0	0	85	99	0	0	100	1	
5	11	9	05: L-05   LM00000484	lmo1785	4584	11813	100	3233	2584	1510	46	46	6	99	98	0	4564	3528	2104	14	15	5	95	93	0	0	0	0	0	0	0	0	0	0	0	0	0	0	0	0	0	0	0	0	0	0	0	0	0	0	0.000	0.000	0.000	0.000	0.000	0.000	0.000	0.000	0.000	0.000	0.000	0.000	0.000	0.000	283	1076	7737	6052	6052	0.000	0.000	3187	4550	0	0	2538	3514	0	0	100	1	
5	12	9	05: L-08   LM00001598	lmo1788	4834	11813	100	52	53	8	45	45	5	64	36	0	48	39	18	14	14	3	75	72	0	0	0	0	0	0	0	0	0	0	0	0	0	0	0	0	0	0	0	0	0	0	0	0	0	0	0.000	0.000	0.000	0.000	0.000	0.000	0.000	0.000	0.000	0.000	0.000	0.000	0.000	0.000	283	1076	41	33	33	0.000	0.000	7	34	0	0	8	25	0	0	100	1	
5	13	9	05: L-11   LM00001600	lmo1791	5084	11813	100	788	632	407	45	46	5	92	84	0	811	634	432	13	14	3	89	84	0	0	0	0	0	0	0	0	0	0	0	0	0	0	0	0	0	0	0	0	0	0	0	0	0	0	0.000	0.000	0.000	0.000	0.000	0.000	0.000	0.000	0.000	0.000	0.000	0.000	0.000	0.000	283	1076	1541	1208	1208	0.000	0.000	743	798	0	0	587	621	0	0	100	1	
5	14	9	05: L-14   LM00001603	lmo1794	5334	11813	100	51	51	6	46	46	5	55	24	0	67	54	25	14	15	4	83	75	0	0	0	0	0	0	0	0	0	0	0	0	0	0	0	0	0	0	0	0	0	0	0	0	0	0	0.000	0.000	0.000	0.000	0.000	0.000	0.000	0.000	0.000	0.000	0.000	0.000	0.000	0.000	283	1076	58	45	45	0.000	0.000	5	53	0	0	5	40	0	0	100	1	
5	15	9	05: L-17   LM00000487	lmo1797	5584	11813	100	3372	2978	1729	46	46	5	98	95	0	5281	4383	2689	15	15	3	95	93	0	0	0	0	0	0	0	0	0	0	0	0	0	0	0	0	0	0	0	0	0	0	0	0	0	0	0.000	0.000	0.000	0.000	0.000	0.000	0.000	0.000	0.000	0.000	0.000	0.000	0.000	0.000	283	1076	8592	7300	7300	0.000	0.000	3326	5266	0	0	2932	4368	0	0	100	1	
5	16	9	05: L-20   LM00001607	lmo1800	5834	11813	100	50	51	7	46	46	5	43	20	0	62	52	24	15	15	3	80	77	0	0	0	0	0	0	0	0	0	0	0	0	0	0	0	0	0	0	0	0	0	0	0	0	0	0	0.000	0.000	0.000	0.000	0.000	0.000	0.000	0.000	0.000	0.000	0.000	0.000	0.000	0.000	283	1076	51	42	42	0.000	0.000	4	47	0	0	5	37	0	0	100	1	
5	17	9	05: L-23   LM00001609	lmo1803	6084	11813	100	154	144	63	45	46	5	85	82	0	168	143	84	15	15	3	85	83	0	0	0	0	0	0	0	0	0	0	0	0	0	0	0	0	0	0	0	0	0	0	0	0	0	0	0.000	0.000	0.000	0.000	0.000	0.000	0.000	0.000	0.000	0.000	0.000	0.000	0.000	0.000	283	1076	262	227	227	0.000	0.000	109	153	0	0	99	128	0	0	100	1	
5	1	10	05: P-02   LM00001658	lmo1878	2084	12063	100	175	151	76	45	45	4	88	84	0	111	90	57	14	14	2	81	76	0	0	0	0	0	0	0	0	0	0	0	0	0	0	0	0	0	0	0	0	0	0	0	0	0	0	0.000	0.000	0.000	0.000	0.000	0.000	0.000	0.000	0.000	0.000	0.000	0.000	0.000	0.000	283	1076	227	182	182	0.000	0.000	130	97	0	0	106	76	0	0	100	1	
5	2	10	05: P-05   LM00001660	lmo1881	2334	12063	100	175	150	74	46	46	5	83	78	0	167	127	79	15	15	3	81	75	0	0	0	0	0	0	0	0	0	0	0	0	0	0	0	0	0	0	0	0	0	0	0	0	0	0	0.000	0.000	0.000	0.000	0.000	0.000	0.000	0.000	0.000	0.000	0.000	0.000	0.000	0.000	283	1076	281	216	216	0.000	0.000	129	152	0	0	104	112	0	0	100	1	
5	3	10	05: P-08   LM00001661	lmo1884	2584	12063	100	209	181	89	46	46	5	86	79	0	98	85	46	14	15	3	90	83	0	0	0	0	0	0	0	0	0	0	0	0	0	0	0	0	0	0	0	0	0	0	0	0	0	0	0.000	0.000	0.000	0.000	0.000	0.000	0.000	0.000	0.000	0.000	0.000	0.000	0.000	0.000	283	1076	247	206	206	0.000	0.000	163	84	0	0	135	71	0	0	100	1	
5	4	10	05: P-11   LM00001664	lmo1887	2834	12063	100	151	127	55	46	46	4	87	81	0	146	122	78	15	15	4	81	76	0	0	0	0	0	0	0	0	0	0	0	0	0	0	0	0	0	0	0	0	0	0	0	0	0	0	0.000	0.000	0.000	0.000	0.000	0.000	0.000	0.000	0.000	0.000	0.000	0.000	0.000	0.000	283	1076	236	188	188	0.000	0.000	105	131	0	0	81	107	0	0	100	1	
5	5	10	05: P-14   LM00002593	lmo1890	3084	12063	100	98	92	36	46	47	5	77	71	0	112	91	56	14	14	3	82	75	0	0	0	0	0	0	0	0	0	0	0	0	0	0	0	0	0	0	0	0	0	0	0	0	0	0	0.000	0.000	0.000	0.000	0.000	0.000	0.000	0.000	0.000	0.000	0.000	0.000	0.000	0.000	283	1076	150	123	123	0.000	0.000	52	98	0	0	46	77	0	0	100	1	
5	6	10	05: P-17   LM00002594	lmo1893	3334	12063	100	170	145	65	46	46	5	88	82	0	163	127	74	14	15	3	84	79	0	0	0	0	0	0	0	0	0	0	0	0	0	0	0	0	0	0	0	0	0	0	0	0	0	0	0.000	0.000	0.000	0.000	0.000	0.000	0.000	0.000	0.000	0.000	0.000	0.000	0.000	0.000	283	1076	273	212	212	0.000	0.000	124	149	0	0	99	113	0	0	100	1	
5	7	10	05: P-20   LM00000508	lmo1896	3584	12063	100	405	317	176	46	46	5	89	84	0	397	303	193	15	16	4	82	78	0	0	0	0	0	0	0	0	0	0	0	0	0	0	0	0	0	0	0	0	0	0	0	0	0	0	0.000	0.000	0.000	0.000	0.000	0.000	0.000	0.000	0.000	0.000	0.000	0.000	0.000	0.000	283	1076	741	559	559	0.000	0.000	359	382	0	0	271	288	0	0	100	1	
5	8	10	05: P-23   LM00001667	lmo1899	3834	12063	100	160	144	66	46	46	5	88	82	0	144	118	70	14	15	3	82	79	0	0	0	0	0	0	0	0	0	0	0	0	0	0	0	0	0	0	0	0	0	0	0	0	0	0	0.000	0.000	0.000	0.000	0.000	0.000	0.000	0.000	0.000	0.000	0.000	0.000	0.000	0.000	283	1076	244	202	202	0.000	0.000	114	130	0	0	98	104	0	0	100	1	
5	9	10	06: D-02   LM00002610	lmo1970	4084	12063	100	50	51	5	46	46	6	43	8	0	55	45	19	14	16	7	77	73	0	0	0	0	0	0	0	0	0	0	0	0	0	0	0	0	0	0	0	0	0	0	0	0	0	0	0.000	0.000	0.000	0.000	0.000	0.000	0.000	0.000	0.000	0.000	0.000	0.000	0.000	0.000	283	1076	45	36	36	0.000	0.000	4	41	0	0	5	31	0	0	100	1	
5	10	10	06: D-05   LM00002613	lmo1973	4334	12063	100	47	48	5	46	46	5	24	6	0	62	50	22	14	15	4	81	77	0	0	0	0	0	0	0	0	0	0	0	0	0	0	0	0	0	0	0	0	0	0	0	0	0	0	0.000	0.000	0.000	0.000	0.000	0.000	0.000	0.000	0.000	0.000	0.000	0.000	0.000	0.000	283	1076	49	38	38	0.000	0.000	1	48	0	0	2	36	0	0	100	1	
5	11	10	06: D-08   LM00000529	lmo1976	4584	12063	100	72	71	19	45	46	5	81	75	0	65	55	25	14	15	4	81	77	0	0	0	0	0	0	0	0	0	0	0	0	0	0	0	0	0	0	0	0	0	0	0	0	0	0	0.000	0.000	0.000	0.000	0.000	0.000	0.000	0.000	0.000	0.000	0.000	0.000	0.000	0.000	283	1076	78	67	67	0.000	0.000	27	51	0	0	26	41	0	0	100	1	
5	12	10	06: D-11   LM00001707	lmo1979	4834	12063	100	51	52	6	46	46	5	55	25	0	63	54	22	14	14	3	89	86	0	0	0	0	0	0	0	0	0	0	0	0	0	0	0	0	0	0	0	0	0	0	0	0	0	0	0.000	0.000	0.000	0.000	0.000	0.000	0.000	0.000	0.000	0.000	0.000	0.000	0.000	0.000	283	1076	54	46	46	0.000	0.000	5	49	0	0	6	40	0	0	100	1	
5	13	10	06: D-14   LM00001708	lmo1982	5084	12063	100	56	57	10	46	46	5	73	54	0	57	48	23	14	15	3	78	75	0	0	0	0	0	0	0	0	0	0	0	0	0	0	0	0	0	0	0	0	0	0	0	0	0	0	0.000	0.000	0.000	0.000	0.000	0.000	0.000	0.000	0.000	0.000	0.000	0.000	0.000	0.000	283	1076	53	45	45	0.000	0.000	10	43	0	0	11	34	0	0	100	1	
5	14	10	06: D-17   LM00001710	lmo1985	5334	12063	100	66	68	16	45	46	4	85	77	0	112	95	45	15	15	3	92	89	0	0	0	0	0	0	0	0	0	0	0	0	0	0	0	0	0	0	0	0	0	0	0	0	0	0	0.000	0.000	0.000	0.000	0.000	0.000	0.000	0.000	0.000	0.000	0.000	0.000	0.000	0.000	283	1076	118	103	103	0.000	0.000	21	97	0	0	23	80	0	0	100	1	
5	15	10	06: D-20   LM00001712	lmo1988	5584	12063	100	54	56	11	46	46	5	63	43	0	73	64	27	15	16	4	88	84	0	0	0	0	0	0	0	0	0	0	0	0	0	0	0	0	0	0	0	0	0	0	0	0	0	0	0.000	0.000	0.000	0.000	0.000	0.000	0.000	0.000	0.000	0.000	0.000	0.000	0.000	0.000	283	1076	66	59	59	0.000	0.000	8	58	0	0	10	49	0	0	100	1	
5	16	10	06: D-23   LM00001715	lmo1991	5834	12063	100	58	59	11	46	47	5	80	65	0	78	62	32	15	16	4	80	75	0	0	0	0	0	0	0	0	0	0	0	0	0	0	0	0	0	0	0	0	0	0	0	0	0	0	0.000	0.000	0.000	0.000	0.000	0.000	0.000	0.000	0.000	0.000	0.000	0.000	0.000	0.000	283	1076	75	60	60	0.000	0.000	12	63	0	0	13	47	0	0	100	1	
5	17	10	06: H-02   LM00002625	lmo2066	6084	12063	100	77	79	22	46	47	5	90	82	0	82	71	33	15	16	3	86	83	0	0	0	0	0	0	0	0	0	0	0	0	0	0	0	0	0	0	0	0	0	0	0	0	0	0	0.000	0.000	0.000	0.000	0.000	0.000	0.000	0.000	0.000	0.000	0.000	0.000	0.000	0.000	283	1076	98	89	89	0.000	0.000	31	67	0	0	33	56	0	0	100	1	
5	1	11	06: H-05   LM00000553	lmo2069	2084	12313	100	1422	1112	679	45	46	5	94	91	0	605	477	306	14	15	4	85	80	0	0	0	0	0	0	0	0	0	0	0	0	0	0	0	0	0	0	0	0	0	0	0	0	0	0	0.000	0.000	0.000	0.000	0.000	0.000	0.000	0.000	0.000	0.000	0.000	0.000	0.000	0.000	283	1076	1968	1530	1530	0.000	0.000	1377	591	0	0	1067	463	0	0	100	1	
5	2	11	06: H-08   LM00000554	lmo2072	2334	12313	100	648	500	304	45	45	5	95	89	0	1092	890	600	15	15	2	90	87	0	0	0	0	0	0	0	0	0	0	0	0	0	0	0	0	0	0	0	0	0	0	0	0	0	0	0.000	0.000	0.000	0.000	0.000	0.000	0.000	0.000	0.000	0.000	0.000	0.000	0.000	0.000	283	1076	1680	1330	1330	0.000	0.000	603	1077	0	0	455	875	0	0	100	1	
5	3	11	06: H-11   LM00001764	lmo2075	2584	12313	100	119	110	52	46	46	5	75	70	0	111	91	62	14	15	5	71	67	0	0	0	0	0	0	0	0	0	0	0	0	0	0	0	0	0	0	0	0	0	0	0	0	0	0	0.000	0.000	0.000	0.000	0.000	0.000	0.000	0.000	0.000	0.000	0.000	0.000	0.000	0.000	283	1076	170	141	141	0.000	0.000	73	97	0	0	64	77	0	0	100	1	
5	4	11	06: H-14   LM00001766	lmo2078	2834	12313	100	51	51	5	45	46	5	57	24	0	59	50	20	14	15	4	87	82	0	0	0	0	0	0	0	0	0	0	0	0	0	0	0	0	0	0	0	0	0	0	0	0	0	0	0.000	0.000	0.000	0.000	0.000	0.000	0.000	0.000	0.000	0.000	0.000	0.000	0.000	0.000	283	1076	51	42	42	0.000	0.000	6	45	0	0	6	36	0	0	100	1	
5	5	11	06: H-17   LM00002630	lmo2081	3084	12313	100	52	53	8	46	47	5	53	32	0	58	48	20	14	15	4	81	78	0	0	0	0	0	0	0	0	0	0	0	0	0	0	0	0	0	0	0	0	0	0	0	0	0	0	0.000	0.000	0.000	0.000	0.000	0.000	0.000	0.000	0.000	0.000	0.000	0.000	0.000	0.000	283	1076	50	41	41	0.000	0.000	6	44	0	0	7	34	0	0	100	1	
5	6	11	06: H-20   LM00000555	lmo2084	3334	12313	100	55	57	8	47	47	5	64	41	0	61	52	21	15	15	4	87	81	0	0	0	0	0	0	0	0	0	0	0	0	0	0	0	0	0	0	0	0	0	0	0	0	0	0	0.000	0.000	0.000	0.000	0.000	0.000	0.000	0.000	0.000	0.000	0.000	0.000	0.000	0.000	283	1076	54	47	47	0.000	0.000	8	46	0	0	10	37	0	0	100	1	
5	7	11	06: H-23   LM00001770	lmo2087	3584	12313	100	49	49	5	45	45	5	48	11	0	55	48	19	15	15	5	82	79	0	0	0	0	0	0	0	0	0	0	0	0	0	0	0	0	0	0	0	0	0	0	0	0	0	0	0.000	0.000	0.000	0.000	0.000	0.000	0.000	0.000	0.000	0.000	0.000	0.000	0.000	0.000	283	1076	44	37	37	0.000	0.000	4	40	0	0	4	33	0	0	100	1	
5	8	11	06: L-02   LM00002643	lmo2162	3834	12313	100	53	52	6	46	47	5	61	24	0	60	50	21	14	15	4	84	80	0	0	0	0	0	0	0	0	0	0	0	0	0	0	0	0	0	0	0	0	0	0	0	0	0	0	0.000	0.000	0.000	0.000	0.000	0.000	0.000	0.000	0.000	0.000	0.000	0.000	0.000	0.000	283	1076	53	42	42	0.000	0.000	7	46	0	0	6	36	0	0	100	1	
5	9	11	06: L-05   LM00001810	lmo2165	4084	12313	100	50	50	5	46	46	6	39	8	0	56	46	20	14	15	7	79	72	0	0	0	0	0	0	0	0	0	0	0	0	0	0	0	0	0	0	0	0	0	0	0	0	0	0	0.000	0.000	0.000	0.000	0.000	0.000	0.000	0.000	0.000	0.000	0.000	0.000	0.000	0.000	283	1076	46	36	36	0.000	0.000	4	42	0	0	4	32	0	0	100	1	
5	10	11	06: L-08   LM00001812	lmo2168	4334	12313	100	81	78	23	46	46	5	82	75	0	104	84	45	14	15	3	88	84	0	0	0	0	0	0	0	0	0	0	0	0	0	0	0	0	0	0	0	0	0	0	0	0	0	0	0.000	0.000	0.000	0.000	0.000	0.000	0.000	0.000	0.000	0.000	0.000	0.000	0.000	0.000	283	1076	125	102	102	0.000	0.000	35	90	0	0	32	70	0	0	100	1	
5	11	11	06: L-11   LM00000582	lmo2171	4584	12313	100	52	52	6	45	45	5	60	26	0	58	49	20	14	15	8	78	74	0	0	0	0	0	0	0	0	0	0	0	0	0	0	0	0	0	0	0	0	0	0	0	0	0	0	0.000	0.000	0.000	0.000	0.000	0.000	0.000	0.000	0.000	0.000	0.000	0.000	0.000	0.000	283	1076	51	42	42	0.000	0.000	7	44	0	0	7	35	0	0	100	1	
5	12	11	06: L-14   LM00001814	lmo2174	4834	12313	100	105	99	32	45	45	5	88	82	0	149	120	65	13	14	4	85	83	0	0	0	0	0	0	0	0	0	0	0	0	0	0	0	0	0	0	0	0	0	0	0	0	0	0	0.000	0.000	0.000	0.000	0.000	0.000	0.000	0.000	0.000	0.000	0.000	0.000	0.000	0.000	283	1076	196	161	161	0.000	0.000	60	136	0	0	54	107	0	0	100	1	
5	13	11	06: L-17   LM00001816	lmo2177	5084	12313	100	48	49	5	46	46	5	35	7	0	50	42	17	14	14	2	83	78	0	0	0	0	0	0	0	0	0	0	0	0	0	0	0	0	0	0	0	0	0	0	0	0	0	0	0.000	0.000	0.000	0.000	0.000	0.000	0.000	0.000	0.000	0.000	0.000	0.000	0.000	0.000	283	1076	38	31	31	0.000	0.000	2	36	0	0	3	28	0	0	100	1	
5	14	11	06: L-20   LM00000587	lmo2180	5334	12313	100	48	49	5	46	46	5	34	8	0	56	45	21	14	15	3	80	76	0	0	0	0	0	0	0	0	0	0	0	0	0	0	0	0	0	0	0	0	0	0	0	0	0	0	0.000	0.000	0.000	0.000	0.000	0.000	0.000	0.000	0.000	0.000	0.000	0.000	0.000	0.000	283	1076	44	34	34	0.000	0.000	2	42	0	0	3	31	0	0	100	1	
5	15	11	06: L-23   LM00001818	lmo2183	5584	12313	100	53	56	12	45	46	6	60	41	0	53	49	24	15	16	4	78	73	0	0	0	0	0	0	0	0	0	0	0	0	0	0	0	0	0	0	0	0	0	0	0	0	0	0	0.000	0.000	0.000	0.000	0.000	0.000	0.000	0.000	0.000	0.000	0.000	0.000	0.000	0.000	283	1076	46	45	45	0.000	0.000	8	38	0	0	11	34	0	0	100	1	
5	16	11	06: P-02   LM00002665	lmo2258	5834	12313	100	53	53	6	46	47	5	67	33	0	66	54	26	15	15	3	85	77	0	0	0	0	0	0	0	0	0	0	0	0	0	0	0	0	0	0	0	0	0	0	0	0	0	0	0.000	0.000	0.000	0.000	0.000	0.000	0.000	0.000	0.000	0.000	0.000	0.000	0.000	0.000	283	1076	58	46	46	0.000	0.000	7	51	0	0	7	39	0	0	100	1	
5	17	11	06: P-05   LM00002668	lmo2261	6084	12313	100	158	142	67	46	46	4	84	81	0	121	100	55	15	15	3	89	81	0	0	0	0	0	0	0	0	0	0	0	0	0	0	0	0	0	0	0	0	0	0	0	0	0	0	0.000	0.000	0.000	0.000	0.000	0.000	0.000	0.000	0.000	0.000	0.000	0.000	0.000	0.000	283	1076	218	181	181	0.000	0.000	112	106	0	0	96	85	0	0	100	1	
5	1	12	06: P-08   LM00001857	lmo2264	2084	12563	100	355	356	275	44	44	4	87	82	0	229	245	195	13	14	2	89	86	0	0	0	0	0	0	0	0	0	0	0	0	0	0	0	0	0	0	0	0	0	0	0	0	0	0	0.000	0.000	0.000	0.000	0.000	0.000	0.000	0.000	0.000	0.000	0.000	0.000	0.000	0.000	283	1076	527	544	544	0.000	0.000	311	216	0	0	312	232	0	0	100	1	
5	2	12	06: P-11   LM00002672	lmo2267	2334	12563	100	48	49	5	45	45	5	36	11	0	59	47	23	14	14	2	79	76	0	0	0	0	0	0	0	0	0	0	0	0	0	0	0	0	0	0	0	0	0	0	0	0	0	0	0.000	0.000	0.000	0.000	0.000	0.000	0.000	0.000	0.000	0.000	0.000	0.000	0.000	0.000	283	1076	48	37	37	0.000	0.000	3	45	0	0	4	33	0	0	100	1
[truncated: 2,693,309 more chars]
