# Supplementary material for: Different Transcriptional Responses from Slow and Fast Growth Rate Strains of Listeria monocytogenes Adapted to Low Temperature
Source: Front Microbiol. 2016 Mar 1;7:229. doi: 10.3389/fmicb.2016.00229 (PMC4772535; doi:10.3389/fmicb.2016.00229)
Supplement: Data Sheet S1 — Microarry gpr data. [file Data_Sheet_1.ZIP › microarray data/13.gpr]

ATF	1.0
21	82
"Type=GenePix Results 2"
"DateTime=2014/03/14 12:59:49"
"Settings=Easy Quant"
"GalFile=C:\Users\Patricia Gallardo\Desktop\LM3001_Listeria monocytogenes_v1.GAL"
"Scanner=Model:  Serial No.: "
"Comment=<F1>CY5<F2>CY3<F1 Offset>0,0<F2 Offset>0,-1<Comment>"
"PixelSize=5"
"Wavelengths=1 nm	2 nm"
"ImageFiles=C:\Users\Patricia Gallardo\Desktop\Microarreglos\imagenes con flip corregido\19723701_3A-3D_1.tif	C:\Users\Patricia Gallardo\Desktop\Microarreglos\imagenes con flip corregido\19723701_3A-3D_2.tif"
"PMTGain=0	0"
"NormalizationMethod=LOWESS"
"NormalizationFactors=0.000	0.000"
"JpegImage="
"RatioFormulations=W2/W1(2/1)"
"Barcode=Unknown	Unknown"
"ImageOrigin=0	0"
"JpegOrigin=0	0"
"Creator=ScanArray Express, Microarray Analysis System 4.0.0.4"
"Temperature=0.0"
"LaserPower=0	0	0	0"
"LaserOnTime=0	0	0	0"
"Block"	"Column"	"Row"	"Name"	"ID"	"X"	"Y"	"Dia."	"F1 Median"	"F1 Mean"	"F1 SD"	"B1 Median"	"B1 Mean"	"B1 SD"	"% > B1+1SD"	"% > B1+2SD"	"F1 % Sat."	"F2 Median"	"F2 Mean"	"F2 SD"	"B2 Median"	"B2 Mean"	"B2 SD"	"% > B2+1SD"	"% > B2+2SD"	"F2 % Sat."	"F3 Median"	"F3 Mean"	"F3 SD"	"B3 Median"	"B3 Mean"	"B3 SD"	"% > B3+1SD"	"% > B3+2SD"	"F3 % Sat."	"F4 Median"	"F4 Mean"	"F4 SD"	"B4 Median"	"B4 Mean"	"B4 SD"	"% > B4+1SD"	"% > B4+2SD"	"F4 % Sat."	"Ratio of Medians (2/1)"	"Ratio of Means (2/1)"	"Median of Ratios (2/1)"	"Mean of Ratios (2/1)"	"Ratios SD (2/1)"	"Rgn Ratio (2/1)"	"Rgn R� (2/1)"	"Ratio of Medians (Ratio/2)"	"Ratio of Means (Ratio/2)"	"Median of Ratios (Ratio/2)"	"Mean of Ratios (Ratio/2)"	"Ratios SD (Ratio/2)"	"Rgn Ratio (Ratio/2)"	"Rgn R� (Ratio/2)"	"Ratio of Medians (Ratio/3)"	"Ratio of Means (Ratio/3)"	"Median of Ratios (Ratio/3)"	"Mean of Ratios (Ratio/3)"	"Ratios SD (Ratio/3)"	"Rgn Ratio (Ratio/3)"	"Rgn R� (Ratio/3)"	"F Pixels"	"B Pixels"	"Sum of Medians"	"Sum of Means"	"Log Ratio (2/1)"	"Log Ratio (Ratio/2)"	"Log Ratio (Ratio/3)"	"F1 Median - B1"	"F2 Median - B2"	"F3 Median - B3"	"F4 Median - B4"	"F1 Mean - B1"	"F2 Mean - B2"	"F3 Mean - B3"	"F4 Mean - B4"	"Flags"	"Normalize"
1	1	1	10: D-01   Dye Marker	Dye Marker	2282	5182	100	70	411	559	46	46	4	85	65	0	12039	28975	27824	16	17	3	100	100	0	0	0	0	0	0	0	0	0	0	0	0	0	0	0	0	0	0	0	0	0	0	0	0	0	0	0.000	0.000	0.000	0.000	0.000	0.000	0.000	0.000	0.000	0.000	0.000	0.000	0.000	0.000	282	1076	12047	29324	29324	0.000	0.000	24	12023	0	0	365	28959	0	0	100	1	
1	2	1	01: D-01   LM00002111	lmo0069	2532	5182	100	71	73	19	47	48	8	90	75	0	98	97	30	16	17	3	99	99	0	0	0	0	0	0	0	0	0	0	0	0	0	0	0	0	0	0	0	0	0	0	0	0	0	0	0.000	0.000	0.000	0.000	0.000	0.000	0.000	0.000	0.000	0.000	0.000	0.000	0.000	0.000	282	1076	106	107	107	0.000	0.000	24	82	0	0	26	81	0	0	100	1	
1	3	1	01: D-04   LM00002114	lmo0072	2782	5182	100	53	54	7	47	47	5	58	31	0	87	84	26	16	17	3	98	96	0	0	0	0	0	0	0	0	0	0	0	0	0	0	0	0	0	0	0	0	0	0	0	0	0	0	0.000	0.000	0.000	0.000	0.000	0.000	0.000	0.000	0.000	0.000	0.000	0.000	0.000	0.000	282	1076	77	75	75	0.000	0.000	6	71	0	0	7	68	0	0	100	1	
1	4	1	01: D-07   LM00000829	lmo0075	3032	5182	100	262	235	88	47	47	4	99	98	0	142	136	52	16	16	2	99	99	0	0	0	0	0	0	0	0	0	0	0	0	0	0	0	0	0	0	0	0	0	0	0	0	0	0	0.000	0.000	0.000	0.000	0.000	0.000	0.000	0.000	0.000	0.000	0.000	0.000	0.000	0.000	282	1076	341	308	308	0.000	0.000	215	126	0	0	188	120	0	0	100	1	
1	5	1	01: D-10   LM00000831	lmo0078	3282	5182	100	235	209	86	46	46	4	98	98	0	154	133	55	16	16	2	95	93	0	0	0	0	0	0	0	0	0	0	0	0	0	0	0	0	0	0	0	0	0	0	0	0	0	0	0.000	0.000	0.000	0.000	0.000	0.000	0.000	0.000	0.000	0.000	0.000	0.000	0.000	0.000	282	1076	327	280	280	0.000	0.000	189	138	0	0	163	117	0	0	100	1	
1	6	1	01: D-13   LM00002119	lmo0081	3532	5182	100	50	59	46	46	47	6	35	17	0	46	57	62	15	16	7	83	74	0	0	0	0	0	0	0	0	0	0	0	0	0	0	0	0	0	0	0	0	0	0	0	0	0	0	0.000	0.000	0.000	0.000	0.000	0.000	0.000	0.000	0.000	0.000	0.000	0.000	0.000	0.000	282	1076	35	55	55	0.000	0.000	4	31	0	0	13	42	0	0	100	1	
1	7	1	01: D-16   LM00002122	lmo0084	3782	5182	100	145	133	43	47	47	4	96	92	0	167	160	64	16	16	2	98	97	0	0	0	0	0	0	0	0	0	0	0	0	0	0	0	0	0	0	0	0	0	0	0	0	0	0	0.000	0.000	0.000	0.000	0.000	0.000	0.000	0.000	0.000	0.000	0.000	0.000	0.000	0.000	282	1076	249	230	230	0.000	0.000	98	151	0	0	86	144	0	0	100	1	
1	8	1	01: D-19   LM00002125	lmo0087	4032	5182	100	55	56	9	46	47	5	75	43	0	75	76	23	16	16	2	98	97	0	0	0	0	0	0	0	0	0	0	0	0	0	0	0	0	0	0	0	0	0	0	0	0	0	0	0.000	0.000	0.000	0.000	0.000	0.000	0.000	0.000	0.000	0.000	0.000	0.000	0.000	0.000	282	1076	68	70	70	0.000	0.000	9	59	0	0	10	60	0	0	100	1	
1	9	1	01: D-22   LM00000833	lmo0090	4282	5182	100	67	68	13	46	47	5	93	84	0	99	97	36	16	16	2	100	97	0	0	0	0	0	0	0	0	0	0	0	0	0	0	0	0	0	0	0	0	0	0	0	0	0	0	0.000	0.000	0.000	0.000	0.000	0.000	0.000	0.000	0.000	0.000	0.000	0.000	0.000	0.000	282	1076	104	103	103	0.000	0.000	21	83	0	0	22	81	0	0	100	1	
1	10	1	01: H-01   LM00000858	lmo0165	4532	5182	100	147	128	51	46	47	4	91	89	0	315	262	139	17	17	3	94	91	0	0	0	0	0	0	0	0	0	0	0	0	0	0	0	0	0	0	0	0	0	0	0	0	0	0	0.000	0.000	0.000	0.000	0.000	0.000	0.000	0.000	0.000	0.000	0.000	0.000	0.000	0.000	282	1076	399	327	327	0.000	0.000	101	298	0	0	82	245	0	0	100	1	
1	11	1	01: H-04   LM00000860	lmo0168	4782	5182	100	60	63	12	46	46	4	93	78	0	84	82	27	16	16	2	98	96	0	0	0	0	0	0	0	0	0	0	0	0	0	0	0	0	0	0	0	0	0	0	0	0	0	0	0.000	0.000	0.000	0.000	0.000	0.000	0.000	0.000	0.000	0.000	0.000	0.000	0.000	0.000	282	1076	82	83	83	0.000	0.000	14	68	0	0	17	66	0	0	100	1	
1	12	1	01: H-07   LM00002159	lmo0171	5032	5182	100	102	101	33	46	47	4	96	89	0	98	93	32	16	17	2	98	96	0	0	0	0	0	0	0	0	0	0	0	0	0	0	0	0	0	0	0	0	0	0	0	0	0	0	0.000	0.000	0.000	0.000	0.000	0.000	0.000	0.000	0.000	0.000	0.000	0.000	0.000	0.000	282	1076	138	132	132	0.000	0.000	56	82	0	0	55	77	0	0	100	1	
1	13	1	01: H-10   LM00002839	lmo0174	5282	5182	100	70	71	16	46	46	5	89	79	0	130	119	47	16	16	2	98	95	0	0	0	0	0	0	0	0	0	0	0	0	0	0	0	0	0	0	0	0	0	0	0	0	0	0	0.000	0.000	0.000	0.000	0.000	0.000	0.000	0.000	0.000	0.000	0.000	0.000	0.000	0.000	282	1076	138	128	128	0.000	0.000	24	114	0	0	25	103	0	0	100	1	
1	14	1	01: H-13   LM00000055	lmo0177	5532	5182	100	395	386	175	45	45	4	100	100	0	220	209	80	16	17	2	100	98	0	0	0	0	0	0	0	0	0	0	0	0	0	0	0	0	0	0	0	0	0	0	0	0	0	0	0.000	0.000	0.000	0.000	0.000	0.000	0.000	0.000	0.000	0.000	0.000	0.000	0.000	0.000	282	1076	554	534	534	0.000	0.000	350	204	0	0	341	193	0	0	100	1	
1	15	1	01: H-16   LM00000058	lmo0180	5782	5182	100	79	78	22	46	46	4	91	85	0	116	114	45	16	17	3	98	95	0	0	0	0	0	0	0	0	0	0	0	0	0	0	0	0	0	0	0	0	0	0	0	0	0	0	0.000	0.000	0.000	0.000	0.000	0.000	0.000	0.000	0.000	0.000	0.000	0.000	0.000	0.000	282	1076	133	130	130	0.000	0.000	33	100	0	0	32	98	0	0	100	1	
1	16	1	01: H-19   LM00000863	lmo0183	6032	5182	100	46	46	4	46	46	4	16	2	0	31	37	21	16	17	3	79	66	0	0	0	0	0	0	0	0	0	0	0	0	0	0	0	0	0	0	0	0	0	0	0	0	0	0	0.000	0.000	0.000	0.000	0.000	0.000	0.000	0.000	0.000	0.000	0.000	0.000	0.000	0.000	282	1076	15	21	21	0.000	0.000	0	15	0	0	0	21	0	0	100	1	
1	17	1	01: H-22   LM00000062	lmo0186	6282	5182	100	278	250	158	46	46	4	88	82	0	302	237	148	16	16	3	90	83	0	0	0	0	0	0	0	0	0	0	0	0	0	0	0	0	0	0	0	0	0	0	0	0	0	0	0.000	0.000	0.000	0.000	0.000	0.000	0.000	0.000	0.000	0.000	0.000	0.000	0.000	0.000	282	1076	518	425	425	0.000	0.000	232	286	0	0	204	221	0	0	100	1	
1	1	2	01: L-01   LM00000084	lmo0261	2282	5432	100	103	98	27	47	47	7	87	85	0	119	109	47	16	17	6	89	88	0	0	0	0	0	0	0	0	0	0	0	0	0	0	0	0	0	0	0	0	0	0	0	0	0	0	0.000	0.000	0.000	0.000	0.000	0.000	0.000	0.000	0.000	0.000	0.000	0.000	0.000	0.000	282	1076	159	144	144	0.000	0.000	56	103	0	0	51	93	0	0	100	1	
1	2	2	01: L-04   LM00002184	lmo0264	2532	5432	100	56	57	8	47	48	6	70	40	0	95	84	39	16	16	3	91	85	0	0	0	0	0	0	0	0	0	0	0	0	0	0	0	0	0	0	0	0	0	0	0	0	0	0	0.000	0.000	0.000	0.000	0.000	0.000	0.000	0.000	0.000	0.000	0.000	0.000	0.000	0.000	282	1076	88	78	78	0.000	0.000	9	79	0	0	10	68	0	0	100	1	
1	3	2	01: L-07   LM00000895	lmo0267	2782	5432	100	346	285	148	47	47	5	93	87	0	275	218	125	16	16	3	87	84	0	0	0	0	0	0	0	0	0	0	0	0	0	0	0	0	0	0	0	0	0	0	0	0	0	0	0.000	0.000	0.000	0.000	0.000	0.000	0.000	0.000	0.000	0.000	0.000	0.000	0.000	0.000	282	1076	558	440	440	0.000	0.000	299	259	0	0	238	202	0	0	100	1	
1	4	2	01: L-10   LM00000897	lmo0270	3032	5432	100	52	52	5	46	46	5	50	16	0	79	73	28	16	16	2	91	88	0	0	0	0	0	0	0	0	0	0	0	0	0	0	0	0	0	0	0	0	0	0	0	0	0	0	0.000	0.000	0.000	0.000	0.000	0.000	0.000	0.000	0.000	0.000	0.000	0.000	0.000	0.000	282	1076	69	63	63	0.000	0.000	6	63	0	0	6	57	0	0	100	1	
1	5	2	01: L-13   LM00000899	lmo0273	3282	5432	100	274	249	92	47	47	4	99	97	0	215	186	81	15	15	3	96	94	0	0	0	0	0	0	0	0	0	0	0	0	0	0	0	0	0	0	0	0	0	0	0	0	0	0	0.000	0.000	0.000	0.000	0.000	0.000	0.000	0.000	0.000	0.000	0.000	0.000	0.000	0.000	282	1076	427	373	373	0.000	0.000	227	200	0	0	202	171	0	0	100	1	
1	6	2	01: L-16   LM00000901	lmo0276	3532	5432	100	350	326	149	46	46	5	98	95	0	278	245	122	15	16	3	96	91	0	0	0	0	0	0	0	0	0	0	0	0	0	0	0	0	0	0	0	0	0	0	0	0	0	0	0.000	0.000	0.000	0.000	0.000	0.000	0.000	0.000	0.000	0.000	0.000	0.000	0.000	0.000	282	1076	567	510	510	0.000	0.000	304	263	0	0	280	230	0	0	100	1	
1	7	2	01: L-19   LM00000089	lmo0279	3782	5432	100	292	279	136	47	47	5	94	88	0	361	303	171	16	16	3	90	86	0	0	0	0	0	0	0	0	0	0	0	0	0	0	0	0	0	0	0	0	0	0	0	0	0	0	0.000	0.000	0.000	0.000	0.000	0.000	0.000	0.000	0.000	0.000	0.000	0.000	0.000	0.000	282	1076	590	519	519	0.000	0.000	245	345	0	0	232	287	0	0	100	1	
1	8	2	01: L-22   LM00000090	lmo0282	4032	5432	100	48	47	4	46	46	5	19	1	0	18	21	9	16	16	2	46	29	0	0	0	0	0	0	0	0	0	0	0	0	0	0	0	0	0	0	0	0	0	0	0	0	0	0	0.000	0.000	0.000	0.000	0.000	0.000	0.000	0.000	0.000	0.000	0.000	0.000	0.000	0.000	282	1076	4	6	6	0.000	0.000	2	2	0	0	1	5	0	0	100	1	
1	9	2	01: P-01   LM00000925	lmo0357	4282	5432	100	53	55	8	47	47	4	62	37	0	93	78	38	16	16	2	85	79	0	0	0	0	0	0	0	0	0	0	0	0	0	0	0	0	0	0	0	0	0	0	0	0	0	0	0.000	0.000	0.000	0.000	0.000	0.000	0.000	0.000	0.000	0.000	0.000	0.000	0.000	0.000	282	1076	83	70	70	0.000	0.000	6	77	0	0	8	62	0	0	100	1	
1	10	2	01: P-04   LM00000130	lmo0360	4532	5432	100	94	91	32	46	47	4	87	77	0	95	77	41	16	16	2	82	80	0	0	0	0	0	0	0	0	0	0	0	0	0	0	0	0	0	0	0	0	0	0	0	0	0	0	0.000	0.000	0.000	0.000	0.000	0.000	0.000	0.000	0.000	0.000	0.000	0.000	0.000	0.000	282	1076	127	106	106	0.000	0.000	48	79	0	0	45	61	0	0	100	1	
1	11	2	01: P-07   LM00000927	lmo0363	4782	5432	100	57	58	11	46	46	4	74	56	0	83	73	45	16	16	2	82	78	0	0	0	0	0	0	0	0	0	0	0	0	0	0	0	0	0	0	0	0	0	0	0	0	0	0	0.000	0.000	0.000	0.000	0.000	0.000	0.000	0.000	0.000	0.000	0.000	0.000	0.000	0.000	282	1076	78	69	69	0.000	0.000	11	67	0	0	12	57	0	0	100	1	
1	12	2	01: P-10   LM00000133	lmo0366	5032	5432	100	69	70	19	46	47	4	81	75	0	103	89	43	16	16	2	89	86	0	0	0	0	0	0	0	0	0	0	0	0	0	0	0	0	0	0	0	0	0	0	0	0	0	0	0.000	0.000	0.000	0.000	0.000	0.000	0.000	0.000	0.000	0.000	0.000	0.000	0.000	0.000	282	1076	110	97	97	0.000	0.000	23	87	0	0	24	73	0	0	100	1	
1	13	2	01: P-13   LM00000135	lmo0369	5282	5432	100	703	607	316	45	45	4	96	93	0	473	415	235	15	16	2	94	90	0	0	0	0	0	0	0	0	0	0	0	0	0	0	0	0	0	0	0	0	0	0	0	0	0	0	0.000	0.000	0.000	0.000	0.000	0.000	0.000	0.000	0.000	0.000	0.000	0.000	0.000	0.000	282	1076	1116	962	962	0.000	0.000	658	458	0	0	562	400	0	0	100	1	
1	14	2	01: P-16   LM00000137	lmo0372	5532	5432	100	105	100	37	46	46	4	88	85	0	167	138	77	16	16	3	82	81	0	0	0	0	0	0	0	0	0	0	0	0	0	0	0	0	0	0	0	0	0	0	0	0	0	0	0.000	0.000	0.000	0.000	0.000	0.000	0.000	0.000	0.000	0.000	0.000	0.000	0.000	0.000	282	1076	210	176	176	0.000	0.000	59	151	0	0	54	122	0	0	100	1	
1	15	2	01: P-19   LM00000138	lmo0375	5782	5432	100	97	92	27	45	46	4	91	84	0	197	170	84	15	16	2	94	91	0	0	0	0	0	0	0	0	0	0	0	0	0	0	0	0	0	0	0	0	0	0	0	0	0	0	0.000	0.000	0.000	0.000	0.000	0.000	0.000	0.000	0.000	0.000	0.000	0.000	0.000	0.000	282	1076	234	202	202	0.000	0.000	52	182	0	0	47	155	0	0	100	1	
1	16	2	01: P-22   LM00002200	lmo0378	6032	5432	100	53	55	7	46	46	4	70	43	0	95	83	45	16	16	2	82	78	0	0	0	0	0	0	0	0	0	0	0	0	0	0	0	0	0	0	0	0	0	0	0	0	0	0	0.000	0.000	0.000	0.000	0.000	0.000	0.000	0.000	0.000	0.000	0.000	0.000	0.000	0.000	282	1076	86	76	76	0.000	0.000	7	79	0	0	9	67	0	0	100	1	
1	17	2	02: D-01   LM00000157	lmo0449	6282	5432	100	139	136	42	45	45	4	98	96	0	137	135	48	16	16	2	98	96	0	0	0	0	0	0	0	0	0	0	0	0	0	0	0	0	0	0	0	0	0	0	0	0	0	0	0.000	0.000	0.000	0.000	0.000	0.000	0.000	0.000	0.000	0.000	0.000	0.000	0.000	0.000	282	1076	215	210	210	0.000	0.000	94	121	0	0	91	119	0	0	100	1	
1	1	3	02: D-04   LM00000959	lmo0452	2282	5682	100	259	236	94	46	46	5	100	96	0	193	181	60	16	16	3	100	99	0	0	0	0	0	0	0	0	0	0	0	0	0	0	0	0	0	0	0	0	0	0	0	0	0	0	0.000	0.000	0.000	0.000	0.000	0.000	0.000	0.000	0.000	0.000	0.000	0.000	0.000	0.000	282	1076	390	355	355	0.000	0.000	213	177	0	0	190	165	0	0	100	1	
1	2	3	02: D-07   LM00000961	lmo0455	2532	5682	100	68	68	13	47	47	4	88	84	0	95	92	36	16	17	3	99	95	0	0	0	0	0	0	0	0	0	0	0	0	0	0	0	0	0	0	0	0	0	0	0	0	0	0	0.000	0.000	0.000	0.000	0.000	0.000	0.000	0.000	0.000	0.000	0.000	0.000	0.000	0.000	282	1076	100	97	97	0.000	0.000	21	79	0	0	21	76	0	0	100	1	
1	3	3	02: D-10   LM00000160	lmo0458	2782	5682	100	76	77	18	47	47	5	90	84	0	103	96	39	16	16	3	95	92	0	0	0	0	0	0	0	0	0	0	0	0	0	0	0	0	0	0	0	0	0	0	0	0	0	0	0.000	0.000	0.000	0.000	0.000	0.000	0.000	0.000	0.000	0.000	0.000	0.000	0.000	0.000	282	1076	116	110	110	0.000	0.000	29	87	0	0	30	80	0	0	100	1	
1	4	3	02: D-13   LM00002231	lmo0461	3032	5682	100	83	83	23	46	47	5	90	85	0	89	81	30	15	16	3	99	96	0	0	0	0	0	0	0	0	0	0	0	0	0	0	0	0	0	0	0	0	0	0	0	0	0	0	0.000	0.000	0.000	0.000	0.000	0.000	0.000	0.000	0.000	0.000	0.000	0.000	0.000	0.000	282	1076	111	103	103	0.000	0.000	37	74	0	0	37	66	0	0	100	1	
1	5	3	02: D-16   LM00002234	lmo0464	3282	5682	100	174	153	73	46	46	5	91	84	0	118	98	51	15	15	3	90	85	0	0	0	0	0	0	0	0	0	0	0	0	0	0	0	0	0	0	0	0	0	0	0	0	0	0	0.000	0.000	0.000	0.000	0.000	0.000	0.000	0.000	0.000	0.000	0.000	0.000	0.000	0.000	282	1076	231	190	190	0.000	0.000	128	103	0	0	107	83	0	0	100	1	
1	6	3	02: D-19   LM00002237	lmo0467	3532	5682	100	52	53	6	47	47	5	53	20	0	85	84	34	15	15	2	97	93	0	0	0	0	0	0	0	0	0	0	0	0	0	0	0	0	0	0	0	0	0	0	0	0	0	0	0.000	0.000	0.000	0.000	0.000	0.000	0.000	0.000	0.000	0.000	0.000	0.000	0.000	0.000	282	1076	75	75	75	0.000	0.000	5	70	0	0	6	69	0	0	100	1	
1	7	3	02: D-22   LM00002240	lmo0470	3782	5682	100	67	68	10	46	47	5	97	86	0	97	97	23	15	16	2	100	100	0	0	0	0	0	0	0	0	0	0	0	0	0	0	0	0	0	0	0	0	0	0	0	0	0	0	0.000	0.000	0.000	0.000	0.000	0.000	0.000	0.000	0.000	0.000	0.000	0.000	0.000	0.000	282	1076	103	104	104	0.000	0.000	21	82	0	0	22	82	0	0	100	1	
1	8	3	02: H-01   LM00000992	lmo0545	4032	5682	100	53	54	6	46	46	4	71	39	0	91	83	29	16	16	2	97	95	0	0	0	0	0	0	0	0	0	0	0	0	0	0	0	0	0	0	0	0	0	0	0	0	0	0	0.000	0.000	0.000	0.000	0.000	0.000	0.000	0.000	0.000	0.000	0.000	0.000	0.000	0.000	282	1076	82	75	75	0.000	0.000	7	75	0	0	8	67	0	0	100	1	
1	9	3	02: H-04   LM00002255	lmo0548	4282	5682	100	270	225	110	46	46	5	96	91	0	111	100	37	16	16	2	96	94	0	0	0	0	0	0	0	0	0	0	0	0	0	0	0	0	0	0	0	0	0	0	0	0	0	0	0.000	0.000	0.000	0.000	0.000	0.000	0.000	0.000	0.000	0.000	0.000	0.000	0.000	0.000	282	1076	319	263	263	0.000	0.000	224	95	0	0	179	84	0	0	100	1	
1	10	3	02: H-07   LM00000995	lmo0551	4532	5682	100	70	70	14	47	47	5	93	83	0	90	82	26	16	16	2	97	96	0	0	0	0	0	0	0	0	0	0	0	0	0	0	0	0	0	0	0	0	0	0	0	0	0	0	0.000	0.000	0.000	0.000	0.000	0.000	0.000	0.000	0.000	0.000	0.000	0.000	0.000	0.000	282	1076	97	89	89	0.000	0.000	23	74	0	0	23	66	0	0	100	1	
1	11	3	02: H-10   LM00000998	lmo0554	4782	5682	100	2298	1878	1030	45	46	4	100	100	0	412	349	171	16	16	3	96	94	0	0	0	0	0	0	0	0	0	0	0	0	0	0	0	0	0	0	0	0	0	0	0	0	0	0	0.000	0.000	0.000	0.000	0.000	0.000	0.000	0.000	0.000	0.000	0.000	0.000	0.000	0.000	282	1076	2649	2166	2166	0.000	0.000	2253	396	0	0	1833	333	0	0	100	1	
1	12	3	02: H-13   LM00002258	lmo0557	5032	5682	100	212	196	77	46	47	4	99	97	0	140	128	46	16	16	2	94	94	0	0	0	0	0	0	0	0	0	0	0	0	0	0	0	0	0	0	0	0	0	0	0	0	0	0	0.000	0.000	0.000	0.000	0.000	0.000	0.000	0.000	0.000	0.000	0.000	0.000	0.000	0.000	282	1076	290	262	262	0.000	0.000	166	124	0	0	150	112	0	0	100	1	
1	13	3	02: H-16   LM00000192	lmo0560	5282	5682	100	750	644	328	45	46	4	100	99	0	209	188	87	15	16	2	97	95	0	0	0	0	0	0	0	0	0	0	0	0	0	0	0	0	0	0	0	0	0	0	0	0	0	0	0.000	0.000	0.000	0.000	0.000	0.000	0.000	0.000	0.000	0.000	0.000	0.000	0.000	0.000	282	1076	899	772	772	0.000	0.000	705	194	0	0	599	173	0	0	100	1	
1	14	3	02: H-19   LM00001000	lmo0563	5532	5682	100	155	150	52	46	46	4	98	95	0	106	101	35	16	16	3	97	94	0	0	0	0	0	0	0	0	0	0	0	0	0	0	0	0	0	0	0	0	0	0	0	0	0	0	0.000	0.000	0.000	0.000	0.000	0.000	0.000	0.000	0.000	0.000	0.000	0.000	0.000	0.000	282	1076	199	189	189	0.000	0.000	109	90	0	0	104	85	0	0	100	1	
1	15	3	02: H-22   LM00002264	lmo0566	5782	5682	100	133	131	49	45	45	4	96	91	0	105	99	40	15	16	2	99	97	0	0	0	0	0	0	0	0	0	0	0	0	0	0	0	0	0	0	0	0	0	0	0	0	0	0	0.000	0.000	0.000	0.000	0.000	0.000	0.000	0.000	0.000	0.000	0.000	0.000	0.000	0.000	282	1076	178	170	170	0.000	0.000	88	90	0	0	86	84	0	0	100	1	
1	16	3	02: L-01   LM00000210	lmo0641	6032	5682	100	599	536	228	46	46	5	99	99	0	338	332	126	16	16	2	99	99	0	0	0	0	0	0	0	0	0	0	0	0	0	0	0	0	0	0	0	0	0	0	0	0	0	0	0.000	0.000	0.000	0.000	0.000	0.000	0.000	0.000	0.000	0.000	0.000	0.000	0.000	0.000	282	1076	875	806	806	0.000	0.000	553	322	0	0	490	316	0	0	100	1	
1	17	3	02: L-04   LM00001033	lmo0644	6282	5682	100	1243	1036	526	46	46	4	97	97	0	551	463	228	16	16	3	97	95	0	0	0	0	0	0	0	0	0	0	0	0	0	0	0	0	0	0	0	0	0	0	0	0	0	0	0.000	0.000	0.000	0.000	0.000	0.000	0.000	0.000	0.000	0.000	0.000	0.000	0.000	0.000	282	1076	1732	1437	1437	0.000	0.000	1197	535	0	0	990	447	0	0	100	1	
1	1	4	02: L-07   LM00000211	lmo0647	2282	5932	100	2443	1998	1204	46	46	4	100	97	0	1083	869	522	16	16	2	97	94	0	0	0	0	0	0	0	0	0	0	0	0	0	0	0	0	0	0	0	0	0	0	0	0	0	0	0.000	0.000	0.000	0.000	0.000	0.000	0.000	0.000	0.000	0.000	0.000	0.000	0.000	0.000	282	1076	3464	2805	2805	0.000	0.000	2397	1067	0	0	1952	853	0	0	100	1	
1	2	4	02: L-10   LM00001038	lmo0650	2532	5932	100	982	823	475	47	47	4	99	99	0	272	234	123	16	16	2	96	95	0	0	0	0	0	0	0	0	0	0	0	0	0	0	0	0	0	0	0	0	0	0	0	0	0	0	0.000	0.000	0.000	0.000	0.000	0.000	0.000	0.000	0.000	0.000	0.000	0.000	0.000	0.000	282	1076	1191	994	994	0.000	0.000	935	256	0	0	776	218	0	0	100	1	
1	3	4	02: L-13   LM00001039	lmo0653	2782	5932	100	2164	1758	990	46	46	4	100	99	0	719	592	303	15	16	2	100	98	0	0	0	0	0	0	0	0	0	0	0	0	0	0	0	0	0	0	0	0	0	0	0	0	0	0	0.000	0.000	0.000	0.000	0.000	0.000	0.000	0.000	0.000	0.000	0.000	0.000	0.000	0.000	282	1076	2822	2289	2289	0.000	0.000	2118	704	0	0	1712	577	0	0	100	1	
1	4	4	02: L-16   LM00000212	lmo0656	3032	5932	100	349	311	137	46	46	4	96	94	0	155	140	61	15	15	2	98	96	0	0	0	0	0	0	0	0	0	0	0	0	0	0	0	0	0	0	0	0	0	0	0	0	0	0	0.000	0.000	0.000	0.000	0.000	0.000	0.000	0.000	0.000	0.000	0.000	0.000	0.000	0.000	282	1076	443	390	390	0.000	0.000	303	140	0	0	265	125	0	0	100	1	
1	5	4	02: L-19   LM00001041	lmo0659	3282	5932	100	51	53	7	45	46	4	67	38	0	78	83	39	15	15	2	99	98	0	0	0	0	0	0	0	0	0	0	0	0	0	0	0	0	0	0	0	0	0	0	0	0	0	0	0.000	0.000	0.000	0.000	0.000	0.000	0.000	0.000	0.000	0.000	0.000	0.000	0.000	0.000	282	1076	69	76	76	0.000	0.000	6	63	0	0	8	68	0	0	100	1	
1	6	4	02: L-22   LM00000214	lmo0662	3532	5932	100	1930	1608	840	46	46	4	100	100	0	695	580	299	14	15	2	98	95	0	0	0	0	0	0	0	0	0	0	0	0	0	0	0	0	0	0	0	0	0	0	0	0	0	0	0.000	0.000	0.000	0.000	0.000	0.000	0.000	0.000	0.000	0.000	0.000	0.000	0.000	0.000	282	1076	2565	2128	2128	0.000	0.000	1884	681	0	0	1562	566	0	0	100	1	
1	7	4	02: P-01   LM00002306	lmo0737	3782	5932	100	60	61	9	46	46	4	90	81	0	109	112	29	16	16	2	99	98	0	0	0	0	0	0	0	0	0	0	0	0	0	0	0	0	0	0	0	0	0	0	0	0	0	0	0.000	0.000	0.000	0.000	0.000	0.000	0.000	0.000	0.000	0.000	0.000	0.000	0.000	0.000	282	1076	107	111	111	0.000	0.000	14	93	0	0	15	96	0	0	100	1	
1	8	4	02: P-04   LM00000243	lmo0740	4032	5932	100	140	133	52	45	46	4	94	90	0	102	92	37	16	16	2	91	90	0	0	0	0	0	0	0	0	0	0	0	0	0	0	0	0	0	0	0	0	0	0	0	0	0	0	0.000	0.000	0.000	0.000	0.000	0.000	0.000	0.000	0.000	0.000	0.000	0.000	0.000	0.000	282	1076	181	164	164	0.000	0.000	95	86	0	0	88	76	0	0	100	1	
1	9	4	02: P-07   LM00000245	lmo0743	4282	5932	100	53	55	9	46	46	4	66	43	0	73	73	32	16	16	2	98	96	0	0	0	0	0	0	0	0	0	0	0	0	0	0	0	0	0	0	0	0	0	0	0	0	0	0	0.000	0.000	0.000	0.000	0.000	0.000	0.000	0.000	0.000	0.000	0.000	0.000	0.000	0.000	282	1076	64	66	66	0.000	0.000	7	57	0	0	9	57	0	0	100	1	
1	10	4	02: P-10   LM00002310	lmo0746	4532	5932	100	56	56	7	46	46	4	78	55	0	83	78	32	16	16	2	95	91	0	0	0	0	0	0	0	0	0	0	0	0	0	0	0	0	0	0	0	0	0	0	0	0	0	0	0.000	0.000	0.000	0.000	0.000	0.000	0.000	0.000	0.000	0.000	0.000	0.000	0.000	0.000	282	1076	77	72	72	0.000	0.000	10	67	0	0	10	62	0	0	100	1	
1	11	4	02: P-13   LM00002313	lmo0749	4782	5932	100	110	102	35	46	46	4	90	86	0	106	98	46	16	16	2	94	91	0	0	0	0	0	0	0	0	0	0	0	0	0	0	0	0	0	0	0	0	0	0	0	0	0	0	0.000	0.000	0.000	0.000	0.000	0.000	0.000	0.000	0.000	0.000	0.000	0.000	0.000	0.000	282	1076	154	138	138	0.000	0.000	64	90	0	0	56	82	0	0	100	1	
1	12	4	02: P-16   LM00002316	lmo0752	5032	5932	100	109	102	36	46	47	4	90	84	0	154	131	66	16	17	5	88	86	0	0	0	0	0	0	0	0	0	0	0	0	0	0	0	0	0	0	0	0	0	0	0	0	0	0	0.000	0.000	0.000	0.000	0.000	0.000	0.000	0.000	0.000	0.000	0.000	0.000	0.000	0.000	282	1076	201	171	171	0.000	0.000	63	138	0	0	56	115	0	0	100	1	
1	13	4	02: P-19   LM00001078	lmo0755	5282	5932	100	250	234	97	45	45	4	97	96	0	124	122	43	15	16	2	100	100	0	0	0	0	0	0	0	0	0	0	0	0	0	0	0	0	0	0	0	0	0	0	0	0	0	0	0.000	0.000	0.000	0.000	0.000	0.000	0.000	0.000	0.000	0.000	0.000	0.000	0.000	0.000	282	1076	314	296	296	0.000	0.000	205	109	0	0	189	107	0	0	100	1	
1	14	4	02: P-22   LM00001080	lmo0758	5532	5932	100	75	76	19	46	46	4	89	83	0	97	89	34	15	16	2	97	93	0	0	0	0	0	0	0	0	0	0	0	0	0	0	0	0	0	0	0	0	0	0	0	0	0	0	0.000	0.000	0.000	0.000	0.000	0.000	0.000	0.000	0.000	0.000	0.000	0.000	0.000	0.000	282	1076	111	104	104	0.000	0.000	29	82	0	0	30	74	0	0	100	1	
1	15	4	03: D-01   LM00000267	lmo0829	5782	5932	100	283	264	120	45	46	5	100	95	0	202	180	78	15	16	2	97	95	0	0	0	0	0	0	0	0	0	0	0	0	0	0	0	0	0	0	0	0	0	0	0	0	0	0	0.000	0.000	0.000	0.000	0.000	0.000	0.000	0.000	0.000	0.000	0.000	0.000	0.000	0.000	282	1076	425	384	384	0.000	0.000	238	187	0	0	219	165	0	0	100	1	
1	16	4	03: D-04   LM00002332	lmo0832	6032	5932	100	53	53	5	45	46	5	76	39	0	81	80	18	16	16	2	99	98	0	0	0	0	0	0	0	0	0	0	0	0	0	0	0	0	0	0	0	0	0	0	0	0	0	0	0.000	0.000	0.000	0.000	0.000	0.000	0.000	0.000	0.000	0.000	0.000	0.000	0.000	0.000	282	1076	73	72	72	0.000	0.000	8	65	0	0	8	64	0	0	100	1	
1	17	4	03: D-07   LM00002335	lmo0835	6282	5932	100	67	71	15	44	45	5	98	94	0	114	130	51	16	16	2	100	100	0	0	0	0	0	0	0	0	0	0	0	0	0	0	0	0	0	0	0	0	0	0	0	0	0	0	0.000	0.000	0.000	0.000	0.000	0.000	0.000	0.000	0.000	0.000	0.000	0.000	0.000	0.000	282	1076	121	141	141	0.000	0.000	23	98	0	0	27	114	0	0	100	1	
1	1	5	03: D-10   LM00002336	lmo0838	2282	6182	100	57	57	8	46	47	5	79	59	0	76	75	29	15	16	3	96	94	0	0	0	0	0	0	0	0	0	0	0	0	0	0	0	0	0	0	0	0	0	0	0	0	0	0	0.000	0.000	0.000	0.000	0.000	0.000	0.000	0.000	0.000	0.000	0.000	0.000	0.000	0.000	282	1076	72	71	71	0.000	0.000	11	61	0	0	11	60	0	0	100	1	
1	2	5	03: D-13   LM00000269	lmo0841	2532	6182	100	85	84	21	46	47	5	93	88	0	92	89	29	16	16	2	96	95	0	0	0	0	0	0	0	0	0	0	0	0	0	0	0	0	0	0	0	0	0	0	0	0	0	0	0.000	0.000	0.000	0.000	0.000	0.000	0.000	0.000	0.000	0.000	0.000	0.000	0.000	0.000	282	1076	115	111	111	0.000	0.000	39	76	0	0	38	73	0	0	100	1	
1	3	5	03: D-16   LM00001121	lmo0844	2782	6182	100	61	61	11	45	45	4	82	73	0	73	69	20	15	15	2	96	95	0	0	0	0	0	0	0	0	0	0	0	0	0	0	0	0	0	0	0	0	0	0	0	0	0	0	0.000	0.000	0.000	0.000	0.000	0.000	0.000	0.000	0.000	0.000	0.000	0.000	0.000	0.000	282	1076	74	70	70	0.000	0.000	16	58	0	0	16	54	0	0	100	1	
1	4	5	03: D-19   LM00001124	lmo0847	3032	6182	100	257	227	103	45	45	4	98	94	0	272	240	105	15	15	2	97	96	0	0	0	0	0	0	0	0	0	0	0	0	0	0	0	0	0	0	0	0	0	0	0	0	0	0	0.000	0.000	0.000	0.000	0.000	0.000	0.000	0.000	0.000	0.000	0.000	0.000	0.000	0.000	282	1076	469	407	407	0.000	0.000	212	257	0	0	182	225	0	0	100	1	
1	5	5	03: D-22   LM00002814	lmo0850	3282	6182	100	85	86	27	45	45	4	87	86	0	159	132	61	15	15	3	94	89	0	0	0	0	0	0	0	0	0	0	0	0	0	0	0	0	0	0	0	0	0	0	0	0	0	0	0.000	0.000	0.000	0.000	0.000	0.000	0.000	0.000	0.000	0.000	0.000	0.000	0.000	0.000	282	1076	184	158	158	0.000	0.000	40	144	0	0	41	117	0	0	100	1	
1	6	5	03: H-01   LM00001161	lmo0925	3532	6182	100	240	208	110	46	46	4	93	88	0	175	152	84	15	15	2	91	87	0	0	0	0	0	0	0	0	0	0	0	0	0	0	0	0	0	0	0	0	0	0	0	0	0	0	0.000	0.000	0.000	0.000	0.000	0.000	0.000	0.000	0.000	0.000	0.000	0.000	0.000	0.000	282	1076	354	299	299	0.000	0.000	194	160	0	0	162	137	0	0	100	1	
1	7	5	03: H-04   LM00001162	lmo0928	3782	6182	100	85	84	24	46	46	4	91	84	0	84	77	28	16	16	3	96	90	0	0	0	0	0	0	0	0	0	0	0	0	0	0	0	0	0	0	0	0	0	0	0	0	0	0	0.000	0.000	0.000	0.000	0.000	0.000	0.000	0.000	0.000	0.000	0.000	0.000	0.000	0.000	282	1076	107	99	99	0.000	0.000	39	68	0	0	38	61	0	0	100	1	
1	8	5	03: H-07   LM00001165	lmo0931	4032	6182	100	846	718	351	46	46	4	100	98	0	370	309	144	16	16	3	98	96	0	0	0	0	0	0	0	0	0	0	0	0	0	0	0	0	0	0	0	0	0	0	0	0	0	0	0.000	0.000	0.000	0.000	0.000	0.000	0.000	0.000	0.000	0.000	0.000	0.000	0.000	0.000	282	1076	1154	965	965	0.000	0.000	800	354	0	0	672	293	0	0	100	1	
1	9	5	03: H-10   LM00001166	lmo0934	4282	6182	100	329	282	210	45	46	7	69	66	0	249	204	154	16	17	5	69	68	0	0	0	0	0	0	0	0	0	0	0	0	0	0	0	0	0	0	0	0	0	0	0	0	0	0	0.000	0.000	0.000	0.000	0.000	0.000	0.000	0.000	0.000	0.000	0.000	0.000	0.000	0.000	282	1076	517	425	425	0.000	0.000	284	233	0	0	237	188	0	0	100	1	
1	10	5	03: H-13   LM00002815	lmo0937	4532	6182	100	194	176	68	46	48	12	92	85	0	448	391	174	16	18	15	94	90	0	0	0	0	0	0	0	0	0	0	0	0	0	0	0	0	0	0	0	0	0	0	0	0	0	0	0.000	0.000	0.000	0.000	0.000	0.000	0.000	0.000	0.000	0.000	0.000	0.000	0.000	0.000	282	1076	580	505	505	0.000	0.000	148	432	0	0	130	375	0	0	100	1	
1	11	5	03: H-16   LM00002362	lmo0940	4782	6182	100	64	64	12	45	45	4	88	81	0	78	68	32	15	15	2	91	84	0	0	0	0	0	0	0	0	0	0	0	0	0	0	0	0	0	0	0	0	0	0	0	0	0	0	0.000	0.000	0.000	0.000	0.000	0.000	0.000	0.000	0.000	0.000	0.000	0.000	0.000	0.000	282	1076	82	72	72	0.000	0.000	19	63	0	0	19	53	0	0	100	1	
1	12	5	03: H-19   LM00000293	lmo0943	5032	6182	100	4130	3253	1931	46	46	5	100	99	0	2484	1941	1155	16	16	3	98	97	0	0	0	0	0	0	0	0	0	0	0	0	0	0	0	0	0	0	0	0	0	0	0	0	0	0	0.000	0.000	0.000	0.000	0.000	0.000	0.000	0.000	0.000	0.000	0.000	0.000	0.000	0.000	282	1076	6552	5132	5132	0.000	0.000	4084	2468	0	0	3207	1925	0	0	100	1	
1	13	5	03: H-22   LM00001171	lmo0946	5282	6182	100	102	99	28	46	46	4	93	90	0	160	150	54	15	16	2	98	98	0	0	0	0	0	0	0	0	0	0	0	0	0	0	0	0	0	0	0	0	0	0	0	0	0	0	0.000	0.000	0.000	0.000	0.000	0.000	0.000	0.000	0.000	0.000	0.000	0.000	0.000	0.000	282	1076	201	188	188	0.000	0.000	56	145	0	0	53	135	0	0	100	1	
1	14	5	03: L-01   LM00001211	lmo1021	5532	6182	100	1165	1023	565	46	46	4	99	99	0	336	296	151	15	15	2	99	95	0	0	0	0	0	0	0	0	0	0	0	0	0	0	0	0	0	0	0	0	0	0	0	0	0	0	0.000	0.000	0.000	0.000	0.000	0.000	0.000	0.000	0.000	0.000	0.000	0.000	0.000	0.000	282	1076	1440	1258	1258	0.000	0.000	1119	321	0	0	977	281	0	0	100	1	
1	15	5	03: L-04   LM00002382	lmo1024	5782	6182	100	108	108	39	45	45	4	95	89	0	91	88	31	15	15	2	99	97	0	0	0	0	0	0	0	0	0	0	0	0	0	0	0	0	0	0	0	0	0	0	0	0	0	0	0.000	0.000	0.000	0.000	0.000	0.000	0.000	0.000	0.000	0.000	0.000	0.000	0.000	0.000	282	1076	139	136	136	0.000	0.000	63	76	0	0	63	73	0	0	100	1	
1	16	5	03: L-07   LM00001215	lmo1027	6032	6182	100	3968	3419	1756	45	46	4	100	99	0	3441	2982	1508	15	16	2	100	99	0	0	0	0	0	0	0	0	0	0	0	0	0	0	0	0	0	0	0	0	0	0	0	0	0	0	0.000	0.000	0.000	0.000	0.000	0.000	0.000	0.000	0.000	0.000	0.000	0.000	0.000	0.000	282	1076	7349	6341	6341	0.000	0.000	3923	3426	0	0	3374	2967	0	0	100	1	
1	17	5	03: L-10   LM00002384	lmo1030	6282	6182	100	151	144	44	44	44	4	99	97	0	167	171	57	16	16	2	99	99	0	0	0	0	0	0	0	0	0	0	0	0	0	0	0	0	0	0	0	0	0	0	0	0	0	0	0.000	0.000	0.000	0.000	0.000	0.000	0.000	0.000	0.000	0.000	0.000	0.000	0.000	0.000	282	1076	258	255	255	0.000	0.000	107	151	0	0	100	155	0	0	100	1	
1	1	6	03: L-13   LM00002387	lmo1033	2282	6432	100	58	61	9	46	47	5	88	71	0	105	99	34	16	16	3	98	96	0	0	0	0	0	0	0	0	0	0	0	0	0	0	0	0	0	0	0	0	0	0	0	0	0	0	0.000	0.000	0.000	0.000	0.000	0.000	0.000	0.000	0.000	0.000	0.000	0.000	0.000	0.000	282	1076	101	98	98	0.000	0.000	12	89	0	0	15	83	0	0	100	1	
1	2	6	03: L-16   LM00002390	lmo1036	2532	6432	100	180	161	61	47	47	5	92	89	0	121	112	45	16	16	3	98	96	0	0	0	0	0	0	0	0	0	0	0	0	0	0	0	0	0	0	0	0	0	0	0	0	0	0	0.000	0.000	0.000	0.000	0.000	0.000	0.000	0.000	0.000	0.000	0.000	0.000	0.000	0.000	282	1076	238	210	210	0.000	0.000	133	105	0	0	114	96	0	0	100	1	
1	3	6	03: L-19   LM00001218	lmo1039	2782	6432	100	276	257	97	45	45	4	100	97	0	145	140	52	15	15	3	99	99	0	0	0	0	0	0	0	0	0	0	0	0	0	0	0	0	0	0	0	0	0	0	0	0	0	0	0.000	0.000	0.000	0.000	0.000	0.000	0.000	0.000	0.000	0.000	0.000	0.000	0.000	0.000	282	1076	361	337	337	0.000	0.000	231	130	0	0	212	125	0	0	100	1	
1	4	6	03: L-22   LM00002392	lmo1042	3032	6432	100	267	240	110	46	46	5	99	95	0	153	133	64	15	15	2	95	93	0	0	0	0	0	0	0	0	0	0	0	0	0	0	0	0	0	0	0	0	0	0	0	0	0	0	0.000	0.000	0.000	0.000	0.000	0.000	0.000	0.000	0.000	0.000	0.000	0.000	0.000	0.000	282	1076	359	312	312	0.000	0.000	221	138	0	0	194	118	0	0	100	1	
1	5	6	03: P-01   LM00002444	lmo1117	3282	6432	100	50	50	5	45	46	5	56	13	0	70	66	17	15	15	2	98	96	0	0	0	0	0	0	0	0	0	0	0	0	0	0	0	0	0	0	0	0	0	0	0	0	0	0	0.000	0.000	0.000	0.000	0.000	0.000	0.000	0.000	0.000	0.000	0.000	0.000	0.000	0.000	282	1076	60	56	56	0.000	0.000	5	55	0	0	5	51	0	0	100	1	
1	6	6	03: P-04   LM00002447	lmo1120	3532	6432	100	56	58	11	46	46	5	82	52	0	77	71	27	15	15	2	97	93	0	0	0	0	0	0	0	0	0	0	0	0	0	0	0	0	0	0	0	0	0	0	0	0	0	0	0.000	0.000	0.000	0.000	0.000	0.000	0.000	0.000	0.000	0.000	0.000	0.000	0.000	0.000	282	1076	72	68	68	0.000	0.000	10	62	0	0	12	56	0	0	100	1	
1	7	6	03: P-07   LM00000323	lmo1123	3782	6432	100	51	51	4	46	46	4	52	27	0	69	68	19	15	15	2	98	97	0	0	0	0	0	0	0	0	0	0	0	0	0	0	0	0	0	0	0	0	0	0	0	0	0	0	0.000	0.000	0.000	0.000	0.000	0.000	0.000	0.000	0.000	0.000	0.000	0.000	0.000	0.000	282	1076	59	58	58	0.000	0.000	5	54	0	0	5	53	0	0	100	1	
1	8	6	03: P-10   LM00000325	lmo1126	4032	6432	100	272	244	121	46	46	4	96	92	0	109	96	42	15	16	3	93	91	0	0	0	0	0	0	0	0	0	0	0	0	0	0	0	0	0	0	0	0	0	0	0	0	0	0	0.000	0.000	0.000	0.000	0.000	0.000	0.000	0.000	0.000	0.000	0.000	0.000	0.000	0.000	282	1076	320	279	279	0.000	0.000	226	94	0	0	198	81	0	0	100	1	
1	9	6	03: P-13   LM00000328	lmo1129	4282	6432	100	81	81	21	46	46	5	95	84	0	89	89	23	16	16	3	100	99	0	0	0	0	0	0	0	0	0	0	0	0	0	0	0	0	0	0	0	0	0	0	0	0	0	0	0.000	0.000	0.000	0.000	0.000	0.000	0.000	0.000	0.000	0.000	0.000	0.000	0.000	0.000	282	1076	108	108	108	0.000	0.000	35	73	0	0	35	73	0	0	100	1	
1	10	6	03: P-16   LM00000331	lmo1132	4532	6432	100	58	60	10	46	46	4	83	65	0	77	74	27	16	16	2	98	96	0	0	0	0	0	0	0	0	0	0	0	0	0	0	0	0	0	0	0	0	0	0	0	0	0	0	0.000	0.000	0.000	0.000	0.000	0.000	0.000	0.000	0.000	0.000	0.000	0.000	0.000	0.000	282	1076	73	72	72	0.000	0.000	12	61	0	0	14	58	0	0	100	1	
1	11	6	03: P-19   LM00002452	lmo1135	4782	6432	100	50	51	5	45	45	4	53	30	0	80	77	21	15	15	2	100	100	0	0	0	0	0	0	0	0	0	0	0	0	0	0	0	0	0	0	0	0	0	0	0	0	0	0	0.000	0.000	0.000	0.000	0.000	0.000	0.000	0.000	0.000	0.000	0.000	0.000	0.000	0.000	282	1076	70	68	68	0.000	0.000	5	65	0	0	6	62	0	0	100	1	
1	12	6	03: P-22   LM00000333	lmo1138	5032	6432	100	346	305	138	46	47	4	98	95	0	142	130	46	16	16	2	99	98	0	0	0	0	0	0	0	0	0	0	0	0	0	0	0	0	0	0	0	0	0	0	0	0	0	0	0.000	0.000	0.000	0.000	0.000	0.000	0.000	0.000	0.000	0.000	0.000	0.000	0.000	0.000	282	1076	426	373	373	0.000	0.000	300	126	0	0	259	114	0	0	100	1	
1	13	6	04: D-01   LM00002467	lmo1209	5282	6432	100	265	234	94	45	45	4	98	96	0	225	208	71	15	16	3	99	99	0	0	0	0	0	0	0	0	0	0	0	0	0	0	0	0	0	0	0	0	0	0	0	0	0	0	0.000	0.000	0.000	0.000	0.000	0.000	0.000	0.000	0.000	0.000	0.000	0.000	0.000	0.000	282	1076	430	382	382	0.000	0.000	220	210	0	0	189	193	0	0	100	1	
1	14	6	04: D-04   LM00002468	lmo1212	5532	6432	100	51	52	5	46	46	4	62	34	0	83	78	20	15	15	3	100	98	0	0	0	0	0	0	0	0	0	0	0	0	0	0	0	0	0	0	0	0	0	0	0	0	0	0	0.000	0.000	0.000	0.000	0.000	0.000	0.000	0.000	0.000	0.000	0.000	0.000	0.000	0.000	282	1076	73	69	69	0.000	0.000	5	68	0	0	6	63	0	0	100	1	
1	15	6	04: D-07   LM00001275	lmo1215	5782	6432	100	88	87	21	45	45	4	97	94	0	98	96	25	15	15	3	100	98	0	0	0	0	0	0	0	0	0	0	0	0	0	0	0	0	0	0	0	0	0	0	0	0	0	0	0.000	0.000	0.000	0.000	0.000	0.000	0.000	0.000	0.000	0.000	0.000	0.000	0.000	0.000	282	1076	126	123	123	0.000	0.000	43	83	0	0	42	81	0	0	100	1	
1	16	6	04: D-10   LM00001277	lmo1218	6032	6432	100	1375	1269	484	46	46	5	100	100	0	1201	1112	376	15	16	3	100	100	0	0	0	0	0	0	0	0	0	0	0	0	0	0	0	0	0	0	0	0	0	0	0	0	0	0	0.000	0.000	0.000	0.000	0.000	0.000	0.000	0.000	0.000	0.000	0.000	0.000	0.000	0.000	282	1076	2515	2320	2320	0.000	0.000	1329	1186	0	0	1223	1097	0	0	100	1	
1	17	6	04: D-13   LM00000352	lmo1221	6282	6432	100	339	326	114	45	45	5	100	98	0	369	372	106	16	16	2	100	100	0	0	0	0	0	0	0	0	0	0	0	0	0	0	0	0	0	0	0	0	0	0	0	0	0	0	0.000	0.000	0.000	0.000	0.000	0.000	0.000	0.000	0.000	0.000	0.000	0.000	0.000	0.000	282	1076	647	637	637	0.000	0.000	294	353	0	0	281	356	0	0	100	1	
1	1	7	04: D-16   LM00001279	lmo1224	2282	6682	100	162	153	55	47	47	5	93	90	0	250	231	103	16	16	3	95	94	0	0	0	0	0	0	0	0	0	0	0	0	0	0	0	0	0	0	0	0	0	0	0	0	0	0	0.000	0.000	0.000	0.000	0.000	0.000	0.000	0.000	0.000	0.000	0.000	0.000	0.000	0.000	282	1076	349	321	321	0.000	0.000	115	234	0	0	106	215	0	0	100	1	
1	2	7	04: D-19   LM00001281	lmo1227	2532	6682	100	96	89	23	46	47	5	90	83	0	84	78	31	16	16	4	90	86	0	0	0	0	0	0	0	0	0	0	0	0	0	0	0	0	0	0	0	0	0	0	0	0	0	0	0.000	0.000	0.000	0.000	0.000	0.000	0.000	0.000	0.000	0.000	0.000	0.000	0.000	0.000	282	1076	118	105	105	0.000	0.000	50	68	0	0	43	62	0	0	100	1	
1	3	7	04: D-22   LM00000354	lmo1230	2782	6682	100	183	174	64	45	46	4	99	96	0	117	113	37	15	15	2	100	97	0	0	0	0	0	0	0	0	0	0	0	0	0	0	0	0	0	0	0	0	0	0	0	0	0	0	0.000	0.000	0.000	0.000	0.000	0.000	0.000	0.000	0.000	0.000	0.000	0.000	0.000	0.000	282	1076	240	227	227	0.000	0.000	138	102	0	0	129	98	0	0	100	1	
1	4	7	04: H-01   LM00000373	lmo1305	3032	6682	100	1145	977	490	45	46	4	100	98	0	600	511	246	15	15	2	98	98	0	0	0	0	0	0	0	0	0	0	0	0	0	0	0	0	0	0	0	0	0	0	0	0	0	0	0.000	0.000	0.000	0.000	0.000	0.000	0.000	0.000	0.000	0.000	0.000	0.000	0.000	0.000	282	1076	1685	1428	1428	0.000	0.000	1100	585	0	0	932	496	0	0	100	1	
1	5	7	04: H-04   LM00002491	lmo1308	3282	6682	100	397	352	179	46	46	4	96	94	0	238	212	115	15	15	2	95	93	0	0	0	0	0	0	0	0	0	0	0	0	0	0	0	0	0	0	0	0	0	0	0	0	0	0	0.000	0.000	0.000	0.000	0.000	0.000	0.000	0.000	0.000	0.000	0.000	0.000	0.000	0.000	282	1076	574	503	503	0.000	0.000	351	223	0	0	306	197	0	0	100	1	
1	6	7	04: H-07   LM00002493	lmo1311	3532	6682	100	104	105	36	46	46	4	91	87	0	98	92	37	15	15	2	95	94	0	0	0	0	0	0	0	0	0	0	0	0	0	0	0	0	0	0	0	0	0	0	0	0	0	0	0.000	0.000	0.000	0.000	0.000	0.000	0.000	0.000	0.000	0.000	0.000	0.000	0.000	0.000	282	1076	141	136	136	0.000	0.000	58	83	0	0	59	77	0	0	100	1	
1	7	7	04: H-10   LM00000375	lmo1314	3782	6682	100	1032	906	382	46	46	4	99	99	0	579	520	198	15	16	2	100	99	0	0	0	0	0	0	0	0	0	0	0	0	0	0	0	0	0	0	0	0	0	0	0	0	0	0	0.000	0.000	0.000	0.000	0.000	0.000	0.000	0.000	0.000	0.000	0.000	0.000	0.000	0.000	282	1076	1550	1365	1365	0.000	0.000	986	564	0	0	860	505	0	0	100	1	
1	8	7	04: H-13   LM00000378	lmo1317	4032	6682	100	895	741	390	46	46	4	97	93	0	531	452	224	16	16	3	99	97	0	0	0	0	0	0	0	0	0	0	0	0	0	0	0	0	0	0	0	0	0	0	0	0	0	0	0.000	0.000	0.000	0.000	0.000	0.000	0.000	0.000	0.000	0.000	0.000	0.000	0.000	0.000	282	1076	1364	1131	1131	0.000	0.000	849	515	0	0	695	436	0	0	100	1	
1	9	7	04: H-16   LM00001327	lmo1320	4282	6682	100	840	716	420	46	46	4	97	93	0	574	488	259	15	15	2	100	98	0	0	0	0	0	0	0	0	0	0	0	0	0	0	0	0	0	0	0	0	0	0	0	0	0	0	0.000	0.000	0.000	0.000	0.000	0.000	0.000	0.000	0.000	0.000	0.000	0.000	0.000	0.000	282	1076	1353	1143	1143	0.000	0.000	794	559	0	0	670	473	0	0	100	1	
1	10	7	04: H-19   LM00001329	lmo1323	4532	6682	100	2555	2025	1334	45	46	4	97	95	0	2267	1760	1179	15	15	2	95	93	0	0	0	0	0	0	0	0	0	0	0	0	0	0	0	0	0	0	0	0	0	0	0	0	0	0	0.000	0.000	0.000	0.000	0.000	0.000	0.000	0.000	0.000	0.000	0.000	0.000	0.000	0.000	282	1076	4762	3725	3725	0.000	0.000	2510	2252	0	0	1980	1745	0	0	100	1	
1	11	7	04: H-22   LM00002495	lmo1326	4782	6682	100	2972	2457	1143	46	46	4	100	100	0	4018	3326	1552	15	15	2	100	100	0	0	0	0	0	0	0	0	0	0	0	0	0	0	0	0	0	0	0	0	0	0	0	0	0	0	0.000	0.000	0.000	0.000	0.000	0.000	0.000	0.000	0.000	0.000	0.000	0.000	0.000	0.000	282	1076	6929	5722	5722	0.000	0.000	2926	4003	0	0	2411	3311	0	0	100	1	
1	12	7	04: L-01   LM00002511	lmo1401	5032	6682	100	429	365	216	47	47	4	92	89	0	342	276	167	15	16	2	94	89	0	0	0	0	0	0	0	0	0	0	0	0	0	0	0	0	0	0	0	0	0	0	0	0	0	0	0.000	0.000	0.000	0.000	0.000	0.000	0.000	0.000	0.000	0.000	0.000	0.000	0.000	0.000	282	1076	709	579	579	0.000	0.000	382	327	0	0	318	261	0	0	100	1	
1	13	7	04: L-04   LM00001376	lmo1404	5282	6682	100	485	440	178	45	46	4	99	99	0	320	295	109	15	15	2	99	98	0	0	0	0	0	0	0	0	0	0	0	0	0	0	0	0	0	0	0	0	0	0	0	0	0	0	0.000	0.000	0.000	0.000	0.000	0.000	0.000	0.000	0.000	0.000	0.000	0.000	0.000	0.000	282	1076	745	675	675	0.000	0.000	440	305	0	0	395	280	0	0	100	1	
1	14	7	04: L-07   LM00001377	lmo1407	5532	6682	100	841	710	373	46	46	4	98	95	0	2056	1704	892	15	15	2	98	96	0	0	0	0	0	0	0	0	0	0	0	0	0	0	0	0	0	0	0	0	0	0	0	0	0	0	0.000	0.000	0.000	0.000	0.000	0.000	0.000	0.000	0.000	0.000	0.000	0.000	0.000	0.000	282	1076	2836	2353	2353	0.000	0.000	795	2041	0	0	664	1689	0	0	100	1	
1	15	7	04: L-10   LM00001380	lmo1410	5782	6682	100	60	60	9	46	46	4	88	73	0	77	76	17	15	15	3	100	99	0	0	0	0	0	0	0	0	0	0	0	0	0	0	0	0	0	0	0	0	0	0	0	0	0	0	0.000	0.000	0.000	0.000	0.000	0.000	0.000	0.000	0.000	0.000	0.000	0.000	0.000	0.000	282	1076	76	75	75	0.000	0.000	14	62	0	0	14	61	0	0	100	1	
1	16	7	04: L-13   LM00002513	lmo1413	6032	6682	100	100	100	31	46	46	5	97	93	0	131	129	44	15	16	2	100	99	0	0	0	0	0	0	0	0	0	0	0	0	0	0	0	0	0	0	0	0	0	0	0	0	0	0	0.000	0.000	0.000	0.000	0.000	0.000	0.000	0.000	0.000	0.000	0.000	0.000	0.000	0.000	282	1076	170	168	168	0.000	0.000	54	116	0	0	54	114	0	0	100	1	
1	17	7	04: L-16   LM00001384	lmo1416	6282	6682	100	100	101	30	45	45	5	95	90	0	164	174	78	15	16	2	99	98	0	0	0	0	0	0	0	0	0	0	0	0	0	0	0	0	0	0	0	0	0	0	0	0	0	0	0.000	0.000	0.000	0.000	0.000	0.000	0.000	0.000	0.000	0.000	0.000	0.000	0.000	0.000	282	1076	204	215	215	0.000	0.000	55	149	0	0	56	159	0	0	100	1	
1	1	8	04: L-19   LM00001387	lmo1419	2282	6932	100	86	85	28	46	47	4	84	79	0	124	110	56	15	16	3	90	88	0	0	0	0	0	0	0	0	0	0	0	0	0	0	0	0	0	0	0	0	0	0	0	0	0	0	0.000	0.000	0.000	0.000	0.000	0.000	0.000	0.000	0.000	0.000	0.000	0.000	0.000	0.000	282	1076	149	134	134	0.000	0.000	40	109	0	0	39	95	0	0	100	1	
1	2	8	04: L-22   LM00001390	lmo1422	2532	6932	100	1759	1556	788	46	46	4	100	99	0	285	247	117	15	15	3	96	93	0	0	0	0	0	0	0	0	0	0	0	0	0	0	0	0	0	0	0	0	0	0	0	0	0	0	0.000	0.000	0.000	0.000	0.000	0.000	0.000	0.000	0.000	0.000	0.000	0.000	0.000	0.000	282	1076	1983	1742	1742	0.000	0.000	1713	270	0	0	1510	232	0	0	100	1	
1	3	8	04: P-01   LM00001430	lmo1497	2782	6932	100	122	117	38	46	46	4	92	90	0	110	108	38	15	15	2	99	98	0	0	0	0	0	0	0	0	0	0	0	0	0	0	0	0	0	0	0	0	0	0	0	0	0	0	0.000	0.000	0.000	0.000	0.000	0.000	0.000	0.000	0.000	0.000	0.000	0.000	0.000	0.000	282	1076	171	164	164	0.000	0.000	76	95	0	0	71	93	0	0	100	1	
1	4	8	04: P-04   LM00001432	lmo1500	3032	6932	100	69	70	13	46	46	5	94	88	0	74	69	23	15	15	2	96	94	0	0	0	0	0	0	0	0	0	0	0	0	0	0	0	0	0	0	0	0	0	0	0	0	0	0	0.000	0.000	0.000	0.000	0.000	0.000	0.000	0.000	0.000	0.000	0.000	0.000	0.000	0.000	282	1076	82	78	78	0.000	0.000	23	59	0	0	24	54	0	0	100	1	
1	5	8	04: P-07   LM00000417	lmo1503	3282	6932	100	1074	963	466	46	46	4	99	97	0	1279	1199	582	15	15	2	100	99	0	0	0	0	0	0	0	0	0	0	0	0	0	0	0	0	0	0	0	0	0	0	0	0	0	0	0.000	0.000	0.000	0.000	0.000	0.000	0.000	0.000	0.000	0.000	0.000	0.000	0.000	0.000	282	1076	2292	2101	2101	0.000	0.000	1028	1264	0	0	917	1184	0	0	100	1	
1	6	8	04: P-10   LM00001435	lmo1506	3532	6932	100	59	60	9	46	46	5	92	71	0	79	80	19	15	15	2	100	100	0	0	0	0	0	0	0	0	0	0	0	0	0	0	0	0	0	0	0	0	0	0	0	0	0	0	0.000	0.000	0.000	0.000	0.000	0.000	0.000	0.000	0.000	0.000	0.000	0.000	0.000	0.000	282	1076	77	79	79	0.000	0.000	13	64	0	0	14	65	0	0	100	1	
1	7	8	04: P-13   LM00001438	lmo1509	3782	6932	100	482	428	210	45	46	4	98	98	0	553	464	223	15	15	2	98	97	0	0	0	0	0	0	0	0	0	0	0	0	0	0	0	0	0	0	0	0	0	0	0	0	0	0	0.000	0.000	0.000	0.000	0.000	0.000	0.000	0.000	0.000	0.000	0.000	0.000	0.000	0.000	282	1076	975	832	832	0.000	0.000	437	538	0	0	383	449	0	0	100	1	
1	8	8	04: P-16   LM00001441	lmo1512	4032	6932	100	857	770	351	47	47	5	99	98	0	558	496	226	15	15	2	99	98	0	0	0	0	0	0	0	0	0	0	0	0	0	0	0	0	0	0	0	0	0	0	0	0	0	0	0.000	0.000	0.000	0.000	0.000	0.000	0.000	0.000	0.000	0.000	0.000	0.000	0.000	0.000	282	1076	1353	1204	1204	0.000	0.000	810	543	0	0	723	481	0	0	100	1	
1	9	8	04: P-19   LM00001443	lmo1515	4282	6932	100	238	218	81	45	45	4	99	97	0	170	153	49	15	15	2	100	99	0	0	0	0	0	0	0	0	0	0	0	0	0	0	0	0	0	0	0	0	0	0	0	0	0	0	0.000	0.000	0.000	0.000	0.000	0.000	0.000	0.000	0.000	0.000	0.000	0.000	0.000	0.000	282	1076	348	311	311	0.000	0.000	193	155	0	0	173	138	0	0	100	1	
1	10	8	04: P-22   LM00000419	lmo1518	4532	6932	100	202	179	71	46	46	4	94	90	0	218	188	88	15	15	2	94	91	0	0	0	0	0	0	0	0	0	0	0	0	0	0	0	0	0	0	0	0	0	0	0	0	0	0	0.000	0.000	0.000	0.000	0.000	0.000	0.000	0.000	0.000	0.000	0.000	0.000	0.000	0.000	282	1076	359	306	306	0.000	0.000	156	203	0	0	133	173	0	0	100	1	
1	11	8	05: D-01   LM00002541	lmo1589	4782	6932	100	156	145	66	46	46	4	95	91	0	92	83	34	15	16	2	95	94	0	0	0	0	0	0	0	0	0	0	0	0	0	0	0	0	0	0	0	0	0	0	0	0	0	0	0.000	0.000	0.000	0.000	0.000	0.000	0.000	0.000	0.000	0.000	0.000	0.000	0.000	0.000	282	1076	187	167	167	0.000	0.000	110	77	0	0	99	68	0	0	100	1	
1	12	8	05: D-04   LM00001484	lmo1592	5032	6932	100	51	52	5	46	46	4	53	33	0	53	53	16	15	15	2	97	95	0	0	0	0	0	0	0	0	0	0	0	0	0	0	0	0	0	0	0	0	0	0	0	0	0	0	0.000	0.000	0.000	0.000	0.000	0.000	0.000	0.000	0.000	0.000	0.000	0.000	0.000	0.000	282	1076	43	44	44	0.000	0.000	5	38	0	0	6	38	0	0	100	1	
1	13	8	05: D-07   LM00001486	lmo1595	5282	6932	100	191	185	74	45	45	4	97	95	0	115	107	44	15	15	2	91	91	0	0	0	0	0	0	0	0	0	0	0	0	0	0	0	0	0	0	0	0	0	0	0	0	0	0	0.000	0.000	0.000	0.000	0.000	0.000	0.000	0.000	0.000	0.000	0.000	0.000	0.000	0.000	282	1076	246	232	232	0.000	0.000	146	100	0	0	140	92	0	0	100	1	
1	14	8	05: D-10   LM00000445	lmo1598	5532	6932	100	54	55	7	46	46	4	71	46	0	82	82	23	15	15	2	96	95	0	0	0	0	0	0	0	0	0	0	0	0	0	0	0	0	0	0	0	0	0	0	0	0	0	0	0.000	0.000	0.000	0.000	0.000	0.000	0.000	0.000	0.000	0.000	0.000	0.000	0.000	0.000	282	1076	75	76	76	0.000	0.000	8	67	0	0	9	67	0	0	100	1	
1	15	8	05: D-13   LM00000446	lmo1601	5782	6932	100	7894	6404	4136	46	46	5	100	99	0	3150	2519	1619	15	15	2	100	95	0	0	0	0	0	0	0	0	0	0	0	0	0	0	0	0	0	0	0	0	0	0	0	0	0	0	0.000	0.000	0.000	0.000	0.000	0.000	0.000	0.000	0.000	0.000	0.000	0.000	0.000	0.000	282	1076	10983	8862	8862	0.000	0.000	7848	3135	0	0	6358	2504	0	0	100	1	
1	16	8	05: D-16   LM00001490	lmo1604	6032	6932	100	227	210	79	46	46	4	96	95	0	278	263	90	16	16	3	98	97	0	0	0	0	0	0	0	0	0	0	0	0	0	0	0	0	0	0	0	0	0	0	0	0	0	0	0.000	0.000	0.000	0.000	0.000	0.000	0.000	0.000	0.000	0.000	0.000	0.000	0.000	0.000	282	1076	443	411	411	0.000	0.000	181	262	0	0	164	247	0	0	100	1	
1	17	8	05: D-19   LM00002545	lmo1607	6282	6932	100	460	398	200	46	46	5	90	88	0	439	395	206	15	16	3	100	98	0	0	0	0	0	0	0	0	0	0	0	0	0	0	0	0	0	0	0	0	0	0	0	0	0	0	0.000	0.000	0.000	0.000	0.000	0.000	0.000	0.000	0.000	0.000	0.000	0.000	0.000	0.000	282	1076	838	732	732	0.000	0.000	414	424	0	0	352	380	0	0	100	1	
1	1	9	05: D-22   LM00002547	lmo1610	2282	7182	100	607	532	247	46	46	4	96	94	0	740	664	307	15	15	2	96	94	0	0	0	0	0	0	0	0	0	0	0	0	0	0	0	0	0	0	0	0	0	0	0	0	0	0	0.000	0.000	0.000	0.000	0.000	0.000	0.000	0.000	0.000	0.000	0.000	0.000	0.000	0.000	282	1076	1286	1135	1135	0.000	0.000	561	725	0	0	486	649	0	0	100	1	
1	2	9	05: H-01   LM00001539	lmo1685	2532	7182	100	331	289	131	46	46	4	92	89	0	283	246	120	15	15	2	95	94	0	0	0	0	0	0	0	0	0	0	0	0	0	0	0	0	0	0	0	0	0	0	0	0	0	0	0.000	0.000	0.000	0.000	0.000	0.000	0.000	0.000	0.000	0.000	0.000	0.000	0.000	0.000	282	1076	553	474	474	0.000	0.000	285	268	0	0	243	231	0	0	100	1	
1	3	9	05: H-04   LM00001541	lmo1688	2782	7182	100	731	666	304	45	46	6	98	95	0	287	260	105	15	15	2	99	97	0	0	0	0	0	0	0	0	0	0	0	0	0	0	0	0	0	0	0	0	0	0	0	0	0	0	0.000	0.000	0.000	0.000	0.000	0.000	0.000	0.000	0.000	0.000	0.000	0.000	0.000	0.000	282	1076	958	866	866	0.000	0.000	686	272	0	0	621	245	0	0	100	1	
1	4	9	05: H-07   LM00001544	lmo1691	3032	7182	100	228	211	79	46	46	4	95	93	0	195	179	71	15	16	2	95	93	0	0	0	0	0	0	0	0	0	0	0	0	0	0	0	0	0	0	0	0	0	0	0	0	0	0	0.000	0.000	0.000	0.000	0.000	0.000	0.000	0.000	0.000	0.000	0.000	0.000	0.000	0.000	282	1076	362	329	329	0.000	0.000	182	180	0	0	165	164	0	0	100	1	
1	5	9	05: H-10   LM00000459	lmo1694	3282	7182	100	1592	1366	661	46	46	4	99	98	0	632	548	254	15	16	2	98	96	0	0	0	0	0	0	0	0	0	0	0	0	0	0	0	0	0	0	0	0	0	0	0	0	0	0	0.000	0.000	0.000	0.000	0.000	0.000	0.000	0.000	0.000	0.000	0.000	0.000	0.000	0.000	282	1076	2163	1853	1853	0.000	0.000	1546	617	0	0	1320	533	0	0	100	1	
1	6	9	05: H-13   LM00002566	lmo1697	3532	7182	100	165	154	71	46	47	4	85	80	0	99	86	39	15	15	2	85	83	0	0	0	0	0	0	0	0	0	0	0	0	0	0	0	0	0	0	0	0	0	0	0	0	0	0	0.000	0.000	0.000	0.000	0.000	0.000	0.000	0.000	0.000	0.000	0.000	0.000	0.000	0.000	282	1076	203	179	179	0.000	0.000	119	84	0	0	108	71	0	0	100	1	
1	7	9	05: H-16   LM00000461	lmo1700	3782	7182	100	235	214	78	46	46	4	97	95	0	183	171	55	15	15	2	99	99	0	0	0	0	0	0	0	0	0	0	0	0	0	0	0	0	0	0	0	0	0	0	0	0	0	0	0.000	0.000	0.000	0.000	0.000	0.000	0.000	0.000	0.000	0.000	0.000	0.000	0.000	0.000	282	1076	357	324	324	0.000	0.000	189	168	0	0	168	156	0	0	100	1	
1	8	9	05: H-19   LM00000462	lmo1703	4032	7182	100	855	736	346	46	46	4	98	96	0	424	360	160	15	16	3	99	97	0	0	0	0	0	0	0	0	0	0	0	0	0	0	0	0	0	0	0	0	0	0	0	0	0	0	0.000	0.000	0.000	0.000	0.000	0.000	0.000	0.000	0.000	0.000	0.000	0.000	0.000	0.000	282	1076	1218	1035	1035	0.000	0.000	809	409	0	0	690	345	0	0	100	1	
1	9	9	05: H-22   LM00001552	lmo1706	4282	7182	100	872	758	323	46	46	4	99	98	0	354	332	131	15	15	2	98	98	0	0	0	0	0	0	0	0	0	0	0	0	0	0	0	0	0	0	0	0	0	0	0	0	0	0	0.000	0.000	0.000	0.000	0.000	0.000	0.000	0.000	0.000	0.000	0.000	0.000	0.000	0.000	282	1076	1165	1029	1029	0.000	0.000	826	339	0	0	712	317	0	0	100	1	
1	10	9	05: L-01   LM00002580	lmo1781	4532	7182	100	86	87	26	46	46	4	92	85	0	107	94	35	15	15	2	95	93	0	0	0	0	0	0	0	0	0	0	0	0	0	0	0	0	0	0	0	0	0	0	0	0	0	0	0.000	0.000	0.000	0.000	0.000	0.000	0.000	0.000	0.000	0.000	0.000	0.000	0.000	0.000	282	1076	132	120	120	0.000	0.000	40	92	0	0	41	79	0	0	100	1	
1	11	9	05: L-04   LM00001597	lmo1784	4782	7182	100	9087	7700	3293	46	46	4	100	100	0	14082	12072	5099	15	15	2	100	100	0	0	0	0	0	0	0	0	0	0	0	0	0	0	0	0	0	0	0	0	0	0	0	0	0	0	0.000	0.000	0.000	0.000	0.000	0.000	0.000	0.000	0.000	0.000	0.000	0.000	0.000	0.000	282	1076	23108	19711	19711	0.000	0.000	9041	14067	0	0	7654	12057	0	0	100	1	
1	12	9	05: L-07   LM00000485	lmo1787	5032	7182	100	3287	2782	1306	46	47	7	100	99	0	4584	3910	1881	15	15	3	100	100	0	0	0	0	0	0	0	0	0	0	0	0	0	0	0	0	0	0	0	0	0	0	0	0	0	0	0.000	0.000	0.000	0.000	0.000	0.000	0.000	0.000	0.000	0.000	0.000	0.000	0.000	0.000	282	1076	7810	6631	6631	0.000	0.000	3241	4569	0	0	2736	3895	0	0	100	1	
1	13	9	05: L-10   LM00002582	lmo1790	5282	7182	100	402	357	157	46	47	6	90	88	0	169	154	64	15	15	2	96	95	0	0	0	0	0	0	0	0	0	0	0	0	0	0	0	0	0	0	0	0	0	0	0	0	0	0	0.000	0.000	0.000	0.000	0.000	0.000	0.000	0.000	0.000	0.000	0.000	0.000	0.000	0.000	282	1076	510	450	450	0.000	0.000	356	154	0	0	311	139	0	0	100	1	
1	14	9	05: L-13   LM00001602	lmo1793	5532	7182	100	865	772	336	46	46	4	99	98	0	420	379	162	14	15	2	99	97	0	0	0	0	0	0	0	0	0	0	0	0	0	0	0	0	0	0	0	0	0	0	0	0	0	0	0.000	0.000	0.000	0.000	0.000	0.000	0.000	0.000	0.000	0.000	0.000	0.000	0.000	0.000	282	1076	1225	1091	1091	0.000	0.000	819	406	0	0	726	365	0	0	100	1	
1	15	9	05: L-16   LM00000486	lmo1796	5782	7182	100	3040	2689	1252	46	46	5	100	100	0	5292	4563	2046	15	15	3	99	99	0	0	0	0	0	0	0	0	0	0	0	0	0	0	0	0	0	0	0	0	0	0	0	0	0	0	0.000	0.000	0.000	0.000	0.000	0.000	0.000	0.000	0.000	0.000	0.000	0.000	0.000	0.000	282	1076	8271	7191	7191	0.000	0.000	2994	5277	0	0	2643	4548	0	0	100	1	
1	16	9	05: L-19   LM00001606	lmo1799	6032	7182	100	112	113	34	45	46	4	99	98	0	143	166	81	15	16	3	100	100	0	0	0	0	0	0	0	0	0	0	0	0	0	0	0	0	0	0	0	0	0	0	0	0	0	0	0.000	0.000	0.000	0.000	0.000	0.000	0.000	0.000	0.000	0.000	0.000	0.000	0.000	0.000	282	1076	195	219	219	0.000	0.000	67	128	0	0	68	151	0	0	100	1	
1	17	9	05: L-22   LM00001608	lmo1802	6282	7182	100	394	357	135	46	46	5	100	97	0	307	295	97	16	16	3	99	99	0	0	0	0	0	0	0	0	0	0	0	0	0	0	0	0	0	0	0	0	0	0	0	0	0	0	0.000	0.000	0.000	0.000	0.000	0.000	0.000	0.000	0.000	0.000	0.000	0.000	0.000	0.000	282	1076	639	590	590	0.000	0.000	348	291	0	0	311	279	0	0	100	1	
1	1	10	05: P-01   LM00000504	lmo1877	2282	7432	100	1124	946	467	45	46	4	98	97	0	271	238	103	15	15	3	96	93	0	0	0	0	0	0	0	0	0	0	0	0	0	0	0	0	0	0	0	0	0	0	0	0	0	0	0.000	0.000	0.000	0.000	0.000	0.000	0.000	0.000	0.000	0.000	0.000	0.000	0.000	0.000	282	1076	1335	1124	1124	0.000	0.000	1079	256	0	0	901	223	0	0	100	1	
1	2	10	05: P-04   LM00001659	lmo1880	2532	7432	100	126	118	35	45	46	5	96	92	0	144	132	46	15	15	2	96	96	0	0	0	0	0	0	0	0	0	0	0	0	0	0	0	0	0	0	0	0	0	0	0	0	0	0	0.000	0.000	0.000	0.000	0.000	0.000	0.000	0.000	0.000	0.000	0.000	0.000	0.000	0.000	282	1076	210	190	190	0.000	0.000	81	129	0	0	73	117	0	0	100	1	
1	3	10	05: P-07   LM00000505	lmo1883	2782	7432	100	311	266	120	45	46	4	94	92	0	141	125	52	15	15	2	96	93	0	0	0	0	0	0	0	0	0	0	0	0	0	0	0	0	0	0	0	0	0	0	0	0	0	0	0.000	0.000	0.000	0.000	0.000	0.000	0.000	0.000	0.000	0.000	0.000	0.000	0.000	0.000	282	1076	392	331	331	0.000	0.000	266	126	0	0	221	110	0	0	100	1	
1	4	10	05: P-10   LM00001663	lmo1886	3032	7432	100	1034	923	411	46	46	4	99	97	0	416	374	142	15	15	2	99	99	0	0	0	0	0	0	0	0	0	0	0	0	0	0	0	0	0	0	0	0	0	0	0	0	0	0	0.000	0.000	0.000	0.000	0.000	0.000	0.000	0.000	0.000	0.000	0.000	0.000	0.000	0.000	282	1076	1389	1236	1236	0.000	0.000	988	401	0	0	877	359	0	0	100	1	
1	5	10	05: P-13   LM00002592	lmo1889	3282	7432	100	303	283	115	45	45	4	99	98	0	154	147	48	15	15	2	100	100	0	0	0	0	0	0	0	0	0	0	0	0	0	0	0	0	0	0	0	0	0	0	0	0	0	0	0.000	0.000	0.000	0.000	0.000	0.000	0.000	0.000	0.000	0.000	0.000	0.000	0.000	0.000	282	1076	397	370	370	0.000	0.000	258	139	0	0	238	132	0	0	100	1	
1	6	10	05: P-16   LM00000507	lmo1892	3532	7432	100	481	423	195	46	46	4	96	92	0	327	304	130	15	15	2	98	98	0	0	0	0	0	0	0	0	0	0	0	0	0	0	0	0	0	0	0	0	0	0	0	0	0	0	0.000	0.000	0.000	0.000	0.000	0.000	0.000	0.000	0.000	0.000	0.000	0.000	0.000	0.000	282	1076	747	666	666	0.000	0.000	435	312	0	0	377	289	0	0	100	1	
1	7	10	05: P-19   LM00002595	lmo1895	3782	7432	100	259	245	94	46	46	4	98	98	0	208	202	76	14	15	2	99	98	0	0	0	0	0	0	0	0	0	0	0	0	0	0	0	0	0	0	0	0	0	0	0	0	0	0	0.000	0.000	0.000	0.000	0.000	0.000	0.000	0.000	0.000	0.000	0.000	0.000	0.000	0.000	282	1076	407	387	387	0.000	0.000	213	194	0	0	199	188	0	0	100	1	
1	8	10	05: P-22   LM00000510	lmo1898	4032	7432	100	605	544	257	46	46	4	98	96	0	418	390	162	15	15	3	100	100	0	0	0	0	0	0	0	0	0	0	0	0	0	0	0	0	0	0	0	0	0	0	0	0	0	0	0.000	0.000	0.000	0.000	0.000	0.000	0.000	0.000	0.000	0.000	0.000	0.000	0.000	0.000	282	1076	962	873	873	0.000	0.000	559	403	0	0	498	375	0	0	100	1	
1	9	10	06: D-01   LM00002609	lmo1969	4282	7432	100	58	60	10	46	46	5	83	64	0	94	89	31	15	15	2	96	94	0	0	0	0	0	0	0	0	0	0	0	0	0	0	0	0	0	0	0	0	0	0	0	0	0	0	0.000	0.000	0.000	0.000	0.000	0.000	0.000	0.000	0.000	0.000	0.000	0.000	0.000	0.000	282	1076	91	88	88	0.000	0.000	12	79	0	0	14	74	0	0	100	1	
1	10	10	06: D-04   LM00002612	lmo1972	4532	7432	100	172	167	54	45	45	4	98	96	0	212	195	68	15	15	2	100	100	0	0	0	0	0	0	0	0	0	0	0	0	0	0	0	0	0	0	0	0	0	0	0	0	0	0	0.000	0.000	0.000	0.000	0.000	0.000	0.000	0.000	0.000	0.000	0.000	0.000	0.000	0.000	282	1076	324	302	302	0.000	0.000	127	197	0	0	122	180	0	0	100	1	
1	11	10	06: D-07   LM00000528	lmo1975	4782	7432	100	75	73	17	46	46	4	93	86	0	237	203	96	15	15	2	96	94	0	0	0	0	0	0	0	0	0	0	0	0	0	0	0	0	0	0	0	0	0	0	0	0	0	0	0.000	0.000	0.000	0.000	0.000	0.000	0.000	0.000	0.000	0.000	0.000	0.000	0.000	0.000	282	1076	251	215	215	0.000	0.000	29	222	0	0	27	188	0	0	100	1	
1	12	10	06: D-10   LM00000531	lmo1978	5032	7432	100	1032	926	409	46	46	5	98	95	0	367	346	139	15	15	2	99	97	0	0	0	0	0	0	0	0	0	0	0	0	0	0	0	0	0	0	0	0	0	0	0	0	0	0	0.000	0.000	0.000	0.000	0.000	0.000	0.000	0.000	0.000	0.000	0.000	0.000	0.000	0.000	282	1076	1338	1211	1211	0.000	0.000	986	352	0	0	880	331	0	0	100	1	
1	13	10	06: D-13   LM00002615	lmo1981	5282	7432	100	88	85	21	46	46	4	92	89	0	78	72	27	15	15	2	90	89	0	0	0	0	0	0	0	0	0	0	0	0	0	0	0	0	0	0	0	0	0	0	0	0	0	0	0.000	0.000	0.000	0.000	0.000	0.000	0.000	0.000	0.000	0.000	0.000	0.000	0.000	0.000	282	1076	105	96	96	0.000	0.000	42	63	0	0	39	57	0	0	100	1	
1	14	10	06: D-16   LM00001709	lmo1984	5532	7432	100	137	132	49	46	46	4	93	88	0	113	105	40	15	15	2	96	93	0	0	0	0	0	0	0	0	0	0	0	0	0	0	0	0	0	0	0	0	0	0	0	0	0	0	0.000	0.000	0.000	0.000	0.000	0.000	0.000	0.000	0.000	0.000	0.000	0.000	0.000	0.000	282	1076	189	176	176	0.000	0.000	91	98	0	0	86	90	0	0	100	1	
1	15	10	06: D-19   LM00000533	lmo1987	5782	7432	100	73	74	20	46	46	5	86	79	0	93	85	38	14	15	2	89	88	0	0	0	0	0	0	0	0	0	0	0	0	0	0	0	0	0	0	0	0	0	0	0	0	0	0	0.000	0.000	0.000	0.000	0.000	0.000	0.000	0.000	0.000	0.000	0.000	0.000	0.000	0.000	282	1076	106	99	99	0.000	0.000	27	79	0	0	28	71	0	0	100	1	
1	16	10	06: D-22   LM00001714	lmo1990	6032	7432	100	145	136	63	46	46	4	89	83	0	91	90	44	15	15	3	94	87	0	0	0	0	0	0	0	0	0	0	0	0	0	0	0	0	0	0	0	0	0	0	0	0	0	0	0.000	0.000	0.000	0.000	0.000	0.000	0.000	0.000	0.000	0.000	0.000	0.000	0.000	0.000	282	1076	175	165	165	0.000	0.000	99	76	0	0	90	75	0	0	100	1	
1	17	10	06: H-01   LM00001760	lmo2065	6282	7432	100	259	241	97	46	47	4	97	95	0	123	126	51	15	16	2	99	99	0	0	0	0	0	0	0	0	0	0	0	0	0	0	0	0	0	0	0	0	0	0	0	0	0	0	0.000	0.000	0.000	0.000	0.000	0.000	0.000	0.000	0.000	0.000	0.000	0.000	0.000	0.000	282	1076	321	306	306	0.000	0.000	213	108	0	0	195	111	0	0	100	1	
1	1	11	06: H-04   LM00000552	lmo2068	2282	7682	100	3082	2561	1230	45	46	5	100	99	0	1367	1173	544	15	15	3	96	95	0	0	0	0	0	0	0	0	0	0	0	0	0	0	0	0	0	0	0	0	0	0	0	0	0	0	0.000	0.000	0.000	0.000	0.000	0.000	0.000	0.000	0.000	0.000	0.000	0.000	0.000	0.000	282	1076	4389	3674	3674	0.000	0.000	3037	1352	0	0	2516	1158	0	0	100	1	
1	2	11	06: H-07   LM00002627	lmo2071	2532	7682	100	96	95	28	47	47	5	90	86	0	116	106	45	15	16	3	97	95	0	0	0	0	0	0	0	0	0	0	0	0	0	0	0	0	0	0	0	0	0	0	0	0	0	0	0.000	0.000	0.000	0.000	0.000	0.000	0.000	0.000	0.000	0.000	0.000	0.000	0.000	0.000	282	1076	150	139	139	0.000	0.000	49	101	0	0	48	91	0	0	100	1	
1	3	11	06: H-10   LM00001763	lmo2074	2782	7682	100	234	223	75	46	46	4	99	98	0	193	186	58	15	15	3	100	100	0	0	0	0	0	0	0	0	0	0	0	0	0	0	0	0	0	0	0	0	0	0	0	0	0	0	0.000	0.000	0.000	0.000	0.000	0.000	0.000	0.000	0.000	0.000	0.000	0.000	0.000	0.000	282	1076	366	348	348	0.000	0.000	188	178	0	0	177	171	0	0	100	1	
1	4	11	06: H-13   LM00002628	lmo2077	3032	7682	100	496	438	171	45	46	4	100	99	0	265	244	83	15	15	2	100	99	0	0	0	0	0	0	0	0	0	0	0	0	0	0	0	0	0	0	0	0	0	0	0	0	0	0	0.000	0.000	0.000	0.000	0.000	0.000	0.000	0.000	0.000	0.000	0.000	0.000	0.000	0.000	282	1076	701	622	622	0.000	0.000	451	250	0	0	393	229	0	0	100	1	
1	5	11	06: H-16   LM00002629	lmo2080	3282	7682	100	166	156	50	45	45	4	96	94	0	150	141	49	15	15	2	98	96	0	0	0	0	0	0	0	0	0	0	0	0	0	0	0	0	0	0	0	0	0	0	0	0	0	0	0.000	0.000	0.000	0.000	0.000	0.000	0.000	0.000	0.000	0.000	0.000	0.000	0.000	0.000	282	1076	256	237	237	0.000	0.000	121	135	0	0	111	126	0	0	100	1	
1	6	11	06: H-19   LM00001769	lmo2083	3532	7682	100	200	183	76	46	46	4	95	90	0	83	80	30	14	15	2	98	97	0	0	0	0	0	0	0	0	0	0	0	0	0	0	0	0	0	0	0	0	0	0	0	0	0	0	0.000	0.000	0.000	0.000	0.000	0.000	0.000	0.000	0.000	0.000	0.000	0.000	0.000	0.000	282	1076	223	203	203	0.000	0.000	154	69	0	0	137	66	0	0	100	1	
1	7	11	06: H-22   LM00002632	lmo2086	3782	7682	100	66	68	14	46	46	4	90	81	0	70	68	18	15	15	2	96	94	0	0	0	0	0	0	0	0	0	0	0	0	0	0	0	0	0	0	0	0	0	0	0	0	0	0	0.000	0.000	0.000	0.000	0.000	0.000	0.000	0.000	0.000	0.000	0.000	0.000	0.000	0.000	282	1076	75	75	75	0.000	0.000	20	55	0	0	22	53	0	0	100	1	
1	8	11	06: L-01   LM00001807	lmo2161	4032	7682	100	62	65	14	46	46	4	89	73	0	82	76	29	15	15	2	93	90	0	0	0	0	0	0	0	0	0	0	0	0	0	0	0	0	0	0	0	0	0	0	0	0	0	0	0.000	0.000	0.000	0.000	0.000	0.000	0.000	0.000	0.000	0.000	0.000	0.000	0.000	0.000	282	1076	83	80	80	0.000	0.000	16	67	0	0	19	61	0	0	100	1	
1	9	11	06: L-04   LM00001809	lmo2164	4282	7682	100	61	63	10	46	46	4	94	83	0	72	70	15	14	15	3	99	98	0	0	0	0	0	0	0	0	0	0	0	0	0	0	0	0	0	0	0	0	0	0	0	0	0	0	0.000	0.000	0.000	0.000	0.000	0.000	0.000	0.000	0.000	0.000	0.000	0.000	0.000	0.000	282	1076	73	73	73	0.000	0.000	15	58	0	0	17	56	0	0	100	1	
1	10	11	06: L-07   LM00002644	lmo2167	4532	7682	100	446	389	169	45	45	4	98	97	0	203	177	79	15	15	2	98	96	0	0	0	0	0	0	0	0	0	0	0	0	0	0	0	0	0	0	0	0	0	0	0	0	0	0	0.000	0.000	0.000	0.000	0.000	0.000	0.000	0.000	0.000	0.000	0.000	0.000	0.000	0.000	282	1076	589	506	506	0.000	0.000	401	188	0	0	344	162	0	0	100	1	
1	11	11	06: L-10   LM00001813	lmo2170	4782	7682	100	55	56	7	45	45	5	82	55	0	72	69	17	15	15	2	100	99	0	0	0	0	0	0	0	0	0	0	0	0	0	0	0	0	0	0	0	0	0	0	0	0	0	0	0.000	0.000	0.000	0.000	0.000	0.000	0.000	0.000	0.000	0.000	0.000	0.000	0.000	0.000	282	1076	67	65	65	0.000	0.000	10	57	0	0	11	54	0	0	100	1	
1	12	11	06: L-13   LM00000584	lmo2173	5032	7682	100	844	717	383	45	45	4	100	99	0	271	250	129	15	15	2	96	94	0	0	0	0	0	0	0	0	0	0	0	0	0	0	0	0	0	0	0	0	0	0	0	0	0	0	0.000	0.000	0.000	0.000	0.000	0.000	0.000	0.000	0.000	0.000	0.000	0.000	0.000	0.000	282	1076	1055	907	907	0.000	0.000	799	256	0	0	672	235	0	0	100	1	
1	13	11	06: L-16   LM00002645	lmo2176	5282	7682	100	107	106	27	45	45	4	96	96	0	78	75	16	14	14	2	100	99	0	0	0	0	0	0	0	0	0	0	0	0	0	0	0	0	0	0	0	0	0	0	0	0	0	0	0.000	0.000	0.000	0.000	0.000	0.000	0.000	0.000	0.000	0.000	0.000	0.000	0.000	0.000	282	1076	126	122	122	0.000	0.000	62	64	0	0	61	61	0	0	100	1	
1	14	11	06: L-19   LM00000586	lmo2179	5532	7682	100	53	55	7	46	46	4	72	41	0	82	77	19	15	15	2	99	99	0	0	0	0	0	0	0	0	0	0	0	0	0	0	0	0	0	0	0	0	0	0	0	0	0	0	0.000	0.000	0.000	0.000	0.000	0.000	0.000	0.000	0.000	0.000	0.000	0.000	0.000	0.000	282	1076	74	71	71	0.000	0.000	7	67	0	0	9	62	0	0	100	1	
1	15	11	06: L-22   LM00001817	lmo2182	5782	7682	100	55	56	9	46	46	5	71	44	0	81	81	25	14	15	2	96	95	0	0	0	0	0	0	0	0	0	0	0	0	0	0	0	0	0	0	0	0	0	0	0	0	0	0	0.000	0.000	0.000	0.000	0.000	0.000	0.000	0.000	0.000	0.000	0.000	0.000	0.000	0.000	282	1076	76	77	77	0.000	0.000	9	67	0	0	10	67	0	0	100	1	
1	16	11	06: P-01   LM00002664	lmo2257	6032	7682	100	684	623	276	45	45	4	95	93	0	2445	2331	997	15	15	2	98	98	0	0	0	0	0	0	0	0	0	0	0	0	0	0	0	0	0	0	0	0	0	0	0	0	0	0	0.000	0.000	0.000	0.000	0.000	0.000	0.000	0.000	0.000	0.000	0.000	0.000	0.000	0.000	282	1076	3069	2894	2894	0.000	0.000	639	2430	0	0	578	2316	0	0	100	1	
1	17	11	06: P-04   LM00002667	lmo2260	6282	7682	100	114	107	39	46	46	4	89	83	0	100	94	46	15	15	3	90	88	0	0	0	0	0	0	0	0	0	0	0	0	0	0	0	0	0	0	0	0	0	0	0	0	0	0	0.000	0.000	0.000	0.000	0.000	0.000	0.000	0.000	0.000	0.000	0.000	0.000	0.000	0.000	282	1076	153	140	140	0.000	0.000	68	85	0	0	61	79	0	0	100	1	
1	1	12	06: P-07   LM00001856	lmo2263	2282	7932	100	120	112	32	46	46	4	99	94	0	139	130	48	15	15	5	96	94	0	0	0	0	0	0	0	0	0	0	0	0	0	0	0	0	0	0	0	0	0	0	0	0	0	0	0.000	0.000	0.000	0.000	0.000	0.000	0.000	0.000	0.000	0.000	0.000	0.000	0.000	0.000	282	1076	198	181	181	0.000	0.000	74	124	0	0	66	115	0	0	100	1	
1	2	12	06: P-10   LM00002671	lmo2266	2532	7932	100	1405	1169	561	46	46	4	99	99	0	565	513	237	15	16	4	98	95	0	0	0	0	0	0	0	0	0	0	0	0	0	0	0	0	0	0	0	0	0	0	0	0	0	0	0.000	0.000	0.000	0.000	0.000	0.000	0.000	0.000	0.000	0.000	0.000	0.000	0.000	0.000	282	1076	1909	1621	1621	0.000	0.000	1359	550	0	0	1123	498	0	0	100	1	
1	3	12	06: P-13   LM00000607	lmo2269	2782	7932	100	701	617	237	45	46	4	99	98	0	568	529	194	15	15	2	100	100	0	0	0	0	0	0	0	0	0	0	0	0	0	0	0	0	0	0	0	0	0	0	0	0	0	0	0.000	0.000	0.000	0.000	0.000	0.000	0.000	0.000	0.000	0.000	0.000	0.000	0.000	0.000	282	1076	1209	1086	1086	0.000	0.000	656	553	0	0	572	514	0	0	100	1	
1	4	12	06: P-16   LM00001861	lmo2272	3032	7932	100	50	52	9	45	45	4	52	30	0	81	79	18	15	15	2	99	99	0	0	0	0	0	0	0	0	0	0	0	0	0	0	0	0	0	0	0	0	0	0	0	0	0	0	0.000	0.000	0.000	0.000	0.000	0.000	0.000	0.000	0.000	0.000	0.000	0.000	0.000	0.000	282	1076	71	71	71	0.000	0.000	5	66	0	0	7	64	0	0	100	1	
1	5	12	06: P-19   LM00001863	lmo2275	3282	7932	100	51	51	7	45	46	5	59	24	0	75	68	22	15	15	2	96	93	0	0	0	0	0	0	0	0	0	0	0	0	0	0	0	0	0	0	0	0	0	0	0	0	0	0	0.000	0.000	0.000	0.000	0.000	0.000	0.000	0.000	0.000	0.000	0.000	0.000	0.000	0.000	282	1076	66	59	59	0.000	0.000	6	60	0	0	6	53	0	0	100	1	
1	6	12	06: P-22   LM00002675	lmo2278	3532	7932	100	52	54	10	46	46	5	64	32	0	83	82	19	14	15	2	100	100	0	0	0	0	0	0	0	0	0	0	0	0	0	0	0	0	0	0	0	0	0	0	0	0	0	0	0.000	0.000	0.000	0.000	0.000	0.000	0.000	0.000	0.000	0.000	0.000	0.000	0.000	0.000	282	1076	75	76	76	0.000	0.000	6	69	0	0	8	68	0	0	100	1	
1	7	12	07: D-01   LM00001884	lmo2349	3782	7932	100	157	160	63	46	46	5	93	91	0	90	84	24	14	15	2	99	99	0	0	0	0	0	0	0	0	0	0	0	0	0	0	0	0	0	0	0	0	0	0	0	0	0	0	0.000	0.000	0.000	0.000	0.000	0.000	0.000	0.000	0.000	0.000	0.000	0.000	0.000	0.000	282	1076	187	184	184	0.000	0.000	111	76	0	0	114	70	0	0	100	1	
1	8	12	07: D-04   LM00001886	lmo2352	4032	7932	100	528	454	181	46	46	4	96	94	0	83	79	24	15	15	2	99	98	0	0	0	0	0	0	0	0	0	0	0	0	0	0	0	0	0	0	0	0	0	0	0	0	0	0	0.000	0.000	0.000	0.000	0.000	0.000	0.000	0.000	0.000	0.000	0.000	0.000	0.000	0.000	282	1076	550	472	472	0.000	0.000	482	68	0	0	408	64	0	0	100	1	
1	9	12	07: D-07   LM00001889	lmo2355	4282	7932	100	160	146	57	46	46	4	91	89	0	136	123	53	14	15	2	95	93	0	0	0	0	0	0	0	0	0	0	0	0	0	0	0	0	0	0	0	0	0	0	0	0	0	0	0.000	0.000	0.000	0.000	0.000	0.000	0.000	0.000	0.000	0.000	0.000	0.000	0.000	0.000	282	1076	236	209	209	0.000	0.000	114	122	0	0	100	109	0	0	100	1	
1	10	12	07: D-10   LM00002706	lmo2358	4532	7932	100	2335	2031	876	45	46	4	100	99	0	760	662	256	15	15	2	99	96	0	0	0	0	0	0	0	0	0	0	0	0	0	0	0	0	0	0	0	0	0	0	0	0	0	0	0.000	0.000	0.000	0.000	0.000	0.000	0.000	0.000	0.000	0.000	0.000	0.000	0.000	0.000	282	1076	3035	2633	2633	0.000	0.000	2290	745	0	0	1986	647	0	0	100	1	
1	11	12	07: D-13   LM00000626	lmo2361	4782	7932	100	314	289	97	46	46	5	99	96	0	150	142	43	15	15	2	99	99	0	0	0	0	0	0	0	0	0	0	0	0	0	0	0	0	0	0	0	0	0	0	0	0	0	0	0.000	0.000	0.000	0.000	0.000	0.000	0.000	0.000	0.000	0.000	0.000	0.000	0.000	0.000	282	1076	403	370	370	0.000	0.000	268	135	0	0	243	127	0	0	100	1	
1	12	12	07: D-16   LM00002708	lmo2364	5032	7932	100	50	51	5	46	46	5	49	13	0	61	57	15	14	15	3	98	95	0	0	0	0	0	0	0	0	0	0	0	0	0	0	0	0	0	0	0	0	0	0	0	0	0	0	0.000	0.000	0.000	0.000	0.000	0.000	0.000	0.000	0.000	0.000	0.000	0.000	0.000	0.000	282	1076	51	48	48	0.000	0.000	4	47	0	0	5	43	0	0	100	1	
1	13	12	07: D-19   LM00000629	lmo2367	5282	7932	100	2084	1858	770	45	46	4	100	100	0	853	795	308	15	15	2	97	96	0	0	0	0	0	0	0	0	0	0	0	0	0	0	0	0	0	0	0	0	0	0	0	0	0	0	0.000	0.000	0.000	0.000	0.000	0.000	0.000	0.000	0.000	0.000	0.000	0.000	0.000	0.000	282	1076	2877	2593	2593	0.000	0.000	2039	838	0	0	1813	780	0	0	100	1	
1	14	12	07: D-22   LM00000630	lmo2370	5532	7932	100	185	169	66	46	46	5	93	88	0	136	125	43	14	15	2	99	98	0	0	0	0	0	0	0	0	0	0	0	0	0	0	0	0	0	0	0	0	0	0	0	0	0	0	0.000	0.000	0.000	0.000	0.000	0.000	0.000	0.000	0.000	0.000	0.000	0.000	0.000	0.000	282	1076	261	234	234	0.000	0.000	139	122	0	0	123	111	0	0	100	1	
1	15	12	07: H-01   LM00002727	lmo2445	5782	7932	100	56	57	8	45	45	4	79	64	0	79	79	22	15	15	2	99	96	0	0	0	0	0	0	0	0	0	0	0	0	0	0	0	0	0	0	0	0	0	0	0	0	0	0	0.000	0.000	0.000	0.000	0.000	0.000	0.000	0.000	0.000	0.000	0.000	0.000	0.000	0.000	282	1076	75	76	76	0.000	0.000	11	64	0	0	12	64	0	0	100	1	
1	16	12	07: H-04   LM00000650	lmo2448	6032	7932	100	1382	1171	539	45	45	4	100	96	0	807	705	302	15	15	2	99	98	0	0	0	0	0	0	0	0	0	0	0	0	0	0	0	0	0	0	0	0	0	0	0	0	0	0	0.000	0.000	0.000	0.000	0.000	0.000	0.000	0.000	0.000	0.000	0.000	0.000	0.000	0.000	282	1076	2129	1816	1816	0.000	0.000	1337	792	0	0	1126	690	0	0	100	1	
1	17	12	07: H-07   LM00000653	lmo2451	6282	7932	100	714	1141	542	46	47	5	98	96	0	1197	1046	463	14	15	2	98	98	0	0	0	0	0	0	0	0	0	0	0	0	0	0	0	0	0	0	0	0	0	0	0	0	0	0	0.000	0.000	0.000	0.000	0.000	0.000	0.000	0.000	0.000	0.000	0.000	0.000	0.000	0.000	282	1076	1851	2127	2127	0.000	0.000	668	1183	0	0	1095	1032	0	0	100	1	
1	1	13	07: H-10   LM00002834	lmo2454	2282	8182	100	442	382	171	45	46	5	92	89	0	345	307	149	15	15	6	91	89	0	0	0	0	0	0	0	0	0	0	0	0	0	0	0	0	0	0	0	0	0	0	0	0	0	0	0.000	0.000	0.000	0.000	0.000	0.000	0.000	0.000	0.000	0.000	0.000	0.000	0.000	0.000	282	1076	727	629	629	0.000	0.000	397	330	0	0	337	292	0	0	100	1	
1	2	13	07: H-13   LM00000657	lmo2457	2532	8182	100	16517	14000	6881	45	46	4	100	100	0	14714	12493	5882	15	15	3	98	96	0	0	0	0	0	0	0	0	0	0	0	0	0	0	0	0	0	0	0	0	0	0	0	0	0	0	0.000	0.000	0.000	0.000	0.000	0.000	0.000	0.000	0.000	0.000	0.000	0.000	0.000	0.000	282	1076	31171	26433	26433	0.000	0.000	16472	14699	0	0	13955	12478	0	0	100	1	
1	3	13	07: H-16   LM00000660	lmo2460	2782	8182	100	1128	957	478	46	47	4	96	93	0	528	455	210	14	14	2	97	96	0	0	0	0	0	0	0	0	0	0	0	0	0	0	0	0	0	0	0	0	0	0	0	0	0	0	0.000	0.000	0.000	0.000	0.000	0.000	0.000	0.000	0.000	0.000	0.000	0.000	0.000	0.000	282	1076	1596	1352	1352	0.000	0.000	1082	514	0	0	911	441	0	0	100	1	
1	4	13	07: H-19   LM00001933	lmo2463	3032	8182	100	1013	875	409	46	47	6	97	94	0	199	184	73	15	15	2	100	96	0	0	0	0	0	0	0	0	0	0	0	0	0	0	0	0	0	0	0	0	0	0	0	0	0	0	0.000	0.000	0.000	0.000	0.000	0.000	0.000	0.000	0.000	0.000	0.000	0.000	0.000	0.000	282	1076	1151	998	998	0.000	0.000	967	184	0	0	829	169	0	0	100	1	
1	5	13	07: H-22   LM00002729	lmo2466	3282	8182	100	50	50	6	45	46	5	51	18	0	64	54	21	15	15	2	90	84	0	0	0	0	0	0	0	0	0	0	0	0	0	0	0	0	0	0	0	0	0	0	0	0	0	0	0.000	0.000	0.000	0.000	0.000	0.000	0.000	0.000	0.000	0.000	0.000	0.000	0.000	0.000	282	1076	54	44	44	0.000	0.000	5	49	0	0	5	39	0	0	100	1	
1	6	13	07: L-01   LM00002744	lmo2541	3532	8182	100	320	298	123	46	46	4	96	94	0	179	170	63	14	15	2	100	99	0	0	0	0	0	0	0	0	0	0	0	0	0	0	0	0	0	0	0	0	0	0	0	0	0	0	0.000	0.000	0.000	0.000	0.000	0.000	0.000	0.000	0.000	0.000	0.000	0.000	0.000	0.000	282	1076	439	408	408	0.000	0.000	274	165	0	0	252	156	0	0	100	1	
1	7	13	07: L-04   LM00001977	lmo2544	3782	8182	100	239	222	103	46	46	5	94	90	0	131	121	53	14	15	3	95	92	0	0	0	0	0	0	0	0	0	0	0	0	0	0	0	0	0	0	0	0	0	0	0	0	0	0	0.000	0.000	0.000	0.000	0.000	0.000	0.000	0.000	0.000	0.000	0.000	0.000	0.000	0.000	282	1076	310	283	283	0.000	0.000	193	117	0	0	176	107	0	0	100	1	
1	8	13	07: L-07   LM00000682	lmo2547	4032	8182	100	537	457	226	46	46	5	94	90	0	171	154	73	14	15	2	99	96	0	0	0	0	0	0	0	0	0	0	0	0	0	0	0	0	0	0	0	0	0	0	0	0	0	0	0.000	0.000	0.000	0.000	0.000	0.000	0.000	0.000	0.000	0.000	0.000	0.000	0.000	0.000	282	1076	648	551	551	0.000	0.000	491	157	0	0	411	140	0	0	100	1	
1	9	13	07: L-10   LM00001979	lmo2550	4282	8182	100	595	510	260	46	46	4	94	93	0	273	239	115	14	14	2	92	90	0	0	0	0	0	0	0	0	0	0	0	0	0	0	0	0	0	0	0	0	0	0	0	0	0	0	0.000	0.000	0.000	0.000	0.000	0.000	0.000	0.000	0.000	0.000	0.000	0.000	0.000	0.000	282	1076	808	689	689	0.000	0.000	549	259	0	0	464	225	0	0	100	1	
1	10	13	07: L-13   LM00001982	lmo2553	4532	8182	100	431	377	187	46	46	5	90	88	0	312	257	132	14	14	2	92	88	0	0	0	0	0	0	0	0	0	0	0	0	0	0	0	0	0	0	0	0	0	0	0	0	0	0	0.000	0.000	0.000	0.000	0.000	0.000	0.000	0.000	0.000	0.000	0.000	0.000	0.000	0.000	282	1076	683	574	574	0.000	0.000	385	298	0	0	331	243	0	0	100	1	
1	11	13	07: L-16   LM00000685	lmo2556	4782	8182	100	9708	8169	4057	46	46	5	100	100	0	9250	8012	3928	14	14	2	99	96	0	0	0	0	0	0	0	0	0	0	0	0	0	0	0	0	0	0	0	0	0	0	0	0	0	0	0.000	0.000	0.000	0.000	0.000	0.000	0.000	0.000	0.000	0.000	0.000	0.000	0.000	0.000	282	1076	18898	16121	16121	0.000	0.000	9662	9236	0	0	8123	7998	0	0	100	1	
1	12	13	07: L-19   LM00000686	lmo2559	5032	8182	100	852	732	360	46	46	4	98	94	0	775	654	319	14	15	2	98	96	0	0	0	0	0	0	0	0	0	0	0	0	0	0	0	0	0	0	0	0	0	0	0	0	0	0	0.000	0.000	0.000	0.000	0.000	0.000	0.000	0.000	0.000	0.000	0.000	0.000	0.000	0.000	282	1076	1567	1326	1326	0.000	0.000	806	761	0	0	686	640	0	0	100	1	
1	13	13	07: L-22   LM00001986	lmo2562	5282	8182	100	514	455	213	45	45	4	98	96	0	292	264	131	14	14	2	94	92	0	0	0	0	0	0	0	0	0	0	0	0	0	0	0	0	0	0	0	0	0	0	0	0	0	0	0.000	0.000	0.000	0.000	0.000	0.000	0.000	0.000	0.000	0.000	0.000	0.000	0.000	0.000	282	1076	747	660	660	0.000	0.000	469	278	0	0	410	250	0	0	100	1	
1	14	13	07: P-01   LM00000721	lmo2637	5532	8182	100	4275	3483	1675	45	46	4	99	99	0	7347	6216	2879	15	15	2	99	98	0	0	0	0	0	0	0	0	0	0	0	0	0	0	0	0	0	0	0	0	0	0	0	0	0	0	0.000	0.000	0.000	0.000	0.000	0.000	0.000	0.000	0.000	0.000	0.000	0.000	0.000	0.000	282	1076	11562	9639	9639	0.000	0.000	4230	7332	0	0	3438	6201	0	0	100	1	
1	15	13	07: P-04   LM00000723	lmo2640	5782	8182	100	350	303	153	45	45	4	93	90	0	346	306	159	15	15	3	95	89	0	0	0	0	0	0	0	0	0	0	0	0	0	0	0	0	0	0	0	0	0	0	0	0	0	0	0.000	0.000	0.000	0.000	0.000	0.000	0.000	0.000	0.000	0.000	0.000	0.000	0.000	0.000	282	1076	636	549	549	0.000	0.000	305	331	0	0	258	291	0	0	100	1	
1	16	13	07: P-07   LM00002009	lmo2643	6032	8182	100	166	161	67	45	45	4	97	94	0	123	121	43	15	15	2	98	94	0	0	0	0	0	0	0	0	0	0	0	0	0	0	0	0	0	0	0	0	0	0	0	0	0	0	0.000	0.000	0.000	0.000	0.000	0.000	0.000	0.000	0.000	0.000	0.000	0.000	0.000	0.000	282	1076	229	222	222	0.000	0.000	121	108	0	0	116	106	0	0	100	1	
1	17	13	07: P-10   LM00002010	lmo2646	6282	8182	100	53	54	6	46	46	4	69	42	0	94	90	32	14	15	2	97	93	0	0	0	0	0	0	0	0	0	0	0	0	0	0	0	0	0	0	0	0	0	0	0	0	0	0	0.000	0.000	0.000	0.000	0.000	0.000	0.000	0.000	0.000	0.000	0.000	0.000	0.000	0.000	282	1076	87	84	84	0.000	0.000	7	80	0	0	8	76	0	0	100	1	
1	1	14	07: P-13   LM00000727	lmo2649	2282	8432	100	135	129	50	45	45	5	92	88	0	359	309	153	14	15	2	96	93	0	0	0	0	0	0	0	0	0	0	0	0	0	0	0	0	0	0	0	0	0	0	0	0	0	0	0.000	0.000	0.000	0.000	0.000	0.000	0.000	0.000	0.000	0.000	0.000	0.000	0.000	0.000	282	1076	435	379	379	0.000	0.000	90	345	0	0	84	295	0	0	100	1	
1	2	14	07: P-16   LM00002013	lmo2652	2532	8432	100	119	117	52	46	47	5	86	79	0	176	147	93	15	15	3	86	80	0	0	0	0	0	0	0	0	0	0	0	0	0	0	0	0	0	0	0	0	0	0	0	0	0	0	0.000	0.000	0.000	0.000	0.000	0.000	0.000	0.000	0.000	0.000	0.000	0.000	0.000	0.000	282	1076	234	203	203	0.000	0.000	73	161	0	0	71	132	0	0	100	1	
1	3	14	07: P-19   LM00000730	lmo2655	2782	8432	100	20675	17546	8707	46	47	4	100	100	0	34450	28746	14088	14	14	2	100	100	0	0	0	0	0	0	0	0	0	0	0	0	0	0	0	0	0	0	0	0	0	0	0	0	0	0	0.000	0.000	0.000	0.000	0.000	0.000	0.000	0.000	0.000	0.000	0.000	0.000	0.000	0.000	282	1076	55065	46232	46232	0.000	0.000	20629	34436	0	0	17500	28732	0	0	100	1	
1	4	14	07: P-22   LM00002014	lmo2658	3032	8432	100	92	90	26	46	46	4	90	85	0	98	89	35	15	15	2	90	89	0	0	0	0	0	0	0	0	0	0	0	0	0	0	0	0	0	0	0	0	0	0	0	0	0	0	0.000	0.000	0.000	0.000	0.000	0.000	0.000	0.000	0.000	0.000	0.000	0.000	0.000	0.000	282	1076	129	118	118	0.000	0.000	46	83	0	0	44	74	0	0	100	1	
1	5	14	08: D-01   LM00000764	lmo2729	3282	8432	100	184	173	68	46	46	4	94	92	0	102	94	37	14	15	2	98	95	0	0	0	0	0	0	0	0	0	0	0	0	0	0	0	0	0	0	0	0	0	0	0	0	0	0	0.000	0.000	0.000	0.000	0.000	0.000	0.000	0.000	0.000	0.000	0.000	0.000	0.000	0.000	282	1076	226	207	207	0.000	0.000	138	88	0	0	127	80	0	0	100	1	
1	6	14	08: D-04   LM00002772	lmo2732	3532	8432	100	106	105	30	45	46	4	97	92	0	103	99	26	14	14	2	100	99	0	0	0	0	0	0	0	0	0	0	0	0	0	0	0	0	0	0	0	0	0	0	0	0	0	0	0.000	0.000	0.000	0.000	0.000	0.000	0.000	0.000	0.000	0.000	0.000	0.000	0.000	0.000	282	1076	150	145	145	0.000	0.000	61	89	0	0	60	85	0	0	100	1	
1	7	14	08: D-07   LM00002775	lmo2735	3782	8432	100	162	157	57	45	46	4	97	95	0	77	72	24	14	14	2	99	98	0	0	0	0	0	0	0	0	0	0	0	0	0	0	0	0	0	0	0	0	0	0	0	0	0	0	0.000	0.000	0.000	0.000	0.000	0.000	0.000	0.000	0.000	0.000	0.000	0.000	0.000	0.000	282	1076	180	170	170	0.000	0.000	117	63	0	0	112	58	0	0	100	1	
1	8	14	08: D-10   LM00000765	lmo2738	4032	8432	100	678	593	277	46	46	4	99	95	0	519	443	198	14	14	2	99	98	0	0	0	0	0	0	0	0	0	0	0	0	0	0	0	0	0	0	0	0	0	0	0	0	0	0	0.000	0.000	0.000	0.000	0.000	0.000	0.000	0.000	0.000	0.000	0.000	0.000	0.000	0.000	282	1076	1137	976	976	0.000	0.000	632	505	0	0	547	429	0	0	100	1	
1	9	14	08: D-13   LM00002051	lmo2741	4282	8432	100	195	184	65	46	46	4	98	95	0	77	76	18	14	14	2	100	100	0	0	0	0	0	0	0	0	0	0	0	0	0	0	0	0	0	0	0	0	0	0	0	0	0	0	0.000	0.000	0.000	0.000	0.000	0.000	0.000	0.000	0.000	0.000	0.000	0.000	0.000	0.000	282	1076	212	200	200	0.000	0.000	149	63	0	0	138	62	0	0	100	1	
1	10	14	08: D-16   LM00000767	lmo2744	4532	8432	100	154	146	48	46	46	4	98	96	0	138	129	48	14	14	2	98	97	0	0	0	0	0	0	0	0	0	0	0	0	0	0	0	0	0	0	0	0	0	0	0	0	0	0	0.000	0.000	0.000	0.000	0.000	0.000	0.000	0.000	0.000	0.000	0.000	0.000	0.000	0.000	282	1076	232	215	215	0.000	0.000	108	124	0	0	100	115	0	0	100	1	
1	11	14	08: D-19   LM00000768	lmo2747	4782	8432	100	2106	1884	757	46	47	4	100	100	0	505	442	171	14	15	2	99	99	0	0	0	0	0	0	0	0	0	0	0	0	0	0	0	0	0	0	0	0	0	0	0	0	0	0	0.000	0.000	0.000	0.000	0.000	0.000	0.000	0.000	0.000	0.000	0.000	0.000	0.000	0.000	282	1076	2551	2266	2266	0.000	0.000	2060	491	0	0	1838	428	0	0	100	1	
1	12	14	08: D-22   LM00002057	lmo2750	5032	8432	100	136	136	45	46	46	5	97	94	0	80	77	19	14	15	2	100	100	0	0	0	0	0	0	0	0	0	0	0	0	0	0	0	0	0	0	0	0	0	0	0	0	0	0	0.000	0.000	0.000	0.000	0.000	0.000	0.000	0.000	0.000	0.000	0.000	0.000	0.000	0.000	282	1076	156	153	153	0.000	0.000	90	66	0	0	90	63	0	0	100	1	
1	13	14	08: H-01   LM00000792	lmo2825	5282	8432	100	399	358	157	46	46	5	96	91	0	128	116	45	15	15	3	96	94	0	0	0	0	0	0	0	0	0	0	0	0	0	0	0	0	0	0	0	0	0	0	0	0	0	0	0.000	0.000	0.000	0.000	0.000	0.000	0.000	0.000	0.000	0.000	0.000	0.000	0.000	0.000	282	1076	466	413	413	0.000	0.000	353	113	0	0	312	101	0	0	100	1	
1	14	14	08: H-04   LM00002087	lmo2828	5532	8432	100	50	51	4	45	45	4	58	22	0	71	68	21	14	15	2	97	96	0	0	0	0	0	0	0	0	0	0	0	0	0	0	0	0	0	0	0	0	0	0	0	0	0	0	0.000	0.000	0.000	0.000	0.000	0.000	0.000	0.000	0.000	0.000	0.000	0.000	0.000	0.000	282	1076	62	60	60	0.000	0.000	5	57	0	0	6	54	0	0	100	1	
1	15	14	08: H-07   LM00002089	lmo2831	5782	8432	100	463	413	153	46	46	5	98	96	0	218	199	72	14	15	2	99	98	0	0	0	0	0	0	0	0	0	0	0	0	0	0	0	0	0	0	0	0	0	0	0	0	0	0	0.000	0.000	0.000	0.000	0.000	0.000	0.000	0.000	0.000	0.000	0.000	0.000	0.000	0.000	282	1076	621	552	552	0.000	0.000	417	204	0	0	367	185	0	0	100	1	
1	16	14	08: H-10   LM00002091	lmo2834	6032	8432	100	57	59	10	46	46	5	80	55	0	77	75	21	15	15	2	100	99	0	0	0	0	0	0	0	0	0	0	0	0	0	0	0	0	0	0	0	0	0	0	0	0	0	0	0.000	0.000	0.000	0.000	0.000	0.000	0.000	0.000	0.000	0.000	0.000	0.000	0.000	0.000	282	1076	73	73	73	0.000	0.000	11	62	0	0	13	60	0	0	100	1	
1	17	14	08: H-13   LM00000796	lmo2837	6282	8432	100	54	55	7	46	47	4	76	49	0	83	82	28	14	15	2	99	97	0	0	0	0	0	0	0	0	0	0	0	0	0	0	0	0	0	0	0	0	0	0	0	0	0	0	0.000	0.000	0.000	0.000	0.000	0.000	0.000	0.000	0.000	0.000	0.000	0.000	0.000	0.000	282	1076	77	77	77	0.000	0.000	8	69	0	0	9	68	0	0	100	1	
1	1	15	08: H-16   LM00000799	lmo2840	2282	8682	100	53	53	7	45	46	4	70	45	0	73	72	22	14	15	2	98	97	0	0	0	0	0	0	0	0	0	0	0	0	0	0	0	0	0	0	0	0	0	0	0	0	0	0	0.000	0.000	0.000	0.000	0.000	0.000	0.000	0.000	0.000	0.000	0.000	0.000	0.000	0.000	282	1076	67	66	66	0.000	0.000	8	59	0	0	8	58	0	0	100	1	
1	2	15	08: H-19   LM00002094	lmo2843	2532	8682	100	221	201	85	46	47	5	93	89	0	89	81	31	14	15	3	95	91	0	0	0	0	0	0	0	0	0	0	0	0	0	0	0	0	0	0	0	0	0	0	0	0	0	0	0.000	0.000	0.000	0.000	0.000	0.000	0.000	0.000	0.000	0.000	0.000	0.000	0.000	0.000	282	1076	250	222	222	0.000	0.000	175	75	0	0	155	67	0	0	100	1	
1	3	15	08: H-22   LM00000800	lmo2846	2782	8682	100	60	64	13	46	46	4	86	77	0	67	63	16	15	15	3	99	97	0	0	0	0	0	0	0	0	0	0	0	0	0	0	0	0	0	0	0	0	0	0	0	0	0	0	0.000	0.000	0.000	0.000	0.000	0.000	0.000	0.000	0.000	0.000	0.000	0.000	0.000	0.000	282	1076	66	66	66	0.000	0.000	14	52	0	0	18	48	0	0	100	1	
1	4	15	08: L-01   EMPTY	EMPTY	3032	8682	100	45	45	5	46	46	5	13	1	0	16	16	3	14	15	2	39	24	0	0	0	0	0	0	0	0	0	0	0	0	0	0	0	0	0	0	0	0	0	0	0	0	0	0	0.000	0.000	0.000	0.000	0.000	0.000	0.000	0.000	0.000	0.000	0.000	0.000	0.000	0.000	282	1076	1	1	1	0.000	0.000	-1	2	0	0	-1	2	0	0	-75	1	
1	5	15	08: L-04   EMPTY	EMPTY	3282	8682	100	46	46	4	46	47	4	15	0	0	17	17	3	14	15	3	51	23	0	0	0	0	0	0	0	0	0	0	0	0	0	0	0	0	0	0	0	0	0	0	0	0	0	0	0.000	0.000	0.000	0.000	0.000	0.000	0.000	0.000	0.000	0.000	0.000	0.000	0.000	0.000	282	1076	3	3	3	0.000	0.000	0	3	0	0	0	3	0	0	-75	1	
1	6	15	08: L-07   EMPTY	EMPTY	3532	8682	100	47	47	5	46	46	4	21	5	0	15	16	4	14	14	2	33	25	0	0	0	0	0	0	0	0	0	0	0	0	0	0	0	0	0	0	0	0	0	0	0	0	0	0	0.000	0.000	0.000	0.000	0.000	0.000	0.000	0.000	0.000	0.000	0.000	0.000	0.000	0.000	282	1076	2	3	3	0.000	0.000	1	1	0	0	1	2	0	0	-75	1	
1	7	15	09: D-01   LM00000020	lmo0044	3782	8682	100	5670	5062	2233	46	46	4	100	100	0	4477	4000	1728	14	14	2	100	99	0	0	0	0	0	0	0	0	0	0	0	0	0	0	0	0	0	0	0	0	0	0	0	0	0	0	0.000	0.000	0.000	0.000	0.000	0.000	0.000	0.000	0.000	0.000	0.000	0.000	0.000	0.000	282	1076	10087	9002	9002	0.000	0.000	5624	4463	0	0	5016	3986	0	0	100	1	
1	8	15	09: D-04   LM00001308	lmo1275	4032	8682	100	1030	959	427	46	46	5	100	100	0	264	237	108	14	14	2	98	96	0	0	0	0	0	0	0	0	0	0	0	0	0	0	0	0	0	0	0	0	0	0	0	0	0	0	0.000	0.000	0.000	0.000	0.000	0.000	0.000	0.000	0.000	0.000	0.000	0.000	0.000	0.000	282	1076	1234	1136	1136	0.000	0.000	984	250	0	0	913	223	0	0	100	1	
1	9	15	09: D-07   LM00002819	lmo1469	4282	8682	100	5016	3988	2236	47	47	5	100	100	0	7930	6382	3636	14	15	2	99	99	0	0	0	0	0	0	0	0	0	0	0	0	0	0	0	0	0	0	0	0	0	0	0	0	0	0	0.000	0.000	0.000	0.000	0.000	0.000	0.000	0.000	0.000	0.000	0.000	0.000	0.000	0.000	282	1076	12885	10309	10309	0.000	0.000	4969	7916	0	0	3941	6368	0	0	100	1	
1	10	15	09: D-10   LM00000452	lmo1657	4532	8682	100	3302	2813	1140	46	46	4	100	100	0	2885	2482	1074	14	14	2	100	98	0	0	0	0	0	0	0	0	0	0	0	0	0	0	0	0	0	0	0	0	0	0	0	0	0	0	0.000	0.000	0.000	0.000	0.000	0.000	0.000	0.000	0.000	0.000	0.000	0.000	0.000	0.000	282	1076	6127	5235	5235	0.000	0.000	3256	2871	0	0	2767	2468	0	0	100	1	
1	11	15	09: D-13   lmneg01	lmneg01	4782	8682	100	51	51	5	46	46	4	67	28	0	61	57	15	15	15	2	94	93	0	0	0	0	0	0	0	0	0	0	0	0	0	0	0	0	0	0	0	0	0	0	0	0	0	0	0.000	0.000	0.000	0.000	0.000	0.000	0.000	0.000	0.000	0.000	0.000	0.000	0.000	0.000	282	1076	51	47	47	0.000	0.000	5	46	0	0	5	42	0	0	100	1	
1	12	15	09: D-16   lmneg04	lmneg04	5032	8682	100	51	50	4	45	46	4	61	22	0	54	52	11	14	15	2	99	98	0	0	0	0	0	0	0	0	0	0	0	0	0	0	0	0	0	0	0	0	0	0	0	0	0	0	0.000	0.000	0.000	0.000	0.000	0.000	0.000	0.000	0.000	0.000	0.000	0.000	0.000	0.000	282	1076	46	43	43	0.000	0.000	6	40	0	0	5	38	0	0	100	1	
1	13	15	09: D-19   lmneg07	lmneg07	5282	8682	100	51	51	5	46	45	4	54	19	0	65	63	13	15	16	5	99	96	0	0	0	0	0	0	0	0	0	0	0	0	0	0	0	0	0	0	0	0	0	0	0	0	0	0	0.000	0.000	0.000	0.000	0.000	0.000	0.000	0.000	0.000	0.000	0.000	0.000	0.000	0.000	282	1076	55	53	53	0.000	0.000	5	50	0	0	5	48	0	0	100	1	
1	14	15	09: D-22   lmneg10	lmneg10	5532	8682	100	51	50	5	45	46	4	58	21	0	56	56	15	15	16	4	98	95	0	0	0	0	0	0	0	0	0	0	0	0	0	0	0	0	0	0	0	0	0	0	0	0	0	0	0.000	0.000	0.000	0.000	0.000	0.000	0.000	0.000	0.000	0.000	0.000	0.000	0.000	0.000	282	1076	47	46	46	0.000	0.000	6	41	0	0	5	41	0	0	100	1	
1	15	15	09: H-01   LM00000020	lmo0044	5782	8682	100	6231	5549	2100	45	46	4	100	100	0	4783	4275	1500	15	15	4	100	99	0	0	0	0	0	0	0	0	0	0	0	0	0	0	0	0	0	0	0	0	0	0	0	0	0	0	0.000	0.000	0.000	0.000	0.000	0.000	0.000	0.000	0.000	0.000	0.000	0.000	0.000	0.000	282	1076	10954	9764	9764	0.000	0.000	6186	4768	0	0	5504	4260	0	0	100	1	
1	16	15	09: H-04   LM00001308	lmo1275	6032	8682	100	1181	1062	441	45	46	4	100	100	0	280	257	89	15	15	3	99	96	0	0	0	0	0	0	0	0	0	0	0	0	0	0	0	0	0	0	0	0	0	0	0	0	0	0	0.000	0.000	0.000	0.000	0.000	0.000	0.000	0.000	0.000	0.000	0.000	0.000	0.000	0.000	282	1076	1401	1259	1259	0.000	0.000	1136	265	0	0	1017	242	0	0	100	1	
1	17	15	09: H-07   LM00002819	lmo1469	6282	8682	100	4977	4204	1951	46	46	4	100	100	0	7980	6683	3200	14	15	2	100	99	0	0	0	0	0	0	0	0	0	0	0	0	0	0	0	0	0	0	0	0	0	0	0	0	0	0	0.000	0.000	0.000	0.000	0.000	0.000	0.000	0.000	0.000	0.000	0.000	0.000	0.000	0.000	282	1076	12897	10827	10827	0.000	0.000	4931	7966	0	0	4158	6669	0	0	100	1	
1	1	16	09: H-10   LM00000452	lmo1657	2282	8932	100	3860	3263	1546	46	47	5	100	100	0	3617	3051	1404	15	15	2	100	100	0	0	0	0	0	0	0	0	0	0	0	0	0	0	0	0	0	0	0	0	0	0	0	0	0	0	0.000	0.000	0.000	0.000	0.000	0.000	0.000	0.000	0.000	0.000	0.000	0.000	0.000	0.000	282	1076	7416	6253	6253	0.000	0.000	3814	3602	0	0	3217	3036	0	0	100	1	
1	2	16	09: H-13   lmneg01	lmneg01	2532	8932	100	53	54	6	45	46	4	79	47	0	67	66	16	14	15	2	99	99	0	0	0	0	0	0	0	0	0	0	0	0	0	0	0	0	0	0	0	0	0	0	0	0	0	0	0.000	0.000	0.000	0.000	0.000	0.000	0.000	0.000	0.000	0.000	0.000	0.000	0.000	0.000	282	1076	61	61	61	0.000	0.000	8	53	0	0	9	52	0	0	100	1	
1	3	16	09: H-16   lmneg04	lmneg04	2782	8932	100	50	51	6	46	46	5	48	16	0	57	58	14	15	15	2	99	99	0	0	0	0	0	0	0	0	0	0	0	0	0	0	0	0	0	0	0	0	0	0	0	0	0	0	0.000	0.000	0.000	0.000	0.000	0.000	0.000	0.000	0.000	0.000	0.000	0.000	0.000	0.000	282	1076	46	48	48	0.000	0.000	4	42	0	0	5	43	0	0	100	1	
1	4	16	09: H-19   lmneg07	lmneg07	3032	8932	100	53	54	7	46	46	5	74	34	0	63	58	21	15	15	2	95	91	0	0	0	0	0	0	0	0	0	0	0	0	0	0	0	0	0	0	0	0	0	0	0	0	0	0	0.000	0.000	0.000	0.000	0.000	0.000	0.000	0.000	0.000	0.000	0.000	0.000	0.000	0.000	282	1076	55	51	51	0.000	0.000	7	48	0	0	8	43	0	0	100	1	
1	5	16	09: H-22   lmneg10	lmneg10	3282	8932	100	50	50	4	46	46	5	46	10	0	51	50	9	14	14	2	99	99	0	0	0	0	0	0	0	0	0	0	0	0	0	0	0	0	0	0	0	0	0	0	0	0	0	0	0.000	0.000	0.000	0.000	0.000	0.000	0.000	0.000	0.000	0.000	0.000	0.000	0.000	0.000	282	1076	41	40	40	0.000	0.000	4	37	0	0	4	36	0	0	100	1	
1	6	16	09: L-01   LM00000020	lmo0044	3532	8932	100	5607	4978	2094	46	47	5	100	100	0	4536	4034	1631	14	14	2	100	100	0	0	0	0	0	0	0	0	0	0	0	0	0	0	0	0	0	0	0	0	0	0	0	0	0	0	0.000	0.000	0.000	0.000	0.000	0.000	0.000	0.000	0.000	0.000	0.000	0.000	0.000	0.000	282	1076	10083	8952	8952	0.000	0.000	5561	4522	0	0	4932	4020	0	0	100	1	
1	7	16	09: L-04   LM00001308	lmo1275	3782	8932	100	963	860	359	46	46	5	100	100	0	252	223	93	14	15	2	96	94	0	0	0	0	0	0	0	0	0	0	0	0	0	0	0	0	0	0	0	0	0	0	0	0	0	0	0.000	0.000	0.000	0.000	0.000	0.000	0.000	0.000	0.000	0.000	0.000	0.000	0.000	0.000	282	1076	1155	1023	1023	0.000	0.000	917	238	0	0	814	209	0	0	100	1	
1	8	16	09: L-07   LM00002819	lmo1469	4032	8932	100	4895	4105	1890	46	46	4	100	100	0	7623	6442	3080	14	14	2	100	100	0	0	0	0	0	0	0	0	0	0	0	0	0	0	0	0	0	0	0	0	0	0	0	0	0	0	0.000	0.000	0.000	0.000	0.000	0.000	0.000	0.000	0.000	0.000	0.000	0.000	0.000	0.000	282	1076	12458	10487	10487	0.000	0.000	4849	7609	0	0	4059	6428	0	0	100	1	
1	9	16	09: L-10   LM00000452	lmo1657	4282	8932	100	2743	2359	1022	45	46	5	100	100	0	2529	2159	942	14	14	2	99	99	0	0	0	0	0	0	0	0	0	0	0	0	0	0	0	0	0	0	0	0	0	0	0	0	0	0	0.000	0.000	0.000	0.000	0.000	0.000	0.000	0.000	0.000	0.000	0.000	0.000	0.000	0.000	282	1076	5213	4459	4459	0.000	0.000	2698	2515	0	0	2314	2145	0	0	100	1	
1	10	16	09: L-13   lmneg01	lmneg01	4532	8932	100	50	51	6	46	46	4	45	28	0	59	49	20	14	15	3	91	84	0	0	0	0	0	0	0	0	0	0	0	0	0	0	0	0	0	0	0	0	0	0	0	0	0	0	0.000	0.000	0.000	0.000	0.000	0.000	0.000	0.000	0.000	0.000	0.000	0.000	0.000	0.000	282	1076	49	40	40	0.000	0.000	4	45	0	0	5	35	0	0	100	1	
1	11	16	09: L-16   lmneg04	lmneg04	4782	8932	100	48	48	4	46	47	4	24	8	0	53	50	12	14	15	2	95	94	0	0	0	0	0	0	0	0	0	0	0	0	0	0	0	0	0	0	0	0	0	0	0	0	0	0	0.000	0.000	0.000	0.000	0.000	0.000	0.000	0.000	0.000	0.000	0.000	0.000	0.000	0.000	282	1076	41	38	38	0.000	0.000	2	39	0	0	2	36	0	0	100	1	
1	12	16	09: L-19   lmneg07	lmneg07	5032	8932	100	55	56	8	45	46	4	82	55	0	66	61	19	14	14	2	95	93	0	0	0	0	0	0	0	0	0	0	0	0	0	0	0	0	0	0	0	0	0	0	0	0	0	0	0.000	0.000	0.000	0.000	0.000	0.000	0.000	0.000	0.000	0.000	0.000	0.000	0.000	0.000	282	1076	62	58	58	0.000	0.000	10	52	0	0	11	47	0	0	100	1	
1	13	16	09: L-22   lmneg10	lmneg10	5282	8932	100	47	47	4	46	46	4	21	7	0	53	50	15	14	15	2	94	92	0	0	0	0	0	0	0	0	0	0	0	0	0	0	0	0	0	0	0	0	0	0	0	0	0	0	0.000	0.000	0.000	0.000	0.000	0.000	0.000	0.000	0.000	0.000	0.000	0.000	0.000	0.000	282	1076	40	37	37	0.000	0.000	1	39	0	0	1	36	0	0	100	1	
1	14	16	09: P-01   LM00000020	lmo0044	5532	8932	100	6309	5563	2122	45	45	4	100	100	0	4748	4285	1433	15	15	2	100	100	0	0	0	0	0	0	0	0	0	0	0	0	0	0	0	0	0	0	0	0	0	0	0	0	0	0	0.000	0.000	0.000	0.000	0.000	0.000	0.000	0.000	0.000	0.000	0.000	0.000	0.000	0.000	282	1076	10997	9788	9788	0.000	0.000	6264	4733	0	0	5518	4270	0	0	100	1	
1	15	16	09: P-04   LM00001308	lmo1275	5782	8932	100	1040	928	361	45	45	4	100	99	0	270	257	94	15	15	3	100	99	0	0	0	0	0	0	0	0	0	0	0	0	0	0	0	0	0	0	0	0	0	0	0	0	0	0	0.000	0.000	0.000	0.000	0.000	0.000	0.000	0.000	0.000	0.000	0.000	0.000	0.000	0.000	282	1076	1250	1125	1125	0.000	0.000	995	255	0	0	883	242	0	0	100	1	
1	16	16	09: P-07   LM00002819	lmo1469	6032	8932	100	4578	3877	1701	46	46	4	100	100	0	7021	5983	2751	14	15	2	100	100	0	0	0	0	0	0	0	0	0	0	0	0	0	0	0	0	0	0	0	0	0	0	0	0	0	0	0.000	0.000	0.000	0.000	0.000	0.000	0.000	0.000	0.000	0.000	0.000	0.000	0.000	0.000	282	1076	11539	9800	9800	0.000	0.000	4532	7007	0	0	3831	5969	0	0	100	1	
1	17	16	09: P-10   LM00000452	lmo1657	6282	8932	100	3043	2606	1138	47	47	4	100	100	0	2480	2307	994	14	15	2	100	100	0	0	0	0	0	0	0	0	0	0	0	0	0	0	0	0	0	0	0	0	0	0	0	0	0	0	0.000	0.000	0.000	0.000	0.000	0.000	0.000	0.000	0.000	0.000	0.000	0.000	0.000	0.000	282	1076	5462	4852	4852	0.000	0.000	2996	2466	0	0	2559	2293	0	0	100	1	
1	1	17	09: P-13   lmneg01	lmneg01	2282	9182	100	51	52	7	45	46	4	58	39	0	72	75	27	14	15	2	99	97	0	0	0	0	0	0	0	0	0	0	0	0	0	0	0	0	0	0	0	0	0	0	0	0	0	0	0.000	0.000	0.000	0.000	0.000	0.000	0.000	0.000	0.000	0.000	0.000	0.000	0.000	0.000	282	1076	64	68	68	0.000	0.000	6	58	0	0	7	61	0	0	100	1	
1	2	17	09: P-16   lmneg04	lmneg04	2532	9182	100	54	55	7	46	46	5	73	44	0	64	64	14	15	15	3	99	98	0	0	0	0	0	0	0	0	0	0	0	0	0	0	0	0	0	0	0	0	0	0	0	0	0	0	0.000	0.000	0.000	0.000	0.000	0.000	0.000	0.000	0.000	0.000	0.000	0.000	0.000	0.000	282	1076	57	58	58	0.000	0.000	8	49	0	0	9	49	0	0	100	1	
1	3	17	09: P-19   lmneg07	lmneg07	2782	9182	100	55	56	7	45	45	5	83	59	0	71	64	22	14	15	2	100	98	0	0	0	0	0	0	0	0	0	0	0	0	0	0	0	0	0	0	0	0	0	0	0	0	0	0	0.000	0.000	0.000	0.000	0.000	0.000	0.000	0.000	0.000	0.000	0.000	0.000	0.000	0.000	282	1076	67	61	61	0.000	0.000	10	57	0	0	11	50	0	0	100	1	
1	4	17	09: P-22   lmneg10	lmneg10	3032	9182	100	49	49	5	45	45	4	50	23	0	52	48	14	15	15	2	97	93	0	0	0	0	0	0	0	0	0	0	0	0	0	0	0	0	0	0	0	0	0	0	0	0	0	0	0.000	0.000	0.000	0.000	0.000	0.000	0.000	0.000	0.000	0.000	0.000	0.000	0.000	0.000	282	1076	41	37	37	0.000	0.000	4	37	0	0	4	33	0	0	100	1	
1	5	17	null	EMPTY	3282	9182	100	46	46	5	45	45	5	31	5	0	14	15	3	14	15	2	15	5	0	0	0	0	0	0	0	0	0	0	0	0	0	0	0	0	0	0	0	0	0	0	0	0	0	0	0.000	0.000	0.000	0.000	0.000	0.000	0.000	0.000	0.000	0.000	0.000	0.000	0.000	0.000	282	1076	1	2	2	0.000	0.000	1	0	0	0	1	1	0	0	-75	1	
1	6	17	null	EMPTY	3532	9182	100	46	46	5	46	47	4	16	6	0	15	16	3	14	14	2	29	12	0	0	0	0	0	0	0	0	0	0	0	0	0	0	0	0	0	0	0	0	0	0	0	0	0	0	0.000	0.000	0.000	0.000	0.000	0.000	0.000	0.000	0.000	0.000	0.000	0.000	0.000	0.000	282	1076	1	2	2	0.000	0.000	0	1	0	0	0	2	0	0	-75	1	
1	7	17	null	EMPTY	3782	9182	100	44	45	5	46	46	5	15	2	0	15	15	3	14	15	3	19	5	0	0	0	0	0	0	0	0	0	0	0	0	0	0	0	0	0	0	0	0	0	0	0	0	0	0	0.000	0.000	0.000	0.000	0.000	0.000	0.000	0.000	0.000	0.000	0.000	0.000	0.000	0.000	282	1076	-1	0	0	0.000	0.000	-2	1	0	0	-1	1	0	0	-75	1	
1	8	17	null	EMPTY	4032	9182	100	46	46	4	46	46	4	15	2	0	14	14	2	14	14	2	13	2	0	0	0	0	0	0	0	0	0	0	0	0	0	0	0	0	0	0	0	0	0	0	0	0	0	0	0.000	0.000	0.000	0.000	0.000	0.000	0.000	0.000	0.000	0.000	0.000	0.000	0.000	0.000	282	1076	0	0	0	0.000	0.000	0	0	0	0	0	0	0	0	-75	1	
1	9	17	null	EMPTY	4282	9182	100	43	44	4	46	47	5	5	1	0	15	15	3	14	14	2	24	7	0	0	0	0	0	0	0	0	0	0	0	0	0	0	0	0	0	0	0	0	0	0	0	0	0	0	0.000	0.000	0.000	0.000	0.000	0.000	0.000	0.000	0.000	0.000	0.000	0.000	0.000	0.000	282	1076	-2	-1	-1	0.000	0.000	-3	1	0	0	-2	1	0	0	-75	1	
1	10	17	null	EMPTY	4532	9182	100	45	45	3	46	46	4	6	1	0	15	15	2	14	15	3	14	0	0	0	0	0	0	0	0	0	0	0	0	0	0	0	0	0	0	0	0	0	0	0	0	0	0	0	0.000	0.000	0.000	0.000	0.000	0.000	0.000	0.000	0.000	0.000	0.000	0.000	0.000	0.000	282	1076	0	0	0	0.000	0.000	-1	1	0	0	-1	1	0	0	-75	1	
1	11	17	null	EMPTY	4782	9182	100	46	46	4	45	46	4	18	4	0	15	15	2	14	15	2	21	7	0	0	0	0	0	0	0	0	0	0	0	0	0	0	0	0	0	0	0	0	0	0	0	0	0	0	0.000	0.000	0.000	0.000	0.000	0.000	0.000	0.000	0.000	0.000	0.000	0.000	0.000	0.000	282	1076	2	2	2	0.000	0.000	1	1	0	0	1	1	0	0	-75	1	
1	12	17	null	EMPTY	5032	9182	100	46	46	5	45	45	4	17	5	0	15	15	2	14	14	2	18	5	0	0	0	0	0	0	0	0	0	0	0	0	0	0	0	0	0	0	0	0	0	0	0	0	0	0	0.000	0.000	0.000	0.000	0.000	0.000	0.000	0.000	0.000	0.000	0.000	0.000	0.000	0.000	282	1076	2	2	2	0.000	0.000	1	1	0	0	1	1	0	0	-75	1	
1	13	17	null	EMPTY	5282	9182	100	45	45	4	45	46	6	6	0	0	14	14	2	14	15	5	0	0	0	0	0	0	0	0	0	0	0	0	0	0	0	0	0	0	0	0	0	0	0	0	0	0	0	0	0.000	0.000	0.000	0.000	0.000	0.000	0.000	0.000	0.000	0.000	0.000	0.000	0.000	0.000	282	1076	0	0	0	0.000	0.000	0	0	0	0	0	0	0	0	-75	1	
1	14	17	null	EMPTY	5532	9182	100	47	47	4	45	45	4	26	3	0	15	15	3	15	15	2	17	4	0	0	0	0	0	0	0	0	0	0	0	0	0	0	0	0	0	0	0	0	0	0	0	0	0	0	0.000	0.000	0.000	0.000	0.000	0.000	0.000	0.000	0.000	0.000	0.000	0.000	0.000	0.000	282	1076	2	2	2	0.000	0.000	2	0	0	0	2	0	0	0	-75	1	
1	15	17	null	EMPTY	5782	9182	100	47	47	4	45	46	4	23	7	0	14	14	2	14	15	2	13	5	0	0	0	0	0	0	0	0	0	0	0	0	0	0	0	0	0	0	0	0	0	0	0	0	0	0	0.000	0.000	0.000	0.000	0.000	0.000	0.000	0.000	0.000	0.000	0.000	0.000	0.000	0.000	282	1076	2	2	2	0.000	0.000	2	0	0	0	2	0	0	0	-75	1	
1	16	17	null	EMPTY	6032	9182	100	46	45	4	46	46	4	11	2	0	15	15	2	15	15	2	10	2	0	0	0	0	0	0	0	0	0	0	0	0	0	0	0	0	0	0	0	0	0	0	0	0	0	0	0.000	0.000	0.000	0.000	0.000	0.000	0.000	0.000	0.000	0.000	0.000	0.000	0.000	0.000	282	1076	0	-1	-1	0.000	0.000	0	0	0	0	-1	0	0	0	-75	1	
1	17	17	null	EMPTY	6282	9182	100	45	45	4	45	46	4	16	3	0	14	15	3	14	15	2	17	5	0	0	0	0	0	0	0	0	0	0	0	0	0	0	0	0	0	0	0	0	0	0	0	0	0	0	0.000	0.000	0.000	0.000	0.000	0.000	0.000	0.000	0.000	0.000	0.000	0.000	0.000	0.000	282	1076	0	1	1	0.000	0.000	0	0	0	0	0	1	0	0	-75	1	
2	1	1	10: C-01   Dye Marker	Dye Marker	6775	5199	100	64	246	315	47	47	4	76	65	0	10064	23793	25194	19	19	3	100	100	0	0	0	0	0	0	0	0	0	0	0	0	0	0	0	0	0	0	0	0	0	0	0	0	0	0	0.000	0.000	0.000	0.000	0.000	0.000	0.000	0.000	0.000	0.000	0.000	0.000	0.000	0.000	285	1076	10062	23973	23973	0.000	0.000	17	10045	0	0	199	23774	0	0	100	1	
2	2	1	01: C-01   LM00000021	lmo0045	7025	5199	100	10421	8246	4940	46	46	4	100	100	0	7761	6029	3662	20	20	3	100	100	0	0	0	0	0	0	0	0	0	0	0	0	0	0	0	0	0	0	0	0	0	0	0	0	0	0	0.000	0.000	0.000	0.000	0.000	0.000	0.000	0.000	0.000	0.000	0.000	0.000	0.000	0.000	285	1076	18116	14209	14209	0.000	0.000	10375	7741	0	0	8200	6009	0	0	100	1	
2	3	1	01: C-04   LM00000023	lmo0048	7275	5199	100	6250	5043	3125	46	46	4	100	100	0	5825	4512	2743	21	22	3	100	99	0	0	0	0	0	0	0	0	0	0	0	0	0	0	0	0	0	0	0	0	0	0	0	0	0	0	0.000	0.000	0.000	0.000	0.000	0.000	0.000	0.000	0.000	0.000	0.000	0.000	0.000	0.000	285	1076	12008	9488	9488	0.000	0.000	6204	5804	0	0	4997	4491	0	0	100	1	
2	4	1	01: C-07   LM00000826	lmo0051	7525	5199	100	352	302	163	46	46	4	95	91	0	707	597	348	20	21	3	98	95	0	0	0	0	0	0	0	0	0	0	0	0	0	0	0	0	0	0	0	0	0	0	0	0	0	0	0.000	0.000	0.000	0.000	0.000	0.000	0.000	0.000	0.000	0.000	0.000	0.000	0.000	0.000	285	1076	993	833	833	0.000	0.000	306	687	0	0	256	577	0	0	100	1	
2	5	1	01: C-10   LM00000026	lmo0054	7775	5199	100	2020	1784	962	47	47	5	100	99	0	1560	1372	722	21	21	3	100	100	0	0	0	0	0	0	0	0	0	0	0	0	0	0	0	0	0	0	0	0	0	0	0	0	0	0	0.000	0.000	0.000	0.000	0.000	0.000	0.000	0.000	0.000	0.000	0.000	0.000	0.000	0.000	285	1076	3512	3088	3088	0.000	0.000	1973	1539	0	0	1737	1351	0	0	100	1	
2	6	1	01: C-13   LM00002106	lmo0057	8025	5199	100	54	55	7	47	47	4	72	43	0	117	148	98	20	21	4	98	96	0	0	0	0	0	0	0	0	0	0	0	0	0	0	0	0	0	0	0	0	0	0	0	0	0	0	0.000	0.000	0.000	0.000	0.000	0.000	0.000	0.000	0.000	0.000	0.000	0.000	0.000	0.000	285	1076	104	136	136	0.000	0.000	7	97	0	0	8	128	0	0	100	1	
2	7	1	01: C-16   LM00000828	lmo0060	8275	5199	100	56	59	10	47	47	5	81	47	0	114	136	82	20	20	3	97	94	0	0	0	0	0	0	0	0	0	0	0	0	0	0	0	0	0	0	0	0	0	0	0	0	0	0	0.000	0.000	0.000	0.000	0.000	0.000	0.000	0.000	0.000	0.000	0.000	0.000	0.000	0.000	285	1076	103	128	128	0.000	0.000	9	94	0	0	12	116	0	0	100	1	
2	8	1	01: C-19   LM00000031	lmo0063	8525	5199	100	54	55	7	47	48	5	67	39	0	122	143	81	21	22	4	97	94	0	0	0	0	0	0	0	0	0	0	0	0	0	0	0	0	0	0	0	0	0	0	0	0	0	0	0.000	0.000	0.000	0.000	0.000	0.000	0.000	0.000	0.000	0.000	0.000	0.000	0.000	0.000	285	1076	108	130	130	0.000	0.000	7	101	0	0	8	122	0	0	100	1	
2	9	1	01: C-22   LM00000034	lmo0066	8775	5199	100	80	79	22	47	47	5	91	79	0	126	145	84	20	21	4	99	96	0	0	0	0	0	0	0	0	0	0	0	0	0	0	0	0	0	0	0	0	0	0	0	0	0	0	0.000	0.000	0.000	0.000	0.000	0.000	0.000	0.000	0.000	0.000	0.000	0.000	0.000	0.000	285	1076	139	157	157	0.000	0.000	33	106	0	0	32	125	0	0	100	1	
2	10	1	01: G-01   LM00002145	lmo0141	9025	5199	100	52	53	7	47	48	5	48	21	0	110	129	76	20	21	5	95	91	0	0	0	0	0	0	0	0	0	0	0	0	0	0	0	0	0	0	0	0	0	0	0	0	0	0	0.000	0.000	0.000	0.000	0.000	0.000	0.000	0.000	0.000	0.000	0.000	0.000	0.000	0.000	285	1076	95	115	115	0.000	0.000	5	90	0	0	6	109	0	0	100	1	
2	11	1	01: G-04   LM00002147	lmo0144	9275	5199	100	55	56	8	47	47	5	70	40	0	103	125	80	19	20	5	92	85	0	0	0	0	0	0	0	0	0	0	0	0	0	0	0	0	0	0	0	0	0	0	0	0	0	0	0.000	0.000	0.000	0.000	0.000	0.000	0.000	0.000	0.000	0.000	0.000	0.000	0.000	0.000	285	1076	92	115	115	0.000	0.000	8	84	0	0	9	106	0	0	100	1	
2	12	1	01: G-07   LM00002149	lmo0147	9525	5199	100	71	74	17	46	47	5	95	89	0	132	156	75	20	21	6	100	98	0	0	0	0	0	0	0	0	0	0	0	0	0	0	0	0	0	0	0	0	0	0	0	0	0	0	0.000	0.000	0.000	0.000	0.000	0.000	0.000	0.000	0.000	0.000	0.000	0.000	0.000	0.000	285	1076	137	164	164	0.000	0.000	25	112	0	0	28	136	0	0	100	1	
2	13	1	01: G-10   LM00000050	lmo0150	9775	5199	100	59	60	11	47	47	5	79	57	0	122	137	97	19	19	4	89	84	0	0	0	0	0	0	0	0	0	0	0	0	0	0	0	0	0	0	0	0	0	0	0	0	0	0	0.000	0.000	0.000	0.000	0.000	0.000	0.000	0.000	0.000	0.000	0.000	0.000	0.000	0.000	285	1076	115	131	131	0.000	0.000	12	103	0	0	13	118	0	0	100	1	
2	14	1	01: G-13   LM00000852	lmo0153	10025	5199	100	63	66	14	46	47	5	89	79	0	126	131	56	17	18	5	98	95	0	0	0	0	0	0	0	0	0	0	0	0	0	0	0	0	0	0	0	0	0	0	0	0	0	0	0.000	0.000	0.000	0.000	0.000	0.000	0.000	0.000	0.000	0.000	0.000	0.000	0.000	0.000	285	1076	126	134	134	0.000	0.000	17	109	0	0	20	114	0	0	100	1	
2	15	1	01: G-16   LM00000855	lmo0156	10275	5199	100	57	59	8	47	47	5	81	60	0	109	128	73	18	18	4	96	94	0	0	0	0	0	0	0	0	0	0	0	0	0	0	0	0	0	0	0	0	0	0	0	0	0	0	0.000	0.000	0.000	0.000	0.000	0.000	0.000	0.000	0.000	0.000	0.000	0.000	0.000	0.000	285	1076	101	122	122	0.000	0.000	10	91	0	0	12	110	0	0	100	1	
2	16	1	01: G-19   LM00002155	lmo0159	10525	5199	100	70	72	17	47	48	5	91	80	0	142	165	92	17	18	3	100	98	0	0	0	0	0	0	0	0	0	0	0	0	0	0	0	0	0	0	0	0	0	0	0	0	0	0	0.000	0.000	0.000	0.000	0.000	0.000	0.000	0.000	0.000	0.000	0.000	0.000	0.000	0.000	285	1076	148	173	173	0.000	0.000	23	125	0	0	25	148	0	0	100	1	
2	17	1	01: G-22   LM00000052	lmo0162	10775	5199	100	189	175	91	47	47	6	89	80	0	198	193	128	18	18	3	91	87	0	0	0	0	0	0	0	0	0	0	0	0	0	0	0	0	0	0	0	0	0	0	0	0	0	0	0.000	0.000	0.000	0.000	0.000	0.000	0.000	0.000	0.000	0.000	0.000	0.000	0.000	0.000	285	1076	322	303	303	0.000	0.000	142	180	0	0	128	175	0	0	100	1	
2	1	2	01: K-01   LM00000886	lmo0237	6775	5449	100	1959	1612	1065	47	47	4	98	96	0	1700	1326	875	19	19	3	94	89	0	0	0	0	0	0	0	0	0	0	0	0	0	0	0	0	0	0	0	0	0	0	0	0	0	0	0.000	0.000	0.000	0.000	0.000	0.000	0.000	0.000	0.000	0.000	0.000	0.000	0.000	0.000	285	1076	3593	2872	2872	0.000	0.000	1912	1681	0	0	1565	1307	0	0	100	1	
2	2	2	01: K-04   LM00000888	lmo0240	7025	5449	100	972	843	558	46	46	5	95	92	0	377	366	257	20	20	3	89	85	0	0	0	0	0	0	0	0	0	0	0	0	0	0	0	0	0	0	0	0	0	0	0	0	0	0	0.000	0.000	0.000	0.000	0.000	0.000	0.000	0.000	0.000	0.000	0.000	0.000	0.000	0.000	285	1076	1283	1143	1143	0.000	0.000	926	357	0	0	797	346	0	0	100	1	
2	3	2	01: K-07   LM00000891	lmo0243	7275	5449	100	701	560	374	45	46	5	94	91	0	390	321	214	20	20	3	86	82	0	0	0	0	0	0	0	0	0	0	0	0	0	0	0	0	0	0	0	0	0	0	0	0	0	0	0.000	0.000	0.000	0.000	0.000	0.000	0.000	0.000	0.000	0.000	0.000	0.000	0.000	0.000	285	1076	1026	816	816	0.000	0.000	656	370	0	0	515	301	0	0	100	1	
2	4	2	01: K-10   LM00000892	lmo0246	7525	5449	100	124	114	45	46	46	4	91	86	0	200	188	93	20	20	3	96	92	0	0	0	0	0	0	0	0	0	0	0	0	0	0	0	0	0	0	0	0	0	0	0	0	0	0	0.000	0.000	0.000	0.000	0.000	0.000	0.000	0.000	0.000	0.000	0.000	0.000	0.000	0.000	285	1076	258	236	236	0.000	0.000	78	180	0	0	68	168	0	0	100	1	
2	5	2	01: K-13   LM00000078	lmo0249	7775	5449	100	22093	18053	12575	47	46	4	100	100	0	21800	16685	11721	20	21	3	99	97	0	0	0	0	0	0	0	0	0	0	0	0	0	0	0	0	0	0	0	0	0	0	0	0	0	0	0.000	0.000	0.000	0.000	0.000	0.000	0.000	0.000	0.000	0.000	0.000	0.000	0.000	0.000	285	1076	43826	34671	34671	0.000	0.000	22046	21780	0	0	18006	16665	0	0	100	1	
2	6	2	01: K-16   LM00002177	lmo0252	8025	5449	100	70	70	17	47	47	7	76	66	0	143	146	84	20	21	6	87	84	0	0	0	0	0	0	0	0	0	0	0	0	0	0	0	0	0	0	0	0	0	0	0	0	0	0	0.000	0.000	0.000	0.000	0.000	0.000	0.000	0.000	0.000	0.000	0.000	0.000	0.000	0.000	285	1076	146	149	149	0.000	0.000	23	123	0	0	23	126	0	0	100	1	
2	7	2	01: K-19   LM00002180	lmo0255	8275	5449	100	182	172	82	47	47	5	93	89	0	158	168	93	19	20	4	97	91	0	0	0	0	0	0	0	0	0	0	0	0	0	0	0	0	0	0	0	0	0	0	0	0	0	0	0.000	0.000	0.000	0.000	0.000	0.000	0.000	0.000	0.000	0.000	0.000	0.000	0.000	0.000	285	1076	274	274	274	0.000	0.000	135	139	0	0	125	149	0	0	100	1	
2	8	2	01: K-22   LM00000082	lmo0258	8525	5449	100	3764	2973	2031	46	47	5	100	100	0	1552	1280	868	19	20	3	97	95	0	0	0	0	0	0	0	0	0	0	0	0	0	0	0	0	0	0	0	0	0	0	0	0	0	0	0.000	0.000	0.000	0.000	0.000	0.000	0.000	0.000	0.000	0.000	0.000	0.000	0.000	0.000	285	1076	5251	4188	4188	0.000	0.000	3718	1533	0	0	2927	1261	0	0	100	1	
2	9	2	01: O-01   LM00002195	lmo0333	8775	5449	100	62	62	13	47	47	5	75	62	0	106	111	76	19	20	4	89	81	0	0	0	0	0	0	0	0	0	0	0	0	0	0	0	0	0	0	0	0	0	0	0	0	0	0	0.000	0.000	0.000	0.000	0.000	0.000	0.000	0.000	0.000	0.000	0.000	0.000	0.000	0.000	285	1076	102	107	107	0.000	0.000	15	87	0	0	15	92	0	0	100	1	
2	10	2	01: O-04   LM00000116	lmo0336	9025	5449	100	185	156	82	47	48	5	87	75	0	143	134	91	20	20	4	82	74	0	0	0	0	0	0	0	0	0	0	0	0	0	0	0	0	0	0	0	0	0	0	0	0	0	0	0.000	0.000	0.000	0.000	0.000	0.000	0.000	0.000	0.000	0.000	0.000	0.000	0.000	0.000	285	1076	261	223	223	0.000	0.000	138	123	0	0	109	114	0	0	100	1	
2	11	2	01: O-07   LM00000920	lmo0339	9275	5449	100	380	330	153	48	48	5	99	94	0	152	157	82	20	20	4	92	89	0	0	0	0	0	0	0	0	0	0	0	0	0	0	0	0	0	0	0	0	0	0	0	0	0	0	0.000	0.000	0.000	0.000	0.000	0.000	0.000	0.000	0.000	0.000	0.000	0.000	0.000	0.000	285	1076	464	419	419	0.000	0.000	332	132	0	0	282	137	0	0	100	1	
2	12	2	01: O-10   LM00000118	lmo0342	9525	5449	100	69	72	22	47	48	5	76	69	0	112	118	85	19	19	3	79	76	0	0	0	0	0	0	0	0	0	0	0	0	0	0	0	0	0	0	0	0	0	0	0	0	0	0	0.000	0.000	0.000	0.000	0.000	0.000	0.000	0.000	0.000	0.000	0.000	0.000	0.000	0.000	285	1076	115	124	124	0.000	0.000	22	93	0	0	25	99	0	0	100	1	
2	13	2	01: O-13   LM00000121	lmo0345	9775	5449	100	82	86	32	47	48	5	79	74	0	142	170	138	18	18	4	88	84	0	0	0	0	0	0	0	0	0	0	0	0	0	0	0	0	0	0	0	0	0	0	0	0	0	0	0.000	0.000	0.000	0.000	0.000	0.000	0.000	0.000	0.000	0.000	0.000	0.000	0.000	0.000	285	1076	159	191	191	0.000	0.000	35	124	0	0	39	152	0	0	100	1	
2	14	2	01: O-16   LM00000123	lmo0348	10025	5449	100	71	71	21	46	46	5	77	69	0	128	117	74	17	18	3	83	77	0	0	0	0	0	0	0	0	0	0	0	0	0	0	0	0	0	0	0	0	0	0	0	0	0	0	0.000	0.000	0.000	0.000	0.000	0.000	0.000	0.000	0.000	0.000	0.000	0.000	0.000	0.000	285	1076	136	125	125	0.000	0.000	25	111	0	0	25	100	0	0	100	1	
2	15	2	01: O-19   LM00000923	lmo0351	10275	5449	100	64	65	14	47	48	7	76	59	0	142	141	86	17	18	8	83	80	0	0	0	0	0	0	0	0	0	0	0	0	0	0	0	0	0	0	0	0	0	0	0	0	0	0	0.000	0.000	0.000	0.000	0.000	0.000	0.000	0.000	0.000	0.000	0.000	0.000	0.000	0.000	285	1076	142	142	142	0.000	0.000	17	125	0	0	18	124	0	0	100	1	
2	16	2	01: O-22   LM00000924	lmo0354	10525	5449	100	87	191	149	47	47	5	72	62	0	115	144	132	18	18	5	62	58	0	0	0	0	0	0	0	0	0	0	0	0	0	0	0	0	0	0	0	0	0	0	0	0	0	0	0.000	0.000	0.000	0.000	0.000	0.000	0.000	0.000	0.000	0.000	0.000	0.000	0.000	0.000	285	1076	137	270	270	0.000	0.000	40	97	0	0	144	126	0	0	100	1	
2	17	2	02: C-01   LM00000146	lmo0425	10775	5449	100	72	75	18	47	47	5	92	86	0	136	154	83	18	18	3	96	95	0	0	0	0	0	0	0	0	0	0	0	0	0	0	0	0	0	0	0	0	0	0	0	0	0	0	0.000	0.000	0.000	0.000	0.000	0.000	0.000	0.000	0.000	0.000	0.000	0.000	0.000	0.000	285	1076	143	164	164	0.000	0.000	25	118	0	0	28	136	0	0	100	1	
2	1	3	02: C-04   LM00000148	lmo0428	6775	5699	100	79	78	21	46	46	4	91	83	0	154	171	98	18	18	2	99	98	0	0	0	0	0	0	0	0	0	0	0	0	0	0	0	0	0	0	0	0	0	0	0	0	0	0	0.000	0.000	0.000	0.000	0.000	0.000	0.000	0.000	0.000	0.000	0.000	0.000	0.000	0.000	285	1076	169	185	185	0.000	0.000	33	136	0	0	32	153	0	0	100	1	
2	2	3	02: C-07   LM00000151	lmo0431	7025	5699	100	63	62	12	46	47	5	82	70	0	116	130	80	19	20	3	97	95	0	0	0	0	0	0	0	0	0	0	0	0	0	0	0	0	0	0	0	0	0	0	0	0	0	0	0.000	0.000	0.000	0.000	0.000	0.000	0.000	0.000	0.000	0.000	0.000	0.000	0.000	0.000	285	1076	114	127	127	0.000	0.000	17	97	0	0	16	111	0	0	100	1	
2	3	3	02: C-10   LM00002220	lmo0434	7275	5699	100	772	630	412	46	46	4	94	93	0	319	277	156	20	20	3	99	98	0	0	0	0	0	0	0	0	0	0	0	0	0	0	0	0	0	0	0	0	0	0	0	0	0	0	0.000	0.000	0.000	0.000	0.000	0.000	0.000	0.000	0.000	0.000	0.000	0.000	0.000	0.000	285	1076	1025	841	841	0.000	0.000	726	299	0	0	584	257	0	0	100	1	
2	4	3	02: C-13   LM00000956	lmo0437	7525	5699	100	57	56	9	46	46	4	72	62	0	116	123	69	20	20	3	100	94	0	0	0	0	0	0	0	0	0	0	0	0	0	0	0	0	0	0	0	0	0	0	0	0	0	0	0.000	0.000	0.000	0.000	0.000	0.000	0.000	0.000	0.000	0.000	0.000	0.000	0.000	0.000	285	1076	107	113	113	0.000	0.000	11	96	0	0	10	103	0	0	100	1	
2	5	3	02: C-16   LM00002222	lmo0440	7775	5699	100	69	74	26	46	46	4	77	68	0	135	147	110	19	20	3	91	84	0	0	0	0	0	0	0	0	0	0	0	0	0	0	0	0	0	0	0	0	0	0	0	0	0	0	0.000	0.000	0.000	0.000	0.000	0.000	0.000	0.000	0.000	0.000	0.000	0.000	0.000	0.000	285	1076	139	156	156	0.000	0.000	23	116	0	0	28	128	0	0	100	1	
2	6	3	02: C-19   LM00000957	lmo0443	8025	5699	100	875	727	394	46	46	4	97	96	0	846	744	388	19	19	3	98	96	0	0	0	0	0	0	0	0	0	0	0	0	0	0	0	0	0	0	0	0	0	0	0	0	0	0	0.000	0.000	0.000	0.000	0.000	0.000	0.000	0.000	0.000	0.000	0.000	0.000	0.000	0.000	285	1076	1656	1406	1406	0.000	0.000	829	827	0	0	681	725	0	0	100	1	
2	7	3	02: C-22   LM00002225	lmo0446	8275	5699	100	53	54	7	46	47	5	61	32	0	104	119	69	19	20	3	99	94	0	0	0	0	0	0	0	0	0	0	0	0	0	0	0	0	0	0	0	0	0	0	0	0	0	0	0.000	0.000	0.000	0.000	0.000	0.000	0.000	0.000	0.000	0.000	0.000	0.000	0.000	0.000	285	1076	92	108	108	0.000	0.000	7	85	0	0	8	100	0	0	100	1	
2	8	3	02: G-01   LM00000184	lmo0521	8525	5699	100	593	488	290	47	47	5	98	93	0	345	302	178	20	20	4	89	86	0	0	0	0	0	0	0	0	0	0	0	0	0	0	0	0	0	0	0	0	0	0	0	0	0	0	0.000	0.000	0.000	0.000	0.000	0.000	0.000	0.000	0.000	0.000	0.000	0.000	0.000	0.000	285	1076	871	723	723	0.000	0.000	546	325	0	0	441	282	0	0	100	1	
2	9	3	02: G-04   LM00000978	lmo0524	8775	5699	100	1818	1529	955	46	47	6	99	97	0	390	345	196	19	19	3	99	95	0	0	0	0	0	0	0	0	0	0	0	0	0	0	0	0	0	0	0	0	0	0	0	0	0	0	0.000	0.000	0.000	0.000	0.000	0.000	0.000	0.000	0.000	0.000	0.000	0.000	0.000	0.000	285	1076	2143	1809	1809	0.000	0.000	1772	371	0	0	1483	326	0	0	100	1	
2	10	3	02: G-07   LM00000979	lmo0527	9025	5699	100	227	209	98	46	47	6	94	89	0	129	141	76	19	20	5	97	94	0	0	0	0	0	0	0	0	0	0	0	0	0	0	0	0	0	0	0	0	0	0	0	0	0	0	0.000	0.000	0.000	0.000	0.000	0.000	0.000	0.000	0.000	0.000	0.000	0.000	0.000	0.000	285	1076	291	285	285	0.000	0.000	181	110	0	0	163	122	0	0	100	1	
2	11	3	02: G-10   LM00000980	lmo0530	9275	5699	100	958	799	499	47	47	5	98	96	0	499	436	249	19	20	6	93	88	0	0	0	0	0	0	0	0	0	0	0	0	0	0	0	0	0	0	0	0	0	0	0	0	0	0	0.000	0.000	0.000	0.000	0.000	0.000	0.000	0.000	0.000	0.000	0.000	0.000	0.000	0.000	285	1076	1391	1169	1169	0.000	0.000	911	480	0	0	752	417	0	0	100	1	
2	12	3	02: G-13   LM00000982	lmo0533	9525	5699	100	58	61	13	47	47	5	73	51	0	110	135	81	19	19	3	99	97	0	0	0	0	0	0	0	0	0	0	0	0	0	0	0	0	0	0	0	0	0	0	0	0	0	0	0.000	0.000	0.000	0.000	0.000	0.000	0.000	0.000	0.000	0.000	0.000	0.000	0.000	0.000	285	1076	102	130	130	0.000	0.000	11	91	0	0	14	116	0	0	100	1	
2	13	3	02: G-16   LM00000985	lmo0536	9775	5699	100	115	111	44	47	47	5	91	84	0	182	190	127	18	18	3	94	90	0	0	0	0	0	0	0	0	0	0	0	0	0	0	0	0	0	0	0	0	0	0	0	0	0	0	0.000	0.000	0.000	0.000	0.000	0.000	0.000	0.000	0.000	0.000	0.000	0.000	0.000	0.000	285	1076	232	236	236	0.000	0.000	68	164	0	0	64	172	0	0	100	1	
2	14	3	02: G-19   LM00000189	lmo0539	10025	5699	100	7537	6085	3559	46	46	5	100	98	0	2229	1857	1044	17	17	11	91	88	0	0	0	0	0	0	0	0	0	0	0	0	0	0	0	0	0	0	0	0	0	0	0	0	0	0	0.000	0.000	0.000	0.000	0.000	0.000	0.000	0.000	0.000	0.000	0.000	0.000	0.000	0.000	285	1076	9703	7879	7879	0.000	0.000	7491	2212	0	0	6039	1840	0	0	100	1	
2	15	3	02: G-22   LM00002254	lmo0542	10275	5699	100	56	57	8	47	47	5	71	49	0	96	96	48	17	18	15	82	78	0	0	0	0	0	0	0	0	0	0	0	0	0	0	0	0	0	0	0	0	0	0	0	0	0	0	0.000	0.000	0.000	0.000	0.000	0.000	0.000	0.000	0.000	0.000	0.000	0.000	0.000	0.000	285	1076	88	89	89	0.000	0.000	9	79	0	0	10	79	0	0	100	1	
2	16	3	02: K-01   LM00002277	lmo0617	10525	5699	100	65	67	15	47	47	5	86	78	0	226	212	93	17	18	4	96	93	0	0	0	0	0	0	0	0	0	0	0	0	0	0	0	0	0	0	0	0	0	0	0	0	0	0	0.000	0.000	0.000	0.000	0.000	0.000	0.000	0.000	0.000	0.000	0.000	0.000	0.000	0.000	285	1076	227	215	215	0.000	0.000	18	209	0	0	20	195	0	0	100	1	
2	17	3	02: K-04   LM00002279	lmo0620	10775	5699	100	188	171	75	47	47	4	91	88	0	226	216	100	17	18	3	100	98	0	0	0	0	0	0	0	0	0	0	0	0	0	0	0	0	0	0	0	0	0	0	0	0	0	0	0.000	0.000	0.000	0.000	0.000	0.000	0.000	0.000	0.000	0.000	0.000	0.000	0.000	0.000	285	1076	350	323	323	0.000	0.000	141	209	0	0	124	199	0	0	100	1	
2	1	4	02: K-07   LM00002282	lmo0623	6775	5949	100	132	129	62	46	46	4	90	83	0	137	151	102	18	18	3	95	92	0	0	0	0	0	0	0	0	0	0	0	0	0	0	0	0	0	0	0	0	0	0	0	0	0	0	0.000	0.000	0.000	0.000	0.000	0.000	0.000	0.000	0.000	0.000	0.000	0.000	0.000	0.000	285	1076	205	216	216	0.000	0.000	86	119	0	0	83	133	0	0	100	1	
2	2	4	02: K-10   LM00000206	lmo0626	7025	5949	100	209	182	99	46	46	5	89	84	0	189	174	97	19	19	3	95	90	0	0	0	0	0	0	0	0	0	0	0	0	0	0	0	0	0	0	0	0	0	0	0	0	0	0	0.000	0.000	0.000	0.000	0.000	0.000	0.000	0.000	0.000	0.000	0.000	0.000	0.000	0.000	285	1076	333	291	291	0.000	0.000	163	170	0	0	136	155	0	0	100	1	
2	3	4	02: K-13   LM00001028	lmo0629	7275	5949	100	388	342	167	46	46	4	97	93	0	219	233	117	20	20	3	98	97	0	0	0	0	0	0	0	0	0	0	0	0	0	0	0	0	0	0	0	0	0	0	0	0	0	0	0.000	0.000	0.000	0.000	0.000	0.000	0.000	0.000	0.000	0.000	0.000	0.000	0.000	0.000	285	1076	541	509	509	0.000	0.000	342	199	0	0	296	213	0	0	100	1	
2	4	4	02: K-16   LM00002286	lmo0632	7525	5949	100	54	55	8	45	46	4	73	52	0	90	93	45	19	19	3	94	92	0	0	0	0	0	0	0	0	0	0	0	0	0	0	0	0	0	0	0	0	0	0	0	0	0	0	0.000	0.000	0.000	0.000	0.000	0.000	0.000	0.000	0.000	0.000	0.000	0.000	0.000	0.000	285	1076	80	84	84	0.000	0.000	9	71	0	0	10	74	0	0	100	1	
2	5	4	02: K-19   LM00001029	lmo0635	7775	5949	100	66	67	14	47	47	4	83	75	0	106	111	57	18	19	3	98	95	0	0	0	0	0	0	0	0	0	0	0	0	0	0	0	0	0	0	0	0	0	0	0	0	0	0	0.000	0.000	0.000	0.000	0.000	0.000	0.000	0.000	0.000	0.000	0.000	0.000	0.000	0.000	285	1076	107	113	113	0.000	0.000	19	88	0	0	20	93	0	0	100	1	
2	6	4	02: K-22   LM00002290	lmo0638	8025	5949	100	54	57	12	46	46	4	70	46	0	106	125	82	18	19	3	95	91	0	0	0	0	0	0	0	0	0	0	0	0	0	0	0	0	0	0	0	0	0	0	0	0	0	0	0.000	0.000	0.000	0.000	0.000	0.000	0.000	0.000	0.000	0.000	0.000	0.000	0.000	0.000	285	1076	96	118	118	0.000	0.000	8	88	0	0	11	107	0	0	100	1	
2	7	4	02: O-01   LM00000237	lmo0713	8275	5949	100	604	535	314	46	46	4	96	95	0	444	388	197	18	18	3	98	97	0	0	0	0	0	0	0	0	0	0	0	0	0	0	0	0	0	0	0	0	0	0	0	0	0	0	0.000	0.000	0.000	0.000	0.000	0.000	0.000	0.000	0.000	0.000	0.000	0.000	0.000	0.000	285	1076	984	859	859	0.000	0.000	558	426	0	0	489	370	0	0	100	1	
2	8	4	02: O-04   LM00001067	lmo0716	8525	5949	100	770	643	430	47	48	5	97	93	0	1170	988	656	19	20	3	96	93	0	0	0	0	0	0	0	0	0	0	0	0	0	0	0	0	0	0	0	0	0	0	0	0	0	0	0.000	0.000	0.000	0.000	0.000	0.000	0.000	0.000	0.000	0.000	0.000	0.000	0.000	0.000	285	1076	1874	1565	1565	0.000	0.000	723	1151	0	0	596	969	0	0	100	1	
2	9	4	02: O-07   LM00001068	lmo0719	8775	5949	100	269	230	118	46	47	5	96	90	0	260	237	124	19	19	3	95	93	0	0	0	0	0	0	0	0	0	0	0	0	0	0	0	0	0	0	0	0	0	0	0	0	0	0	0.000	0.000	0.000	0.000	0.000	0.000	0.000	0.000	0.000	0.000	0.000	0.000	0.000	0.000	285	1076	464	402	402	0.000	0.000	223	241	0	0	184	218	0	0	100	1	
2	10	4	02: O-10   LM00001071	lmo0722	9025	5949	100	4970	4232	2660	47	48	6	100	100	0	451	376	215	18	19	3	98	95	0	0	0	0	0	0	0	0	0	0	0	0	0	0	0	0	0	0	0	0	0	0	0	0	0	0	0.000	0.000	0.000	0.000	0.000	0.000	0.000	0.000	0.000	0.000	0.000	0.000	0.000	0.000	285	1076	5356	4543	4543	0.000	0.000	4923	433	0	0	4185	358	0	0	100	1	
2	11	4	02: O-13   LM00002301	lmo0725	9275	5949	100	72	71	15	47	47	5	90	80	0	143	149	76	18	19	4	100	94	0	0	0	0	0	0	0	0	0	0	0	0	0	0	0	0	0	0	0	0	0	0	0	0	0	0	0.000	0.000	0.000	0.000	0.000	0.000	0.000	0.000	0.000	0.000	0.000	0.000	0.000	0.000	285	1076	150	155	155	0.000	0.000	25	125	0	0	24	131	0	0	100	1	
2	12	4	02: O-16   LM00001073	lmo0728	9525	5949	100	246	206	124	47	47	8	83	74	0	166	176	126	18	19	4	85	80	0	0	0	0	0	0	0	0	0	0	0	0	0	0	0	0	0	0	0	0	0	0	0	0	0	0	0.000	0.000	0.000	0.000	0.000	0.000	0.000	0.000	0.000	0.000	0.000	0.000	0.000	0.000	285	1076	347	317	317	0.000	0.000	199	148	0	0	159	158	0	0	100	1	
2	13	4	02: O-19   LM00001076	lmo0731	9775	5949	100	125	118	42	46	47	5	88	84	0	1063	883	478	17	18	3	98	96	0	0	0	0	0	0	0	0	0	0	0	0	0	0	0	0	0	0	0	0	0	0	0	0	0	0	0.000	0.000	0.000	0.000	0.000	0.000	0.000	0.000	0.000	0.000	0.000	0.000	0.000	0.000	285	1076	1125	938	938	0.000	0.000	79	1046	0	0	72	866	0	0	100	1	
2	14	4	02: O-22   LM00002303	lmo0734	10025	5949	100	182	166	76	46	47	5	92	86	0	204	174	94	17	17	3	93	86	0	0	0	0	0	0	0	0	0	0	0	0	0	0	0	0	0	0	0	0	0	0	0	0	0	0	0.000	0.000	0.000	0.000	0.000	0.000	0.000	0.000	0.000	0.000	0.000	0.000	0.000	0.000	285	1076	323	277	277	0.000	0.000	136	187	0	0	120	157	0	0	100	1	
2	15	4	03: C-01   LM00002328	lmo0805	10275	5949	100	241	221	114	46	47	5	96	89	0	155	145	81	17	17	3	91	88	0	0	0	0	0	0	0	0	0	0	0	0	0	0	0	0	0	0	0	0	0	0	0	0	0	0	0.000	0.000	0.000	0.000	0.000	0.000	0.000	0.000	0.000	0.000	0.000	0.000	0.000	0.000	285	1076	333	303	303	0.000	0.000	195	138	0	0	175	128	0	0	100	1	
2	16	4	03: C-04   LM00000260	lmo0808	10525	5949	100	336	305	143	47	47	5	96	92	0	196	191	82	17	18	3	97	96	0	0	0	0	0	0	0	0	0	0	0	0	0	0	0	0	0	0	0	0	0	0	0	0	0	0	0.000	0.000	0.000	0.000	0.000	0.000	0.000	0.000	0.000	0.000	0.000	0.000	0.000	0.000	285	1076	468	432	432	0.000	0.000	289	179	0	0	258	174	0	0	100	1	
2	17	4	03: C-07   LM00000262	lmo0811	10775	5949	100	1056	924	427	46	48	14	94	92	0	609	568	245	17	18	5	99	96	0	0	0	0	0	0	0	0	0	0	0	0	0	0	0	0	0	0	0	0	0	0	0	0	0	0	0.000	0.000	0.000	0.000	0.000	0.000	0.000	0.000	0.000	0.000	0.000	0.000	0.000	0.000	285	1076	1602	1429	1429	0.000	0.000	1010	592	0	0	878	551	0	0	100	1	
2	1	5	03: C-10   LM00001111	lmo0814	6775	6199	100	212	187	94	46	46	4	93	87	0	355	300	173	17	17	2	99	96	0	0	0	0	0	0	0	0	0	0	0	0	0	0	0	0	0	0	0	0	0	0	0	0	0	0	0.000	0.000	0.000	0.000	0.000	0.000	0.000	0.000	0.000	0.000	0.000	0.000	0.000	0.000	285	1076	504	424	424	0.000	0.000	166	338	0	0	141	283	0	0	100	1	
2	2	5	03: C-13   LM00001112	lmo0817	7025	6199	100	99	97	33	46	46	4	92	85	0	113	121	59	17	18	3	100	98	0	0	0	0	0	0	0	0	0	0	0	0	0	0	0	0	0	0	0	0	0	0	0	0	0	0	0.000	0.000	0.000	0.000	0.000	0.000	0.000	0.000	0.000	0.000	0.000	0.000	0.000	0.000	285	1076	149	155	155	0.000	0.000	53	96	0	0	51	104	0	0	100	1	
2	3	5	03: C-16   LM00001114	lmo0820	7275	6199	100	403	346	188	46	46	4	95	94	0	279	250	123	19	19	3	99	97	0	0	0	0	0	0	0	0	0	0	0	0	0	0	0	0	0	0	0	0	0	0	0	0	0	0	0.000	0.000	0.000	0.000	0.000	0.000	0.000	0.000	0.000	0.000	0.000	0.000	0.000	0.000	285	1076	617	531	531	0.000	0.000	357	260	0	0	300	231	0	0	100	1	
2	4	5	03: C-19   LM00000266	lmo0823	7525	6199	100	1690	1401	889	46	46	4	99	96	0	712	578	347	18	18	3	98	93	0	0	0	0	0	0	0	0	0	0	0	0	0	0	0	0	0	0	0	0	0	0	0	0	0	0	0.000	0.000	0.000	0.000	0.000	0.000	0.000	0.000	0.000	0.000	0.000	0.000	0.000	0.000	285	1076	2338	1915	1915	0.000	0.000	1644	694	0	0	1355	560	0	0	100	1	
2	5	5	03: C-22   LM00001118	lmo0826	7775	6199	100	218	203	122	46	46	4	92	86	0	173	158	95	18	18	3	91	86	0	0	0	0	0	0	0	0	0	0	0	0	0	0	0	0	0	0	0	0	0	0	0	0	0	0	0.000	0.000	0.000	0.000	0.000	0.000	0.000	0.000	0.000	0.000	0.000	0.000	0.000	0.000	285	1076	327	297	297	0.000	0.000	172	155	0	0	157	140	0	0	100	1	
2	6	5	03: G-01   LM00001149	lmo0901	8025	6199	100	52	53	8	46	47	4	59	41	0	95	100	62	18	18	3	92	84	0	0	0	0	0	0	0	0	0	0	0	0	0	0	0	0	0	0	0	0	0	0	0	0	0	0	0.000	0.000	0.000	0.000	0.000	0.000	0.000	0.000	0.000	0.000	0.000	0.000	0.000	0.000	285	1076	83	89	89	0.000	0.000	6	77	0	0	7	82	0	0	100	1	
2	7	5	03: G-04   LM00002351	lmo0904	8275	6199	100	611	491	313	45	46	4	96	94	0	167	166	104	18	18	3	95	89	0	0	0	0	0	0	0	0	0	0	0	0	0	0	0	0	0	0	0	0	0	0	0	0	0	0	0.000	0.000	0.000	0.000	0.000	0.000	0.000	0.000	0.000	0.000	0.000	0.000	0.000	0.000	285	1076	715	594	594	0.000	0.000	566	149	0	0	446	148	0	0	100	1	
2	8	5	03: G-07   LM00001153	lmo0907	8525	6199	100	1441	1126	691	46	46	4	99	97	0	501	405	230	18	19	3	99	96	0	0	0	0	0	0	0	0	0	0	0	0	0	0	0	0	0	0	0	0	0	0	0	0	0	0	0.000	0.000	0.000	0.000	0.000	0.000	0.000	0.000	0.000	0.000	0.000	0.000	0.000	0.000	285	1076	1878	1467	1467	0.000	0.000	1395	483	0	0	1080	387	0	0	100	1	
2	9	5	03: G-10   LM00002353	lmo0910	8775	6199	100	99	97	35	47	47	5	90	84	0	316	275	144	18	19	4	98	94	0	0	0	0	0	0	0	0	0	0	0	0	0	0	0	0	0	0	0	0	0	0	0	0	0	0	0.000	0.000	0.000	0.000	0.000	0.000	0.000	0.000	0.000	0.000	0.000	0.000	0.000	0.000	285	1076	350	307	307	0.000	0.000	52	298	0	0	50	257	0	0	100	1	
2	10	5	03: G-13   LM00001155	lmo0913	9025	6199	100	1611	1379	837	47	47	5	99	97	0	755	667	397	19	19	4	98	96	0	0	0	0	0	0	0	0	0	0	0	0	0	0	0	0	0	0	0	0	0	0	0	0	0	0	0.000	0.000	0.000	0.000	0.000	0.000	0.000	0.000	0.000	0.000	0.000	0.000	0.000	0.000	285	1076	2300	1980	1980	0.000	0.000	1564	736	0	0	1332	648	0	0	100	1	
2	11	5	03: G-16   LM00001156	lmo0916	9275	6199	100	65	66	19	46	46	5	75	61	0	309	261	198	18	19	5	83	77	0	0	0	0	0	0	0	0	0	0	0	0	0	0	0	0	0	0	0	0	0	0	0	0	0	0	0.000	0.000	0.000	0.000	0.000	0.000	0.000	0.000	0.000	0.000	0.000	0.000	0.000	0.000	285	1076	310	263	263	0.000	0.000	19	291	0	0	20	243	0	0	100	1	
2	12	5	03: G-19   LM00001159	lmo0919	9525	6199	100	66	70	18	45	45	4	92	83	0	143	171	124	18	19	3	96	91	0	0	0	0	0	0	0	0	0	0	0	0	0	0	0	0	0	0	0	0	0	0	0	0	0	0	0.000	0.000	0.000	0.000	0.000	0.000	0.000	0.000	0.000	0.000	0.000	0.000	0.000	0.000	285	1076	146	178	178	0.000	0.000	21	125	0	0	25	153	0	0	100	1	
2	13	5	03: G-22   LM00000290	lmo0922	9775	6199	100	274	237	122	46	46	5	95	91	0	198	193	97	18	18	3	95	94	0	0	0	0	0	0	0	0	0	0	0	0	0	0	0	0	0	0	0	0	0	0	0	0	0	0	0.000	0.000	0.000	0.000	0.000	0.000	0.000	0.000	0.000	0.000	0.000	0.000	0.000	0.000	285	1076	408	366	366	0.000	0.000	228	180	0	0	191	175	0	0	100	1	
2	14	5	03: K-01   LM00001199	lmo0997	10025	6199	100	52	54	11	46	47	5	51	26	0	81	82	40	17	17	3	95	91	0	0	0	0	0	0	0	0	0	0	0	0	0	0	0	0	0	0	0	0	0	0	0	0	0	0	0.000	0.000	0.000	0.000	0.000	0.000	0.000	0.000	0.000	0.000	0.000	0.000	0.000	0.000	285	1076	70	73	73	0.000	0.000	6	64	0	0	8	65	0	0	100	1	
2	15	5	03: K-04   LM00001201	lmo1000	10275	6199	100	262	242	128	46	47	5	95	90	0	118	107	53	17	18	5	90	85	0	0	0	0	0	0	0	0	0	0	0	0	0	0	0	0	0	0	0	0	0	0	0	0	0	0	0.000	0.000	0.000	0.000	0.000	0.000	0.000	0.000	0.000	0.000	0.000	0.000	0.000	0.000	285	1076	317	286	286	0.000	0.000	216	101	0	0	196	90	0	0	100	1	
2	16	5	03: K-07   LM00000304	lmo1003	10525	6199	100	973	764	444	46	46	4	98	96	0	1587	1200	756	16	17	3	97	94	0	0	0	0	0	0	0	0	0	0	0	0	0	0	0	0	0	0	0	0	0	0	0	0	0	0	0.000	0.000	0.000	0.000	0.000	0.000	0.000	0.000	0.000	0.000	0.000	0.000	0.000	0.000	285	1076	2498	1902	1902	0.000	0.000	927	1571	0	0	718	1184	0	0	100	1	
2	17	5	03: K-10   LM00002379	lmo1006	10775	6199	100	444	398	167	47	47	5	95	95	0	202	203	83	17	17	3	98	97	0	0	0	0	0	0	0	0	0	0	0	0	0	0	0	0	0	0	0	0	0	0	0	0	0	0	0.000	0.000	0.000	0.000	0.000	0.000	0.000	0.000	0.000	0.000	0.000	0.000	0.000	0.000	285	1076	582	537	537	0.000	0.000	397	185	0	0	351	186	0	0	100	1	
2	1	6	03: K-13   LM00001205	lmo1009	6775	6449	100	211	193	83	46	47	4	92	89	0	162	160	69	17	17	3	95	94	0	0	0	0	0	0	0	0	0	0	0	0	0	0	0	0	0	0	0	0	0	0	0	0	0	0	0.000	0.000	0.000	0.000	0.000	0.000	0.000	0.000	0.000	0.000	0.000	0.000	0.000	0.000	285	1076	310	290	290	0.000	0.000	165	145	0	0	147	143	0	0	100	1	
2	2	6	03: K-16   LM00000306	lmo1012	7025	6449	100	189	174	83	46	46	5	94	88	0	330	292	167	17	17	3	99	94	0	0	0	0	0	0	0	0	0	0	0	0	0	0	0	0	0	0	0	0	0	0	0	0	0	0	0.000	0.000	0.000	0.000	0.000	0.000	0.000	0.000	0.000	0.000	0.000	0.000	0.000	0.000	285	1076	456	403	403	0.000	0.000	143	313	0	0	128	275	0	0	100	1	
2	3	6	03: K-19   LM00000309	lmo1015	7275	6449	100	513	441	258	46	46	5	98	97	0	555	462	265	18	18	3	100	95	0	0	0	0	0	0	0	0	0	0	0	0	0	0	0	0	0	0	0	0	0	0	0	0	0	0	0.000	0.000	0.000	0.000	0.000	0.000	0.000	0.000	0.000	0.000	0.000	0.000	0.000	0.000	285	1076	1004	839	839	0.000	0.000	467	537	0	0	395	444	0	0	100	1	
2	4	6	03: K-22   LM00002381	lmo1018	7525	6449	100	57	57	9	45	46	4	75	60	0	83	81	40	17	17	3	93	87	0	0	0	0	0	0	0	0	0	0	0	0	0	0	0	0	0	0	0	0	0	0	0	0	0	0	0.000	0.000	0.000	0.000	0.000	0.000	0.000	0.000	0.000	0.000	0.000	0.000	0.000	0.000	285	1076	78	76	76	0.000	0.000	12	66	0	0	12	64	0	0	100	1	
2	5	6	03: O-01   LM00000321	lmo1093	7775	6449	100	993	838	467	46	47	4	97	95	0	402	358	166	17	17	2	99	99	0	0	0	0	0	0	0	0	0	0	0	0	0	0	0	0	0	0	0	0	0	0	0	0	0	0	0.000	0.000	0.000	0.000	0.000	0.000	0.000	0.000	0.000	0.000	0.000	0.000	0.000	0.000	285	1076	1332	1133	1133	0.000	0.000	947	385	0	0	792	341	0	0	100	1	
2	6	6	03: O-04   LM00000322	lmo1096	8025	6449	100	736	562	361	47	47	5	93	92	0	308	273	164	17	18	3	96	93	0	0	0	0	0	0	0	0	0	0	0	0	0	0	0	0	0	0	0	0	0	0	0	0	0	0	0.000	0.000	0.000	0.000	0.000	0.000	0.000	0.000	0.000	0.000	0.000	0.000	0.000	0.000	285	1076	980	771	771	0.000	0.000	689	291	0	0	515	256	0	0	100	1	
2	7	6	03: O-07   LM00002426	lmo1099	8275	6449	100	56	57	8	45	46	4	84	67	0	108	129	71	18	18	3	97	97	0	0	0	0	0	0	0	0	0	0	0	0	0	0	0	0	0	0	0	0	0	0	0	0	0	0	0.000	0.000	0.000	0.000	0.000	0.000	0.000	0.000	0.000	0.000	0.000	0.000	0.000	0.000	285	1076	101	123	123	0.000	0.000	11	90	0	0	12	111	0	0	100	1	
2	8	6	03: O-10   LM00002429	lmo1102	8525	6449	100	51	51	5	46	46	4	55	25	0	88	98	57	18	18	3	92	85	0	0	0	0	0	0	0	0	0	0	0	0	0	0	0	0	0	0	0	0	0	0	0	0	0	0	0.000	0.000	0.000	0.000	0.000	0.000	0.000	0.000	0.000	0.000	0.000	0.000	0.000	0.000	285	1076	75	85	85	0.000	0.000	5	70	0	0	5	80	0	0	100	1	
2	9	6	03: O-13   LM00002432	lmo1105	8775	6449	100	53	54	6	46	46	5	69	38	0	97	101	50	18	19	3	98	92	0	0	0	0	0	0	0	0	0	0	0	0	0	0	0	0	0	0	0	0	0	0	0	0	0	0	0.000	0.000	0.000	0.000	0.000	0.000	0.000	0.000	0.000	0.000	0.000	0.000	0.000	0.000	285	1076	86	91	91	0.000	0.000	7	79	0	0	8	83	0	0	100	1	
2	10	6	03: O-16   LM00002435	lmo1108	9025	6449	100	50	50	5	46	47	5	42	15	0	80	86	48	18	19	4	93	85	0	0	0	0	0	0	0	0	0	0	0	0	0	0	0	0	0	0	0	0	0	0	0	0	0	0	0.000	0.000	0.000	0.000	0.000	0.000	0.000	0.000	0.000	0.000	0.000	0.000	0.000	0.000	285	1076	66	72	72	0.000	0.000	4	62	0	0	4	68	0	0	100	1	
2	11	6	03: O-19   LM00002438	lmo1111	9275	6449	100	55	56	8	46	47	5	67	40	0	108	116	57	18	18	3	97	95	0	0	0	0	0	0	0	0	0	0	0	0	0	0	0	0	0	0	0	0	0	0	0	0	0	0	0.000	0.000	0.000	0.000	0.000	0.000	0.000	0.000	0.000	0.000	0.000	0.000	0.000	0.000	285	1076	99	108	108	0.000	0.000	9	90	0	0	10	98	0	0	100	1	
2	12	6	03: O-22   LM00002441	lmo1114	9525	6449	100	57	60	13	45	45	5	79	61	0	114	163	132	18	18	3	96	94	0	0	0	0	0	0	0	0	0	0	0	0	0	0	0	0	0	0	0	0	0	0	0	0	0	0	0.000	0.000	0.000	0.000	0.000	0.000	0.000	0.000	0.000	0.000	0.000	0.000	0.000	0.000	285	1076	108	160	160	0.000	0.000	12	96	0	0	15	145	0	0	100	1	
2	13	6	04: C-01   LM00000346	lmo1185	9775	6449	100	82	86	24	46	47	7	91	86	0	99	117	67	17	18	4	97	94	0	0	0	0	0	0	0	0	0	0	0	0	0	0	0	0	0	0	0	0	0	0	0	0	0	0	0.000	0.000	0.000	0.000	0.000	0.000	0.000	0.000	0.000	0.000	0.000	0.000	0.000	0.000	285	1076	118	140	140	0.000	0.000	36	82	0	0	40	100	0	0	100	1	
2	14	6	04: C-04   LM00002459	lmo1188	10025	6449	100	172	157	68	46	47	6	92	86	0	137	122	58	16	17	4	93	88	0	0	0	0	0	0	0	0	0	0	0	0	0	0	0	0	0	0	0	0	0	0	0	0	0	0	0.000	0.000	0.000	0.000	0.000	0.000	0.000	0.000	0.000	0.000	0.000	0.000	0.000	0.000	285	1076	247	217	217	0.000	0.000	126	121	0	0	111	106	0	0	100	1	
2	15	6	04: C-07   LM00001264	lmo1191	10275	6449	100	55	55	6	47	47	5	67	37	0	115	116	42	16	17	3	100	97	0	0	0	0	0	0	0	0	0	0	0	0	0	0	0	0	0	0	0	0	0	0	0	0	0	0	0.000	0.000	0.000	0.000	0.000	0.000	0.000	0.000	0.000	0.000	0.000	0.000	0.000	0.000	285	1076	107	108	108	0.000	0.000	8	99	0	0	8	100	0	0	100	1	
2	16	6	04: C-10   LM00001266	lmo1194	10525	6449	100	65	69	17	46	47	6	89	75	0	83	88	34	17	17	4	98	94	0	0	0	0	0	0	0	0	0	0	0	0	0	0	0	0	0	0	0	0	0	0	0	0	0	0	0.000	0.000	0.000	0.000	0.000	0.000	0.000	0.000	0.000	0.000	0.000	0.000	0.000	0.000	285	1076	85	94	94	0.000	0.000	19	66	0	0	23	71	0	0	100	1	
2	17	6	04: C-13   LM00002463	lmo1197	10775	6449	100	63	65	14	46	47	5	87	72	0	97	99	42	16	17	3	96	95	0	0	0	0	0	0	0	0	0	0	0	0	0	0	0	0	0	0	0	0	0	0	0	0	0	0	0.000	0.000	0.000	0.000	0.000	0.000	0.000	0.000	0.000	0.000	0.000	0.000	0.000	0.000	285	1076	98	102	102	0.000	0.000	17	81	0	0	19	83	0	0	100	1	
2	1	7	04: C-16   LM00002465	lmo1200	6775	6699	100	71	77	27	46	46	4	87	78	0	120	116	55	17	17	3	94	93	0	0	0	0	0	0	0	0	0	0	0	0	0	0	0	0	0	0	0	0	0	0	0	0	0	0	0.000	0.000	0.000	0.000	0.000	0.000	0.000	0.000	0.000	0.000	0.000	0.000	0.000	0.000	285	1076	128	130	130	0.000	0.000	25	103	0	0	31	99	0	0	100	1	
2	2	7	04: C-19   LM00001269	lmo1203	7025	6699	100	62	65	16	46	46	5	85	65	0	94	103	61	17	17	3	97	93	0	0	0	0	0	0	0	0	0	0	0	0	0	0	0	0	0	0	0	0	0	0	0	0	0	0	0.000	0.000	0.000	0.000	0.000	0.000	0.000	0.000	0.000	0.000	0.000	0.000	0.000	0.000	285	1076	93	105	105	0.000	0.000	16	77	0	0	19	86	0	0	100	1	
2	3	7	04: C-22   LM00001272	lmo1206	7275	6699	100	68	71	17	47	47	4	88	79	0	94	95	41	18	18	3	98	93	0	0	0	0	0	0	0	0	0	0	0	0	0	0	0	0	0	0	0	0	0	0	0	0	0	0	0.000	0.000	0.000	0.000	0.000	0.000	0.000	0.000	0.000	0.000	0.000	0.000	0.000	0.000	285	1076	97	101	101	0.000	0.000	21	76	0	0	24	77	0	0	100	1	
2	4	7	04: G-01   LM00000368	lmo1281	7525	6699	100	228	198	95	46	46	4	97	91	0	156	146	69	17	18	3	98	94	0	0	0	0	0	0	0	0	0	0	0	0	0	0	0	0	0	0	0	0	0	0	0	0	0	0	0.000	0.000	0.000	0.000	0.000	0.000	0.000	0.000	0.000	0.000	0.000	0.000	0.000	0.000	285	1076	321	281	281	0.000	0.000	182	139	0	0	152	129	0	0	100	1	
2	5	7	04: G-04   LM00001314	lmo1284	7775	6699	100	284	243	124	46	47	4	91	89	0	238	210	116	17	17	3	96	93	0	0	0	0	0	0	0	0	0	0	0	0	0	0	0	0	0	0	0	0	0	0	0	0	0	0	0.000	0.000	0.000	0.000	0.000	0.000	0.000	0.000	0.000	0.000	0.000	0.000	0.000	0.000	285	1076	459	390	390	0.000	0.000	238	221	0	0	197	193	0	0	100	1	
2	6	7	04: G-07   LM00001316	lmo1287	8025	6699	100	1169	991	712	46	46	4	100	98	0	881	703	492	17	17	3	94	91	0	0	0	0	0	0	0	0	0	0	0	0	0	0	0	0	0	0	0	0	0	0	0	0	0	0	0.000	0.000	0.000	0.000	0.000	0.000	0.000	0.000	0.000	0.000	0.000	0.000	0.000	0.000	285	1076	1987	1631	1631	0.000	0.000	1123	864	0	0	945	686	0	0	100	1	
2	7	7	04: G-10   LM00002484	lmo1290	8275	6699	100	57	59	10	45	46	5	85	61	0	104	118	62	18	18	4	99	95	0	0	0	0	0	0	0	0	0	0	0	0	0	0	0	0	0	0	0	0	0	0	0	0	0	0	0.000	0.000	0.000	0.000	0.000	0.000	0.000	0.000	0.000	0.000	0.000	0.000	0.000	0.000	285	1076	98	114	114	0.000	0.000	12	86	0	0	14	100	0	0	100	1	
2	8	7	04: G-13   LM00001318	lmo1293	8525	6699	100	4626	3826	2501	46	46	5	100	100	0	1993	1549	982	18	18	3	99	99	0	0	0	0	0	0	0	0	0	0	0	0	0	0	0	0	0	0	0	0	0	0	0	0	0	0	0.000	0.000	0.000	0.000	0.000	0.000	0.000	0.000	0.000	0.000	0.000	0.000	0.000	0.000	285	1076	6555	5311	5311	0.000	0.000	4580	1975	0	0	3780	1531	0	0	100	1	
2	9	7	04: G-16   LM00001320	lmo1296	8775	6699	100	246	210	111	46	46	5	94	87	0	211	197	111	18	19	3	98	93	0	0	0	0	0	0	0	0	0	0	0	0	0	0	0	0	0	0	0	0	0	0	0	0	0	0	0.000	0.000	0.000	0.000	0.000	0.000	0.000	0.000	0.000	0.000	0.000	0.000	0.000	0.000	285	1076	393	343	343	0.000	0.000	200	193	0	0	164	179	0	0	100	1	
2	10	7	04: G-19   LM00000372	lmo1299	9025	6699	100	5329	4154	2874	46	47	5	100	99	0	1786	1411	971	18	19	3	97	91	0	0	0	0	0	0	0	0	0	0	0	0	0	0	0	0	0	0	0	0	0	0	0	0	0	0	0.000	0.000	0.000	0.000	0.000	0.000	0.000	0.000	0.000	0.000	0.000	0.000	0.000	0.000	285	1076	7051	5501	5501	0.000	0.000	5283	1768	0	0	4108	1393	0	0	100	1	
2	11	7	04: G-22   LM00001321	lmo1302	9275	6699	100	601	510	274	47	48	6	97	97	0	995	822	451	18	19	4	99	95	0	0	0	0	0	0	0	0	0	0	0	0	0	0	0	0	0	0	0	0	0	0	0	0	0	0	0.000	0.000	0.000	0.000	0.000	0.000	0.000	0.000	0.000	0.000	0.000	0.000	0.000	0.000	285	1076	1531	1267	1267	0.000	0.000	554	977	0	0	463	804	0	0	100	1	
2	12	7	04: K-01   LM00001361	lmo1377	9525	6699	100	1050	838	498	45	45	5	100	99	0	385	338	213	18	18	4	91	87	0	0	0	0	0	0	0	0	0	0	0	0	0	0	0	0	0	0	0	0	0	0	0	0	0	0	0.000	0.000	0.000	0.000	0.000	0.000	0.000	0.000	0.000	0.000	0.000	0.000	0.000	0.000	285	1076	1372	1113	1113	0.000	0.000	1005	367	0	0	793	320	0	0	100	1	
2	13	7	04: K-04   LM00001363	lmo1380	9775	6699	100	1122	954	496	45	46	5	98	97	0	675	584	297	17	17	3	99	95	0	0	0	0	0	0	0	0	0	0	0	0	0	0	0	0	0	0	0	0	0	0	0	0	0	0	0.000	0.000	0.000	0.000	0.000	0.000	0.000	0.000	0.000	0.000	0.000	0.000	0.000	0.000	285	1076	1735	1476	1476	0.000	0.000	1077	658	0	0	909	567	0	0	100	1	
2	14	7	04: K-07   LM00001365	lmo1383	10025	6699	100	464	408	225	46	47	5	98	95	0	232	210	122	17	17	8	86	83	0	0	0	0	0	0	0	0	0	0	0	0	0	0	0	0	0	0	0	0	0	0	0	0	0	0	0.000	0.000	0.000	0.000	0.000	0.000	0.000	0.000	0.000	0.000	0.000	0.000	0.000	0.000	285	1076	633	555	555	0.000	0.000	418	215	0	0	362	193	0	0	100	1	
2	15	7	04: K-10   LM00001367	lmo1386	10275	6699	100	123	122	44	46	47	5	93	89	0	154	137	59	16	17	3	95	91	0	0	0	0	0	0	0	0	0	0	0	0	0	0	0	0	0	0	0	0	0	0	0	0	0	0	0.000	0.000	0.000	0.000	0.000	0.000	0.000	0.000	0.000	0.000	0.000	0.000	0.000	0.000	285	1076	215	197	197	0.000	0.000	77	138	0	0	76	121	0	0	100	1	
2	16	7	04: K-13   LM00000391	lmo1389	10525	6699	100	934	845	436	46	46	4	98	96	0	712	653	319	16	17	3	100	99	0	0	0	0	0	0	0	0	0	0	0	0	0	0	0	0	0	0	0	0	0	0	0	0	0	0	0.000	0.000	0.000	0.000	0.000	0.000	0.000	0.000	0.000	0.000	0.000	0.000	0.000	0.000	285	1076	1584	1436	1436	0.000	0.000	888	696	0	0	799	637	0	0	100	1	
2	17	7	04: K-16   LM00001368	lmo1392	10775	6699	100	176	157	74	46	47	5	89	84	0	152	136	67	16	17	3	97	90	0	0	0	0	0	0	0	0	0	0	0	0	0	0	0	0	0	0	0	0	0	0	0	0	0	0	0.000	0.000	0.000	0.000	0.000	0.000	0.000	0.000	0.000	0.000	0.000	0.000	0.000	0.000	285	1076	266	231	231	0.000	0.000	130	136	0	0	111	120	0	0	100	1	
2	1	8	04: K-19   LM00001370	lmo1395	6775	6949	100	798	684	454	46	47	4	94	90	0	426	346	214	17	17	3	94	91	0	0	0	0	0	0	0	0	0	0	0	0	0	0	0	0	0	0	0	0	0	0	0	0	0	0	0.000	0.000	0.000	0.000	0.000	0.000	0.000	0.000	0.000	0.000	0.000	0.000	0.000	0.000	285	1076	1161	967	967	0.000	0.000	752	409	0	0	638	329	0	0	100	1	
2	2	8	04: K-22   LM00001372	lmo1398	7025	6949	100	477	413	247	47	47	5	93	88	0	871	730	471	17	17	3	97	93	0	0	0	0	0	0	0	0	0	0	0	0	0	0	0	0	0	0	0	0	0	0	0	0	0	0	0.000	0.000	0.000	0.000	0.000	0.000	0.000	0.000	0.000	0.000	0.000	0.000	0.000	0.000	285	1076	1284	1079	1079	0.000	0.000	430	854	0	0	366	713	0	0	100	1	
2	3	8	04: O-01   LM00000408	lmo1473	7275	6949	100	5389	4364	2798	47	47	4	100	99	0	5024	4029	2569	17	17	3	100	98	0	0	0	0	0	0	0	0	0	0	0	0	0	0	0	0	0	0	0	0	0	0	0	0	0	0	0.000	0.000	0.000	0.000	0.000	0.000	0.000	0.000	0.000	0.000	0.000	0.000	0.000	0.000	285	1076	10349	8329	8329	0.000	0.000	5342	5007	0	0	4317	4012	0	0	100	1	
2	4	8	04: O-04   LM00001421	lmo1476	7525	6949	100	200	181	88	46	46	4	91	85	0	158	143	71	16	17	3	98	93	0	0	0	0	0	0	0	0	0	0	0	0	0	0	0	0	0	0	0	0	0	0	0	0	0	0	0.000	0.000	0.000	0.000	0.000	0.000	0.000	0.000	0.000	0.000	0.000	0.000	0.000	0.000	285	1076	296	262	262	0.000	0.000	154	142	0	0	135	127	0	0	100	1	
2	5	8	04: O-07   LM00000411	lmo1479	7775	6949	100	403	345	205	45	46	4	94	93	0	242	204	116	17	17	3	95	90	0	0	0	0	0	0	0	0	0	0	0	0	0	0	0	0	0	0	0	0	0	0	0	0	0	0	0.000	0.000	0.000	0.000	0.000	0.000	0.000	0.000	0.000	0.000	0.000	0.000	0.000	0.000	285	1076	583	487	487	0.000	0.000	358	225	0	0	300	187	0	0	100	1	
2	6	8	04: O-10   LM00002525	lmo1482	8025	6949	100	248	213	93	46	46	4	94	91	0	181	175	76	17	17	3	99	97	0	0	0	0	0	0	0	0	0	0	0	0	0	0	0	0	0	0	0	0	0	0	0	0	0	0	0.000	0.000	0.000	0.000	0.000	0.000	0.000	0.000	0.000	0.000	0.000	0.000	0.000	0.000	285	1076	366	325	325	0.000	0.000	202	164	0	0	167	158	0	0	100	1	
2	7	8	04: O-13   LM00001423	lmo1485	8275	6949	100	67	68	15	46	46	4	87	78	0	164	163	82	17	17	3	98	95	0	0	0	0	0	0	0	0	0	0	0	0	0	0	0	0	0	0	0	0	0	0	0	0	0	0	0.000	0.000	0.000	0.000	0.000	0.000	0.000	0.000	0.000	0.000	0.000	0.000	0.000	0.000	285	1076	168	168	168	0.000	0.000	21	147	0	0	22	146	0	0	100	1	
2	8	8	04: O-16   LM00001425	lmo1488	8525	6949	100	722	591	363	46	46	4	100	98	0	807	640	415	18	18	3	96	91	0	0	0	0	0	0	0	0	0	0	0	0	0	0	0	0	0	0	0	0	0	0	0	0	0	0	0.000	0.000	0.000	0.000	0.000	0.000	0.000	0.000	0.000	0.000	0.000	0.000	0.000	0.000	285	1076	1465	1167	1167	0.000	0.000	676	789	0	0	545	622	0	0	100	1	
2	9	8	04: O-19   LM00001426	lmo1491	8775	6949	100	474	406	220	45	46	4	98	96	0	401	335	172	18	19	3	99	97	0	0	0	0	0	0	0	0	0	0	0	0	0	0	0	0	0	0	0	0	0	0	0	0	0	0	0.000	0.000	0.000	0.000	0.000	0.000	0.000	0.000	0.000	0.000	0.000	0.000	0.000	0.000	285	1076	812	678	678	0.000	0.000	429	383	0	0	361	317	0	0	100	1	
2	10	8	04: O-22   LM00002529	lmo1494	9025	6949	100	60	62	14	46	46	5	79	59	0	92	97	52	18	19	3	97	93	0	0	0	0	0	0	0	0	0	0	0	0	0	0	0	0	0	0	0	0	0	0	0	0	0	0	0.000	0.000	0.000	0.000	0.000	0.000	0.000	0.000	0.000	0.000	0.000	0.000	0.000	0.000	285	1076	88	95	95	0.000	0.000	14	74	0	0	16	79	0	0	100	1	
2	11	8	05: C-01   LM00001469	lmo1565	9275	6949	100	512	451	294	46	47	6	95	89	0	281	308	233	19	20	6	93	88	0	0	0	0	0	0	0	0	0	0	0	0	0	0	0	0	0	0	0	0	0	0	0	0	0	0	0.000	0.000	0.000	0.000	0.000	0.000	0.000	0.000	0.000	0.000	0.000	0.000	0.000	0.000	285	1076	728	694	694	0.000	0.000	466	262	0	0	405	289	0	0	100	1	
2	12	8	05: C-04   LM00001472	lmo1568	9525	6949	100	207	185	88	45	46	5	93	89	0	151	156	88	17	18	3	98	94	0	0	0	0	0	0	0	0	0	0	0	0	0	0	0	0	0	0	0	0	0	0	0	0	0	0	0.000	0.000	0.000	0.000	0.000	0.000	0.000	0.000	0.000	0.000	0.000	0.000	0.000	0.000	285	1076	296	279	279	0.000	0.000	162	134	0	0	140	139	0	0	100	1	
2	13	8	05: C-07   LM00000435	lmo1571	9775	6949	100	2059	1604	1087	46	47	5	100	97	0	1242	1031	712	17	17	3	94	88	0	0	0	0	0	0	0	0	0	0	0	0	0	0	0	0	0	0	0	0	0	0	0	0	0	0	0.000	0.000	0.000	0.000	0.000	0.000	0.000	0.000	0.000	0.000	0.000	0.000	0.000	0.000	285	1076	3238	2572	2572	0.000	0.000	2013	1225	0	0	1558	1014	0	0	100	1	
2	14	8	05: C-10   LM00000436	lmo1574	10025	6949	100	117	117	45	44	47	5	93	88	0	108	104	51	16	17	3	95	92	0	0	0	0	0	0	0	0	0	0	0	0	0	0	0	0	0	0	0	0	0	0	0	0	0	0	0.000	0.000	0.000	0.000	0.000	0.000	0.000	0.000	0.000	0.000	0.000	0.000	0.000	0.000	285	1076	165	161	161	0.000	0.000	73	92	0	0	73	88	0	0	100	1	
2	15	8	05: C-13   LM00000437	lmo1577	10275	6949	100	453	383	223	47	48	5	94	92	0	242	203	114	16	17	3	95	86	0	0	0	0	0	0	0	0	0	0	0	0	0	0	0	0	0	0	0	0	0	0	0	0	0	0	0.000	0.000	0.000	0.000	0.000	0.000	0.000	0.000	0.000	0.000	0.000	0.000	0.000	0.000	285	1076	632	523	523	0.000	0.000	406	226	0	0	336	187	0	0	100	1	
2	16	8	05: C-16   LM00001480	lmo1580	10525	6949	100	467	399	178	46	47	5	95	92	0	270	239	98	17	17	8	92	90	0	0	0	0	0	0	0	0	0	0	0	0	0	0	0	0	0	0	0	0	0	0	0	0	0	0	0.000	0.000	0.000	0.000	0.000	0.000	0.000	0.000	0.000	0.000	0.000	0.000	0.000	0.000	285	1076	674	575	575	0.000	0.000	421	253	0	0	353	222	0	0	100	1	
2	17	8	05: C-19   LM00000440	lmo1583	10775	6949	100	1823	1449	921	46	47	5	99	96	0	1292	1017	663	16	17	3	99	96	0	0	0	0	0	0	0	0	0	0	0	0	0	0	0	0	0	0	0	0	0	0	0	0	0	0	0.000	0.000	0.000	0.000	0.000	0.000	0.000	0.000	0.000	0.000	0.000	0.000	0.000	0.000	285	1076	3053	2404	2404	0.000	0.000	1777	1276	0	0	1403	1001	0	0	100	1	
2	1	9	05: C-22   LM00000442	lmo1586	6775	7199	100	911	729	508	46	46	4	94	91	0	767	596	426	16	17	3	95	90	0	0	0	0	0	0	0	0	0	0	0	0	0	0	0	0	0	0	0	0	0	0	0	0	0	0	0.000	0.000	0.000	0.000	0.000	0.000	0.000	0.000	0.000	0.000	0.000	0.000	0.000	0.000	285	1076	1616	1263	1263	0.000	0.000	865	751	0	0	683	580	0	0	100	1	
2	2	9	05: G-01   LM00001523	lmo1661	7025	7199	100	67	69	17	45	46	4	85	74	0	97	90	45	16	17	3	95	90	0	0	0	0	0	0	0	0	0	0	0	0	0	0	0	0	0	0	0	0	0	0	0	0	0	0	0.000	0.000	0.000	0.000	0.000	0.000	0.000	0.000	0.000	0.000	0.000	0.000	0.000	0.000	285	1076	103	98	98	0.000	0.000	22	81	0	0	24	74	0	0	100	1	
2	3	9	05: G-04   LM00001525	lmo1664	7275	7199	100	114	107	42	45	46	4	90	85	0	114	105	47	17	17	2	96	92	0	0	0	0	0	0	0	0	0	0	0	0	0	0	0	0	0	0	0	0	0	0	0	0	0	0	0.000	0.000	0.000	0.000	0.000	0.000	0.000	0.000	0.000	0.000	0.000	0.000	0.000	0.000	285	1076	166	150	150	0.000	0.000	69	97	0	0	62	88	0	0	100	1	
2	4	9	05: G-07   LM00001527	lmo1667	7525	7199	100	199	177	92	47	47	4	88	85	0	113	101	49	16	16	2	94	92	0	0	0	0	0	0	0	0	0	0	0	0	0	0	0	0	0	0	0	0	0	0	0	0	0	0	0.000	0.000	0.000	0.000	0.000	0.000	0.000	0.000	0.000	0.000	0.000	0.000	0.000	0.000	285	1076	249	215	215	0.000	0.000	152	97	0	0	130	85	0	0	100	1	
2	5	9	05: G-10   LM00002563	lmo1670	7775	7199	100	115	106	37	45	46	4	93	85	0	101	90	40	16	16	3	92	87	0	0	0	0	0	0	0	0	0	0	0	0	0	0	0	0	0	0	0	0	0	0	0	0	0	0	0.000	0.000	0.000	0.000	0.000	0.000	0.000	0.000	0.000	0.000	0.000	0.000	0.000	0.000	285	1076	155	135	135	0.000	0.000	70	85	0	0	61	74	0	0	100	1	
2	6	9	05: G-13   LM00000456	lmo1673	8025	7199	100	1688	1417	818	45	46	4	99	99	0	1579	1344	749	16	16	2	99	98	0	0	0	0	0	0	0	0	0	0	0	0	0	0	0	0	0	0	0	0	0	0	0	0	0	0	0.000	0.000	0.000	0.000	0.000	0.000	0.000	0.000	0.000	0.000	0.000	0.000	0.000	0.000	285	1076	3206	2700	2700	0.000	0.000	1643	1563	0	0	1372	1328	0	0	100	1	
2	7	9	05: G-16   LM00000457	lmo1676	8275	7199	100	596	517	277	46	47	5	98	95	0	441	396	190	16	16	2	100	99	0	0	0	0	0	0	0	0	0	0	0	0	0	0	0	0	0	0	0	0	0	0	0	0	0	0	0.000	0.000	0.000	0.000	0.000	0.000	0.000	0.000	0.000	0.000	0.000	0.000	0.000	0.000	285	1076	975	851	851	0.000	0.000	550	425	0	0	471	380	0	0	100	1	
2	8	9	05: G-19   LM00001534	lmo1679	8525	7199	100	111	106	36	45	46	5	93	89	0	129	132	67	18	18	3	97	94	0	0	0	0	0	0	0	0	0	0	0	0	0	0	0	0	0	0	0	0	0	0	0	0	0	0	0.000	0.000	0.000	0.000	0.000	0.000	0.000	0.000	0.000	0.000	0.000	0.000	0.000	0.000	285	1076	177	175	175	0.000	0.000	66	111	0	0	61	114	0	0	100	1	
2	9	9	05: G-22   LM00001537	lmo1682	8775	7199	100	83	87	27	46	46	5	89	81	0	224	203	101	19	20	4	98	95	0	0	0	0	0	0	0	0	0	0	0	0	0	0	0	0	0	0	0	0	0	0	0	0	0	0	0.000	0.000	0.000	0.000	0.000	0.000	0.000	0.000	0.000	0.000	0.000	0.000	0.000	0.000	285	1076	242	225	225	0.000	0.000	37	205	0	0	41	184	0	0	100	1	
2	10	9	05: K-01   LM00001581	lmo1757	9025	7199	100	1006	856	519	45	45	4	96	94	0	957	792	492	18	19	3	97	93	0	0	0	0	0	0	0	0	0	0	0	0	0	0	0	0	0	0	0	0	0	0	0	0	0	0	0.000	0.000	0.000	0.000	0.000	0.000	0.000	0.000	0.000	0.000	0.000	0.000	0.000	0.000	285	1076	1900	1585	1585	0.000	0.000	961	939	0	0	811	774	0	0	100	1	
2	11	9	05: K-04   LM00001583	lmo1760	9275	7199	100	125	117	40	46	46	5	92	86	0	158	189	125	18	18	3	99	98	0	0	0	0	0	0	0	0	0	0	0	0	0	0	0	0	0	0	0	0	0	0	0	0	0	0	0.000	0.000	0.000	0.000	0.000	0.000	0.000	0.000	0.000	0.000	0.000	0.000	0.000	0.000	285	1076	219	242	242	0.000	0.000	79	140	0	0	71	171	0	0	100	1	
2	12	9	05: K-07   LM00001586	lmo1763	9525	7199	100	168	149	60	45	46	4	98	91	0	148	142	70	17	17	3	95	92	0	0	0	0	0	0	0	0	0	0	0	0	0	0	0	0	0	0	0	0	0	0	0	0	0	0	0.000	0.000	0.000	0.000	0.000	0.000	0.000	0.000	0.000	0.000	0.000	0.000	0.000	0.000	285	1076	254	229	229	0.000	0.000	123	131	0	0	104	125	0	0	100	1	
2	13	9	05: K-10   LM00002577	lmo1766	9775	7199	100	434	383	224	46	47	5	99	94	0	267	236	130	16	17	3	96	91	0	0	0	0	0	0	0	0	0	0	0	0	0	0	0	0	0	0	0	0	0	0	0	0	0	0	0.000	0.000	0.000	0.000	0.000	0.000	0.000	0.000	0.000	0.000	0.000	0.000	0.000	0.000	285	1076	639	557	557	0.000	0.000	388	251	0	0	337	220	0	0	100	1	
2	14	9	05: K-13   LM00000479	lmo1769	10025	7199	100	424	385	204	47	47	5	95	93	0	173	161	82	16	16	3	95	92	0	0	0	0	0	0	0	0	0	0	0	0	0	0	0	0	0	0	0	0	0	0	0	0	0	0	0.000	0.000	0.000	0.000	0.000	0.000	0.000	0.000	0.000	0.000	0.000	0.000	0.000	0.000	285	1076	534	483	483	0.000	0.000	377	157	0	0	338	145	0	0	100	1	
2	15	9	05: K-16   LM00001591	lmo1772	10275	7199	100	280	249	125	47	48	6	94	91	0	119	109	48	16	17	3	96	94	0	0	0	0	0	0	0	0	0	0	0	0	0	0	0	0	0	0	0	0	0	0	0	0	0	0	0.000	0.000	0.000	0.000	0.000	0.000	0.000	0.000	0.000	0.000	0.000	0.000	0.000	0.000	285	1076	336	295	295	0.000	0.000	233	103	0	0	202	93	0	0	100	1	
2	16	9	05: K-19   LM00000482	lmo1775	10525	7199	100	223	216	89	46	47	6	99	94	0	103	102	42	17	17	6	94	90	0	0	0	0	0	0	0	0	0	0	0	0	0	0	0	0	0	0	0	0	0	0	0	0	0	0	0.000	0.000	0.000	0.000	0.000	0.000	0.000	0.000	0.000	0.000	0.000	0.000	0.000	0.000	285	1076	263	255	255	0.000	0.000	177	86	0	0	170	85	0	0	100	1	
2	17	9	05: K-22   LM00001594	lmo1778	10775	7199	100	171	163	59	46	46	4	98	94	0	149	145	58	17	17	4	96	94	0	0	0	0	0	0	0	0	0	0	0	0	0	0	0	0	0	0	0	0	0	0	0	0	0	0	0.000	0.000	0.000	0.000	0.000	0.000	0.000	0.000	0.000	0.000	0.000	0.000	0.000	0.000	285	1076	257	245	245	0.000	0.000	125	132	0	0	117	128	0	0	100	1	
2	1	10	05: O-01   LM00001639	lmo1853	6775	7449	100	136	127	55	46	46	4	90	83	0	287	253	147	16	17	3	97	94	0	0	0	0	0	0	0	0	0	0	0	0	0	0	0	0	0	0	0	0	0	0	0	0	0	0	0.000	0.000	0.000	0.000	0.000	0.000	0.000	0.000	0.000	0.000	0.000	0.000	0.000	0.000	285	1076	361	318	318	0.000	0.000	90	271	0	0	81	237	0	0	100	1	
2	2	10	05: O-04   LM00001641	lmo1856	7025	7449	100	1774	1430	837	46	46	5	99	95	0	519	437	229	16	17	3	99	95	0	0	0	0	0	0	0	0	0	0	0	0	0	0	0	0	0	0	0	0	0	0	0	0	0	0	0.000	0.000	0.000	0.000	0.000	0.000	0.000	0.000	0.000	0.000	0.000	0.000	0.000	0.000	285	1076	2231	1805	1805	0.000	0.000	1728	503	0	0	1384	421	0	0	100	1	
2	3	10	05: O-07   LM00001644	lmo1859	7275	7449	100	2080	1622	1090	46	46	5	99	96	0	1146	936	632	16	16	2	96	94	0	0	0	0	0	0	0	0	0	0	0	0	0	0	0	0	0	0	0	0	0	0	0	0	0	0	0.000	0.000	0.000	0.000	0.000	0.000	0.000	0.000	0.000	0.000	0.000	0.000	0.000	0.000	285	1076	3164	2496	2496	0.000	0.000	2034	1130	0	0	1576	920	0	0	100	1	
2	4	10	05: O-10   LM00001647	lmo1862	7525	7449	100	695	599	301	45	45	4	98	95	0	543	470	229	16	16	2	99	98	0	0	0	0	0	0	0	0	0	0	0	0	0	0	0	0	0	0	0	0	0	0	0	0	0	0	0.000	0.000	0.000	0.000	0.000	0.000	0.000	0.000	0.000	0.000	0.000	0.000	0.000	0.000	285	1076	1177	1008	1008	0.000	0.000	650	527	0	0	554	454	0	0	100	1	
2	5	10	05: O-13   LM00001650	lmo1865	7775	7449	100	119	115	36	46	46	4	93	87	0	150	143	52	16	16	3	99	97	0	0	0	0	0	0	0	0	0	0	0	0	0	0	0	0	0	0	0	0	0	0	0	0	0	0	0.000	0.000	0.000	0.000	0.000	0.000	0.000	0.000	0.000	0.000	0.000	0.000	0.000	0.000	285	1076	207	196	196	0.000	0.000	73	134	0	0	69	127	0	0	100	1	
2	6	10	05: O-16   LM00001653	lmo1868	8025	7449	100	253	222	128	45	45	4	94	91	0	165	153	82	16	17	3	99	94	0	0	0	0	0	0	0	0	0	0	0	0	0	0	0	0	0	0	0	0	0	0	0	0	0	0	0.000	0.000	0.000	0.000	0.000	0.000	0.000	0.000	0.000	0.000	0.000	0.000	0.000	0.000	285	1076	357	314	314	0.000	0.000	208	149	0	0	177	137	0	0	100	1	
2	7	10	05: O-19   LM00000502	lmo1871	8275	7449	100	191	173	73	46	46	4	96	94	0	138	132	56	16	16	3	99	97	0	0	0	0	0	0	0	0	0	0	0	0	0	0	0	0	0	0	0	0	0	0	0	0	0	0	0.000	0.000	0.000	0.000	0.000	0.000	0.000	0.000	0.000	0.000	0.000	0.000	0.000	0.000	285	1076	267	243	243	0.000	0.000	145	122	0	0	127	116	0	0	100	1	
2	8	10	05: O-22   LM00000503	lmo1874	8525	7449	100	923	772	492	45	45	4	97	96	0	708	601	375	17	17	3	98	96	0	0	0	0	0	0	0	0	0	0	0	0	0	0	0	0	0	0	0	0	0	0	0	0	0	0	0.000	0.000	0.000	0.000	0.000	0.000	0.000	0.000	0.000	0.000	0.000	0.000	0.000	0.000	285	1076	1569	1311	1311	0.000	0.000	878	691	0	0	727	584	0	0	100	1	
2	9	10	06: C-01   LM00001693	lmo1945	8775	7449	100	360	311	187	46	47	5	96	89	0	162	145	79	18	18	3	94	88	0	0	0	0	0	0	0	0	0	0	0	0	0	0	0	0	0	0	0	0	0	0	0	0	0	0	0.000	0.000	0.000	0.000	0.000	0.000	0.000	0.000	0.000	0.000	0.000	0.000	0.000	0.000	285	1076	458	392	392	0.000	0.000	314	144	0	0	265	127	0	0	100	1	
2	10	10	06: C-04   LM00000522	lmo1948	9025	7449	100	87	88	28	45	45	5	92	84	0	115	132	84	18	19	3	98	97	0	0	0	0	0	0	0	0	0	0	0	0	0	0	0	0	0	0	0	0	0	0	0	0	0	0	0.000	0.000	0.000	0.000	0.000	0.000	0.000	0.000	0.000	0.000	0.000	0.000	0.000	0.000	285	1076	139	157	157	0.000	0.000	42	97	0	0	43	114	0	0	100	1	
2	11	10	06: C-07   LM00000523	lmo1951	9275	7449	100	502	438	294	45	46	4	97	95	0	268	252	155	17	18	3	96	93	0	0	0	0	0	0	0	0	0	0	0	0	0	0	0	0	0	0	0	0	0	0	0	0	0	0	0.000	0.000	0.000	0.000	0.000	0.000	0.000	0.000	0.000	0.000	0.000	0.000	0.000	0.000	285	1076	708	628	628	0.000	0.000	457	251	0	0	393	235	0	0	100	1	
2	12	10	06: C-10   LM00001699	lmo1954	9525	7449	100	659	573	289	46	46	4	98	93	0	646	581	286	17	17	3	97	95	0	0	0	0	0	0	0	0	0	0	0	0	0	0	0	0	0	0	0	0	0	0	0	0	0	0	0.000	0.000	0.000	0.000	0.000	0.000	0.000	0.000	0.000	0.000	0.000	0.000	0.000	0.000	285	1076	1242	1091	1091	0.000	0.000	613	629	0	0	527	564	0	0	100	1	
2	13	10	06: C-13   LM00001701	lmo1957	9775	7449	100	66	68	16	46	46	5	87	73	0	87	88	51	16	16	3	93	89	0	0	0	0	0	0	0	0	0	0	0	0	0	0	0	0	0	0	0	0	0	0	0	0	0	0	0.000	0.000	0.000	0.000	0.000	0.000	0.000	0.000	0.000	0.000	0.000	0.000	0.000	0.000	285	1076	91	94	94	0.000	0.000	20	71	0	0	22	72	0	0	100	1	
2	14	10	06: C-16   LM00001704	lmo1960	10025	7449	100	64	68	15	46	47	5	89	77	0	85	83	37	16	17	3	95	92	0	0	0	0	0	0	0	0	0	0	0	0	0	0	0	0	0	0	0	0	0	0	0	0	0	0	0.000	0.000	0.000	0.000	0.000	0.000	0.000	0.000	0.000	0.000	0.000	0.000	0.000	0.000	285	1076	87	89	89	0.000	0.000	18	69	0	0	22	67	0	0	100	1	
2	15	10	06: C-19   LM00000525	lmo1963	10275	7449	100	498	419	269	46	46	5	94	89	0	201	164	102	16	16	3	91	84	0	0	0	0	0	0	0	0	0	0	0	0	0	0	0	0	0	0	0	0	0	0	0	0	0	0	0.000	0.000	0.000	0.000	0.000	0.000	0.000	0.000	0.000	0.000	0.000	0.000	0.000	0.000	285	1076	637	521	521	0.000	0.000	452	185	0	0	373	148	0	0	100	1	
2	16	10	06: C-22   LM00000526	lmo1966	10525	7449	100	688	598	451	46	46	5	92	88	0	841	687	550	16	16	4	86	80	0	0	0	0	0	0	0	0	0	0	0	0	0	0	0	0	0	0	0	0	0	0	0	0	0	0	0.000	0.000	0.000	0.000	0.000	0.000	0.000	0.000	0.000	0.000	0.000	0.000	0.000	0.000	285	1076	1467	1223	1223	0.000	0.000	642	825	0	0	552	671	0	0	100	1	
2	17	10	06: G-01   LM00000547	lmo2041	10775	7449	100	889	744	430	46	47	5	95	93	0	293	255	143	16	16	3	98	93	0	0	0	0	0	0	0	0	0	0	0	0	0	0	0	0	0	0	0	0	0	0	0	0	0	0	0.000	0.000	0.000	0.000	0.000	0.000	0.000	0.000	0.000	0.000	0.000	0.000	0.000	0.000	285	1076	1120	937	937	0.000	0.000	843	277	0	0	698	239	0	0	100	1	
2	1	11	06: G-04   LM00001747	lmo2044	6775	7699	100	75	78	23	45	46	4	89	81	0	84	83	37	16	16	3	94	90	0	0	0	0	0	0	0	0	0	0	0	0	0	0	0	0	0	0	0	0	0	0	0	0	0	0	0.000	0.000	0.000	0.000	0.000	0.000	0.000	0.000	0.000	0.000	0.000	0.000	0.000	0.000	285	1076	98	100	100	0.000	0.000	30	68	0	0	33	67	0	0	100	1	
2	2	11	06: G-07   LM00002824	lmo2047	7025	7699	100	2241	1735	1104	45	46	4	98	96	0	2450	1884	1216	16	17	3	98	95	0	0	0	0	0	0	0	0	0	0	0	0	0	0	0	0	0	0	0	0	0	0	0	0	0	0	0.000	0.000	0.000	0.000	0.000	0.000	0.000	0.000	0.000	0.000	0.000	0.000	0.000	0.000	285	1076	4630	3558	3558	0.000	0.000	2196	2434	0	0	1690	1868	0	0	100	1	
2	3	11	06: G-10   LM00001748	lmo2050	7275	7699	100	472	416	204	46	46	4	96	93	0	129	119	47	16	16	2	96	95	0	0	0	0	0	0	0	0	0	0	0	0	0	0	0	0	0	0	0	0	0	0	0	0	0	0	0.000	0.000	0.000	0.000	0.000	0.000	0.000	0.000	0.000	0.000	0.000	0.000	0.000	0.000	285	1076	539	473	473	0.000	0.000	426	113	0	0	370	103	0	0	100	1	
2	4	11	06: G-13   LM00001751	lmo2053	7525	7699	100	147	130	53	46	46	4	90	87	0	108	98	37	16	16	2	97	95	0	0	0	0	0	0	0	0	0	0	0	0	0	0	0	0	0	0	0	0	0	0	0	0	0	0	0.000	0.000	0.000	0.000	0.000	0.000	0.000	0.000	0.000	0.000	0.000	0.000	0.000	0.000	285	1076	193	166	166	0.000	0.000	101	92	0	0	84	82	0	0	100	1	
2	5	11	06: G-16   LM00001753	lmo2056	7775	7699	100	179	165	75	45	46	4	93	89	0	179	159	78	16	16	2	98	95	0	0	0	0	0	0	0	0	0	0	0	0	0	0	0	0	0	0	0	0	0	0	0	0	0	0	0.000	0.000	0.000	0.000	0.000	0.000	0.000	0.000	0.000	0.000	0.000	0.000	0.000	0.000	285	1076	297	263	263	0.000	0.000	134	163	0	0	120	143	0	0	100	1	
2	6	11	06: G-19   LM00001756	lmo2059	8025	7699	100	102	100	39	46	46	5	90	78	0	121	108	58	16	16	3	95	88	0	0	0	0	0	0	0	0	0	0	0	0	0	0	0	0	0	0	0	0	0	0	0	0	0	0	0.000	0.000	0.000	0.000	0.000	0.000	0.000	0.000	0.000	0.000	0.000	0.000	0.000	0.000	285	1076	161	146	146	0.000	0.000	56	105	0	0	54	92	0	0	100	1	
2	7	11	06: G-22   LM00000551	lmo2062	8275	7699	100	207	185	90	46	46	4	92	89	0	134	133	63	16	16	2	98	95	0	0	0	0	0	0	0	0	0	0	0	0	0	0	0	0	0	0	0	0	0	0	0	0	0	0	0.000	0.000	0.000	0.000	0.000	0.000	0.000	0.000	0.000	0.000	0.000	0.000	0.000	0.000	285	1076	279	256	256	0.000	0.000	161	118	0	0	139	117	0	0	100	1	
2	8	11	06: K-01   LM00001801	lmo2137	8525	7699	100	110	103	37	47	49	10	80	72	0	113	107	57	18	18	4	93	88	0	0	0	0	0	0	0	0	0	0	0	0	0	0	0	0	0	0	0	0	0	0	0	0	0	0	0.000	0.000	0.000	0.000	0.000	0.000	0.000	0.000	0.000	0.000	0.000	0.000	0.000	0.000	285	1076	158	145	145	0.000	0.000	63	95	0	0	56	89	0	0	100	1	
2	9	11	06: K-04   LM00001804	lmo2140	8775	7699	100	759	646	335	46	46	5	99	98	0	464	413	208	18	18	3	99	96	0	0	0	0	0	0	0	0	0	0	0	0	0	0	0	0	0	0	0	0	0	0	0	0	0	0	0.000	0.000	0.000	0.000	0.000	0.000	0.000	0.000	0.000	0.000	0.000	0.000	0.000	0.000	285	1076	1159	995	995	0.000	0.000	713	446	0	0	600	395	0	0	100	1	
2	10	11	06: K-07   LM00002639	lmo2143	9025	7699	100	68	73	24	46	46	5	86	74	0	156	190	133	18	18	3	99	97	0	0	0	0	0	0	0	0	0	0	0	0	0	0	0	0	0	0	0	0	0	0	0	0	0	0	0.000	0.000	0.000	0.000	0.000	0.000	0.000	0.000	0.000	0.000	0.000	0.000	0.000	0.000	285	1076	160	199	199	0.000	0.000	22	138	0	0	27	172	0	0	100	1	
2	11	11	06: K-10   LM00000571	lmo2146	9275	7699	100	74	76	18	46	46	4	95	90	0	127	146	80	17	18	3	99	99	0	0	0	0	0	0	0	0	0	0	0	0	0	0	0	0	0	0	0	0	0	0	0	0	0	0	0.000	0.000	0.000	0.000	0.000	0.000	0.000	0.000	0.000	0.000	0.000	0.000	0.000	0.000	285	1076	138	159	159	0.000	0.000	28	110	0	0	30	129	0	0	100	1	
2	12	11	06: K-13   LM00000574	lmo2149	9525	7699	100	114	108	48	45	46	4	88	77	0	247	212	133	17	17	3	94	88	0	0	0	0	0	0	0	0	0	0	0	0	0	0	0	0	0	0	0	0	0	0	0	0	0	0	0.000	0.000	0.000	0.000	0.000	0.000	0.000	0.000	0.000	0.000	0.000	0.000	0.000	0.000	285	1076	299	258	258	0.000	0.000	69	230	0	0	63	195	0	0	100	1	
2	13	11	06: K-16   LM00000576	lmo2152	9775	7699	100	1925	1475	927	46	46	4	98	96	0	2297	1784	1131	16	17	3	96	93	0	0	0	0	0	0	0	0	0	0	0	0	0	0	0	0	0	0	0	0	0	0	0	0	0	0	0.000	0.000	0.000	0.000	0.000	0.000	0.000	0.000	0.000	0.000	0.000	0.000	0.000	0.000	285	1076	4160	3197	3197	0.000	0.000	1879	2281	0	0	1429	1768	0	0	100	1	
2	14	11	06: K-19   LM00000579	lmo2155	10025	7699	100	1200	1067	705	45	46	5	99	97	0	1410	1141	774	16	16	3	94	91	0	0	0	0	0	0	0	0	0	0	0	0	0	0	0	0	0	0	0	0	0	0	0	0	0	0	0.000	0.000	0.000	0.000	0.000	0.000	0.000	0.000	0.000	0.000	0.000	0.000	0.000	0.000	285	1076	2549	2147	2147	0.000	0.000	1155	1394	0	0	1022	1125	0	0	100	1	
2	15	11	06: K-22   LM00001806	lmo2158	10275	7699	100	1940	1477	993	46	47	5	98	94	0	1038	776	521	16	16	3	94	91	0	0	0	0	0	0	0	0	0	0	0	0	0	0	0	0	0	0	0	0	0	0	0	0	0	0	0.000	0.000	0.000	0.000	0.000	0.000	0.000	0.000	0.000	0.000	0.000	0.000	0.000	0.000	285	1076	2916	2191	2191	0.000	0.000	1894	1022	0	0	1431	760	0	0	100	1	
2	16	11	06: O-01   LM00002656	lmo2233	10525	7699	100	95	94	30	46	46	5	89	82	0	107	93	42	16	16	3	93	89	0	0	0	0	0	0	0	0	0	0	0	0	0	0	0	0	0	0	0	0	0	0	0	0	0	0	0.000	0.000	0.000	0.000	0.000	0.000	0.000	0.000	0.000	0.000	0.000	0.000	0.000	0.000	285	1076	140	125	125	0.000	0.000	49	91	0	0	48	77	0	0	100	1	
2	17	11	06: O-04   LM00001847	lmo2236	10775	7699	100	51	52	10	45	46	5	59	24	0	86	81	37	16	17	2	95	93	0	0	0	0	0	0	0	0	0	0	0	0	0	0	0	0	0	0	0	0	0	0	0	0	0	0	0.000	0.000	0.000	0.000	0.000	0.000	0.000	0.000	0.000	0.000	0.000	0.000	0.000	0.000	285	1076	76	72	72	0.000	0.000	6	70	0	0	7	65	0	0	100	1	
2	1	12	06: O-07   LM00002657	lmo2239	6775	7949	100	136	128	55	45	46	4	93	87	0	160	149	71	16	16	2	97	95	0	0	0	0	0	0	0	0	0	0	0	0	0	0	0	0	0	0	0	0	0	0	0	0	0	0	0.000	0.000	0.000	0.000	0.000	0.000	0.000	0.000	0.000	0.000	0.000	0.000	0.000	0.000	285	1076	235	216	216	0.000	0.000	91	144	0	0	83	133	0	0	100	1	
2	2	12	06: O-10   LM00002660	lmo2242	7025	7949	100	99	97	30	46	46	4	92	87	0	136	124	56	15	16	2	98	95	0	0	0	0	0	0	0	0	0	0	0	0	0	0	0	0	0	0	0	0	0	0	0	0	0	0	0.000	0.000	0.000	0.000	0.000	0.000	0.000	0.000	0.000	0.000	0.000	0.000	0.000	0.000	285	1076	174	160	160	0.000	0.000	53	121	0	0	51	109	0	0	100	1	
2	3	12	06: O-13   LM00002662	lmo2245	7275	7949	100	213	196	94	46	46	5	96	92	0	158	143	64	16	16	2	99	97	0	0	0	0	0	0	0	0	0	0	0	0	0	0	0	0	0	0	0	0	0	0	0	0	0	0	0.000	0.000	0.000	0.000	0.000	0.000	0.000	0.000	0.000	0.000	0.000	0.000	0.000	0.000	285	1076	309	277	277	0.000	0.000	167	142	0	0	150	127	0	0	100	1	
2	4	12	06: O-16   LM00000603	lmo2248	7525	7949	100	1134	934	501	46	46	5	97	95	0	306	274	127	16	16	2	97	96	0	0	0	0	0	0	0	0	0	0	0	0	0	0	0	0	0	0	0	0	0	0	0	0	0	0	0.000	0.000	0.000	0.000	0.000	0.000	0.000	0.000	0.000	0.000	0.000	0.000	0.000	0.000	285	1076	1378	1146	1146	0.000	0.000	1088	290	0	0	888	258	0	0	100	1	
2	5	12	06: O-19   LM00001853	lmo2251	7775	7949	100	615	563	382	46	46	5	94	90	0	247	214	131	16	16	3	94	84	0	0	0	0	0	0	0	0	0	0	0	0	0	0	0	0	0	0	0	0	0	0	0	0	0	0	0.000	0.000	0.000	0.000	0.000	0.000	0.000	0.000	0.000	0.000	0.000	0.000	0.000	0.000	285	1076	800	715	715	0.000	0.000	569	231	0	0	517	198	0	0	100	1	
2	6	12	06: O-22   LM00000605	lmo2254	8025	7949	100	100	97	32	46	46	4	95	86	0	155	145	66	16	16	3	100	96	0	0	0	0	0	0	0	0	0	0	0	0	0	0	0	0	0	0	0	0	0	0	0	0	0	0	0.000	0.000	0.000	0.000	0.000	0.000	0.000	0.000	0.000	0.000	0.000	0.000	0.000	0.000	285	1076	193	180	180	0.000	0.000	54	139	0	0	51	129	0	0	100	1	
2	7	12	07: C-01   LM00002695	lmo2325	8275	7949	100	50	51	6	45	45	4	59	28	0	81	88	43	16	16	3	96	93	0	0	0	0	0	0	0	0	0	0	0	0	0	0	0	0	0	0	0	0	0	0	0	0	0	0	0.000	0.000	0.000	0.000	0.000	0.000	0.000	0.000	0.000	0.000	0.000	0.000	0.000	0.000	285	1076	70	78	78	0.000	0.000	5	65	0	0	6	72	0	0	100	1	
2	8	12	07: C-04   LM00002697	lmo2328	8525	7949	100	53	56	11	47	50	12	27	7	0	73	81	37	18	20	6	98	90	0	0	0	0	0	0	0	0	0	0	0	0	0	0	0	0	0	0	0	0	0	0	0	0	0	0	0.000	0.000	0.000	0.000	0.000	0.000	0.000	0.000	0.000	0.000	0.000	0.000	0.000	0.000	285	1076	61	72	72	0.000	0.000	6	55	0	0	9	63	0	0	100	1	
2	9	12	07: C-07   LM00002699	lmo2331	8775	7949	100	54	56	13	46	46	5	65	40	0	114	123	60	19	19	4	98	95	0	0	0	0	0	0	0	0	0	0	0	0	0	0	0	0	0	0	0	0	0	0	0	0	0	0	0.000	0.000	0.000	0.000	0.000	0.000	0.000	0.000	0.000	0.000	0.000	0.000	0.000	0.000	285	1076	103	114	114	0.000	0.000	8	95	0	0	10	104	0	0	100	1	
2	10	12	07: C-10   LM00001874	lmo2334	9025	7949	100	160	145	46	45	46	5	98	93	0	398	387	168	18	18	3	100	98	0	0	0	0	0	0	0	0	0	0	0	0	0	0	0	0	0	0	0	0	0	0	0	0	0	0	0.000	0.000	0.000	0.000	0.000	0.000	0.000	0.000	0.000	0.000	0.000	0.000	0.000	0.000	285	1076	495	469	469	0.000	0.000	115	380	0	0	100	369	0	0	100	1	
2	11	12	07: C-13   LM00000623	lmo2337	9275	7949	100	2049	1685	772	46	47	4	100	100	0	2980	2586	1067	17	17	2	100	100	0	0	0	0	0	0	0	0	0	0	0	0	0	0	0	0	0	0	0	0	0	0	0	0	0	0	0.000	0.000	0.000	0.000	0.000	0.000	0.000	0.000	0.000	0.000	0.000	0.000	0.000	0.000	285	1076	4966	4208	4208	0.000	0.000	2003	2963	0	0	1639	2569	0	0	100	1	
2	12	12	07: C-16   LM00001879	lmo2340	9525	7949	100	422	390	195	46	47	5	99	94	0	336	299	141	17	17	3	99	96	0	0	0	0	0	0	0	0	0	0	0	0	0	0	0	0	0	0	0	0	0	0	0	0	0	0	0.000	0.000	0.000	0.000	0.000	0.000	0.000	0.000	0.000	0.000	0.000	0.000	0.000	0.000	285	1076	695	626	626	0.000	0.000	376	319	0	0	344	282	0	0	100	1	
2	13	12	07: C-19   LM00002700	lmo2343	9775	7949	100	277	251	113	46	46	5	96	92	0	102	102	40	16	17	2	99	96	0	0	0	0	0	0	0	0	0	0	0	0	0	0	0	0	0	0	0	0	0	0	0	0	0	0	0.000	0.000	0.000	0.000	0.000	0.000	0.000	0.000	0.000	0.000	0.000	0.000	0.000	0.000	285	1076	317	291	291	0.000	0.000	231	86	0	0	205	86	0	0	100	1	
2	14	12	07: C-22   LM00001882	lmo2346	10025	7949	100	180	165	66	46	46	5	94	90	0	91	87	33	16	16	2	97	94	0	0	0	0	0	0	0	0	0	0	0	0	0	0	0	0	0	0	0	0	0	0	0	0	0	0	0.000	0.000	0.000	0.000	0.000	0.000	0.000	0.000	0.000	0.000	0.000	0.000	0.000	0.000	285	1076	209	190	190	0.000	0.000	134	75	0	0	119	71	0	0	100	1	
2	15	12	07: G-01   LM00002718	lmo2421	10275	7949	100	580	506	250	47	47	5	98	95	0	212	194	93	16	16	3	98	94	0	0	0	0	0	0	0	0	0	0	0	0	0	0	0	0	0	0	0	0	0	0	0	0	0	0	0.000	0.000	0.000	0.000	0.000	0.000	0.000	0.000	0.000	0.000	0.000	0.000	0.000	0.000	285	1076	729	637	637	0.000	0.000	533	196	0	0	459	178	0	0	100	1	
2	16	12	07: G-04   LM00002719	lmo2424	10525	7949	100	171	156	59	46	46	5	95	91	0	150	140	58	16	16	2	98	95	0	0	0	0	0	0	0	0	0	0	0	0	0	0	0	0	0	0	0	0	0	0	0	0	0	0	0.000	0.000	0.000	0.000	0.000	0.000	0.000	0.000	0.000	0.000	0.000	0.000	0.000	0.000	285	1076	259	234	234	0.000	0.000	125	134	0	0	110	124	0	0	100	1	
2	17	12	07: G-07   LM00000646	lmo2427	10775	7949	100	237	213	96	46	46	4	97	94	0	194	187	95	16	17	3	96	94	0	0	0	0	0	0	0	0	0	0	0	0	0	0	0	0	0	0	0	0	0	0	0	0	0	0	0.000	0.000	0.000	0.000	0.000	0.000	0.000	0.000	0.000	0.000	0.000	0.000	0.000	0.000	285	1076	369	338	338	0.000	0.000	191	178	0	0	167	171	0	0	100	1	
2	1	13	07: G-10   LM00001923	lmo2430	6775	8199	100	356	323	159	47	47	4	94	92	0	232	215	115	15	16	2	100	98	0	0	0	0	0	0	0	0	0	0	0	0	0	0	0	0	0	0	0	0	0	0	0	0	0	0	0.000	0.000	0.000	0.000	0.000	0.000	0.000	0.000	0.000	0.000	0.000	0.000	0.000	0.000	285	1076	526	476	476	0.000	0.000	309	217	0	0	276	200	0	0	100	1	
2	2	13	07: G-13   LM00001924	lmo2433	7025	8199	100	858	749	381	46	46	4	97	96	0	138	136	67	15	15	2	99	98	0	0	0	0	0	0	0	0	0	0	0	0	0	0	0	0	0	0	0	0	0	0	0	0	0	0	0.000	0.000	0.000	0.000	0.000	0.000	0.000	0.000	0.000	0.000	0.000	0.000	0.000	0.000	285	1076	935	824	824	0.000	0.000	812	123	0	0	703	121	0	0	100	1	
2	3	13	07: G-16   LM00001926	lmo2436	7275	8199	100	353	307	153	46	46	5	95	92	0	133	122	52	16	16	3	97	93	0	0	0	0	0	0	0	0	0	0	0	0	0	0	0	0	0	0	0	0	0	0	0	0	0	0	0.000	0.000	0.000	0.000	0.000	0.000	0.000	0.000	0.000	0.000	0.000	0.000	0.000	0.000	285	1076	424	367	367	0.000	0.000	307	117	0	0	261	106	0	0	100	1	
2	4	13	07: G-19   LM00002723	lmo2439	7525	8199	100	104	95	30	45	45	4	91	86	0	114	103	42	16	16	2	96	95	0	0	0	0	0	0	0	0	0	0	0	0	0	0	0	0	0	0	0	0	0	0	0	0	0	0	0.000	0.000	0.000	0.000	0.000	0.000	0.000	0.000	0.000	0.000	0.000	0.000	0.000	0.000	285	1076	157	137	137	0.000	0.000	59	98	0	0	50	87	0	0	100	1	
2	5	13	07: G-22   LM00001927	lmo2442	7775	8199	100	63	67	18	46	46	5	82	66	0	82	76	42	16	16	3	84	80	0	0	0	0	0	0	0	0	0	0	0	0	0	0	0	0	0	0	0	0	0	0	0	0	0	0	0.000	0.000	0.000	0.000	0.000	0.000	0.000	0.000	0.000	0.000	0.000	0.000	0.000	0.000	285	1076	83	81	81	0.000	0.000	17	66	0	0	21	60	0	0	100	1	
2	6	13	07: K-01   LM00002740	lmo2517	8025	8199	100	234	215	110	46	46	4	93	91	0	225	191	96	15	16	3	98	95	0	0	0	0	0	0	0	0	0	0	0	0	0	0	0	0	0	0	0	0	0	0	0	0	0	0	0.000	0.000	0.000	0.000	0.000	0.000	0.000	0.000	0.000	0.000	0.000	0.000	0.000	0.000	285	1076	398	345	345	0.000	0.000	188	210	0	0	169	176	0	0	100	1	
2	7	13	07: K-04   LM00001968	lmo2520	8275	8199	100	144	134	64	45	46	4	93	89	0	100	90	45	15	16	3	96	89	0	0	0	0	0	0	0	0	0	0	0	0	0	0	0	0	0	0	0	0	0	0	0	0	0	0	0.000	0.000	0.000	0.000	0.000	0.000	0.000	0.000	0.000	0.000	0.000	0.000	0.000	0.000	285	1076	184	164	164	0.000	0.000	99	85	0	0	89	75	0	0	100	1	
2	8	13	07: K-07   LM00002741	lmo2523	8525	8199	100	51	53	13	46	46	4	54	31	0	91	93	34	16	16	3	100	99	0	0	0	0	0	0	0	0	0	0	0	0	0	0	0	0	0	0	0	0	0	0	0	0	0	0	0.000	0.000	0.000	0.000	0.000	0.000	0.000	0.000	0.000	0.000	0.000	0.000	0.000	0.000	285	1076	80	84	84	0.000	0.000	5	75	0	0	7	77	0	0	100	1	
2	9	13	07: K-10   LM00000670	lmo2526	8775	8199	100	796	657	382	47	46	4	98	97	0	609	505	273	17	18	3	100	98	0	0	0	0	0	0	0	0	0	0	0	0	0	0	0	0	0	0	0	0	0	0	0	0	0	0	0.000	0.000	0.000	0.000	0.000	0.000	0.000	0.000	0.000	0.000	0.000	0.000	0.000	0.000	285	1076	1341	1098	1098	0.000	0.000	749	592	0	0	610	488	0	0	100	1	
2	10	13	07: K-13   LM00000672	lmo2529	9025	8199	100	9102	7014	4709	46	46	4	100	100	0	8643	6421	4372	17	17	3	100	100	0	0	0	0	0	0	0	0	0	0	0	0	0	0	0	0	0	0	0	0	0	0	0	0	0	0	0.000	0.000	0.000	0.000	0.000	0.000	0.000	0.000	0.000	0.000	0.000	0.000	0.000	0.000	285	1076	17682	13372	13372	0.000	0.000	9056	8626	0	0	6968	6404	0	0	100	1	
2	11	13	07: K-16   LM00000675	lmo2532	9275	8199	100	5895	4502	2810	46	47	4	100	100	0	4075	3143	1965	16	16	2	100	99	0	0	0	0	0	0	0	0	0	0	0	0	0	0	0	0	0	0	0	0	0	0	0	0	0	0	0.000	0.000	0.000	0.000	0.000	0.000	0.000	0.000	0.000	0.000	0.000	0.000	0.000	0.000	285	1076	9908	7583	7583	0.000	0.000	5849	4059	0	0	4456	3127	0	0	100	1	
2	12	13	07: K-19   LM00000677	lmo2535	9525	8199	100	4007	3170	2092	46	47	5	100	99	0	2895	2346	1558	16	17	3	99	97	0	0	0	0	0	0	0	0	0	0	0	0	0	0	0	0	0	0	0	0	0	0	0	0	0	0	0.000	0.000	0.000	0.000	0.000	0.000	0.000	0.000	0.000	0.000	0.000	0.000	0.000	0.000	285	1076	6840	5454	5454	0.000	0.000	3961	2879	0	0	3124	2330	0	0	100	1	
2	13	13	07: K-22   LM00000679	lmo2538	9775	8199	100	1402	1096	696	47	48	6	98	94	0	433	344	211	16	17	4	95	86	0	0	0	0	0	0	0	0	0	0	0	0	0	0	0	0	0	0	0	0	0	0	0	0	0	0	0.000	0.000	0.000	0.000	0.000	0.000	0.000	0.000	0.000	0.000	0.000	0.000	0.000	0.000	285	1076	1772	1377	1377	0.000	0.000	1355	417	0	0	1049	328	0	0	100	1	
2	14	13	07: O-01   LM00000701	lmo2613	10025	8199	100	20907	17017	8715	46	47	5	100	100	0	34960	29041	14417	16	16	3	100	100	0	0	0	0	0	0	0	0	0	0	0	0	0	0	0	0	0	0	0	0	0	0	0	0	0	0	0.000	0.000	0.000	0.000	0.000	0.000	0.000	0.000	0.000	0.000	0.000	0.000	0.000	0.000	285	1076	55805	45996	45996	0.000	0.000	20861	34944	0	0	16971	29025	0	0	100	1	
2	15	13	07: O-04   LM00000703	lmo2616	10275	8199	100	25442	20375	12639	46	47	5	100	100	0	37344	29153	17831	16	16	3	100	100	0	0	0	0	0	0	0	0	0	0	0	0	0	0	0	0	0	0	0	0	0	0	0	0	0	0	0.000	0.000	0.000	0.000	0.000	0.000	0.000	0.000	0.000	0.000	0.000	0.000	0.000	0.000	285	1076	62724	49466	49466	0.000	0.000	25396	37328	0	0	20329	29137	0	0	100	1	
2	16	13	07: O-07   LM00000706	lmo2619	10525	8199	100	25854	20341	12559	46	46	5	100	100	0	39633	31946	20086	16	16	2	100	100	0	0	0	0	0	0	0	0	0	0	0	0	0	0	0	0	0	0	0	0	0	0	0	0	0	0	0.000	0.000	0.000	0.000	0.000	0.000	0.000	0.000	0.000	0.000	0.000	0.000	0.000	0.000	285	1076	65425	52225	52225	0.000	0.000	25808	39617	0	0	20295	31930	0	0	100	1	
2	17	13	07: O-10   LM00000709	lmo2622	10775	8199	100	26466	21222	13688	46	46	4	100	100	0	39892	31023	20228	16	17	3	100	100	0	0	0	0	0	0	0	0	0	0	0	0	0	0	0	0	0	0	0	0	0	0	0	0	0	0	0.000	0.000	0.000	0.000	0.000	0.000	0.000	0.000	0.000	0.000	0.000	0.000	0.000	0.000	285	1076	66296	52183	52183	0.000	0.000	26420	39876	0	0	21176	31007	0	0	100	1	
2	1	14	07: O-13   LM00000712	lmo2625	6775	8449	100	16290	13159	8768	46	47	4	100	100	0	28021	21265	14164	15	15	2	100	100	0	0	0	0	0	0	0	0	0	0	0	0	0	0	0	0	0	0	0	0	0	0	0	0	0	0	0.000	0.000	0.000	0.000	0.000	0.000	0.000	0.000	0.000	0.000	0.000	0.000	0.000	0.000	285	1076	44250	34363	34363	0.000	0.000	16244	28006	0	0	13113	21250	0	0	100	1	
2	2	14	07: O-16   LM00000715	lmo2628	7025	8449	100	27646	21279	16634	46	46	4	100	100	0	33871	25025	20077	15	15	3	100	100	0	0	0	0	0	0	0	0	0	0	0	0	0	0	0	0	0	0	0	0	0	0	0	0	0	0	0.000	0.000	0.000	0.000	0.000	0.000	0.000	0.000	0.000	0.000	0.000	0.000	0.000	0.000	285	1076	61456	46243	46243	0.000	0.000	27600	33856	0	0	21233	25010	0	0	100	1	
2	3	14	07: O-19   LM00000718	lmo2631	7275	8449	100	27721	22939	13276	46	46	4	100	100	0	29874	24646	14323	16	16	3	100	100	0	0	0	0	0	0	0	0	0	0	0	0	0	0	0	0	0	0	0	0	0	0	0	0	0	0	0.000	0.000	0.000	0.000	0.000	0.000	0.000	0.000	0.000	0.000	0.000	0.000	0.000	0.000	285	1076	57533	47523	47523	0.000	0.000	27675	29858	0	0	22893	24630	0	0	100	1	
2	4	14	07: O-22   LM00002765	lmo2634	7525	8449	100	418	364	199	46	46	4	95	93	0	374	313	175	15	16	2	98	94	0	0	0	0	0	0	0	0	0	0	0	0	0	0	0	0	0	0	0	0	0	0	0	0	0	0	0.000	0.000	0.000	0.000	0.000	0.000	0.000	0.000	0.000	0.000	0.000	0.000	0.000	0.000	285	1076	731	616	616	0.000	0.000	372	359	0	0	318	298	0	0	100	1	
2	5	14	08: C-01   LM00002039	lmo2705	7775	8449	100	513	450	257	46	46	4	95	95	0	313	259	147	15	15	2	98	95	0	0	0	0	0	0	0	0	0	0	0	0	0	0	0	0	0	0	0	0	0	0	0	0	0	0	0.000	0.000	0.000	0.000	0.000	0.000	0.000	0.000	0.000	0.000	0.000	0.000	0.000	0.000	285	1076	765	648	648	0.000	0.000	467	298	0	0	404	244	0	0	100	1	
2	6	14	08: C-04   LM00000753	lmo2708	8025	8449	100	112	110	40	46	46	4	93	90	0	144	131	52	15	16	3	100	99	0	0	0	0	0	0	0	0	0	0	0	0	0	0	0	0	0	0	0	0	0	0	0	0	0	0	0.000	0.000	0.000	0.000	0.000	0.000	0.000	0.000	0.000	0.000	0.000	0.000	0.000	0.000	285	1076	195	180	180	0.000	0.000	66	129	0	0	64	116	0	0	100	1	
2	7	14	08: C-07   LM00000755	lmo2711	8275	8449	100	54	55	6	46	47	5	78	42	0	148	139	64	16	16	3	98	93	0	0	0	0	0	0	0	0	0	0	0	0	0	0	0	0	0	0	0	0	0	0	0	0	0	0	0.000	0.000	0.000	0.000	0.000	0.000	0.000	0.000	0.000	0.000	0.000	0.000	0.000	0.000	285	1076	140	132	132	0.000	0.000	8	132	0	0	9	123	0	0	100	1	
2	8	14	08: C-10   LM00002770	lmo2714	8525	8449	100	3494	2811	1906	46	46	5	100	100	0	3901	3039	2159	16	16	2	99	96	0	0	0	0	0	0	0	0	0	0	0	0	0	0	0	0	0	0	0	0	0	0	0	0	0	0	0.000	0.000	0.000	0.000	0.000	0.000	0.000	0.000	0.000	0.000	0.000	0.000	0.000	0.000	285	1076	7333	5788	5788	0.000	0.000	3448	3885	0	0	2765	3023	0	0	100	1	
2	9	14	08: C-13   LM00000757	lmo2717	8775	8449	100	2704	2378	1337	46	47	4	100	99	0	5549	4657	2564	17	17	2	100	100	0	0	0	0	0	0	0	0	0	0	0	0	0	0	0	0	0	0	0	0	0	0	0	0	0	0	0.000	0.000	0.000	0.000	0.000	0.000	0.000	0.000	0.000	0.000	0.000	0.000	0.000	0.000	285	1076	8190	6972	6972	0.000	0.000	2658	5532	0	0	2332	4640	0	0	100	1	
2	10	14	08: C-16   LM00002044	lmo2720	9025	8449	100	1266	1048	559	46	46	4	99	98	0	778	673	339	17	17	4	99	95	0	0	0	0	0	0	0	0	0	0	0	0	0	0	0	0	0	0	0	0	0	0	0	0	0	0	0.000	0.000	0.000	0.000	0.000	0.000	0.000	0.000	0.000	0.000	0.000	0.000	0.000	0.000	285	1076	1981	1658	1658	0.000	0.000	1220	761	0	0	1002	656	0	0	100	1	
2	11	14	08: C-19   LM00000761	lmo2723	9275	8449	100	288	265	103	47	47	4	99	93	0	231	212	79	16	16	2	98	96	0	0	0	0	0	0	0	0	0	0	0	0	0	0	0	0	0	0	0	0	0	0	0	0	0	0	0.000	0.000	0.000	0.000	0.000	0.000	0.000	0.000	0.000	0.000	0.000	0.000	0.000	0.000	285	1076	456	414	414	0.000	0.000	241	215	0	0	218	196	0	0	100	1	
2	12	14	08: C-22   LM00002045	lmo2726	9525	8449	100	62	62	12	46	46	4	81	69	0	97	89	38	16	16	2	94	89	0	0	0	0	0	0	0	0	0	0	0	0	0	0	0	0	0	0	0	0	0	0	0	0	0	0	0.000	0.000	0.000	0.000	0.000	0.000	0.000	0.000	0.000	0.000	0.000	0.000	0.000	0.000	285	1076	97	89	89	0.000	0.000	16	81	0	0	16	73	0	0	100	1	
2	13	14	08: G-01   LM00000782	lmo2801	9775	8449	100	95	93	31	47	47	5	87	81	0	98	92	40	16	17	3	95	89	0	0	0	0	0	0	0	0	0	0	0	0	0	0	0	0	0	0	0	0	0	0	0	0	0	0	0.000	0.000	0.000	0.000	0.000	0.000	0.000	0.000	0.000	0.000	0.000	0.000	0.000	0.000	285	1076	130	122	122	0.000	0.000	48	82	0	0	46	76	0	0	100	1	
2	14	14	08: G-04   LM00000784	lmo2804	10025	8449	100	69	71	20	47	47	5	81	72	0	132	109	59	16	16	3	86	82	0	0	0	0	0	0	0	0	0	0	0	0	0	0	0	0	0	0	0	0	0	0	0	0	0	0	0.000	0.000	0.000	0.000	0.000	0.000	0.000	0.000	0.000	0.000	0.000	0.000	0.000	0.000	285	1076	138	117	117	0.000	0.000	22	116	0	0	24	93	0	0	100	1	
2	15	14	08: G-07   LM00002797	lmo2807	10275	8449	100	50	51	5	46	47	5	50	16	0	75	70	27	16	16	3	93	88	0	0	0	0	0	0	0	0	0	0	0	0	0	0	0	0	0	0	0	0	0	0	0	0	0	0	0.000	0.000	0.000	0.000	0.000	0.000	0.000	0.000	0.000	0.000	0.000	0.000	0.000	0.000	285	1076	63	59	59	0.000	0.000	4	59	0	0	5	54	0	0	100	1	
2	16	14	08: G-10   LM00000785	lmo2810	10525	8449	100	1101	949	466	47	47	5	99	98	0	442	382	181	16	17	3	99	97	0	0	0	0	0	0	0	0	0	0	0	0	0	0	0	0	0	0	0	0	0	0	0	0	0	0	0.000	0.000	0.000	0.000	0.000	0.000	0.000	0.000	0.000	0.000	0.000	0.000	0.000	0.000	285	1076	1480	1268	1268	0.000	0.000	1054	426	0	0	902	366	0	0	100	1	
2	17	14	08: G-13   LM00002081	lmo2813	10775	8449	100	57	58	10	47	47	5	71	52	0	82	80	32	16	16	3	93	89	0	0	0	0	0	0	0	0	0	0	0	0	0	0	0	0	0	0	0	0	0	0	0	0	0	0	0.000	0.000	0.000	0.000	0.000	0.000	0.000	0.000	0.000	0.000	0.000	0.000	0.000	0.000	285	1076	76	75	75	0.000	0.000	10	66	0	0	11	64	0	0	100	1	
2	1	15	08: G-16   LM00002083	lmo2816	6775	8699	100	57	61	15	46	47	4	80	65	0	74	75	33	14	15	2	98	97	0	0	0	0	0	0	0	0	0	0	0	0	0	0	0	0	0	0	0	0	0	0	0	0	0	0	0.000	0.000	0.000	0.000	0.000	0.000	0.000	0.000	0.000	0.000	0.000	0.000	0.000	0.000	285	1076	71	76	76	0.000	0.000	11	60	0	0	15	61	0	0	100	1	
2	2	15	08: G-19   LM00000788	lmo2819	7025	8699	100	52	54	8	45	46	4	72	42	0	81	79	30	15	15	2	99	96	0	0	0	0	0	0	0	0	0	0	0	0	0	0	0	0	0	0	0	0	0	0	0	0	0	0	0.000	0.000	0.000	0.000	0.000	0.000	0.000	0.000	0.000	0.000	0.000	0.000	0.000	0.000	285	1076	73	73	73	0.000	0.000	7	66	0	0	9	64	0	0	100	1	
2	3	15	08: G-22   LM00000790	lmo2822	7275	8699	100	72	75	20	45	45	4	91	86	0	75	78	36	15	16	3	99	94	0	0	0	0	0	0	0	0	0	0	0	0	0	0	0	0	0	0	0	0	0	0	0	0	0	0	0.000	0.000	0.000	0.000	0.000	0.000	0.000	0.000	0.000	0.000	0.000	0.000	0.000	0.000	285	1076	87	93	93	0.000	0.000	27	60	0	0	30	63	0	0	100	1	
2	4	15	08: K-01   EMPTY	EMPTY	7525	8699	100	46	46	4	45	46	4	22	5	0	17	19	7	15	15	2	37	27	0	0	0	0	0	0	0	0	0	0	0	0	0	0	0	0	0	0	0	0	0	0	0	0	0	0	0.000	0.000	0.000	0.000	0.000	0.000	0.000	0.000	0.000	0.000	0.000	0.000	0.000	0.000	285	1076	3	5	5	0.000	0.000	1	2	0	0	1	4	0	0	-75	1	
2	5	15	08: K-04   EMPTY	EMPTY	7775	8699	100	47	47	4	45	46	4	28	4	0	17	19	5	15	15	2	42	32	0	0	0	0	0	0	0	0	0	0	0	0	0	0	0	0	0	0	0	0	0	0	0	0	0	0	0.000	0.000	0.000	0.000	0.000	0.000	0.000	0.000	0.000	0.000	0.000	0.000	0.000	0.000	285	1076	4	6	6	0.000	0.000	2	2	0	0	2	4	0	0	-75	1	
2	6	15	08: K-07   EMPTY	EMPTY	8025	8699	100	46	46	4	46	47	5	9	1	0	16	18	5	15	15	3	35	21	0	0	0	0	0	0	0	0	0	0	0	0	0	0	0	0	0	0	0	0	0	0	0	0	0	0	0.000	0.000	0.000	0.000	0.000	0.000	0.000	0.000	0.000	0.000	0.000	0.000	0.000	0.000	285	1076	1	3	3	0.000	0.000	0	1	0	0	0	3	0	0	-75	1	
2	7	15	09: C-01   LM00000020	lmo0044	8275	8699	100	6175	5005	2962	46	46	4	100	100	0	4805	3790	2270	15	15	2	96	94	0	0	0	0	0	0	0	0	0	0	0	0	0	0	0	0	0	0	0	0	0	0	0	0	0	0	0.000	0.000	0.000	0.000	0.000	0.000	0.000	0.000	0.000	0.000	0.000	0.000	0.000	0.000	285	1076	10919	8734	8734	0.000	0.000	6129	4790	0	0	4959	3775	0	0	100	1	
2	8	15	09: C-04   LM00001308	lmo1275	8525	8699	100	1133	940	530	46	46	4	99	98	0	282	238	135	16	16	3	93	86	0	0	0	0	0	0	0	0	0	0	0	0	0	0	0	0	0	0	0	0	0	0	0	0	0	0	0.000	0.000	0.000	0.000	0.000	0.000	0.000	0.000	0.000	0.000	0.000	0.000	0.000	0.000	285	1076	1353	1116	1116	0.000	0.000	1087	266	0	0	894	222	0	0	100	1	
2	9	15	09: C-07   LM00002819	lmo1469	8775	8699	100	4516	3493	2485	47	47	4	98	97	0	7653	5594	4101	16	17	3	94	89	0	0	0	0	0	0	0	0	0	0	0	0	0	0	0	0	0	0	0	0	0	0	0	0	0	0	0.000	0.000	0.000	0.000	0.000	0.000	0.000	0.000	0.000	0.000	0.000	0.000	0.000	0.000	285	1076	12106	9024	9024	0.000	0.000	4469	7637	0	0	3446	5578	0	0	100	1	
2	10	15	09: C-10   LM00000452	lmo1657	9025	8699	100	3192	2515	1561	46	46	4	100	99	0	2807	2160	1396	17	17	3	95	92	0	0	0	0	0	0	0	0	0	0	0	0	0	0	0	0	0	0	0	0	0	0	0	0	0	0	0.000	0.000	0.000	0.000	0.000	0.000	0.000	0.000	0.000	0.000	0.000	0.000	0.000	0.000	285	1076	5936	4612	4612	0.000	0.000	3146	2790	0	0	2469	2143	0	0	100	1	
2	11	15	09: C-13   lmneg01	lmneg01	9275	8699	100	51	51	6	46	46	4	52	27	0	80	72	30	16	16	2	91	87	0	0	0	0	0	0	0	0	0	0	0	0	0	0	0	0	0	0	0	0	0	0	0	0	0	0	0.000	0.000	0.000	0.000	0.000	0.000	0.000	0.000	0.000	0.000	0.000	0.000	0.000	0.000	285	1076	69	61	61	0.000	0.000	5	64	0	0	5	56	0	0	100	1	
2	12	15	09: C-16   lmneg04	lmneg04	9525	8699	100	49	50	5	46	46	5	44	15	0	68	62	26	16	16	3	86	83	0	0	0	0	0	0	0	0	0	0	0	0	0	0	0	0	0	0	0	0	0	0	0	0	0	0	0.000	0.000	0.000	0.000	0.000	0.000	0.000	0.000	0.000	0.000	0.000	0.000	0.000	0.000	285	1076	55	50	50	0.000	0.000	3	52	0	0	4	46	0	0	100	1	
2	13	15	09: C-19   lmneg07	lmneg07	9775	8699	100	51	51	4	47	47	5	49	12	0	76	67	23	16	16	2	95	92	0	0	0	0	0	0	0	0	0	0	0	0	0	0	0	0	0	0	0	0	0	0	0	0	0	0	0.000	0.000	0.000	0.000	0.000	0.000	0.000	0.000	0.000	0.000	0.000	0.000	0.000	0.000	285	1076	64	55	55	0.000	0.000	4	60	0	0	4	51	0	0	100	1	
2	14	15	09: C-22   lmneg10	lmneg10	10025	8699	100	50	51	7	46	46	4	48	16	0	58	54	22	16	16	2	89	82	0	0	0	0	0	0	0	0	0	0	0	0	0	0	0	0	0	0	0	0	0	0	0	0	0	0	0.000	0.000	0.000	0.000	0.000	0.000	0.000	0.000	0.000	0.000	0.000	0.000	0.000	0.000	285	1076	46	43	43	0.000	0.000	4	42	0	0	5	38	0	0	100	1	
2	15	15	09: G-01   LM00000020	lmo0044	10275	8699	100	5958	5242	2584	46	46	5	100	100	0	4585	4118	2139	15	16	3	100	99	0	0	0	0	0	0	0	0	0	0	0	0	0	0	0	0	0	0	0	0	0	0	0	0	0	0	0.000	0.000	0.000	0.000	0.000	0.000	0.000	0.000	0.000	0.000	0.000	0.000	0.000	0.000	285	1076	10482	9299	9299	0.000	0.000	5912	4570	0	0	5196	4103	0	0	100	1	
2	16	15	09: G-04   LM00001308	lmo1275	10525	8699	100	1068	908	524	46	46	4	98	95	0	278	243	139	16	16	3	88	86	0	0	0	0	0	0	0	0	0	0	0	0	0	0	0	0	0	0	0	0	0	0	0	0	0	0	0.000	0.000	0.000	0.000	0.000	0.000	0.000	0.000	0.000	0.000	0.000	0.000	0.000	0.000	285	1076	1284	1089	1089	0.000	0.000	1022	262	0	0	862	227	0	0	100	1	
2	17	15	09: G-07   LM00002819	lmo1469	10775	8699	100	4499	3499	2178	47	47	6	98	96	0	7460	5902	3883	16	16	4	93	89	0	0	0	0	0	0	0	0	0	0	0	0	0	0	0	0	0	0	0	0	0	0	0	0	0	0	0.000	0.000	0.000	0.000	0.000	0.000	0.000	0.000	0.000	0.000	0.000	0.000	0.000	0.000	285	1076	11896	9338	9338	0.000	0.000	4452	7444	0	0	3452	5886	0	0	100	1	
2	1	16	09: G-10   LM00000452	lmo1657	6775	8949	100	3108	2447	1472	46	46	4	100	100	0	2753	2191	1324	15	15	2	95	92	0	0	0	0	0	0	0	0	0	0	0	0	0	0	0	0	0	0	0	0	0	0	0	0	0	0	0.000	0.000	0.000	0.000	0.000	0.000	0.000	0.000	0.000	0.000	0.000	0.000	0.000	0.000	285	1076	5800	4577	4577	0.000	0.000	3062	2738	0	0	2401	2176	0	0	100	1	
2	2	16	09: G-13   lmneg01	lmneg01	7025	8949	100	52	52	5	45	45	4	69	44	0	81	75	28	15	15	2	95	91	0	0	0	0	0	0	0	0	0	0	0	0	0	0	0	0	0	0	0	0	0	0	0	0	0	0	0.000	0.000	0.000	0.000	0.000	0.000	0.000	0.000	0.000	0.000	0.000	0.000	0.000	0.000	285	1076	73	67	67	0.000	0.000	7	66	0	0	7	60	0	0	100	1	
2	3	16	09: G-16   lmneg04	lmneg04	7275	8949	100	48	49	5	46	46	5	36	9	0	68	66	19	15	16	2	99	95	0	0	0	0	0	0	0	0	0	0	0	0	0	0	0	0	0	0	0	0	0	0	0	0	0	0	0.000	0.000	0.000	0.000	0.000	0.000	0.000	0.000	0.000	0.000	0.000	0.000	0.000	0.000	285	1076	55	54	54	0.000	0.000	2	53	0	0	3	51	0	0	100	1	
2	4	16	09: G-19   lmneg07	lmneg07	7525	8949	100	50	50	7	46	46	5	39	19	0	77	68	35	15	15	2	85	82	0	0	0	0	0	0	0	0	0	0	0	0	0	0	0	0	0	0	0	0	0	0	0	0	0	0	0.000	0.000	0.000	0.000	0.000	0.000	0.000	0.000	0.000	0.000	0.000	0.000	0.000	0.000	285	1076	66	57	57	0.000	0.000	4	62	0	0	4	53	0	0	100	1	
2	5	16	09: G-22   lmneg10	lmneg10	7775	8949	100	50	51	5	46	46	4	41	22	0	68	67	29	15	15	2	93	91	0	0	0	0	0	0	0	0	0	0	0	0	0	0	0	0	0	0	0	0	0	0	0	0	0	0	0.000	0.000	0.000	0.000	0.000	0.000	0.000	0.000	0.000	0.000	0.000	0.000	0.000	0.000	285	1076	57	57	57	0.000	0.000	4	53	0	0	5	52	0	0	100	1	
2	6	16	09: K-01   LM00000020	lmo0044	8025	8949	100	5885	5046	2606	46	47	4	100	100	0	4492	3853	2042	15	15	2	100	99	0	0	0	0	0	0	0	0	0	0	0	0	0	0	0	0	0	0	0	0	0	0	0	0	0	0	0.000	0.000	0.000	0.000	0.000	0.000	0.000	0.000	0.000	0.000	0.000	0.000	0.000	0.000	285	1076	10316	8838	8838	0.000	0.000	5839	4477	0	0	5000	3838	0	0	100	1	
2	7	16	09: K-04   LM00001308	lmo1275	8275	8949	100	1108	932	547	45	46	4	99	98	0	282	243	132	15	15	2	93	90	0	0	0	0	0	0	0	0	0	0	0	0	0	0	0	0	0	0	0	0	0	0	0	0	0	0	0.000	0.000	0.000	0.000	0.000	0.000	0.000	0.000	0.000	0.000	0.000	0.000	0.000	0.000	285	1076	1330	1115	1115	0.000	0.000	1063	267	0	0	887	228	0	0	100	1	
2	8	16	09: K-07   LM00002819	lmo1469	8525	8949	100	4653	3625	2168	46	46	4	100	100	0	7396	5884	3681	16	16	3	97	96	0	0	0	0	0	0	0	0	0	0	0	0	0	0	0	0	0	0	0	0	0	0	0	0	0	0	0.000	0.000	0.000	0.000	0.000	0.000	0.000	0.000	0.000	0.000	0.000	0.000	0.000	0.000	285	1076	11987	9447	9447	0.000	0.000	4607	7380	0	0	3579	5868	0	0	100	1	
2	9	16	09: K-10   LM00000452	lmo1657	8775	8949	100	2979	2384	1338	46	46	5	98	96	0	2743	2192	1241	16	16	2	99	97	0	0	0	0	0	0	0	0	0	0	0	0	0	0	0	0	0	0	0	0	0	0	0	0	0	0	0.000	0.000	0.000	0.000	0.000	0.000	0.000	0.000	0.000	0.000	0.000	0.000	0.000	0.000	285	1076	5660	4514	4514	0.000	0.000	2933	2727	0	0	2338	2176	0	0	100	1	
2	10	16	09: K-13   lmneg01	lmneg01	9025	8949	100	50	51	5	46	46	4	56	24	0	79	67	37	16	16	2	78	76	0	0	0	0	0	0	0	0	0	0	0	0	0	0	0	0	0	0	0	0	0	0	0	0	0	0	0.000	0.000	0.000	0.000	0.000	0.000	0.000	0.000	0.000	0.000	0.000	0.000	0.000	0.000	285	1076	67	56	56	0.000	0.000	4	63	0	0	5	51	0	0	100	1	
2	11	16	09: K-16   lmneg04	lmneg04	9275	8949	100	51	51	5	46	46	4	51	22	0	67	61	23	15	16	2	92	86	0	0	0	0	0	0	0	0	0	0	0	0	0	0	0	0	0	0	0	0	0	0	0	0	0	0	0.000	0.000	0.000	0.000	0.000	0.000	0.000	0.000	0.000	0.000	0.000	0.000	0.000	0.000	285	1076	57	51	51	0.000	0.000	5	52	0	0	5	46	0	0	100	1	
2	12	16	09: K-19   lmneg07	lmneg07	9525	8949	100	50	50	5	46	46	4	52	23	0	76	63	32	15	16	3	85	80	0	0	0	0	0	0	0	0	0	0	0	0	0	0	0	0	0	0	0	0	0	0	0	0	0	0	0.000	0.000	0.000	0.000	0.000	0.000	0.000	0.000	0.000	0.000	0.000	0.000	0.000	0.000	285	1076	65	52	52	0.000	0.000	4	61	0	0	4	48	0	0	100	1	
2	13	16	09: K-22   lmneg10	lmneg10	9775	8949	100	50	51	6	47	48	5	35	6	0	58	50	22	16	16	3	80	74	0	0	0	0	0	0	0	0	0	0	0	0	0	0	0	0	0	0	0	0	0	0	0	0	0	0	0.000	0.000	0.000	0.000	0.000	0.000	0.000	0.000	0.000	0.000	0.000	0.000	0.000	0.000	285	1076	45	38	38	0.000	0.000	3	42	0	0	4	34	0	0	100	1	
2	14	16	09: O-01   LM00000020	lmo0044	10025	8949	100	6469	5102	2935	47	47	5	100	100	0	4949	3975	2293	16	16	3	98	96	0	0	0	0	0	0	0	0	0	0	0	0	0	0	0	0	0	0	0	0	0	0	0	0	0	0	0.000	0.000	0.000	0.000	0.000	0.000	0.000	0.000	0.000	0.000	0.000	0.000	0.000	0.000	285	1076	11355	9014	9014	0.000	0.000	6422	4933	0	0	5055	3959	0	0	100	1	
2	15	16	09: O-04   LM00001308	lmo1275	10275	8949	100	825	762	448	46	47	5	97	94	0	259	226	123	15	16	2	95	93	0	0	0	0	0	0	0	0	0	0	0	0	0	0	0	0	0	0	0	0	0	0	0	0	0	0	0.000	0.000	0.000	0.000	0.000	0.000	0.000	0.000	0.000	0.000	0.000	0.000	0.000	0.000	285	1076	1023	927	927	0.000	0.000	779	244	0	0	716	211	0	0	100	1	
2	16	16	09: O-07   LM00002819	lmo1469	10525	8949	100	4140	3866	1533	47	46	5	100	100	0	7298	6684	2506	16	16	2	100	100	0	0	0	0	0	0	0	0	0	0	0	0	0	0	0	0	0	0	0	0	0	0	0	0	0	0	0.000	0.000	0.000	0.000	0.000	0.000	0.000	0.000	0.000	0.000	0.000	0.000	0.000	0.000	285	1076	11375	10487	10487	0.000	0.000	4093	7282	0	0	3819	6668	0	0	100	1	
2	17	16	09: O-10   LM00000452	lmo1657	10775	8949	100	2620	2173	1324	48	48	6	99	97	0	2726	2211	1379	15	16	3	93	89	0	0	0	0	0	0	0	0	0	0	0	0	0	0	0	0	0	0	0	0	0	0	0	0	0	0	0.000	0.000	0.000	0.000	0.000	0.000	0.000	0.000	0.000	0.000	0.000	0.000	0.000	0.000	285	1076	5283	4321	4321	0.000	0.000	2572	2711	0	0	2125	2196	0	0	100	1	
2	1	17	09: O-13   lmneg01	lmneg01	6775	9199	100	51	51	5	46	47	4	56	27	0	76	68	32	15	15	2	91	87	0	0	0	0	0	0	0	0	0	0	0	0	0	0	0	0	0	0	0	0	0	0	0	0	0	0	0.000	0.000	0.000	0.000	0.000	0.000	0.000	0.000	0.000	0.000	0.000	0.000	0.000	0.000	285	1076	66	58	58	0.000	0.000	5	61	0	0	5	53	0	0	100	1	
2	2	17	09: O-16   lmneg04	lmneg04	7025	9199	100	51	51	5	46	46	4	56	25	0	69	69	26	15	16	3	98	96	0	0	0	0	0	0	0	0	0	0	0	0	0	0	0	0	0	0	0	0	0	0	0	0	0	0	0.000	0.000	0.000	0.000	0.000	0.000	0.000	0.000	0.000	0.000	0.000	0.000	0.000	0.000	285	1076	59	59	59	0.000	0.000	5	54	0	0	5	54	0	0	100	1	
2	3	17	09: O-19   lmneg07	lmneg07	7275	9199	100	52	52	7	45	45	5	58	35	0	78	69	34	15	15	2	92	85	0	0	0	0	0	0	0	0	0	0	0	0	0	0	0	0	0	0	0	0	0	0	0	0	0	0	0.000	0.000	0.000	0.000	0.000	0.000	0.000	0.000	0.000	0.000	0.000	0.000	0.000	0.000	285	1076	70	61	61	0.000	0.000	7	63	0	0	7	54	0	0	100	1	
2	4	17	09: O-22   lmneg10	lmneg10	7525	9199	100	55	56	10	46	46	4	71	52	0	70	64	35	15	15	2	85	78	0	0	0	0	0	0	0	0	0	0	0	0	0	0	0	0	0	0	0	0	0	0	0	0	0	0	0.000	0.000	0.000	0.000	0.000	0.000	0.000	0.000	0.000	0.000	0.000	0.000	0.000	0.000	285	1076	64	59	59	0.000	0.000	9	55	0	0	10	49	0	0	100	1	
2	5	17	null	EMPTY	7775	9199	100	47	47	4	46	46	4	15	2	0	14	15	2	15	15	2	19	4	0	0	0	0	0	0	0	0	0	0	0	0	0	0	0	0	0	0	0	0	0	0	0	0	0	0	0.000	0.000	0.000	0.000	0.000	0.000	0.000	0.000	0.000	0.000	0.000	0.000	0.000	0.000	285	1076	0	1	1	0.000	0.000	1	-1	0	0	1	0	0	0	-75	1	
2	6	17	null	EMPTY	8025	9199	100	45	46	4	45	45	4	15	5	0	15	15	2	15	15	2	10	2	0	0	0	0	0	0	0	0	0	0	0	0	0	0	0	0	0	0	0	0	0	0	0	0	0	0	0.000	0.000	0.000	0.000	0.000	0.000	0.000	0.000	0.000	0.000	0.000	0.000	0.000	0.000	285	1076	0	1	1	0.000	0.000	0	0	0	0	1	0	0	0	-75	1	
2	7	17	null	EMPTY	8275	9199	100	45	46	4	46	46	5	14	1	0	14	15	2	14	15	2	14	7	0	0	0	0	0	0	0	0	0	0	0	0	0	0	0	0	0	0	0	0	0	0	0	0	0	0	0.000	0.000	0.000	0.000	0.000	0.000	0.000	0.000	0.000	0.000	0.000	0.000	0.000	0.000	285	1076	-1	1	1	0.000	0.000	-1	0	0	0	0	1	0	0	-75	1	
2	8	17	null	EMPTY	8525	9199	100	47	46	4	46	46	5	14	2	0	15	16	3	15	16	2	21	8	0	0	0	0	0	0	0	0	0	0	0	0	0	0	0	0	0	0	0	0	0	0	0	0	0	0	0.000	0.000	0.000	0.000	0.000	0.000	0.000	0.000	0.000	0.000	0.000	0.000	0.000	0.000	285	1076	1	1	1	0.000	0.000	1	0	0	0	0	1	0	0	-75	1	
2	9	17	null	EMPTY	8775	9199	100	46	46	4	46	46	4	9	2	0	15	15	2	15	16	2	13	1	0	0	0	0	0	0	0	0	0	0	0	0	0	0	0	0	0	0	0	0	0	0	0	0	0	0	0.000	0.000	0.000	0.000	0.000	0.000	0.000	0.000	0.000	0.000	0.000	0.000	0.000	0.000	285	1076	0	0	0	0.000	0.000	0	0	0	0	0	0	0	0	-75	1	
2	10	17	null	EMPTY	9025	9199	100	46	46	4	46	47	4	14	5	0	15	15	2	15	16	3	11	0	0	0	0	0	0	0	0	0	0	0	0	0	0	0	0	0	0	0	0	0	0	0	0	0	0	0	0.000	0.000	0.000	0.000	0.000	0.000	0.000	0.000	0.000	0.000	0.000	0.000	0.000	0.000	285	1076	0	0	0	0.000	0.000	0	0	0	0	0	0	0	0	-75	1	
2	11	17	null	EMPTY	9275	9199	100	45	46	4	46	46	4	18	1	0	16	16	2	15	15	2	18	4	0	0	0	0	0	0	0	0	0	0	0	0	0	0	0	0	0	0	0	0	0	0	0	0	0	0	0.000	0.000	0.000	0.000	0.000	0.000	0.000	0.000	0.000	0.000	0.000	0.000	0.000	0.000	285	1076	0	1	1	0.000	0.000	-1	1	0	0	0	1	0	0	-75	1	
2	12	17	null	EMPTY	9525	9199	100	45	46	3	45	45	4	16	2	0	15	16	2	15	16	2	14	2	0	0	0	0	0	0	0	0	0	0	0	0	0	0	0	0	0	0	0	0	0	0	0	0	0	0	0.000	0.000	0.000	0.000	0.000	0.000	0.000	0.000	0.000	0.000	0.000	0.000	0.000	0.000	285	1076	0	2	2	0.000	0.000	0	0	0	0	1	1	0	0	-75	1	
2	13	17	null	EMPTY	9775	9199	100	46	46	4	46	46	4	19	2	0	16	17	2	15	16	2	30	12	0	0	0	0	0	0	0	0	0	0	0	0	0	0	0	0	0	0	0	0	0	0	0	0	0	0	0.000	0.000	0.000	0.000	0.000	0.000	0.000	0.000	0.000	0.000	0.000	0.000	0.000	0.000	285	1076	1	2	2	0.000	0.000	0	1	0	0	0	2	0	0	-75	1	
2	14	17	null	EMPTY	10025	9199	100	48	48	5	46	47	5	31	7	0	16	16	3	15	16	2	27	9	0	0	0	0	0	0	0	0	0	0	0	0	0	0	0	0	0	0	0	0	0	0	0	0	0	0	0.000	0.000	0.000	0.000	0.000	0.000	0.000	0.000	0.000	0.000	0.000	0.000	0.000	0.000	285	1076	3	3	3	0.000	0.000	2	1	0	0	2	1	0	0	-75	1	
2	15	17	null	EMPTY	10275	9199	100	46	47	5	47	47	6	14	4	0	16	16	3	15	16	3	23	3	0	0	0	0	0	0	0	0	0	0	0	0	0	0	0	0	0	0	0	0	0	0	0	0	0	0	0.000	0.000	0.000	0.000	0.000	0.000	0.000	0.000	0.000	0.000	0.000	0.000	0.000	0.000	285	1076	0	1	1	0.000	0.000	-1	1	0	0	0	1	0	0	-75	1	
2	16	17	null	EMPTY	10525	9199	100	44	45	4	46	47	5	6	2	0	15	16	2	15	15	3	19	3	0	0	0	0	0	0	0	0	0	0	0	0	0	0	0	0	0	0	0	0	0	0	0	0	0	0	0.000	0.000	0.000	0.000	0.000	0.000	0.000	0.000	0.000	0.000	0.000	0.000	0.000	0.000	285	1076	-2	0	0	0.000	0.000	-2	0	0	0	-1	1	0	0	-75	1	
2	17	17	null	EMPTY	10775	9199	100	47	47	6	46	47	4	24	11	0	16	16	3	16	16	3	14	5	0	0	0	0	0	0	0	0	0	0	0	0	0	0	0	0	0	0	0	0	0	0	0	0	0	0	0.000	0.000	0.000	0.000	0.000	0.000	0.000	0.000	0.000	0.000	0.000	0.000	0.000	0.000	285	1076	1	1	1	0.000	0.000	1	0	0	0	1	0	0	0	-75	1	
3	1	1	10: B-01   Dye Marker	Dye Marker	11293	5181	100	71	293	362	47	48	6	80	68	0	10723	24632	24135	18	18	5	100	100	0	0	0	0	0	0	0	0	0	0	0	0	0	0	0	0	0	0	0	0	0	0	0	0	0	0	0.000	0.000	0.000	0.000	0.000	0.000	0.000	0.000	0.000	0.000	0.000	0.000	0.000	0.000	283	1076	10729	24860	24860	0.000	0.000	24	10705	0	0	246	24614	0	0	100	1	
3	2	1	01: B-01   EMPTY	EMPTY	11543	5181	100	48	48	4	47	48	4	18	4	0	19	24	20	17	18	3	33	23	0	0	0	0	0	0	0	0	0	0	0	0	0	0	0	0	0	0	0	0	0	0	0	0	0	0	0.000	0.000	0.000	0.000	0.000	0.000	0.000	0.000	0.000	0.000	0.000	0.000	0.000	0.000	283	1076	3	8	8	0.000	0.000	1	2	0	0	1	7	0	0	-75	1	
3	3	1	01: B-04   LM00000015	lmo0024	11793	5181	100	56	58	11	44	47	5	84	60	0	91	94	46	17	18	3	92	90	0	0	0	0	0	0	0	0	0	0	0	0	0	0	0	0	0	0	0	0	0	0	0	0	0	0	0.000	0.000	0.000	0.000	0.000	0.000	0.000	0.000	0.000	0.000	0.000	0.000	0.000	0.000	283	1076	86	91	91	0.000	0.000	12	74	0	0	14	77	0	0	100	1	
3	4	1	01: B-07   LM00000017	lmo0027	12043	5181	100	88	86	30	47	47	8	78	74	0	118	111	59	17	17	9	82	79	0	0	0	0	0	0	0	0	0	0	0	0	0	0	0	0	0	0	0	0	0	0	0	0	0	0	0.000	0.000	0.000	0.000	0.000	0.000	0.000	0.000	0.000	0.000	0.000	0.000	0.000	0.000	283	1076	142	133	133	0.000	0.000	41	101	0	0	39	94	0	0	100	1	
3	5	1	01: B-10   LM00000819	lmo0030	12293	5181	100	82	83	28	45	46	6	85	73	0	121	106	54	16	17	6	82	79	0	0	0	0	0	0	0	0	0	0	0	0	0	0	0	0	0	0	0	0	0	0	0	0	0	0	0.000	0.000	0.000	0.000	0.000	0.000	0.000	0.000	0.000	0.000	0.000	0.000	0.000	0.000	283	1076	142	128	128	0.000	0.000	37	105	0	0	38	90	0	0	100	1	
3	6	1	01: B-13   LM00000018	lmo0033	12543	5181	100	56	59	13	46	47	5	76	47	0	97	88	32	17	17	4	94	91	0	0	0	0	0	0	0	0	0	0	0	0	0	0	0	0	0	0	0	0	0	0	0	0	0	0	0.000	0.000	0.000	0.000	0.000	0.000	0.000	0.000	0.000	0.000	0.000	0.000	0.000	0.000	283	1076	90	84	84	0.000	0.000	10	80	0	0	13	71	0	0	100	1	
3	7	1	01: B-16   LM00002100	lmo0036	12793	5181	100	90	86	26	47	47	6	85	75	0	107	92	38	17	17	4	89	84	0	0	0	0	0	0	0	0	0	0	0	0	0	0	0	0	0	0	0	0	0	0	0	0	0	0	0.000	0.000	0.000	0.000	0.000	0.000	0.000	0.000	0.000	0.000	0.000	0.000	0.000	0.000	283	1076	133	114	114	0.000	0.000	43	90	0	0	39	75	0	0	100	1	
3	8	1	01: B-19   LM00002103	lmo0039	13043	5181	100	303	265	133	46	46	5	93	88	0	109	93	43	17	18	3	92	86	0	0	0	0	0	0	0	0	0	0	0	0	0	0	0	0	0	0	0	0	0	0	0	0	0	0	0.000	0.000	0.000	0.000	0.000	0.000	0.000	0.000	0.000	0.000	0.000	0.000	0.000	0.000	283	1076	349	295	295	0.000	0.000	257	92	0	0	219	76	0	0	100	1	
3	9	1	01: B-22   LM00000823	lmo0042	13293	5181	100	138	126	45	46	46	4	91	88	0	146	125	58	16	16	3	93	89	0	0	0	0	0	0	0	0	0	0	0	0	0	0	0	0	0	0	0	0	0	0	0	0	0	0	0.000	0.000	0.000	0.000	0.000	0.000	0.000	0.000	0.000	0.000	0.000	0.000	0.000	0.000	283	1076	222	189	189	0.000	0.000	92	130	0	0	80	109	0	0	100	1	
3	10	1	01: F-01   LM00000841	lmo0117	13543	5181	100	63	68	18	46	46	4	86	75	0	1382	1078	739	16	16	2	87	85	0	0	0	0	0	0	0	0	0	0	0	0	0	0	0	0	0	0	0	0	0	0	0	0	0	0	0.000	0.000	0.000	0.000	0.000	0.000	0.000	0.000	0.000	0.000	0.000	0.000	0.000	0.000	283	1076	1383	1084	1084	0.000	0.000	17	1366	0	0	22	1062	0	0	100	1	
3	11	1	01: F-04   LM00000843	lmo0120	13793	5181	100	64	64	13	47	47	5	83	67	0	1429	1101	644	16	16	2	92	90	0	0	0	0	0	0	0	0	0	0	0	0	0	0	0	0	0	0	0	0	0	0	0	0	0	0	0.000	0.000	0.000	0.000	0.000	0.000	0.000	0.000	0.000	0.000	0.000	0.000	0.000	0.000	283	1076	1430	1102	1102	0.000	0.000	17	1413	0	0	17	1085	0	0	100	1	
3	12	1	01: F-07   LM00000846	lmo0123	14043	5181	100	58	58	13	45	46	5	70	58	0	1234	956	700	15	16	2	82	77	0	0	0	0	0	0	0	0	0	0	0	0	0	0	0	0	0	0	0	0	0	0	0	0	0	0	0.000	0.000	0.000	0.000	0.000	0.000	0.000	0.000	0.000	0.000	0.000	0.000	0.000	0.000	283	1076	1232	954	954	0.000	0.000	13	1219	0	0	13	941	0	0	100	1	
3	13	1	01: F-10   LM00000847	lmo0126	14293	5181	100	61	60	12	45	45	5	77	64	0	802	619	403	15	16	2	92	88	0	0	0	0	0	0	0	0	0	0	0	0	0	0	0	0	0	0	0	0	0	0	0	0	0	0	0.000	0.000	0.000	0.000	0.000	0.000	0.000	0.000	0.000	0.000	0.000	0.000	0.000	0.000	283	1076	803	619	619	0.000	0.000	16	787	0	0	15	604	0	0	100	1	
3	14	1	01: F-13   LM00000848	lmo0129	14543	5181	100	76	76	21	46	47	5	88	76	0	570	429	281	16	16	2	84	82	0	0	0	0	0	0	0	0	0	0	0	0	0	0	0	0	0	0	0	0	0	0	0	0	0	0	0.000	0.000	0.000	0.000	0.000	0.000	0.000	0.000	0.000	0.000	0.000	0.000	0.000	0.000	283	1076	584	443	443	0.000	0.000	30	554	0	0	30	413	0	0	100	1	
3	15	1	01: F-16   LM00000046	lmo0132	14793	5181	100	722	647	271	46	46	4	99	99	0	223	200	88	15	16	2	95	92	0	0	0	0	0	0	0	0	0	0	0	0	0	0	0	0	0	0	0	0	0	0	0	0	0	0	0.000	0.000	0.000	0.000	0.000	0.000	0.000	0.000	0.000	0.000	0.000	0.000	0.000	0.000	283	1076	884	786	786	0.000	0.000	676	208	0	0	601	185	0	0	100	1	
3	16	1	01: F-19   LM00000047	lmo0135	15043	5181	100	10147	8766	3452	45	45	4	100	100	0	564	504	205	15	15	2	98	97	0	0	0	0	0	0	0	0	0	0	0	0	0	0	0	0	0	0	0	0	0	0	0	0	0	0	0.000	0.000	0.000	0.000	0.000	0.000	0.000	0.000	0.000	0.000	0.000	0.000	0.000	0.000	283	1076	10651	9210	9210	0.000	0.000	10102	549	0	0	8721	489	0	0	100	1	
3	17	1	01: F-22   LM00002144	lmo0138	15293	5181	100	60	62	13	46	47	5	80	66	0	97	88	37	16	16	2	93	89	0	0	0	0	0	0	0	0	0	0	0	0	0	0	0	0	0	0	0	0	0	0	0	0	0	0	0.000	0.000	0.000	0.000	0.000	0.000	0.000	0.000	0.000	0.000	0.000	0.000	0.000	0.000	283	1076	95	88	88	0.000	0.000	14	81	0	0	16	72	0	0	100	1	
3	1	2	01: J-01   LM00000873	lmo0213	11293	5431	100	160	155	91	46	47	5	93	85	0	136	122	95	18	18	5	76	69	0	0	0	0	0	0	0	0	0	0	0	0	0	0	0	0	0	0	0	0	0	0	0	0	0	0	0.000	0.000	0.000	0.000	0.000	0.000	0.000	0.000	0.000	0.000	0.000	0.000	0.000	0.000	283	1076	232	213	213	0.000	0.000	114	118	0	0	109	104	0	0	100	1	
3	2	2	01: J-04   LM00002172	lmo0216	11543	5431	100	876	687	476	47	48	5	89	84	0	652	493	365	17	18	3	83	78	0	0	0	0	0	0	0	0	0	0	0	0	0	0	0	0	0	0	0	0	0	0	0	0	0	0	0.000	0.000	0.000	0.000	0.000	0.000	0.000	0.000	0.000	0.000	0.000	0.000	0.000	0.000	283	1076	1464	1116	1116	0.000	0.000	829	635	0	0	640	476	0	0	100	1	
3	3	2	01: J-07   LM00000070	lmo0219	11793	5431	100	341	284	200	47	47	5	78	75	0	213	160	120	17	18	3	70	66	0	0	0	0	0	0	0	0	0	0	0	0	0	0	0	0	0	0	0	0	0	0	0	0	0	0	0.000	0.000	0.000	0.000	0.000	0.000	0.000	0.000	0.000	0.000	0.000	0.000	0.000	0.000	283	1076	490	380	380	0.000	0.000	294	196	0	0	237	143	0	0	100	1	
3	4	2	01: J-10   LM00000877	lmo0222	12043	5431	100	881	716	585	46	47	6	76	75	0	542	393	331	17	17	4	75	66	0	0	0	0	0	0	0	0	0	0	0	0	0	0	0	0	0	0	0	0	0	0	0	0	0	0	0.000	0.000	0.000	0.000	0.000	0.000	0.000	0.000	0.000	0.000	0.000	0.000	0.000	0.000	283	1076	1360	1046	1046	0.000	0.000	835	525	0	0	670	376	0	0	100	1	
3	5	2	01: J-13   LM00002174	lmo0225	12293	5431	100	623	551	283	46	47	7	96	94	0	391	326	182	16	17	5	92	85	0	0	0	0	0	0	0	0	0	0	0	0	0	0	0	0	0	0	0	0	0	0	0	0	0	0	0.000	0.000	0.000	0.000	0.000	0.000	0.000	0.000	0.000	0.000	0.000	0.000	0.000	0.000	283	1076	952	815	815	0.000	0.000	577	375	0	0	505	310	0	0	100	1	
3	6	2	01: J-16   LM00000881	lmo0228	12543	5431	100	1433	1163	746	46	46	5	93	89	0	608	484	329	17	17	5	78	77	0	0	0	0	0	0	0	0	0	0	0	0	0	0	0	0	0	0	0	0	0	0	0	0	0	0	0.000	0.000	0.000	0.000	0.000	0.000	0.000	0.000	0.000	0.000	0.000	0.000	0.000	0.000	283	1076	1978	1584	1584	0.000	0.000	1387	591	0	0	1117	467	0	0	100	1	
3	7	2	01: J-19   LM00000073	lmo0231	12793	5431	100	48	49	7	47	47	5	26	10	0	18	22	8	16	17	4	35	25	0	0	0	0	0	0	0	0	0	0	0	0	0	0	0	0	0	0	0	0	0	0	0	0	0	0	0.000	0.000	0.000	0.000	0.000	0.000	0.000	0.000	0.000	0.000	0.000	0.000	0.000	0.000	283	1076	3	8	8	0.000	0.000	1	2	0	0	2	6	0	0	100	1	
3	8	2	01: J-22   LM00000075	lmo0234	13043	5431	100	1950	1637	940	45	46	4	99	95	0	1129	895	535	17	17	3	95	86	0	0	0	0	0	0	0	0	0	0	0	0	0	0	0	0	0	0	0	0	0	0	0	0	0	0	0.000	0.000	0.000	0.000	0.000	0.000	0.000	0.000	0.000	0.000	0.000	0.000	0.000	0.000	283	1076	3017	2470	2470	0.000	0.000	1905	1112	0	0	1592	878	0	0	100	1	
3	9	2	01: N-01   LM00000913	lmo0309	13293	5431	100	50	52	11	46	46	4	49	29	0	73	57	34	16	16	3	70	66	0	0	0	0	0	0	0	0	0	0	0	0	0	0	0	0	0	0	0	0	0	0	0	0	0	0	0.000	0.000	0.000	0.000	0.000	0.000	0.000	0.000	0.000	0.000	0.000	0.000	0.000	0.000	283	1076	61	47	47	0.000	0.000	4	57	0	0	6	41	0	0	100	1	
3	10	2	01: N-04   LM00002191	lmo0312	13543	5431	100	49	50	8	46	46	4	37	22	0	70	52	32	15	15	2	70	66	0	0	0	0	0	0	0	0	0	0	0	0	0	0	0	0	0	0	0	0	0	0	0	0	0	0	0.000	0.000	0.000	0.000	0.000	0.000	0.000	0.000	0.000	0.000	0.000	0.000	0.000	0.000	283	1076	58	41	41	0.000	0.000	3	55	0	0	4	37	0	0	100	1	
3	11	2	01: N-07   LM00000106	lmo0315	13793	5431	100	100	98	37	46	46	5	81	77	0	98	80	43	16	16	2	83	78	0	0	0	0	0	0	0	0	0	0	0	0	0	0	0	0	0	0	0	0	0	0	0	0	0	0	0.000	0.000	0.000	0.000	0.000	0.000	0.000	0.000	0.000	0.000	0.000	0.000	0.000	0.000	283	1076	136	116	116	0.000	0.000	54	82	0	0	52	64	0	0	100	1	
3	12	2	01: N-10   LM00000915	lmo0318	14043	5431	100	188	164	83	45	45	4	91	84	0	115	89	53	16	16	2	83	77	0	0	0	0	0	0	0	0	0	0	0	0	0	0	0	0	0	0	0	0	0	0	0	0	0	0	0.000	0.000	0.000	0.000	0.000	0.000	0.000	0.000	0.000	0.000	0.000	0.000	0.000	0.000	283	1076	242	192	192	0.000	0.000	143	99	0	0	119	73	0	0	100	1	
3	13	2	01: N-13   LM00000109	lmo0321	14293	5431	100	2739	2269	1301	45	45	4	99	98	0	253	212	120	15	16	2	91	86	0	0	0	0	0	0	0	0	0	0	0	0	0	0	0	0	0	0	0	0	0	0	0	0	0	0	0.000	0.000	0.000	0.000	0.000	0.000	0.000	0.000	0.000	0.000	0.000	0.000	0.000	0.000	283	1076	2932	2421	2421	0.000	0.000	2694	238	0	0	2224	197	0	0	100	1	
3	14	2	01: N-16   LM00000917	lmo0324	14543	5431	100	51	51	5	46	46	4	51	21	0	77	62	31	15	16	3	81	75	0	0	0	0	0	0	0	0	0	0	0	0	0	0	0	0	0	0	0	0	0	0	0	0	0	0	0.000	0.000	0.000	0.000	0.000	0.000	0.000	0.000	0.000	0.000	0.000	0.000	0.000	0.000	283	1076	67	52	52	0.000	0.000	5	62	0	0	5	47	0	0	100	1	
3	15	2	01: N-19   LM00000112	lmo0327	14793	5431	100	59	60	10	45	46	5	84	69	0	92	71	37	15	15	2	82	76	0	0	0	0	0	0	0	0	0	0	0	0	0	0	0	0	0	0	0	0	0	0	0	0	0	0	0.000	0.000	0.000	0.000	0.000	0.000	0.000	0.000	0.000	0.000	0.000	0.000	0.000	0.000	283	1076	91	71	71	0.000	0.000	14	77	0	0	15	56	0	0	100	1	
3	16	2	01: N-22   LM00002841	lmo0330	15043	5431	100	54	57	12	46	47	5	64	46	0	86	61	42	15	15	2	65	61	0	0	0	0	0	0	0	0	0	0	0	0	0	0	0	0	0	0	0	0	0	0	0	0	0	0	0.000	0.000	0.000	0.000	0.000	0.000	0.000	0.000	0.000	0.000	0.000	0.000	0.000	0.000	283	1076	79	57	57	0.000	0.000	8	71	0	0	11	46	0	0	100	1	
3	17	2	02: B-01   EMPTY	EMPTY	15293	5431	100	46	47	5	46	46	4	23	2	0	16	18	5	15	16	2	39	24	0	0	0	0	0	0	0	0	0	0	0	0	0	0	0	0	0	0	0	0	0	0	0	0	0	0	0.000	0.000	0.000	0.000	0.000	0.000	0.000	0.000	0.000	0.000	0.000	0.000	0.000	0.000	283	1076	1	4	4	0.000	0.000	0	1	0	0	1	3	0	0	-75	1	
3	1	3	02: B-04   LM00002209	lmo0404	11293	5681	100	94	92	23	47	48	5	93	92	0	139	149	54	17	18	4	99	98	0	0	0	0	0	0	0	0	0	0	0	0	0	0	0	0	0	0	0	0	0	0	0	0	0	0	0.000	0.000	0.000	0.000	0.000	0.000	0.000	0.000	0.000	0.000	0.000	0.000	0.000	0.000	283	1076	169	177	177	0.000	0.000	47	122	0	0	45	132	0	0	100	1	
3	2	3	02: B-07   LM00000948	lmo0407	11543	5681	100	654	553	279	46	46	5	98	95	0	202	197	75	16	17	4	98	95	0	0	0	0	0	0	0	0	0	0	0	0	0	0	0	0	0	0	0	0	0	0	0	0	0	0	0.000	0.000	0.000	0.000	0.000	0.000	0.000	0.000	0.000	0.000	0.000	0.000	0.000	0.000	283	1076	794	688	688	0.000	0.000	608	186	0	0	507	181	0	0	100	1	
3	3	3	02: B-10   LM00003004	lmo0410	11793	5681	100	269	244	104	47	47	5	96	92	0	166	155	63	16	17	3	95	93	0	0	0	0	0	0	0	0	0	0	0	0	0	0	0	0	0	0	0	0	0	0	0	0	0	0	0.000	0.000	0.000	0.000	0.000	0.000	0.000	0.000	0.000	0.000	0.000	0.000	0.000	0.000	283	1076	372	336	336	0.000	0.000	222	150	0	0	197	139	0	0	100	1	
3	4	3	02: B-13   LM00002215	lmo0413	12043	5681	100	193	170	80	45	46	5	83	80	0	151	129	66	16	16	3	93	86	0	0	0	0	0	0	0	0	0	0	0	0	0	0	0	0	0	0	0	0	0	0	0	0	0	0	0.000	0.000	0.000	0.000	0.000	0.000	0.000	0.000	0.000	0.000	0.000	0.000	0.000	0.000	283	1076	283	238	238	0.000	0.000	148	135	0	0	125	113	0	0	100	1	
3	5	3	02: B-16   LM00002216	lmo0416	12293	5681	100	64	68	19	45	46	5	79	66	0	100	82	44	16	17	4	80	74	0	0	0	0	0	0	0	0	0	0	0	0	0	0	0	0	0	0	0	0	0	0	0	0	0	0	0.000	0.000	0.000	0.000	0.000	0.000	0.000	0.000	0.000	0.000	0.000	0.000	0.000	0.000	283	1076	103	89	89	0.000	0.000	19	84	0	0	23	66	0	0	100	1	
3	6	3	02: B-19   LM00002217	lmo0419	12543	5681	100	75	73	16	46	46	4	90	85	0	91	84	30	16	16	2	96	95	0	0	0	0	0	0	0	0	0	0	0	0	0	0	0	0	0	0	0	0	0	0	0	0	0	0	0.000	0.000	0.000	0.000	0.000	0.000	0.000	0.000	0.000	0.000	0.000	0.000	0.000	0.000	283	1076	104	95	95	0.000	0.000	29	75	0	0	27	68	0	0	100	1	
3	7	3	02: B-22   LM00000954	lmo0422	12793	5681	100	77	79	22	46	46	4	93	86	0	117	111	46	16	16	3	96	94	0	0	0	0	0	0	0	0	0	0	0	0	0	0	0	0	0	0	0	0	0	0	0	0	0	0	0.000	0.000	0.000	0.000	0.000	0.000	0.000	0.000	0.000	0.000	0.000	0.000	0.000	0.000	283	1076	132	128	128	0.000	0.000	31	101	0	0	33	95	0	0	100	1	
3	8	3	02: F-01   LM00002250	lmo0497	13043	5681	100	259	237	116	45	46	4	95	93	0	135	113	54	16	17	3	92	88	0	0	0	0	0	0	0	0	0	0	0	0	0	0	0	0	0	0	0	0	0	0	0	0	0	0	0.000	0.000	0.000	0.000	0.000	0.000	0.000	0.000	0.000	0.000	0.000	0.000	0.000	0.000	283	1076	333	289	289	0.000	0.000	214	119	0	0	192	97	0	0	100	1	
3	9	3	02: F-04   LM00000967	lmo0500	13293	5681	100	60	61	12	45	46	5	86	70	0	83	71	26	16	16	3	95	90	0	0	0	0	0	0	0	0	0	0	0	0	0	0	0	0	0	0	0	0	0	0	0	0	0	0	0.000	0.000	0.000	0.000	0.000	0.000	0.000	0.000	0.000	0.000	0.000	0.000	0.000	0.000	283	1076	82	71	71	0.000	0.000	15	67	0	0	16	55	0	0	100	1	
3	10	3	02: F-07   LM00000968	lmo0503	13543	5681	100	53	54	7	45	45	5	72	45	0	76	66	25	16	16	2	90	87	0	0	0	0	0	0	0	0	0	0	0	0	0	0	0	0	0	0	0	0	0	0	0	0	0	0	0.000	0.000	0.000	0.000	0.000	0.000	0.000	0.000	0.000	0.000	0.000	0.000	0.000	0.000	283	1076	68	59	59	0.000	0.000	8	60	0	0	9	50	0	0	100	1	
3	11	3	02: F-10   LM00000178	lmo0506	13793	5681	100	86	83	20	47	47	5	91	88	0	86	79	23	16	16	2	96	93	0	0	0	0	0	0	0	0	0	0	0	0	0	0	0	0	0	0	0	0	0	0	0	0	0	0	0.000	0.000	0.000	0.000	0.000	0.000	0.000	0.000	0.000	0.000	0.000	0.000	0.000	0.000	283	1076	109	99	99	0.000	0.000	39	70	0	0	36	63	0	0	100	1	
3	12	3	02: F-13   LM00000179	lmo0509	14043	5681	100	165	159	53	45	45	4	99	97	0	134	119	46	16	16	2	97	94	0	0	0	0	0	0	0	0	0	0	0	0	0	0	0	0	0	0	0	0	0	0	0	0	0	0	0.000	0.000	0.000	0.000	0.000	0.000	0.000	0.000	0.000	0.000	0.000	0.000	0.000	0.000	283	1076	238	217	217	0.000	0.000	120	118	0	0	114	103	0	0	100	1	
3	13	3	02: F-16   LM00002251	lmo0512	14293	5681	100	393	363	124	46	46	4	99	98	0	235	215	76	16	16	2	99	98	0	0	0	0	0	0	0	0	0	0	0	0	0	0	0	0	0	0	0	0	0	0	0	0	0	0	0.000	0.000	0.000	0.000	0.000	0.000	0.000	0.000	0.000	0.000	0.000	0.000	0.000	0.000	283	1076	566	516	516	0.000	0.000	347	219	0	0	317	199	0	0	100	1	
3	14	3	02: F-19   LM00000975	lmo0515	14543	5681	100	996	898	355	45	46	4	100	100	0	966	856	343	16	16	3	99	97	0	0	0	0	0	0	0	0	0	0	0	0	0	0	0	0	0	0	0	0	0	0	0	0	0	0	0.000	0.000	0.000	0.000	0.000	0.000	0.000	0.000	0.000	0.000	0.000	0.000	0.000	0.000	283	1076	1901	1693	1693	0.000	0.000	951	950	0	0	853	840	0	0	100	1	
3	15	3	02: F-22   LM00000181	lmo0518	14793	5681	100	591	535	223	46	47	5	99	97	0	181	162	60	15	16	5	96	94	0	0	0	0	0	0	0	0	0	0	0	0	0	0	0	0	0	0	0	0	0	0	0	0	0	0	0.000	0.000	0.000	0.000	0.000	0.000	0.000	0.000	0.000	0.000	0.000	0.000	0.000	0.000	283	1076	711	636	636	0.000	0.000	545	166	0	0	489	147	0	0	100	1	
3	16	3	02: J-01   LM00000198	lmo0593	15043	5681	100	406	357	142	46	46	4	100	100	0	295	269	111	15	15	3	99	99	0	0	0	0	0	0	0	0	0	0	0	0	0	0	0	0	0	0	0	0	0	0	0	0	0	0	0.000	0.000	0.000	0.000	0.000	0.000	0.000	0.000	0.000	0.000	0.000	0.000	0.000	0.000	283	1076	640	565	565	0.000	0.000	360	280	0	0	311	254	0	0	100	1	
3	17	3	02: J-04   LM00000199	lmo0596	15293	5681	100	7829	6779	2887	46	46	4	100	100	0	1089	936	403	15	16	2	99	99	0	0	0	0	0	0	0	0	0	0	0	0	0	0	0	0	0	0	0	0	0	0	0	0	0	0	0.000	0.000	0.000	0.000	0.000	0.000	0.000	0.000	0.000	0.000	0.000	0.000	0.000	0.000	283	1076	8857	7654	7654	0.000	0.000	7783	1074	0	0	6733	921	0	0	100	1	
3	1	4	02: J-07   LM00001020	lmo0599	11293	5931	100	153	141	51	46	46	4	98	91	0	636	544	239	17	17	3	99	99	0	0	0	0	0	0	0	0	0	0	0	0	0	0	0	0	0	0	0	0	0	0	0	0	0	0	0.000	0.000	0.000	0.000	0.000	0.000	0.000	0.000	0.000	0.000	0.000	0.000	0.000	0.000	283	1076	726	622	622	0.000	0.000	107	619	0	0	95	527	0	0	100	1	
3	2	4	02: J-10   LM00001022	lmo0602	11543	5931	100	879	739	343	46	46	5	100	98	0	279	257	102	17	17	3	100	98	0	0	0	0	0	0	0	0	0	0	0	0	0	0	0	0	0	0	0	0	0	0	0	0	0	0	0.000	0.000	0.000	0.000	0.000	0.000	0.000	0.000	0.000	0.000	0.000	0.000	0.000	0.000	283	1076	1095	933	933	0.000	0.000	833	262	0	0	693	240	0	0	100	1	
3	3	4	02: J-13   LM00000200	lmo0605	11793	5931	100	90	90	28	46	47	5	90	84	0	114	105	50	17	17	3	92	87	0	0	0	0	0	0	0	0	0	0	0	0	0	0	0	0	0	0	0	0	0	0	0	0	0	0	0.000	0.000	0.000	0.000	0.000	0.000	0.000	0.000	0.000	0.000	0.000	0.000	0.000	0.000	283	1076	141	132	132	0.000	0.000	44	97	0	0	44	88	0	0	100	1	
3	4	4	02: J-16   LM00001023	lmo0608	12043	5931	100	1503	1258	595	46	47	7	100	99	0	444	391	177	16	17	3	99	96	0	0	0	0	0	0	0	0	0	0	0	0	0	0	0	0	0	0	0	0	0	0	0	0	0	0	0.000	0.000	0.000	0.000	0.000	0.000	0.000	0.000	0.000	0.000	0.000	0.000	0.000	0.000	283	1076	1885	1587	1587	0.000	0.000	1457	428	0	0	1212	375	0	0	100	1	
3	5	4	02: J-19   LM00001024	lmo0611	12293	5931	100	246	218	95	46	46	5	98	92	0	348	304	153	16	17	4	94	92	0	0	0	0	0	0	0	0	0	0	0	0	0	0	0	0	0	0	0	0	0	0	0	0	0	0	0.000	0.000	0.000	0.000	0.000	0.000	0.000	0.000	0.000	0.000	0.000	0.000	0.000	0.000	283	1076	532	460	460	0.000	0.000	200	332	0	0	172	288	0	0	100	1	
3	6	4	02: J-22   LM00002275	lmo0614	12543	5931	100	116	114	42	45	46	4	95	89	0	104	92	39	15	16	2	96	92	0	0	0	0	0	0	0	0	0	0	0	0	0	0	0	0	0	0	0	0	0	0	0	0	0	0	0.000	0.000	0.000	0.000	0.000	0.000	0.000	0.000	0.000	0.000	0.000	0.000	0.000	0.000	283	1076	160	146	146	0.000	0.000	71	89	0	0	69	77	0	0	100	1	
3	7	4	02: N-01   LM00001054	lmo0689	12793	5931	100	907	748	505	45	45	4	92	88	0	826	667	468	15	16	2	87	83	0	0	0	0	0	0	0	0	0	0	0	0	0	0	0	0	0	0	0	0	0	0	0	0	0	0	0.000	0.000	0.000	0.000	0.000	0.000	0.000	0.000	0.000	0.000	0.000	0.000	0.000	0.000	283	1076	1673	1355	1355	0.000	0.000	862	811	0	0	703	652	0	0	100	1	
3	8	4	02: N-04   LM00000229	lmo0692	13043	5931	100	699	582	338	46	46	4	98	95	0	370	290	173	16	17	2	87	83	0	0	0	0	0	0	0	0	0	0	0	0	0	0	0	0	0	0	0	0	0	0	0	0	0	0	0.000	0.000	0.000	0.000	0.000	0.000	0.000	0.000	0.000	0.000	0.000	0.000	0.000	0.000	283	1076	1007	810	810	0.000	0.000	653	354	0	0	536	274	0	0	100	1	
3	9	4	02: N-07   LM00001055	lmo0695	13293	5931	100	419	372	167	45	45	4	99	99	0	209	179	79	16	16	3	98	94	0	0	0	0	0	0	0	0	0	0	0	0	0	0	0	0	0	0	0	0	0	0	0	0	0	0	0.000	0.000	0.000	0.000	0.000	0.000	0.000	0.000	0.000	0.000	0.000	0.000	0.000	0.000	283	1076	567	490	490	0.000	0.000	374	193	0	0	327	163	0	0	100	1	
3	10	4	02: N-10   LM00001057	lmo0698	13543	5931	100	1245	1050	522	46	46	4	100	99	0	1093	921	467	16	16	3	99	96	0	0	0	0	0	0	0	0	0	0	0	0	0	0	0	0	0	0	0	0	0	0	0	0	0	0	0.000	0.000	0.000	0.000	0.000	0.000	0.000	0.000	0.000	0.000	0.000	0.000	0.000	0.000	283	1076	2276	1909	1909	0.000	0.000	1199	1077	0	0	1004	905	0	0	100	1	
3	11	4	02: N-13   LM00002298	lmo0701	13793	5931	100	944	780	386	46	47	4	97	96	0	891	712	382	16	16	2	95	93	0	0	0	0	0	0	0	0	0	0	0	0	0	0	0	0	0	0	0	0	0	0	0	0	0	0	0.000	0.000	0.000	0.000	0.000	0.000	0.000	0.000	0.000	0.000	0.000	0.000	0.000	0.000	283	1076	1773	1430	1430	0.000	0.000	898	875	0	0	734	696	0	0	100	1	
3	12	4	02: N-16   LM00001060	lmo0704	14043	5931	100	953	776	442	46	46	4	95	93	0	438	343	195	15	16	3	92	88	0	0	0	0	0	0	0	0	0	0	0	0	0	0	0	0	0	0	0	0	0	0	0	0	0	0	0.000	0.000	0.000	0.000	0.000	0.000	0.000	0.000	0.000	0.000	0.000	0.000	0.000	0.000	283	1076	1330	1058	1058	0.000	0.000	907	423	0	0	730	328	0	0	100	1	
3	13	4	02: N-19   LM00001062	lmo0707	14293	5931	100	46	47	5	45	46	4	27	11	0	17	20	6	15	16	3	49	29	0	0	0	0	0	0	0	0	0	0	0	0	0	0	0	0	0	0	0	0	0	0	0	0	0	0	0.000	0.000	0.000	0.000	0.000	0.000	0.000	0.000	0.000	0.000	0.000	0.000	0.000	0.000	283	1076	3	7	7	0.000	0.000	1	2	0	0	2	5	0	0	100	1	
3	14	4	02: N-22   LM00001065	lmo0710	14543	5931	100	1777	1531	716	46	46	4	99	99	0	1164	996	508	16	16	3	97	93	0	0	0	0	0	0	0	0	0	0	0	0	0	0	0	0	0	0	0	0	0	0	0	0	0	0	0.000	0.000	0.000	0.000	0.000	0.000	0.000	0.000	0.000	0.000	0.000	0.000	0.000	0.000	283	1076	2879	2465	2465	0.000	0.000	1731	1148	0	0	1485	980	0	0	100	1	
3	15	4	03: B-01   EMPTY	EMPTY	14793	5931	100	48	48	5	46	46	7	17	2	0	17	20	7	15	16	3	45	34	0	0	0	0	0	0	0	0	0	0	0	0	0	0	0	0	0	0	0	0	0	0	0	0	0	0	0.000	0.000	0.000	0.000	0.000	0.000	0.000	0.000	0.000	0.000	0.000	0.000	0.000	0.000	283	1076	4	7	7	0.000	0.000	2	2	0	0	2	5	0	0	-75	1	
3	16	4	03: B-04   LM00001095	lmo0784	15043	5931	100	9678	8374	3566	46	47	5	100	100	0	956	880	333	15	16	10	97	97	0	0	0	0	0	0	0	0	0	0	0	0	0	0	0	0	0	0	0	0	0	0	0	0	0	0	0.000	0.000	0.000	0.000	0.000	0.000	0.000	0.000	0.000	0.000	0.000	0.000	0.000	0.000	283	1076	10573	9193	9193	0.000	0.000	9632	941	0	0	8328	865	0	0	100	1	
3	17	4	03: B-07   LM00001098	lmo0787	15293	5931	100	348	325	119	46	46	4	98	96	0	166	160	47	15	15	2	100	100	0	0	0	0	0	0	0	0	0	0	0	0	0	0	0	0	0	0	0	0	0	0	0	0	0	0	0.000	0.000	0.000	0.000	0.000	0.000	0.000	0.000	0.000	0.000	0.000	0.000	0.000	0.000	283	1076	453	424	424	0.000	0.000	302	151	0	0	279	145	0	0	100	1	
3	1	5	03: B-10   LM00002324	lmo0790	11293	6181	100	173	162	64	47	47	5	92	90	0	143	143	63	17	18	6	93	92	0	0	0	0	0	0	0	0	0	0	0	0	0	0	0	0	0	0	0	0	0	0	0	0	0	0	0.000	0.000	0.000	0.000	0.000	0.000	0.000	0.000	0.000	0.000	0.000	0.000	0.000	0.000	283	1076	252	241	241	0.000	0.000	126	126	0	0	115	126	0	0	100	1	
3	2	5	03: B-13   LM00000256	lmo0793	11543	6181	100	88	88	28	46	46	5	89	83	0	104	125	83	17	17	3	98	95	0	0	0	0	0	0	0	0	0	0	0	0	0	0	0	0	0	0	0	0	0	0	0	0	0	0	0.000	0.000	0.000	0.000	0.000	0.000	0.000	0.000	0.000	0.000	0.000	0.000	0.000	0.000	283	1076	129	150	150	0.000	0.000	42	87	0	0	42	108	0	0	100	1	
3	3	5	03: B-16   LM00001103	lmo0796	11793	6181	100	3105	2524	1325	46	47	6	97	93	0	496	430	200	17	17	3	94	91	0	0	0	0	0	0	0	0	0	0	0	0	0	0	0	0	0	0	0	0	0	0	0	0	0	0	0.000	0.000	0.000	0.000	0.000	0.000	0.000	0.000	0.000	0.000	0.000	0.000	0.000	0.000	283	1076	3538	2891	2891	0.000	0.000	3059	479	0	0	2478	413	0	0	100	1	
3	4	5	03: B-19   LM00001106	lmo0799	12043	6181	100	437	366	193	46	46	5	87	84	0	183	166	78	16	16	3	97	89	0	0	0	0	0	0	0	0	0	0	0	0	0	0	0	0	0	0	0	0	0	0	0	0	0	0	0.000	0.000	0.000	0.000	0.000	0.000	0.000	0.000	0.000	0.000	0.000	0.000	0.000	0.000	283	1076	558	470	470	0.000	0.000	391	167	0	0	320	150	0	0	100	1	
3	5	5	03: B-22   LM00001107	lmo0802	12293	6181	100	74	76	22	46	46	5	89	81	0	105	90	43	15	16	3	87	84	0	0	0	0	0	0	0	0	0	0	0	0	0	0	0	0	0	0	0	0	0	0	0	0	0	0	0.000	0.000	0.000	0.000	0.000	0.000	0.000	0.000	0.000	0.000	0.000	0.000	0.000	0.000	283	1076	118	105	105	0.000	0.000	28	90	0	0	30	75	0	0	100	1	
3	6	5	03: F-01   LM00002345	lmo0877	12543	6181	100	54	55	8	44	45	5	76	53	0	79	69	33	16	16	2	90	86	0	0	0	0	0	0	0	0	0	0	0	0	0	0	0	0	0	0	0	0	0	0	0	0	0	0	0.000	0.000	0.000	0.000	0.000	0.000	0.000	0.000	0.000	0.000	0.000	0.000	0.000	0.000	283	1076	73	64	64	0.000	0.000	10	63	0	0	11	53	0	0	100	1	
3	7	5	03: F-04   LM00002347	lmo0880	12793	6181	100	2076	1654	943	46	46	5	100	96	0	168	149	66	16	16	2	96	93	0	0	0	0	0	0	0	0	0	0	0	0	0	0	0	0	0	0	0	0	0	0	0	0	0	0	0.000	0.000	0.000	0.000	0.000	0.000	0.000	0.000	0.000	0.000	0.000	0.000	0.000	0.000	283	1076	2182	1741	1741	0.000	0.000	2030	152	0	0	1608	133	0	0	100	1	
3	8	5	03: F-07   LM00001140	lmo0883	13043	6181	100	285	260	113	45	45	4	98	93	0	136	120	49	16	17	3	96	95	0	0	0	0	0	0	0	0	0	0	0	0	0	0	0	0	0	0	0	0	0	0	0	0	0	0	0.000	0.000	0.000	0.000	0.000	0.000	0.000	0.000	0.000	0.000	0.000	0.000	0.000	0.000	283	1076	360	319	319	0.000	0.000	240	120	0	0	215	104	0	0	100	1	
3	9	5	03: F-10   LM00002350	lmo0886	13293	6181	100	482	438	217	46	46	4	95	94	0	205	182	81	16	16	3	95	93	0	0	0	0	0	0	0	0	0	0	0	0	0	0	0	0	0	0	0	0	0	0	0	0	0	0	0.000	0.000	0.000	0.000	0.000	0.000	0.000	0.000	0.000	0.000	0.000	0.000	0.000	0.000	283	1076	625	558	558	0.000	0.000	436	189	0	0	392	166	0	0	100	1	
3	10	5	03: F-13   LM00000281	lmo0889	13543	6181	100	1313	1135	571	45	45	4	98	96	0	479	416	193	16	16	2	96	96	0	0	0	0	0	0	0	0	0	0	0	0	0	0	0	0	0	0	0	0	0	0	0	0	0	0	0.000	0.000	0.000	0.000	0.000	0.000	0.000	0.000	0.000	0.000	0.000	0.000	0.000	0.000	283	1076	1731	1490	1490	0.000	0.000	1268	463	0	0	1090	400	0	0	100	1	
3	11	5	03: F-16   LM00001143	lmo0892	13793	6181	100	1084	897	532	46	46	4	94	90	0	613	518	304	15	15	2	94	90	0	0	0	0	0	0	0	0	0	0	0	0	0	0	0	0	0	0	0	0	0	0	0	0	0	0	0.000	0.000	0.000	0.000	0.000	0.000	0.000	0.000	0.000	0.000	0.000	0.000	0.000	0.000	283	1076	1636	1354	1354	0.000	0.000	1038	598	0	0	851	503	0	0	100	1	
3	12	5	03: F-19   LM00000285	lmo0895	14043	6181	100	9800	7899	4371	46	45	4	100	99	0	2109	1695	915	16	16	2	93	91	0	0	0	0	0	0	0	0	0	0	0	0	0	0	0	0	0	0	0	0	0	0	0	0	0	0	0.000	0.000	0.000	0.000	0.000	0.000	0.000	0.000	0.000	0.000	0.000	0.000	0.000	0.000	283	1076	11847	9532	9532	0.000	0.000	9754	2093	0	0	7853	1679	0	0	100	1	
3	13	5	03: F-22   LM00001146	lmo0898	14293	6181	100	729	640	270	46	46	4	97	96	0	607	536	212	15	16	2	97	95	0	0	0	0	0	0	0	0	0	0	0	0	0	0	0	0	0	0	0	0	0	0	0	0	0	0	0.000	0.000	0.000	0.000	0.000	0.000	0.000	0.000	0.000	0.000	0.000	0.000	0.000	0.000	283	1076	1275	1115	1115	0.000	0.000	683	592	0	0	594	521	0	0	100	1	
3	14	5	03: J-01   LM00001184	lmo0973	14543	6181	100	3058	2591	1281	45	45	4	99	99	0	2605	2219	1057	15	15	2	99	98	0	0	0	0	0	0	0	0	0	0	0	0	0	0	0	0	0	0	0	0	0	0	0	0	0	0	0.000	0.000	0.000	0.000	0.000	0.000	0.000	0.000	0.000	0.000	0.000	0.000	0.000	0.000	283	1076	5603	4750	4750	0.000	0.000	3013	2590	0	0	2546	2204	0	0	100	1	
3	15	5	03: J-04   LM00002374	lmo0976	14793	6181	100	370	359	126	45	46	4	99	99	0	402	376	110	15	15	2	99	99	0	0	0	0	0	0	0	0	0	0	0	0	0	0	0	0	0	0	0	0	0	0	0	0	0	0	0.000	0.000	0.000	0.000	0.000	0.000	0.000	0.000	0.000	0.000	0.000	0.000	0.000	0.000	283	1076	712	675	675	0.000	0.000	325	387	0	0	314	361	0	0	100	1	
3	16	5	03: J-07   LM00002375	lmo0979	15043	6181	100	108	104	27	46	46	4	96	94	0	94	90	28	15	15	2	97	94	0	0	0	0	0	0	0	0	0	0	0	0	0	0	0	0	0	0	0	0	0	0	0	0	0	0	0.000	0.000	0.000	0.000	0.000	0.000	0.000	0.000	0.000	0.000	0.000	0.000	0.000	0.000	283	1076	141	133	133	0.000	0.000	62	79	0	0	58	75	0	0	100	1	
3	17	5	03: J-10   LM00001189	lmo0982	15293	6181	100	829	726	274	46	46	4	100	99	0	225	219	64	15	15	2	100	100	0	0	0	0	0	0	0	0	0	0	0	0	0	0	0	0	0	0	0	0	0	0	0	0	0	0	0.000	0.000	0.000	0.000	0.000	0.000	0.000	0.000	0.000	0.000	0.000	0.000	0.000	0.000	283	1076	993	884	884	0.000	0.000	783	210	0	0	680	204	0	0	100	1	
3	1	6	03: J-13   LM00002376	lmo0985	11293	6431	100	68	71	18	47	48	8	81	62	0	253	244	93	17	18	6	99	96	0	0	0	0	0	0	0	0	0	0	0	0	0	0	0	0	0	0	0	0	0	0	0	0	0	0	0.000	0.000	0.000	0.000	0.000	0.000	0.000	0.000	0.000	0.000	0.000	0.000	0.000	0.000	283	1076	257	251	251	0.000	0.000	21	236	0	0	24	227	0	0	100	1	
3	2	6	03: J-16   LM00000300	lmo0988	11543	6431	100	165	151	50	46	46	5	95	93	0	280	256	94	16	17	3	98	96	0	0	0	0	0	0	0	0	0	0	0	0	0	0	0	0	0	0	0	0	0	0	0	0	0	0	0.000	0.000	0.000	0.000	0.000	0.000	0.000	0.000	0.000	0.000	0.000	0.000	0.000	0.000	283	1076	383	345	345	0.000	0.000	119	264	0	0	105	240	0	0	100	1	
3	3	6	03: J-19   LM00000301	lmo0991	11793	6431	100	190	174	64	46	46	4	94	90	0	238	214	84	17	17	3	98	95	0	0	0	0	0	0	0	0	0	0	0	0	0	0	0	0	0	0	0	0	0	0	0	0	0	0	0.000	0.000	0.000	0.000	0.000	0.000	0.000	0.000	0.000	0.000	0.000	0.000	0.000	0.000	283	1076	365	325	325	0.000	0.000	144	221	0	0	128	197	0	0	100	1	
3	4	6	03: J-22   LM00001197	lmo0994	12043	6431	100	2325	1840	1063	46	47	7	96	91	0	1786	1424	833	16	16	4	95	93	0	0	0	0	0	0	0	0	0	0	0	0	0	0	0	0	0	0	0	0	0	0	0	0	0	0	0.000	0.000	0.000	0.000	0.000	0.000	0.000	0.000	0.000	0.000	0.000	0.000	0.000	0.000	283	1076	4049	3202	3202	0.000	0.000	2279	1770	0	0	1794	1408	0	0	100	1	
3	5	6	03: N-01   LM00001229	lmo1069	12293	6431	100	75	76	17	45	45	5	92	89	0	210	184	76	15	16	2	97	94	0	0	0	0	0	0	0	0	0	0	0	0	0	0	0	0	0	0	0	0	0	0	0	0	0	0	0.000	0.000	0.000	0.000	0.000	0.000	0.000	0.000	0.000	0.000	0.000	0.000	0.000	0.000	283	1076	225	200	200	0.000	0.000	30	195	0	0	31	169	0	0	100	1	
3	6	6	03: N-04   LM00000319	lmo1072	12543	6431	100	1957	1625	823	45	45	4	98	98	0	769	641	313	16	16	2	99	96	0	0	0	0	0	0	0	0	0	0	0	0	0	0	0	0	0	0	0	0	0	0	0	0	0	0	0.000	0.000	0.000	0.000	0.000	0.000	0.000	0.000	0.000	0.000	0.000	0.000	0.000	0.000	283	1076	2665	2205	2205	0.000	0.000	1912	753	0	0	1580	625	0	0	100	1	
3	7	6	03: N-07   LM00002405	lmo1075	12793	6431	100	812	713	338	46	46	4	97	95	0	1047	904	415	16	16	2	97	96	0	0	0	0	0	0	0	0	0	0	0	0	0	0	0	0	0	0	0	0	0	0	0	0	0	0	0.000	0.000	0.000	0.000	0.000	0.000	0.000	0.000	0.000	0.000	0.000	0.000	0.000	0.000	283	1076	1797	1555	1555	0.000	0.000	766	1031	0	0	667	888	0	0	100	1	
3	8	6	03: N-10   LM00002408	lmo1078	13043	6431	100	199	179	72	46	46	4	90	89	0	238	210	98	16	16	2	94	89	0	0	0	0	0	0	0	0	0	0	0	0	0	0	0	0	0	0	0	0	0	0	0	0	0	0	0.000	0.000	0.000	0.000	0.000	0.000	0.000	0.000	0.000	0.000	0.000	0.000	0.000	0.000	283	1076	375	327	327	0.000	0.000	153	222	0	0	133	194	0	0	100	1	
3	9	6	03: N-13   LM00002411	lmo1081	13293	6431	100	1945	1668	728	46	46	4	99	99	0	1380	1202	516	16	16	3	99	97	0	0	0	0	0	0	0	0	0	0	0	0	0	0	0	0	0	0	0	0	0	0	0	0	0	0	0.000	0.000	0.000	0.000	0.000	0.000	0.000	0.000	0.000	0.000	0.000	0.000	0.000	0.000	283	1076	3263	2808	2808	0.000	0.000	1899	1364	0	0	1622	1186	0	0	100	1	
3	10	6	03: N-16   LM00002414	lmo1084	13543	6431	100	1558	1287	672	46	46	4	100	100	0	1711	1362	749	15	16	3	99	95	0	0	0	0	0	0	0	0	0	0	0	0	0	0	0	0	0	0	0	0	0	0	0	0	0	0	0.000	0.000	0.000	0.000	0.000	0.000	0.000	0.000	0.000	0.000	0.000	0.000	0.000	0.000	283	1076	3208	2588	2588	0.000	0.000	1512	1696	0	0	1241	1347	0	0	100	1	
3	11	6	03: N-19   LM00002417	lmo1087	13793	6431	100	1328	1162	544	47	47	5	99	97	0	867	758	349	16	16	2	96	95	0	0	0	0	0	0	0	0	0	0	0	0	0	0	0	0	0	0	0	0	0	0	0	0	0	0	0.000	0.000	0.000	0.000	0.000	0.000	0.000	0.000	0.000	0.000	0.000	0.000	0.000	0.000	283	1076	2132	1857	1857	0.000	0.000	1281	851	0	0	1115	742	0	0	100	1	
3	12	6	03: N-22   LM00002420	lmo1090	14043	6431	100	384	353	164	46	46	4	95	92	0	218	203	95	15	15	2	97	95	0	0	0	0	0	0	0	0	0	0	0	0	0	0	0	0	0	0	0	0	0	0	0	0	0	0	0.000	0.000	0.000	0.000	0.000	0.000	0.000	0.000	0.000	0.000	0.000	0.000	0.000	0.000	283	1076	541	495	495	0.000	0.000	338	203	0	0	307	188	0	0	100	1	
3	13	6	04: B-01   EMPTY	EMPTY	14293	6431	100	46	47	5	46	46	5	14	4	0	17	19	7	15	15	2	46	35	0	0	0	0	0	0	0	0	0	0	0	0	0	0	0	0	0	0	0	0	0	0	0	0	0	0	0.000	0.000	0.000	0.000	0.000	0.000	0.000	0.000	0.000	0.000	0.000	0.000	0.000	0.000	283	1076	2	5	5	0.000	0.000	0	2	0	0	1	4	0	0	-75	1	
3	14	6	04: B-04   LM00000338	lmo1164	14543	6431	100	61	62	12	45	45	4	89	82	0	84	78	25	15	16	2	96	93	0	0	0	0	0	0	0	0	0	0	0	0	0	0	0	0	0	0	0	0	0	0	0	0	0	0	0.000	0.000	0.000	0.000	0.000	0.000	0.000	0.000	0.000	0.000	0.000	0.000	0.000	0.000	283	1076	85	80	80	0.000	0.000	16	69	0	0	17	63	0	0	100	1	
3	15	6	04: B-07   LM00001250	lmo1167	14793	6431	100	51	51	5	45	46	4	65	35	0	71	65	19	15	15	2	98	95	0	0	0	0	0	0	0	0	0	0	0	0	0	0	0	0	0	0	0	0	0	0	0	0	0	0	0.000	0.000	0.000	0.000	0.000	0.000	0.000	0.000	0.000	0.000	0.000	0.000	0.000	0.000	283	1076	62	56	56	0.000	0.000	6	56	0	0	6	50	0	0	100	1	
3	16	6	04: B-10   LM00001253	lmo1170	15043	6431	100	105	108	29	46	47	5	96	93	0	91	85	23	15	15	3	96	95	0	0	0	0	0	0	0	0	0	0	0	0	0	0	0	0	0	0	0	0	0	0	0	0	0	0	0.000	0.000	0.000	0.000	0.000	0.000	0.000	0.000	0.000	0.000	0.000	0.000	0.000	0.000	283	1076	135	132	132	0.000	0.000	59	76	0	0	62	70	0	0	100	1	
3	17	6	04: B-13   LM00001256	lmo1173	15293	6431	100	89	91	23	46	47	5	92	91	0	83	77	18	16	16	3	99	97	0	0	0	0	0	0	0	0	0	0	0	0	0	0	0	0	0	0	0	0	0	0	0	0	0	0	0.000	0.000	0.000	0.000	0.000	0.000	0.000	0.000	0.000	0.000	0.000	0.000	0.000	0.000	283	1076	110	106	106	0.000	0.000	43	67	0	0	45	61	0	0	100	1	
3	1	7	04: B-16   LM00000340	lmo1176	11293	6681	100	63	64	13	46	47	5	85	69	0	101	101	41	16	16	4	96	93	0	0	0	0	0	0	0	0	0	0	0	0	0	0	0	0	0	0	0	0	0	0	0	0	0	0	0.000	0.000	0.000	0.000	0.000	0.000	0.000	0.000	0.000	0.000	0.000	0.000	0.000	0.000	283	1076	102	103	103	0.000	0.000	17	85	0	0	18	85	0	0	100	1	
3	2	7	04: B-19   LM00000342	lmo1179	11543	6681	100	60	62	12	47	47	6	80	57	0	105	103	42	17	17	6	90	88	0	0	0	0	0	0	0	0	0	0	0	0	0	0	0	0	0	0	0	0	0	0	0	0	0	0	0.000	0.000	0.000	0.000	0.000	0.000	0.000	0.000	0.000	0.000	0.000	0.000	0.000	0.000	283	1076	101	101	101	0.000	0.000	13	88	0	0	15	86	0	0	100	1	
3	3	7	04: B-22   LM00000345	lmo1182	11793	6681	100	67	71	16	45	46	5	96	89	0	88	93	27	17	17	3	100	99	0	0	0	0	0	0	0	0	0	0	0	0	0	0	0	0	0	0	0	0	0	0	0	0	0	0	0.000	0.000	0.000	0.000	0.000	0.000	0.000	0.000	0.000	0.000	0.000	0.000	0.000	0.000	283	1076	93	102	102	0.000	0.000	22	71	0	0	26	76	0	0	100	1	
3	4	7	04: F-01   LM00000359	lmo1257	12043	6681	100	680	583	261	45	45	4	97	93	0	1368	1158	483	15	16	2	100	99	0	0	0	0	0	0	0	0	0	0	0	0	0	0	0	0	0	0	0	0	0	0	0	0	0	0	0.000	0.000	0.000	0.000	0.000	0.000	0.000	0.000	0.000	0.000	0.000	0.000	0.000	0.000	283	1076	1988	1681	1681	0.000	0.000	635	1353	0	0	538	1143	0	0	100	1	
3	5	7	04: F-04   LM00000362	lmo1260	12293	6681	100	172	154	68	46	46	5	87	80	0	142	123	57	15	15	2	92	89	0	0	0	0	0	0	0	0	0	0	0	0	0	0	0	0	0	0	0	0	0	0	0	0	0	0	0.000	0.000	0.000	0.000	0.000	0.000	0.000	0.000	0.000	0.000	0.000	0.000	0.000	0.000	283	1076	253	216	216	0.000	0.000	126	127	0	0	108	108	0	0	100	1	
3	6	7	04: F-07   LM00002478	lmo1263	12543	6681	100	67	68	14	45	46	5	91	81	0	80	72	28	16	16	2	91	87	0	0	0	0	0	0	0	0	0	0	0	0	0	0	0	0	0	0	0	0	0	0	0	0	0	0	0.000	0.000	0.000	0.000	0.000	0.000	0.000	0.000	0.000	0.000	0.000	0.000	0.000	0.000	283	1076	86	79	79	0.000	0.000	22	64	0	0	23	56	0	0	100	1	
3	7	7	04: F-10   LM00001303	lmo1266	12793	6681	100	142	138	50	47	47	4	90	89	0	85	81	28	16	16	2	94	91	0	0	0	0	0	0	0	0	0	0	0	0	0	0	0	0	0	0	0	0	0	0	0	0	0	0	0.000	0.000	0.000	0.000	0.000	0.000	0.000	0.000	0.000	0.000	0.000	0.000	0.000	0.000	283	1076	164	156	156	0.000	0.000	95	69	0	0	91	65	0	0	100	1	
3	8	7	04: F-13   LM00001304	lmo1269	13043	6681	100	687	575	292	46	46	5	94	88	0	418	346	173	16	17	3	94	91	0	0	0	0	0	0	0	0	0	0	0	0	0	0	0	0	0	0	0	0	0	0	0	0	0	0	0.000	0.000	0.000	0.000	0.000	0.000	0.000	0.000	0.000	0.000	0.000	0.000	0.000	0.000	283	1076	1043	859	859	0.000	0.000	641	402	0	0	529	330	0	0	100	1	
3	9	7	04: F-16   LM00001307	lmo1272	13293	6681	100	530	466	213	46	46	4	95	91	0	421	380	164	16	16	2	96	95	0	0	0	0	0	0	0	0	0	0	0	0	0	0	0	0	0	0	0	0	0	0	0	0	0	0	0.000	0.000	0.000	0.000	0.000	0.000	0.000	0.000	0.000	0.000	0.000	0.000	0.000	0.000	283	1076	889	784	784	0.000	0.000	484	405	0	0	420	364	0	0	100	1	
3	10	7	04: F-19   LM00001308	lmo1275	13543	6681	100	1234	952	594	46	46	5	90	86	0	287	237	142	15	16	2	89	87	0	0	0	0	0	0	0	0	0	0	0	0	0	0	0	0	0	0	0	0	0	0	0	0	0	0	0.000	0.000	0.000	0.000	0.000	0.000	0.000	0.000	0.000	0.000	0.000	0.000	0.000	0.000	283	1076	1460	1128	1128	0.000	0.000	1188	272	0	0	906	222	0	0	100	1	
3	11	7	04: F-22   LM00001310	lmo1278	13793	6681	100	1769	1514	747	46	47	4	98	96	0	1088	954	447	15	15	2	97	94	0	0	0	0	0	0	0	0	0	0	0	0	0	0	0	0	0	0	0	0	0	0	0	0	0	0	0.000	0.000	0.000	0.000	0.000	0.000	0.000	0.000	0.000	0.000	0.000	0.000	0.000	0.000	283	1076	2796	2407	2407	0.000	0.000	1723	1073	0	0	1468	939	0	0	100	1	
3	12	7	04: J-01   LM00001343	lmo1353	14043	6681	100	89	89	30	46	46	5	87	83	0	87	75	32	15	16	2	95	90	0	0	0	0	0	0	0	0	0	0	0	0	0	0	0	0	0	0	0	0	0	0	0	0	0	0	0.000	0.000	0.000	0.000	0.000	0.000	0.000	0.000	0.000	0.000	0.000	0.000	0.000	0.000	283	1076	115	103	103	0.000	0.000	43	72	0	0	43	60	0	0	100	1	
3	13	7	04: J-04   LM00001345	lmo1356	14293	6681	100	1603	1324	679	47	47	5	94	92	0	628	554	266	15	16	2	94	93	0	0	0	0	0	0	0	0	0	0	0	0	0	0	0	0	0	0	0	0	0	0	0	0	0	0	0.000	0.000	0.000	0.000	0.000	0.000	0.000	0.000	0.000	0.000	0.000	0.000	0.000	0.000	283	1076	2169	1816	1816	0.000	0.000	1556	613	0	0	1277	539	0	0	100	1	
3	14	7	04: J-07   LM00001347	lmo1359	14543	6681	100	1667	1394	721	46	46	5	98	93	0	1207	1005	498	15	15	2	94	93	0	0	0	0	0	0	0	0	0	0	0	0	0	0	0	0	0	0	0	0	0	0	0	0	0	0	0.000	0.000	0.000	0.000	0.000	0.000	0.000	0.000	0.000	0.000	0.000	0.000	0.000	0.000	283	1076	2813	2338	2338	0.000	0.000	1621	1192	0	0	1348	990	0	0	100	1	
3	15	7	04: J-10   LM00001350	lmo1362	14793	6681	100	1013	905	408	46	46	4	96	93	0	653	583	230	15	15	2	99	98	0	0	0	0	0	0	0	0	0	0	0	0	0	0	0	0	0	0	0	0	0	0	0	0	0	0	0.000	0.000	0.000	0.000	0.000	0.000	0.000	0.000	0.000	0.000	0.000	0.000	0.000	0.000	283	1076	1605	1427	1427	0.000	0.000	967	638	0	0	859	568	0	0	100	1	
3	16	7	04: J-13   LM00001352	lmo1365	15043	6681	100	159	153	47	46	46	4	97	95	0	135	130	39	14	14	2	100	99	0	0	0	0	0	0	0	0	0	0	0	0	0	0	0	0	0	0	0	0	0	0	0	0	0	0	0.000	0.000	0.000	0.000	0.000	0.000	0.000	0.000	0.000	0.000	0.000	0.000	0.000	0.000	283	1076	234	223	223	0.000	0.000	113	121	0	0	107	116	0	0	100	1	
3	17	7	04: J-16   LM00001355	lmo1368	15293	6681	100	873	759	357	46	46	5	100	94	0	236	215	87	15	15	3	98	95	0	0	0	0	0	0	0	0	0	0	0	0	0	0	0	0	0	0	0	0	0	0	0	0	0	0	0.000	0.000	0.000	0.000	0.000	0.000	0.000	0.000	0.000	0.000	0.000	0.000	0.000	0.000	283	1076	1048	913	913	0.000	0.000	827	221	0	0	713	200	0	0	100	1	
3	1	8	04: J-19   LM00001357	lmo1371	11293	6931	100	2622	2140	1246	47	48	4	93	91	0	1063	917	501	16	16	3	93	90	0	0	0	0	0	0	0	0	0	0	0	0	0	0	0	0	0	0	0	0	0	0	0	0	0	0	0.000	0.000	0.000	0.000	0.000	0.000	0.000	0.000	0.000	0.000	0.000	0.000	0.000	0.000	283	1076	3622	2994	2994	0.000	0.000	2575	1047	0	0	2093	901	0	0	100	1	
3	2	8	04: J-22   LM00000386	lmo1374	11543	6931	100	2963	2609	1215	47	48	6	98	95	0	2362	2142	907	16	17	4	99	98	0	0	0	0	0	0	0	0	0	0	0	0	0	0	0	0	0	0	0	0	0	0	0	0	0	0	0.000	0.000	0.000	0.000	0.000	0.000	0.000	0.000	0.000	0.000	0.000	0.000	0.000	0.000	283	1076	5262	4688	4688	0.000	0.000	2916	2346	0	0	2562	2126	0	0	100	1	
3	3	8	04: N-01   LM00001408	lmo1449	11793	6931	100	586	536	268	46	47	4	95	92	0	783	720	350	16	17	3	97	95	0	0	0	0	0	0	0	0	0	0	0	0	0	0	0	0	0	0	0	0	0	0	0	0	0	0	0.000	0.000	0.000	0.000	0.000	0.000	0.000	0.000	0.000	0.000	0.000	0.000	0.000	0.000	283	1076	1307	1194	1194	0.000	0.000	540	767	0	0	490	704	0	0	100	1	
3	4	8	04: N-04   LM00001409	lmo1452	12043	6931	100	515	444	211	45	45	4	98	93	0	304	271	122	15	15	2	98	95	0	0	0	0	0	0	0	0	0	0	0	0	0	0	0	0	0	0	0	0	0	0	0	0	0	0	0.000	0.000	0.000	0.000	0.000	0.000	0.000	0.000	0.000	0.000	0.000	0.000	0.000	0.000	283	1076	759	655	655	0.000	0.000	470	289	0	0	399	256	0	0	100	1	
3	5	8	04: N-07   LM00001410	lmo1455	12293	6931	100	55	57	9	46	46	4	72	53	0	85	74	30	16	16	2	91	87	0	0	0	0	0	0	0	0	0	0	0	0	0	0	0	0	0	0	0	0	0	0	0	0	0	0	0.000	0.000	0.000	0.000	0.000	0.000	0.000	0.000	0.000	0.000	0.000	0.000	0.000	0.000	283	1076	78	69	69	0.000	0.000	9	69	0	0	11	58	0	0	100	1	
3	6	8	04: N-10   LM00001412	lmo1458	12543	6931	100	980	862	428	45	45	4	95	94	0	612	553	248	16	16	2	96	94	0	0	0	0	0	0	0	0	0	0	0	0	0	0	0	0	0	0	0	0	0	0	0	0	0	0	0.000	0.000	0.000	0.000	0.000	0.000	0.000	0.000	0.000	0.000	0.000	0.000	0.000	0.000	283	1076	1531	1354	1354	0.000	0.000	935	596	0	0	817	537	0	0	100	1	
3	7	8	04: N-13   LM00002520	lmo1461	12793	6931	100	50	51	6	46	47	5	49	19	0	70	67	19	16	16	3	97	94	0	0	0	0	0	0	0	0	0	0	0	0	0	0	0	0	0	0	0	0	0	0	0	0	0	0	0.000	0.000	0.000	0.000	0.000	0.000	0.000	0.000	0.000	0.000	0.000	0.000	0.000	0.000	283	1076	58	56	56	0.000	0.000	4	54	0	0	5	51	0	0	100	1	
3	8	8	04: N-16   LM00001416	lmo1464	13043	6931	100	386	328	197	45	46	4	91	86	0	237	193	117	16	16	3	90	84	0	0	0	0	0	0	0	0	0	0	0	0	0	0	0	0	0	0	0	0	0	0	0	0	0	0	0.000	0.000	0.000	0.000	0.000	0.000	0.000	0.000	0.000	0.000	0.000	0.000	0.000	0.000	283	1076	562	460	460	0.000	0.000	341	221	0	0	283	177	0	0	100	1	
3	9	8	04: N-19   LM00001419	lmo1467	13293	6931	100	609	537	242	46	46	4	94	93	0	347	312	130	16	16	2	97	96	0	0	0	0	0	0	0	0	0	0	0	0	0	0	0	0	0	0	0	0	0	0	0	0	0	0	0.000	0.000	0.000	0.000	0.000	0.000	0.000	0.000	0.000	0.000	0.000	0.000	0.000	0.000	283	1076	894	787	787	0.000	0.000	563	331	0	0	491	296	0	0	100	1	
3	10	8	04: N-22   LM00000406	lmo1470	13543	6931	100	1183	992	558	45	46	4	95	92	0	672	567	306	16	16	2	95	93	0	0	0	0	0	0	0	0	0	0	0	0	0	0	0	0	0	0	0	0	0	0	0	0	0	0	0.000	0.000	0.000	0.000	0.000	0.000	0.000	0.000	0.000	0.000	0.000	0.000	0.000	0.000	283	1076	1794	1498	1498	0.000	0.000	1138	656	0	0	947	551	0	0	100	1	
3	11	8	05: B-01   EMPTY	EMPTY	13793	6931	100	46	47	4	46	46	4	15	5	0	16	17	4	15	16	3	31	23	0	0	0	0	0	0	0	0	0	0	0	0	0	0	0	0	0	0	0	0	0	0	0	0	0	0	0.000	0.000	0.000	0.000	0.000	0.000	0.000	0.000	0.000	0.000	0.000	0.000	0.000	0.000	283	1076	1	3	3	0.000	0.000	0	1	0	0	1	2	0	0	-75	1	
3	12	8	05: B-04   LM00001459	lmo1544	14043	6931	100	471	392	217	45	46	4	92	85	0	192	166	81	15	15	2	91	87	0	0	0	0	0	0	0	0	0	0	0	0	0	0	0	0	0	0	0	0	0	0	0	0	0	0	0.000	0.000	0.000	0.000	0.000	0.000	0.000	0.000	0.000	0.000	0.000	0.000	0.000	0.000	283	1076	603	498	498	0.000	0.000	426	177	0	0	347	151	0	0	100	1	
3	13	8	05: B-07   LM00000428	lmo1547	14293	6931	100	957	782	405	47	47	4	92	89	0	477	392	208	15	15	2	90	87	0	0	0	0	0	0	0	0	0	0	0	0	0	0	0	0	0	0	0	0	0	0	0	0	0	0	0.000	0.000	0.000	0.000	0.000	0.000	0.000	0.000	0.000	0.000	0.000	0.000	0.000	0.000	283	1076	1372	1112	1112	0.000	0.000	910	462	0	0	735	377	0	0	100	1	
3	14	8	05: B-10   LM00002537	lmo1550	14543	6931	100	53	54	8	46	46	5	63	39	0	74	67	25	15	15	2	95	93	0	0	0	0	0	0	0	0	0	0	0	0	0	0	0	0	0	0	0	0	0	0	0	0	0	0	0.000	0.000	0.000	0.000	0.000	0.000	0.000	0.000	0.000	0.000	0.000	0.000	0.000	0.000	283	1076	66	60	60	0.000	0.000	7	59	0	0	8	52	0	0	100	1	
3	15	8	05: B-13   LM00001462	lmo1553	14793	6931	100	1049	899	491	47	47	5	92	88	0	620	555	281	15	15	2	94	90	0	0	0	0	0	0	0	0	0	0	0	0	0	0	0	0	0	0	0	0	0	0	0	0	0	0	0.000	0.000	0.000	0.000	0.000	0.000	0.000	0.000	0.000	0.000	0.000	0.000	0.000	0.000	283	1076	1607	1392	1392	0.000	0.000	1002	605	0	0	852	540	0	0	100	1	
3	16	8	05: B-16   LM00001464	lmo1556	15043	6931	100	326	291	146	46	46	4	90	88	0	128	116	53	15	15	2	89	87	0	0	0	0	0	0	0	0	0	0	0	0	0	0	0	0	0	0	0	0	0	0	0	0	0	0	0.000	0.000	0.000	0.000	0.000	0.000	0.000	0.000	0.000	0.000	0.000	0.000	0.000	0.000	283	1076	393	346	346	0.000	0.000	280	113	0	0	245	101	0	0	100	1	
3	17	8	05: B-19   LM00000431	lmo1559	15293	6931	100	602	494	281	45	46	4	88	85	0	918	735	419	15	15	3	87	85	0	0	0	0	0	0	0	0	0	0	0	0	0	0	0	0	0	0	0	0	0	0	0	0	0	0	0.000	0.000	0.000	0.000	0.000	0.000	0.000	0.000	0.000	0.000	0.000	0.000	0.000	0.000	283	1076	1460	1169	1169	0.000	0.000	557	903	0	0	449	720	0	0	100	1	
3	1	9	05: B-22   LM00000433	lmo1562	11293	7181	100	884	717	441	47	47	5	84	82	0	490	412	247	16	16	3	92	91	0	0	0	0	0	0	0	0	0	0	0	0	0	0	0	0	0	0	0	0	0	0	0	0	0	0	0.000	0.000	0.000	0.000	0.000	0.000	0.000	0.000	0.000	0.000	0.000	0.000	0.000	0.000	283	1076	1311	1066	1066	0.000	0.000	837	474	0	0	670	396	0	0	100	1	
3	2	9	05: F-01   LM00001511	lmo1637	11543	7181	100	1315	1052	611	47	47	5	91	87	0	1247	1006	567	16	17	3	91	88	0	0	0	0	0	0	0	0	0	0	0	0	0	0	0	0	0	0	0	0	0	0	0	0	0	0	0.000	0.000	0.000	0.000	0.000	0.000	0.000	0.000	0.000	0.000	0.000	0.000	0.000	0.000	283	1076	2499	1995	1995	0.000	0.000	1268	1231	0	0	1005	990	0	0	100	1	
3	3	9	05: F-04   LM00002555	lmo1640	11793	7181	100	130	124	40	46	46	5	94	89	0	131	123	50	16	16	3	95	92	0	0	0	0	0	0	0	0	0	0	0	0	0	0	0	0	0	0	0	0	0	0	0	0	0	0	0.000	0.000	0.000	0.000	0.000	0.000	0.000	0.000	0.000	0.000	0.000	0.000	0.000	0.000	283	1076	199	185	185	0.000	0.000	84	115	0	0	78	107	0	0	100	1	
3	4	9	05: F-07   LM00001515	lmo1643	12043	7181	100	564	482	282	46	46	4	90	85	0	412	326	186	15	16	3	91	87	0	0	0	0	0	0	0	0	0	0	0	0	0	0	0	0	0	0	0	0	0	0	0	0	0	0	0.000	0.000	0.000	0.000	0.000	0.000	0.000	0.000	0.000	0.000	0.000	0.000	0.000	0.000	283	1076	915	747	747	0.000	0.000	518	397	0	0	436	311	0	0	100	1	
3	5	9	05: F-10   LM00001518	lmo1646	12293	7181	100	143	137	62	45	46	5	92	86	0	149	129	64	15	15	2	91	84	0	0	0	0	0	0	0	0	0	0	0	0	0	0	0	0	0	0	0	0	0	0	0	0	0	0	0.000	0.000	0.000	0.000	0.000	0.000	0.000	0.000	0.000	0.000	0.000	0.000	0.000	0.000	283	1076	232	206	206	0.000	0.000	98	134	0	0	92	114	0	0	100	1	
3	6	9	05: F-13   LM00001519	lmo1649	12543	7181	100	2539	2091	1124	45	46	5	97	93	0	2742	2242	1174	16	16	2	93	92	0	0	0	0	0	0	0	0	0	0	0	0	0	0	0	0	0	0	0	0	0	0	0	0	0	0	0.000	0.000	0.000	0.000	0.000	0.000	0.000	0.000	0.000	0.000	0.000	0.000	0.000	0.000	283	1076	5220	4272	4272	0.000	0.000	2494	2726	0	0	2046	2226	0	0	100	1	
3	7	9	05: F-16   LM00001521	lmo1652	12793	7181	100	388	330	166	46	46	5	93	89	0	184	157	76	15	16	2	89	88	0	0	0	0	0	0	0	0	0	0	0	0	0	0	0	0	0	0	0	0	0	0	0	0	0	0	0.000	0.000	0.000	0.000	0.000	0.000	0.000	0.000	0.000	0.000	0.000	0.000	0.000	0.000	283	1076	511	426	426	0.000	0.000	342	169	0	0	284	142	0	0	100	1	
3	8	9	05: F-19   LM00001522	lmo1655	13043	7181	100	48	49	5	46	46	5	29	6	0	65	57	22	16	17	2	86	83	0	0	0	0	0	0	0	0	0	0	0	0	0	0	0	0	0	0	0	0	0	0	0	0	0	0	0.000	0.000	0.000	0.000	0.000	0.000	0.000	0.000	0.000	0.000	0.000	0.000	0.000	0.000	283	1076	51	44	44	0.000	0.000	2	49	0	0	3	41	0	0	100	1	
3	9	9	05: F-22   LM00000453	lmo1658	13293	7181	100	7307	5896	3131	46	46	5	99	96	0	7607	6361	3189	16	16	2	96	94	0	0	0	0	0	0	0	0	0	0	0	0	0	0	0	0	0	0	0	0	0	0	0	0	0	0	0.000	0.000	0.000	0.000	0.000	0.000	0.000	0.000	0.000	0.000	0.000	0.000	0.000	0.000	283	1076	14852	12195	12195	0.000	0.000	7261	7591	0	0	5850	6345	0	0	100	1	
3	10	9	05: J-01   LM00001566	lmo1733	13543	7181	100	498	413	201	46	46	4	95	91	0	261	227	109	16	16	2	96	92	0	0	0	0	0	0	0	0	0	0	0	0	0	0	0	0	0	0	0	0	0	0	0	0	0	0	0.000	0.000	0.000	0.000	0.000	0.000	0.000	0.000	0.000	0.000	0.000	0.000	0.000	0.000	283	1076	697	578	578	0.000	0.000	452	245	0	0	367	211	0	0	100	1	
3	11	9	05: J-04   LM00001569	lmo1736	13793	7181	100	202	189	81	45	46	4	94	89	0	164	148	65	15	16	3	94	90	0	0	0	0	0	0	0	0	0	0	0	0	0	0	0	0	0	0	0	0	0	0	0	0	0	0	0.000	0.000	0.000	0.000	0.000	0.000	0.000	0.000	0.000	0.000	0.000	0.000	0.000	0.000	283	1076	306	277	277	0.000	0.000	157	149	0	0	144	133	0	0	100	1	
3	12	9	05: J-07   LM00001571	lmo1739	14043	7181	100	51	52	7	45	45	5	53	24	0	65	59	17	15	15	2	98	94	0	0	0	0	0	0	0	0	0	0	0	0	0	0	0	0	0	0	0	0	0	0	0	0	0	0	0.000	0.000	0.000	0.000	0.000	0.000	0.000	0.000	0.000	0.000	0.000	0.000	0.000	0.000	283	1076	56	51	51	0.000	0.000	6	50	0	0	7	44	0	0	100	1	
3	13	9	05: J-10   LM00001573	lmo1742	14293	7181	100	607	494	283	46	47	5	92	87	0	258	222	129	15	15	2	88	84	0	0	0	0	0	0	0	0	0	0	0	0	0	0	0	0	0	0	0	0	0	0	0	0	0	0	0.000	0.000	0.000	0.000	0.000	0.000	0.000	0.000	0.000	0.000	0.000	0.000	0.000	0.000	283	1076	804	655	655	0.000	0.000	561	243	0	0	448	207	0	0	100	1	
3	14	9	05: J-13   LM00001575	lmo1745	14543	7181	100	433	372	177	45	45	4	91	88	0	221	190	93	15	15	2	93	89	0	0	0	0	0	0	0	0	0	0	0	0	0	0	0	0	0	0	0	0	0	0	0	0	0	0	0.000	0.000	0.000	0.000	0.000	0.000	0.000	0.000	0.000	0.000	0.000	0.000	0.000	0.000	283	1076	594	502	502	0.000	0.000	388	206	0	0	327	175	0	0	100	1	
3	15	9	05: J-16   LM00002575	lmo1748	14793	7181	100	192	181	57	49	58	24	97	85	0	120	111	43	15	16	2	95	93	0	0	0	0	0	0	0	0	0	0	0	0	0	0	0	0	0	0	0	0	0	0	0	0	0	0	0.000	0.000	0.000	0.000	0.000	0.000	0.000	0.000	0.000	0.000	0.000	0.000	0.000	0.000	283	1076	248	228	228	0.000	0.000	143	105	0	0	132	96	0	0	100	1	
3	16	9	05: J-19   LM00001578	lmo1751	15043	7181	100	775	702	260	49	57	22	98	94	0	469	422	157	15	16	2	98	98	0	0	0	0	0	0	0	0	0	0	0	0	0	0	0	0	0	0	0	0	0	0	0	0	0	0	0.000	0.000	0.000	0.000	0.000	0.000	0.000	0.000	0.000	0.000	0.000	0.000	0.000	0.000	283	1076	1180	1060	1060	0.000	0.000	726	454	0	0	653	407	0	0	100	1	
3	17	9	05: J-22   LM00000475	lmo1754	15293	7181	100	974	844	388	46	46	5	98	93	0	821	758	332	15	15	2	96	95	0	0	0	0	0	0	0	0	0	0	0	0	0	0	0	0	0	0	0	0	0	0	0	0	0	0	0.000	0.000	0.000	0.000	0.000	0.000	0.000	0.000	0.000	0.000	0.000	0.000	0.000	0.000	283	1076	1734	1541	1541	0.000	0.000	928	806	0	0	798	743	0	0	100	1	
3	1	10	05: N-01   LM00001624	lmo1829	11293	7431	100	158	145	48	46	47	5	95	92	0	143	132	53	16	16	3	98	95	0	0	0	0	0	0	0	0	0	0	0	0	0	0	0	0	0	0	0	0	0	0	0	0	0	0	0.000	0.000	0.000	0.000	0.000	0.000	0.000	0.000	0.000	0.000	0.000	0.000	0.000	0.000	283	1076	239	215	215	0.000	0.000	112	127	0	0	99	116	0	0	100	1	
3	2	10	05: N-04   LM00001626	lmo1832	11543	7431	100	1036	907	438	45	46	5	96	94	0	280	264	101	16	16	3	97	95	0	0	0	0	0	0	0	0	0	0	0	0	0	0	0	0	0	0	0	0	0	0	0	0	0	0	0.000	0.000	0.000	0.000	0.000	0.000	0.000	0.000	0.000	0.000	0.000	0.000	0.000	0.000	283	1076	1255	1110	1110	0.000	0.000	991	264	0	0	862	248	0	0	100	1	
3	3	10	05: N-07   LM00001629	lmo1835	11793	7431	100	775	632	367	45	46	5	93	86	0	258	219	122	16	16	3	86	83	0	0	0	0	0	0	0	0	0	0	0	0	0	0	0	0	0	0	0	0	0	0	0	0	0	0	0.000	0.000	0.000	0.000	0.000	0.000	0.000	0.000	0.000	0.000	0.000	0.000	0.000	0.000	283	1076	972	790	790	0.000	0.000	730	242	0	0	587	203	0	0	100	1	
3	4	10	05: N-10   LM00001632	lmo1838	12043	7431	100	50	52	8	45	45	4	57	35	0	37	36	19	15	15	3	73	66	0	0	0	0	0	0	0	0	0	0	0	0	0	0	0	0	0	0	0	0	0	0	0	0	0	0	0.000	0.000	0.000	0.000	0.000	0.000	0.000	0.000	0.000	0.000	0.000	0.000	0.000	0.000	283	1076	27	28	28	0.000	0.000	5	22	0	0	7	21	0	0	100	1	
3	5	10	05: N-13   LM00002586	lmo1841	12293	7431	100	54	54	7	45	45	5	77	50	0	90	82	28	15	15	2	96	93	0	0	0	0	0	0	0	0	0	0	0	0	0	0	0	0	0	0	0	0	0	0	0	0	0	0	0.000	0.000	0.000	0.000	0.000	0.000	0.000	0.000	0.000	0.000	0.000	0.000	0.000	0.000	283	1076	84	76	76	0.000	0.000	9	75	0	0	9	67	0	0	100	1	
3	6	10	05: N-16   LM00000500	lmo1844	12543	7431	100	466	415	203	45	45	4	94	91	0	245	216	106	16	16	2	90	89	0	0	0	0	0	0	0	0	0	0	0	0	0	0	0	0	0	0	0	0	0	0	0	0	0	0	0.000	0.000	0.000	0.000	0.000	0.000	0.000	0.000	0.000	0.000	0.000	0.000	0.000	0.000	283	1076	650	570	570	0.000	0.000	421	229	0	0	370	200	0	0	100	1	
3	7	10	05: N-19   LM00001635	lmo1847	12793	7431	100	1365	1142	577	45	46	4	93	92	0	789	687	347	16	16	2	96	95	0	0	0	0	0	0	0	0	0	0	0	0	0	0	0	0	0	0	0	0	0	0	0	0	0	0	0.000	0.000	0.000	0.000	0.000	0.000	0.000	0.000	0.000	0.000	0.000	0.000	0.000	0.000	283	1076	2093	1768	1768	0.000	0.000	1320	773	0	0	1097	671	0	0	100	1	
3	8	10	05: N-22   LM00001637	lmo1850	13043	7431	100	642	549	258	45	45	4	97	95	0	493	424	205	16	16	2	93	92	0	0	0	0	0	0	0	0	0	0	0	0	0	0	0	0	0	0	0	0	0	0	0	0	0	0	0.000	0.000	0.000	0.000	0.000	0.000	0.000	0.000	0.000	0.000	0.000	0.000	0.000	0.000	283	1076	1074	912	912	0.000	0.000	597	477	0	0	504	408	0	0	100	1	
3	9	10	06: B-01   EMPTY	EMPTY	13293	7431	100	45	46	4	46	46	4	11	2	0	18	19	4	16	16	2	46	32	0	0	0	0	0	0	0	0	0	0	0	0	0	0	0	0	0	0	0	0	0	0	0	0	0	0	0.000	0.000	0.000	0.000	0.000	0.000	0.000	0.000	0.000	0.000	0.000	0.000	0.000	0.000	283	1076	1	3	3	0.000	0.000	-1	2	0	0	0	3	0	0	-75	1	
3	10	10	06: B-04   LM00001681	lmo1924	13543	7431	100	527	457	250	45	46	4	89	88	0	315	266	141	15	16	2	94	92	0	0	0	0	0	0	0	0	0	0	0	0	0	0	0	0	0	0	0	0	0	0	0	0	0	0	0.000	0.000	0.000	0.000	0.000	0.000	0.000	0.000	0.000	0.000	0.000	0.000	0.000	0.000	283	1076	782	663	663	0.000	0.000	482	300	0	0	412	251	0	0	100	1	
3	11	10	06: B-07   LM00001684	lmo1927	13793	7431	100	682	585	352	44	45	5	92	84	0	417	336	194	15	16	2	88	86	0	0	0	0	0	0	0	0	0	0	0	0	0	0	0	0	0	0	0	0	0	0	0	0	0	0	0.000	0.000	0.000	0.000	0.000	0.000	0.000	0.000	0.000	0.000	0.000	0.000	0.000	0.000	283	1076	1040	862	862	0.000	0.000	638	402	0	0	541	321	0	0	100	1	
3	12	10	06: B-10   LM00001686	lmo1930	14043	7431	100	2234	1814	1007	45	45	4	96	93	0	419	344	167	15	15	2	94	92	0	0	0	0	0	0	0	0	0	0	0	0	0	0	0	0	0	0	0	0	0	0	0	0	0	0	0.000	0.000	0.000	0.000	0.000	0.000	0.000	0.000	0.000	0.000	0.000	0.000	0.000	0.000	283	1076	2593	2098	2098	0.000	0.000	2189	404	0	0	1769	329	0	0	100	1	
3	13	10	06: B-13   LM00001688	lmo1933	14293	7431	100	656	542	330	46	46	4	88	85	0	334	269	159	15	16	2	89	86	0	0	0	0	0	0	0	0	0	0	0	0	0	0	0	0	0	0	0	0	0	0	0	0	0	0	0.000	0.000	0.000	0.000	0.000	0.000	0.000	0.000	0.000	0.000	0.000	0.000	0.000	0.000	283	1076	929	750	750	0.000	0.000	610	319	0	0	496	254	0	0	100	1	
3	14	10	06: B-16   LM00000519	lmo1936	14543	7431	100	1080	917	433	46	47	4	97	94	0	992	890	389	15	15	2	98	97	0	0	0	0	0	0	0	0	0	0	0	0	0	0	0	0	0	0	0	0	0	0	0	0	0	0	0.000	0.000	0.000	0.000	0.000	0.000	0.000	0.000	0.000	0.000	0.000	0.000	0.000	0.000	283	1076	2011	1746	1746	0.000	0.000	1034	977	0	0	871	875	0	0	100	1	
3	15	10	06: B-19   LM00002602	lmo1939	14793	7431	100	56	55	9	46	46	4	69	56	0	71	61	26	15	16	2	86	83	0	0	0	0	0	0	0	0	0	0	0	0	0	0	0	0	0	0	0	0	0	0	0	0	0	0	0.000	0.000	0.000	0.000	0.000	0.000	0.000	0.000	0.000	0.000	0.000	0.000	0.000	0.000	283	1076	66	55	55	0.000	0.000	10	56	0	0	9	46	0	0	100	1	
3	16	10	06: B-22   LM00002603	lmo1942	15043	7431	100	125	110	43	45	45	4	87	78	0	94	81	44	14	14	2	81	78	0	0	0	0	0	0	0	0	0	0	0	0	0	0	0	0	0	0	0	0	0	0	0	0	0	0	0.000	0.000	0.000	0.000	0.000	0.000	0.000	0.000	0.000	0.000	0.000	0.000	0.000	0.000	283	1076	160	132	132	0.000	0.000	80	80	0	0	65	67	0	0	100	1	
3	17	10	06: F-01   LM00001733	lmo2017	15293	7431	100	444	374	208	45	45	4	90	87	0	296	243	133	15	15	2	93	88	0	0	0	0	0	0	0	0	0	0	0	0	0	0	0	0	0	0	0	0	0	0	0	0	0	0	0.000	0.000	0.000	0.000	0.000	0.000	0.000	0.000	0.000	0.000	0.000	0.000	0.000	0.000	283	1076	680	557	557	0.000	0.000	399	281	0	0	329	228	0	0	100	1	
3	1	11	06: F-04   LM00000541	lmo2020	11293	7681	100	596	530	241	46	47	5	96	90	0	302	272	107	16	16	4	96	93	0	0	0	0	0	0	0	0	0	0	0	0	0	0	0	0	0	0	0	0	0	0	0	0	0	0	0.000	0.000	0.000	0.000	0.000	0.000	0.000	0.000	0.000	0.000	0.000	0.000	0.000	0.000	283	1076	836	740	740	0.000	0.000	550	286	0	0	484	256	0	0	100	1	
3	2	11	06: F-07   LM00001735	lmo2023	11543	7681	100	51	52	6	46	46	5	54	28	0	84	76	33	16	16	2	88	83	0	0	0	0	0	0	0	0	0	0	0	0	0	0	0	0	0	0	0	0	0	0	0	0	0	0	0.000	0.000	0.000	0.000	0.000	0.000	0.000	0.000	0.000	0.000	0.000	0.000	0.000	0.000	283	1076	73	66	66	0.000	0.000	5	68	0	0	6	60	0	0	100	1	
3	3	11	06: F-10   LM00002619	lmo2026	11793	7681	100	50	50	5	45	46	4	58	21	0	89	87	26	16	16	2	97	95	0	0	0	0	0	0	0	0	0	0	0	0	0	0	0	0	0	0	0	0	0	0	0	0	0	0	0.000	0.000	0.000	0.000	0.000	0.000	0.000	0.000	0.000	0.000	0.000	0.000	0.000	0.000	283	1076	78	76	76	0.000	0.000	5	73	0	0	5	71	0	0	100	1	
3	4	11	06: F-13   LM00000542	lmo2029	12043	7681	100	561	476	223	45	45	4	93	92	0	873	774	380	15	15	2	96	94	0	0	0	0	0	0	0	0	0	0	0	0	0	0	0	0	0	0	0	0	0	0	0	0	0	0	0.000	0.000	0.000	0.000	0.000	0.000	0.000	0.000	0.000	0.000	0.000	0.000	0.000	0.000	283	1076	1374	1190	1190	0.000	0.000	516	858	0	0	431	759	0	0	100	1	
3	5	11	06: F-16   LM00000544	lmo2032	12293	7681	100	2468	2015	1141	45	46	5	94	92	0	899	738	394	15	15	2	93	90	0	0	0	0	0	0	0	0	0	0	0	0	0	0	0	0	0	0	0	0	0	0	0	0	0	0	0.000	0.000	0.000	0.000	0.000	0.000	0.000	0.000	0.000	0.000	0.000	0.000	0.000	0.000	283	1076	3307	2693	2693	0.000	0.000	2423	884	0	0	1970	723	0	0	100	1	
3	6	11	06: F-19   LM00001741	lmo2035	12543	7681	100	612	519	316	45	45	4	89	83	0	430	363	229	15	15	2	85	83	0	0	0	0	0	0	0	0	0	0	0	0	0	0	0	0	0	0	0	0	0	0	0	0	0	0	0.000	0.000	0.000	0.000	0.000	0.000	0.000	0.000	0.000	0.000	0.000	0.000	0.000	0.000	283	1076	982	822	822	0.000	0.000	567	415	0	0	474	348	0	0	100	1	
3	7	11	06: F-22   LM00001744	lmo2038	12793	7681	100	492	418	221	46	46	5	87	86	0	271	232	117	15	16	2	93	91	0	0	0	0	0	0	0	0	0	0	0	0	0	0	0	0	0	0	0	0	0	0	0	0	0	0	0.000	0.000	0.000	0.000	0.000	0.000	0.000	0.000	0.000	0.000	0.000	0.000	0.000	0.000	283	1076	702	589	589	0.000	0.000	446	256	0	0	372	217	0	0	100	1	
3	8	11	06: J-01   LM00001786	lmo2113	13043	7681	100	776	623	370	45	46	4	88	85	0	340	268	153	16	16	2	87	84	0	0	0	0	0	0	0	0	0	0	0	0	0	0	0	0	0	0	0	0	0	0	0	0	0	0	0.000	0.000	0.000	0.000	0.000	0.000	0.000	0.000	0.000	0.000	0.000	0.000	0.000	0.000	283	1076	1055	830	830	0.000	0.000	731	324	0	0	578	252	0	0	100	1	
3	9	11	06: J-04   LM00002635	lmo2116	13293	7681	100	149	139	58	46	46	5	91	86	0	102	93	43	15	16	3	92	87	0	0	0	0	0	0	0	0	0	0	0	0	0	0	0	0	0	0	0	0	0	0	0	0	0	0	0.000	0.000	0.000	0.000	0.000	0.000	0.000	0.000	0.000	0.000	0.000	0.000	0.000	0.000	283	1076	190	171	171	0.000	0.000	103	87	0	0	93	78	0	0	100	1	
3	10	11	06: J-07   LM00001790	lmo2119	13543	7681	100	1106	923	527	45	45	4	94	89	0	320	278	150	16	16	2	90	87	0	0	0	0	0	0	0	0	0	0	0	0	0	0	0	0	0	0	0	0	0	0	0	0	0	0	0.000	0.000	0.000	0.000	0.000	0.000	0.000	0.000	0.000	0.000	0.000	0.000	0.000	0.000	283	1076	1365	1140	1140	0.000	0.000	1061	304	0	0	878	262	0	0	100	1	
3	11	11	06: J-10   LM00000565	lmo2122	13793	7681	100	77	78	21	45	45	5	89	81	0	74	66	26	15	16	2	92	88	0	0	0	0	0	0	0	0	0	0	0	0	0	0	0	0	0	0	0	0	0	0	0	0	0	0	0.000	0.000	0.000	0.000	0.000	0.000	0.000	0.000	0.000	0.000	0.000	0.000	0.000	0.000	283	1076	91	84	84	0.000	0.000	32	59	0	0	33	51	0	0	100	1	
3	12	11	06: J-13   LM00000567	lmo2125	14043	7681	100	85	85	30	46	46	4	80	77	0	123	109	63	15	16	2	88	82	0	0	0	0	0	0	0	0	0	0	0	0	0	0	0	0	0	0	0	0	0	0	0	0	0	0	0.000	0.000	0.000	0.000	0.000	0.000	0.000	0.000	0.000	0.000	0.000	0.000	0.000	0.000	283	1076	147	133	133	0.000	0.000	39	108	0	0	39	94	0	0	100	1	
3	13	11	06: J-16   LM00001793	lmo2128	14293	7681	100	123	120	45	46	47	5	86	84	0	87	78	31	16	16	2	90	89	0	0	0	0	0	0	0	0	0	0	0	0	0	0	0	0	0	0	0	0	0	0	0	0	0	0	0.000	0.000	0.000	0.000	0.000	0.000	0.000	0.000	0.000	0.000	0.000	0.000	0.000	0.000	283	1076	148	136	136	0.000	0.000	77	71	0	0	74	62	0	0	100	1	
3	14	11	06: J-19   LM00001796	lmo2131	14543	7681	100	62	63	12	46	47	5	81	68	0	71	62	25	16	16	2	91	84	0	0	0	0	0	0	0	0	0	0	0	0	0	0	0	0	0	0	0	0	0	0	0	0	0	0	0.000	0.000	0.000	0.000	0.000	0.000	0.000	0.000	0.000	0.000	0.000	0.000	0.000	0.000	283	1076	71	63	63	0.000	0.000	16	55	0	0	17	46	0	0	100	1	
3	15	11	06: J-22   LM00001798	lmo2134	14793	7681	100	53	55	9	46	47	4	65	40	0	65	57	23	16	16	3	86	83	0	0	0	0	0	0	0	0	0	0	0	0	0	0	0	0	0	0	0	0	0	0	0	0	0	0	0.000	0.000	0.000	0.000	0.000	0.000	0.000	0.000	0.000	0.000	0.000	0.000	0.000	0.000	283	1076	56	50	50	0.000	0.000	7	49	0	0	9	41	0	0	100	1	
3	16	11	06: N-01   LM00000597	lmo2209	15043	7681	100	274	247	105	46	46	4	94	93	0	103	97	35	15	15	2	97	95	0	0	0	0	0	0	0	0	0	0	0	0	0	0	0	0	0	0	0	0	0	0	0	0	0	0	0.000	0.000	0.000	0.000	0.000	0.000	0.000	0.000	0.000	0.000	0.000	0.000	0.000	0.000	283	1076	316	283	283	0.000	0.000	228	88	0	0	201	82	0	0	100	1	
3	17	11	06: N-04   LM00001832	lmo2212	15293	7681	100	1520	1204	772	45	46	4	93	90	0	820	656	411	15	15	3	85	84	0	0	0	0	0	0	0	0	0	0	0	0	0	0	0	0	0	0	0	0	0	0	0	0	0	0	0.000	0.000	0.000	0.000	0.000	0.000	0.000	0.000	0.000	0.000	0.000	0.000	0.000	0.000	283	1076	2280	1800	1800	0.000	0.000	1475	805	0	0	1159	641	0	0	100	1	
3	1	12	06: N-07   LM00001834	lmo2215	11293	7931	100	324	298	149	47	47	5	92	88	0	152	142	67	16	16	3	90	88	0	0	0	0	0	0	0	0	0	0	0	0	0	0	0	0	0	0	0	0	0	0	0	0	0	0	0.000	0.000	0.000	0.000	0.000	0.000	0.000	0.000	0.000	0.000	0.000	0.000	0.000	0.000	283	1076	413	377	377	0.000	0.000	277	136	0	0	251	126	0	0	100	1	
3	2	12	06: N-10   LM00001836	lmo2218	11543	7931	100	117	106	38	46	47	5	85	80	0	144	126	61	16	16	3	86	84	0	0	0	0	0	0	0	0	0	0	0	0	0	0	0	0	0	0	0	0	0	0	0	0	0	0	0.000	0.000	0.000	0.000	0.000	0.000	0.000	0.000	0.000	0.000	0.000	0.000	0.000	0.000	283	1076	199	170	170	0.000	0.000	71	128	0	0	60	110	0	0	100	1	
3	3	12	06: N-13   LM00002652	lmo2221	11793	7931	100	323	282	139	45	45	5	94	87	0	295	263	126	16	16	3	93	91	0	0	0	0	0	0	0	0	0	0	0	0	0	0	0	0	0	0	0	0	0	0	0	0	0	0	0.000	0.000	0.000	0.000	0.000	0.000	0.000	0.000	0.000	0.000	0.000	0.000	0.000	0.000	283	1076	557	484	484	0.000	0.000	278	279	0	0	237	247	0	0	100	1	
3	4	12	06: N-16   LM00001841	lmo2224	12043	7931	100	96	89	27	46	46	5	84	80	0	142	122	59	15	15	2	92	86	0	0	0	0	0	0	0	0	0	0	0	0	0	0	0	0	0	0	0	0	0	0	0	0	0	0	0.000	0.000	0.000	0.000	0.000	0.000	0.000	0.000	0.000	0.000	0.000	0.000	0.000	0.000	283	1076	177	150	150	0.000	0.000	50	127	0	0	43	107	0	0	100	1	
3	5	12	06: N-19   LM00001843	lmo2227	12293	7931	100	73	73	20	45	46	5	84	73	0	171	144	73	16	16	3	89	87	0	0	0	0	0	0	0	0	0	0	0	0	0	0	0	0	0	0	0	0	0	0	0	0	0	0	0.000	0.000	0.000	0.000	0.000	0.000	0.000	0.000	0.000	0.000	0.000	0.000	0.000	0.000	283	1076	183	156	156	0.000	0.000	28	155	0	0	28	128	0	0	100	1	
3	6	12	06: N-22   LM00000600	lmo2230	12543	7931	100	3500	2863	1590	45	46	5	95	91	0	1774	1443	761	16	16	2	93	90	0	0	0	0	0	0	0	0	0	0	0	0	0	0	0	0	0	0	0	0	0	0	0	0	0	0	0.000	0.000	0.000	0.000	0.000	0.000	0.000	0.000	0.000	0.000	0.000	0.000	0.000	0.000	283	1076	5213	4245	4245	0.000	0.000	3455	1758	0	0	2818	1427	0	0	100	1	
3	7	12	07: B-01   EMPTY	EMPTY	12793	7931	100	46	46	4	46	46	4	11	1	0	17	19	6	16	16	2	34	31	0	0	0	0	0	0	0	0	0	0	0	0	0	0	0	0	0	0	0	0	0	0	0	0	0	0	0.000	0.000	0.000	0.000	0.000	0.000	0.000	0.000	0.000	0.000	0.000	0.000	0.000	0.000	283	1076	1	3	3	0.000	0.000	0	1	0	0	0	3	0	0	-75	1	
3	8	12	07: B-04   LM00002829	lmo2304	13043	7931	100	48	49	4	45	45	4	41	14	0	76	67	24	16	16	2	89	87	0	0	0	0	0	0	0	0	0	0	0	0	0	0	0	0	0	0	0	0	0	0	0	0	0	0	0.000	0.000	0.000	0.000	0.000	0.000	0.000	0.000	0.000	0.000	0.000	0.000	0.000	0.000	283	1076	63	55	55	0.000	0.000	3	60	0	0	4	51	0	0	100	1	
3	9	12	07: B-07   LM00001869	lmo2307	13293	7931	100	52	53	7	47	47	5	53	30	0	96	84	30	16	16	2	93	90	0	0	0	0	0	0	0	0	0	0	0	0	0	0	0	0	0	0	0	0	0	0	0	0	0	0	0.000	0.000	0.000	0.000	0.000	0.000	0.000	0.000	0.000	0.000	0.000	0.000	0.000	0.000	283	1076	85	74	74	0.000	0.000	5	80	0	0	6	68	0	0	100	1	
3	10	12	07: B-10   LM00002831	lmo2310	13543	7931	100	53	54	9	46	46	4	65	38	0	75	65	24	16	16	2	89	88	0	0	0	0	0	0	0	0	0	0	0	0	0	0	0	0	0	0	0	0	0	0	0	0	0	0	0.000	0.000	0.000	0.000	0.000	0.000	0.000	0.000	0.000	0.000	0.000	0.000	0.000	0.000	283	1076	66	57	57	0.000	0.000	7	59	0	0	8	49	0	0	100	1	
3	11	12	07: B-13   LM00002688	lmo2313	13793	7931	100	50	51	5	45	45	5	59	23	0	60	56	16	15	15	2	99	97	0	0	0	0	0	0	0	0	0	0	0	0	0	0	0	0	0	0	0	0	0	0	0	0	0	0	0.000	0.000	0.000	0.000	0.000	0.000	0.000	0.000	0.000	0.000	0.000	0.000	0.000	0.000	283	1076	50	47	47	0.000	0.000	5	45	0	0	6	41	0	0	100	1	
3	12	12	07: B-16   LM00000619	lmo2316	14043	7931	100	49	50	4	45	45	4	47	20	0	62	55	19	15	15	2	90	86	0	0	0	0	0	0	0	0	0	0	0	0	0	0	0	0	0	0	0	0	0	0	0	0	0	0	0.000	0.000	0.000	0.000	0.000	0.000	0.000	0.000	0.000	0.000	0.000	0.000	0.000	0.000	283	1076	51	45	45	0.000	0.000	4	47	0	0	5	40	0	0	100	1	
3	13	12	07: B-19   LM00002692	lmo2319	14293	7931	100	115	111	40	46	46	4	88	84	0	128	113	57	15	15	2	87	83	0	0	0	0	0	0	0	0	0	0	0	0	0	0	0	0	0	0	0	0	0	0	0	0	0	0	0.000	0.000	0.000	0.000	0.000	0.000	0.000	0.000	0.000	0.000	0.000	0.000	0.000	0.000	283	1076	182	163	163	0.000	0.000	69	113	0	0	65	98	0	0	100	1	
3	14	12	07: B-22   LM00002832	lmo2322	14543	7931	100	70	74	21	46	46	4	86	83	0	233	215	95	15	16	2	94	92	0	0	0	0	0	0	0	0	0	0	0	0	0	0	0	0	0	0	0	0	0	0	0	0	0	0	0.000	0.000	0.000	0.000	0.000	0.000	0.000	0.000	0.000	0.000	0.000	0.000	0.000	0.000	283	1076	242	228	228	0.000	0.000	24	218	0	0	28	200	0	0	100	1	
3	15	12	07: F-01   LM00002710	lmo2397	14793	7931	100	84	84	19	47	47	5	94	92	0	97	87	30	15	16	3	97	92	0	0	0	0	0	0	0	0	0	0	0	0	0	0	0	0	0	0	0	0	0	0	0	0	0	0	0.000	0.000	0.000	0.000	0.000	0.000	0.000	0.000	0.000	0.000	0.000	0.000	0.000	0.000	283	1076	119	109	109	0.000	0.000	37	82	0	0	37	72	0	0	100	1	
3	16	12	07: F-04   LM00002712	lmo2400	15043	7931	100	296	262	128	47	47	4	90	88	0	127	112	52	15	16	2	93	89	0	0	0	0	0	0	0	0	0	0	0	0	0	0	0	0	0	0	0	0	0	0	0	0	0	0	0.000	0.000	0.000	0.000	0.000	0.000	0.000	0.000	0.000	0.000	0.000	0.000	0.000	0.000	283	1076	361	312	312	0.000	0.000	249	112	0	0	215	97	0	0	100	1	
3	17	12	07: F-07   LM00000639	lmo2403	15293	7931	100	495	420	191	46	46	4	94	90	0	218	189	80	15	16	2	95	93	0	0	0	0	0	0	0	0	0	0	0	0	0	0	0	0	0	0	0	0	0	0	0	0	0	0	0.000	0.000	0.000	0.000	0.000	0.000	0.000	0.000	0.000	0.000	0.000	0.000	0.000	0.000	283	1076	652	548	548	0.000	0.000	449	203	0	0	374	174	0	0	100	1	
3	1	13	07: F-10   LM00001913	lmo2406	11293	8181	100	320	278	141	46	46	4	92	87	0	149	134	65	16	16	2	87	86	0	0	0	0	0	0	0	0	0	0	0	0	0	0	0	0	0	0	0	0	0	0	0	0	0	0	0.000	0.000	0.000	0.000	0.000	0.000	0.000	0.000	0.000	0.000	0.000	0.000	0.000	0.000	283	1076	407	350	350	0.000	0.000	274	133	0	0	232	118	0	0	100	1	
3	2	13	07: F-13   LM00002715	lmo2409	11543	8181	100	293	246	134	46	46	5	84	81	0	328	273	157	15	16	3	91	84	0	0	0	0	0	0	0	0	0	0	0	0	0	0	0	0	0	0	0	0	0	0	0	0	0	0	0.000	0.000	0.000	0.000	0.000	0.000	0.000	0.000	0.000	0.000	0.000	0.000	0.000	0.000	283	1076	560	458	458	0.000	0.000	247	313	0	0	200	258	0	0	100	1	
3	3	13	07: F-16   LM00000642	lmo2412	11793	8181	100	3623	2940	1603	46	46	4	95	94	0	1611	1319	660	16	16	3	95	91	0	0	0	0	0	0	0	0	0	0	0	0	0	0	0	0	0	0	0	0	0	0	0	0	0	0	0.000	0.000	0.000	0.000	0.000	0.000	0.000	0.000	0.000	0.000	0.000	0.000	0.000	0.000	283	1076	5172	4197	4197	0.000	0.000	3577	1595	0	0	2894	1303	0	0	100	1	
3	4	13	07: F-19   LM00000645	lmo2415	12043	8181	100	3715	3019	1913	45	45	4	94	91	0	792	656	384	15	16	2	94	91	0	0	0	0	0	0	0	0	0	0	0	0	0	0	0	0	0	0	0	0	0	0	0	0	0	0	0.000	0.000	0.000	0.000	0.000	0.000	0.000	0.000	0.000	0.000	0.000	0.000	0.000	0.000	283	1076	4447	3615	3615	0.000	0.000	3670	777	0	0	2974	641	0	0	100	1	
3	5	13	07: F-22   LM00001916	lmo2418	12293	8181	100	345	286	173	45	45	5	85	80	0	278	218	141	15	15	2	81	78	0	0	0	0	0	0	0	0	0	0	0	0	0	0	0	0	0	0	0	0	0	0	0	0	0	0	0.000	0.000	0.000	0.000	0.000	0.000	0.000	0.000	0.000	0.000	0.000	0.000	0.000	0.000	283	1076	563	444	444	0.000	0.000	300	263	0	0	241	203	0	0	100	1	
3	6	13	07: J-01   LM00002737	lmo2493	12543	8181	100	89	90	27	46	46	5	89	84	0	85	77	28	16	16	2	95	93	0	0	0	0	0	0	0	0	0	0	0	0	0	0	0	0	0	0	0	0	0	0	0	0	0	0	0.000	0.000	0.000	0.000	0.000	0.000	0.000	0.000	0.000	0.000	0.000	0.000	0.000	0.000	283	1076	112	105	105	0.000	0.000	43	69	0	0	44	61	0	0	100	1	
3	7	13	07: J-04   LM00000662	lmo2496	12793	8181	100	47	47	5	46	46	4	19	4	0	75	63	25	15	16	2	88	84	0	0	0	0	0	0	0	0	0	0	0	0	0	0	0	0	0	0	0	0	0	0	0	0	0	0	0.000	0.000	0.000	0.000	0.000	0.000	0.000	0.000	0.000	0.000	0.000	0.000	0.000	0.000	283	1076	61	49	49	0.000	0.000	1	60	0	0	1	48	0	0	100	1	
3	8	13	07: J-07   LM00000665	lmo2499	13043	8181	100	58	59	10	45	46	5	81	65	0	82	72	26	16	16	2	94	90	0	0	0	0	0	0	0	0	0	0	0	0	0	0	0	0	0	0	0	0	0	0	0	0	0	0	0.000	0.000	0.000	0.000	0.000	0.000	0.000	0.000	0.000	0.000	0.000	0.000	0.000	0.000	283	1076	79	70	70	0.000	0.000	13	66	0	0	14	56	0	0	100	1	
3	9	13	07: J-10   LM00002738	lmo2502	13293	8181	100	463	400	228	46	46	4	92	85	0	223	200	109	16	16	2	93	87	0	0	0	0	0	0	0	0	0	0	0	0	0	0	0	0	0	0	0	0	0	0	0	0	0	0	0.000	0.000	0.000	0.000	0.000	0.000	0.000	0.000	0.000	0.000	0.000	0.000	0.000	0.000	283	1076	624	538	538	0.000	0.000	417	207	0	0	354	184	0	0	100	1	
3	10	13	07: J-13   LM00001959	lmo2505	13543	8181	100	2797	2121	1477	46	46	4	88	87	0	1532	1171	816	16	16	2	86	83	0	0	0	0	0	0	0	0	0	0	0	0	0	0	0	0	0	0	0	0	0	0	0	0	0	0	0.000	0.000	0.000	0.000	0.000	0.000	0.000	0.000	0.000	0.000	0.000	0.000	0.000	0.000	283	1076	4267	3230	3230	0.000	0.000	2751	1516	0	0	2075	1155	0	0	100	1	
3	11	13	07: J-16   LM00001960	lmo2508	13793	8181	100	813	665	358	45	45	4	90	88	0	473	399	216	15	15	2	92	89	0	0	0	0	0	0	0	0	0	0	0	0	0	0	0	0	0	0	0	0	0	0	0	0	0	0	0.000	0.000	0.000	0.000	0.000	0.000	0.000	0.000	0.000	0.000	0.000	0.000	0.000	0.000	283	1076	1226	1004	1004	0.000	0.000	768	458	0	0	620	384	0	0	100	1	
3	12	13	07: J-19   LM00000669	lmo2511	14043	8181	100	4976	3877	2288	46	46	4	95	92	0	2659	2120	1143	15	15	2	93	91	0	0	0	0	0	0	0	0	0	0	0	0	0	0	0	0	0	0	0	0	0	0	0	0	0	0	0.000	0.000	0.000	0.000	0.000	0.000	0.000	0.000	0.000	0.000	0.000	0.000	0.000	0.000	283	1076	7574	5936	5936	0.000	0.000	4930	2644	0	0	3831	2105	0	0	100	1	
3	13	13	07: J-22   LM00001963	lmo2514	14293	8181	100	1407	1120	622	46	46	4	94	91	0	654	546	304	15	15	2	90	88	0	0	0	0	0	0	0	0	0	0	0	0	0	0	0	0	0	0	0	0	0	0	0	0	0	0	0.000	0.000	0.000	0.000	0.000	0.000	0.000	0.000	0.000	0.000	0.000	0.000	0.000	0.000	283	1076	2000	1605	1605	0.000	0.000	1361	639	0	0	1074	531	0	0	100	1	
3	14	13	07: N-01   LM00001998	lmo2589	14543	8181	100	127	122	38	46	47	4	97	94	0	99	91	35	15	16	4	93	90	0	0	0	0	0	0	0	0	0	0	0	0	0	0	0	0	0	0	0	0	0	0	0	0	0	0	0.000	0.000	0.000	0.000	0.000	0.000	0.000	0.000	0.000	0.000	0.000	0.000	0.000	0.000	283	1076	165	152	152	0.000	0.000	81	84	0	0	76	76	0	0	100	1	
3	15	13	07: N-04   LM00002759	lmo2592	14793	8181	100	204	178	87	47	47	4	83	80	0	131	113	61	15	15	2	89	83	0	0	0	0	0	0	0	0	0	0	0	0	0	0	0	0	0	0	0	0	0	0	0	0	0	0	0.000	0.000	0.000	0.000	0.000	0.000	0.000	0.000	0.000	0.000	0.000	0.000	0.000	0.000	283	1076	273	229	229	0.000	0.000	157	116	0	0	131	98	0	0	100	1	
3	16	13	07: N-07   LM00002762	lmo2595	15043	8181	100	50	53	18	47	47	4	35	21	0	63	59	23	15	15	2	93	90	0	0	0	0	0	0	0	0	0	0	0	0	0	0	0	0	0	0	0	0	0	0	0	0	0	0	0.000	0.000	0.000	0.000	0.000	0.000	0.000	0.000	0.000	0.000	0.000	0.000	0.000	0.000	283	1076	51	50	50	0.000	0.000	3	48	0	0	6	44	0	0	100	1	
3	17	13	07: N-10   LM00002000	lmo2598	15293	8181	100	782	656	335	46	47	4	96	91	0	508	445	221	15	16	3	96	94	0	0	0	0	0	0	0	0	0	0	0	0	0	0	0	0	0	0	0	0	0	0	0	0	0	0	0.000	0.000	0.000	0.000	0.000	0.000	0.000	0.000	0.000	0.000	0.000	0.000	0.000	0.000	283	1076	1229	1040	1040	0.000	0.000	736	493	0	0	610	430	0	0	100	1	
3	1	14	07: N-13   LM00002003	lmo2601	11293	8431	100	51	51	7	46	47	5	55	19	0	66	66	27	15	16	3	94	91	0	0	0	0	0	0	0	0	0	0	0	0	0	0	0	0	0	0	0	0	0	0	0	0	0	0	0.000	0.000	0.000	0.000	0.000	0.000	0.000	0.000	0.000	0.000	0.000	0.000	0.000	0.000	283	1076	56	56	56	0.000	0.000	5	51	0	0	5	51	0	0	100	1	
3	2	14	07: N-16   LM00002764	lmo2604	11543	8431	100	357	295	180	47	47	4	85	79	0	159	138	83	15	16	2	85	80	0	0	0	0	0	0	0	0	0	0	0	0	0	0	0	0	0	0	0	0	0	0	0	0	0	0	0.000	0.000	0.000	0.000	0.000	0.000	0.000	0.000	0.000	0.000	0.000	0.000	0.000	0.000	283	1076	454	371	371	0.000	0.000	310	144	0	0	248	123	0	0	100	1	
3	3	14	07: N-19   LM00000696	lmo2607	11793	8431	100	15892	12711	7324	46	46	4	99	98	0	17412	14102	7965	15	15	2	96	94	0	0	0	0	0	0	0	0	0	0	0	0	0	0	0	0	0	0	0	0	0	0	0	0	0	0	0.000	0.000	0.000	0.000	0.000	0.000	0.000	0.000	0.000	0.000	0.000	0.000	0.000	0.000	283	1076	33243	26752	26752	0.000	0.000	15846	17397	0	0	12665	14087	0	0	100	1	
3	4	14	07: N-22   LM00000698	lmo2610	12043	8431	100	17462	14362	7690	45	45	4	100	100	0	19687	16252	8071	15	15	2	99	98	0	0	0	0	0	0	0	0	0	0	0	0	0	0	0	0	0	0	0	0	0	0	0	0	0	0	0.000	0.000	0.000	0.000	0.000	0.000	0.000	0.000	0.000	0.000	0.000	0.000	0.000	0.000	283	1076	37089	30554	30554	0.000	0.000	17417	19672	0	0	14317	16237	0	0	100	1	
3	5	14	08: B-01   EMPTY	EMPTY	12293	8431	100	47	47	4	45	46	4	22	5	0	17	19	6	15	15	2	49	39	0	0	0	0	0	0	0	0	0	0	0	0	0	0	0	0	0	0	0	0	0	0	0	0	0	0	0.000	0.000	0.000	0.000	0.000	0.000	0.000	0.000	0.000	0.000	0.000	0.000	0.000	0.000	283	1076	4	6	6	0.000	0.000	2	2	0	0	2	4	0	0	-75	1	
3	6	14	08: B-04   LM00000744	lmo2684	12543	8431	100	2005	1779	818	45	46	4	100	98	0	3911	3479	1412	16	16	2	100	99	0	0	0	0	0	0	0	0	0	0	0	0	0	0	0	0	0	0	0	0	0	0	0	0	0	0	0.000	0.000	0.000	0.000	0.000	0.000	0.000	0.000	0.000	0.000	0.000	0.000	0.000	0.000	283	1076	5855	5197	5197	0.000	0.000	1960	3895	0	0	1734	3463	0	0	100	1	
3	7	14	08: B-07   LM00002027	lmo2687	12793	8431	100	152	150	64	45	45	4	87	86	0	93	87	35	16	16	2	95	92	0	0	0	0	0	0	0	0	0	0	0	0	0	0	0	0	0	0	0	0	0	0	0	0	0	0	0.000	0.000	0.000	0.000	0.000	0.000	0.000	0.000	0.000	0.000	0.000	0.000	0.000	0.000	283	1076	184	176	176	0.000	0.000	107	77	0	0	105	71	0	0	100	1	
3	8	14	08: B-10   LM00002030	lmo2690	13043	8431	100	275	239	104	45	46	4	96	92	0	123	108	44	16	16	2	94	92	0	0	0	0	0	0	0	0	0	0	0	0	0	0	0	0	0	0	0	0	0	0	0	0	0	0	0.000	0.000	0.000	0.000	0.000	0.000	0.000	0.000	0.000	0.000	0.000	0.000	0.000	0.000	283	1076	337	286	286	0.000	0.000	230	107	0	0	194	92	0	0	100	1	
3	9	14	08: B-13   LM00000747	lmo2693	13293	8431	100	555	476	255	45	46	5	90	85	0	314	267	128	16	16	2	93	89	0	0	0	0	0	0	0	0	0	0	0	0	0	0	0	0	0	0	0	0	0	0	0	0	0	0	0.000	0.000	0.000	0.000	0.000	0.000	0.000	0.000	0.000	0.000	0.000	0.000	0.000	0.000	283	1076	808	682	682	0.000	0.000	510	298	0	0	431	251	0	0	100	1	
3	10	14	08: B-16   LM00002032	lmo2696	13543	8431	100	6373	5160	2695	46	46	5	97	95	0	423	369	163	16	16	3	96	93	0	0	0	0	0	0	0	0	0	0	0	0	0	0	0	0	0	0	0	0	0	0	0	0	0	0	0.000	0.000	0.000	0.000	0.000	0.000	0.000	0.000	0.000	0.000	0.000	0.000	0.000	0.000	283	1076	6734	5467	5467	0.000	0.000	6327	407	0	0	5114	353	0	0	100	1	
3	11	14	08: B-19   LM00002035	lmo2699	13793	8431	100	198	183	66	45	45	4	94	92	0	113	107	39	15	16	2	96	94	0	0	0	0	0	0	0	0	0	0	0	0	0	0	0	0	0	0	0	0	0	0	0	0	0	0	0.000	0.000	0.000	0.000	0.000	0.000	0.000	0.000	0.000	0.000	0.000	0.000	0.000	0.000	283	1076	251	230	230	0.000	0.000	153	98	0	0	138	92	0	0	100	1	
3	12	14	08: B-22   LM00002038	lmo2702	14043	8431	100	1319	1118	588	46	46	5	96	91	0	798	669	326	15	15	2	95	94	0	0	0	0	0	0	0	0	0	0	0	0	0	0	0	0	0	0	0	0	0	0	0	0	0	0	0.000	0.000	0.000	0.000	0.000	0.000	0.000	0.000	0.000	0.000	0.000	0.000	0.000	0.000	283	1076	2056	1726	1726	0.000	0.000	1273	783	0	0	1072	654	0	0	100	1	
3	13	14	08: F-01   LM00000775	lmo2777	14293	8431	100	65	68	18	46	46	4	89	78	0	90	82	34	15	15	2	89	89	0	0	0	0	0	0	0	0	0	0	0	0	0	0	0	0	0	0	0	0	0	0	0	0	0	0	0.000	0.000	0.000	0.000	0.000	0.000	0.000	0.000	0.000	0.000	0.000	0.000	0.000	0.000	283	1076	94	89	89	0.000	0.000	19	75	0	0	22	67	0	0	100	1	
3	14	14	08: F-04   LM00002788	lmo2780	14543	8431	100	96	93	33	46	46	4	84	79	0	109	94	41	15	15	2	92	87	0	0	0	0	0	0	0	0	0	0	0	0	0	0	0	0	0	0	0	0	0	0	0	0	0	0	0.000	0.000	0.000	0.000	0.000	0.000	0.000	0.000	0.000	0.000	0.000	0.000	0.000	0.000	283	1076	144	126	126	0.000	0.000	50	94	0	0	47	79	0	0	100	1	
3	15	14	08: F-07   LM00002791	lmo2783	14793	8431	100	68	70	18	46	47	5	87	73	0	84	74	34	15	15	2	87	85	0	0	0	0	0	0	0	0	0	0	0	0	0	0	0	0	0	0	0	0	0	0	0	0	0	0	0.000	0.000	0.000	0.000	0.000	0.000	0.000	0.000	0.000	0.000	0.000	0.000	0.000	0.000	283	1076	91	83	83	0.000	0.000	22	69	0	0	24	59	0	0	100	1	
3	16	14	08: F-10   LM00002793	lmo2786	15043	8431	100	61	62	12	45	46	4	82	72	0	83	74	28	15	15	3	94	90	0	0	0	0	0	0	0	0	0	0	0	0	0	0	0	0	0	0	0	0	0	0	0	0	0	0	0.000	0.000	0.000	0.000	0.000	0.000	0.000	0.000	0.000	0.000	0.000	0.000	0.000	0.000	283	1076	84	76	76	0.000	0.000	16	68	0	0	17	59	0	0	100	1	
3	17	14	08: F-13   LM00002071	lmo2789	15293	8431	100	386	354	160	47	47	5	95	93	0	184	171	70	15	15	2	97	94	0	0	0	0	0	0	0	0	0	0	0	0	0	0	0	0	0	0	0	0	0	0	0	0	0	0	0.000	0.000	0.000	0.000	0.000	0.000	0.000	0.000	0.000	0.000	0.000	0.000	0.000	0.000	283	1076	508	463	463	0.000	0.000	339	169	0	0	307	156	0	0	100	1	
3	1	15	08: F-16   LM00000777	lmo2792	11293	8681	100	1094	968	478	46	47	5	94	89	0	596	539	252	15	16	3	95	92	0	0	0	0	0	0	0	0	0	0	0	0	0	0	0	0	0	0	0	0	0	0	0	0	0	0	0.000	0.000	0.000	0.000	0.000	0.000	0.000	0.000	0.000	0.000	0.000	0.000	0.000	0.000	283	1076	1629	1446	1446	0.000	0.000	1048	581	0	0	922	524	0	0	100	1	
3	2	15	08: F-19   LM00002075	lmo2795	11543	8681	100	84	85	26	46	47	5	92	84	0	114	109	39	15	16	3	98	93	0	0	0	0	0	0	0	0	0	0	0	0	0	0	0	0	0	0	0	0	0	0	0	0	0	0	0.000	0.000	0.000	0.000	0.000	0.000	0.000	0.000	0.000	0.000	0.000	0.000	0.000	0.000	283	1076	137	133	133	0.000	0.000	38	99	0	0	39	94	0	0	100	1	
3	3	15	08: F-22   LM00002077	lmo2798	11793	8681	100	68	69	16	46	46	4	88	82	0	79	74	26	15	15	2	95	92	0	0	0	0	0	0	0	0	0	0	0	0	0	0	0	0	0	0	0	0	0	0	0	0	0	0	0.000	0.000	0.000	0.000	0.000	0.000	0.000	0.000	0.000	0.000	0.000	0.000	0.000	0.000	283	1076	86	82	82	0.000	0.000	22	64	0	0	23	59	0	0	100	1	
3	4	15	08: J-01   EMPTY	EMPTY	12043	8681	100	46	46	5	45	46	5	24	5	0	16	19	7	15	15	2	33	24	0	0	0	0	0	0	0	0	0	0	0	0	0	0	0	0	0	0	0	0	0	0	0	0	0	0	0.000	0.000	0.000	0.000	0.000	0.000	0.000	0.000	0.000	0.000	0.000	0.000	0.000	0.000	283	1076	2	5	5	0.000	0.000	1	1	0	0	1	4	0	0	-75	1	
3	5	15	08: J-04   EMPTY	EMPTY	12293	8681	100	45	46	4	46	46	4	13	5	0	17	18	4	15	15	3	45	25	0	0	0	0	0	0	0	0	0	0	0	0	0	0	0	0	0	0	0	0	0	0	0	0	0	0	0.000	0.000	0.000	0.000	0.000	0.000	0.000	0.000	0.000	0.000	0.000	0.000	0.000	0.000	283	1076	1	3	3	0.000	0.000	-1	2	0	0	0	3	0	0	-75	1	
3	6	15	08: J-07   EMPTY	EMPTY	12543	8681	100	46	46	4	45	46	4	22	2	0	17	18	4	16	16	2	32	19	0	0	0	0	0	0	0	0	0	0	0	0	0	0	0	0	0	0	0	0	0	0	0	0	0	0	0.000	0.000	0.000	0.000	0.000	0.000	0.000	0.000	0.000	0.000	0.000	0.000	0.000	0.000	283	1076	2	3	3	0.000	0.000	1	1	0	0	1	2	0	0	-75	1	
3	7	15	09: B-01   EMPTY	EMPTY	12793	8681	100	47	47	4	46	46	4	15	4	0	16	18	5	16	16	2	27	19	0	0	0	0	0	0	0	0	0	0	0	0	0	0	0	0	0	0	0	0	0	0	0	0	0	0	0.000	0.000	0.000	0.000	0.000	0.000	0.000	0.000	0.000	0.000	0.000	0.000	0.000	0.000	283	1076	1	3	3	0.000	0.000	1	0	0	0	1	2	0	0	-75	1	
3	8	15	09: B-04   LM00001308	lmo1275	13043	8681	100	1160	948	472	46	46	5	99	99	0	277	243	111	16	17	2	96	96	0	0	0	0	0	0	0	0	0	0	0	0	0	0	0	0	0	0	0	0	0	0	0	0	0	0	0.000	0.000	0.000	0.000	0.000	0.000	0.000	0.000	0.000	0.000	0.000	0.000	0.000	0.000	283	1076	1375	1129	1129	0.000	0.000	1114	261	0	0	902	227	0	0	100	1	
3	9	15	09: B-07   LM00002819	lmo1469	13293	8681	100	4871	3673	2292	45	45	5	99	96	0	7480	5783	3652	16	17	3	96	92	0	0	0	0	0	0	0	0	0	0	0	0	0	0	0	0	0	0	0	0	0	0	0	0	0	0	0.000	0.000	0.000	0.000	0.000	0.000	0.000	0.000	0.000	0.000	0.000	0.000	0.000	0.000	283	1076	12290	9395	9395	0.000	0.000	4826	7464	0	0	3628	5767	0	0	100	1	
3	10	15	09: B-10   LM00000452	lmo1657	13543	8681	100	2989	2484	1239	46	46	4	100	100	0	2708	2268	1111	16	16	2	99	99	0	0	0	0	0	0	0	0	0	0	0	0	0	0	0	0	0	0	0	0	0	0	0	0	0	0	0.000	0.000	0.000	0.000	0.000	0.000	0.000	0.000	0.000	0.000	0.000	0.000	0.000	0.000	283	1076	5635	4690	4690	0.000	0.000	2943	2692	0	0	2438	2252	0	0	100	1	
3	11	15	09: B-13   lmneg01	lmneg01	13793	8681	100	54	55	8	46	46	4	68	43	0	68	62	20	16	16	2	94	92	0	0	0	0	0	0	0	0	0	0	0	0	0	0	0	0	0	0	0	0	0	0	0	0	0	0	0.000	0.000	0.000	0.000	0.000	0.000	0.000	0.000	0.000	0.000	0.000	0.000	0.000	0.000	283	1076	60	55	55	0.000	0.000	8	52	0	0	9	46	0	0	100	1	
3	12	15	09: B-16   lmneg04	lmneg04	14043	8681	100	47	49	7	46	47	4	29	14	0	59	53	15	15	15	2	98	95	0	0	0	0	0	0	0	0	0	0	0	0	0	0	0	0	0	0	0	0	0	0	0	0	0	0	0.000	0.000	0.000	0.000	0.000	0.000	0.000	0.000	0.000	0.000	0.000	0.000	0.000	0.000	283	1076	45	41	41	0.000	0.000	1	44	0	0	3	38	0	0	100	1	
3	13	15	09: B-19   lmneg07	lmneg07	14293	8681	100	51	53	13	45	45	4	59	36	0	65	61	16	15	15	2	98	97	0	0	0	0	0	0	0	0	0	0	0	0	0	0	0	0	0	0	0	0	0	0	0	0	0	0	0.000	0.000	0.000	0.000	0.000	0.000	0.000	0.000	0.000	0.000	0.000	0.000	0.000	0.000	283	1076	56	54	54	0.000	0.000	6	50	0	0	8	46	0	0	100	1	
3	14	15	09: B-22   lmneg10	lmneg10	14543	8681	100	49	50	5	46	47	4	41	19	0	54	50	14	15	15	2	94	91	0	0	0	0	0	0	0	0	0	0	0	0	0	0	0	0	0	0	0	0	0	0	0	0	0	0	0.000	0.000	0.000	0.000	0.000	0.000	0.000	0.000	0.000	0.000	0.000	0.000	0.000	0.000	283	1076	42	39	39	0.000	0.000	3	39	0	0	4	35	0	0	100	1	
3	15	15	09: F-01   LM00000020	lmo0044	14793	8681	100	6788	6163	1847	46	46	5	100	100	0	4965	4664	1424	15	15	2	100	100	0	0	0	0	0	0	0	0	0	0	0	0	0	0	0	0	0	0	0	0	0	0	0	0	0	0	0.000	0.000	0.000	0.000	0.000	0.000	0.000	0.000	0.000	0.000	0.000	0.000	0.000	0.000	283	1076	11692	10766	10766	0.000	0.000	6742	4950	0	0	6117	4649	0	0	100	1	
3	16	15	09: F-04   LM00001308	lmo1275	15043	8681	100	1113	974	415	46	46	5	100	99	0	269	241	94	15	15	2	98	98	0	0	0	0	0	0	0	0	0	0	0	0	0	0	0	0	0	0	0	0	0	0	0	0	0	0	0.000	0.000	0.000	0.000	0.000	0.000	0.000	0.000	0.000	0.000	0.000	0.000	0.000	0.000	283	1076	1321	1154	1154	0.000	0.000	1067	254	0	0	928	226	0	0	100	1	
3	17	15	09: F-07   LM00002819	lmo1469	15293	8681	100	4674	4159	1436	46	46	5	100	100	0	7409	6732	2389	15	15	2	100	100	0	0	0	0	0	0	0	0	0	0	0	0	0	0	0	0	0	0	0	0	0	0	0	0	0	0	0.000	0.000	0.000	0.000	0.000	0.000	0.000	0.000	0.000	0.000	0.000	0.000	0.000	0.000	283	1076	12022	10830	10830	0.000	0.000	4628	7394	0	0	4113	6717	0	0	100	1	
3	1	16	09: F-10   LM00000452	lmo1657	11293	8931	100	3247	2784	1198	46	47	6	100	99	0	3012	2652	1072	15	16	4	98	97	0	0	0	0	0	0	0	0	0	0	0	0	0	0	0	0	0	0	0	0	0	0	0	0	0	0	0.000	0.000	0.000	0.000	0.000	0.000	0.000	0.000	0.000	0.000	0.000	0.000	0.000	0.000	283	1076	6198	5375	5375	0.000	0.000	3201	2997	0	0	2738	2637	0	0	100	1	
3	2	16	09: F-13   lmneg01	lmneg01	11543	8931	100	52	53	6	46	47	4	61	39	0	78	76	19	15	16	3	98	97	0	0	0	0	0	0	0	0	0	0	0	0	0	0	0	0	0	0	0	0	0	0	0	0	0	0	0.000	0.000	0.000	0.000	0.000	0.000	0.000	0.000	0.000	0.000	0.000	0.000	0.000	0.000	283	1076	69	68	68	0.000	0.000	6	63	0	0	7	61	0	0	100	1	
3	3	16	09: F-16   lmneg04	lmneg04	11793	8931	100	55	55	6	46	46	5	78	45	0	70	73	16	15	15	2	100	99	0	0	0	0	0	0	0	0	0	0	0	0	0	0	0	0	0	0	0	0	0	0	0	0	0	0	0.000	0.000	0.000	0.000	0.000	0.000	0.000	0.000	0.000	0.000	0.000	0.000	0.000	0.000	283	1076	64	67	67	0.000	0.000	9	55	0	0	9	58	0	0	100	1	
3	4	16	09: F-19   lmneg07	lmneg07	12043	8931	100	53	54	9	45	46	4	71	46	0	83	74	30	15	15	3	92	90	0	0	0	0	0	0	0	0	0	0	0	0	0	0	0	0	0	0	0	0	0	0	0	0	0	0	0.000	0.000	0.000	0.000	0.000	0.000	0.000	0.000	0.000	0.000	0.000	0.000	0.000	0.000	283	1076	76	68	68	0.000	0.000	8	68	0	0	9	59	0	0	100	1	
3	5	16	09: F-22   lmneg10	lmneg10	12293	8931	100	49	50	6	45	46	4	46	20	0	63	62	16	15	16	3	98	96	0	0	0	0	0	0	0	0	0	0	0	0	0	0	0	0	0	0	0	0	0	0	0	0	0	0	0.000	0.000	0.000	0.000	0.000	0.000	0.000	0.000	0.000	0.000	0.000	0.000	0.000	0.000	283	1076	52	52	52	0.000	0.000	4	48	0	0	5	47	0	0	100	1	
3	6	16	09: J-01   LM00000020	lmo0044	12543	8931	100	8032	6904	2859	46	46	4	100	100	0	5942	5412	2024	15	16	2	100	99	0	0	0	0	0	0	0	0	0	0	0	0	0	0	0	0	0	0	0	0	0	0	0	0	0	0	0.000	0.000	0.000	0.000	0.000	0.000	0.000	0.000	0.000	0.000	0.000	0.000	0.000	0.000	283	1076	13913	12255	12255	0.000	0.000	7986	5927	0	0	6858	5397	0	0	100	1	
3	7	16	09: J-04   LM00001308	lmo1275	12793	8931	100	1091	925	460	45	45	4	100	97	0	272	242	109	15	16	3	96	92	0	0	0	0	0	0	0	0	0	0	0	0	0	0	0	0	0	0	0	0	0	0	0	0	0	0	0.000	0.000	0.000	0.000	0.000	0.000	0.000	0.000	0.000	0.000	0.000	0.000	0.000	0.000	283	1076	1303	1107	1107	0.000	0.000	1046	257	0	0	880	227	0	0	100	1	
3	8	16	09: J-07   LM00002819	lmo1469	13043	8931	100	4644	3844	2002	46	46	5	99	99	0	7892	6434	3315	16	16	2	98	98	0	0	0	0	0	0	0	0	0	0	0	0	0	0	0	0	0	0	0	0	0	0	0	0	0	0	0.000	0.000	0.000	0.000	0.000	0.000	0.000	0.000	0.000	0.000	0.000	0.000	0.000	0.000	283	1076	12474	10216	10216	0.000	0.000	4598	7876	0	0	3798	6418	0	0	100	1	
3	9	16	09: J-10   LM00000452	lmo1657	13293	8931	100	3164	2574	1345	45	45	5	100	98	0	2810	2261	1184	16	16	2	98	95	0	0	0	0	0	0	0	0	0	0	0	0	0	0	0	0	0	0	0	0	0	0	0	0	0	0	0.000	0.000	0.000	0.000	0.000	0.000	0.000	0.000	0.000	0.000	0.000	0.000	0.000	0.000	283	1076	5913	4774	4774	0.000	0.000	3119	2794	0	0	2529	2245	0	0	100	1	
3	10	16	09: J-13   lmneg01	lmneg01	13543	8931	100	50	52	15	45	320	2147	0	0	0	69	61	28	16	224	1819	0	0	0	0	0	0	0	0	0	0	0	0	0	0	0	0	0	0	0	0	0	0	0	0	0	0	0	0	0.000	0.000	0.000	0.000	0.000	0.000	0.000	0.000	0.000	0.000	0.000	0.000	0.000	0.000	283	1076	58	52	52	0.000	0.000	5	53	0	0	7	45	0	0	100	1	
3	11	16	09: J-16   lmneg04	lmneg04	13793	8931	100	177	2408	3495	51	5492	13940	0	0	0	69	1434	2564	18	5936	16155	0	0	0	0	0	0	0	0	0	0	0	0	0	0	0	0	0	0	0	0	0	0	0	0	0	0	0	0	0.000	0.000	0.000	0.000	0.000	0.000	0.000	0.000	0.000	0.000	0.000	0.000	0.000	0.000	283	1076	177	3773	3773	0.000	0.000	126	51	0	0	2357	1416	0	0	100	1	
3	12	16	09: J-19   lmneg07	lmneg07	14043	8931	100	53	56	13	47	263	2331	0	0	0	70	65	23	17	1072	6254	0	0	0	0	0	0	0	0	0	0	0	0	0	0	0	0	0	0	0	0	0	0	0	0	0	0	0	0	0.000	0.000	0.000	0.000	0.000	0.000	0.000	0.000	0.000	0.000	0.000	0.000	0.000	0.000	283	1076	59	57	57	0.000	0.000	6	53	0	0	9	48	0	0	100	1	
3	13	16	09: J-22   lmneg10	lmneg10	14293	8931	100	50	50	6	45	45	5	54	18	0	54	49	16	15	15	3	91	87	0	0	0	0	0	0	0	0	0	0	0	0	0	0	0	0	0	0	0	0	0	0	0	0	0	0	0.000	0.000	0.000	0.000	0.000	0.000	0.000	0.000	0.000	0.000	0.000	0.000	0.000	0.000	283	1076	44	39	39	0.000	0.000	5	39	0	0	5	34	0	0	100	1	
3	14	16	09: N-01   LM00000020	lmo0044	14543	8931	100	6563	5457	2845	43	46	5	99	98	0	5111	4332	2104	15	15	2	96	93	0	0	0	0	0	0	0	0	0	0	0	0	0	0	0	0	0	0	0	0	0	0	0	0	0	0	0.000	0.000	0.000	0.000	0.000	0.000	0.000	0.000	0.000	0.000	0.000	0.000	0.000	0.000	283	1076	11616	9731	9731	0.000	0.000	6520	5096	0	0	5414	4317	0	0	100	1	
3	15	16	09: N-04   LM00001308	lmo1275	14793	8931	100	1175	967	510	46	46	4	96	94	0	267	230	107	15	15	2	95	94	0	0	0	0	0	0	0	0	0	0	0	0	0	0	0	0	0	0	0	0	0	0	0	0	0	0	0.000	0.000	0.000	0.000	0.000	0.000	0.000	0.000	0.000	0.000	0.000	0.000	0.000	0.000	283	1076	1381	1136	1136	0.000	0.000	1129	252	0	0	921	215	0	0	100	1	
3	16	16	09: N-07   LM00002819	lmo1469	15043	8931	100	4464	3650	1953	46	46	4	99	98	0	7380	6054	3151	15	15	3	97	94	0	0	0	0	0	0	0	0	0	0	0	0	0	0	0	0	0	0	0	0	0	0	0	0	0	0	0.000	0.000	0.000	0.000	0.000	0.000	0.000	0.000	0.000	0.000	0.000	0.000	0.000	0.000	283	1076	11783	9643	9643	0.000	0.000	4418	7365	0	0	3604	6039	0	0	100	1	
3	17	16	09: N-10   LM00000452	lmo1657	15293	8931	100	2995	2572	1137	46	46	4	99	99	0	2750	2421	970	15	15	2	99	98	0	0	0	0	0	0	0	0	0	0	0	0	0	0	0	0	0	0	0	0	0	0	0	0	0	0	0.000	0.000	0.000	0.000	0.000	0.000	0.000	0.000	0.000	0.000	0.000	0.000	0.000	0.000	283	1076	5684	4932	4932	0.000	0.000	2949	2735	0	0	2526	2406	0	0	100	1	
3	1	17	09: N-13   lmneg01	lmneg01	11293	9181	100	51	51	7	46	47	5	55	19	0	72	69	27	15	16	3	93	88	0	0	0	0	0	0	0	0	0	0	0	0	0	0	0	0	0	0	0	0	0	0	0	0	0	0	0.000	0.000	0.000	0.000	0.000	0.000	0.000	0.000	0.000	0.000	0.000	0.000	0.000	0.000	283	1076	62	59	59	0.000	0.000	5	57	0	0	5	54	0	0	100	1	
3	2	17	09: N-16   lmneg04	lmneg04	11543	9181	100	49	49	5	46	46	5	36	12	0	65	66	16	15	16	3	99	98	0	0	0	0	0	0	0	0	0	0	0	0	0	0	0	0	0	0	0	0	0	0	0	0	0	0	0.000	0.000	0.000	0.000	0.000	0.000	0.000	0.000	0.000	0.000	0.000	0.000	0.000	0.000	283	1076	53	54	54	0.000	0.000	3	50	0	0	3	51	0	0	100	1	
3	3	17	09: N-19   lmneg07	lmneg07	11793	9181	100	53	54	9	46	46	5	59	38	0	76	71	25	15	16	3	91	90	0	0	0	0	0	0	0	0	0	0	0	0	0	0	0	0	0	0	0	0	0	0	0	0	0	0	0.000	0.000	0.000	0.000	0.000	0.000	0.000	0.000	0.000	0.000	0.000	0.000	0.000	0.000	283	1076	68	64	64	0.000	0.000	7	61	0	0	8	56	0	0	100	1	
3	4	17	09: N-22   lmneg10	lmneg10	12043	9181	100	49	50	8	45	46	5	45	17	0	62	59	20	15	15	2	95	92	0	0	0	0	0	0	0	0	0	0	0	0	0	0	0	0	0	0	0	0	0	0	0	0	0	0	0.000	0.000	0.000	0.000	0.000	0.000	0.000	0.000	0.000	0.000	0.000	0.000	0.000	0.000	283	1076	51	49	49	0.000	0.000	4	47	0	0	5	44	0	0	100	1	
3	5	17	null	EMPTY	12293	9181	100	46	46	5	45	45	4	18	6	0	15	15	2	15	16	2	20	4	0	0	0	0	0	0	0	0	0	0	0	0	0	0	0	0	0	0	0	0	0	0	0	0	0	0	0.000	0.000	0.000	0.000	0.000	0.000	0.000	0.000	0.000	0.000	0.000	0.000	0.000	0.000	283	1076	1	1	1	0.000	0.000	1	0	0	0	1	0	0	0	-75	1	
3	6	17	null	EMPTY	12543	9181	100	46	46	4	46	46	5	14	2	0	16	16	2	15	16	2	20	6	0	0	0	0	0	0	0	0	0	0	0	0	0	0	0	0	0	0	0	0	0	0	0	0	0	0	0.000	0.000	0.000	0.000	0.000	0.000	0.000	0.000	0.000	0.000	0.000	0.000	0.000	0.000	283	1076	1	1	1	0.000	0.000	0	1	0	0	0	1	0	0	-75	1	
3	7	17	null	EMPTY	12793	9181	100	46	46	4	46	46	4	16	3	0	16	16	2	15	15	2	16	2	0	0	0	0	0	0	0	0	0	0	0	0	0	0	0	0	0	0	0	0	0	0	0	0	0	0	0.000	0.000	0.000	0.000	0.000	0.000	0.000	0.000	0.000	0.000	0.000	0.000	0.000	0.000	283	1076	1	1	1	0.000	0.000	0	1	0	0	0	1	0	0	-75	1	
3	8	17	null	EMPTY	13043	9181	100	45	46	4	45	46	4	18	2	0	16	16	3	16	16	2	13	7	0	0	0	0	0	0	0	0	0	0	0	0	0	0	0	0	0	0	0	0	0	0	0	0	0	0	0.000	0.000	0.000	0.000	0.000	0.000	0.000	0.000	0.000	0.000	0.000	0.000	0.000	0.000	283	1076	0	1	1	0.000	0.000	0	0	0	0	1	0	0	0	-75	1	
3	9	17	null	EMPTY	13293	9181	100	45	46	5	45	46	5	22	5	0	16	16	2	16	17	3	15	3	0	0	0	0	0	0	0	0	0	0	0	0	0	0	0	0	0	0	0	0	0	0	0	0	0	0	0.000	0.000	0.000	0.000	0.000	0.000	0.000	0.000	0.000	0.000	0.000	0.000	0.000	0.000	283	1076	0	1	1	0.000	0.000	0	0	0	0	1	0	0	0	-75	1	
3	10	17	null	EMPTY	13543	9181	100	46	46	4	45	46	5	19	4	0	15	15	2	16	16	3	9	1	0	0	0	0	0	0	0	0	0	0	0	0	0	0	0	0	0	0	0	0	0	0	0	0	0	0	0.000	0.000	0.000	0.000	0.000	0.000	0.000	0.000	0.000	0.000	0.000	0.000	0.000	0.000	283	1076	0	0	0	0.000	0.000	1	-1	0	0	1	-1	0	0	-75	1	
3	11	17	null	EMPTY	13793	9181	100	46	46	4	47	49	17	0	0	0	15	16	2	16	16	4	7	1	0	0	0	0	0	0	0	0	0	0	0	0	0	0	0	0	0	0	0	0	0	0	0	0	0	0	0.000	0.000	0.000	0.000	0.000	0.000	0.000	0.000	0.000	0.000	0.000	0.000	0.000	0.000	283	1076	-2	-1	-1	0.000	0.000	-1	-1	0	0	-1	0	0	0	-75	1	
3	12	17	null	EMPTY	14043	9181	100	45	45	4	46	46	5	6	2	0	14	15	2	15	16	3	7	0	0	0	0	0	0	0	0	0	0	0	0	0	0	0	0	0	0	0	0	0	0	0	0	0	0	0	0.000	0.000	0.000	0.000	0.000	0.000	0.000	0.000	0.000	0.000	0.000	0.000	0.000	0.000	283	1076	-2	-1	-1	0.000	0.000	-1	-1	0	0	-1	0	0	0	-75	1	
3	13	17	null	EMPTY	14293	9181	100	46	46	5	46	46	5	12	3	0	15	15	2	15	15	2	17	3	0	0	0	0	0	0	0	0	0	0	0	0	0	0	0	0	0	0	0	0	0	0	0	0	0	0	0.000	0.000	0.000	0.000	0.000	0.000	0.000	0.000	0.000	0.000	0.000	0.000	0.000	0.000	283	1076	0	0	0	0.000	0.000	0	0	0	0	0	0	0	0	-75	1	
3	14	17	null	EMPTY	14543	9181	100	46	46	4	46	46	4	11	2	0	15	15	2	15	16	2	18	9	0	0	0	0	0	0	0	0	0	0	0	0	0	0	0	0	0	0	0	0	0	0	0	0	0	0	0.000	0.000	0.000	0.000	0.000	0.000	0.000	0.000	0.000	0.000	0.000	0.000	0.000	0.000	283	1076	0	0	0	0.000	0.000	0	0	0	0	0	0	0	0	-75	1	
3	15	17	null	EMPTY	14793	9181	100	47	47	4	46	46	4	19	3	0	15	16	2	15	15	2	19	5	0	0	0	0	0	0	0	0	0	0	0	0	0	0	0	0	0	0	0	0	0	0	0	0	0	0	0.000	0.000	0.000	0.000	0.000	0.000	0.000	0.000	0.000	0.000	0.000	0.000	0.000	0.000	283	1076	1	2	2	0.000	0.000	1	0	0	0	1	1	0	0	-75	1	
3	16	17	null	EMPTY	15043	9181	100	47	47	4	46	46	4	17	6	0	15	15	2	15	15	2	29	6	0	0	0	0	0	0	0	0	0	0	0	0	0	0	0	0	0	0	0	0	0	0	0	0	0	0	0.000	0.000	0.000	0.000	0.000	0.000	0.000	0.000	0.000	0.000	0.000	0.000	0.000	0.000	283	1076	1	1	1	0.000	0.000	1	0	0	0	1	0	0	0	-75	1	
3	17	17	null	EMPTY	15293	9181	100	45	46	5	46	46	4	12	4	0	14	15	3	15	15	2	14	7	0	0	0	0	0	0	0	0	0	0	0	0	0	0	0	0	0	0	0	0	0	0	0	0	0	0	0.000	0.000	0.000	0.000	0.000	0.000	0.000	0.000	0.000	0.000	0.000	0.000	0.000	0.000	283	1076	-2	0	0	0.000	0.000	-1	-1	0	0	0	0	0	0	-75	1	
4	1	1	10: A-01   Dye Marker	Dye Marker	15834	5191	100	77	502	706	47	46	4	77	69	0	14311	31561	28534	16	16	2	100	100	0	0	0	0	0	0	0	0	0	0	0	0	0	0	0	0	0	0	0	0	0	0	0	0	0	0	0.000	0.000	0.000	0.000	0.000	0.000	0.000	0.000	0.000	0.000	0.000	0.000	0.000	0.000	283	1076	14325	32000	32000	0.000	0.000	30	14295	0	0	455	31545	0	0	100	1	
4	2	1	01: A-01   EMPTY	EMPTY	16084	5191	100	46	46	5	45	45	4	15	6	0	17	20	8	16	16	2	37	32	0	0	0	0	0	0	0	0	0	0	0	0	0	0	0	0	0	0	0	0	0	0	0	0	0	0	0.000	0.000	0.000	0.000	0.000	0.000	0.000	0.000	0.000	0.000	0.000	0.000	0.000	0.000	283	1076	2	5	5	0.000	0.000	1	1	0	0	1	4	0	0	-75	1	
4	3	1	01: A-04   LM00000002	lmo0002	16334	5191	100	892	772	356	46	46	5	100	100	0	727	636	298	16	16	3	98	97	0	0	0	0	0	0	0	0	0	0	0	0	0	0	0	0	0	0	0	0	0	0	0	0	0	0	0.000	0.000	0.000	0.000	0.000	0.000	0.000	0.000	0.000	0.000	0.000	0.000	0.000	0.000	283	1076	1557	1346	1346	0.000	0.000	846	711	0	0	726	620	0	0	100	1	
4	4	1	01: A-07   LM00000810	lmo0005	16584	5191	100	290	280	106	47	47	5	99	99	0	383	355	123	16	16	3	100	99	0	0	0	0	0	0	0	0	0	0	0	0	0	0	0	0	0	0	0	0	0	0	0	0	0	0	0.000	0.000	0.000	0.000	0.000	0.000	0.000	0.000	0.000	0.000	0.000	0.000	0.000	0.000	283	1076	610	572	572	0.000	0.000	243	367	0	0	233	339	0	0	100	1	
4	5	1	01: A-10   LM00000006	lmo0008	16834	5191	100	459	413	188	45	45	5	99	98	0	203	187	72	16	17	3	98	95	0	0	0	0	0	0	0	0	0	0	0	0	0	0	0	0	0	0	0	0	0	0	0	0	0	0	0.000	0.000	0.000	0.000	0.000	0.000	0.000	0.000	0.000	0.000	0.000	0.000	0.000	0.000	283	1076	601	539	539	0.000	0.000	414	187	0	0	368	171	0	0	100	1	
4	6	1	01: A-13   LM00000008	lmo0011	17084	5191	100	434	393	168	46	46	5	100	99	0	281	269	105	16	16	3	100	98	0	0	0	0	0	0	0	0	0	0	0	0	0	0	0	0	0	0	0	0	0	0	0	0	0	0	0.000	0.000	0.000	0.000	0.000	0.000	0.000	0.000	0.000	0.000	0.000	0.000	0.000	0.000	283	1076	653	600	600	0.000	0.000	388	265	0	0	347	253	0	0	100	1	
4	7	1	01: A-16   LM00000011	lmo0014	17334	5191	100	2191	1998	974	45	45	4	100	100	0	1028	912	446	16	17	2	100	99	0	0	0	0	0	0	0	0	0	0	0	0	0	0	0	0	0	0	0	0	0	0	0	0	0	0	0.000	0.000	0.000	0.000	0.000	0.000	0.000	0.000	0.000	0.000	0.000	0.000	0.000	0.000	283	1076	3158	2849	2849	0.000	0.000	2146	1012	0	0	1953	896	0	0	100	1	
4	8	1	01: A-19   LM00002098	lmo0017	17584	5191	100	56	57	7	45	46	4	90	73	0	103	102	36	17	17	3	97	95	0	0	0	0	0	0	0	0	0	0	0	0	0	0	0	0	0	0	0	0	0	0	0	0	0	0	0.000	0.000	0.000	0.000	0.000	0.000	0.000	0.000	0.000	0.000	0.000	0.000	0.000	0.000	283	1076	97	97	97	0.000	0.000	11	86	0	0	12	85	0	0	100	1	
4	9	1	01: A-22   LM00000813	lmo0020	17834	5191	100	50	51	7	46	46	4	46	22	0	53	55	26	18	18	3	92	86	0	0	0	0	0	0	0	0	0	0	0	0	0	0	0	0	0	0	0	0	0	0	0	0	0	0	0.000	0.000	0.000	0.000	0.000	0.000	0.000	0.000	0.000	0.000	0.000	0.000	0.000	0.000	283	1076	39	42	42	0.000	0.000	4	35	0	0	5	37	0	0	100	1	
4	10	1	01: E-01   LM00002129	lmo0093	18084	5191	100	71	74	18	46	46	5	93	84	0	102	107	41	20	20	4	98	96	0	0	0	0	0	0	0	0	0	0	0	0	0	0	0	0	0	0	0	0	0	0	0	0	0	0	0.000	0.000	0.000	0.000	0.000	0.000	0.000	0.000	0.000	0.000	0.000	0.000	0.000	0.000	283	1076	107	115	115	0.000	0.000	25	82	0	0	28	87	0	0	100	1	
4	11	1	01: E-04   LM00000036	lmo0096	18334	5191	100	2069	1790	845	45	46	5	100	97	0	1450	1273	545	19	20	3	100	99	0	0	0	0	0	0	0	0	0	0	0	0	0	0	0	0	0	0	0	0	0	0	0	0	0	0	0.000	0.000	0.000	0.000	0.000	0.000	0.000	0.000	0.000	0.000	0.000	0.000	0.000	0.000	283	1076	3455	2999	2999	0.000	0.000	2024	1431	0	0	1745	1254	0	0	100	1	
4	12	1	01: E-07   LM00000039	lmo0099	18584	5191	100	641	584	244	46	46	5	99	98	0	1155	1020	442	21	21	3	100	99	0	0	0	0	0	0	0	0	0	0	0	0	0	0	0	0	0	0	0	0	0	0	0	0	0	0	0.000	0.000	0.000	0.000	0.000	0.000	0.000	0.000	0.000	0.000	0.000	0.000	0.000	0.000	283	1076	1729	1537	1537	0.000	0.000	595	1134	0	0	538	999	0	0	100	1	
4	13	1	01: E-10   LM00000836	lmo0102	18834	5191	100	124	113	36	46	46	5	93	88	0	181	187	86	22	22	4	98	97	0	0	0	0	0	0	0	0	0	0	0	0	0	0	0	0	0	0	0	0	0	0	0	0	0	0	0.000	0.000	0.000	0.000	0.000	0.000	0.000	0.000	0.000	0.000	0.000	0.000	0.000	0.000	283	1076	237	232	232	0.000	0.000	78	159	0	0	67	165	0	0	100	1	
4	14	1	01: E-13   LM00000041	lmo0105	19084	5191	100	89	89	20	47	47	5	97	94	0	176	191	83	24	24	4	98	98	0	0	0	0	0	0	0	0	0	0	0	0	0	0	0	0	0	0	0	0	0	0	0	0	0	0	0.000	0.000	0.000	0.000	0.000	0.000	0.000	0.000	0.000	0.000	0.000	0.000	0.000	0.000	283	1076	194	209	209	0.000	0.000	42	152	0	0	42	167	0	0	100	1	
4	15	1	01: E-16   LM00000838	lmo0108	19334	5191	100	82	82	17	47	47	5	96	92	0	131	163	79	24	25	7	100	96	0	0	0	0	0	0	0	0	0	0	0	0	0	0	0	0	0	0	0	0	0	0	0	0	0	0	0.000	0.000	0.000	0.000	0.000	0.000	0.000	0.000	0.000	0.000	0.000	0.000	0.000	0.000	283	1076	142	174	174	0.000	0.000	35	107	0	0	35	139	0	0	100	1	
4	16	1	01: E-19   LM00002134	lmo0111	19584	5191	100	84	86	24	46	46	4	99	95	0	122	141	73	25	25	4	100	98	0	0	0	0	0	0	0	0	0	0	0	0	0	0	0	0	0	0	0	0	0	0	0	0	0	0	0.000	0.000	0.000	0.000	0.000	0.000	0.000	0.000	0.000	0.000	0.000	0.000	0.000	0.000	283	1076	135	156	156	0.000	0.000	38	97	0	0	40	116	0	0	100	1	
4	17	1	01: E-22   LM00000043	lmo0114	19834	5191	100	101	91	32	46	46	4	81	77	0	167	170	110	27	27	4	83	81	0	0	0	0	0	0	0	0	0	0	0	0	0	0	0	0	0	0	0	0	0	0	0	0	0	0	0.000	0.000	0.000	0.000	0.000	0.000	0.000	0.000	0.000	0.000	0.000	0.000	0.000	0.000	283	1076	195	188	188	0.000	0.000	55	140	0	0	45	143	0	0	100	1	
4	1	2	01: I-01   LM00000063	lmo0189	15834	5441	100	444	351	206	46	46	4	91	86	0	865	639	418	16	16	3	95	84	0	0	0	0	0	0	0	0	0	0	0	0	0	0	0	0	0	0	0	0	0	0	0	0	0	0	0.000	0.000	0.000	0.000	0.000	0.000	0.000	0.000	0.000	0.000	0.000	0.000	0.000	0.000	283	1076	1247	928	928	0.000	0.000	398	849	0	0	305	623	0	0	100	1	
4	2	2	01: I-04   LM00000064	lmo0192	16084	5441	100	204	186	79	45	45	4	93	91	0	204	185	97	15	16	3	92	88	0	0	0	0	0	0	0	0	0	0	0	0	0	0	0	0	0	0	0	0	0	0	0	0	0	0	0.000	0.000	0.000	0.000	0.000	0.000	0.000	0.000	0.000	0.000	0.000	0.000	0.000	0.000	283	1076	348	311	311	0.000	0.000	159	189	0	0	141	170	0	0	100	1	
4	3	2	01: I-07   LM00000868	lmo0195	16334	5441	100	933	745	431	46	46	4	91	87	0	321	259	145	16	16	3	90	86	0	0	0	0	0	0	0	0	0	0	0	0	0	0	0	0	0	0	0	0	0	0	0	0	0	0	0.000	0.000	0.000	0.000	0.000	0.000	0.000	0.000	0.000	0.000	0.000	0.000	0.000	0.000	283	1076	1192	942	942	0.000	0.000	887	305	0	0	699	243	0	0	100	1	
4	4	2	01: I-10   LM00000870	lmo0198	16584	5441	100	304	264	136	46	46	4	92	89	0	221	190	102	16	16	3	90	85	0	0	0	0	0	0	0	0	0	0	0	0	0	0	0	0	0	0	0	0	0	0	0	0	0	0	0.000	0.000	0.000	0.000	0.000	0.000	0.000	0.000	0.000	0.000	0.000	0.000	0.000	0.000	283	1076	463	392	392	0.000	0.000	258	205	0	0	218	174	0	0	100	1	
4	5	2	01: I-13   LM00002164	lmo0201	16834	5441	100	66	67	16	46	46	4	86	76	0	127	114	49	16	17	3	93	89	0	0	0	0	0	0	0	0	0	0	0	0	0	0	0	0	0	0	0	0	0	0	0	0	0	0	0.000	0.000	0.000	0.000	0.000	0.000	0.000	0.000	0.000	0.000	0.000	0.000	0.000	0.000	283	1076	131	119	119	0.000	0.000	20	111	0	0	21	98	0	0	100	1	
4	6	2	01: I-16   LM00002167	lmo0204	17084	5441	100	63	63	9	45	45	4	92	83	0	126	113	48	16	17	2	95	92	0	0	0	0	0	0	0	0	0	0	0	0	0	0	0	0	0	0	0	0	0	0	0	0	0	0	0.000	0.000	0.000	0.000	0.000	0.000	0.000	0.000	0.000	0.000	0.000	0.000	0.000	0.000	283	1076	128	115	115	0.000	0.000	18	110	0	0	18	97	0	0	100	1	
4	7	2	01: I-19   LM00002170	lmo0207	17334	5441	100	54	55	7	46	46	4	75	47	0	108	107	27	16	17	3	99	99	0	0	0	0	0	0	0	0	0	0	0	0	0	0	0	0	0	0	0	0	0	0	0	0	0	0	0.000	0.000	0.000	0.000	0.000	0.000	0.000	0.000	0.000	0.000	0.000	0.000	0.000	0.000	283	1076	100	100	100	0.000	0.000	8	92	0	0	9	91	0	0	100	1	
4	8	2	01: I-22   LM00000067	lmo0210	17584	5441	100	5419	4279	2401	45	46	4	100	100	0	5430	4242	2500	17	17	3	95	93	0	0	0	0	0	0	0	0	0	0	0	0	0	0	0	0	0	0	0	0	0	0	0	0	0	0	0.000	0.000	0.000	0.000	0.000	0.000	0.000	0.000	0.000	0.000	0.000	0.000	0.000	0.000	283	1076	10787	8459	8459	0.000	0.000	5374	5413	0	0	4234	4225	0	0	100	1	
4	9	2	01: M-01   LM00000092	lmo0285	17834	5441	100	240	219	101	46	46	4	96	91	0	300	255	128	17	18	3	98	92	0	0	0	0	0	0	0	0	0	0	0	0	0	0	0	0	0	0	0	0	0	0	0	0	0	0	0.000	0.000	0.000	0.000	0.000	0.000	0.000	0.000	0.000	0.000	0.000	0.000	0.000	0.000	283	1076	477	411	411	0.000	0.000	194	283	0	0	173	238	0	0	100	1	
4	10	2	01: M-04   LM00000906	lmo0288	18084	5441	100	198	183	68	47	47	5	97	93	0	203	182	79	19	20	3	95	89	0	0	0	0	0	0	0	0	0	0	0	0	0	0	0	0	0	0	0	0	0	0	0	0	0	0	0.000	0.000	0.000	0.000	0.000	0.000	0.000	0.000	0.000	0.000	0.000	0.000	0.000	0.000	283	1076	335	299	299	0.000	0.000	151	184	0	0	136	163	0	0	100	1	
4	11	2	01: M-07   LM00000909	lmo0291	18334	5441	100	1446	1252	551	45	46	5	100	100	0	407	360	150	20	21	4	94	93	0	0	0	0	0	0	0	0	0	0	0	0	0	0	0	0	0	0	0	0	0	0	0	0	0	0	0.000	0.000	0.000	0.000	0.000	0.000	0.000	0.000	0.000	0.000	0.000	0.000	0.000	0.000	283	1076	1788	1547	1547	0.000	0.000	1401	387	0	0	1207	340	0	0	100	1	
4	12	2	01: M-10   LM00000094	lmo0294	18584	5441	100	69	69	16	46	46	5	84	77	0	100	97	52	21	22	6	86	77	0	0	0	0	0	0	0	0	0	0	0	0	0	0	0	0	0	0	0	0	0	0	0	0	0	0	0.000	0.000	0.000	0.000	0.000	0.000	0.000	0.000	0.000	0.000	0.000	0.000	0.000	0.000	283	1076	102	99	99	0.000	0.000	23	79	0	0	23	76	0	0	100	1	
4	13	2	01: M-13   LM00000097	lmo0297	18834	5441	100	68	71	16	46	46	5	94	88	0	120	130	58	23	23	3	96	96	0	0	0	0	0	0	0	0	0	0	0	0	0	0	0	0	0	0	0	0	0	0	0	0	0	0	0.000	0.000	0.000	0.000	0.000	0.000	0.000	0.000	0.000	0.000	0.000	0.000	0.000	0.000	283	1076	119	132	132	0.000	0.000	22	97	0	0	25	107	0	0	100	1	
4	14	2	01: M-16   LM00000100	lmo0300	19084	5441	100	61	61	10	46	47	5	83	62	0	142	157	78	24	24	3	97	95	0	0	0	0	0	0	0	0	0	0	0	0	0	0	0	0	0	0	0	0	0	0	0	0	0	0	0.000	0.000	0.000	0.000	0.000	0.000	0.000	0.000	0.000	0.000	0.000	0.000	0.000	0.000	283	1076	133	148	148	0.000	0.000	15	118	0	0	15	133	0	0	100	1	
4	15	2	01: M-19   LM00002187	lmo0303	19334	5441	100	219	189	80	45	46	4	92	88	0	185	205	106	25	25	4	98	92	0	0	0	0	0	0	0	0	0	0	0	0	0	0	0	0	0	0	0	0	0	0	0	0	0	0	0.000	0.000	0.000	0.000	0.000	0.000	0.000	0.000	0.000	0.000	0.000	0.000	0.000	0.000	283	1076	334	324	324	0.000	0.000	174	160	0	0	144	180	0	0	100	1	
4	16	2	01: M-22   LM00000103	lmo0306	19584	5441	100	62	61	11	47	47	4	76	70	0	117	127	84	26	26	3	88	83	0	0	0	0	0	0	0	0	0	0	0	0	0	0	0	0	0	0	0	0	0	0	0	0	0	0	0.000	0.000	0.000	0.000	0.000	0.000	0.000	0.000	0.000	0.000	0.000	0.000	0.000	0.000	283	1076	106	115	115	0.000	0.000	15	91	0	0	14	101	0	0	100	1	
4	17	2	02: A-01   EMPTY	EMPTY	19834	5441	100	46	46	4	46	46	5	13	1	0	28	32	15	26	27	4	45	27	0	0	0	0	0	0	0	0	0	0	0	0	0	0	0	0	0	0	0	0	0	0	0	0	0	0	0.000	0.000	0.000	0.000	0.000	0.000	0.000	0.000	0.000	0.000	0.000	0.000	0.000	0.000	283	1076	2	6	6	0.000	0.000	0	2	0	0	0	6	0	0	-75	1	
4	1	3	02: A-04   LM00000140	lmo0382	15834	5691	100	53	52	7	45	46	4	68	45	0	76	70	31	15	16	2	92	89	0	0	0	0	0	0	0	0	0	0	0	0	0	0	0	0	0	0	0	0	0	0	0	0	0	0	0.000	0.000	0.000	0.000	0.000	0.000	0.000	0.000	0.000	0.000	0.000	0.000	0.000	0.000	283	1076	69	62	62	0.000	0.000	8	61	0	0	7	55	0	0	100	1	
4	2	3	02: A-07   LM00000935	lmo0385	16084	5691	100	95	93	28	46	46	5	93	88	0	90	90	33	15	15	2	97	96	0	0	0	0	0	0	0	0	0	0	0	0	0	0	0	0	0	0	0	0	0	0	0	0	0	0	0.000	0.000	0.000	0.000	0.000	0.000	0.000	0.000	0.000	0.000	0.000	0.000	0.000	0.000	283	1076	124	122	122	0.000	0.000	49	75	0	0	47	75	0	0	100	1	
4	3	3	02: A-10   LM00000938	lmo0388	16334	5691	100	278	246	107	45	45	5	96	94	0	110	106	42	15	16	2	98	97	0	0	0	0	0	0	0	0	0	0	0	0	0	0	0	0	0	0	0	0	0	0	0	0	0	0	0.000	0.000	0.000	0.000	0.000	0.000	0.000	0.000	0.000	0.000	0.000	0.000	0.000	0.000	283	1076	328	292	292	0.000	0.000	233	95	0	0	201	91	0	0	100	1	
4	4	3	02: A-13   LM00000940	lmo0391	16584	5691	100	859	704	378	46	46	5	94	90	0	796	661	352	15	16	2	99	99	0	0	0	0	0	0	0	0	0	0	0	0	0	0	0	0	0	0	0	0	0	0	0	0	0	0	0.000	0.000	0.000	0.000	0.000	0.000	0.000	0.000	0.000	0.000	0.000	0.000	0.000	0.000	283	1076	1594	1304	1304	0.000	0.000	813	781	0	0	658	646	0	0	100	1	
4	5	3	02: A-16   LM00000941	lmo0394	16834	5691	100	64	65	17	46	46	4	72	64	0	82	67	37	16	16	2	84	79	0	0	0	0	0	0	0	0	0	0	0	0	0	0	0	0	0	0	0	0	0	0	0	0	0	0	0.000	0.000	0.000	0.000	0.000	0.000	0.000	0.000	0.000	0.000	0.000	0.000	0.000	0.000	283	1076	84	70	70	0.000	0.000	18	66	0	0	19	51	0	0	100	1	
4	6	3	02: A-19   LM00000942	lmo0397	17084	5691	100	572	517	201	46	46	5	100	99	0	208	198	69	16	17	3	100	98	0	0	0	0	0	0	0	0	0	0	0	0	0	0	0	0	0	0	0	0	0	0	0	0	0	0	0.000	0.000	0.000	0.000	0.000	0.000	0.000	0.000	0.000	0.000	0.000	0.000	0.000	0.000	283	1076	718	653	653	0.000	0.000	526	192	0	0	471	182	0	0	100	1	
4	7	3	02: A-22   LM00000945	lmo0400	17334	5691	100	138	133	53	45	45	4	93	88	0	395	352	167	16	17	3	96	92	0	0	0	0	0	0	0	0	0	0	0	0	0	0	0	0	0	0	0	0	0	0	0	0	0	0	0.000	0.000	0.000	0.000	0.000	0.000	0.000	0.000	0.000	0.000	0.000	0.000	0.000	0.000	283	1076	472	424	424	0.000	0.000	93	379	0	0	88	336	0	0	100	1	
4	8	3	02: E-01   LM00003005	lmo0473	17584	5691	100	54	54	7	45	45	4	74	52	0	98	89	32	16	16	2	95	90	0	0	0	0	0	0	0	0	0	0	0	0	0	0	0	0	0	0	0	0	0	0	0	0	0	0	0.000	0.000	0.000	0.000	0.000	0.000	0.000	0.000	0.000	0.000	0.000	0.000	0.000	0.000	283	1076	91	82	82	0.000	0.000	9	82	0	0	9	73	0	0	100	1	
4	9	3	02: E-04   LM00002245	lmo0476	17834	5691	100	61	61	10	45	46	4	87	74	0	95	90	32	17	17	3	96	94	0	0	0	0	0	0	0	0	0	0	0	0	0	0	0	0	0	0	0	0	0	0	0	0	0	0	0.000	0.000	0.000	0.000	0.000	0.000	0.000	0.000	0.000	0.000	0.000	0.000	0.000	0.000	283	1076	94	89	89	0.000	0.000	16	78	0	0	16	73	0	0	100	1	
4	10	3	02: E-07   LM00000963	lmo0479	18084	5691	100	72	71	13	46	46	5	92	87	0	142	138	51	18	18	3	98	96	0	0	0	0	0	0	0	0	0	0	0	0	0	0	0	0	0	0	0	0	0	0	0	0	0	0	0.000	0.000	0.000	0.000	0.000	0.000	0.000	0.000	0.000	0.000	0.000	0.000	0.000	0.000	283	1076	150	145	145	0.000	0.000	26	124	0	0	25	120	0	0	100	1	
4	11	3	02: E-10   LM00000163	lmo0482	18334	5691	100	297	276	126	45	46	4	96	95	0	269	247	115	19	20	3	96	95	0	0	0	0	0	0	0	0	0	0	0	0	0	0	0	0	0	0	0	0	0	0	0	0	0	0	0.000	0.000	0.000	0.000	0.000	0.000	0.000	0.000	0.000	0.000	0.000	0.000	0.000	0.000	283	1076	502	459	459	0.000	0.000	252	250	0	0	231	228	0	0	100	1	
4	12	3	02: E-13   LM00000166	lmo0485	18584	5691	100	85	84	19	45	45	4	93	92	0	120	131	53	21	21	3	99	95	0	0	0	0	0	0	0	0	0	0	0	0	0	0	0	0	0	0	0	0	0	0	0	0	0	0	0.000	0.000	0.000	0.000	0.000	0.000	0.000	0.000	0.000	0.000	0.000	0.000	0.000	0.000	283	1076	139	149	149	0.000	0.000	40	99	0	0	39	110	0	0	100	1	
4	13	3	02: E-16   LM00000167	lmo0488	18834	5691	100	159	147	56	46	46	4	93	89	0	182	177	89	22	22	3	89	88	0	0	0	0	0	0	0	0	0	0	0	0	0	0	0	0	0	0	0	0	0	0	0	0	0	0	0.000	0.000	0.000	0.000	0.000	0.000	0.000	0.000	0.000	0.000	0.000	0.000	0.000	0.000	283	1076	273	256	256	0.000	0.000	113	160	0	0	101	155	0	0	100	1	
4	14	3	02: E-19   LM00000169	lmo0491	19084	5691	100	106	99	32	46	47	4	87	80	0	128	133	71	23	24	3	88	87	0	0	0	0	0	0	0	0	0	0	0	0	0	0	0	0	0	0	0	0	0	0	0	0	0	0	0.000	0.000	0.000	0.000	0.000	0.000	0.000	0.000	0.000	0.000	0.000	0.000	0.000	0.000	283	1076	165	163	163	0.000	0.000	60	105	0	0	53	110	0	0	100	1	
4	15	3	02: E-22   LM00000170	lmo0494	19334	5691	100	136	126	42	46	46	4	96	90	0	164	172	81	24	24	3	98	97	0	0	0	0	0	0	0	0	0	0	0	0	0	0	0	0	0	0	0	0	0	0	0	0	0	0	0.000	0.000	0.000	0.000	0.000	0.000	0.000	0.000	0.000	0.000	0.000	0.000	0.000	0.000	283	1076	230	228	228	0.000	0.000	90	140	0	0	80	148	0	0	100	1	
4	16	3	02: I-01   LM00001002	lmo0569	19584	5691	100	104	101	32	46	47	5	91	86	0	152	179	96	26	26	4	98	93	0	0	0	0	0	0	0	0	0	0	0	0	0	0	0	0	0	0	0	0	0	0	0	0	0	0	0.000	0.000	0.000	0.000	0.000	0.000	0.000	0.000	0.000	0.000	0.000	0.000	0.000	0.000	283	1076	184	208	208	0.000	0.000	58	126	0	0	55	153	0	0	100	1	
4	17	3	02: I-04   LM00001004	lmo0572	19834	5691	100	96	92	26	46	46	4	96	89	0	166	180	96	27	27	4	96	93	0	0	0	0	0	0	0	0	0	0	0	0	0	0	0	0	0	0	0	0	0	0	0	0	0	0	0.000	0.000	0.000	0.000	0.000	0.000	0.000	0.000	0.000	0.000	0.000	0.000	0.000	0.000	283	1076	189	199	199	0.000	0.000	50	139	0	0	46	153	0	0	100	1	
4	1	4	02: I-07   LM00000194	lmo0575	15834	5941	100	456	397	181	45	45	4	95	94	0	206	187	80	16	16	2	93	91	0	0	0	0	0	0	0	0	0	0	0	0	0	0	0	0	0	0	0	0	0	0	0	0	0	0	0.000	0.000	0.000	0.000	0.000	0.000	0.000	0.000	0.000	0.000	0.000	0.000	0.000	0.000	283	1076	601	523	523	0.000	0.000	411	190	0	0	352	171	0	0	100	1	
4	2	4	02: I-10   LM00000197	lmo0578	16084	5941	100	95	93	28	45	45	4	89	86	0	98	92	38	15	16	2	96	92	0	0	0	0	0	0	0	0	0	0	0	0	0	0	0	0	0	0	0	0	0	0	0	0	0	0	0.000	0.000	0.000	0.000	0.000	0.000	0.000	0.000	0.000	0.000	0.000	0.000	0.000	0.000	283	1076	133	125	125	0.000	0.000	50	83	0	0	48	77	0	0	100	1	
4	3	4	02: I-13   LM00001006	lmo0581	16334	5941	100	222	199	113	44	45	4	88	83	0	234	182	116	15	16	2	87	83	0	0	0	0	0	0	0	0	0	0	0	0	0	0	0	0	0	0	0	0	0	0	0	0	0	0	0.000	0.000	0.000	0.000	0.000	0.000	0.000	0.000	0.000	0.000	0.000	0.000	0.000	0.000	283	1076	397	322	322	0.000	0.000	178	219	0	0	155	167	0	0	100	1	
4	4	4	02: I-16   LM00001009	lmo0584	16584	5941	100	1063	861	480	45	46	4	98	95	0	522	442	234	15	15	2	98	98	0	0	0	0	0	0	0	0	0	0	0	0	0	0	0	0	0	0	0	0	0	0	0	0	0	0	0.000	0.000	0.000	0.000	0.000	0.000	0.000	0.000	0.000	0.000	0.000	0.000	0.000	0.000	283	1076	1525	1243	1243	0.000	0.000	1018	507	0	0	816	427	0	0	100	1	
4	5	4	02: I-19   LM00001011	lmo0587	16834	5941	100	84	85	21	45	45	4	94	92	0	103	99	29	16	16	2	98	96	0	0	0	0	0	0	0	0	0	0	0	0	0	0	0	0	0	0	0	0	0	0	0	0	0	0	0.000	0.000	0.000	0.000	0.000	0.000	0.000	0.000	0.000	0.000	0.000	0.000	0.000	0.000	283	1076	126	123	123	0.000	0.000	39	87	0	0	40	83	0	0	100	1	
4	6	4	02: I-22   LM00001014	lmo0590	17084	5941	100	1154	1032	528	45	45	4	100	100	0	143	132	52	16	17	3	98	95	0	0	0	0	0	0	0	0	0	0	0	0	0	0	0	0	0	0	0	0	0	0	0	0	0	0	0.000	0.000	0.000	0.000	0.000	0.000	0.000	0.000	0.000	0.000	0.000	0.000	0.000	0.000	283	1076	1236	1103	1103	0.000	0.000	1109	127	0	0	987	116	0	0	100	1	
4	7	4	02: M-01   LM00001043	lmo0665	17334	5941	100	1525	1257	736	45	46	4	96	94	0	269	226	122	16	16	2	91	89	0	0	0	0	0	0	0	0	0	0	0	0	0	0	0	0	0	0	0	0	0	0	0	0	0	0	0.000	0.000	0.000	0.000	0.000	0.000	0.000	0.000	0.000	0.000	0.000	0.000	0.000	0.000	283	1076	1733	1422	1422	0.000	0.000	1480	253	0	0	1212	210	0	0	100	1	
4	8	4	02: M-04   LM00000217	lmo0668	17584	5941	100	491	429	208	45	45	4	99	98	0	324	275	136	16	17	3	94	91	0	0	0	0	0	0	0	0	0	0	0	0	0	0	0	0	0	0	0	0	0	0	0	0	0	0	0.000	0.000	0.000	0.000	0.000	0.000	0.000	0.000	0.000	0.000	0.000	0.000	0.000	0.000	283	1076	754	643	643	0.000	0.000	446	308	0	0	384	259	0	0	100	1	
4	9	4	02: M-07   LM00000219	lmo0671	17834	5941	100	97	91	27	45	45	4	87	85	0	110	101	41	16	17	3	93	88	0	0	0	0	0	0	0	0	0	0	0	0	0	0	0	0	0	0	0	0	0	0	0	0	0	0	0.000	0.000	0.000	0.000	0.000	0.000	0.000	0.000	0.000	0.000	0.000	0.000	0.000	0.000	283	1076	146	131	131	0.000	0.000	52	94	0	0	46	85	0	0	100	1	
4	10	4	02: M-10   LM00000220	lmo0674	18084	5941	100	1054	879	488	46	46	4	95	92	0	288	251	119	17	17	2	95	94	0	0	0	0	0	0	0	0	0	0	0	0	0	0	0	0	0	0	0	0	0	0	0	0	0	0	0.000	0.000	0.000	0.000	0.000	0.000	0.000	0.000	0.000	0.000	0.000	0.000	0.000	0.000	283	1076	1279	1067	1067	0.000	0.000	1008	271	0	0	833	234	0	0	100	1	
4	11	4	02: M-13   LM00001048	lmo0677	18334	5941	100	83	83	19	45	45	4	94	92	0	149	144	60	18	19	3	97	96	0	0	0	0	0	0	0	0	0	0	0	0	0	0	0	0	0	0	0	0	0	0	0	0	0	0	0.000	0.000	0.000	0.000	0.000	0.000	0.000	0.000	0.000	0.000	0.000	0.000	0.000	0.000	283	1076	169	164	164	0.000	0.000	38	131	0	0	38	126	0	0	100	1	
4	12	4	02: M-16   LM00000222	lmo0680	18584	5941	100	62	65	17	45	45	4	79	71	0	116	102	58	20	20	3	86	81	0	0	0	0	0	0	0	0	0	0	0	0	0	0	0	0	0	0	0	0	0	0	0	0	0	0	0.000	0.000	0.000	0.000	0.000	0.000	0.000	0.000	0.000	0.000	0.000	0.000	0.000	0.000	283	1076	113	102	102	0.000	0.000	17	96	0	0	20	82	0	0	100	1	
4	13	4	02: M-19   LM00001051	lmo0683	18834	5941	100	106	105	36	46	46	4	91	87	0	161	155	80	22	22	3	89	88	0	0	0	0	0	0	0	0	0	0	0	0	0	0	0	0	0	0	0	0	0	0	0	0	0	0	0.000	0.000	0.000	0.000	0.000	0.000	0.000	0.000	0.000	0.000	0.000	0.000	0.000	0.000	283	1076	199	192	192	0.000	0.000	60	139	0	0	59	133	0	0	100	1	
4	14	4	02: M-22   LM00000225	lmo0686	19084	5941	100	506	419	224	46	46	4	95	90	0	824	691	388	23	23	3	91	89	0	0	0	0	0	0	0	0	0	0	0	0	0	0	0	0	0	0	0	0	0	0	0	0	0	0	0.000	0.000	0.000	0.000	0.000	0.000	0.000	0.000	0.000	0.000	0.000	0.000	0.000	0.000	283	1076	1261	1041	1041	0.000	0.000	460	801	0	0	373	668	0	0	100	1	
4	15	4	03: A-01   EMPTY	EMPTY	19334	5941	100	46	47	6	46	46	4	24	9	0	25	34	24	23	24	3	37	29	0	0	0	0	0	0	0	0	0	0	0	0	0	0	0	0	0	0	0	0	0	0	0	0	0	0	0.000	0.000	0.000	0.000	0.000	0.000	0.000	0.000	0.000	0.000	0.000	0.000	0.000	0.000	283	1076	2	12	12	0.000	0.000	0	2	0	0	1	11	0	0	-75	1	
4	16	4	03: A-04   LM00001084	lmo0762	19584	5941	100	230	210	80	46	46	5	98	96	0	197	221	102	26	26	3	99	98	0	0	0	0	0	0	0	0	0	0	0	0	0	0	0	0	0	0	0	0	0	0	0	0	0	0	0.000	0.000	0.000	0.000	0.000	0.000	0.000	0.000	0.000	0.000	0.000	0.000	0.000	0.000	283	1076	355	359	359	0.000	0.000	184	171	0	0	164	195	0	0	100	1	
4	17	4	03: A-07   LM00000248	lmo0765	19834	5941	100	59	60	10	46	46	4	86	69	0	128	166	97	26	26	4	98	96	0	0	0	0	0	0	0	0	0	0	0	0	0	0	0	0	0	0	0	0	0	0	0	0	0	0	0.000	0.000	0.000	0.000	0.000	0.000	0.000	0.000	0.000	0.000	0.000	0.000	0.000	0.000	283	1076	115	154	154	0.000	0.000	13	102	0	0	14	140	0	0	100	1	
4	1	5	03: A-10   LM00000251	lmo0768	15834	6191	100	60	61	11	46	46	5	80	61	0	90	83	34	15	15	2	93	90	0	0	0	0	0	0	0	0	0	0	0	0	0	0	0	0	0	0	0	0	0	0	0	0	0	0	0.000	0.000	0.000	0.000	0.000	0.000	0.000	0.000	0.000	0.000	0.000	0.000	0.000	0.000	283	1076	89	83	83	0.000	0.000	14	75	0	0	15	68	0	0	100	1	
4	2	5	03: A-13   LM00002319	lmo0771	16084	6191	100	302	276	106	44	45	4	97	96	0	188	176	68	15	15	2	97	97	0	0	0	0	0	0	0	0	0	0	0	0	0	0	0	0	0	0	0	0	0	0	0	0	0	0	0.000	0.000	0.000	0.000	0.000	0.000	0.000	0.000	0.000	0.000	0.000	0.000	0.000	0.000	283	1076	431	393	393	0.000	0.000	258	173	0	0	232	161	0	0	100	1	
4	3	5	03: A-16   LM00001091	lmo0774	16334	6191	100	565	533	199	45	45	4	100	98	0	337	311	99	15	16	2	99	99	0	0	0	0	0	0	0	0	0	0	0	0	0	0	0	0	0	0	0	0	0	0	0	0	0	0	0.000	0.000	0.000	0.000	0.000	0.000	0.000	0.000	0.000	0.000	0.000	0.000	0.000	0.000	283	1076	842	784	784	0.000	0.000	520	322	0	0	488	296	0	0	100	1	
4	4	5	03: A-19   LM00000252	lmo0777	16584	6191	100	391	351	160	45	46	4	96	93	0	209	190	80	15	16	2	99	95	0	0	0	0	0	0	0	0	0	0	0	0	0	0	0	0	0	0	0	0	0	0	0	0	0	0	0.000	0.000	0.000	0.000	0.000	0.000	0.000	0.000	0.000	0.000	0.000	0.000	0.000	0.000	283	1076	540	481	481	0.000	0.000	346	194	0	0	306	175	0	0	100	1	
4	5	5	03: A-22   LM00002322	lmo0780	16834	6191	100	49	50	5	45	45	4	49	21	0	89	76	30	16	16	2	91	87	0	0	0	0	0	0	0	0	0	0	0	0	0	0	0	0	0	0	0	0	0	0	0	0	0	0	0.000	0.000	0.000	0.000	0.000	0.000	0.000	0.000	0.000	0.000	0.000	0.000	0.000	0.000	283	1076	77	65	65	0.000	0.000	4	73	0	0	5	60	0	0	100	1	
4	6	5	03: E-01   LM00002341	lmo0853	17084	6191	100	116	110	44	45	45	4	84	79	0	118	106	49	15	16	2	90	89	0	0	0	0	0	0	0	0	0	0	0	0	0	0	0	0	0	0	0	0	0	0	0	0	0	0	0.000	0.000	0.000	0.000	0.000	0.000	0.000	0.000	0.000	0.000	0.000	0.000	0.000	0.000	283	1076	174	156	156	0.000	0.000	71	103	0	0	65	91	0	0	100	1	
4	7	5	03: E-04   LM00001128	lmo0856	17334	6191	100	379	346	142	45	46	4	99	97	0	376	344	137	16	16	2	100	100	0	0	0	0	0	0	0	0	0	0	0	0	0	0	0	0	0	0	0	0	0	0	0	0	0	0	0.000	0.000	0.000	0.000	0.000	0.000	0.000	0.000	0.000	0.000	0.000	0.000	0.000	0.000	283	1076	694	629	629	0.000	0.000	334	360	0	0	301	328	0	0	100	1	
4	8	5	03: E-07   LM00000271	lmo0859	17584	6191	100	78	80	22	45	45	5	95	89	0	84	87	28	17	17	3	98	96	0	0	0	0	0	0	0	0	0	0	0	0	0	0	0	0	0	0	0	0	0	0	0	0	0	0	0.000	0.000	0.000	0.000	0.000	0.000	0.000	0.000	0.000	0.000	0.000	0.000	0.000	0.000	283	1076	100	105	105	0.000	0.000	33	67	0	0	35	70	0	0	100	1	
4	9	5	03: E-10   LM00001132	lmo0862	17834	6191	100	51	52	6	46	46	4	54	33	0	89	91	30	17	17	2	99	97	0	0	0	0	0	0	0	0	0	0	0	0	0	0	0	0	0	0	0	0	0	0	0	0	0	0	0.000	0.000	0.000	0.000	0.000	0.000	0.000	0.000	0.000	0.000	0.000	0.000	0.000	0.000	283	1076	77	80	80	0.000	0.000	5	72	0	0	6	74	0	0	100	1	
4	10	5	03: E-13   LM00001134	lmo0865	18084	6191	100	76	79	19	46	46	4	95	89	0	109	107	31	17	17	2	100	100	0	0	0	0	0	0	0	0	0	0	0	0	0	0	0	0	0	0	0	0	0	0	0	0	0	0	0.000	0.000	0.000	0.000	0.000	0.000	0.000	0.000	0.000	0.000	0.000	0.000	0.000	0.000	283	1076	122	123	123	0.000	0.000	30	92	0	0	33	90	0	0	100	1	
4	11	5	03: E-16   LM00001135	lmo0868	18334	6191	100	85	78	30	45	45	5	70	64	0	95	76	45	17	18	3	78	72	0	0	0	0	0	0	0	0	0	0	0	0	0	0	0	0	0	0	0	0	0	0	0	0	0	0	0.000	0.000	0.000	0.000	0.000	0.000	0.000	0.000	0.000	0.000	0.000	0.000	0.000	0.000	283	1076	118	92	92	0.000	0.000	40	78	0	0	33	59	0	0	100	1	
4	12	5	03: E-19   LM00000275	lmo0871	18584	6191	100	199	177	81	46	46	5	88	80	0	151	136	64	18	19	3	88	86	0	0	0	0	0	0	0	0	0	0	0	0	0	0	0	0	0	0	0	0	0	0	0	0	0	0	0.000	0.000	0.000	0.000	0.000	0.000	0.000	0.000	0.000	0.000	0.000	0.000	0.000	0.000	283	1076	286	249	249	0.000	0.000	153	133	0	0	131	118	0	0	100	1	
4	13	5	03: E-22   LM00002344	lmo0874	18834	6191	100	61	62	9	46	46	4	93	80	0	102	108	35	20	21	4	98	98	0	0	0	0	0	0	0	0	0	0	0	0	0	0	0	0	0	0	0	0	0	0	0	0	0	0	0.000	0.000	0.000	0.000	0.000	0.000	0.000	0.000	0.000	0.000	0.000	0.000	0.000	0.000	283	1076	97	104	104	0.000	0.000	15	82	0	0	16	88	0	0	100	1	
4	14	5	03: I-01   LM00002365	lmo0949	19084	6191	100	108	110	38	46	47	5	94	89	0	155	148	55	22	22	3	98	97	0	0	0	0	0	0	0	0	0	0	0	0	0	0	0	0	0	0	0	0	0	0	0	0	0	0	0.000	0.000	0.000	0.000	0.000	0.000	0.000	0.000	0.000	0.000	0.000	0.000	0.000	0.000	283	1076	195	190	190	0.000	0.000	62	133	0	0	64	126	0	0	100	1	
4	15	5	03: I-04   LM00002367	lmo0952	19334	6191	100	55	56	7	46	47	5	73	44	0	103	123	55	23	23	4	100	98	0	0	0	0	0	0	0	0	0	0	0	0	0	0	0	0	0	0	0	0	0	0	0	0	0	0	0.000	0.000	0.000	0.000	0.000	0.000	0.000	0.000	0.000	0.000	0.000	0.000	0.000	0.000	283	1076	89	110	110	0.000	0.000	9	80	0	0	10	100	0	0	100	1	
4	16	5	03: I-07   LM00000294	lmo0955	19584	6191	100	826	701	313	47	47	5	97	95	0	448	414	162	25	25	4	99	98	0	0	0	0	0	0	0	0	0	0	0	0	0	0	0	0	0	0	0	0	0	0	0	0	0	0	0.000	0.000	0.000	0.000	0.000	0.000	0.000	0.000	0.000	0.000	0.000	0.000	0.000	0.000	283	1076	1202	1043	1043	0.000	0.000	779	423	0	0	654	389	0	0	100	1	
4	17	5	03: I-10   LM00000296	lmo0958	19834	6191	100	727	651	289	47	47	4	98	98	0	508	479	190	25	26	4	100	100	0	0	0	0	0	0	0	0	0	0	0	0	0	0	0	0	0	0	0	0	0	0	0	0	0	0	0.000	0.000	0.000	0.000	0.000	0.000	0.000	0.000	0.000	0.000	0.000	0.000	0.000	0.000	283	1076	1163	1058	1058	0.000	0.000	680	483	0	0	604	454	0	0	100	1	
4	1	6	03: I-13   LM00001178	lmo0961	15834	6441	100	255	230	98	46	46	4	93	92	0	327	299	141	15	15	2	98	95	0	0	0	0	0	0	0	0	0	0	0	0	0	0	0	0	0	0	0	0	0	0	0	0	0	0	0.000	0.000	0.000	0.000	0.000	0.000	0.000	0.000	0.000	0.000	0.000	0.000	0.000	0.000	283	1076	521	468	468	0.000	0.000	209	312	0	0	184	284	0	0	100	1	
4	2	6	03: I-16   LM00000297	lmo0964	16084	6441	100	1172	1007	466	45	45	4	96	94	0	686	609	262	15	15	2	98	96	0	0	0	0	0	0	0	0	0	0	0	0	0	0	0	0	0	0	0	0	0	0	0	0	0	0	0.000	0.000	0.000	0.000	0.000	0.000	0.000	0.000	0.000	0.000	0.000	0.000	0.000	0.000	283	1076	1798	1556	1556	0.000	0.000	1127	671	0	0	962	594	0	0	100	1	
4	3	6	03: I-19   LM00000298	lmo0967	16334	6441	100	152	150	47	45	45	4	98	96	0	98	95	25	15	15	2	100	99	0	0	0	0	0	0	0	0	0	0	0	0	0	0	0	0	0	0	0	0	0	0	0	0	0	0	0.000	0.000	0.000	0.000	0.000	0.000	0.000	0.000	0.000	0.000	0.000	0.000	0.000	0.000	283	1076	190	185	185	0.000	0.000	107	83	0	0	105	80	0	0	100	1	
4	4	6	03: I-22   LM00001182	lmo0970	16584	6441	100	514	447	205	46	46	4	92	90	0	255	225	101	15	15	2	92	92	0	0	0	0	0	0	0	0	0	0	0	0	0	0	0	0	0	0	0	0	0	0	0	0	0	0	0.000	0.000	0.000	0.000	0.000	0.000	0.000	0.000	0.000	0.000	0.000	0.000	0.000	0.000	283	1076	708	611	611	0.000	0.000	468	240	0	0	401	210	0	0	100	1	
4	5	6	03: M-01   LM00002395	lmo1045	16834	6441	100	331	305	128	45	45	4	98	97	0	191	178	65	15	15	3	99	99	0	0	0	0	0	0	0	0	0	0	0	0	0	0	0	0	0	0	0	0	0	0	0	0	0	0	0.000	0.000	0.000	0.000	0.000	0.000	0.000	0.000	0.000	0.000	0.000	0.000	0.000	0.000	283	1076	462	423	423	0.000	0.000	286	176	0	0	260	163	0	0	100	1	
4	6	6	03: M-04   LM00002396	lmo1048	17084	6441	100	107	103	31	45	46	4	95	91	0	155	148	53	16	16	3	100	99	0	0	0	0	0	0	0	0	0	0	0	0	0	0	0	0	0	0	0	0	0	0	0	0	0	0	0.000	0.000	0.000	0.000	0.000	0.000	0.000	0.000	0.000	0.000	0.000	0.000	0.000	0.000	283	1076	201	190	190	0.000	0.000	62	139	0	0	58	132	0	0	100	1	
4	7	6	03: M-07   LM00001222	lmo1051	17334	6441	100	133	122	47	46	46	4	84	81	0	135	122	56	16	16	3	93	87	0	0	0	0	0	0	0	0	0	0	0	0	0	0	0	0	0	0	0	0	0	0	0	0	0	0	0.000	0.000	0.000	0.000	0.000	0.000	0.000	0.000	0.000	0.000	0.000	0.000	0.000	0.000	283	1076	206	182	182	0.000	0.000	87	119	0	0	76	106	0	0	100	1	
4	8	6	03: M-10   LM00000316	lmo1054	17584	6441	100	6189	5007	3009	46	47	5	99	96	0	2310	1949	1171	16	17	4	92	87	0	0	0	0	0	0	0	0	0	0	0	0	0	0	0	0	0	0	0	0	0	0	0	0	0	0	0.000	0.000	0.000	0.000	0.000	0.000	0.000	0.000	0.000	0.000	0.000	0.000	0.000	0.000	283	1076	8437	6894	6894	0.000	0.000	6143	2294	0	0	4961	1933	0	0	100	1	
4	9	6	03: M-13   LM00001224	lmo1057	17834	6441	100	607	527	255	46	46	4	97	93	0	545	480	204	17	17	3	100	99	0	0	0	0	0	0	0	0	0	0	0	0	0	0	0	0	0	0	0	0	0	0	0	0	0	0	0.000	0.000	0.000	0.000	0.000	0.000	0.000	0.000	0.000	0.000	0.000	0.000	0.000	0.000	283	1076	1089	944	944	0.000	0.000	561	528	0	0	481	463	0	0	100	1	
4	10	6	03: M-16   LM00002398	lmo1060	18084	6441	100	70	73	16	46	46	4	92	89	0	114	113	43	18	18	3	97	94	0	0	0	0	0	0	0	0	0	0	0	0	0	0	0	0	0	0	0	0	0	0	0	0	0	0	0.000	0.000	0.000	0.000	0.000	0.000	0.000	0.000	0.000	0.000	0.000	0.000	0.000	0.000	283	1076	120	122	122	0.000	0.000	24	96	0	0	27	95	0	0	100	1	
4	11	6	03: M-19   LM00002401	lmo1063	18334	6441	100	55	55	7	45	46	5	77	51	0	90	93	33	18	18	3	98	96	0	0	0	0	0	0	0	0	0	0	0	0	0	0	0	0	0	0	0	0	0	0	0	0	0	0	0.000	0.000	0.000	0.000	0.000	0.000	0.000	0.000	0.000	0.000	0.000	0.000	0.000	0.000	283	1076	82	85	85	0.000	0.000	10	72	0	0	10	75	0	0	100	1	
4	12	6	03: M-22   LM00002402	lmo1066	18584	6441	100	240	213	87	45	45	5	95	91	0	188	177	69	18	18	3	100	97	0	0	0	0	0	0	0	0	0	0	0	0	0	0	0	0	0	0	0	0	0	0	0	0	0	0	0.000	0.000	0.000	0.000	0.000	0.000	0.000	0.000	0.000	0.000	0.000	0.000	0.000	0.000	283	1076	365	327	327	0.000	0.000	195	170	0	0	168	159	0	0	100	1	
4	13	6	04: A-01   EMPTY	EMPTY	18834	6441	100	47	48	4	46	46	5	28	4	0	20	26	16	19	19	3	31	23	0	0	0	0	0	0	0	0	0	0	0	0	0	0	0	0	0	0	0	0	0	0	0	0	0	0	0.000	0.000	0.000	0.000	0.000	0.000	0.000	0.000	0.000	0.000	0.000	0.000	0.000	0.000	283	1076	2	9	9	0.000	0.000	1	1	0	0	2	7	0	0	-75	1	
4	14	6	04: A-04   LM00000334	lmo1142	19084	6441	100	67	69	12	46	47	5	96	85	0	108	114	40	21	21	3	100	99	0	0	0	0	0	0	0	0	0	0	0	0	0	0	0	0	0	0	0	0	0	0	0	0	0	0	0.000	0.000	0.000	0.000	0.000	0.000	0.000	0.000	0.000	0.000	0.000	0.000	0.000	0.000	283	1076	108	116	116	0.000	0.000	21	87	0	0	23	93	0	0	100	1	
4	15	6	04: A-07   LM00001237	lmo1145	19334	6441	100	69	70	15	46	46	5	93	83	0	108	121	51	21	22	3	97	96	0	0	0	0	0	0	0	0	0	0	0	0	0	0	0	0	0	0	0	0	0	0	0	0	0	0	0.000	0.000	0.000	0.000	0.000	0.000	0.000	0.000	0.000	0.000	0.000	0.000	0.000	0.000	283	1076	110	124	124	0.000	0.000	23	87	0	0	24	100	0	0	100	1	
4	16	6	04: A-10   LM00001238	lmo1148	19584	6441	100	65	68	14	46	47	6	88	70	0	93	116	54	23	23	3	98	97	0	0	0	0	0	0	0	0	0	0	0	0	0	0	0	0	0	0	0	0	0	0	0	0	0	0	0.000	0.000	0.000	0.000	0.000	0.000	0.000	0.000	0.000	0.000	0.000	0.000	0.000	0.000	283	1076	89	115	115	0.000	0.000	19	70	0	0	22	93	0	0	100	1	
4	17	6	04: A-13   LM00002816	lmo1151	19834	6441	100	71	76	20	46	47	5	94	90	0	138	157	71	24	25	6	95	95	0	0	0	0	0	0	0	0	0	0	0	0	0	0	0	0	0	0	0	0	0	0	0	0	0	0	0.000	0.000	0.000	0.000	0.000	0.000	0.000	0.000	0.000	0.000	0.000	0.000	0.000	0.000	283	1076	139	163	163	0.000	0.000	25	114	0	0	30	133	0	0	100	1	
4	1	7	04: A-16   LM00001240	lmo1154	15834	6691	100	57	58	10	46	46	4	75	56	0	66	59	23	15	16	2	86	85	0	0	0	0	0	0	0	0	0	0	0	0	0	0	0	0	0	0	0	0	0	0	0	0	0	0	0.000	0.000	0.000	0.000	0.000	0.000	0.000	0.000	0.000	0.000	0.000	0.000	0.000	0.000	283	1076	62	56	56	0.000	0.000	11	51	0	0	12	44	0	0	100	1	
4	2	7	04: A-19   LM00001243	lmo1157	16084	6691	100	61	63	14	46	46	4	83	72	0	89	83	33	15	15	3	93	89	0	0	0	0	0	0	0	0	0	0	0	0	0	0	0	0	0	0	0	0	0	0	0	0	0	0	0.000	0.000	0.000	0.000	0.000	0.000	0.000	0.000	0.000	0.000	0.000	0.000	0.000	0.000	283	1076	89	85	85	0.000	0.000	15	74	0	0	17	68	0	0	100	1	
4	3	7	04: A-22   LM00001245	lmo1160	16334	6691	100	55	57	9	46	46	4	77	52	0	77	72	21	15	15	3	97	96	0	0	0	0	0	0	0	0	0	0	0	0	0	0	0	0	0	0	0	0	0	0	0	0	0	0	0.000	0.000	0.000	0.000	0.000	0.000	0.000	0.000	0.000	0.000	0.000	0.000	0.000	0.000	283	1076	71	68	68	0.000	0.000	9	62	0	0	11	57	0	0	100	1	
4	4	7	04: E-01   LM00000355	lmo1233	16584	6691	100	1299	1132	471	44	45	4	100	99	0	1161	1020	411	15	15	2	99	99	0	0	0	0	0	0	0	0	0	0	0	0	0	0	0	0	0	0	0	0	0	0	0	0	0	0	0.000	0.000	0.000	0.000	0.000	0.000	0.000	0.000	0.000	0.000	0.000	0.000	0.000	0.000	283	1076	2401	2093	2093	0.000	0.000	1255	1146	0	0	1088	1005	0	0	100	1	
4	5	7	04: E-04   LM00001288	lmo1236	16834	6691	100	311	259	130	45	45	4	87	82	0	131	112	55	15	15	2	88	85	0	0	0	0	0	0	0	0	0	0	0	0	0	0	0	0	0	0	0	0	0	0	0	0	0	0	0.000	0.000	0.000	0.000	0.000	0.000	0.000	0.000	0.000	0.000	0.000	0.000	0.000	0.000	283	1076	382	311	311	0.000	0.000	266	116	0	0	214	97	0	0	100	1	
4	6	7	04: E-07   LM00000356	lmo1239	17084	6691	100	972	779	468	45	45	5	87	84	0	326	267	151	15	16	2	90	84	0	0	0	0	0	0	0	0	0	0	0	0	0	0	0	0	0	0	0	0	0	0	0	0	0	0	0.000	0.000	0.000	0.000	0.000	0.000	0.000	0.000	0.000	0.000	0.000	0.000	0.000	0.000	283	1076	1238	986	986	0.000	0.000	927	311	0	0	734	252	0	0	100	1	
4	7	7	04: E-10   LM00001292	lmo1242	17334	6691	100	51	51	5	45	45	4	61	30	0	81	83	23	16	16	2	100	99	0	0	0	0	0	0	0	0	0	0	0	0	0	0	0	0	0	0	0	0	0	0	0	0	0	0	0.000	0.000	0.000	0.000	0.000	0.000	0.000	0.000	0.000	0.000	0.000	0.000	0.000	0.000	283	1076	71	73	73	0.000	0.000	6	65	0	0	6	67	0	0	100	1	
4	8	7	04: E-13   LM00001294	lmo1245	17584	6691	100	69	68	14	46	46	4	86	81	0	113	106	38	16	16	2	96	94	0	0	0	0	0	0	0	0	0	0	0	0	0	0	0	0	0	0	0	0	0	0	0	0	0	0	0.000	0.000	0.000	0.000	0.000	0.000	0.000	0.000	0.000	0.000	0.000	0.000	0.000	0.000	283	1076	120	112	112	0.000	0.000	23	97	0	0	22	90	0	0	100	1	
4	9	7	04: E-16   LM00002475	lmo1248	17834	6691	100	64	64	11	46	46	5	89	76	0	86	86	30	17	17	3	95	93	0	0	0	0	0	0	0	0	0	0	0	0	0	0	0	0	0	0	0	0	0	0	0	0	0	0	0.000	0.000	0.000	0.000	0.000	0.000	0.000	0.000	0.000	0.000	0.000	0.000	0.000	0.000	283	1076	87	87	87	0.000	0.000	18	69	0	0	18	69	0	0	100	1	
4	10	7	04: E-19   LM00001297	lmo1251	18084	6691	100	89	90	29	46	46	5	92	82	0	112	106	48	17	18	3	95	92	0	0	0	0	0	0	0	0	0	0	0	0	0	0	0	0	0	0	0	0	0	0	0	0	0	0	0.000	0.000	0.000	0.000	0.000	0.000	0.000	0.000	0.000	0.000	0.000	0.000	0.000	0.000	283	1076	138	133	133	0.000	0.000	43	95	0	0	44	89	0	0	100	1	
4	11	7	04: E-22   LM00001300	lmo1254	18334	6691	100	59	61	12	45	45	4	84	72	0	109	114	36	18	18	3	100	99	0	0	0	0	0	0	0	0	0	0	0	0	0	0	0	0	0	0	0	0	0	0	0	0	0	0	0.000	0.000	0.000	0.000	0.000	0.000	0.000	0.000	0.000	0.000	0.000	0.000	0.000	0.000	283	1076	105	112	112	0.000	0.000	14	91	0	0	16	96	0	0	100	1	
4	12	7	04: I-01   LM00001332	lmo1329	18584	6691	100	488	398	253	45	46	5	88	82	0	490	402	253	19	19	3	87	84	0	0	0	0	0	0	0	0	0	0	0	0	0	0	0	0	0	0	0	0	0	0	0	0	0	0	0.000	0.000	0.000	0.000	0.000	0.000	0.000	0.000	0.000	0.000	0.000	0.000	0.000	0.000	283	1076	914	736	736	0.000	0.000	443	471	0	0	353	383	0	0	100	1	
4	13	7	04: I-04   LM00002496	lmo1332	18834	6691	100	284	263	91	45	46	5	100	98	0	377	353	103	19	20	3	99	99	0	0	0	0	0	0	0	0	0	0	0	0	0	0	0	0	0	0	0	0	0	0	0	0	0	0	0.000	0.000	0.000	0.000	0.000	0.000	0.000	0.000	0.000	0.000	0.000	0.000	0.000	0.000	283	1076	597	552	552	0.000	0.000	239	358	0	0	218	334	0	0	100	1	
4	14	7	04: I-07   LM00002818	lmo1335	19084	6691	100	889	741	332	47	47	5	95	94	0	1641	1397	652	21	21	5	96	93	0	0	0	0	0	0	0	0	0	0	0	0	0	0	0	0	0	0	0	0	0	0	0	0	0	0	0.000	0.000	0.000	0.000	0.000	0.000	0.000	0.000	0.000	0.000	0.000	0.000	0.000	0.000	283	1076	2462	2070	2070	0.000	0.000	842	1620	0	0	694	1376	0	0	100	1	
4	15	7	04: I-10   LM00001336	lmo1338	19334	6691	100	67	68	11	46	47	5	96	88	0	99	116	54	20	21	3	100	98	0	0	0	0	0	0	0	0	0	0	0	0	0	0	0	0	0	0	0	0	0	0	0	0	0	0	0.000	0.000	0.000	0.000	0.000	0.000	0.000	0.000	0.000	0.000	0.000	0.000	0.000	0.000	283	1076	100	118	118	0.000	0.000	21	79	0	0	22	96	0	0	100	1	
4	16	7	04: I-13   LM00002498	lmo1341	19584	6691	100	56	57	9	47	47	4	71	50	0	107	127	49	21	22	4	100	100	0	0	0	0	0	0	0	0	0	0	0	0	0	0	0	0	0	0	0	0	0	0	0	0	0	0	0.000	0.000	0.000	0.000	0.000	0.000	0.000	0.000	0.000	0.000	0.000	0.000	0.000	0.000	283	1076	95	116	116	0.000	0.000	9	86	0	0	10	106	0	0	100	1	
4	17	7	04: I-16   LM00002501	lmo1344	19834	6691	100	56	57	9	46	47	5	73	51	0	107	137	86	22	23	4	94	90	0	0	0	0	0	0	0	0	0	0	0	0	0	0	0	0	0	0	0	0	0	0	0	0	0	0	0.000	0.000	0.000	0.000	0.000	0.000	0.000	0.000	0.000	0.000	0.000	0.000	0.000	0.000	283	1076	95	126	126	0.000	0.000	10	85	0	0	11	115	0	0	100	1	
4	1	8	04: I-19   LM00002503	lmo1347	15834	6941	100	49	50	5	46	46	4	36	16	0	75	70	24	15	15	2	92	92	0	0	0	0	0	0	0	0	0	0	0	0	0	0	0	0	0	0	0	0	0	0	0	0	0	0	0.000	0.000	0.000	0.000	0.000	0.000	0.000	0.000	0.000	0.000	0.000	0.000	0.000	0.000	283	1076	63	59	59	0.000	0.000	3	60	0	0	4	55	0	0	100	1	
4	2	8	04: I-22   LM00001342	lmo1350	16084	6941	100	301	264	130	44	46	4	88	84	0	308	269	144	15	15	2	91	86	0	0	0	0	0	0	0	0	0	0	0	0	0	0	0	0	0	0	0	0	0	0	0	0	0	0	0.000	0.000	0.000	0.000	0.000	0.000	0.000	0.000	0.000	0.000	0.000	0.000	0.000	0.000	283	1076	550	474	474	0.000	0.000	257	293	0	0	220	254	0	0	100	1	
4	3	8	04: M-01   LM00001393	lmo1425	16334	6941	100	6591	5596	2651	45	46	4	100	100	0	701	624	259	15	15	2	100	97	0	0	0	0	0	0	0	0	0	0	0	0	0	0	0	0	0	0	0	0	0	0	0	0	0	0	0.000	0.000	0.000	0.000	0.000	0.000	0.000	0.000	0.000	0.000	0.000	0.000	0.000	0.000	283	1076	7232	6160	6160	0.000	0.000	6546	686	0	0	5551	609	0	0	100	1	
4	4	8	04: M-04   LM00000397	lmo1428	16584	6941	100	999	1217	2078	45	45	4	94	93	0	126	759	2910	15	16	3	94	91	0	0	0	0	0	0	0	0	0	0	0	0	0	0	0	0	0	0	0	0	0	0	0	0	0	0	0.000	0.000	0.000	0.000	0.000	0.000	0.000	0.000	0.000	0.000	0.000	0.000	0.000	0.000	283	1076	1065	1916	1916	0.000	0.000	954	111	0	0	1172	744	0	0	100	1	
4	5	8	04: M-07   LM00000398	lmo1431	16834	6941	100	497	433	199	45	45	4	99	98	0	501	434	209	15	16	3	98	96	0	0	0	0	0	0	0	0	0	0	0	0	0	0	0	0	0	0	0	0	0	0	0	0	0	0	0.000	0.000	0.000	0.000	0.000	0.000	0.000	0.000	0.000	0.000	0.000	0.000	0.000	0.000	283	1076	938	807	807	0.000	0.000	452	486	0	0	388	419	0	0	100	1	
4	6	8	04: M-10   LM00000399	lmo1434	17084	6941	100	1015	936	396	46	46	5	100	100	0	721	679	236	15	15	2	100	100	0	0	0	0	0	0	0	0	0	0	0	0	0	0	0	0	0	0	0	0	0	0	0	0	0	0	0.000	0.000	0.000	0.000	0.000	0.000	0.000	0.000	0.000	0.000	0.000	0.000	0.000	0.000	283	1076	1675	1554	1554	0.000	0.000	969	706	0	0	890	664	0	0	100	1	
4	7	8	04: M-13   LM00001400	lmo1437	17334	6941	100	315	289	104	45	46	4	99	98	0	157	152	47	15	15	2	100	99	0	0	0	0	0	0	0	0	0	0	0	0	0	0	0	0	0	0	0	0	0	0	0	0	0	0	0.000	0.000	0.000	0.000	0.000	0.000	0.000	0.000	0.000	0.000	0.000	0.000	0.000	0.000	283	1076	412	381	381	0.000	0.000	270	142	0	0	244	137	0	0	100	1	
4	8	8	04: M-16   LM00001402	lmo1440	17584	6941	100	152	136	55	46	46	4	89	84	0	470	372	205	16	17	3	92	89	0	0	0	0	0	0	0	0	0	0	0	0	0	0	0	0	0	0	0	0	0	0	0	0	0	0	0.000	0.000	0.000	0.000	0.000	0.000	0.000	0.000	0.000	0.000	0.000	0.000	0.000	0.000	283	1076	560	446	446	0.000	0.000	106	454	0	0	90	356	0	0	100	1	
4	9	8	04: M-19   LM00002517	lmo1443	17834	6941	100	216	206	80	46	46	5	97	94	0	127	122	45	17	17	3	98	94	0	0	0	0	0	0	0	0	0	0	0	0	0	0	0	0	0	0	0	0	0	0	0	0	0	0	0.000	0.000	0.000	0.000	0.000	0.000	0.000	0.000	0.000	0.000	0.000	0.000	0.000	0.000	283	1076	280	265	265	0.000	0.000	170	110	0	0	160	105	0	0	100	1	
4	10	8	04: M-22   LM00001406	lmo1446	18084	6941	100	212	194	78	46	47	5	95	94	0	232	222	92	17	18	4	99	95	0	0	0	0	0	0	0	0	0	0	0	0	0	0	0	0	0	0	0	0	0	0	0	0	0	0	0.000	0.000	0.000	0.000	0.000	0.000	0.000	0.000	0.000	0.000	0.000	0.000	0.000	0.000	283	1076	381	353	353	0.000	0.000	166	215	0	0	148	205	0	0	100	1	
4	11	8	05: A-01   EMPTY	EMPTY	18334	6941	100	45	46	5	45	46	5	17	4	0	19	22	11	18	18	3	36	23	0	0	0	0	0	0	0	0	0	0	0	0	0	0	0	0	0	0	0	0	0	0	0	0	0	0	0.000	0.000	0.000	0.000	0.000	0.000	0.000	0.000	0.000	0.000	0.000	0.000	0.000	0.000	283	1076	1	5	5	0.000	0.000	0	1	0	0	1	4	0	0	-75	1	
4	12	8	05: A-04   LM00001448	lmo1522	18584	6941	100	337	307	140	46	46	5	95	91	0	216	211	93	20	20	4	95	92	0	0	0	0	0	0	0	0	0	0	0	0	0	0	0	0	0	0	0	0	0	0	0	0	0	0	0.000	0.000	0.000	0.000	0.000	0.000	0.000	0.000	0.000	0.000	0.000	0.000	0.000	0.000	283	1076	487	452	452	0.000	0.000	291	196	0	0	261	191	0	0	100	1	
4	13	8	05: A-07   LM00000421	lmo1525	18834	6941	100	501	422	290	46	47	13	73	70	0	343	293	191	20	21	6	85	78	0	0	0	0	0	0	0	0	0	0	0	0	0	0	0	0	0	0	0	0	0	0	0	0	0	0	0.000	0.000	0.000	0.000	0.000	0.000	0.000	0.000	0.000	0.000	0.000	0.000	0.000	0.000	283	1076	778	649	649	0.000	0.000	455	323	0	0	376	273	0	0	100	1	
4	14	8	05: A-10   LM00001452	lmo1528	19084	6941	100	241	225	119	47	47	5	86	78	0	221	210	113	22	23	5	88	85	0	0	0	0	0	0	0	0	0	0	0	0	0	0	0	0	0	0	0	0	0	0	0	0	0	0	0.000	0.000	0.000	0.000	0.000	0.000	0.000	0.000	0.000	0.000	0.000	0.000	0.000	0.000	283	1076	393	366	366	0.000	0.000	194	199	0	0	178	188	0	0	100	1	
4	15	8	05: A-13   LM00001453	lmo1531	19334	6941	100	445	392	241	46	47	6	83	77	0	341	293	175	22	23	4	85	80	0	0	0	0	0	0	0	0	0	0	0	0	0	0	0	0	0	0	0	0	0	0	0	0	0	0	0.000	0.000	0.000	0.000	0.000	0.000	0.000	0.000	0.000	0.000	0.000	0.000	0.000	0.000	283	1076	718	617	617	0.000	0.000	399	319	0	0	346	271	0	0	100	1	
4	16	8	05: A-16   LM00002532	lmo1534	19584	6941	100	341	342	166	46	46	7	95	91	0	231	237	108	22	23	12	93	92	0	0	0	0	0	0	0	0	0	0	0	0	0	0	0	0	0	0	0	0	0	0	0	0	0	0	0.000	0.000	0.000	0.000	0.000	0.000	0.000	0.000	0.000	0.000	0.000	0.000	0.000	0.000	283	1076	504	511	511	0.000	0.000	295	209	0	0	296	215	0	0	100	1	
4	17	8	05: A-19   LM00000424	lmo1537	19834	6941	100	303	249	145	46	46	5	86	76	0	430	365	228	22	22	5	84	81	0	0	0	0	0	0	0	0	0	0	0	0	0	0	0	0	0	0	0	0	0	0	0	0	0	0	0.000	0.000	0.000	0.000	0.000	0.000	0.000	0.000	0.000	0.000	0.000	0.000	0.000	0.000	283	1076	665	546	546	0.000	0.000	257	408	0	0	203	343	0	0	100	1	
4	1	9	05: A-22   LM00000426	lmo1540	15834	7191	100	7941	6372	3865	46	46	4	98	96	0	9577	7776	4442	15	15	2	91	90	0	0	0	0	0	0	0	0	0	0	0	0	0	0	0	0	0	0	0	0	0	0	0	0	0	0	0.000	0.000	0.000	0.000	0.000	0.000	0.000	0.000	0.000	0.000	0.000	0.000	0.000	0.000	283	1076	17457	14087	14087	0.000	0.000	7895	9562	0	0	6326	7761	0	0	100	1	
4	2	9	05: E-01   LM00002548	lmo1613	16084	7191	100	67	65	12	45	45	4	85	77	0	78	66	28	15	15	2	87	84	0	0	0	0	0	0	0	0	0	0	0	0	0	0	0	0	0	0	0	0	0	0	0	0	0	0	0.000	0.000	0.000	0.000	0.000	0.000	0.000	0.000	0.000	0.000	0.000	0.000	0.000	0.000	283	1076	85	71	71	0.000	0.000	22	63	0	0	20	51	0	0	100	1	
4	3	9	05: E-04   LM00002549	lmo1616	16334	7191	100	234	222	69	46	45	4	100	99	0	182	174	56	15	15	2	100	100	0	0	0	0	0	0	0	0	0	0	0	0	0	0	0	0	0	0	0	0	0	0	0	0	0	0	0.000	0.000	0.000	0.000	0.000	0.000	0.000	0.000	0.000	0.000	0.000	0.000	0.000	0.000	283	1076	355	335	335	0.000	0.000	188	167	0	0	176	159	0	0	100	1	
4	4	9	05: E-07   LM00001497	lmo1619	16584	7191	100	345	305	149	44	45	4	93	91	0	299	251	130	15	15	2	89	88	0	0	0	0	0	0	0	0	0	0	0	0	0	0	0	0	0	0	0	0	0	0	0	0	0	0	0.000	0.000	0.000	0.000	0.000	0.000	0.000	0.000	0.000	0.000	0.000	0.000	0.000	0.000	283	1076	585	497	497	0.000	0.000	301	284	0	0	261	236	0	0	100	1	
4	5	9	05: E-10   LM00001500	lmo1622	16834	7191	100	597	500	218	44	45	5	98	95	0	169	149	61	15	15	2	96	94	0	0	0	0	0	0	0	0	0	0	0	0	0	0	0	0	0	0	0	0	0	0	0	0	0	0	0.000	0.000	0.000	0.000	0.000	0.000	0.000	0.000	0.000	0.000	0.000	0.000	0.000	0.000	283	1076	707	590	590	0.000	0.000	553	154	0	0	456	134	0	0	100	1	
4	6	9	05: E-13   LM00002551	lmo1625	17084	7191	100	221	201	86	46	46	4	91	89	0	161	146	62	15	15	2	93	90	0	0	0	0	0	0	0	0	0	0	0	0	0	0	0	0	0	0	0	0	0	0	0	0	0	0	0.000	0.000	0.000	0.000	0.000	0.000	0.000	0.000	0.000	0.000	0.000	0.000	0.000	0.000	283	1076	321	286	286	0.000	0.000	175	146	0	0	155	131	0	0	100	1	
4	7	9	05: E-16   LM00001505	lmo1628	17334	7191	100	56	57	8	46	46	4	79	62	0	80	79	20	15	16	3	100	99	0	0	0	0	0	0	0	0	0	0	0	0	0	0	0	0	0	0	0	0	0	0	0	0	0	0	0.000	0.000	0.000	0.000	0.000	0.000	0.000	0.000	0.000	0.000	0.000	0.000	0.000	0.000	283	1076	75	75	75	0.000	0.000	10	65	0	0	11	64	0	0	100	1	
4	8	9	05: E-19   LM00001507	lmo1631	17584	7191	100	86	89	29	46	46	5	90	86	0	128	123	51	17	17	3	93	91	0	0	0	0	0	0	0	0	0	0	0	0	0	0	0	0	0	0	0	0	0	0	0	0	0	0	0.000	0.000	0.000	0.000	0.000	0.000	0.000	0.000	0.000	0.000	0.000	0.000	0.000	0.000	283	1076	151	149	149	0.000	0.000	40	111	0	0	43	106	0	0	100	1	
4	9	9	05: E-22   LM00000449	lmo1634	17834	7191	100	4708	4030	2033	45	46	6	100	100	0	2111	1826	842	17	17	4	98	96	0	0	0	0	0	0	0	0	0	0	0	0	0	0	0	0	0	0	0	0	0	0	0	0	0	0	0.000	0.000	0.000	0.000	0.000	0.000	0.000	0.000	0.000	0.000	0.000	0.000	0.000	0.000	283	1076	6757	5794	5794	0.000	0.000	4663	2094	0	0	3985	1809	0	0	100	1	
4	10	9	05: I-01   LM00001555	lmo1709	18084	7191	100	478	429	173	46	46	5	100	98	0	494	457	162	17	18	4	100	99	0	0	0	0	0	0	0	0	0	0	0	0	0	0	0	0	0	0	0	0	0	0	0	0	0	0	0.000	0.000	0.000	0.000	0.000	0.000	0.000	0.000	0.000	0.000	0.000	0.000	0.000	0.000	283	1076	909	823	823	0.000	0.000	432	477	0	0	383	440	0	0	100	1	
4	11	9	05: I-04   LM00001557	lmo1712	18334	7191	100	608	562	202	45	46	5	100	100	0	155	160	55	18	19	3	100	100	0	0	0	0	0	0	0	0	0	0	0	0	0	0	0	0	0	0	0	0	0	0	0	0	0	0	0.000	0.000	0.000	0.000	0.000	0.000	0.000	0.000	0.000	0.000	0.000	0.000	0.000	0.000	283	1076	700	659	659	0.000	0.000	563	137	0	0	517	142	0	0	100	1	
4	12	9	05: I-07   LM00001559	lmo1715	18584	7191	100	54	56	8	46	46	6	68	36	0	85	97	41	20	20	4	95	93	0	0	0	0	0	0	0	0	0	0	0	0	0	0	0	0	0	0	0	0	0	0	0	0	0	0	0.000	0.000	0.000	0.000	0.000	0.000	0.000	0.000	0.000	0.000	0.000	0.000	0.000	0.000	283	1076	73	87	87	0.000	0.000	8	65	0	0	10	77	0	0	100	1	
4	13	9	05: I-10   LM00000466	lmo1718	18834	7191	100	255	228	107	46	47	5	90	86	0	381	327	159	20	21	6	90	87	0	0	0	0	0	0	0	0	0	0	0	0	0	0	0	0	0	0	0	0	0	0	0	0	0	0	0.000	0.000	0.000	0.000	0.000	0.000	0.000	0.000	0.000	0.000	0.000	0.000	0.000	0.000	283	1076	570	489	489	0.000	0.000	209	361	0	0	182	307	0	0	100	1	
4	14	9	05: I-13   LM00001561	lmo1721	19084	7191	100	135	127	46	46	46	6	88	85	0	141	150	73	22	22	4	94	90	0	0	0	0	0	0	0	0	0	0	0	0	0	0	0	0	0	0	0	0	0	0	0	0	0	0	0.000	0.000	0.000	0.000	0.000	0.000	0.000	0.000	0.000	0.000	0.000	0.000	0.000	0.000	283	1076	208	209	209	0.000	0.000	89	119	0	0	81	128	0	0	100	1	
4	15	9	05: I-16   LM00001563	lmo1724	19334	7191	100	85	81	29	47	47	5	72	65	0	85	101	73	23	24	5	76	72	0	0	0	0	0	0	0	0	0	0	0	0	0	0	0	0	0	0	0	0	0	0	0	0	0	0	0.000	0.000	0.000	0.000	0.000	0.000	0.000	0.000	0.000	0.000	0.000	0.000	0.000	0.000	283	1076	100	112	112	0.000	0.000	38	62	0	0	34	78	0	0	100	1	
4	16	9	05: I-19   LM00000468	lmo1727	19584	7191	100	113	112	31	47	47	4	99	95	0	156	174	80	23	24	4	100	99	0	0	0	0	0	0	0	0	0	0	0	0	0	0	0	0	0	0	0	0	0	0	0	0	0	0	0.000	0.000	0.000	0.000	0.000	0.000	0.000	0.000	0.000	0.000	0.000	0.000	0.000	0.000	283	1076	199	216	216	0.000	0.000	66	133	0	0	65	151	0	0	100	1	
4	17	9	05: I-22   LM00000471	lmo1730	19834	7191	100	751	644	312	46	47	5	96	94	0	965	842	376	25	25	5	96	92	0	0	0	0	0	0	0	0	0	0	0	0	0	0	0	0	0	0	0	0	0	0	0	0	0	0	0.000	0.000	0.000	0.000	0.000	0.000	0.000	0.000	0.000	0.000	0.000	0.000	0.000	0.000	283	1076	1645	1415	1415	0.000	0.000	705	940	0	0	598	817	0	0	100	1	
4	1	10	05: M-01   LM00001610	lmo1805	15834	7441	100	178	154	75	46	46	4	80	76	0	108	92	47	15	15	2	87	82	0	0	0	0	0	0	0	0	0	0	0	0	0	0	0	0	0	0	0	0	0	0	0	0	0	0	0.000	0.000	0.000	0.000	0.000	0.000	0.000	0.000	0.000	0.000	0.000	0.000	0.000	0.000	283	1076	225	185	185	0.000	0.000	132	93	0	0	108	77	0	0	100	1	
4	2	10	05: M-04   LM00000492	lmo1808	16084	7441	100	1619	1404	610	44	44	4	100	99	0	977	863	354	15	15	2	100	98	0	0	0	0	0	0	0	0	0	0	0	0	0	0	0	0	0	0	0	0	0	0	0	0	0	0	0.000	0.000	0.000	0.000	0.000	0.000	0.000	0.000	0.000	0.000	0.000	0.000	0.000	0.000	283	1076	2537	2208	2208	0.000	0.000	1575	962	0	0	1360	848	0	0	100	1	
4	3	10	05: M-07   LM00000493	lmo1811	16334	7441	100	406	370	156	45	45	4	98	95	0	200	185	66	15	15	2	98	96	0	0	0	0	0	0	0	0	0	0	0	0	0	0	0	0	0	0	0	0	0	0	0	0	0	0	0.000	0.000	0.000	0.000	0.000	0.000	0.000	0.000	0.000	0.000	0.000	0.000	0.000	0.000	283	1076	546	495	495	0.000	0.000	361	185	0	0	325	170	0	0	100	1	
4	4	10	05: M-10   LM00001614	lmo1814	16584	7441	100	810	709	322	45	45	5	96	94	0	346	308	136	15	16	3	95	91	0	0	0	0	0	0	0	0	0	0	0	0	0	0	0	0	0	0	0	0	0	0	0	0	0	0	0.000	0.000	0.000	0.000	0.000	0.000	0.000	0.000	0.000	0.000	0.000	0.000	0.000	0.000	283	1076	1096	957	957	0.000	0.000	765	331	0	0	664	293	0	0	100	1	
4	5	10	05: M-13   LM00001616	lmo1817	16834	7441	100	415	373	125	45	45	4	100	100	0	457	425	124	15	15	3	100	100	0	0	0	0	0	0	0	0	0	0	0	0	0	0	0	0	0	0	0	0	0	0	0	0	0	0	0.000	0.000	0.000	0.000	0.000	0.000	0.000	0.000	0.000	0.000	0.000	0.000	0.000	0.000	283	1076	812	738	738	0.000	0.000	370	442	0	0	328	410	0	0	100	1	
4	6	10	05: M-16   LM00001619	lmo1820	17084	7441	100	1356	1068	616	45	46	5	93	89	0	837	680	383	15	15	2	91	89	0	0	0	0	0	0	0	0	0	0	0	0	0	0	0	0	0	0	0	0	0	0	0	0	0	0	0.000	0.000	0.000	0.000	0.000	0.000	0.000	0.000	0.000	0.000	0.000	0.000	0.000	0.000	283	1076	2133	1688	1688	0.000	0.000	1311	822	0	0	1023	665	0	0	100	1	
4	7	10	05: M-19   LM00002583	lmo1823	17334	7441	100	224	202	81	46	46	5	94	89	0	186	166	68	15	15	2	96	94	0	0	0	0	0	0	0	0	0	0	0	0	0	0	0	0	0	0	0	0	0	0	0	0	0	0	0.000	0.000	0.000	0.000	0.000	0.000	0.000	0.000	0.000	0.000	0.000	0.000	0.000	0.000	283	1076	349	307	307	0.000	0.000	178	171	0	0	156	151	0	0	100	1	
4	8	10	05: M-22   LM00002584	lmo1826	17584	7441	100	388	354	137	45	45	5	98	95	0	352	321	125	16	16	3	95	95	0	0	0	0	0	0	0	0	0	0	0	0	0	0	0	0	0	0	0	0	0	0	0	0	0	0	0.000	0.000	0.000	0.000	0.000	0.000	0.000	0.000	0.000	0.000	0.000	0.000	0.000	0.000	283	1076	679	614	614	0.000	0.000	343	336	0	0	309	305	0	0	100	1	
4	9	10	06: A-01   EMPTY	EMPTY	17834	7441	100	47	47	5	45	46	4	25	12	0	18	22	9	16	16	3	49	26	0	0	0	0	0	0	0	0	0	0	0	0	0	0	0	0	0	0	0	0	0	0	0	0	0	0	0.000	0.000	0.000	0.000	0.000	0.000	0.000	0.000	0.000	0.000	0.000	0.000	0.000	0.000	283	1076	4	8	8	0.000	0.000	2	2	0	0	2	6	0	0	-75	1	
4	10	10	06: A-04   LM00001668	lmo1902	18084	7441	100	93	92	24	45	46	4	96	93	0	96	102	31	17	18	3	99	99	0	0	0	0	0	0	0	0	0	0	0	0	0	0	0	0	0	0	0	0	0	0	0	0	0	0	0.000	0.000	0.000	0.000	0.000	0.000	0.000	0.000	0.000	0.000	0.000	0.000	0.000	0.000	283	1076	127	132	132	0.000	0.000	48	79	0	0	47	85	0	0	100	1	
4	11	10	06: A-07   LM00001670	lmo1905	18334	7441	100	571	473	313	46	46	5	85	78	0	328	268	163	18	18	3	87	84	0	0	0	0	0	0	0	0	0	0	0	0	0	0	0	0	0	0	0	0	0	0	0	0	0	0	0.000	0.000	0.000	0.000	0.000	0.000	0.000	0.000	0.000	0.000	0.000	0.000	0.000	0.000	283	1076	835	677	677	0.000	0.000	525	310	0	0	427	250	0	0	100	1	
4	12	10	06: A-10   LM00001673	lmo1908	18584	7441	100	285	267	105	46	46	4	98	96	0	201	189	68	19	19	3	99	98	0	0	0	0	0	0	0	0	0	0	0	0	0	0	0	0	0	0	0	0	0	0	0	0	0	0	0.000	0.000	0.000	0.000	0.000	0.000	0.000	0.000	0.000	0.000	0.000	0.000	0.000	0.000	283	1076	421	391	391	0.000	0.000	239	182	0	0	221	170	0	0	100	1	
4	13	10	06: A-13   LM00000512	lmo1911	18834	7441	100	96	93	30	47	47	6	87	82	0	105	119	62	20	21	6	89	88	0	0	0	0	0	0	0	0	0	0	0	0	0	0	0	0	0	0	0	0	0	0	0	0	0	0	0.000	0.000	0.000	0.000	0.000	0.000	0.000	0.000	0.000	0.000	0.000	0.000	0.000	0.000	283	1076	134	145	145	0.000	0.000	49	85	0	0	46	99	0	0	100	1	
4	14	10	06: A-16   LM00000514	lmo1914	19084	7441	100	404	364	173	46	46	5	94	89	0	309	286	133	21	21	3	96	92	0	0	0	0	0	0	0	0	0	0	0	0	0	0	0	0	0	0	0	0	0	0	0	0	0	0	0.000	0.000	0.000	0.000	0.000	0.000	0.000	0.000	0.000	0.000	0.000	0.000	0.000	0.000	283	1076	646	583	583	0.000	0.000	358	288	0	0	318	265	0	0	100	1	
4	15	10	06: A-19   LM00001676	lmo1917	19334	7441	100	1344	999	741	46	46	5	90	77	0	1168	850	611	23	23	4	91	81	0	0	0	0	0	0	0	0	0	0	0	0	0	0	0	0	0	0	0	0	0	0	0	0	0	0	0.000	0.000	0.000	0.000	0.000	0.000	0.000	0.000	0.000	0.000	0.000	0.000	0.000	0.000	283	1076	2443	1780	1780	0.000	0.000	1298	1145	0	0	953	827	0	0	100	1	
4	16	10	06: A-22   LM00001679	lmo1920	19584	7441	100	123	110	54	46	46	4	70	67	0	138	146	108	25	25	4	77	74	0	0	0	0	0	0	0	0	0	0	0	0	0	0	0	0	0	0	0	0	0	0	0	0	0	0	0.000	0.000	0.000	0.000	0.000	0.000	0.000	0.000	0.000	0.000	0.000	0.000	0.000	0.000	283	1076	190	185	185	0.000	0.000	77	113	0	0	64	121	0	0	100	1	
4	17	10	06: E-01   LM00000534	lmo1993	19834	7441	100	123	119	48	46	47	5	88	82	0	135	172	109	25	25	5	93	88	0	0	0	0	0	0	0	0	0	0	0	0	0	0	0	0	0	0	0	0	0	0	0	0	0	0	0.000	0.000	0.000	0.000	0.000	0.000	0.000	0.000	0.000	0.000	0.000	0.000	0.000	0.000	283	1076	187	220	220	0.000	0.000	77	110	0	0	73	147	0	0	100	1	
4	1	11	06: E-04   LM00001719	lmo1996	15834	7691	100	208	197	82	46	46	5	94	92	0	83	78	27	15	15	2	95	93	0	0	0	0	0	0	0	0	0	0	0	0	0	0	0	0	0	0	0	0	0	0	0	0	0	0	0.000	0.000	0.000	0.000	0.000	0.000	0.000	0.000	0.000	0.000	0.000	0.000	0.000	0.000	283	1076	230	214	214	0.000	0.000	162	68	0	0	151	63	0	0	100	1	
4	2	11	06: E-07   LM00002616	lmo1999	16084	7691	100	100	93	30	46	46	4	84	81	0	117	100	52	15	15	2	87	85	0	0	0	0	0	0	0	0	0	0	0	0	0	0	0	0	0	0	0	0	0	0	0	0	0	0	0.000	0.000	0.000	0.000	0.000	0.000	0.000	0.000	0.000	0.000	0.000	0.000	0.000	0.000	283	1076	156	132	132	0.000	0.000	54	102	0	0	47	85	0	0	100	1	
4	3	11	06: E-10   LM00001724	lmo2002	16334	7691	100	147	143	54	44	45	4	99	96	0	96	93	29	14	15	2	99	99	0	0	0	0	0	0	0	0	0	0	0	0	0	0	0	0	0	0	0	0	0	0	0	0	0	0	0.000	0.000	0.000	0.000	0.000	0.000	0.000	0.000	0.000	0.000	0.000	0.000	0.000	0.000	283	1076	185	178	178	0.000	0.000	103	82	0	0	99	79	0	0	100	1	
4	4	11	06: E-13   LM00001726	lmo2005	16584	7691	100	130	132	42	46	46	4	97	95	0	161	147	55	15	15	2	98	97	0	0	0	0	0	0	0	0	0	0	0	0	0	0	0	0	0	0	0	0	0	0	0	0	0	0	0.000	0.000	0.000	0.000	0.000	0.000	0.000	0.000	0.000	0.000	0.000	0.000	0.000	0.000	283	1076	230	218	218	0.000	0.000	84	146	0	0	86	132	0	0	100	1	
4	5	11	06: E-16   LM00000537	lmo2008	16834	7691	100	66	68	16	46	46	4	89	78	0	72	67	21	15	15	2	97	94	0	0	0	0	0	0	0	0	0	0	0	0	0	0	0	0	0	0	0	0	0	0	0	0	0	0	0.000	0.000	0.000	0.000	0.000	0.000	0.000	0.000	0.000	0.000	0.000	0.000	0.000	0.000	283	1076	77	74	74	0.000	0.000	20	57	0	0	22	52	0	0	100	1	
4	6	11	06: E-19   LM00001729	lmo2011	17084	7691	100	99	95	36	45	46	4	88	82	0	79	67	32	15	15	3	87	78	0	0	0	0	0	0	0	0	0	0	0	0	0	0	0	0	0	0	0	0	0	0	0	0	0	0	0.000	0.000	0.000	0.000	0.000	0.000	0.000	0.000	0.000	0.000	0.000	0.000	0.000	0.000	283	1076	118	102	102	0.000	0.000	54	64	0	0	50	52	0	0	100	1	
4	7	11	06: E-22   LM00001731	lmo2014	17334	7691	100	58	58	9	45	46	4	83	70	0	73	68	23	15	15	2	96	94	0	0	0	0	0	0	0	0	0	0	0	0	0	0	0	0	0	0	0	0	0	0	0	0	0	0	0.000	0.000	0.000	0.000	0.000	0.000	0.000	0.000	0.000	0.000	0.000	0.000	0.000	0.000	283	1076	71	66	66	0.000	0.000	13	58	0	0	13	53	0	0	100	1	
4	8	11	06: I-01   LM00001772	lmo2089	17584	7691	100	1292	1035	630	45	45	5	92	86	0	591	480	284	16	16	2	90	88	0	0	0	0	0	0	0	0	0	0	0	0	0	0	0	0	0	0	0	0	0	0	0	0	0	0	0.000	0.000	0.000	0.000	0.000	0.000	0.000	0.000	0.000	0.000	0.000	0.000	0.000	0.000	283	1076	1822	1454	1454	0.000	0.000	1247	575	0	0	990	464	0	0	100	1	
4	9	11	06: I-04   LM00002633	lmo2092	17834	7691	100	563	503	221	45	45	5	99	97	0	178	166	61	16	16	3	99	99	0	0	0	0	0	0	0	0	0	0	0	0	0	0	0	0	0	0	0	0	0	0	0	0	0	0	0.000	0.000	0.000	0.000	0.000	0.000	0.000	0.000	0.000	0.000	0.000	0.000	0.000	0.000	283	1076	680	608	608	0.000	0.000	518	162	0	0	458	150	0	0	100	1	
4	10	11	06: I-07   LM00000558	lmo2095	18084	7691	100	75	75	18	46	47	9	87	76	0	105	99	37	17	18	5	93	89	0	0	0	0	0	0	0	0	0	0	0	0	0	0	0	0	0	0	0	0	0	0	0	0	0	0	0.000	0.000	0.000	0.000	0.000	0.000	0.000	0.000	0.000	0.000	0.000	0.000	0.000	0.000	283	1076	117	111	111	0.000	0.000	29	88	0	0	29	82	0	0	100	1	
4	11	11	06: I-10   LM00000559	lmo2098	18334	7691	100	56	57	9	46	46	5	78	51	0	87	92	36	17	18	3	95	93	0	0	0	0	0	0	0	0	0	0	0	0	0	0	0	0	0	0	0	0	0	0	0	0	0	0	0.000	0.000	0.000	0.000	0.000	0.000	0.000	0.000	0.000	0.000	0.000	0.000	0.000	0.000	283	1076	80	86	86	0.000	0.000	10	70	0	0	11	75	0	0	100	1	
4	12	11	06: I-13   LM00000561	lmo2101	18584	7691	100	232	205	114	46	47	6	81	78	0	145	134	72	19	19	6	89	78	0	0	0	0	0	0	0	0	0	0	0	0	0	0	0	0	0	0	0	0	0	0	0	0	0	0	0.000	0.000	0.000	0.000	0.000	0.000	0.000	0.000	0.000	0.000	0.000	0.000	0.000	0.000	283	1076	312	274	274	0.000	0.000	186	126	0	0	159	115	0	0	100	1	
4	13	11	06: I-16   LM00001778	lmo2104	18834	7691	100	66	67	10	46	46	5	95	86	0	102	115	50	20	21	5	98	96	0	0	0	0	0	0	0	0	0	0	0	0	0	0	0	0	0	0	0	0	0	0	0	0	0	0	0.000	0.000	0.000	0.000	0.000	0.000	0.000	0.000	0.000	0.000	0.000	0.000	0.000	0.000	283	1076	102	116	116	0.000	0.000	20	82	0	0	21	95	0	0	100	1	
4	14	11	06: I-19   LM00001781	lmo2107	19084	7691	100	72	73	19	46	46	5	86	77	0	122	130	74	21	22	3	91	86	0	0	0	0	0	0	0	0	0	0	0	0	0	0	0	0	0	0	0	0	0	0	0	0	0	0	0.000	0.000	0.000	0.000	0.000	0.000	0.000	0.000	0.000	0.000	0.000	0.000	0.000	0.000	283	1076	127	136	136	0.000	0.000	26	101	0	0	27	109	0	0	100	1	
4	15	11	06: I-22   LM00001783	lmo2110	19334	7691	100	387	323	206	46	46	5	83	79	0	204	201	130	23	24	4	85	80	0	0	0	0	0	0	0	0	0	0	0	0	0	0	0	0	0	0	0	0	0	0	0	0	0	0	0.000	0.000	0.000	0.000	0.000	0.000	0.000	0.000	0.000	0.000	0.000	0.000	0.000	0.000	283	1076	522	455	455	0.000	0.000	341	181	0	0	277	178	0	0	100	1	
4	16	11	06: M-01   LM00001820	lmo2185	19584	7691	100	64	65	11	46	47	5	86	77	0	122	152	83	24	25	5	98	96	0	0	0	0	0	0	0	0	0	0	0	0	0	0	0	0	0	0	0	0	0	0	0	0	0	0	0.000	0.000	0.000	0.000	0.000	0.000	0.000	0.000	0.000	0.000	0.000	0.000	0.000	0.000	283	1076	116	147	147	0.000	0.000	18	98	0	0	19	128	0	0	100	1	
4	17	11	06: M-04   LM00001822	lmo2188	19834	7691	100	507	401	269	46	47	7	81	75	0	219	228	155	25	27	9	79	75	0	0	0	0	0	0	0	0	0	0	0	0	0	0	0	0	0	0	0	0	0	0	0	0	0	0	0.000	0.000	0.000	0.000	0.000	0.000	0.000	0.000	0.000	0.000	0.000	0.000	0.000	0.000	283	1076	655	558	558	0.000	0.000	461	194	0	0	355	203	0	0	100	1	
4	1	12	06: M-07   LM00000589	lmo2191	15834	7941	100	1070	937	476	46	46	4	95	92	0	1389	1188	570	15	15	2	95	95	0	0	0	0	0	0	0	0	0	0	0	0	0	0	0	0	0	0	0	0	0	0	0	0	0	0	0.000	0.000	0.000	0.000	0.000	0.000	0.000	0.000	0.000	0.000	0.000	0.000	0.000	0.000	283	1076	2398	2064	2064	0.000	0.000	1024	1374	0	0	891	1173	0	0	100	1	
4	2	12	06: M-10   LM00001823	lmo2194	16084	7941	100	3197	3004	1571	44	45	4	100	100	0	1154	1049	488	14	15	2	100	99	0	0	0	0	0	0	0	0	0	0	0	0	0	0	0	0	0	0	0	0	0	0	0	0	0	0	0.000	0.000	0.000	0.000	0.000	0.000	0.000	0.000	0.000	0.000	0.000	0.000	0.000	0.000	283	1076	4293	3995	3995	0.000	0.000	3153	1140	0	0	2960	1035	0	0	100	1	
4	3	12	06: M-13   LM00002649	lmo2197	16334	7941	100	90	88	19	45	45	4	99	95	0	63	63	15	15	15	2	100	99	0	0	0	0	0	0	0	0	0	0	0	0	0	0	0	0	0	0	0	0	0	0	0	0	0	0	0.000	0.000	0.000	0.000	0.000	0.000	0.000	0.000	0.000	0.000	0.000	0.000	0.000	0.000	283	1076	93	91	91	0.000	0.000	45	48	0	0	43	48	0	0	100	1	
4	4	12	06: M-16   LM00001825	lmo2200	16584	7941	100	1845	1539	743	46	46	4	98	95	0	787	670	312	15	15	2	96	95	0	0	0	0	0	0	0	0	0	0	0	0	0	0	0	0	0	0	0	0	0	0	0	0	0	0	0.000	0.000	0.000	0.000	0.000	0.000	0.000	0.000	0.000	0.000	0.000	0.000	0.000	0.000	283	1076	2571	2148	2148	0.000	0.000	1799	772	0	0	1493	655	0	0	100	1	
4	5	12	06: M-19   LM00001828	lmo2203	16834	7941	100	122	112	38	45	45	5	89	85	0	83	72	33	15	15	3	91	87	0	0	0	0	0	0	0	0	0	0	0	0	0	0	0	0	0	0	0	0	0	0	0	0	0	0	0.000	0.000	0.000	0.000	0.000	0.000	0.000	0.000	0.000	0.000	0.000	0.000	0.000	0.000	283	1076	145	124	124	0.000	0.000	77	68	0	0	67	57	0	0	100	1	
4	6	12	06: M-22   LM00001830	lmo2206	17084	7941	100	280	251	100	45	46	5	96	94	0	265	243	97	15	15	3	95	94	0	0	0	0	0	0	0	0	0	0	0	0	0	0	0	0	0	0	0	0	0	0	0	0	0	0	0.000	0.000	0.000	0.000	0.000	0.000	0.000	0.000	0.000	0.000	0.000	0.000	0.000	0.000	283	1076	485	434	434	0.000	0.000	235	250	0	0	206	228	0	0	100	1	
4	7	12	07: A-01   EMPTY	EMPTY	17334	7941	100	45	46	5	46	46	5	16	3	0	16	18	5	15	15	3	29	20	0	0	0	0	0	0	0	0	0	0	0	0	0	0	0	0	0	0	0	0	0	0	0	0	0	0	0.000	0.000	0.000	0.000	0.000	0.000	0.000	0.000	0.000	0.000	0.000	0.000	0.000	0.000	283	1076	0	3	3	0.000	0.000	-1	1	0	0	0	3	0	0	-75	1	
4	8	12	07: A-04   LM00002677	lmo2282	17584	7941	100	55	56	10	44	45	5	92	61	0	77	74	18	15	15	2	99	98	0	0	0	0	0	0	0	0	0	0	0	0	0	0	0	0	0	0	0	0	0	0	0	0	0	0	0.000	0.000	0.000	0.000	0.000	0.000	0.000	0.000	0.000	0.000	0.000	0.000	0.000	0.000	283	1076	73	71	71	0.000	0.000	11	62	0	0	12	59	0	0	100	1	
4	9	12	07: A-07   LM00002680	lmo2285	17834	7941	100	50	51	5	45	45	4	56	26	0	75	72	27	16	16	3	93	89	0	0	0	0	0	0	0	0	0	0	0	0	0	0	0	0	0	0	0	0	0	0	0	0	0	0	0.000	0.000	0.000	0.000	0.000	0.000	0.000	0.000	0.000	0.000	0.000	0.000	0.000	0.000	283	1076	64	62	62	0.000	0.000	5	59	0	0	6	56	0	0	100	1	
4	10	12	07: A-10   LM00000610	lmo2288	18084	7941	100	51	52	7	45	46	5	54	25	0	72	75	23	16	17	3	99	97	0	0	0	0	0	0	0	0	0	0	0	0	0	0	0	0	0	0	0	0	0	0	0	0	0	0	0.000	0.000	0.000	0.000	0.000	0.000	0.000	0.000	0.000	0.000	0.000	0.000	0.000	0.000	283	1076	62	66	66	0.000	0.000	6	56	0	0	7	59	0	0	100	1	
4	11	12	07: A-13   LM00000612	lmo2291	18334	7941	100	61	61	11	45	45	4	89	77	0	74	79	31	17	18	3	96	94	0	0	0	0	0	0	0	0	0	0	0	0	0	0	0	0	0	0	0	0	0	0	0	0	0	0	0.000	0.000	0.000	0.000	0.000	0.000	0.000	0.000	0.000	0.000	0.000	0.000	0.000	0.000	283	1076	73	78	78	0.000	0.000	16	57	0	0	16	62	0	0	100	1	
4	12	12	07: A-16   LM00001864	lmo2294	18584	7941	100	51	52	6	46	46	5	60	27	0	76	86	41	19	19	3	93	91	0	0	0	0	0	0	0	0	0	0	0	0	0	0	0	0	0	0	0	0	0	0	0	0	0	0	0.000	0.000	0.000	0.000	0.000	0.000	0.000	0.000	0.000	0.000	0.000	0.000	0.000	0.000	283	1076	62	73	73	0.000	0.000	5	57	0	0	6	67	0	0	100	1	
4	13	12	07: A-19   LM00001866	lmo2297	18834	7941	100	54	55	7	45	46	5	76	44	0	92	105	39	20	20	4	98	96	0	0	0	0	0	0	0	0	0	0	0	0	0	0	0	0	0	0	0	0	0	0	0	0	0	0	0.000	0.000	0.000	0.000	0.000	0.000	0.000	0.000	0.000	0.000	0.000	0.000	0.000	0.000	283	1076	81	95	95	0.000	0.000	9	72	0	0	10	85	0	0	100	1	
4	14	12	07: A-22   LM00000616	lmo2300	19084	7941	100	57	58	9	46	47	5	83	60	0	97	112	56	21	22	4	97	93	0	0	0	0	0	0	0	0	0	0	0	0	0	0	0	0	0	0	0	0	0	0	0	0	0	0	0.000	0.000	0.000	0.000	0.000	0.000	0.000	0.000	0.000	0.000	0.000	0.000	0.000	0.000	283	1076	87	103	103	0.000	0.000	11	76	0	0	12	91	0	0	100	1	
4	15	12	07: E-01   LM00001895	lmo2373	19334	7941	100	1096	919	439	46	47	4	100	100	0	782	677	278	22	23	3	100	98	0	0	0	0	0	0	0	0	0	0	0	0	0	0	0	0	0	0	0	0	0	0	0	0	0	0	0.000	0.000	0.000	0.000	0.000	0.000	0.000	0.000	0.000	0.000	0.000	0.000	0.000	0.000	283	1076	1810	1528	1528	0.000	0.000	1050	760	0	0	873	655	0	0	100	1	
4	16	12	07: E-04   LM00001898	lmo2376	19584	7941	100	1121	945	484	46	47	6	95	92	0	791	701	339	24	25	7	97	92	0	0	0	0	0	0	0	0	0	0	0	0	0	0	0	0	0	0	0	0	0	0	0	0	0	0	0.000	0.000	0.000	0.000	0.000	0.000	0.000	0.000	0.000	0.000	0.000	0.000	0.000	0.000	283	1076	1842	1576	1576	0.000	0.000	1075	767	0	0	899	677	0	0	100	1	
4	17	12	07: E-07   LM00001899	lmo2379	19834	7941	100	261	242	111	46	46	5	93	90	0	289	292	139	25	26	4	99	96	0	0	0	0	0	0	0	0	0	0	0	0	0	0	0	0	0	0	0	0	0	0	0	0	0	0	0.000	0.000	0.000	0.000	0.000	0.000	0.000	0.000	0.000	0.000	0.000	0.000	0.000	0.000	283	1076	479	463	463	0.000	0.000	215	264	0	0	196	267	0	0	100	1	
4	1	13	07: E-10   LM00001901	lmo2382	15834	8191	100	470	407	212	47	47	5	89	86	0	383	335	177	15	15	2	91	89	0	0	0	0	0	0	0	0	0	0	0	0	0	0	0	0	0	0	0	0	0	0	0	0	0	0	0.000	0.000	0.000	0.000	0.000	0.000	0.000	0.000	0.000	0.000	0.000	0.000	0.000	0.000	283	1076	791	680	680	0.000	0.000	423	368	0	0	360	320	0	0	100	1	
4	2	13	07: E-13   LM00001903	lmo2385	16084	8191	100	66	69	21	46	46	4	82	78	0	88	77	34	15	15	2	90	88	0	0	0	0	0	0	0	0	0	0	0	0	0	0	0	0	0	0	0	0	0	0	0	0	0	0	0.000	0.000	0.000	0.000	0.000	0.000	0.000	0.000	0.000	0.000	0.000	0.000	0.000	0.000	283	1076	93	85	85	0.000	0.000	20	73	0	0	23	62	0	0	100	1	
4	3	13	07: E-16   LM00001904	lmo2388	16334	8191	100	198	178	73	46	46	4	86	86	0	124	113	50	15	15	2	92	89	0	0	0	0	0	0	0	0	0	0	0	0	0	0	0	0	0	0	0	0	0	0	0	0	0	0	0.000	0.000	0.000	0.000	0.000	0.000	0.000	0.000	0.000	0.000	0.000	0.000	0.000	0.000	283	1076	261	230	230	0.000	0.000	152	109	0	0	132	98	0	0	100	1	
4	4	13	07: E-19   LM00001905	lmo2391	16584	8191	100	3969	3322	1683	46	46	4	99	98	0	1795	1489	740	15	16	3	94	93	0	0	0	0	0	0	0	0	0	0	0	0	0	0	0	0	0	0	0	0	0	0	0	0	0	0	0.000	0.000	0.000	0.000	0.000	0.000	0.000	0.000	0.000	0.000	0.000	0.000	0.000	0.000	283	1076	5703	4750	4750	0.000	0.000	3923	1780	0	0	3276	1474	0	0	100	1	
4	5	13	07: E-22   LM00002846	lmo2394	16834	8191	100	50	52	8	45	45	5	52	30	0	68	52	31	15	15	2	75	70	0	0	0	0	0	0	0	0	0	0	0	0	0	0	0	0	0	0	0	0	0	0	0	0	0	0	0.000	0.000	0.000	0.000	0.000	0.000	0.000	0.000	0.000	0.000	0.000	0.000	0.000	0.000	283	1076	58	44	44	0.000	0.000	5	53	0	0	7	37	0	0	100	1	
4	6	13	07: I-01   LM00001936	lmo2469	17084	8191	100	84	83	22	46	46	5	91	86	0	166	150	65	15	15	2	96	94	0	0	0	0	0	0	0	0	0	0	0	0	0	0	0	0	0	0	0	0	0	0	0	0	0	0	0.000	0.000	0.000	0.000	0.000	0.000	0.000	0.000	0.000	0.000	0.000	0.000	0.000	0.000	283	1076	189	172	172	0.000	0.000	38	151	0	0	37	135	0	0	100	1	
4	7	13	07: I-04   LM00001938	lmo2472	17334	8191	100	911	774	452	45	45	4	95	89	0	302	257	137	15	15	2	91	87	0	0	0	0	0	0	0	0	0	0	0	0	0	0	0	0	0	0	0	0	0	0	0	0	0	0	0.000	0.000	0.000	0.000	0.000	0.000	0.000	0.000	0.000	0.000	0.000	0.000	0.000	0.000	283	1076	1153	971	971	0.000	0.000	866	287	0	0	729	242	0	0	100	1	
4	8	13	07: I-07   LM00001940	lmo2475	17584	8191	100	145	135	54	45	46	5	91	84	0	95	86	35	16	16	4	90	86	0	0	0	0	0	0	0	0	0	0	0	0	0	0	0	0	0	0	0	0	0	0	0	0	0	0	0.000	0.000	0.000	0.000	0.000	0.000	0.000	0.000	0.000	0.000	0.000	0.000	0.000	0.000	283	1076	179	160	160	0.000	0.000	100	79	0	0	90	70	0	0	100	1	
4	9	13	07: I-10   LM00001942	lmo2478	17834	8191	100	1042	818	508	45	46	5	92	85	0	955	781	466	16	17	4	89	87	0	0	0	0	0	0	0	0	0	0	0	0	0	0	0	0	0	0	0	0	0	0	0	0	0	0	0.000	0.000	0.000	0.000	0.000	0.000	0.000	0.000	0.000	0.000	0.000	0.000	0.000	0.000	283	1076	1936	1538	1538	0.000	0.000	997	939	0	0	773	765	0	0	100	1	
4	10	13	07: I-13   LM00001944	lmo2481	18084	8191	100	1064	820	506	46	46	5	93	86	0	519	408	236	17	17	3	93	89	0	0	0	0	0	0	0	0	0	0	0	0	0	0	0	0	0	0	0	0	0	0	0	0	0	0	0.000	0.000	0.000	0.000	0.000	0.000	0.000	0.000	0.000	0.000	0.000	0.000	0.000	0.000	283	1076	1520	1165	1165	0.000	0.000	1018	502	0	0	774	391	0	0	100	1	
4	11	13	07: I-16   LM00001947	lmo2484	18334	8191	100	1649	1359	726	45	45	4	99	96	0	539	465	217	17	17	3	96	94	0	0	0	0	0	0	0	0	0	0	0	0	0	0	0	0	0	0	0	0	0	0	0	0	0	0	0.000	0.000	0.000	0.000	0.000	0.000	0.000	0.000	0.000	0.000	0.000	0.000	0.000	0.000	283	1076	2126	1762	1762	0.000	0.000	1604	522	0	0	1314	448	0	0	100	1	
4	12	13	07: I-19   LM00001949	lmo2487	18584	8191	100	876	730	455	45	46	6	85	83	0	884	735	440	19	19	3	94	88	0	0	0	0	0	0	0	0	0	0	0	0	0	0	0	0	0	0	0	0	0	0	0	0	0	0	0.000	0.000	0.000	0.000	0.000	0.000	0.000	0.000	0.000	0.000	0.000	0.000	0.000	0.000	283	1076	1696	1401	1401	0.000	0.000	831	865	0	0	685	716	0	0	100	1	
4	13	13	07: I-22   LM00002735	lmo2490	18834	8191	100	112	109	41	46	46	5	88	80	0	109	115	58	20	20	3	90	87	0	0	0	0	0	0	0	0	0	0	0	0	0	0	0	0	0	0	0	0	0	0	0	0	0	0	0.000	0.000	0.000	0.000	0.000	0.000	0.000	0.000	0.000	0.000	0.000	0.000	0.000	0.000	283	1076	155	158	158	0.000	0.000	66	89	0	0	63	95	0	0	100	1	
4	14	13	07: M-01   LM00001987	lmo2565	19084	8191	100	168	156	58	46	46	5	94	89	0	188	191	98	22	22	3	92	91	0	0	0	0	0	0	0	0	0	0	0	0	0	0	0	0	0	0	0	0	0	0	0	0	0	0	0.000	0.000	0.000	0.000	0.000	0.000	0.000	0.000	0.000	0.000	0.000	0.000	0.000	0.000	283	1076	288	279	279	0.000	0.000	122	166	0	0	110	169	0	0	100	1	
4	15	13	07: M-04   LM00001989	lmo2568	19334	8191	100	128	116	43	46	47	5	86	82	0	360	310	166	23	23	4	93	88	0	0	0	0	0	0	0	0	0	0	0	0	0	0	0	0	0	0	0	0	0	0	0	0	0	0	0.000	0.000	0.000	0.000	0.000	0.000	0.000	0.000	0.000	0.000	0.000	0.000	0.000	0.000	283	1076	419	357	357	0.000	0.000	82	337	0	0	70	287	0	0	100	1	
4	16	13	07: M-07   LM00000689	lmo2571	19584	8191	100	2002	1665	931	48	48	6	96	94	0	366	341	180	25	25	5	90	87	0	0	0	0	0	0	0	0	0	0	0	0	0	0	0	0	0	0	0	0	0	0	0	0	0	0	0.000	0.000	0.000	0.000	0.000	0.000	0.000	0.000	0.000	0.000	0.000	0.000	0.000	0.000	283	1076	2295	1933	1933	0.000	0.000	1954	341	0	0	1617	316	0	0	100	1	
4	17	13	07: M-10   LM00001991	lmo2574	19834	8191	100	532	445	210	47	47	6	93	88	0	310	329	169	25	26	4	94	92	0	0	0	0	0	0	0	0	0	0	0	0	0	0	0	0	0	0	0	0	0	0	0	0	0	0	0.000	0.000	0.000	0.000	0.000	0.000	0.000	0.000	0.000	0.000	0.000	0.000	0.000	0.000	283	1076	770	702	702	0.000	0.000	485	285	0	0	398	304	0	0	100	1	
4	1	14	07: M-13   LM00001993	lmo2577	15834	8441	100	83	82	22	46	46	4	89	85	0	76	67	26	15	15	2	90	89	0	0	0	0	0	0	0	0	0	0	0	0	0	0	0	0	0	0	0	0	0	0	0	0	0	0	0.000	0.000	0.000	0.000	0.000	0.000	0.000	0.000	0.000	0.000	0.000	0.000	0.000	0.000	283	1076	98	88	88	0.000	0.000	37	61	0	0	36	52	0	0	100	1	
4	2	14	07: M-16   LM00002755	lmo2580	16084	8441	100	61	64	16	45	45	5	80	69	0	70	57	29	15	15	2	81	77	0	0	0	0	0	0	0	0	0	0	0	0	0	0	0	0	0	0	0	0	0	0	0	0	0	0	0.000	0.000	0.000	0.000	0.000	0.000	0.000	0.000	0.000	0.000	0.000	0.000	0.000	0.000	283	1076	71	61	61	0.000	0.000	16	55	0	0	19	42	0	0	100	1	
4	3	14	07: M-19   LM00001994	lmo2583	16334	8441	100	80	78	20	46	46	5	89	85	0	69	62	22	15	15	2	91	89	0	0	0	0	0	0	0	0	0	0	0	0	0	0	0	0	0	0	0	0	0	0	0	0	0	0	0.000	0.000	0.000	0.000	0.000	0.000	0.000	0.000	0.000	0.000	0.000	0.000	0.000	0.000	283	1076	88	79	79	0.000	0.000	34	54	0	0	32	47	0	0	100	1	
4	4	14	07: M-22   LM00001997	lmo2586	16584	8441	100	102	95	30	46	46	4	88	82	0	74	64	27	15	15	2	86	84	0	0	0	0	0	0	0	0	0	0	0	0	0	0	0	0	0	0	0	0	0	0	0	0	0	0	0.000	0.000	0.000	0.000	0.000	0.000	0.000	0.000	0.000	0.000	0.000	0.000	0.000	0.000	283	1076	115	98	98	0.000	0.000	56	59	0	0	49	49	0	0	100	1	
4	5	14	08: A-01   EMPTY	EMPTY	16834	8441	100	45	46	5	45	46	4	22	8	0	17	18	5	15	15	2	39	28	0	0	0	0	0	0	0	0	0	0	0	0	0	0	0	0	0	0	0	0	0	0	0	0	0	0	0.000	0.000	0.000	0.000	0.000	0.000	0.000	0.000	0.000	0.000	0.000	0.000	0.000	0.000	283	1076	2	4	4	0.000	0.000	0	2	0	0	1	3	0	0	-75	1	
4	6	14	08: A-04   LM00002017	lmo2662	17084	8441	100	55	58	10	45	45	5	87	51	0	67	65	19	15	15	2	99	98	0	0	0	0	0	0	0	0	0	0	0	0	0	0	0	0	0	0	0	0	0	0	0	0	0	0	0.000	0.000	0.000	0.000	0.000	0.000	0.000	0.000	0.000	0.000	0.000	0.000	0.000	0.000	283	1076	62	63	63	0.000	0.000	10	52	0	0	13	50	0	0	100	1	
4	7	14	08: A-07   LM00000736	lmo2665	17334	8441	100	74	75	19	45	45	5	90	84	0	86	80	31	15	15	2	96	94	0	0	0	0	0	0	0	0	0	0	0	0	0	0	0	0	0	0	0	0	0	0	0	0	0	0	0.000	0.000	0.000	0.000	0.000	0.000	0.000	0.000	0.000	0.000	0.000	0.000	0.000	0.000	283	1076	100	95	95	0.000	0.000	29	71	0	0	30	65	0	0	100	1	
4	8	14	08: A-10   LM00000738	lmo2668	17584	8441	100	187	177	85	45	46	5	89	86	0	191	168	89	15	16	2	88	87	0	0	0	0	0	0	0	0	0	0	0	0	0	0	0	0	0	0	0	0	0	0	0	0	0	0	0.000	0.000	0.000	0.000	0.000	0.000	0.000	0.000	0.000	0.000	0.000	0.000	0.000	0.000	283	1076	318	285	285	0.000	0.000	142	176	0	0	132	153	0	0	100	1	
4	9	14	08: A-13   LM00002767	lmo2671	17834	8441	100	596	521	227	46	46	5	100	96	0	208	192	69	16	16	3	98	98	0	0	0	0	0	0	0	0	0	0	0	0	0	0	0	0	0	0	0	0	0	0	0	0	0	0	0.000	0.000	0.000	0.000	0.000	0.000	0.000	0.000	0.000	0.000	0.000	0.000	0.000	0.000	283	1076	742	651	651	0.000	0.000	550	192	0	0	475	176	0	0	100	1	
4	10	14	08: A-16   LM00002020	lmo2674	18084	8441	100	1599	1409	600	46	46	5	99	98	0	1074	957	369	16	17	3	99	99	0	0	0	0	0	0	0	0	0	0	0	0	0	0	0	0	0	0	0	0	0	0	0	0	0	0	0.000	0.000	0.000	0.000	0.000	0.000	0.000	0.000	0.000	0.000	0.000	0.000	0.000	0.000	283	1076	2611	2304	2304	0.000	0.000	1553	1058	0	0	1363	941	0	0	100	1	
4	11	14	08: A-19   LM00000741	lmo2677	18334	8441	100	201	192	57	45	46	5	99	99	0	225	220	57	17	17	3	100	100	0	0	0	0	0	0	0	0	0	0	0	0	0	0	0	0	0	0	0	0	0	0	0	0	0	0	0.000	0.000	0.000	0.000	0.000	0.000	0.000	0.000	0.000	0.000	0.000	0.000	0.000	0.000	283	1076	364	350	350	0.000	0.000	156	208	0	0	147	203	0	0	100	1	
4	12	14	08: A-22   LM00002024	lmo2680	18584	8441	100	89	87	23	46	47	6	91	88	0	118	120	49	18	18	4	94	93	0	0	0	0	0	0	0	0	0	0	0	0	0	0	0	0	0	0	0	0	0	0	0	0	0	0	0.000	0.000	0.000	0.000	0.000	0.000	0.000	0.000	0.000	0.000	0.000	0.000	0.000	0.000	283	1076	143	143	143	0.000	0.000	43	100	0	0	41	102	0	0	100	1	
4	13	14	08: E-01   LM00002779	lmo2753	18834	8441	100	52	54	7	46	47	5	60	29	0	91	107	45	20	20	4	98	97	0	0	0	0	0	0	0	0	0	0	0	0	0	0	0	0	0	0	0	0	0	0	0	0	0	0	0.000	0.000	0.000	0.000	0.000	0.000	0.000	0.000	0.000	0.000	0.000	0.000	0.000	0.000	283	1076	77	95	95	0.000	0.000	6	71	0	0	8	87	0	0	100	1	
4	14	14	08: E-04   LM00002781	lmo2756	19084	8441	100	365	310	158	46	46	5	87	83	0	375	335	177	21	22	5	92	88	0	0	0	0	0	0	0	0	0	0	0	0	0	0	0	0	0	0	0	0	0	0	0	0	0	0	0.000	0.000	0.000	0.000	0.000	0.000	0.000	0.000	0.000	0.000	0.000	0.000	0.000	0.000	283	1076	673	578	578	0.000	0.000	319	354	0	0	264	314	0	0	100	1	
4	15	14	08: E-07   LM00002061	lmo2759	19334	8441	100	58	59	8	47	47	5	82	62	0	112	136	70	23	23	5	96	93	0	0	0	0	0	0	0	0	0	0	0	0	0	0	0	0	0	0	0	0	0	0	0	0	0	0	0.000	0.000	0.000	0.000	0.000	0.000	0.000	0.000	0.000	0.000	0.000	0.000	0.000	0.000	283	1076	100	125	125	0.000	0.000	11	89	0	0	12	113	0	0	100	1	
4	16	14	08: E-10   LM00002063	lmo2762	19584	8441	100	63	64	11	46	47	6	80	65	0	97	131	85	25	25	4	93	92	0	0	0	0	0	0	0	0	0	0	0	0	0	0	0	0	0	0	0	0	0	0	0	0	0	0	0.000	0.000	0.000	0.000	0.000	0.000	0.000	0.000	0.000	0.000	0.000	0.000	0.000	0.000	283	1076	89	124	124	0.000	0.000	17	72	0	0	18	106	0	0	100	1	
4	17	14	08: E-13   LM00002065	lmo2765	19834	8441	100	68	67	12	47	47	5	90	80	0	100	141	101	25	25	4	87	84	0	0	0	0	0	0	0	0	0	0	0	0	0	0	0	0	0	0	0	0	0	0	0	0	0	0	0.000	0.000	0.000	0.000	0.000	0.000	0.000	0.000	0.000	0.000	0.000	0.000	0.000	0.000	283	1076	96	136	136	0.000	0.000	21	75	0	0	20	116	0	0	100	1	
4	1	15	08: E-16   LM00002782	lmo2768	15834	8691	100	136	126	52	46	46	4	85	80	0	140	117	56	15	15	2	91	88	0	0	0	0	0	0	0	0	0	0	0	0	0	0	0	0	0	0	0	0	0	0	0	0	0	0	0.000	0.000	0.000	0.000	0.000	0.000	0.000	0.000	0.000	0.000	0.000	0.000	0.000	0.000	283	1076	215	182	182	0.000	0.000	90	125	0	0	80	102	0	0	100	1	
4	2	15	08: E-19   LM00002784	lmo2771	16084	8691	100	63	64	12	45	45	4	90	78	0	95	90	33	15	15	2	93	91	0	0	0	0	0	0	0	0	0	0	0	0	0	0	0	0	0	0	0	0	0	0	0	0	0	0	0.000	0.000	0.000	0.000	0.000	0.000	0.000	0.000	0.000	0.000	0.000	0.000	0.000	0.000	283	1076	98	94	94	0.000	0.000	18	80	0	0	19	75	0	0	100	1	
4	3	15	08: E-22   LM00000773	lmo2774	16334	8691	100	51	51	5	45	45	5	63	24	0	64	58	19	15	15	2	94	91	0	0	0	0	0	0	0	0	0	0	0	0	0	0	0	0	0	0	0	0	0	0	0	0	0	0	0.000	0.000	0.000	0.000	0.000	0.000	0.000	0.000	0.000	0.000	0.000	0.000	0.000	0.000	283	1076	55	49	49	0.000	0.000	6	49	0	0	6	43	0	0	100	1	
4	4	15	08: I-01   LM00000803	lmo2849	16584	8691	100	54	57	8	46	46	4	85	48	0	86	79	23	15	15	2	96	94	0	0	0	0	0	0	0	0	0	0	0	0	0	0	0	0	0	0	0	0	0	0	0	0	0	0	0.000	0.000	0.000	0.000	0.000	0.000	0.000	0.000	0.000	0.000	0.000	0.000	0.000	0.000	283	1076	79	75	75	0.000	0.000	8	71	0	0	11	64	0	0	100	1	
4	5	15	08: I-04   LM00002804	lmo2852	16834	8691	100	179	158	70	45	45	4	87	84	0	359	295	175	15	15	4	86	82	0	0	0	0	0	0	0	0	0	0	0	0	0	0	0	0	0	0	0	0	0	0	0	0	0	0	0.000	0.000	0.000	0.000	0.000	0.000	0.000	0.000	0.000	0.000	0.000	0.000	0.000	0.000	283	1076	478	393	393	0.000	0.000	134	344	0	0	113	280	0	0	100	1	
4	6	15	08: I-07   LM00000808	lmo2855	17084	8691	100	500	444	217	45	46	4	95	92	0	828	692	358	14	15	3	93	90	0	0	0	0	0	0	0	0	0	0	0	0	0	0	0	0	0	0	0	0	0	0	0	0	0	0	0.000	0.000	0.000	0.000	0.000	0.000	0.000	0.000	0.000	0.000	0.000	0.000	0.000	0.000	283	1076	1269	1077	1077	0.000	0.000	455	814	0	0	399	678	0	0	100	1	
4	7	15	09: A-01   EMPTY	EMPTY	17334	8691	100	46	47	5	45	45	4	23	10	0	16	18	5	15	15	2	38	29	0	0	0	0	0	0	0	0	0	0	0	0	0	0	0	0	0	0	0	0	0	0	0	0	0	0	0.000	0.000	0.000	0.000	0.000	0.000	0.000	0.000	0.000	0.000	0.000	0.000	0.000	0.000	283	1076	2	5	5	0.000	0.000	1	1	0	0	2	3	0	0	-75	1	
4	8	15	09: A-04   LM00001308	lmo1275	17584	8691	100	892	759	335	45	46	5	100	99	0	234	211	84	15	15	3	98	96	0	0	0	0	0	0	0	0	0	0	0	0	0	0	0	0	0	0	0	0	0	0	0	0	0	0	0.000	0.000	0.000	0.000	0.000	0.000	0.000	0.000	0.000	0.000	0.000	0.000	0.000	0.000	283	1076	1066	910	910	0.000	0.000	847	219	0	0	714	196	0	0	100	1	
4	9	15	09: A-07   LM00002819	lmo1469	17834	8691	100	4100	3200	1903	45	45	5	99	97	0	6749	5321	3282	15	16	3	99	96	0	0	0	0	0	0	0	0	0	0	0	0	0	0	0	0	0	0	0	0	0	0	0	0	0	0	0.000	0.000	0.000	0.000	0.000	0.000	0.000	0.000	0.000	0.000	0.000	0.000	0.000	0.000	283	1076	10789	8461	8461	0.000	0.000	4055	6734	0	0	3155	5306	0	0	100	1	
4	10	15	09: A-10   LM00000452	lmo1657	18084	8691	100	2676	2228	1053	45	46	5	100	99	0	2554	2173	1028	15	17	8	98	96	0	0	0	0	0	0	0	0	0	0	0	0	0	0	0	0	0	0	0	0	0	0	0	0	0	0	0.000	0.000	0.000	0.000	0.000	0.000	0.000	0.000	0.000	0.000	0.000	0.000	0.000	0.000	283	1076	5170	4341	4341	0.000	0.000	2631	2539	0	0	2183	2158	0	0	100	1	
4	11	15	09: A-13   lmneg01	lmneg01	18334	8691	100	51	52	6	45	45	5	52	20	0	82	83	32	17	17	3	98	94	0	0	0	0	0	0	0	0	0	0	0	0	0	0	0	0	0	0	0	0	0	0	0	0	0	0	0.000	0.000	0.000	0.000	0.000	0.000	0.000	0.000	0.000	0.000	0.000	0.000	0.000	0.000	283	1076	71	73	73	0.000	0.000	6	65	0	0	7	66	0	0	100	1	
4	12	15	09: A-16   lmneg04	lmneg04	18584	8691	100	53	53	7	45	45	5	70	41	0	78	86	36	17	18	2	98	98	0	0	0	0	0	0	0	0	0	0	0	0	0	0	0	0	0	0	0	0	0	0	0	0	0	0	0.000	0.000	0.000	0.000	0.000	0.000	0.000	0.000	0.000	0.000	0.000	0.000	0.000	0.000	283	1076	69	77	77	0.000	0.000	8	61	0	0	8	69	0	0	100	1	
4	13	15	09: A-19   lmneg07	lmneg07	18834	8691	100	55	55	6	46	46	4	82	52	0	90	109	46	19	19	3	100	99	0	0	0	0	0	0	0	0	0	0	0	0	0	0	0	0	0	0	0	0	0	0	0	0	0	0	0.000	0.000	0.000	0.000	0.000	0.000	0.000	0.000	0.000	0.000	0.000	0.000	0.000	0.000	283	1076	80	99	99	0.000	0.000	9	71	0	0	9	90	0	0	100	1	
4	14	15	09: A-22   lmneg10	lmneg10	19084	8691	100	128	120	36	46	46	4	94	92	0	84	108	51	21	22	4	100	99	0	0	0	0	0	0	0	0	0	0	0	0	0	0	0	0	0	0	0	0	0	0	0	0	0	0	0.000	0.000	0.000	0.000	0.000	0.000	0.000	0.000	0.000	0.000	0.000	0.000	0.000	0.000	283	1076	145	161	161	0.000	0.000	82	63	0	0	74	87	0	0	100	1	
4	15	15	09: E-01   LM00000020	lmo0044	19334	8691	100	4794	4278	1416	47	47	4	100	100	0	4062	3687	1298	23	24	4	100	100	0	0	0	0	0	0	0	0	0	0	0	0	0	0	0	0	0	0	0	0	0	0	0	0	0	0	0.000	0.000	0.000	0.000	0.000	0.000	0.000	0.000	0.000	0.000	0.000	0.000	0.000	0.000	283	1076	8786	7895	7895	0.000	0.000	4747	4039	0	0	4231	3664	0	0	100	1	
4	16	15	09: E-04   LM00001308	lmo1275	19584	8691	100	747	668	274	46	47	5	100	100	0	303	287	114	24	24	4	97	97	0	0	0	0	0	0	0	0	0	0	0	0	0	0	0	0	0	0	0	0	0	0	0	0	0	0	0.000	0.000	0.000	0.000	0.000	0.000	0.000	0.000	0.000	0.000	0.000	0.000	0.000	0.000	283	1076	980	885	885	0.000	0.000	701	279	0	0	622	263	0	0	100	1	
4	17	15	09: E-07   LM00002819	lmo1469	19834	8691	100	3907	3372	1440	47	47	5	100	100	0	6677	5787	2524	24	25	4	100	99	0	0	0	0	0	0	0	0	0	0	0	0	0	0	0	0	0	0	0	0	0	0	0	0	0	0	0.000	0.000	0.000	0.000	0.000	0.000	0.000	0.000	0.000	0.000	0.000	0.000	0.000	0.000	283	1076	10513	9088	9088	0.000	0.000	3860	6653	0	0	3325	5763	0	0	100	1	
4	1	16	09: E-10   LM00000452	lmo1657	15834	8941	100	2940	2504	1080	45	46	4	100	100	0	2792	2322	1000	15	15	2	99	98	0	0	0	0	0	0	0	0	0	0	0	0	0	0	0	0	0	0	0	0	0	0	0	0	0	0	0.000	0.000	0.000	0.000	0.000	0.000	0.000	0.000	0.000	0.000	0.000	0.000	0.000	0.000	283	1076	5672	4766	4766	0.000	0.000	2895	2777	0	0	2459	2307	0	0	100	1	
4	2	16	09: E-13   lmneg01	lmneg01	16084	8941	100	51	51	5	45	46	6	52	8	0	72	67	16	15	15	3	99	98	0	0	0	0	0	0	0	0	0	0	0	0	0	0	0	0	0	0	0	0	0	0	0	0	0	0	0.000	0.000	0.000	0.000	0.000	0.000	0.000	0.000	0.000	0.000	0.000	0.000	0.000	0.000	283	1076	63	58	58	0.000	0.000	6	57	0	0	6	52	0	0	100	1	
4	3	16	09: E-16   lmneg04	lmneg04	16334	8941	100	51	52	9	45	45	5	62	25	0	62	61	13	15	15	3	99	98	0	0	0	0	0	0	0	0	0	0	0	0	0	0	0	0	0	0	0	0	0	0	0	0	0	0	0.000	0.000	0.000	0.000	0.000	0.000	0.000	0.000	0.000	0.000	0.000	0.000	0.000	0.000	283	1076	53	53	53	0.000	0.000	6	47	0	0	7	46	0	0	100	1	
4	4	16	09: E-19   lmneg07	lmneg07	16584	8941	100	50	52	7	46	46	5	49	22	0	69	63	23	15	15	3	94	91	0	0	0	0	0	0	0	0	0	0	0	0	0	0	0	0	0	0	0	0	0	0	0	0	0	0	0.000	0.000	0.000	0.000	0.000	0.000	0.000	0.000	0.000	0.000	0.000	0.000	0.000	0.000	283	1076	58	54	54	0.000	0.000	4	54	0	0	6	48	0	0	100	1	
4	5	16	09: E-22   lmneg10	lmneg10	16834	8941	100	49	50	5	45	46	5	49	18	0	57	54	11	15	15	2	100	98	0	0	0	0	0	0	0	0	0	0	0	0	0	0	0	0	0	0	0	0	0	0	0	0	0	0	0.000	0.000	0.000	0.000	0.000	0.000	0.000	0.000	0.000	0.000	0.000	0.000	0.000	0.000	283	1076	46	44	44	0.000	0.000	4	42	0	0	5	39	0	0	100	1	
4	6	16	09: I-01   LM00000020	lmo0044	17084	8941	100	6711	5985	2075	46	46	5	100	100	0	5175	4744	1586	15	15	2	100	100	0	0	0	0	0	0	0	0	0	0	0	0	0	0	0	0	0	0	0	0	0	0	0	0	0	0	0.000	0.000	0.000	0.000	0.000	0.000	0.000	0.000	0.000	0.000	0.000	0.000	0.000	0.000	283	1076	11825	10668	10668	0.000	0.000	6665	5160	0	0	5939	4729	0	0	100	1	
4	7	16	09: I-04   LM00001308	lmo1275	17334	8941	100	893	760	317	44	45	4	100	100	0	231	210	90	15	15	2	98	97	0	0	0	0	0	0	0	0	0	0	0	0	0	0	0	0	0	0	0	0	0	0	0	0	0	0	0.000	0.000	0.000	0.000	0.000	0.000	0.000	0.000	0.000	0.000	0.000	0.000	0.000	0.000	283	1076	1065	911	911	0.000	0.000	849	216	0	0	716	195	0	0	100	1	
4	8	16	09: I-07   LM00002819	lmo1469	17584	8941	100	4261	3601	1682	45	46	4	100	100	0	7065	5950	2750	15	15	3	100	100	0	0	0	0	0	0	0	0	0	0	0	0	0	0	0	0	0	0	0	0	0	0	0	0	0	0	0.000	0.000	0.000	0.000	0.000	0.000	0.000	0.000	0.000	0.000	0.000	0.000	0.000	0.000	283	1076	11266	9491	9491	0.000	0.000	4216	7050	0	0	3556	5935	0	0	100	1	
4	9	16	09: I-10   LM00000452	lmo1657	17834	8941	100	2698	2221	1022	45	45	4	100	100	0	2638	2150	1011	15	16	2	100	100	0	0	0	0	0	0	0	0	0	0	0	0	0	0	0	0	0	0	0	0	0	0	0	0	0	0	0.000	0.000	0.000	0.000	0.000	0.000	0.000	0.000	0.000	0.000	0.000	0.000	0.000	0.000	283	1076	5276	4311	4311	0.000	0.000	2653	2623	0	0	2176	2135	0	0	100	1	
4	10	16	09: I-13   lmneg01	lmneg01	18084	8941	100	52	54	11	45	46	5	69	34	0	78	77	30	15	16	2	100	98	0	0	0	0	0	0	0	0	0	0	0	0	0	0	0	0	0	0	0	0	0	0	0	0	0	0	0.000	0.000	0.000	0.000	0.000	0.000	0.000	0.000	0.000	0.000	0.000	0.000	0.000	0.000	283	1076	70	71	71	0.000	0.000	7	63	0	0	9	62	0	0	100	1	
4	11	16	09: I-16   lmneg04	lmneg04	18334	8941	100	51	51	6	46	46	5	51	24	0	73	82	29	17	17	3	99	99	0	0	0	0	0	0	0	0	0	0	0	0	0	0	0	0	0	0	0	0	0	0	0	0	0	0	0.000	0.000	0.000	0.000	0.000	0.000	0.000	0.000	0.000	0.000	0.000	0.000	0.000	0.000	283	1076	61	70	70	0.000	0.000	5	56	0	0	5	65	0	0	100	1	
4	12	16	09: I-19   lmneg07	lmneg07	18584	8941	100	53	53	7	45	45	5	65	34	0	87	90	34	17	18	2	100	98	0	0	0	0	0	0	0	0	0	0	0	0	0	0	0	0	0	0	0	0	0	0	0	0	0	0	0.000	0.000	0.000	0.000	0.000	0.000	0.000	0.000	0.000	0.000	0.000	0.000	0.000	0.000	283	1076	78	81	81	0.000	0.000	8	70	0	0	8	73	0	0	100	1	
4	13	16	09: I-22   lmneg10	lmneg10	18834	8941	100	53	53	6	45	46	5	75	32	0	78	94	47	19	19	3	99	98	0	0	0	0	0	0	0	0	0	0	0	0	0	0	0	0	0	0	0	0	0	0	0	0	0	0	0.000	0.000	0.000	0.000	0.000	0.000	0.000	0.000	0.000	0.000	0.000	0.000	0.000	0.000	283	1076	67	83	83	0.000	0.000	8	59	0	0	8	75	0	0	100	1	
4	14	16	09: M-01   LM00000020	lmo0044	19084	8941	100	4713	4023	2033	46	46	4	100	100	0	4116	3505	1648	21	21	3	99	99	0	0	0	0	0	0	0	0	0	0	0	0	0	0	0	0	0	0	0	0	0	0	0	0	0	0	0.000	0.000	0.000	0.000	0.000	0.000	0.000	0.000	0.000	0.000	0.000	0.000	0.000	0.000	283	1076	8762	7461	7461	0.000	0.000	4667	4095	0	0	3977	3484	0	0	100	1	
4	15	16	09: M-04   LM00001308	lmo1275	19334	8941	100	639	562	301	46	46	4	94	93	0	229	233	115	22	22	3	96	95	0	0	0	0	0	0	0	0	0	0	0	0	0	0	0	0	0	0	0	0	0	0	0	0	0	0	0.000	0.000	0.000	0.000	0.000	0.000	0.000	0.000	0.000	0.000	0.000	0.000	0.000	0.000	283	1076	800	727	727	0.000	0.000	593	207	0	0	516	211	0	0	100	1	
4	16	16	09: M-07   LM00002819	lmo1469	19584	8941	100	3574	3001	1577	47	47	5	99	96	0	6149	5276	2650	23	24	4	98	98	0	0	0	0	0	0	0	0	0	0	0	0	0	0	0	0	0	0	0	0	0	0	0	0	0	0	0.000	0.000	0.000	0.000	0.000	0.000	0.000	0.000	0.000	0.000	0.000	0.000	0.000	0.000	283	1076	9653	8207	8207	0.000	0.000	3527	6126	0	0	2954	5253	0	0	100	1	
4	17	16	09: M-10   LM00000452	lmo1657	19834	8941	100	2579	2172	1212	46	47	4	96	94	0	2745	2297	1200	23	23	4	94	93	0	0	0	0	0	0	0	0	0	0	0	0	0	0	0	0	0	0	0	0	0	0	0	0	0	0	0.000	0.000	0.000	0.000	0.000	0.000	0.000	0.000	0.000	0.000	0.000	0.000	0.000	0.000	283	1076	5255	4400	4400	0.000	0.000	2533	2722	0	0	2126	2274	0	0	100	1	
4	1	17	09: M-13   lmneg01	lmneg01	15834	9191	100	50	50	6	46	46	5	38	10	0	68	61	21	15	15	2	93	90	0	0	0	0	0	0	0	0	0	0	0	0	0	0	0	0	0	0	0	0	0	0	0	0	0	0	0.000	0.000	0.000	0.000	0.000	0.000	0.000	0.000	0.000	0.000	0.000	0.000	0.000	0.000	283	1076	57	50	50	0.000	0.000	4	53	0	0	4	46	0	0	100	1	
4	2	17	09: M-16   lmneg04	lmneg04	16084	9191	100	50	51	11	45	45	4	54	25	0	62	60	14	15	15	2	99	98	0	0	0	0	0	0	0	0	0	0	0	0	0	0	0	0	0	0	0	0	0	0	0	0	0	0	0.000	0.000	0.000	0.000	0.000	0.000	0.000	0.000	0.000	0.000	0.000	0.000	0.000	0.000	283	1076	52	51	51	0.000	0.000	5	47	0	0	6	45	0	0	100	1	
4	3	17	09: M-19   lmneg07	lmneg07	16334	9191	100	51	52	8	45	45	4	63	38	0	68	58	24	14	15	2	89	85	0	0	0	0	0	0	0	0	0	0	0	0	0	0	0	0	0	0	0	0	0	0	0	0	0	0	0.000	0.000	0.000	0.000	0.000	0.000	0.000	0.000	0.000	0.000	0.000	0.000	0.000	0.000	283	1076	60	51	51	0.000	0.000	6	54	0	0	7	44	0	0	100	1	
4	4	17	09: M-22   lmneg10	lmneg10	16584	9191	100	49	49	5	45	45	4	47	18	0	57	49	19	15	15	2	87	83	0	0	0	0	0	0	0	0	0	0	0	0	0	0	0	0	0	0	0	0	0	0	0	0	0	0	0.000	0.000	0.000	0.000	0.000	0.000	0.000	0.000	0.000	0.000	0.000	0.000	0.000	0.000	283	1076	46	38	38	0.000	0.000	4	42	0	0	4	34	0	0	100	1	
4	5	17	null	EMPTY	16834	9191	100	45	45	4	45	46	5	13	1	0	15	16	2	15	15	2	18	6	0	0	0	0	0	0	0	0	0	0	0	0	0	0	0	0	0	0	0	0	0	0	0	0	0	0	0.000	0.000	0.000	0.000	0.000	0.000	0.000	0.000	0.000	0.000	0.000	0.000	0.000	0.000	283	1076	0	1	1	0.000	0.000	0	0	0	0	0	1	0	0	-75	1	
4	6	17	null	EMPTY	17084	9191	100	46	45	4	45	45	4	13	2	0	14	15	3	15	15	2	13	6	0	0	0	0	0	0	0	0	0	0	0	0	0	0	0	0	0	0	0	0	0	0	0	0	0	0	0.000	0.000	0.000	0.000	0.000	0.000	0.000	0.000	0.000	0.000	0.000	0.000	0.000	0.000	283	1076	0	0	0	0.000	0.000	1	-1	0	0	0	0	0	0	-75	1	
4	7	17	null	EMPTY	17334	9191	100	45	46	5	45	45	5	21	9	0	14	14	2	15	15	2	8	4	0	0	0	0	0	0	0	0	0	0	0	0	0	0	0	0	0	0	0	0	0	0	0	0	0	0	0.000	0.000	0.000	0.000	0.000	0.000	0.000	0.000	0.000	0.000	0.000	0.000	0.000	0.000	283	1076	-1	0	0	0.000	0.000	0	-1	0	0	1	-1	0	0	-75	1	
4	8	17	null	EMPTY	17584	9191	100	45	46	4	46	46	5	16	2	0	14	15	2	15	15	3	9	1	0	0	0	0	0	0	0	0	0	0	0	0	0	0	0	0	0	0	0	0	0	0	0	0	0	0	0.000	0.000	0.000	0.000	0.000	0.000	0.000	0.000	0.000	0.000	0.000	0.000	0.000	0.000	283	1076	-2	0	0	0.000	0.000	-1	-1	0	0	0	0	0	0	-75	1	
4	9	17	null	EMPTY	17834	9191	100	46	47	5	45	46	5	22	5	0	15	16	4	15	16	3	16	4	0	0	0	0	0	0	0	0	0	0	0	0	0	0	0	0	0	0	0	0	0	0	0	0	0	0	0.000	0.000	0.000	0.000	0.000	0.000	0.000	0.000	0.000	0.000	0.000	0.000	0.000	0.000	283	1076	1	3	3	0.000	0.000	1	0	0	0	2	1	0	0	-75	1	
4	10	17	null	EMPTY	18084	9191	100	46	46	4	46	46	4	13	5	0	15	15	2	15	15	2	14	2	0	0	0	0	0	0	0	0	0	0	0	0	0	0	0	0	0	0	0	0	0	0	0	0	0	0	0.000	0.000	0.000	0.000	0.000	0.000	0.000	0.000	0.000	0.000	0.000	0.000	0.000	0.000	283	1076	0	0	0	0.000	0.000	0	0	0	0	0	0	0	0	-75	1	
4	11	17	null	EMPTY	18334	9191	100	43	44	4	45	46	8	3	0	0	17	18	3	16	16	2	32	10	0	0	0	0	0	0	0	0	0	0	0	0	0	0	0	0	0	0	0	0	0	0	0	0	0	0	0.000	0.000	0.000	0.000	0.000	0.000	0.000	0.000	0.000	0.000	0.000	0.000	0.000	0.000	283	1076	-1	1	1	0.000	0.000	-2	1	0	0	-1	2	0	0	-75	1	
4	12	17	null	EMPTY	18584	9191	100	46	46	4	45	45	4	22	4	0	17	17	3	17	18	3	9	3	0	0	0	0	0	0	0	0	0	0	0	0	0	0	0	0	0	0	0	0	0	0	0	0	0	0	0.000	0.000	0.000	0.000	0.000	0.000	0.000	0.000	0.000	0.000	0.000	0.000	0.000	0.000	283	1076	1	1	1	0.000	0.000	1	0	0	0	1	0	0	0	-75	1	
4	13	17	null	EMPTY	18834	9191	100	46	46	4	45	45	5	17	3	0	18	18	2	18	19	3	8	1	0	0	0	0	0	0	0	0	0	0	0	0	0	0	0	0	0	0	0	0	0	0	0	0	0	0	0.000	0.000	0.000	0.000	0.000	0.000	0.000	0.000	0.000	0.000	0.000	0.000	0.000	0.000	283	1076	1	1	1	0.000	0.000	1	0	0	0	1	0	0	0	-75	1	
4	14	17	null	EMPTY	19084	9191	100	44	45	5	46	46	4	9	3	0	20	20	3	20	20	3	13	3	0	0	0	0	0	0	0	0	0	0	0	0	0	0	0	0	0	0	0	0	0	0	0	0	0	0	0.000	0.000	0.000	0.000	0.000	0.000	0.000	0.000	0.000	0.000	0.000	0.000	0.000	0.000	283	1076	-2	-1	-1	0.000	0.000	-2	0	0	0	-1	0	0	0	-75	1	
4	15	17	null	EMPTY	19334	9191	100	46	47	6	46	46	5	18	5	0	21	21	3	21	21	3	10	3	0	0	0	0	0	0	0	0	0	0	0	0	0	0	0	0	0	0	0	0	0	0	0	0	0	0	0.000	0.000	0.000	0.000	0.000	0.000	0.000	0.000	0.000	0.000	0.000	0.000	0.000	0.000	283	1076	0	1	1	0.000	0.000	0	0	0	0	1	0	0	0	-75	1	
4	16	17	null	EMPTY	19584	9191	100	46	47	6	46	46	5	22	6	0	23	24	5	22	22	4	19	6	0	0	0	0	0	0	0	0	0	0	0	0	0	0	0	0	0	0	0	0	0	0	0	0	0	0	0.000	0.000	0.000	0.000	0.000	0.000	0.000	0.000	0.000	0.000	0.000	0.000	0.000	0.000	283	1076	1	3	3	0.000	0.000	0	1	0	0	1	2	0	0	-75	1	
4	17	17	null	EMPTY	19834	9191	100	46	46	5	46	46	4	14	5	0	23	24	4	22	22	3	22	7	0	0	0	0	0	0	0	0	0	0	0	0	0	0	0	0	0	0	0	0	0	0	0	0	0	0	0.000	0.000	0.000	0.000	0.000	0.000	0.000	0.000	0.000	0.000	0.000	0.000	0.000	0.000	283	1076	1	2	2	0.000	0.000	0	1	0	0	0	2	0	0	-75	1	
5	1	1	10: D-02   Dye Marker	Dye Marker	2284	9656	100	65	335	467	46	46	4	82	70	0	13690	27438	27632	15	15	2	100	100	0	0	0	0	0	0	0	0	0	0	0	0	0	0	0	0	0	0	0	0	0	0	0	0	0	0	0.000	0.000	0.000	0.000	0.000	0.000	0.000	0.000	0.000	0.000	0.000	0.000	0.000	0.000	283	1076	13694	27712	27712	0.000	0.000	19	13675	0	0	289	27423	0	0	100	1	
5	2	1	01: D-02   LM00002112	lmo0070	2534	9656	100	52	52	5	46	46	5	64	19	0	78	65	30	15	15	5	81	76	0	0	0	0	0	0	0	0	0	0	0	0	0	0	0	0	0	0	0	0	0	0	0	0	0	0	0.000	0.000	0.000	0.000	0.000	0.000	0.000	0.000	0.000	0.000	0.000	0.000	0.000	0.000	283	1076	69	56	56	0.000	0.000	6	63	0	0	6	50	0	0	100	1	
5	3	1	01: D-05   LM00002115	lmo0073	2784	9656	100	51	51	6	46	46	5	53	19	0	59	51	21	15	15	2	83	81	0	0	0	0	0	0	0	0	0	0	0	0	0	0	0	0	0	0	0	0	0	0	0	0	0	0	0.000	0.000	0.000	0.000	0.000	0.000	0.000	0.000	0.000	0.000	0.000	0.000	0.000	0.000	283	1076	49	41	41	0.000	0.000	5	44	0	0	5	36	0	0	100	1	
5	4	1	01: D-08   LM00000830	lmo0076	3034	9656	100	225	200	106	45	46	5	88	82	0	154	127	73	14	15	2	89	83	0	0	0	0	0	0	0	0	0	0	0	0	0	0	0	0	0	0	0	0	0	0	0	0	0	0	0.000	0.000	0.000	0.000	0.000	0.000	0.000	0.000	0.000	0.000	0.000	0.000	0.000	0.000	283	1076	320	268	268	0.000	0.000	180	140	0	0	155	113	0	0	100	1	
5	5	1	01: D-11   LM00002117	lmo0079	3284	9656	100	77	77	21	45	46	4	91	84	0	74	62	27	14	15	3	85	82	0	0	0	0	0	0	0	0	0	0	0	0	0	0	0	0	0	0	0	0	0	0	0	0	0	0	0.000	0.000	0.000	0.000	0.000	0.000	0.000	0.000	0.000	0.000	0.000	0.000	0.000	0.000	283	1076	92	80	80	0.000	0.000	32	60	0	0	32	48	0	0	100	1	
5	6	1	01: D-14   LM00002120	lmo0082	3534	9656	100	50	51	6	46	46	5	47	16	0	70	62	22	14	14	3	93	89	0	0	0	0	0	0	0	0	0	0	0	0	0	0	0	0	0	0	0	0	0	0	0	0	0	0	0.000	0.000	0.000	0.000	0.000	0.000	0.000	0.000	0.000	0.000	0.000	0.000	0.000	0.000	283	1076	60	53	53	0.000	0.000	4	56	0	0	5	48	0	0	100	1	
5	7	1	01: D-17   LM00002123	lmo0085	3784	9656	100	50	51	5	45	46	4	52	24	0	72	58	30	14	15	3	79	73	0	0	0	0	0	0	0	0	0	0	0	0	0	0	0	0	0	0	0	0	0	0	0	0	0	0	0.000	0.000	0.000	0.000	0.000	0.000	0.000	0.000	0.000	0.000	0.000	0.000	0.000	0.000	283	1076	63	50	50	0.000	0.000	5	58	0	0	6	44	0	0	100	1	
5	8	1	01: D-20   LM00000832	lmo0088	4034	9656	100	58	60	15	45	46	5	77	62	0	81	66	30	14	15	2	91	88	0	0	0	0	0	0	0	0	0	0	0	0	0	0	0	0	0	0	0	0	0	0	0	0	0	0	0.000	0.000	0.000	0.000	0.000	0.000	0.000	0.000	0.000	0.000	0.000	0.000	0.000	0.000	283	1076	80	67	67	0.000	0.000	13	67	0	0	15	52	0	0	100	1	
5	9	1	01: D-23   LM00002127	lmo0091	4284	9656	100	70	72	23	45	45	4	76	69	0	65	56	28	14	14	2	88	78	0	0	0	0	0	0	0	0	0	0	0	0	0	0	0	0	0	0	0	0	0	0	0	0	0	0	0.000	0.000	0.000	0.000	0.000	0.000	0.000	0.000	0.000	0.000	0.000	0.000	0.000	0.000	283	1076	76	69	69	0.000	0.000	25	51	0	0	27	42	0	0	100	1	
5	10	1	01: H-02   LM00002158	lmo0166	4534	9656	100	216	188	87	45	46	4	92	86	0	305	260	147	14	14	2	94	91	0	0	0	0	0	0	0	0	0	0	0	0	0	0	0	0	0	0	0	0	0	0	0	0	0	0	0.000	0.000	0.000	0.000	0.000	0.000	0.000	0.000	0.000	0.000	0.000	0.000	0.000	0.000	283	1076	462	389	389	0.000	0.000	171	291	0	0	143	246	0	0	100	1	
5	11	1	01: H-05   LM00000053	lmo0169	4784	9656	100	3027	2360	1658	45	46	5	96	94	0	518	398	260	14	15	2	87	83	0	0	0	0	0	0	0	0	0	0	0	0	0	0	0	0	0	0	0	0	0	0	0	0	0	0	0.000	0.000	0.000	0.000	0.000	0.000	0.000	0.000	0.000	0.000	0.000	0.000	0.000	0.000	283	1076	3486	2699	2699	0.000	0.000	2982	504	0	0	2315	384	0	0	100	1	
5	12	1	01: H-08   LM00003001	lmo0172	5034	9656	100	56	58	10	46	46	4	75	55	0	74	61	29	14	14	2	85	82	0	0	0	0	0	0	0	0	0	0	0	0	0	0	0	0	0	0	0	0	0	0	0	0	0	0	0.000	0.000	0.000	0.000	0.000	0.000	0.000	0.000	0.000	0.000	0.000	0.000	0.000	0.000	283	1076	70	59	59	0.000	0.000	10	60	0	0	12	47	0	0	100	1	
5	13	1	01: H-11   LM00000861	lmo0175	5284	9656	100	51	53	9	46	46	4	53	31	0	76	61	32	14	14	2	81	76	0	0	0	0	0	0	0	0	0	0	0	0	0	0	0	0	0	0	0	0	0	0	0	0	0	0	0.000	0.000	0.000	0.000	0.000	0.000	0.000	0.000	0.000	0.000	0.000	0.000	0.000	0.000	283	1076	67	54	54	0.000	0.000	5	62	0	0	7	47	0	0	100	1	
5	14	1	01: H-14   LM00000056	lmo0178	5534	9656	100	53	55	7	45	46	5	69	45	0	75	65	26	14	14	2	92	87	0	0	0	0	0	0	0	0	0	0	0	0	0	0	0	0	0	0	0	0	0	0	0	0	0	0	0.000	0.000	0.000	0.000	0.000	0.000	0.000	0.000	0.000	0.000	0.000	0.000	0.000	0.000	283	1076	69	61	61	0.000	0.000	8	61	0	0	10	51	0	0	100	1	
5	15	1	01: H-17   LM00000059	lmo0181	5784	9656	100	45	45	4	45	45	4	20	6	0	15	18	7	14	14	2	34	27	0	0	0	0	0	0	0	0	0	0	0	0	0	0	0	0	0	0	0	0	0	0	0	0	0	0	0.000	0.000	0.000	0.000	0.000	0.000	0.000	0.000	0.000	0.000	0.000	0.000	0.000	0.000	283	1076	1	4	4	0.000	0.000	0	1	0	0	0	4	0	0	100	1	
5	16	1	01: H-20   LM00000864	lmo0184	6034	9656	100	186	168	92	46	46	4	82	78	0	168	137	79	14	15	3	93	85	0	0	0	0	0	0	0	0	0	0	0	0	0	0	0	0	0	0	0	0	0	0	0	0	0	0	0.000	0.000	0.000	0.000	0.000	0.000	0.000	0.000	0.000	0.000	0.000	0.000	0.000	0.000	283	1076	294	245	245	0.000	0.000	140	154	0	0	122	123	0	0	100	1	
5	17	1	01: H-23   LM00002160	lmo0187	6284	9656	100	270	220	145	45	45	4	83	77	0	143	117	82	14	15	3	80	75	0	0	0	0	0	0	0	0	0	0	0	0	0	0	0	0	0	0	0	0	0	0	0	0	0	0	0.000	0.000	0.000	0.000	0.000	0.000	0.000	0.000	0.000	0.000	0.000	0.000	0.000	0.000	283	1076	354	278	278	0.000	0.000	225	129	0	0	175	103	0	0	100	1	
5	1	2	01: L-02   LM00002182	lmo0262	2284	9906	100	51	50	5	47	47	4	43	17	0	73	61	30	14	15	2	82	78	0	0	0	0	0	0	0	0	0	0	0	0	0	0	0	0	0	0	0	0	0	0	0	0	0	0	0.000	0.000	0.000	0.000	0.000	0.000	0.000	0.000	0.000	0.000	0.000	0.000	0.000	0.000	283	1076	63	50	50	0.000	0.000	4	59	0	0	3	47	0	0	100	1	
5	2	2	01: L-05   LM00000085	lmo0265	2534	9906	100	53	53	6	46	47	5	64	33	0	70	56	27	15	15	2	83	80	0	0	0	0	0	0	0	0	0	0	0	0	0	0	0	0	0	0	0	0	0	0	0	0	0	0	0.000	0.000	0.000	0.000	0.000	0.000	0.000	0.000	0.000	0.000	0.000	0.000	0.000	0.000	283	1076	62	48	48	0.000	0.000	7	55	0	0	7	41	0	0	100	1	
5	3	2	01: L-08   LM00000896	lmo0268	2784	9906	100	297	242	136	45	46	4	92	87	0	138	112	68	14	15	2	87	80	0	0	0	0	0	0	0	0	0	0	0	0	0	0	0	0	0	0	0	0	0	0	0	0	0	0	0.000	0.000	0.000	0.000	0.000	0.000	0.000	0.000	0.000	0.000	0.000	0.000	0.000	0.000	283	1076	376	295	295	0.000	0.000	252	124	0	0	197	98	0	0	100	1	
5	4	2	01: L-11   LM00000087	lmo0271	3034	9906	100	465	417	337	44	45	5	78	74	0	150	128	106	15	15	4	64	61	0	0	0	0	0	0	0	0	0	0	0	0	0	0	0	0	0	0	0	0	0	0	0	0	0	0	0.000	0.000	0.000	0.000	0.000	0.000	0.000	0.000	0.000	0.000	0.000	0.000	0.000	0.000	283	1076	556	486	486	0.000	0.000	421	135	0	0	373	113	0	0	100	1	
5	5	2	01: L-14   LM00000900	lmo0274	3284	9906	100	83	82	24	46	46	5	83	77	0	93	78	38	14	15	2	87	84	0	0	0	0	0	0	0	0	0	0	0	0	0	0	0	0	0	0	0	0	0	0	0	0	0	0	0.000	0.000	0.000	0.000	0.000	0.000	0.000	0.000	0.000	0.000	0.000	0.000	0.000	0.000	283	1076	116	100	100	0.000	0.000	37	79	0	0	36	64	0	0	100	1	
5	6	2	01: L-17   LM00000902	lmo0277	3534	9906	100	46	46	4	46	46	5	14	3	0	16	18	5	14	14	2	43	36	0	0	0	0	0	0	0	0	0	0	0	0	0	0	0	0	0	0	0	0	0	0	0	0	0	0	0.000	0.000	0.000	0.000	0.000	0.000	0.000	0.000	0.000	0.000	0.000	0.000	0.000	0.000	283	1076	2	4	4	0.000	0.000	0	2	0	0	0	4	0	0	100	1	
5	7	2	01: L-20   LM00000903	lmo0280	3784	9906	100	262	231	110	46	46	4	91	87	0	578	467	265	14	14	2	91	87	0	0	0	0	0	0	0	0	0	0	0	0	0	0	0	0	0	0	0	0	0	0	0	0	0	0	0.000	0.000	0.000	0.000	0.000	0.000	0.000	0.000	0.000	0.000	0.000	0.000	0.000	0.000	283	1076	780	638	638	0.000	0.000	216	564	0	0	185	453	0	0	100	1	
5	8	2	01: L-23   LM00000904	lmo0283	4034	9906	100	149	140	66	46	47	5	92	87	0	250	199	134	14	14	2	83	77	0	0	0	0	0	0	0	0	0	0	0	0	0	0	0	0	0	0	0	0	0	0	0	0	0	0	0.000	0.000	0.000	0.000	0.000	0.000	0.000	0.000	0.000	0.000	0.000	0.000	0.000	0.000	283	1076	339	279	279	0.000	0.000	103	236	0	0	94	185	0	0	100	1	
5	9	2	01: P-02   LM00000128	lmo0358	4284	9906	100	56	58	9	45	45	4	81	57	0	69	67	17	14	14	2	100	100	0	0	0	0	0	0	0	0	0	0	0	0	0	0	0	0	0	0	0	0	0	0	0	0	0	0	0.000	0.000	0.000	0.000	0.000	0.000	0.000	0.000	0.000	0.000	0.000	0.000	0.000	0.000	283	1076	66	66	66	0.000	0.000	11	55	0	0	13	53	0	0	100	1	
5	10	2	01: P-05   LM00000926	lmo0361	4534	9906	100	57	58	8	46	46	4	82	64	0	62	60	12	14	14	2	100	99	0	0	0	0	0	0	0	0	0	0	0	0	0	0	0	0	0	0	0	0	0	0	0	0	0	0	0.000	0.000	0.000	0.000	0.000	0.000	0.000	0.000	0.000	0.000	0.000	0.000	0.000	0.000	283	1076	59	58	58	0.000	0.000	11	48	0	0	12	46	0	0	100	1	
5	11	2	01: P-08   LM00000131	lmo0364	4784	9906	100	54	54	8	45	45	4	66	51	0	70	52	32	14	14	2	73	68	0	0	0	0	0	0	0	0	0	0	0	0	0	0	0	0	0	0	0	0	0	0	0	0	0	0	0.000	0.000	0.000	0.000	0.000	0.000	0.000	0.000	0.000	0.000	0.000	0.000	0.000	0.000	283	1076	65	47	47	0.000	0.000	9	56	0	0	9	38	0	0	100	1	
5	12	2	01: P-11   LM00000928	lmo0367	5034	9906	100	55	57	10	45	45	4	70	57	0	70	56	28	14	14	2	84	76	0	0	0	0	0	0	0	0	0	0	0	0	0	0	0	0	0	0	0	0	0	0	0	0	0	0	0.000	0.000	0.000	0.000	0.000	0.000	0.000	0.000	0.000	0.000	0.000	0.000	0.000	0.000	283	1076	66	54	54	0.000	0.000	10	56	0	0	12	42	0	0	100	1	
5	13	2	01: P-14   LM00000929	lmo0370	5284	9906	100	827	697	515	45	45	4	86	82	0	627	474	371	14	14	2	79	75	0	0	0	0	0	0	0	0	0	0	0	0	0	0	0	0	0	0	0	0	0	0	0	0	0	0	0.000	0.000	0.000	0.000	0.000	0.000	0.000	0.000	0.000	0.000	0.000	0.000	0.000	0.000	283	1076	1395	1112	1112	0.000	0.000	782	613	0	0	652	460	0	0	100	1	
5	14	2	01: P-17   LM00000930	lmo0373	5534	9906	100	73	75	26	46	46	5	79	69	0	113	96	63	14	14	2	81	77	0	0	0	0	0	0	0	0	0	0	0	0	0	0	0	0	0	0	0	0	0	0	0	0	0	0	0.000	0.000	0.000	0.000	0.000	0.000	0.000	0.000	0.000	0.000	0.000	0.000	0.000	0.000	283	1076	126	111	111	0.000	0.000	27	99	0	0	29	82	0	0	100	1	
5	15	2	01: P-20   LM00000932	lmo0376	5784	9906	100	99	90	34	45	46	4	77	74	0	105	83	48	14	14	2	82	81	0	0	0	0	0	0	0	0	0	0	0	0	0	0	0	0	0	0	0	0	0	0	0	0	0	0	0.000	0.000	0.000	0.000	0.000	0.000	0.000	0.000	0.000	0.000	0.000	0.000	0.000	0.000	283	1076	145	114	114	0.000	0.000	54	91	0	0	45	69	0	0	100	1	
5	16	2	01: P-23   LM00002201	lmo0379	6034	9906	100	56	57	7	45	45	5	90	61	0	86	84	17	14	14	2	99	99	0	0	0	0	0	0	0	0	0	0	0	0	0	0	0	0	0	0	0	0	0	0	0	0	0	0	0.000	0.000	0.000	0.000	0.000	0.000	0.000	0.000	0.000	0.000	0.000	0.000	0.000	0.000	283	1076	83	82	82	0.000	0.000	11	72	0	0	12	70	0	0	100	1	
5	17	2	02: D-02   LM00000958	lmo0450	6284	9906	100	253	222	116	46	46	4	93	87	0	192	161	90	14	15	2	92	87	0	0	0	0	0	0	0	0	0	0	0	0	0	0	0	0	0	0	0	0	0	0	0	0	0	0	0.000	0.000	0.000	0.000	0.000	0.000	0.000	0.000	0.000	0.000	0.000	0.000	0.000	0.000	283	1076	385	323	323	0.000	0.000	207	178	0	0	176	147	0	0	100	1	
5	1	3	02: D-05   LM00000158	lmo0453	2284	10156	100	497	390	254	46	47	5	81	77	0	199	157	96	15	15	3	83	79	0	0	0	0	0	0	0	0	0	0	0	0	0	0	0	0	0	0	0	0	0	0	0	0	0	0	0.000	0.000	0.000	0.000	0.000	0.000	0.000	0.000	0.000	0.000	0.000	0.000	0.000	0.000	283	1076	635	486	486	0.000	0.000	451	184	0	0	344	142	0	0	100	1	
5	2	3	02: D-08   LM00000962	lmo0456	2534	10156	100	53	53	6	46	46	4	68	39	0	71	60	29	14	15	2	90	83	0	0	0	0	0	0	0	0	0	0	0	0	0	0	0	0	0	0	0	0	0	0	0	0	0	0	0.000	0.000	0.000	0.000	0.000	0.000	0.000	0.000	0.000	0.000	0.000	0.000	0.000	0.000	283	1076	64	53	53	0.000	0.000	7	57	0	0	7	46	0	0	100	1	
5	3	3	02: D-11   LM00002229	lmo0459	2784	10156	100	171	146	81	45	46	5	79	70	0	70	57	29	14	15	2	84	76	0	0	0	0	0	0	0	0	0	0	0	0	0	0	0	0	0	0	0	0	0	0	0	0	0	0	0.000	0.000	0.000	0.000	0.000	0.000	0.000	0.000	0.000	0.000	0.000	0.000	0.000	0.000	283	1076	182	144	144	0.000	0.000	126	56	0	0	101	43	0	0	100	1	
5	4	3	02: D-14   LM00002232	lmo0462	3034	10156	100	228	190	96	45	45	5	84	81	0	82	70	36	15	15	8	78	75	0	0	0	0	0	0	0	0	0	0	0	0	0	0	0	0	0	0	0	0	0	0	0	0	0	0	0.000	0.000	0.000	0.000	0.000	0.000	0.000	0.000	0.000	0.000	0.000	0.000	0.000	0.000	283	1076	250	200	200	0.000	0.000	183	67	0	0	145	55	0	0	100	1	
5	5	3	02: D-17   LM00002235	lmo0465	3284	10156	100	48	49	6	45	46	4	43	20	0	59	48	27	14	14	2	78	70	0	0	0	0	0	0	0	0	0	0	0	0	0	0	0	0	0	0	0	0	0	0	0	0	0	0	0.000	0.000	0.000	0.000	0.000	0.000	0.000	0.000	0.000	0.000	0.000	0.000	0.000	0.000	283	1076	48	38	38	0.000	0.000	3	45	0	0	4	34	0	0	100	1	
5	6	3	02: D-20   LM00002238	lmo0468	3534	10156	100	52	53	7	46	46	4	66	39	0	62	52	24	14	14	2	82	79	0	0	0	0	0	0	0	0	0	0	0	0	0	0	0	0	0	0	0	0	0	0	0	0	0	0	0.000	0.000	0.000	0.000	0.000	0.000	0.000	0.000	0.000	0.000	0.000	0.000	0.000	0.000	283	1076	54	45	45	0.000	0.000	6	48	0	0	7	38	0	0	100	1	
5	7	3	02: D-23   LM00002241	lmo0471	3784	10156	100	50	50	5	45	46	5	53	17	0	74	62	25	14	14	2	92	89	0	0	0	0	0	0	0	0	0	0	0	0	0	0	0	0	0	0	0	0	0	0	0	0	0	0	0.000	0.000	0.000	0.000	0.000	0.000	0.000	0.000	0.000	0.000	0.000	0.000	0.000	0.000	283	1076	65	53	53	0.000	0.000	5	60	0	0	5	48	0	0	100	1	
5	8	3	02: H-02   LM00000993	lmo0546	4034	10156	100	62	62	14	45	46	4	77	67	0	72	59	30	14	14	2	83	79	0	0	0	0	0	0	0	0	0	0	0	0	0	0	0	0	0	0	0	0	0	0	0	0	0	0	0.000	0.000	0.000	0.000	0.000	0.000	0.000	0.000	0.000	0.000	0.000	0.000	0.000	0.000	283	1076	75	62	62	0.000	0.000	17	58	0	0	17	45	0	0	100	1	
5	9	3	02: H-05   LM00002256	lmo0549	4284	10156	100	48	50	7	45	46	4	42	21	0	62	48	23	14	14	2	78	75	0	0	0	0	0	0	0	0	0	0	0	0	0	0	0	0	0	0	0	0	0	0	0	0	0	0	0.000	0.000	0.000	0.000	0.000	0.000	0.000	0.000	0.000	0.000	0.000	0.000	0.000	0.000	283	1076	51	39	39	0.000	0.000	3	48	0	0	5	34	0	0	100	1	
5	10	3	02: H-08   LM00000996	lmo0552	4534	10156	100	57	57	12	46	46	5	71	54	0	73	58	32	14	14	2	79	73	0	0	0	0	0	0	0	0	0	0	0	0	0	0	0	0	0	0	0	0	0	0	0	0	0	0	0.000	0.000	0.000	0.000	0.000	0.000	0.000	0.000	0.000	0.000	0.000	0.000	0.000	0.000	283	1076	70	55	55	0.000	0.000	11	59	0	0	11	44	0	0	100	1	
5	11	3	02: H-11   LM00000999	lmo0555	4784	10156	100	3155	2472	1978	46	46	4	89	83	0	661	487	367	14	14	2	83	79	0	0	0	0	0	0	0	0	0	0	0	0	0	0	0	0	0	0	0	0	0	0	0	0	0	0	0.000	0.000	0.000	0.000	0.000	0.000	0.000	0.000	0.000	0.000	0.000	0.000	0.000	0.000	283	1076	3756	2899	2899	0.000	0.000	3109	647	0	0	2426	473	0	0	100	1	
5	12	3	02: H-14   LM00000191	lmo0558	5034	10156	100	2844	2176	1385	45	46	4	95	92	0	1083	843	539	14	14	2	89	85	0	0	0	0	0	0	0	0	0	0	0	0	0	0	0	0	0	0	0	0	0	0	0	0	0	0	0.000	0.000	0.000	0.000	0.000	0.000	0.000	0.000	0.000	0.000	0.000	0.000	0.000	0.000	283	1076	3868	2960	2960	0.000	0.000	2799	1069	0	0	2131	829	0	0	100	1	
5	13	3	02: H-17   LM00002260	lmo0561	5284	10156	100	219	185	113	46	46	5	82	72	0	99	83	53	14	14	2	80	73	0	0	0	0	0	0	0	0	0	0	0	0	0	0	0	0	0	0	0	0	0	0	0	0	0	0	0.000	0.000	0.000	0.000	0.000	0.000	0.000	0.000	0.000	0.000	0.000	0.000	0.000	0.000	283	1076	258	208	208	0.000	0.000	173	85	0	0	139	69	0	0	100	1	
5	14	3	02: H-20   LM00002262	lmo0564	5534	10156	100	347	281	170	46	46	5	87	80	0	130	111	67	14	14	2	84	82	0	0	0	0	0	0	0	0	0	0	0	0	0	0	0	0	0	0	0	0	0	0	0	0	0	0	0.000	0.000	0.000	0.000	0.000	0.000	0.000	0.000	0.000	0.000	0.000	0.000	0.000	0.000	283	1076	417	332	332	0.000	0.000	301	116	0	0	235	97	0	0	100	1	
5	15	3	02: H-23   LM00002265	lmo0567	5784	10156	100	313	257	171	45	45	5	85	76	0	122	100	66	14	14	2	77	72	0	0	0	0	0	0	0	0	0	0	0	0	0	0	0	0	0	0	0	0	0	0	0	0	0	0	0.000	0.000	0.000	0.000	0.000	0.000	0.000	0.000	0.000	0.000	0.000	0.000	0.000	0.000	283	1076	376	298	298	0.000	0.000	268	108	0	0	212	86	0	0	100	1	
5	16	3	02: L-02   LM00001031	lmo0642	6034	10156	100	1630	1285	721	45	46	4	96	95	0	264	220	115	14	14	2	91	88	0	0	0	0	0	0	0	0	0	0	0	0	0	0	0	0	0	0	0	0	0	0	0	0	0	0	0.000	0.000	0.000	0.000	0.000	0.000	0.000	0.000	0.000	0.000	0.000	0.000	0.000	0.000	283	1076	1835	1446	1446	0.000	0.000	1585	250	0	0	1240	206	0	0	100	1	
5	17	3	02: L-05   LM00001034	lmo0645	6284	10156	100	87	82	31	46	46	4	74	69	0	131	108	68	14	15	2	83	78	0	0	0	0	0	0	0	0	0	0	0	0	0	0	0	0	0	0	0	0	0	0	0	0	0	0	0.000	0.000	0.000	0.000	0.000	0.000	0.000	0.000	0.000	0.000	0.000	0.000	0.000	0.000	283	1076	158	130	130	0.000	0.000	41	117	0	0	36	94	0	0	100	1	
5	1	4	02: L-08   LM00001036	lmo0648	2284	10406	100	555	425	295	46	46	4	78	75	0	143	115	71	14	15	2	87	79	0	0	0	0	0	0	0	0	0	0	0	0	0	0	0	0	0	0	0	0	0	0	0	0	0	0	0.000	0.000	0.000	0.000	0.000	0.000	0.000	0.000	0.000	0.000	0.000	0.000	0.000	0.000	283	1076	638	480	480	0.000	0.000	509	129	0	0	379	101	0	0	100	1	
5	2	4	02: L-11   LM00002291	lmo0651	2534	10406	100	314	277	170	45	46	4	86	81	0	236	196	128	15	15	3	86	79	0	0	0	0	0	0	0	0	0	0	0	0	0	0	0	0	0	0	0	0	0	0	0	0	0	0	0.000	0.000	0.000	0.000	0.000	0.000	0.000	0.000	0.000	0.000	0.000	0.000	0.000	0.000	283	1076	490	413	413	0.000	0.000	269	221	0	0	232	181	0	0	100	1	
5	3	4	02: L-14   LM00002293	lmo0654	2784	10406	100	1438	1136	687	45	46	4	93	90	0	302	240	129	14	15	3	92	88	0	0	0	0	0	0	0	0	0	0	0	0	0	0	0	0	0	0	0	0	0	0	0	0	0	0	0.000	0.000	0.000	0.000	0.000	0.000	0.000	0.000	0.000	0.000	0.000	0.000	0.000	0.000	283	1076	1681	1317	1317	0.000	0.000	1393	288	0	0	1091	226	0	0	100	1	
5	4	4	02: L-17   LM00002295	lmo0657	3034	10406	100	262	230	136	45	45	4	89	81	0	126	107	71	14	15	2	88	82	0	0	0	0	0	0	0	0	0	0	0	0	0	0	0	0	0	0	0	0	0	0	0	0	0	0	0.000	0.000	0.000	0.000	0.000	0.000	0.000	0.000	0.000	0.000	0.000	0.000	0.000	0.000	283	1076	329	278	278	0.000	0.000	217	112	0	0	185	93	0	0	100	1	
5	5	4	02: L-20   LM00002296	lmo0660	3284	10406	100	57	58	11	45	45	4	77	61	0	73	60	28	13	14	3	88	80	0	0	0	0	0	0	0	0	0	0	0	0	0	0	0	0	0	0	0	0	0	0	0	0	0	0	0.000	0.000	0.000	0.000	0.000	0.000	0.000	0.000	0.000	0.000	0.000	0.000	0.000	0.000	283	1076	72	60	60	0.000	0.000	12	60	0	0	13	47	0	0	100	1	
5	6	4	02: L-23   LM00000215	lmo0663	3534	10406	100	1374	1018	729	46	46	5	88	83	0	524	415	284	14	14	2	84	80	0	0	0	0	0	0	0	0	0	0	0	0	0	0	0	0	0	0	0	0	0	0	0	0	0	0	0.000	0.000	0.000	0.000	0.000	0.000	0.000	0.000	0.000	0.000	0.000	0.000	0.000	0.000	283	1076	1838	1373	1373	0.000	0.000	1328	510	0	0	972	401	0	0	100	1	
5	7	4	02: P-02   LM00002307	lmo0738	3784	10406	100	132	112	52	46	46	5	76	68	0	166	127	83	15	15	2	79	76	0	0	0	0	0	0	0	0	0	0	0	0	0	0	0	0	0	0	0	0	0	0	0	0	0	0	0.000	0.000	0.000	0.000	0.000	0.000	0.000	0.000	0.000	0.000	0.000	0.000	0.000	0.000	283	1076	237	178	178	0.000	0.000	86	151	0	0	66	112	0	0	100	1	
5	8	4	02: P-05   LM00000244	lmo0741	4034	10406	100	50	50	5	46	46	4	50	22	0	68	53	27	14	15	3	83	77	0	0	0	0	0	0	0	0	0	0	0	0	0	0	0	0	0	0	0	0	0	0	0	0	0	0	0.000	0.000	0.000	0.000	0.000	0.000	0.000	0.000	0.000	0.000	0.000	0.000	0.000	0.000	283	1076	58	43	43	0.000	0.000	4	54	0	0	4	39	0	0	100	1	
5	9	4	02: P-08   LM00002309	lmo0744	4284	10406	100	51	53	7	46	47	4	60	36	0	71	57	27	14	14	2	85	80	0	0	0	0	0	0	0	0	0	0	0	0	0	0	0	0	0	0	0	0	0	0	0	0	0	0	0.000	0.000	0.000	0.000	0.000	0.000	0.000	0.000	0.000	0.000	0.000	0.000	0.000	0.000	283	1076	62	50	50	0.000	0.000	5	57	0	0	7	43	0	0	100	1	
5	10	4	02: P-11   LM00002311	lmo0747	4534	10406	100	51	50	5	46	46	4	51	22	0	61	48	24	14	14	2	79	74	0	0	0	0	0	0	0	0	0	0	0	0	0	0	0	0	0	0	0	0	0	0	0	0	0	0	0.000	0.000	0.000	0.000	0.000	0.000	0.000	0.000	0.000	0.000	0.000	0.000	0.000	0.000	283	1076	52	38	38	0.000	0.000	5	47	0	0	4	34	0	0	100	1	
5	11	4	02: P-14   LM00002314	lmo0750	4784	10406	100	116	104	47	45	46	5	79	74	0	100	84	51	14	14	2	80	77	0	0	0	0	0	0	0	0	0	0	0	0	0	0	0	0	0	0	0	0	0	0	0	0	0	0	0.000	0.000	0.000	0.000	0.000	0.000	0.000	0.000	0.000	0.000	0.000	0.000	0.000	0.000	283	1076	157	129	129	0.000	0.000	71	86	0	0	59	70	0	0	100	1	
5	12	4	02: P-17   LM00002317	lmo0753	5034	10406	100	73	74	26	45	45	4	76	68	0	73	58	36	14	14	2	77	71	0	0	0	0	0	0	0	0	0	0	0	0	0	0	0	0	0	0	0	0	0	0	0	0	0	0	0.000	0.000	0.000	0.000	0.000	0.000	0.000	0.000	0.000	0.000	0.000	0.000	0.000	0.000	283	1076	87	73	73	0.000	0.000	28	59	0	0	29	44	0	0	100	1	
5	13	4	02: P-20   LM00000247	lmo0756	5284	10406	100	252	215	119	46	46	5	84	81	0	106	85	47	14	14	2	86	80	0	0	0	0	0	0	0	0	0	0	0	0	0	0	0	0	0	0	0	0	0	0	0	0	0	0	0.000	0.000	0.000	0.000	0.000	0.000	0.000	0.000	0.000	0.000	0.000	0.000	0.000	0.000	283	1076	298	240	240	0.000	0.000	206	92	0	0	169	71	0	0	100	1	
5	14	4	02: P-23   LM00001081	lmo0759	5534	10406	100	347	289	196	46	46	4	83	79	0	151	116	78	14	14	2	79	75	0	0	0	0	0	0	0	0	0	0	0	0	0	0	0	0	0	0	0	0	0	0	0	0	0	0	0.000	0.000	0.000	0.000	0.000	0.000	0.000	0.000	0.000	0.000	0.000	0.000	0.000	0.000	283	1076	438	345	345	0.000	0.000	301	137	0	0	243	102	0	0	100	1	
5	15	4	03: D-02   LM00002330	lmo0830	5784	10406	100	525	405	288	45	46	4	80	77	0	142	112	74	14	14	2	78	76	0	0	0	0	0	0	0	0	0	0	0	0	0	0	0	0	0	0	0	0	0	0	0	0	0	0	0.000	0.000	0.000	0.000	0.000	0.000	0.000	0.000	0.000	0.000	0.000	0.000	0.000	0.000	283	1076	608	458	458	0.000	0.000	480	128	0	0	360	98	0	0	100	1	
5	16	4	03: D-05   LM00002333	lmo0833	6034	10406	100	54	55	9	46	46	5	67	46	0	79	64	30	14	15	2	88	81	0	0	0	0	0	0	0	0	0	0	0	0	0	0	0	0	0	0	0	0	0	0	0	0	0	0	0.000	0.000	0.000	0.000	0.000	0.000	0.000	0.000	0.000	0.000	0.000	0.000	0.000	0.000	283	1076	73	59	59	0.000	0.000	8	65	0	0	9	50	0	0	100	1	
5	17	4	03: D-08   LM00001119	lmo0836	6284	10406	100	150	133	56	46	46	5	88	83	0	101	87	40	14	14	2	90	87	0	0	0	0	0	0	0	0	0	0	0	0	0	0	0	0	0	0	0	0	0	0	0	0	0	0	0.000	0.000	0.000	0.000	0.000	0.000	0.000	0.000	0.000	0.000	0.000	0.000	0.000	0.000	283	1076	191	160	160	0.000	0.000	104	87	0	0	87	73	0	0	100	1	
5	1	5	03: D-11   LM00002337	lmo0839	2284	10656	100	54	54	7	46	45	4	78	50	0	71	66	31	14	15	2	85	82	0	0	0	0	0	0	0	0	0	0	0	0	0	0	0	0	0	0	0	0	0	0	0	0	0	0	0.000	0.000	0.000	0.000	0.000	0.000	0.000	0.000	0.000	0.000	0.000	0.000	0.000	0.000	283	1076	65	60	60	0.000	0.000	8	57	0	0	8	52	0	0	100	1	
5	2	5	03: D-14   LM00002338	lmo0842	2534	10656	100	48	48	5	45	46	5	40	11	0	74	63	26	14	15	2	88	84	0	0	0	0	0	0	0	0	0	0	0	0	0	0	0	0	0	0	0	0	0	0	0	0	0	0	0.000	0.000	0.000	0.000	0.000	0.000	0.000	0.000	0.000	0.000	0.000	0.000	0.000	0.000	283	1076	63	52	52	0.000	0.000	3	60	0	0	3	49	0	0	100	1	
5	3	5	03: D-17   LM00001122	lmo0845	2784	10656	100	215	183	96	45	46	4	87	79	0	105	89	48	15	15	2	82	80	0	0	0	0	0	0	0	0	0	0	0	0	0	0	0	0	0	0	0	0	0	0	0	0	0	0	0.000	0.000	0.000	0.000	0.000	0.000	0.000	0.000	0.000	0.000	0.000	0.000	0.000	0.000	283	1076	260	212	212	0.000	0.000	170	90	0	0	138	74	0	0	100	1	
5	4	5	03: D-20   LM00001125	lmo0848	3034	10656	100	370	297	173	45	45	4	88	83	0	351	280	175	14	15	2	90	85	0	0	0	0	0	0	0	0	0	0	0	0	0	0	0	0	0	0	0	0	0	0	0	0	0	0	0.000	0.000	0.000	0.000	0.000	0.000	0.000	0.000	0.000	0.000	0.000	0.000	0.000	0.000	283	1076	662	518	518	0.000	0.000	325	337	0	0	252	266	0	0	100	1	
5	5	5	03: D-23   LM00001126	lmo0851	3284	10656	100	207	174	102	45	46	5	80	73	0	78	69	43	14	15	3	84	72	0	0	0	0	0	0	0	0	0	0	0	0	0	0	0	0	0	0	0	0	0	0	0	0	0	0	0.000	0.000	0.000	0.000	0.000	0.000	0.000	0.000	0.000	0.000	0.000	0.000	0.000	0.000	283	1076	226	184	184	0.000	0.000	162	64	0	0	129	55	0	0	100	1	
5	6	5	03: H-02   LM00002357	lmo0926	3534	10656	100	168	156	83	46	46	5	84	76	0	138	115	77	14	14	2	86	80	0	0	0	0	0	0	0	0	0	0	0	0	0	0	0	0	0	0	0	0	0	0	0	0	0	0	0.000	0.000	0.000	0.000	0.000	0.000	0.000	0.000	0.000	0.000	0.000	0.000	0.000	0.000	283	1076	246	211	211	0.000	0.000	122	124	0	0	110	101	0	0	100	1	
5	7	5	03: H-05   LM00001163	lmo0929	3784	10656	100	210	186	92	45	45	5	88	82	0	146	122	68	15	15	2	87	82	0	0	0	0	0	0	0	0	0	0	0	0	0	0	0	0	0	0	0	0	0	0	0	0	0	0	0.000	0.000	0.000	0.000	0.000	0.000	0.000	0.000	0.000	0.000	0.000	0.000	0.000	0.000	283	1076	296	248	248	0.000	0.000	165	131	0	0	141	107	0	0	100	1	
5	8	5	03: H-08   LM00000292	lmo0932	4034	10656	100	80	74	21	46	47	4	75	72	0	117	92	55	14	15	2	80	76	0	0	0	0	0	0	0	0	0	0	0	0	0	0	0	0	0	0	0	0	0	0	0	0	0	0	0.000	0.000	0.000	0.000	0.000	0.000	0.000	0.000	0.000	0.000	0.000	0.000	0.000	0.000	283	1076	137	106	106	0.000	0.000	34	103	0	0	28	78	0	0	100	1	
5	9	5	03: H-11   LM00002359	lmo0935	4284	10656	100	391	324	188	46	46	5	87	83	0	285	223	138	14	14	2	88	83	0	0	0	0	0	0	0	0	0	0	0	0	0	0	0	0	0	0	0	0	0	0	0	0	0	0	0.000	0.000	0.000	0.000	0.000	0.000	0.000	0.000	0.000	0.000	0.000	0.000	0.000	0.000	283	1076	616	487	487	0.000	0.000	345	271	0	0	278	209	0	0	100	1	
5	10	5	03: H-14   LM00002360	lmo0938	4534	10656	100	285	256	139	46	46	5	87	81	0	193	154	85	14	14	2	89	82	0	0	0	0	0	0	0	0	0	0	0	0	0	0	0	0	0	0	0	0	0	0	0	0	0	0	0.000	0.000	0.000	0.000	0.000	0.000	0.000	0.000	0.000	0.000	0.000	0.000	0.000	0.000	283	1076	418	350	350	0.000	0.000	239	179	0	0	210	140	0	0	100	1	
5	11	5	03: H-17   LM00002363	lmo0941	4784	10656	100	48	48	5	46	46	5	35	10	0	56	43	23	14	15	3	76	66	0	0	0	0	0	0	0	0	0	0	0	0	0	0	0	0	0	0	0	0	0	0	0	0	0	0	0.000	0.000	0.000	0.000	0.000	0.000	0.000	0.000	0.000	0.000	0.000	0.000	0.000	0.000	283	1076	44	31	31	0.000	0.000	2	42	0	0	2	29	0	0	100	1	
5	12	5	03: H-20   LM00001169	lmo0944	5034	10656	100	799	603	393	46	46	4	87	80	0	321	246	160	14	14	2	84	78	0	0	0	0	0	0	0	0	0	0	0	0	0	0	0	0	0	0	0	0	0	0	0	0	0	0	0.000	0.000	0.000	0.000	0.000	0.000	0.000	0.000	0.000	0.000	0.000	0.000	0.000	0.000	283	1076	1060	789	789	0.000	0.000	753	307	0	0	557	232	0	0	100	1	
5	13	5	03: H-23   LM00001172	lmo0947	5284	10656	100	140	133	58	46	46	5	86	80	0	161	135	75	14	14	2	92	84	0	0	0	0	0	0	0	0	0	0	0	0	0	0	0	0	0	0	0	0	0	0	0	0	0	0	0.000	0.000	0.000	0.000	0.000	0.000	0.000	0.000	0.000	0.000	0.000	0.000	0.000	0.000	283	1076	241	208	208	0.000	0.000	94	147	0	0	87	121	0	0	100	1	
5	14	5	03: L-02   LM00001212	lmo1022	5534	10656	100	1126	873	637	45	46	5	87	81	0	302	239	166	14	14	2	83	80	0	0	0	0	0	0	0	0	0	0	0	0	0	0	0	0	0	0	0	0	0	0	0	0	0	0	0.000	0.000	0.000	0.000	0.000	0.000	0.000	0.000	0.000	0.000	0.000	0.000	0.000	0.000	283	1076	1369	1053	1053	0.000	0.000	1081	288	0	0	828	225	0	0	100	1	
5	15	5	03: L-05   LM00002383	lmo1025	5784	10656	100	250	212	126	45	46	5	85	76	0	91	79	47	14	14	2	80	76	0	0	0	0	0	0	0	0	0	0	0	0	0	0	0	0	0	0	0	0	0	0	0	0	0	0	0.000	0.000	0.000	0.000	0.000	0.000	0.000	0.000	0.000	0.000	0.000	0.000	0.000	0.000	283	1076	282	232	232	0.000	0.000	205	77	0	0	167	65	0	0	100	1	
5	16	5	03: L-08   LM00000311	lmo1028	6034	10656	100	1558	1191	838	45	46	5	89	85	0	1355	1040	727	14	14	3	86	82	0	0	0	0	0	0	0	0	0	0	0	0	0	0	0	0	0	0	0	0	0	0	0	0	0	0	0.000	0.000	0.000	0.000	0.000	0.000	0.000	0.000	0.000	0.000	0.000	0.000	0.000	0.000	283	1076	2854	2172	2172	0.000	0.000	1513	1341	0	0	1146	1026	0	0	100	1	
5	17	5	03: L-11   LM00002385	lmo1031	6284	10656	100	62	65	17	45	46	5	84	75	0	102	90	46	14	14	2	87	86	0	0	0	0	0	0	0	0	0	0	0	0	0	0	0	0	0	0	0	0	0	0	0	0	0	0	0.000	0.000	0.000	0.000	0.000	0.000	0.000	0.000	0.000	0.000	0.000	0.000	0.000	0.000	283	1076	105	96	96	0.000	0.000	17	88	0	0	20	76	0	0	100	1	
5	1	6	03: L-14   LM00002388	lmo1034	2284	10906	100	54	54	8	45	45	5	72	48	0	80	67	29	15	15	2	87	83	0	0	0	0	0	0	0	0	0	0	0	0	0	0	0	0	0	0	0	0	0	0	0	0	0	0	0.000	0.000	0.000	0.000	0.000	0.000	0.000	0.000	0.000	0.000	0.000	0.000	0.000	0.000	283	1076	74	61	61	0.000	0.000	9	65	0	0	9	52	0	0	100	1	
5	2	6	03: L-17   LM00001217	lmo1037	2534	10906	100	59	59	12	46	46	5	74	60	0	61	50	23	14	14	2	82	78	0	0	0	0	0	0	0	0	0	0	0	0	0	0	0	0	0	0	0	0	0	0	0	0	0	0	0.000	0.000	0.000	0.000	0.000	0.000	0.000	0.000	0.000	0.000	0.000	0.000	0.000	0.000	283	1076	60	49	49	0.000	0.000	13	47	0	0	13	36	0	0	100	1	
5	3	6	03: L-20   LM00000312	lmo1040	2784	10906	100	370	310	160	45	45	4	92	86	0	142	120	61	14	15	2	93	86	0	0	0	0	0	0	0	0	0	0	0	0	0	0	0	0	0	0	0	0	0	0	0	0	0	0	0.000	0.000	0.000	0.000	0.000	0.000	0.000	0.000	0.000	0.000	0.000	0.000	0.000	0.000	283	1076	453	371	371	0.000	0.000	325	128	0	0	265	106	0	0	100	1	
5	4	6	03: L-23   LM00002393	lmo1043	3034	10906	100	343	282	179	46	393	1395	0	0	0	162	133	87	14	479	2180	0	0	0	0	0	0	0	0	0	0	0	0	0	0	0	0	0	0	0	0	0	0	0	0	0	0	0	0	0.000	0.000	0.000	0.000	0.000	0.000	0.000	0.000	0.000	0.000	0.000	0.000	0.000	0.000	283	1076	445	355	355	0.000	0.000	297	148	0	0	236	119	0	0	100	1	
5	5	6	03: P-02   LM00002445	lmo1118	3284	10906	100	50	49	5	46	46	4	43	14	0	68	57	25	14	14	2	89	81	0	0	0	0	0	0	0	0	0	0	0	0	0	0	0	0	0	0	0	0	0	0	0	0	0	0	0.000	0.000	0.000	0.000	0.000	0.000	0.000	0.000	0.000	0.000	0.000	0.000	0.000	0.000	283	1076	58	46	46	0.000	0.000	4	54	0	0	3	43	0	0	100	1	
5	6	6	03: P-05   LM00002448	lmo1121	3534	10906	100	51	50	6	46	46	4	52	19	0	69	54	26	14	14	2	82	79	0	0	0	0	0	0	0	0	0	0	0	0	0	0	0	0	0	0	0	0	0	0	0	0	0	0	0.000	0.000	0.000	0.000	0.000	0.000	0.000	0.000	0.000	0.000	0.000	0.000	0.000	0.000	283	1076	60	44	44	0.000	0.000	5	55	0	0	4	40	0	0	100	1	
5	7	6	03: P-08   LM00000324	lmo1124	3784	10906	100	49	49	5	46	46	4	33	15	0	53	45	17	14	14	2	89	84	0	0	0	0	0	0	0	0	0	0	0	0	0	0	0	0	0	0	0	0	0	0	0	0	0	0	0.000	0.000	0.000	0.000	0.000	0.000	0.000	0.000	0.000	0.000	0.000	0.000	0.000	0.000	283	1076	42	34	34	0.000	0.000	3	39	0	0	3	31	0	0	100	1	
5	8	6	03: P-11   LM00000326	lmo1127	4034	10906	100	123	110	49	45	46	4	79	72	0	70	63	34	15	15	2	83	77	0	0	0	0	0	0	0	0	0	0	0	0	0	0	0	0	0	0	0	0	0	0	0	0	0	0	0.000	0.000	0.000	0.000	0.000	0.000	0.000	0.000	0.000	0.000	0.000	0.000	0.000	0.000	283	1076	133	113	113	0.000	0.000	78	55	0	0	65	48	0	0	100	1	
5	9	6	03: P-14   LM00000329	lmo1130	4284	10906	100	76	73	22	46	47	5	80	70	0	73	59	28	14	14	2	87	82	0	0	0	0	0	0	0	0	0	0	0	0	0	0	0	0	0	0	0	0	0	0	0	0	0	0	0.000	0.000	0.000	0.000	0.000	0.000	0.000	0.000	0.000	0.000	0.000	0.000	0.000	0.000	283	1076	89	72	72	0.000	0.000	30	59	0	0	27	45	0	0	100	1	
5	10	6	03: P-17   LM00002450	lmo1133	4534	10906	100	53	54	8	46	46	5	66	32	0	60	49	22	14	14	2	86	80	0	0	0	0	0	0	0	0	0	0	0	0	0	0	0	0	0	0	0	0	0	0	0	0	0	0	0.000	0.000	0.000	0.000	0.000	0.000	0.000	0.000	0.000	0.000	0.000	0.000	0.000	0.000	283	1076	53	43	43	0.000	0.000	7	46	0	0	8	35	0	0	100	1	
5	11	6	03: P-20   LM00000332	lmo1136	4784	10906	100	67	67	18	46	46	4	79	69	0	67	55	26	14	14	2	86	80	0	0	0	0	0	0	0	0	0	0	0	0	0	0	0	0	0	0	0	0	0	0	0	0	0	0	0.000	0.000	0.000	0.000	0.000	0.000	0.000	0.000	0.000	0.000	0.000	0.000	0.000	0.000	283	1076	74	62	62	0.000	0.000	21	53	0	0	21	41	0	0	100	1	
5	12	6	03: P-23   LM00002453	lmo1139	5034	10906	100	122	109	47	46	46	4	81	76	0	81	61	32	14	14	2	82	78	0	0	0	0	0	0	0	0	0	0	0	0	0	0	0	0	0	0	0	0	0	0	0	0	0	0	0.000	0.000	0.000	0.000	0.000	0.000	0.000	0.000	0.000	0.000	0.000	0.000	0.000	0.000	283	1076	143	110	110	0.000	0.000	76	67	0	0	63	47	0	0	100	1	
5	13	6	04: D-02   LM00000348	lmo1210	5284	10906	100	76	75	21	45	45	4	88	81	0	104	88	46	14	14	2	93	86	0	0	0	0	0	0	0	0	0	0	0	0	0	0	0	0	0	0	0	0	0	0	0	0	0	0	0.000	0.000	0.000	0.000	0.000	0.000	0.000	0.000	0.000	0.000	0.000	0.000	0.000	0.000	283	1076	121	104	104	0.000	0.000	31	90	0	0	30	74	0	0	100	1	
5	14	6	04: D-05   LM00002469	lmo1213	5534	10906	100	97	94	32	45	45	4	92	81	0	79	67	30	14	15	2	88	83	0	0	0	0	0	0	0	0	0	0	0	0	0	0	0	0	0	0	0	0	0	0	0	0	0	0	0.000	0.000	0.000	0.000	0.000	0.000	0.000	0.000	0.000	0.000	0.000	0.000	0.000	0.000	283	1076	117	102	102	0.000	0.000	52	65	0	0	49	53	0	0	100	1	
5	15	6	04: D-08   LM00001276	lmo1216	5784	10906	100	120	112	41	45	45	5	90	85	0	120	109	56	14	14	2	90	88	0	0	0	0	0	0	0	0	0	0	0	0	0	0	0	0	0	0	0	0	0	0	0	0	0	0	0.000	0.000	0.000	0.000	0.000	0.000	0.000	0.000	0.000	0.000	0.000	0.000	0.000	0.000	283	1076	181	162	162	0.000	0.000	75	106	0	0	67	95	0	0	100	1	
5	16	6	04: D-11   LM00002471	lmo1219	6034	10906	100	54	54	9	45	45	4	70	54	0	75	63	29	14	15	3	82	79	0	0	0	0	0	0	0	0	0	0	0	0	0	0	0	0	0	0	0	0	0	0	0	0	0	0	0.000	0.000	0.000	0.000	0.000	0.000	0.000	0.000	0.000	0.000	0.000	0.000	0.000	0.000	283	1076	70	58	58	0.000	0.000	9	61	0	0	9	49	0	0	100	1	
5	17	6	04: D-14   LM00001278	lmo1222	6284	10906	100	600	503	281	47	47	5	93	89	0	637	524	294	14	15	2	92	90	0	0	0	0	0	0	0	0	0	0	0	0	0	0	0	0	0	0	0	0	0	0	0	0	0	0	0.000	0.000	0.000	0.000	0.000	0.000	0.000	0.000	0.000	0.000	0.000	0.000	0.000	0.000	283	1076	1176	966	966	0.000	0.000	553	623	0	0	456	510	0	0	100	1	
5	1	7	04: D-17   LM00001280	lmo1225	2284	11156	100	689	545	367	45	46	5	88	83	0	300	235	163	15	15	3	84	80	0	0	0	0	0	0	0	0	0	0	0	0	0	0	0	0	0	0	0	0	0	0	0	0	0	0	0.000	0.000	0.000	0.000	0.000	0.000	0.000	0.000	0.000	0.000	0.000	0.000	0.000	0.000	283	1076	929	720	720	0.000	0.000	644	285	0	0	500	220	0	0	100	1	
5	2	7	04: D-20   LM00001282	lmo1228	2534	11156	100	117	110	41	46	46	4	89	84	0	140	116	61	14	15	2	97	89	0	0	0	0	0	0	0	0	0	0	0	0	0	0	0	0	0	0	0	0	0	0	0	0	0	0	0.000	0.000	0.000	0.000	0.000	0.000	0.000	0.000	0.000	0.000	0.000	0.000	0.000	0.000	283	1076	197	166	166	0.000	0.000	71	126	0	0	64	102	0	0	100	1	
5	3	7	04: D-23   LM00001284	lmo1231	2784	11156	100	291	255	145	45	46	4	86	84	0	269	228	134	14	15	2	91	87	0	0	0	0	0	0	0	0	0	0	0	0	0	0	0	0	0	0	0	0	0	0	0	0	0	0	0.000	0.000	0.000	0.000	0.000	0.000	0.000	0.000	0.000	0.000	0.000	0.000	0.000	0.000	283	1076	501	424	424	0.000	0.000	246	255	0	0	210	214	0	0	100	1	
5	4	7	04: H-02   LM00001323	lmo1306	3034	11156	100	561	520	321	46	258	902	3	2	0	854	682	386	16	327	1686	0	0	0	0	0	0	0	0	0	0	0	0	0	0	0	0	0	0	0	0	0	0	0	0	0	0	0	0	0.000	0.000	0.000	0.000	0.000	0.000	0.000	0.000	0.000	0.000	0.000	0.000	0.000	0.000	283	1076	1353	1140	1140	0.000	0.000	515	838	0	0	474	666	0	0	100	1	
5	5	7	04: H-05   LM00001324	lmo1309	3284	11156	100	218	180	108	46	319	816	0	0	0	145	119	79	15	207	1106	0	0	0	0	0	0	0	0	0	0	0	0	0	0	0	0	0	0	0	0	0	0	0	0	0	0	0	0	0.000	0.000	0.000	0.000	0.000	0.000	0.000	0.000	0.000	0.000	0.000	0.000	0.000	0.000	283	1076	302	238	238	0.000	0.000	172	130	0	0	134	104	0	0	100	1	
5	6	7	04: H-08   LM00002494	lmo1312	3534	11156	100	55	56	8	46	46	5	67	49	0	59	50	22	14	14	2	88	81	0	0	0	0	0	0	0	0	0	0	0	0	0	0	0	0	0	0	0	0	0	0	0	0	0	0	0.000	0.000	0.000	0.000	0.000	0.000	0.000	0.000	0.000	0.000	0.000	0.000	0.000	0.000	283	1076	54	46	46	0.000	0.000	9	45	0	0	10	36	0	0	100	1	
5	7	7	04: H-11   LM00000376	lmo1315	3784	11156	100	560	432	280	46	46	4	90	84	0	185	150	97	14	14	2	86	77	0	0	0	0	0	0	0	0	0	0	0	0	0	0	0	0	0	0	0	0	0	0	0	0	0	0	0.000	0.000	0.000	0.000	0.000	0.000	0.000	0.000	0.000	0.000	0.000	0.000	0.000	0.000	283	1076	685	522	522	0.000	0.000	514	171	0	0	386	136	0	0	100	1	
5	8	7	04: H-14   LM00001325	lmo1318	4034	11156	100	1346	1073	629	46	47	10	93	90	0	796	633	371	14	16	11	86	84	0	0	0	0	0	0	0	0	0	0	0	0	0	0	0	0	0	0	0	0	0	0	0	0	0	0	0.000	0.000	0.000	0.000	0.000	0.000	0.000	0.000	0.000	0.000	0.000	0.000	0.000	0.000	283	1076	2082	1646	1646	0.000	0.000	1300	782	0	0	1027	619	0	0	100	1	
5	9	7	04: H-17   LM00001328	lmo1321	4284	11156	100	1949	1592	1066	45	46	5	93	89	0	1693	1323	867	14	14	2	90	88	0	0	0	0	0	0	0	0	0	0	0	0	0	0	0	0	0	0	0	0	0	0	0	0	0	0	0.000	0.000	0.000	0.000	0.000	0.000	0.000	0.000	0.000	0.000	0.000	0.000	0.000	0.000	283	1076	3583	2856	2856	0.000	0.000	1904	1679	0	0	1547	1309	0	0	100	1	
5	10	7	04: H-20   LM00001330	lmo1324	4534	11156	100	3279	2824	1475	46	46	5	100	99	0	2427	2054	1134	14	14	2	95	93	0	0	0	0	0	0	0	0	0	0	0	0	0	0	0	0	0	0	0	0	0	0	0	0	0	0	0.000	0.000	0.000	0.000	0.000	0.000	0.000	0.000	0.000	0.000	0.000	0.000	0.000	0.000	283	1076	5646	4818	4818	0.000	0.000	3233	2413	0	0	2778	2040	0	0	100	1	
5	11	7	04: H-23   LM00000381	lmo1327	4784	11156	100	1174	970	607	46	46	4	94	90	0	2415	1954	1244	14	15	2	93	86	0	0	0	0	0	0	0	0	0	0	0	0	0	0	0	0	0	0	0	0	0	0	0	0	0	0	0.000	0.000	0.000	0.000	0.000	0.000	0.000	0.000	0.000	0.000	0.000	0.000	0.000	0.000	283	1076	3529	2864	2864	0.000	0.000	1128	2401	0	0	924	1940	0	0	100	1	
5	12	7	04: L-02   LM00001374	lmo1402	5034	11156	100	377	296	197	45	46	4	86	78	0	206	163	118	14	14	2	83	80	0	0	0	0	0	0	0	0	0	0	0	0	0	0	0	0	0	0	0	0	0	0	0	0	0	0	0.000	0.000	0.000	0.000	0.000	0.000	0.000	0.000	0.000	0.000	0.000	0.000	0.000	0.000	283	1076	524	400	400	0.000	0.000	332	192	0	0	251	149	0	0	100	1	
5	13	7	04: L-05   LM00002512	lmo1405	5284	11156	100	524	460	273	46	46	4	91	89	0	400	327	194	14	14	2	88	86	0	0	0	0	0	0	0	0	0	0	0	0	0	0	0	0	0	0	0	0	0	0	0	0	0	0	0.000	0.000	0.000	0.000	0.000	0.000	0.000	0.000	0.000	0.000	0.000	0.000	0.000	0.000	283	1076	864	727	727	0.000	0.000	478	386	0	0	414	313	0	0	100	1	
5	14	7	04: L-08   LM00001378	lmo1408	5534	11156	100	61	61	14	45	45	4	76	66	0	69	56	28	14	14	2	84	79	0	0	0	0	0	0	0	0	0	0	0	0	0	0	0	0	0	0	0	0	0	0	0	0	0	0	0.000	0.000	0.000	0.000	0.000	0.000	0.000	0.000	0.000	0.000	0.000	0.000	0.000	0.000	283	1076	71	58	58	0.000	0.000	16	55	0	0	16	42	0	0	100	1	
5	15	7	04: L-11   LM00001381	lmo1411	5784	11156	100	75	78	27	45	46	4	80	76	0	76	64	32	14	14	2	83	81	0	0	0	0	0	0	0	0	0	0	0	0	0	0	0	0	0	0	0	0	0	0	0	0	0	0	0.000	0.000	0.000	0.000	0.000	0.000	0.000	0.000	0.000	0.000	0.000	0.000	0.000	0.000	283	1076	92	83	83	0.000	0.000	30	62	0	0	33	50	0	0	100	1	
5	16	7	04: L-14   LM00001382	lmo1414	6034	11156	100	203	178	86	46	46	4	88	83	0	189	159	88	14	14	2	91	88	0	0	0	0	0	0	0	0	0	0	0	0	0	0	0	0	0	0	0	0	0	0	0	0	0	0	0.000	0.000	0.000	0.000	0.000	0.000	0.000	0.000	0.000	0.000	0.000	0.000	0.000	0.000	283	1076	332	277	277	0.000	0.000	157	175	0	0	132	145	0	0	100	1	
5	17	7	04: L-17   LM00001385	lmo1417	6284	11156	100	49	49	5	46	46	4	37	17	0	72	61	26	14	14	2	87	81	0	0	0	0	0	0	0	0	0	0	0	0	0	0	0	0	0	0	0	0	0	0	0	0	0	0	0.000	0.000	0.000	0.000	0.000	0.000	0.000	0.000	0.000	0.000	0.000	0.000	0.000	0.000	283	1076	61	50	50	0.000	0.000	3	58	0	0	3	47	0	0	100	1	
5	1	8	04: L-20   LM00001388	lmo1420	2284	11406	100	171	148	64	46	47	5	89	84	0	160	134	72	15	15	3	89	84	0	0	0	0	0	0	0	0	0	0	0	0	0	0	0	0	0	0	0	0	0	0	0	0	0	0	0.000	0.000	0.000	0.000	0.000	0.000	0.000	0.000	0.000	0.000	0.000	0.000	0.000	0.000	283	1076	270	221	221	0.000	0.000	125	145	0	0	102	119	0	0	100	1	
5	2	8	04: L-23   LM00001391	lmo1423	2534	11406	100	1363	1057	766	45	46	4	91	86	0	990	733	526	14	15	3	89	80	0	0	0	0	0	0	0	0	0	0	0	0	0	0	0	0	0	0	0	0	0	0	0	0	0	0	0.000	0.000	0.000	0.000	0.000	0.000	0.000	0.000	0.000	0.000	0.000	0.000	0.000	0.000	283	1076	2294	1731	1731	0.000	0.000	1318	976	0	0	1012	719	0	0	100	1	
5	3	8	04: P-02   LM00002530	lmo1498	2784	11406	100	122	116	46	45	46	4	96	86	0	95	80	38	14	14	2	89	83	0	0	0	0	0	0	0	0	0	0	0	0	0	0	0	0	0	0	0	0	0	0	0	0	0	0	0.000	0.000	0.000	0.000	0.000	0.000	0.000	0.000	0.000	0.000	0.000	0.000	0.000	0.000	283	1076	158	137	137	0.000	0.000	77	81	0	0	71	66	0	0	100	1	
5	4	8	04: P-05   LM00000415	lmo1501	3034	11406	100	45	46	5	45	45	5	18	3	0	15	17	5	14	15	2	38	24	0	0	0	0	0	0	0	0	0	0	0	0	0	0	0	0	0	0	0	0	0	0	0	0	0	0	0.000	0.000	0.000	0.000	0.000	0.000	0.000	0.000	0.000	0.000	0.000	0.000	0.000	0.000	283	1076	1	4	4	0.000	0.000	0	1	0	0	1	3	0	0	100	1	
5	5	8	04: P-08   LM00001433	lmo1504	3284	11406	100	504	425	227	46	131	632	7	0	0	557	449	257	14	191	1542	0	0	0	0	0	0	0	0	0	0	0	0	0	0	0	0	0	0	0	0	0	0	0	0	0	0	0	0	0.000	0.000	0.000	0.000	0.000	0.000	0.000	0.000	0.000	0.000	0.000	0.000	0.000	0.000	283	1076	1001	814	814	0.000	0.000	458	543	0	0	379	435	0	0	100	1	
5	6	8	04: P-11   LM00001436	lmo1507	3534	11406	100	130	124	47	45	46	4	92	86	0	83	72	35	14	14	2	83	82	0	0	0	0	0	0	0	0	0	0	0	0	0	0	0	0	0	0	0	0	0	0	0	0	0	0	0.000	0.000	0.000	0.000	0.000	0.000	0.000	0.000	0.000	0.000	0.000	0.000	0.000	0.000	283	1076	154	137	137	0.000	0.000	85	69	0	0	79	58	0	0	100	1	
5	7	8	04: P-14   LM00001439	lmo1510	3784	11406	100	590	510	262	45	46	4	99	94	0	298	262	146	14	14	2	95	93	0	0	0	0	0	0	0	0	0	0	0	0	0	0	0	0	0	0	0	0	0	0	0	0	0	0	0.000	0.000	0.000	0.000	0.000	0.000	0.000	0.000	0.000	0.000	0.000	0.000	0.000	0.000	283	1076	829	713	713	0.000	0.000	545	284	0	0	465	248	0	0	100	1	
5	8	8	04: P-17   LM00000418	lmo1513	4034	11406	100	214	185	105	46	46	5	81	77	0	149	114	73	14	14	2	83	78	0	0	0	0	0	0	0	0	0	0	0	0	0	0	0	0	0	0	0	0	0	0	0	0	0	0	0.000	0.000	0.000	0.000	0.000	0.000	0.000	0.000	0.000	0.000	0.000	0.000	0.000	0.000	283	1076	303	239	239	0.000	0.000	168	135	0	0	139	100	0	0	100	1	
5	9	8	04: P-20   LM00001444	lmo1516	4284	11406	100	110	105	37	46	45	4	88	84	0	84	72	32	14	14	2	91	84	0	0	0	0	0	0	0	0	0	0	0	0	0	0	0	0	0	0	0	0	0	0	0	0	0	0	0.000	0.000	0.000	0.000	0.000	0.000	0.000	0.000	0.000	0.000	0.000	0.000	0.000	0.000	283	1076	134	117	117	0.000	0.000	64	70	0	0	59	58	0	0	100	1	
5	10	8	04: P-23   LM00001445	lmo1519	4534	11406	100	837	666	456	46	46	4	89	82	0	712	584	395	14	14	2	86	82	0	0	0	0	0	0	0	0	0	0	0	0	0	0	0	0	0	0	0	0	0	0	0	0	0	0	0.000	0.000	0.000	0.000	0.000	0.000	0.000	0.000	0.000	0.000	0.000	0.000	0.000	0.000	283	1076	1489	1190	1190	0.000	0.000	791	698	0	0	620	570	0	0	100	1	
5	11	8	05: D-02   LM00001482	lmo1590	4784	11406	100	104	97	38	46	46	4	84	79	0	72	58	29	14	15	3	86	80	0	0	0	0	0	0	0	0	0	0	0	0	0	0	0	0	0	0	0	0	0	0	0	0	0	0	0.000	0.000	0.000	0.000	0.000	0.000	0.000	0.000	0.000	0.000	0.000	0.000	0.000	0.000	283	1076	116	95	95	0.000	0.000	58	58	0	0	51	44	0	0	100	1	
5	12	8	05: D-05   LM00002542	lmo1593	5034	11406	100	206	183	92	45	45	4	92	88	0	207	176	109	14	14	2	92	86	0	0	0	0	0	0	0	0	0	0	0	0	0	0	0	0	0	0	0	0	0	0	0	0	0	0	0.000	0.000	0.000	0.000	0.000	0.000	0.000	0.000	0.000	0.000	0.000	0.000	0.000	0.000	283	1076	354	300	300	0.000	0.000	161	193	0	0	138	162	0	0	100	1	
5	13	8	05: D-08   LM00000444	lmo1596	5284	11406	100	361	291	211	46	46	4	76	71	0	818	564	460	14	14	2	80	74	0	0	0	0	0	0	0	0	0	0	0	0	0	0	0	0	0	0	0	0	0	0	0	0	0	0	0.000	0.000	0.000	0.000	0.000	0.000	0.000	0.000	0.000	0.000	0.000	0.000	0.000	0.000	283	1076	1119	795	795	0.000	0.000	315	804	0	0	245	550	0	0	100	1	
5	14	8	05: D-11   LM00001487	lmo1599	5534	11406	100	1250	1013	614	45	45	4	94	92	0	726	599	360	14	14	2	94	89	0	0	0	0	0	0	0	0	0	0	0	0	0	0	0	0	0	0	0	0	0	0	0	0	0	0	0.000	0.000	0.000	0.000	0.000	0.000	0.000	0.000	0.000	0.000	0.000	0.000	0.000	0.000	283	1076	1917	1553	1553	0.000	0.000	1205	712	0	0	968	585	0	0	100	1	
5	15	8	05: D-14   LM00000447	lmo1602	5784	11406	100	9457	7258	5234	46	47	4	99	98	0	2751	2136	1535	14	15	3	86	82	0	0	0	0	0	0	0	0	0	0	0	0	0	0	0	0	0	0	0	0	0	0	0	0	0	0	0.000	0.000	0.000	0.000	0.000	0.000	0.000	0.000	0.000	0.000	0.000	0.000	0.000	0.000	283	1076	12148	9334	9334	0.000	0.000	9411	2737	0	0	7212	2122	0	0	100	1	
5	16	8	05: D-17   LM00000448	lmo1605	6034	11406	100	822	724	310	45	46	5	100	98	0	293	262	114	14	14	2	96	93	0	0	0	0	0	0	0	0	0	0	0	0	0	0	0	0	0	0	0	0	0	0	0	0	0	0	0.000	0.000	0.000	0.000	0.000	0.000	0.000	0.000	0.000	0.000	0.000	0.000	0.000	0.000	283	1076	1056	927	927	0.000	0.000	777	279	0	0	679	248	0	0	100	1	
5	17	8	05: D-20   LM00002546	lmo1608	6284	11406	100	1437	1181	940	46	46	5	84	77	0	929	744	585	14	15	2	78	73	0	0	0	0	0	0	0	0	0	0	0	0	0	0	0	0	0	0	0	0	0	0	0	0	0	0	0.000	0.000	0.000	0.000	0.000	0.000	0.000	0.000	0.000	0.000	0.000	0.000	0.000	0.000	283	1076	2306	1865	1865	0.000	0.000	1391	915	0	0	1135	730	0	0	100	1	
5	1	9	05: D-23   LM00001492	lmo1611	2284	11656	100	605	492	319	46	46	4	86	83	0	596	476	329	15	16	5	83	80	0	0	0	0	0	0	0	0	0	0	0	0	0	0	0	0	0	0	0	0	0	0	0	0	0	0	0.000	0.000	0.000	0.000	0.000	0.000	0.000	0.000	0.000	0.000	0.000	0.000	0.000	0.000	283	1076	1140	907	907	0.000	0.000	559	581	0	0	446	461	0	0	100	1	
5	2	9	05: H-02   LM00001540	lmo1686	2534	11656	100	467	405	236	45	46	4	93	89	0	147	127	74	15	15	3	86	82	0	0	0	0	0	0	0	0	0	0	0	0	0	0	0	0	0	0	0	0	0	0	0	0	0	0	0.000	0.000	0.000	0.000	0.000	0.000	0.000	0.000	0.000	0.000	0.000	0.000	0.000	0.000	283	1076	554	472	472	0.000	0.000	422	132	0	0	360	112	0	0	100	1	
5	3	9	05: H-05   LM00001542	lmo1689	2784	11656	100	352	292	154	46	46	4	94	89	0	133	109	60	14	14	2	88	85	0	0	0	0	0	0	0	0	0	0	0	0	0	0	0	0	0	0	0	0	0	0	0	0	0	0	0.000	0.000	0.000	0.000	0.000	0.000	0.000	0.000	0.000	0.000	0.000	0.000	0.000	0.000	283	1076	425	341	341	0.000	0.000	306	119	0	0	246	95	0	0	100	1	
5	4	9	05: H-08   LM00001545	lmo1692	3034	11656	100	254	222	111	45	45	4	91	88	0	168	144	75	15	15	3	91	89	0	0	0	0	0	0	0	0	0	0	0	0	0	0	0	0	0	0	0	0	0	0	0	0	0	0	0.000	0.000	0.000	0.000	0.000	0.000	0.000	0.000	0.000	0.000	0.000	0.000	0.000	0.000	283	1076	362	306	306	0.000	0.000	209	153	0	0	177	129	0	0	100	1	
5	5	9	05: H-11   LM00001547	lmo1695	3284	11656	100	523	424	243	45	46	5	92	88	0	528	424	262	14	14	2	92	87	0	0	0	0	0	0	0	0	0	0	0	0	0	0	0	0	0	0	0	0	0	0	0	0	0	0	0.000	0.000	0.000	0.000	0.000	0.000	0.000	0.000	0.000	0.000	0.000	0.000	0.000	0.000	283	1076	992	789	789	0.000	0.000	478	514	0	0	379	410	0	0	100	1	
5	6	9	05: H-14   LM00001549	lmo1698	3534	11656	100	74	74	22	45	45	5	80	72	0	60	53	25	14	14	2	89	86	0	0	0	0	0	0	0	0	0	0	0	0	0	0	0	0	0	0	0	0	0	0	0	0	0	0	0.000	0.000	0.000	0.000	0.000	0.000	0.000	0.000	0.000	0.000	0.000	0.000	0.000	0.000	283	1076	75	68	68	0.000	0.000	29	46	0	0	29	39	0	0	100	1	
5	7	9	05: H-17   LM00002567	lmo1701	3784	11656	100	46	48	4	46	45	4	26	8	0	49	44	15	14	14	2	90	84	0	0	0	0	0	0	0	0	0	0	0	0	0	0	0	0	0	0	0	0	0	0	0	0	0	0	0.000	0.000	0.000	0.000	0.000	0.000	0.000	0.000	0.000	0.000	0.000	0.000	0.000	0.000	283	1076	35	32	32	0.000	0.000	0	35	0	0	2	30	0	0	100	1	
5	8	9	05: H-20   LM00000463	lmo1704	4034	11656	100	572	474	271	46	46	5	92	88	0	158	132	73	14	15	3	89	87	0	0	0	0	0	0	0	0	0	0	0	0	0	0	0	0	0	0	0	0	0	0	0	0	0	0	0.000	0.000	0.000	0.000	0.000	0.000	0.000	0.000	0.000	0.000	0.000	0.000	0.000	0.000	283	1076	670	546	546	0.000	0.000	526	144	0	0	428	118	0	0	100	1	
5	9	9	05: H-23   LM00001553	lmo1707	4284	11656	100	64	64	14	46	47	4	81	70	0	83	71	34	14	14	2	88	85	0	0	0	0	0	0	0	0	0	0	0	0	0	0	0	0	0	0	0	0	0	0	0	0	0	0	0.000	0.000	0.000	0.000	0.000	0.000	0.000	0.000	0.000	0.000	0.000	0.000	0.000	0.000	283	1076	87	75	75	0.000	0.000	18	69	0	0	18	57	0	0	100	1	
5	10	9	05: L-02   LM00001596	lmo1782	4534	11656	100	313	272	142	46	46	5	87	85	0	158	133	77	14	14	3	83	80	0	0	0	0	0	0	0	0	0	0	0	0	0	0	0	0	0	0	0	0	0	0	0	0	0	0	0.000	0.000	0.000	0.000	0.000	0.000	0.000	0.000	0.000	0.000	0.000	0.000	0.000	0.000	283	1076	411	345	345	0.000	0.000	267	144	0	0	226	119	0	0	100	1	
5	11	9	05: L-05   LM00000484	lmo1785	4784	11656	100	5448	4238	2496	46	46	5	100	98	0	7988	6256	3626	14	15	2	99	97	0	0	0	0	0	0	0	0	0	0	0	0	0	0	0	0	0	0	0	0	0	0	0	0	0	0	0.000	0.000	0.000	0.000	0.000	0.000	0.000	0.000	0.000	0.000	0.000	0.000	0.000	0.000	283	1076	13376	10434	10434	0.000	0.000	5402	7974	0	0	4192	6242	0	0	100	1	
5	12	9	05: L-08   LM00001598	lmo1788	5034	11656	100	64	67	17	45	45	4	83	71	0	52	44	19	14	14	2	83	80	0	0	0	0	0	0	0	0	0	0	0	0	0	0	0	0	0	0	0	0	0	0	0	0	0	0	0.000	0.000	0.000	0.000	0.000	0.000	0.000	0.000	0.000	0.000	0.000	0.000	0.000	0.000	283	1076	57	52	52	0.000	0.000	19	38	0	0	22	30	0	0	100	1	
5	13	9	05: L-11   LM00001600	lmo1791	5284	11656	100	1207	943	651	45	46	5	89	87	0	577	453	309	14	14	2	85	82	0	0	0	0	0	0	0	0	0	0	0	0	0	0	0	0	0	0	0	0	0	0	0	0	0	0	0.000	0.000	0.000	0.000	0.000	0.000	0.000	0.000	0.000	0.000	0.000	0.000	0.000	0.000	283	1076	1725	1337	1337	0.000	0.000	1162	563	0	0	898	439	0	0	100	1	
5	14	9	05: L-14   LM00001603	lmo1794	5534	11656	100	83	79	24	45	46	4	83	79	0	79	68	31	14	14	2	95	89	0	0	0	0	0	0	0	0	0	0	0	0	0	0	0	0	0	0	0	0	0	0	0	0	0	0	0.000	0.000	0.000	0.000	0.000	0.000	0.000	0.000	0.000	0.000	0.000	0.000	0.000	0.000	283	1076	103	88	88	0.000	0.000	38	65	0	0	34	54	0	0	100	1	
5	15	9	05: L-17   LM00000487	lmo1797	5784	11656	100	3564	2701	1775	46	46	4	96	92	0	6059	4796	3041	14	15	4	99	92	0	0	0	0	0	0	0	0	0	0	0	0	0	0	0	0	0	0	0	0	0	0	0	0	0	0	0.000	0.000	0.000	0.000	0.000	0.000	0.000	0.000	0.000	0.000	0.000	0.000	0.000	0.000	283	1076	9563	7437	7437	0.000	0.000	3518	6045	0	0	2655	4782	0	0	100	1	
5	16	9	05: L-20   LM00001607	lmo1800	6034	11656	100	49	49	5	46	46	5	36	9	0	61	54	20	14	14	2	90	87	0	0	0	0	0	0	0	0	0	0	0	0	0	0	0	0	0	0	0	0	0	0	0	0	0	0	0.000	0.000	0.000	0.000	0.000	0.000	0.000	0.000	0.000	0.000	0.000	0.000	0.000	0.000	283	1076	50	43	43	0.000	0.000	3	47	0	0	3	40	0	0	100	1	
5	17	9	05: L-23   LM00001609	lmo1803	6284	11656	100	1970	1545	920	46	46	5	93	92	0	1718	1401	822	14	14	2	94	92	0	0	0	0	0	0	0	0	0	0	0	0	0	0	0	0	0	0	0	0	0	0	0	0	0	0	0.000	0.000	0.000	0.000	0.000	0.000	0.000	0.000	0.000	0.000	0.000	0.000	0.000	0.000	283	1076	3628	2886	2886	0.000	0.000	1924	1704	0	0	1499	1387	0	0	100	1	
5	1	10	05: P-02   LM00001658	lmo1878	2284	11906	100	318	255	143	45	46	4	91	86	0	170	138	80	15	15	2	86	84	0	0	0	0	0	0	0	0	0	0	0	0	0	0	0	0	0	0	0	0	0	0	0	0	0	0	0.000	0.000	0.000	0.000	0.000	0.000	0.000	0.000	0.000	0.000	0.000	0.000	0.000	0.000	283	1076	428	333	333	0.000	0.000	273	155	0	0	210	123	0	0	100	1	
5	2	10	05: P-05   LM00001660	lmo1881	2534	11906	100	448	357	199	47	47	4	87	84	0	284	230	129	14	15	3	88	85	0	0	0	0	0	0	0	0	0	0	0	0	0	0	0	0	0	0	0	0	0	0	0	0	0	0	0.000	0.000	0.000	0.000	0.000	0.000	0.000	0.000	0.000	0.000	0.000	0.000	0.000	0.000	283	1076	671	526	526	0.000	0.000	401	270	0	0	310	216	0	0	100	1	
5	3	10	05: P-08   LM00001661	lmo1884	2784	11906	100	611	507	345	47	47	4	84	80	0	92	80	47	14	15	3	83	77	0	0	0	0	0	0	0	0	0	0	0	0	0	0	0	0	0	0	0	0	0	0	0	0	0	0	0.000	0.000	0.000	0.000	0.000	0.000	0.000	0.000	0.000	0.000	0.000	0.000	0.000	0.000	283	1076	642	526	526	0.000	0.000	564	78	0	0	460	66	0	0	100	1	
5	4	10	05: P-11   LM00001664	lmo1887	3034	11906	100	547	443	255	44	45	4	94	88	0	326	274	167	14	14	2	87	85	0	0	0	0	0	0	0	0	0	0	0	0	0	0	0	0	0	0	0	0	0	0	0	0	0	0	0.000	0.000	0.000	0.000	0.000	0.000	0.000	0.000	0.000	0.000	0.000	0.000	0.000	0.000	283	1076	815	659	659	0.000	0.000	503	312	0	0	399	260	0	0	100	1	
5	5	10	05: P-14   LM00002593	lmo1890	3284	11906	100	133	120	50	45	46	4	83	80	0	101	86	43	14	14	2	87	83	0	0	0	0	0	0	0	0	0	0	0	0	0	0	0	0	0	0	0	0	0	0	0	0	0	0	0.000	0.000	0.000	0.000	0.000	0.000	0.000	0.000	0.000	0.000	0.000	0.000	0.000	0.000	283	1076	175	147	147	0.000	0.000	88	87	0	0	75	72	0	0	100	1	
5	6	10	05: P-17   LM00002594	lmo1893	3534	11906	100	229	191	106	45	45	4	87	80	0	261	212	129	14	14	2	84	82	0	0	0	0	0	0	0	0	0	0	0	0	0	0	0	0	0	0	0	0	0	0	0	0	0	0	0.000	0.000	0.000	0.000	0.000	0.000	0.000	0.000	0.000	0.000	0.000	0.000	0.000	0.000	283	1076	431	344	344	0.000	0.000	184	247	0	0	146	198	0	0	100	1	
5	7	10	05: P-20   LM00000508	lmo1896	3784	11906	100	1439	1121	719	45	45	4	93	88	0	1060	829	514	14	14	2	90	87	0	0	0	0	0	0	0	0	0	0	0	0	0	0	0	0	0	0	0	0	0	0	0	0	0	0	0.000	0.000	0.000	0.000	0.000	0.000	0.000	0.000	0.000	0.000	0.000	0.000	0.000	0.000	283	1076	2440	1891	1891	0.000	0.000	1394	1046	0	0	1076	815	0	0	100	1	
5	8	10	05: P-23   LM00001667	lmo1899	4034	11906	100	197	177	77	46	46	4	90	88	0	176	147	78	14	14	2	89	86	0	0	0	0	0	0	0	0	0	0	0	0	0	0	0	0	0	0	0	0	0	0	0	0	0	0	0.000	0.000	0.000	0.000	0.000	0.000	0.000	0.000	0.000	0.000	0.000	0.000	0.000	0.000	283	1076	313	264	264	0.000	0.000	151	162	0	0	131	133	0	0	100	1	
5	9	10	06: D-02   LM00002610	lmo1970	4284	11906	100	54	55	8	46	46	5	67	40	0	67	57	29	14	14	2	84	81	0	0	0	0	0	0	0	0	0	0	0	0	0	0	0	0	0	0	0	0	0	0	0	0	0	0	0.000	0.000	0.000	0.000	0.000	0.000	0.000	0.000	0.000	0.000	0.000	0.000	0.000	0.000	283	1076	61	52	52	0.000	0.000	8	53	0	0	9	43	0	0	100	1	
5	10	10	06: D-05   LM00002613	lmo1973	4534	11906	100	68	70	20	46	46	4	82	76	0	109	88	47	14	14	3	86	82	0	0	0	0	0	0	0	0	0	0	0	0	0	0	0	0	0	0	0	0	0	0	0	0	0	0	0.000	0.000	0.000	0.000	0.000	0.000	0.000	0.000	0.000	0.000	0.000	0.000	0.000	0.000	283	1076	117	98	98	0.000	0.000	22	95	0	0	24	74	0	0	100	1	
5	11	10	06: D-08   LM00000529	lmo1976	4784	11906	100	305	252	153	46	47	5	82	78	0	113	91	54	14	14	2	82	77	0	0	0	0	0	0	0	0	0	0	0	0	0	0	0	0	0	0	0	0	0	0	0	0	0	0	0.000	0.000	0.000	0.000	0.000	0.000	0.000	0.000	0.000	0.000	0.000	0.000	0.000	0.000	283	1076	358	283	283	0.000	0.000	259	99	0	0	206	77	0	0	100	1	
5	12	10	06: D-11   LM00001707	lmo1979	5034	11906	100	90	85	29	46	46	5	85	73	0	74	58	30	14	14	2	78	76	0	0	0	0	0	0	0	0	0	0	0	0	0	0	0	0	0	0	0	0	0	0	0	0	0	0	0.000	0.000	0.000	0.000	0.000	0.000	0.000	0.000	0.000	0.000	0.000	0.000	0.000	0.000	283	1076	104	83	83	0.000	0.000	44	60	0	0	39	44	0	0	100	1	
5	13	10	06: D-14   LM00001708	lmo1982	5284	11906	100	74	75	24	45	46	4	77	73	0	61	50	25	14	14	2	80	76	0	0	0	0	0	0	0	0	0	0	0	0	0	0	0	0	0	0	0	0	0	0	0	0	0	0	0.000	0.000	0.000	0.000	0.000	0.000	0.000	0.000	0.000	0.000	0.000	0.000	0.000	0.000	283	1076	76	66	66	0.000	0.000	29	47	0	0	30	36	0	0	100	1	
5	14	10	06: D-17   LM00001710	lmo1985	5534	11906	100	173	156	81	46	46	4	81	77	0	128	106	59	14	14	2	87	81	0	0	0	0	0	0	0	0	0	0	0	0	0	0	0	0	0	0	0	0	0	0	0	0	0	0	0.000	0.000	0.000	0.000	0.000	0.000	0.000	0.000	0.000	0.000	0.000	0.000	0.000	0.000	283	1076	241	202	202	0.000	0.000	127	114	0	0	110	92	0	0	100	1
[truncated: 2,729,410 more chars]
