# Supplementary material for: Different Transcriptional Responses from Slow and Fast Growth Rate Strains of Listeria monocytogenes Adapted to Low Temperature
Source: Front Microbiol. 2016 Mar 1;7:229. doi: 10.3389/fmicb.2016.00229 (PMC4772535; doi:10.3389/fmicb.2016.00229)
Supplement: Data Sheet S1 — Microarry gpr data. [file Data_Sheet_1.ZIP › microarray data/14.gpr]

ATF	1.0
21	82
"Type=GenePix Results 2"
"DateTime=2014/03/14 15:21:17"
"Settings=Easy Quant"
"GalFile=C:\Users\Patricia Gallardo\Desktop\LM3001_Listeria monocytogenes_v1.GAL"
"Scanner=Model:  Serial No.: "
"Comment=<F1>CY5<F2>cy3<F1 Offset>0,0<F2 Offset>0,-1<Comment>"
"PixelSize=5"
"Wavelengths=1 nm	2 nm"
"ImageFiles=C:\Users\Patricia Gallardo\Desktop\Microarreglos\imagenes con flip corregido\19723727_3A-3C2_1.tif	C:\Users\Patricia Gallardo\Desktop\Microarreglos\imagenes con flip corregido\19723727_3A-3C2_2.tif"
"PMTGain=0	0"
"NormalizationMethod=LOWESS"
"NormalizationFactors=0.000	0.000"
"JpegImage="
"RatioFormulations=W2/W1(2/1)"
"Barcode=Unknown	Unknown"
"ImageOrigin=0	0"
"JpegOrigin=0	0"
"Creator=ScanArray Express, Microarray Analysis System 4.0.0.4"
"Temperature=0.0"
"LaserPower=0	0	0	0"
"LaserOnTime=0	0	0	0"
"Block"	"Column"	"Row"	"Name"	"ID"	"X"	"Y"	"Dia."	"F1 Median"	"F1 Mean"	"F1 SD"	"B1 Median"	"B1 Mean"	"B1 SD"	"% > B1+1SD"	"% > B1+2SD"	"F1 % Sat."	"F2 Median"	"F2 Mean"	"F2 SD"	"B2 Median"	"B2 Mean"	"B2 SD"	"% > B2+1SD"	"% > B2+2SD"	"F2 % Sat."	"F3 Median"	"F3 Mean"	"F3 SD"	"B3 Median"	"B3 Mean"	"B3 SD"	"% > B3+1SD"	"% > B3+2SD"	"F3 % Sat."	"F4 Median"	"F4 Mean"	"F4 SD"	"B4 Median"	"B4 Mean"	"B4 SD"	"% > B4+1SD"	"% > B4+2SD"	"F4 % Sat."	"Ratio of Medians (2/1)"	"Ratio of Means (2/1)"	"Median of Ratios (2/1)"	"Mean of Ratios (2/1)"	"Ratios SD (2/1)"	"Rgn Ratio (2/1)"	"Rgn R� (2/1)"	"Ratio of Medians (Ratio/2)"	"Ratio of Means (Ratio/2)"	"Median of Ratios (Ratio/2)"	"Mean of Ratios (Ratio/2)"	"Ratios SD (Ratio/2)"	"Rgn Ratio (Ratio/2)"	"Rgn R� (Ratio/2)"	"Ratio of Medians (Ratio/3)"	"Ratio of Means (Ratio/3)"	"Median of Ratios (Ratio/3)"	"Mean of Ratios (Ratio/3)"	"Ratios SD (Ratio/3)"	"Rgn Ratio (Ratio/3)"	"Rgn R� (Ratio/3)"	"F Pixels"	"B Pixels"	"Sum of Medians"	"Sum of Means"	"Log Ratio (2/1)"	"Log Ratio (Ratio/2)"	"Log Ratio (Ratio/3)"	"F1 Median - B1"	"F2 Median - B2"	"F3 Median - B3"	"F4 Median - B4"	"F1 Mean - B1"	"F2 Mean - B2"	"F3 Mean - B3"	"F4 Mean - B4"	"Flags"	"Normalize"
1	1	1	10: D-01   Dye Marker	Dye Marker	2083	5198	100	68	138	118	48	50	16	55	39	0	14775	25717	25812	21	24	20	99	97	0	0	0	0	0	0	0	0	0	0	0	0	0	0	0	0	0	0	0	0	0	0	0	0	0	0	0.000	0.000	0.000	0.000	0.000	0.000	0.000	0.000	0.000	0.000	0.000	0.000	0.000	0.000	282	1076	14774	25786	25786	0.000	0.000	20	14754	0	0	90	25696	0	0	100	1	
1	2	1	01: D-01   LM00002111	lmo0069	2333	5198	100	56	56	7	48	48	5	62	38	0	89	75	29	20	21	6	90	82	0	0	0	0	0	0	0	0	0	0	0	0	0	0	0	0	0	0	0	0	0	0	0	0	0	0	0.000	0.000	0.000	0.000	0.000	0.000	0.000	0.000	0.000	0.000	0.000	0.000	0.000	0.000	282	1076	77	63	63	0.000	0.000	8	69	0	0	8	55	0	0	100	1	
1	3	1	01: D-04   LM00002114	lmo0072	2583	5198	100	51	52	7	48	49	9	11	3	0	88	79	36	20	23	22	81	79	0	0	0	0	0	0	0	0	0	0	0	0	0	0	0	0	0	0	0	0	0	0	0	0	0	0	0.000	0.000	0.000	0.000	0.000	0.000	0.000	0.000	0.000	0.000	0.000	0.000	0.000	0.000	282	1076	71	63	63	0.000	0.000	3	68	0	0	4	59	0	0	100	1	
1	4	1	01: D-07   LM00000829	lmo0075	2833	5198	100	96	93	25	47	49	9	88	82	0	118	103	41	20	24	24	83	79	0	0	0	0	0	0	0	0	0	0	0	0	0	0	0	0	0	0	0	0	0	0	0	0	0	0	0.000	0.000	0.000	0.000	0.000	0.000	0.000	0.000	0.000	0.000	0.000	0.000	0.000	0.000	282	1076	147	129	129	0.000	0.000	49	98	0	0	46	83	0	0	100	1	
1	5	1	01: D-10   LM00000831	lmo0078	3083	5198	100	101	97	30	48	49	6	86	83	0	116	99	42	19	20	5	88	83	0	0	0	0	0	0	0	0	0	0	0	0	0	0	0	0	0	0	0	0	0	0	0	0	0	0	0.000	0.000	0.000	0.000	0.000	0.000	0.000	0.000	0.000	0.000	0.000	0.000	0.000	0.000	282	1076	150	129	129	0.000	0.000	53	97	0	0	49	80	0	0	100	1	
1	6	1	01: D-13   LM00002119	lmo0081	3333	5198	100	48	48	5	47	48	5	16	6	0	26	28	8	20	20	5	56	38	0	0	0	0	0	0	0	0	0	0	0	0	0	0	0	0	0	0	0	0	0	0	0	0	0	0	0.000	0.000	0.000	0.000	0.000	0.000	0.000	0.000	0.000	0.000	0.000	0.000	0.000	0.000	282	1076	7	9	9	0.000	0.000	1	6	0	0	1	8	0	0	100	1	
1	7	1	01: D-16   LM00002122	lmo0084	3583	5198	100	74	71	17	48	49	8	75	65	0	116	97	47	20	22	16	79	74	0	0	0	0	0	0	0	0	0	0	0	0	0	0	0	0	0	0	0	0	0	0	0	0	0	0	0.000	0.000	0.000	0.000	0.000	0.000	0.000	0.000	0.000	0.000	0.000	0.000	0.000	0.000	282	1076	122	100	100	0.000	0.000	26	96	0	0	23	77	0	0	100	1	
1	8	1	01: D-19   LM00002125	lmo0087	3833	5198	100	51	51	5	48	48	5	26	8	0	76	62	26	19	20	4	81	77	0	0	0	0	0	0	0	0	0	0	0	0	0	0	0	0	0	0	0	0	0	0	0	0	0	0	0.000	0.000	0.000	0.000	0.000	0.000	0.000	0.000	0.000	0.000	0.000	0.000	0.000	0.000	282	1076	60	46	46	0.000	0.000	3	57	0	0	3	43	0	0	100	1	
1	9	1	01: D-22   LM00000833	lmo0090	4083	5198	100	57	56	9	47	48	7	62	23	0	90	75	35	20	21	8	79	74	0	0	0	0	0	0	0	0	0	0	0	0	0	0	0	0	0	0	0	0	0	0	0	0	0	0	0.000	0.000	0.000	0.000	0.000	0.000	0.000	0.000	0.000	0.000	0.000	0.000	0.000	0.000	282	1076	80	64	64	0.000	0.000	10	70	0	0	9	55	0	0	100	1	
1	10	1	01: H-01   LM00000858	lmo0165	4333	5198	100	71	70	17	47	48	12	72	52	0	139	117	62	21	29	27	73	71	0	0	0	0	0	0	0	0	0	0	0	0	0	0	0	0	0	0	0	0	0	0	0	0	0	0	0.000	0.000	0.000	0.000	0.000	0.000	0.000	0.000	0.000	0.000	0.000	0.000	0.000	0.000	282	1076	142	119	119	0.000	0.000	24	118	0	0	23	96	0	0	100	1	
1	11	1	01: H-04   LM00000860	lmo0168	4583	5198	100	54	54	8	47	48	5	65	39	0	81	71	35	23	28	14	71	67	0	0	0	0	0	0	0	0	0	0	0	0	0	0	0	0	0	0	0	0	0	0	0	0	0	0	0.000	0.000	0.000	0.000	0.000	0.000	0.000	0.000	0.000	0.000	0.000	0.000	0.000	0.000	282	1076	65	55	55	0.000	0.000	7	58	0	0	7	48	0	0	100	1	
1	12	1	01: H-07   LM00002159	lmo0171	4833	5198	100	58	58	8	47	47	5	73	55	0	83	69	32	20	21	5	77	74	0	0	0	0	0	0	0	0	0	0	0	0	0	0	0	0	0	0	0	0	0	0	0	0	0	0	0.000	0.000	0.000	0.000	0.000	0.000	0.000	0.000	0.000	0.000	0.000	0.000	0.000	0.000	282	1076	74	60	60	0.000	0.000	11	63	0	0	11	49	0	0	100	1	
1	13	1	01: H-10   LM00002839	lmo0174	5083	5198	100	57	56	9	47	49	7	58	29	0	104	87	47	21	24	12	71	69	0	0	0	0	0	0	0	0	0	0	0	0	0	0	0	0	0	0	0	0	0	0	0	0	0	0	0.000	0.000	0.000	0.000	0.000	0.000	0.000	0.000	0.000	0.000	0.000	0.000	0.000	0.000	282	1076	93	75	75	0.000	0.000	10	83	0	0	9	66	0	0	100	1	
1	14	1	01: H-13   LM00000055	lmo0177	5333	5198	100	114	103	45	48	55	27	61	57	0	121	118	80	23	47	82	58	22	0	0	0	0	0	0	0	0	0	0	0	0	0	0	0	0	0	0	0	0	0	0	0	0	0	0	0.000	0.000	0.000	0.000	0.000	0.000	0.000	0.000	0.000	0.000	0.000	0.000	0.000	0.000	282	1076	164	150	150	0.000	0.000	66	98	0	0	55	95	0	0	100	1	
1	15	1	01: H-16   LM00000058	lmo0180	5583	5198	100	53	55	9	42	48	7	75	41	0	86	69	40	19	20	10	67	66	0	0	0	0	0	0	0	0	0	0	0	0	0	0	0	0	0	0	0	0	0	0	0	0	0	0	0.000	0.000	0.000	0.000	0.000	0.000	0.000	0.000	0.000	0.000	0.000	0.000	0.000	0.000	282	1076	78	63	63	0.000	0.000	11	67	0	0	13	50	0	0	100	1	
1	16	1	01: H-19   LM00000863	lmo0183	5833	5198	100	47	48	5	47	48	9	8	0	0	20	22	6	18	22	22	0	0	0	0	0	0	0	0	0	0	0	0	0	0	0	0	0	0	0	0	0	0	0	0	0	0	0	0	0.000	0.000	0.000	0.000	0.000	0.000	0.000	0.000	0.000	0.000	0.000	0.000	0.000	0.000	282	1076	2	5	5	0.000	0.000	0	2	0	0	1	4	0	0	100	1	
1	17	1	01: H-22   LM00000062	lmo0186	6083	5198	100	71	71	25	47	47	5	61	56	0	75	76	56	18	19	6	57	56	0	0	0	0	0	0	0	0	0	0	0	0	0	0	0	0	0	0	0	0	0	0	0	0	0	0	0.000	0.000	0.000	0.000	0.000	0.000	0.000	0.000	0.000	0.000	0.000	0.000	0.000	0.000	282	1076	81	82	82	0.000	0.000	24	57	0	0	24	58	0	0	100	1	
1	1	2	01: L-01   LM00000084	lmo0261	2083	5448	100	65	63	13	47	48	5	72	67	0	98	81	35	20	21	7	81	78	0	0	0	0	0	0	0	0	0	0	0	0	0	0	0	0	0	0	0	0	0	0	0	0	0	0	0.000	0.000	0.000	0.000	0.000	0.000	0.000	0.000	0.000	0.000	0.000	0.000	0.000	0.000	282	1076	96	77	77	0.000	0.000	18	78	0	0	16	61	0	0	100	1	
1	2	2	01: L-04   LM00002184	lmo0264	2333	5448	100	52	53	5	47	48	5	44	13	0	93	72	36	19	20	5	81	73	0	0	0	0	0	0	0	0	0	0	0	0	0	0	0	0	0	0	0	0	0	0	0	0	0	0	0.000	0.000	0.000	0.000	0.000	0.000	0.000	0.000	0.000	0.000	0.000	0.000	0.000	0.000	282	1076	79	59	59	0.000	0.000	5	74	0	0	6	53	0	0	100	1	
1	3	2	01: L-07   LM00000895	lmo0267	2583	5448	100	149	138	58	48	51	41	72	62	0	177	151	75	20	24	58	75	69	0	0	0	0	0	0	0	0	0	0	0	0	0	0	0	0	0	0	0	0	0	0	0	0	0	0	0.000	0.000	0.000	0.000	0.000	0.000	0.000	0.000	0.000	0.000	0.000	0.000	0.000	0.000	282	1076	258	221	221	0.000	0.000	101	157	0	0	90	131	0	0	100	1	
1	4	2	01: L-10   LM00000897	lmo0270	2833	5448	100	50	50	5	48	55	54	0	0	0	81	68	25	20	37	131	0	0	0	0	0	0	0	0	0	0	0	0	0	0	0	0	0	0	0	0	0	0	0	0	0	0	0	0	0.000	0.000	0.000	0.000	0.000	0.000	0.000	0.000	0.000	0.000	0.000	0.000	0.000	0.000	282	1076	63	50	50	0.000	0.000	2	61	0	0	2	48	0	0	100	1	
1	5	2	01: L-13   LM00000899	lmo0273	3083	5448	100	116	110	31	47	48	5	93	88	0	134	120	43	19	20	6	95	93	0	0	0	0	0	0	0	0	0	0	0	0	0	0	0	0	0	0	0	0	0	0	0	0	0	0	0.000	0.000	0.000	0.000	0.000	0.000	0.000	0.000	0.000	0.000	0.000	0.000	0.000	0.000	282	1076	184	164	164	0.000	0.000	69	115	0	0	63	101	0	0	100	1	
1	6	2	01: L-16   LM00000901	lmo0276	3333	5448	100	184	164	71	47	47	6	88	84	0	201	166	78	19	21	14	85	82	0	0	0	0	0	0	0	0	0	0	0	0	0	0	0	0	0	0	0	0	0	0	0	0	0	0	0.000	0.000	0.000	0.000	0.000	0.000	0.000	0.000	0.000	0.000	0.000	0.000	0.000	0.000	282	1076	319	264	264	0.000	0.000	137	182	0	0	117	147	0	0	100	1	
1	7	2	01: L-19   LM00000089	lmo0279	3583	5448	100	132	119	46	47	48	6	88	81	0	191	157	81	19	20	4	91	88	0	0	0	0	0	0	0	0	0	0	0	0	0	0	0	0	0	0	0	0	0	0	0	0	0	0	0.000	0.000	0.000	0.000	0.000	0.000	0.000	0.000	0.000	0.000	0.000	0.000	0.000	0.000	282	1076	257	210	210	0.000	0.000	85	172	0	0	72	138	0	0	100	1	
1	8	2	01: L-22   LM00000090	lmo0282	3833	5448	100	47	48	4	48	48	5	11	1	0	20	21	4	19	20	5	18	6	0	0	0	0	0	0	0	0	0	0	0	0	0	0	0	0	0	0	0	0	0	0	0	0	0	0	0.000	0.000	0.000	0.000	0.000	0.000	0.000	0.000	0.000	0.000	0.000	0.000	0.000	0.000	282	1076	0	2	2	0.000	0.000	-1	1	0	0	0	2	0	0	100	1	
1	9	2	01: P-01   LM00000925	lmo0357	4083	5448	100	54	54	5	48	48	5	63	19	0	93	95	39	23	26	9	89	85	0	0	0	0	0	0	0	0	0	0	0	0	0	0	0	0	0	0	0	0	0	0	0	0	0	0	0.000	0.000	0.000	0.000	0.000	0.000	0.000	0.000	0.000	0.000	0.000	0.000	0.000	0.000	282	1076	76	78	78	0.000	0.000	6	70	0	0	6	72	0	0	100	1	
1	10	2	01: P-04   LM00000130	lmo0360	4333	5448	100	63	64	10	47	47	5	89	77	0	95	94	34	25	28	10	90	88	0	0	0	0	0	0	0	0	0	0	0	0	0	0	0	0	0	0	0	0	0	0	0	0	0	0	0.000	0.000	0.000	0.000	0.000	0.000	0.000	0.000	0.000	0.000	0.000	0.000	0.000	0.000	282	1076	86	86	86	0.000	0.000	16	70	0	0	17	69	0	0	100	1	
1	11	2	01: P-07   LM00000927	lmo0363	4583	5448	100	54	67	59	47	48	7	52	18	0	92	122	148	21	22	8	87	85	0	0	0	0	0	0	0	0	0	0	0	0	0	0	0	0	0	0	0	0	0	0	0	0	0	0	0.000	0.000	0.000	0.000	0.000	0.000	0.000	0.000	0.000	0.000	0.000	0.000	0.000	0.000	282	1076	78	121	121	0.000	0.000	7	71	0	0	20	101	0	0	100	1	
1	12	2	01: P-10   LM00000133	lmo0366	4833	5448	100	54	61	29	47	47	6	55	26	0	105	109	100	20	21	7	83	80	0	0	0	0	0	0	0	0	0	0	0	0	0	0	0	0	0	0	0	0	0	0	0	0	0	0	0.000	0.000	0.000	0.000	0.000	0.000	0.000	0.000	0.000	0.000	0.000	0.000	0.000	0.000	282	1076	92	103	103	0.000	0.000	7	85	0	0	14	89	0	0	100	1	
1	13	2	01: P-13   LM00000135	lmo0369	5083	5448	100	240	198	94	47	49	7	83	77	0	281	250	140	23	26	13	91	80	0	0	0	0	0	0	0	0	0	0	0	0	0	0	0	0	0	0	0	0	0	0	0	0	0	0	0.000	0.000	0.000	0.000	0.000	0.000	0.000	0.000	0.000	0.000	0.000	0.000	0.000	0.000	282	1076	451	378	378	0.000	0.000	193	258	0	0	151	227	0	0	100	1	
1	14	2	01: P-16   LM00000137	lmo0372	5333	5448	100	89	90	31	47	50	15	77	59	0	142	158	93	20	30	31	78	77	0	0	0	0	0	0	0	0	0	0	0	0	0	0	0	0	0	0	0	0	0	0	0	0	0	0	0.000	0.000	0.000	0.000	0.000	0.000	0.000	0.000	0.000	0.000	0.000	0.000	0.000	0.000	282	1076	164	181	181	0.000	0.000	42	122	0	0	43	138	0	0	100	1	
1	15	2	01: P-19   LM00000138	lmo0375	5583	5448	100	58	58	10	47	50	27	5	0	0	117	95	49	18	26	77	64	0	0	0	0	0	0	0	0	0	0	0	0	0	0	0	0	0	0	0	0	0	0	0	0	0	0	0	0.000	0.000	0.000	0.000	0.000	0.000	0.000	0.000	0.000	0.000	0.000	0.000	0.000	0.000	282	1076	110	88	88	0.000	0.000	11	99	0	0	11	77	0	0	100	1	
1	16	2	01: P-22   LM00002200	lmo0378	5833	5448	100	52	51	6	47	48	10	6	1	0	86	76	27	18	21	28	81	72	0	0	0	0	0	0	0	0	0	0	0	0	0	0	0	0	0	0	0	0	0	0	0	0	0	0	0.000	0.000	0.000	0.000	0.000	0.000	0.000	0.000	0.000	0.000	0.000	0.000	0.000	0.000	282	1076	73	62	62	0.000	0.000	5	68	0	0	4	58	0	0	100	1	
1	17	2	02: D-01   LM00000157	lmo0449	6083	5448	100	54	56	10	46	46	5	64	45	0	31	50	34	18	18	4	57	53	0	0	0	0	0	0	0	0	0	0	0	0	0	0	0	0	0	0	0	0	0	0	0	0	0	0	0.000	0.000	0.000	0.000	0.000	0.000	0.000	0.000	0.000	0.000	0.000	0.000	0.000	0.000	282	1076	21	42	42	0.000	0.000	8	13	0	0	10	32	0	0	100	1	
1	1	3	02: D-04   LM00000959	lmo0452	2083	5698	100	82	82	26	48	49	6	87	80	0	108	105	73	20	22	8	86	83	0	0	0	0	0	0	0	0	0	0	0	0	0	0	0	0	0	0	0	0	0	0	0	0	0	0	0.000	0.000	0.000	0.000	0.000	0.000	0.000	0.000	0.000	0.000	0.000	0.000	0.000	0.000	282	1076	122	119	119	0.000	0.000	34	88	0	0	34	85	0	0	100	1	
1	2	3	02: D-07   LM00000961	lmo0455	2333	5698	100	56	55	6	47	48	6	70	34	0	84	70	28	20	21	6	81	79	0	0	0	0	0	0	0	0	0	0	0	0	0	0	0	0	0	0	0	0	0	0	0	0	0	0	0.000	0.000	0.000	0.000	0.000	0.000	0.000	0.000	0.000	0.000	0.000	0.000	0.000	0.000	282	1076	73	58	58	0.000	0.000	9	64	0	0	8	50	0	0	100	1	
1	3	3	02: D-10   LM00000160	lmo0458	2583	5698	100	53	53	6	48	48	7	39	8	0	90	75	33	20	21	7	82	77	0	0	0	0	0	0	0	0	0	0	0	0	0	0	0	0	0	0	0	0	0	0	0	0	0	0	0.000	0.000	0.000	0.000	0.000	0.000	0.000	0.000	0.000	0.000	0.000	0.000	0.000	0.000	282	1076	75	60	60	0.000	0.000	5	70	0	0	5	55	0	0	100	1	
1	4	3	02: D-13   LM00002231	lmo0461	2833	5698	100	56	57	7	47	49	11	44	7	0	91	74	32	20	23	18	76	71	0	0	0	0	0	0	0	0	0	0	0	0	0	0	0	0	0	0	0	0	0	0	0	0	0	0	0.000	0.000	0.000	0.000	0.000	0.000	0.000	0.000	0.000	0.000	0.000	0.000	0.000	0.000	282	1076	80	64	64	0.000	0.000	9	71	0	0	10	54	0	0	100	1	
1	5	3	02: D-16   LM00002234	lmo0464	3083	5698	100	87	84	29	47	48	8	71	66	0	90	69	38	19	21	12	67	63	0	0	0	0	0	0	0	0	0	0	0	0	0	0	0	0	0	0	0	0	0	0	0	0	0	0	0.000	0.000	0.000	0.000	0.000	0.000	0.000	0.000	0.000	0.000	0.000	0.000	0.000	0.000	282	1076	111	87	87	0.000	0.000	40	71	0	0	37	50	0	0	100	1	
1	6	3	02: D-19   LM00002237	lmo0467	3333	5698	100	49	54	26	48	50	23	3	2	0	85	79	79	19	29	73	21	3	0	0	0	0	0	0	0	0	0	0	0	0	0	0	0	0	0	0	0	0	0	0	0	0	0	0	0.000	0.000	0.000	0.000	0.000	0.000	0.000	0.000	0.000	0.000	0.000	0.000	0.000	0.000	282	1076	67	66	66	0.000	0.000	1	66	0	0	6	60	0	0	100	1	
1	7	3	02: D-22   LM00002240	lmo0470	3583	5698	100	53	54	7	47	48	6	40	12	0	85	73	28	19	21	9	82	79	0	0	0	0	0	0	0	0	0	0	0	0	0	0	0	0	0	0	0	0	0	0	0	0	0	0	0.000	0.000	0.000	0.000	0.000	0.000	0.000	0.000	0.000	0.000	0.000	0.000	0.000	0.000	282	1076	72	61	61	0.000	0.000	6	66	0	0	7	54	0	0	100	1	
1	8	3	02: H-01   LM00000992	lmo0545	3833	5698	100	49	50	4	47	48	6	22	2	0	91	72	35	22	26	20	66	64	0	0	0	0	0	0	0	0	0	0	0	0	0	0	0	0	0	0	0	0	0	0	0	0	0	0	0.000	0.000	0.000	0.000	0.000	0.000	0.000	0.000	0.000	0.000	0.000	0.000	0.000	0.000	282	1076	71	53	53	0.000	0.000	2	69	0	0	3	50	0	0	100	1	
1	9	3	02: H-04   LM00002255	lmo0548	4083	5698	100	68	66	19	48	50	13	56	41	0	91	82	45	29	36	37	65	32	0	0	0	0	0	0	0	0	0	0	0	0	0	0	0	0	0	0	0	0	0	0	0	0	0	0	0.000	0.000	0.000	0.000	0.000	0.000	0.000	0.000	0.000	0.000	0.000	0.000	0.000	0.000	282	1076	82	71	71	0.000	0.000	20	62	0	0	18	53	0	0	100	1	
1	10	3	02: H-07   LM00000995	lmo0551	4333	5698	100	53	54	11	47	47	6	52	26	0	79	63	37	22	25	11	62	60	0	0	0	0	0	0	0	0	0	0	0	0	0	0	0	0	0	0	0	0	0	0	0	0	0	0	0.000	0.000	0.000	0.000	0.000	0.000	0.000	0.000	0.000	0.000	0.000	0.000	0.000	0.000	282	1076	63	48	48	0.000	0.000	6	57	0	0	7	41	0	0	100	1	
1	11	3	02: H-10   LM00000998	lmo0554	4583	5698	100	483	369	267	48	49	7	70	67	0	172	126	89	20	21	7	66	62	0	0	0	0	0	0	0	0	0	0	0	0	0	0	0	0	0	0	0	0	0	0	0	0	0	0	0.000	0.000	0.000	0.000	0.000	0.000	0.000	0.000	0.000	0.000	0.000	0.000	0.000	0.000	282	1076	587	427	427	0.000	0.000	435	152	0	0	321	106	0	0	100	1	
1	12	3	02: H-13   LM00002258	lmo0557	4833	5698	100	58	66	20	48	50	12	52	40	0	64	55	31	20	24	32	54	26	0	0	0	0	0	0	0	0	0	0	0	0	0	0	0	0	0	0	0	0	0	0	0	0	0	0	0.000	0.000	0.000	0.000	0.000	0.000	0.000	0.000	0.000	0.000	0.000	0.000	0.000	0.000	282	1076	54	53	53	0.000	0.000	10	44	0	0	18	35	0	0	100	1	
1	13	3	02: H-16   LM00000192	lmo0560	5083	5698	100	228	187	121	48	48	7	79	68	0	152	161	122	25	28	14	72	61	0	0	0	0	0	0	0	0	0	0	0	0	0	0	0	0	0	0	0	0	0	0	0	0	0	0	0.000	0.000	0.000	0.000	0.000	0.000	0.000	0.000	0.000	0.000	0.000	0.000	0.000	0.000	282	1076	307	275	275	0.000	0.000	180	127	0	0	139	136	0	0	100	1	
1	14	3	02: H-19   LM00001000	lmo0563	5333	5698	100	58	59	10	46	46	5	72	59	0	79	65	37	19	21	8	71	63	0	0	0	0	0	0	0	0	0	0	0	0	0	0	0	0	0	0	0	0	0	0	0	0	0	0	0.000	0.000	0.000	0.000	0.000	0.000	0.000	0.000	0.000	0.000	0.000	0.000	0.000	0.000	282	1076	72	59	59	0.000	0.000	12	60	0	0	13	46	0	0	100	1	
1	15	3	02: H-22   LM00002264	lmo0566	5583	5698	100	53	56	10	47	48	9	47	20	0	69	53	29	18	21	18	58	55	0	0	0	0	0	0	0	0	0	0	0	0	0	0	0	0	0	0	0	0	0	0	0	0	0	0	0.000	0.000	0.000	0.000	0.000	0.000	0.000	0.000	0.000	0.000	0.000	0.000	0.000	0.000	282	1076	57	44	44	0.000	0.000	6	51	0	0	9	35	0	0	100	1	
1	16	3	02: L-01   LM00000210	lmo0641	5833	5698	100	75	76	28	47	47	5	70	62	0	112	86	60	18	18	3	69	65	0	0	0	0	0	0	0	0	0	0	0	0	0	0	0	0	0	0	0	0	0	0	0	0	0	0	0.000	0.000	0.000	0.000	0.000	0.000	0.000	0.000	0.000	0.000	0.000	0.000	0.000	0.000	282	1076	122	97	97	0.000	0.000	28	94	0	0	29	68	0	0	100	1	
1	17	3	02: L-04   LM00001033	lmo0644	6083	5698	100	120	173	130	47	47	6	65	55	0	45	90	76	18	19	7	56	52	0	0	0	0	0	0	0	0	0	0	0	0	0	0	0	0	0	0	0	0	0	0	0	0	0	0	0.000	0.000	0.000	0.000	0.000	0.000	0.000	0.000	0.000	0.000	0.000	0.000	0.000	0.000	282	1076	100	198	198	0.000	0.000	73	27	0	0	126	72	0	0	100	1	
1	1	4	02: L-07   LM00000211	lmo0647	2083	5948	100	888	724	394	46	47	7	94	87	0	430	341	192	20	22	12	83	80	0	0	0	0	0	0	0	0	0	0	0	0	0	0	0	0	0	0	0	0	0	0	0	0	0	0	0.000	0.000	0.000	0.000	0.000	0.000	0.000	0.000	0.000	0.000	0.000	0.000	0.000	0.000	282	1076	1252	999	999	0.000	0.000	842	410	0	0	678	321	0	0	100	1	
1	2	4	02: L-10   LM00001038	lmo0650	2333	5948	100	347	292	157	47	51	43	75	74	0	188	148	83	20	32	118	66	4	0	0	0	0	0	0	0	0	0	0	0	0	0	0	0	0	0	0	0	0	0	0	0	0	0	0	0.000	0.000	0.000	0.000	0.000	0.000	0.000	0.000	0.000	0.000	0.000	0.000	0.000	0.000	282	1076	468	373	373	0.000	0.000	300	168	0	0	245	128	0	0	100	1	
1	3	4	02: L-13   LM00001039	lmo0653	2583	5948	100	733	578	321	47	51	34	80	78	0	312	254	138	20	32	111	74	69	0	0	0	0	0	0	0	0	0	0	0	0	0	0	0	0	0	0	0	0	0	0	0	0	0	0	0.000	0.000	0.000	0.000	0.000	0.000	0.000	0.000	0.000	0.000	0.000	0.000	0.000	0.000	282	1076	978	765	765	0.000	0.000	686	292	0	0	531	234	0	0	100	1	
1	4	4	02: L-16   LM00000212	lmo0656	2833	5948	100	120	109	39	47	48	6	85	78	0	94	77	37	19	21	7	79	73	0	0	0	0	0	0	0	0	0	0	0	0	0	0	0	0	0	0	0	0	0	0	0	0	0	0	0.000	0.000	0.000	0.000	0.000	0.000	0.000	0.000	0.000	0.000	0.000	0.000	0.000	0.000	282	1076	148	120	120	0.000	0.000	73	75	0	0	62	58	0	0	100	1	
1	5	4	02: L-19   LM00001041	lmo0659	3083	5948	100	49	50	4	47	48	6	23	3	0	78	67	23	19	20	6	90	85	0	0	0	0	0	0	0	0	0	0	0	0	0	0	0	0	0	0	0	0	0	0	0	0	0	0	0.000	0.000	0.000	0.000	0.000	0.000	0.000	0.000	0.000	0.000	0.000	0.000	0.000	0.000	282	1076	61	51	51	0.000	0.000	2	59	0	0	3	48	0	0	100	1	
1	6	4	02: L-22   LM00000214	lmo0662	3333	5948	100	529	396	239	47	48	5	85	82	0	302	227	146	19	20	9	78	76	0	0	0	0	0	0	0	0	0	0	0	0	0	0	0	0	0	0	0	0	0	0	0	0	0	0	0.000	0.000	0.000	0.000	0.000	0.000	0.000	0.000	0.000	0.000	0.000	0.000	0.000	0.000	282	1076	765	557	557	0.000	0.000	482	283	0	0	349	208	0	0	100	1	
1	7	4	02: P-01   LM00002306	lmo0737	3583	5948	100	56	56	7	47	48	6	72	38	0	108	117	55	22	23	6	94	90	0	0	0	0	0	0	0	0	0	0	0	0	0	0	0	0	0	0	0	0	0	0	0	0	0	0	0.000	0.000	0.000	0.000	0.000	0.000	0.000	0.000	0.000	0.000	0.000	0.000	0.000	0.000	282	1076	95	104	104	0.000	0.000	9	86	0	0	9	95	0	0	100	1	
1	8	4	02: P-04   LM00000243	lmo0740	3833	5948	100	63	64	13	47	47	4	73	68	0	99	94	51	25	26	5	87	77	0	0	0	0	0	0	0	0	0	0	0	0	0	0	0	0	0	0	0	0	0	0	0	0	0	0	0.000	0.000	0.000	0.000	0.000	0.000	0.000	0.000	0.000	0.000	0.000	0.000	0.000	0.000	282	1076	90	86	86	0.000	0.000	16	74	0	0	17	69	0	0	100	1	
1	9	4	02: P-07   LM00000245	lmo0743	4083	5948	100	51	51	5	46	48	7	26	7	0	73	72	35	23	27	16	76	68	0	0	0	0	0	0	0	0	0	0	0	0	0	0	0	0	0	0	0	0	0	0	0	0	0	0	0.000	0.000	0.000	0.000	0.000	0.000	0.000	0.000	0.000	0.000	0.000	0.000	0.000	0.000	282	1076	55	54	54	0.000	0.000	5	50	0	0	5	49	0	0	100	1	
1	10	4	02: P-10   LM00002310	lmo0746	4333	5948	100	51	51	5	46	49	17	1	0	0	78	62	32	20	26	43	58	1	0	0	0	0	0	0	0	0	0	0	0	0	0	0	0	0	0	0	0	0	0	0	0	0	0	0	0.000	0.000	0.000	0.000	0.000	0.000	0.000	0.000	0.000	0.000	0.000	0.000	0.000	0.000	282	1076	63	47	47	0.000	0.000	5	58	0	0	5	42	0	0	100	1	
1	11	4	02: P-13   LM00002313	lmo0749	4583	5948	100	58	61	14	47	48	11	48	34	0	76	61	34	20	22	28	56	49	0	0	0	0	0	0	0	0	0	0	0	0	0	0	0	0	0	0	0	0	0	0	0	0	0	0	0.000	0.000	0.000	0.000	0.000	0.000	0.000	0.000	0.000	0.000	0.000	0.000	0.000	0.000	282	1076	67	55	55	0.000	0.000	11	56	0	0	14	41	0	0	100	1	
1	12	4	02: P-16   LM00002316	lmo0752	4833	5948	100	61	60	13	47	48	7	60	52	0	103	81	56	21	22	10	60	56	0	0	0	0	0	0	0	0	0	0	0	0	0	0	0	0	0	0	0	0	0	0	0	0	0	0	0.000	0.000	0.000	0.000	0.000	0.000	0.000	0.000	0.000	0.000	0.000	0.000	0.000	0.000	282	1076	96	73	73	0.000	0.000	14	82	0	0	13	60	0	0	100	1	
1	13	4	02: P-19   LM00001078	lmo0755	5083	5948	100	172	141	75	47	48	6	75	66	0	406	281	203	24	27	12	78	69	0	0	0	0	0	0	0	0	0	0	0	0	0	0	0	0	0	0	0	0	0	0	0	0	0	0	0.000	0.000	0.000	0.000	0.000	0.000	0.000	0.000	0.000	0.000	0.000	0.000	0.000	0.000	282	1076	507	351	351	0.000	0.000	125	382	0	0	94	257	0	0	100	1	
1	14	4	02: P-22   LM00001080	lmo0758	5333	5948	100	51	52	7	46	47	7	34	13	0	76	58	35	18	20	12	58	55	0	0	0	0	0	0	0	0	0	0	0	0	0	0	0	0	0	0	0	0	0	0	0	0	0	0	0.000	0.000	0.000	0.000	0.000	0.000	0.000	0.000	0.000	0.000	0.000	0.000	0.000	0.000	282	1076	63	46	46	0.000	0.000	5	58	0	0	6	40	0	0	100	1	
1	15	4	03: D-01   LM00000267	lmo0829	5583	5948	100	61	62	16	47	47	5	60	55	0	77	59	37	18	18	3	73	61	0	0	0	0	0	0	0	0	0	0	0	0	0	0	0	0	0	0	0	0	0	0	0	0	0	0	0.000	0.000	0.000	0.000	0.000	0.000	0.000	0.000	0.000	0.000	0.000	0.000	0.000	0.000	282	1076	73	56	56	0.000	0.000	14	59	0	0	15	41	0	0	100	1	
1	16	4	03: D-04   LM00002332	lmo0832	5833	5948	100	49	49	5	46	47	7	19	1	0	42	48	29	18	19	5	62	55	0	0	0	0	0	0	0	0	0	0	0	0	0	0	0	0	0	0	0	0	0	0	0	0	0	0	0.000	0.000	0.000	0.000	0.000	0.000	0.000	0.000	0.000	0.000	0.000	0.000	0.000	0.000	282	1076	27	33	33	0.000	0.000	3	24	0	0	3	30	0	0	100	1	
1	17	4	03: D-07   LM00002335	lmo0835	6083	5948	100	50	52	8	46	47	5	44	31	0	60	53	30	18	19	5	64	61	0	0	0	0	0	0	0	0	0	0	0	0	0	0	0	0	0	0	0	0	0	0	0	0	0	0	0.000	0.000	0.000	0.000	0.000	0.000	0.000	0.000	0.000	0.000	0.000	0.000	0.000	0.000	282	1076	46	41	41	0.000	0.000	4	42	0	0	6	35	0	0	100	1	
1	1	5	03: D-10   LM00002336	lmo0838	2083	6198	100	49	50	7	46	47	5	44	15	0	77	67	25	19	20	3	94	87	0	0	0	0	0	0	0	0	0	0	0	0	0	0	0	0	0	0	0	0	0	0	0	0	0	0	0.000	0.000	0.000	0.000	0.000	0.000	0.000	0.000	0.000	0.000	0.000	0.000	0.000	0.000	282	1076	61	52	52	0.000	0.000	3	58	0	0	4	48	0	0	100	1	
1	2	5	03: D-13   LM00000269	lmo0841	2333	6198	100	61	61	10	46	47	7	80	54	0	92	78	28	19	21	13	84	77	0	0	0	0	0	0	0	0	0	0	0	0	0	0	0	0	0	0	0	0	0	0	0	0	0	0	0.000	0.000	0.000	0.000	0.000	0.000	0.000	0.000	0.000	0.000	0.000	0.000	0.000	0.000	282	1076	88	74	74	0.000	0.000	15	73	0	0	15	59	0	0	100	1	
1	3	5	03: D-16   LM00001121	lmo0844	2583	6198	100	52	52	5	48	49	6	29	7	0	78	66	24	20	21	7	84	81	0	0	0	0	0	0	0	0	0	0	0	0	0	0	0	0	0	0	0	0	0	0	0	0	0	0	0.000	0.000	0.000	0.000	0.000	0.000	0.000	0.000	0.000	0.000	0.000	0.000	0.000	0.000	282	1076	62	50	50	0.000	0.000	4	58	0	0	4	46	0	0	100	1	
1	4	5	03: D-19   LM00001124	lmo0847	2833	6198	100	110	104	35	47	47	5	94	85	0	131	118	58	19	20	3	87	87	0	0	0	0	0	0	0	0	0	0	0	0	0	0	0	0	0	0	0	0	0	0	0	0	0	0	0.000	0.000	0.000	0.000	0.000	0.000	0.000	0.000	0.000	0.000	0.000	0.000	0.000	0.000	282	1076	175	156	156	0.000	0.000	63	112	0	0	57	99	0	0	100	1	
1	5	5	03: D-22   LM00002814	lmo0850	3083	6198	100	66	67	15	47	47	5	86	69	0	130	106	50	19	20	4	85	85	0	0	0	0	0	0	0	0	0	0	0	0	0	0	0	0	0	0	0	0	0	0	0	0	0	0	0.000	0.000	0.000	0.000	0.000	0.000	0.000	0.000	0.000	0.000	0.000	0.000	0.000	0.000	282	1076	130	107	107	0.000	0.000	19	111	0	0	20	87	0	0	100	1	
1	6	5	03: H-01   LM00001161	lmo0925	3333	6198	100	116	102	44	47	48	6	72	68	0	129	110	68	22	23	11	77	66	0	0	0	0	0	0	0	0	0	0	0	0	0	0	0	0	0	0	0	0	0	0	0	0	0	0	0.000	0.000	0.000	0.000	0.000	0.000	0.000	0.000	0.000	0.000	0.000	0.000	0.000	0.000	282	1076	176	143	143	0.000	0.000	69	107	0	0	55	88	0	0	100	1	
1	7	5	03: H-04   LM00001162	lmo0928	3583	6198	100	59	59	11	46	47	5	74	61	0	84	79	41	24	25	6	79	75	0	0	0	0	0	0	0	0	0	0	0	0	0	0	0	0	0	0	0	0	0	0	0	0	0	0	0.000	0.000	0.000	0.000	0.000	0.000	0.000	0.000	0.000	0.000	0.000	0.000	0.000	0.000	282	1076	73	68	68	0.000	0.000	13	60	0	0	13	55	0	0	100	1	
1	8	5	03: H-07   LM00001165	lmo0931	3833	6198	100	262	204	115	47	48	6	81	74	0	148	123	72	26	27	10	75	70	0	0	0	0	0	0	0	0	0	0	0	0	0	0	0	0	0	0	0	0	0	0	0	0	0	0	0.000	0.000	0.000	0.000	0.000	0.000	0.000	0.000	0.000	0.000	0.000	0.000	0.000	0.000	282	1076	337	254	254	0.000	0.000	215	122	0	0	157	97	0	0	100	1	
1	9	5	03: H-10   LM00001166	lmo0934	4083	6198	100	106	96	40	47	48	12	66	61	0	127	100	63	23	28	23	64	62	0	0	0	0	0	0	0	0	0	0	0	0	0	0	0	0	0	0	0	0	0	0	0	0	0	0	0.000	0.000	0.000	0.000	0.000	0.000	0.000	0.000	0.000	0.000	0.000	0.000	0.000	0.000	282	1076	163	126	126	0.000	0.000	59	104	0	0	49	77	0	0	100	1	
1	10	5	03: H-13   LM00002815	lmo0937	4333	6198	100	66	65	15	48	48	5	70	62	0	123	91	54	20	21	4	74	68	0	0	0	0	0	0	0	0	0	0	0	0	0	0	0	0	0	0	0	0	0	0	0	0	0	0	0.000	0.000	0.000	0.000	0.000	0.000	0.000	0.000	0.000	0.000	0.000	0.000	0.000	0.000	282	1076	121	88	88	0.000	0.000	18	103	0	0	17	71	0	0	100	1	
1	11	5	03: H-16   LM00002362	lmo0940	4583	6198	100	51	51	6	47	47	6	38	13	0	55	53	32	19	20	5	58	55	0	0	0	0	0	0	0	0	0	0	0	0	0	0	0	0	0	0	0	0	0	0	0	0	0	0	0.000	0.000	0.000	0.000	0.000	0.000	0.000	0.000	0.000	0.000	0.000	0.000	0.000	0.000	282	1076	40	38	38	0.000	0.000	4	36	0	0	4	34	0	0	100	1	
1	12	5	03: H-19   LM00000293	lmo0943	4833	6198	100	627	526	410	48	48	6	76	72	0	579	480	394	23	28	18	79	65	0	0	0	0	0	0	0	0	0	0	0	0	0	0	0	0	0	0	0	0	0	0	0	0	0	0	0.000	0.000	0.000	0.000	0.000	0.000	0.000	0.000	0.000	0.000	0.000	0.000	0.000	0.000	282	1076	1135	935	935	0.000	0.000	579	556	0	0	478	457	0	0	100	1	
1	13	5	03: H-22   LM00001171	lmo0946	5083	6198	100	62	64	16	47	50	21	39	6	0	101	102	71	22	30	56	62	28	0	0	0	0	0	0	0	0	0	0	0	0	0	0	0	0	0	0	0	0	0	0	0	0	0	0	0.000	0.000	0.000	0.000	0.000	0.000	0.000	0.000	0.000	0.000	0.000	0.000	0.000	0.000	282	1076	94	97	97	0.000	0.000	15	79	0	0	17	80	0	0	100	1	
1	14	5	03: L-01   LM00001211	lmo1021	5333	6198	100	196	166	115	46	46	5	70	59	0	91	81	60	18	18	3	63	61	0	0	0	0	0	0	0	0	0	0	0	0	0	0	0	0	0	0	0	0	0	0	0	0	0	0	0.000	0.000	0.000	0.000	0.000	0.000	0.000	0.000	0.000	0.000	0.000	0.000	0.000	0.000	282	1076	223	183	183	0.000	0.000	150	73	0	0	120	63	0	0	100	1	
1	15	5	03: L-04   LM00002382	lmo1024	5583	6198	100	50	50	7	47	47	5	38	16	0	46	45	24	18	19	6	60	54	0	0	0	0	0	0	0	0	0	0	0	0	0	0	0	0	0	0	0	0	0	0	0	0	0	0	0.000	0.000	0.000	0.000	0.000	0.000	0.000	0.000	0.000	0.000	0.000	0.000	0.000	0.000	282	1076	31	30	30	0.000	0.000	3	28	0	0	3	27	0	0	100	1	
1	16	5	03: L-07   LM00001215	lmo1027	5833	6198	100	538	476	418	46	46	5	65	61	0	248	427	411	18	18	3	65	59	0	0	0	0	0	0	0	0	0	0	0	0	0	0	0	0	0	0	0	0	0	0	0	0	0	0	0.000	0.000	0.000	0.000	0.000	0.000	0.000	0.000	0.000	0.000	0.000	0.000	0.000	0.000	282	1076	722	839	839	0.000	0.000	492	230	0	0	430	409	0	0	100	1	
1	17	5	03: L-10   LM00002384	lmo1030	6083	6198	100	56	58	13	45	46	5	70	53	0	60	54	34	18	19	4	61	59	0	0	0	0	0	0	0	0	0	0	0	0	0	0	0	0	0	0	0	0	0	0	0	0	0	0	0.000	0.000	0.000	0.000	0.000	0.000	0.000	0.000	0.000	0.000	0.000	0.000	0.000	0.000	282	1076	53	49	49	0.000	0.000	11	42	0	0	13	36	0	0	100	1	
1	1	6	03: L-13   LM00002387	lmo1033	2083	6448	100	53	52	5	47	47	5	51	12	0	92	78	34	19	20	5	87	82	0	0	0	0	0	0	0	0	0	0	0	0	0	0	0	0	0	0	0	0	0	0	0	0	0	0	0.000	0.000	0.000	0.000	0.000	0.000	0.000	0.000	0.000	0.000	0.000	0.000	0.000	0.000	282	1076	79	64	64	0.000	0.000	6	73	0	0	5	59	0	0	100	1	
1	2	6	03: L-16   LM00002390	lmo1036	2333	6448	100	81	79	21	47	48	6	82	77	0	94	80	35	20	21	10	78	76	0	0	0	0	0	0	0	0	0	0	0	0	0	0	0	0	0	0	0	0	0	0	0	0	0	0	0.000	0.000	0.000	0.000	0.000	0.000	0.000	0.000	0.000	0.000	0.000	0.000	0.000	0.000	282	1076	108	92	92	0.000	0.000	34	74	0	0	32	60	0	0	100	1	
1	3	6	03: L-19   LM00001218	lmo1039	2583	6448	100	124	112	38	48	48	5	85	82	0	100	85	33	20	21	10	85	81	0	0	0	0	0	0	0	0	0	0	0	0	0	0	0	0	0	0	0	0	0	0	0	0	0	0	0.000	0.000	0.000	0.000	0.000	0.000	0.000	0.000	0.000	0.000	0.000	0.000	0.000	0.000	282	1076	156	129	129	0.000	0.000	76	80	0	0	64	65	0	0	100	1	
1	4	6	03: L-22   LM00002392	lmo1042	2833	6448	100	104	98	30	47	49	12	82	74	0	105	89	45	20	22	14	76	74	0	0	0	0	0	0	0	0	0	0	0	0	0	0	0	0	0	0	0	0	0	0	0	0	0	0	0.000	0.000	0.000	0.000	0.000	0.000	0.000	0.000	0.000	0.000	0.000	0.000	0.000	0.000	282	1076	142	120	120	0.000	0.000	57	85	0	0	51	69	0	0	100	1	
1	5	6	03: P-01   LM00002444	lmo1117	3083	6448	100	49	49	4	47	48	8	8	0	0	80	70	32	21	22	12	73	71	0	0	0	0	0	0	0	0	0	0	0	0	0	0	0	0	0	0	0	0	0	0	0	0	0	0	0.000	0.000	0.000	0.000	0.000	0.000	0.000	0.000	0.000	0.000	0.000	0.000	0.000	0.000	282	1076	61	51	51	0.000	0.000	2	59	0	0	2	49	0	0	100	1	
1	6	6	03: P-04   LM00002447	lmo1120	3333	6448	100	51	52	5	47	48	6	44	10	0	81	64	29	22	24	9	72	65	0	0	0	0	0	0	0	0	0	0	0	0	0	0	0	0	0	0	0	0	0	0	0	0	0	0	0.000	0.000	0.000	0.000	0.000	0.000	0.000	0.000	0.000	0.000	0.000	0.000	0.000	0.000	282	1076	63	47	47	0.000	0.000	4	59	0	0	5	42	0	0	100	1	
1	7	6	03: P-07   LM00000323	lmo1123	3583	6448	100	49	49	6	46	47	5	32	12	0	70	62	35	24	25	5	66	58	0	0	0	0	0	0	0	0	0	0	0	0	0	0	0	0	0	0	0	0	0	0	0	0	0	0	0.000	0.000	0.000	0.000	0.000	0.000	0.000	0.000	0.000	0.000	0.000	0.000	0.000	0.000	282	1076	49	41	41	0.000	0.000	3	46	0	0	3	38	0	0	100	1	
1	8	6	03: P-10   LM00000325	lmo1126	3833	6448	100	90	87	33	47	48	5	75	69	0	91	98	65	26	28	8	74	68	0	0	0	0	0	0	0	0	0	0	0	0	0	0	0	0	0	0	0	0	0	0	0	0	0	0	0.000	0.000	0.000	0.000	0.000	0.000	0.000	0.000	0.000	0.000	0.000	0.000	0.000	0.000	282	1076	108	112	112	0.000	0.000	43	65	0	0	40	72	0	0	100	1	
1	9	6	03: P-13   LM00000328	lmo1129	4083	6448	100	54	56	8	46	47	6	73	38	0	82	66	32	21	22	7	70	67	0	0	0	0	0	0	0	0	0	0	0	0	0	0	0	0	0	0	0	0	0	0	0	0	0	0	0.000	0.000	0.000	0.000	0.000	0.000	0.000	0.000	0.000	0.000	0.000	0.000	0.000	0.000	282	1076	69	55	55	0.000	0.000	8	61	0	0	10	45	0	0	100	1	
1	10	6	03: P-16   LM00000331	lmo1132	4333	6448	100	52	53	7	46	47	5	57	28	0	75	61	31	20	20	5	72	66	0	0	0	0	0	0	0	0	0	0	0	0	0	0	0	0	0	0	0	0	0	0	0	0	0	0	0.000	0.000	0.000	0.000	0.000	0.000	0.000	0.000	0.000	0.000	0.000	0.000	0.000	0.000	282	1076	61	48	48	0.000	0.000	6	55	0	0	7	41	0	0	100	1	
1	11	6	03: P-19   LM00002452	lmo1135	4583	6448	100	52	60	47	47	47	5	43	24	0	80	84	108	20	21	6	80	76	0	0	0	0	0	0	0	0	0	0	0	0	0	0	0	0	0	0	0	0	0	0	0	0	0	0	0.000	0.000	0.000	0.000	0.000	0.000	0.000	0.000	0.000	0.000	0.000	0.000	0.000	0.000	282	1076	65	77	77	0.000	0.000	5	60	0	0	13	64	0	0	100	1	
1	12	6	03: P-22   LM00000333	lmo1138	4833	6448	100	163	133	66	48	51	13	70	64	0	389	271	190	24	34	31	67	63	0	0	0	0	0	0	0	0	0	0	0	0	0	0	0	0	0	0	0	0	0	0	0	0	0	0	0.000	0.000	0.000	0.000	0.000	0.000	0.000	0.000	0.000	0.000	0.000	0.000	0.000	0.000	282	1076	480	332	332	0.000	0.000	115	365	0	0	85	247	0	0	100	1	
1	13	6	04: D-01   LM00002467	lmo1209	5083	6448	100	79	77	24	47	47	6	76	68	0	114	95	56	19	20	7	75	68	0	0	0	0	0	0	0	0	0	0	0	0	0	0	0	0	0	0	0	0	0	0	0	0	0	0	0.000	0.000	0.000	0.000	0.000	0.000	0.000	0.000	0.000	0.000	0.000	0.000	0.000	0.000	282	1076	127	106	106	0.000	0.000	32	95	0	0	30	76	0	0	100	1	
1	14	6	04: D-04   LM00002468	lmo1212	5333	6448	100	50	50	5	46	47	8	16	2	0	76	57	31	18	20	11	63	60	0	0	0	0	0	0	0	0	0	0	0	0	0	0	0	0	0	0	0	0	0	0	0	0	0	0	0.000	0.000	0.000	0.000	0.000	0.000	0.000	0.000	0.000	0.000	0.000	0.000	0.000	0.000	282	1076	62	43	43	0.000	0.000	4	58	0	0	4	39	0	0	100	1	
1	15	6	04: D-07   LM00001275	lmo1215	5583	6448	100	61	60	16	46	47	6	62	57	0	76	59	35	18	19	8	62	59	0	0	0	0	0	0	0	0	0	0	0	0	0	0	0	0	0	0	0	0	0	0	0	0	0	0	0.000	0.000	0.000	0.000	0.000	0.000	0.000	0.000	0.000	0.000	0.000	0.000	0.000	0.000	282	1076	73	55	55	0.000	0.000	15	58	0	0	14	41	0	0	100	1	
1	16	6	04: D-10   LM00001277	lmo1218	5833	6448	100	401	348	217	47	51	65	72	69	0	369	308	214	18	23	59	71	68	0	0	0	0	0	0	0	0	0	0	0	0	0	0	0	0	0	0	0	0	0	0	0	0	0	0	0.000	0.000	0.000	0.000	0.000	0.000	0.000	0.000	0.000	0.000	0.000	0.000	0.000	0.000	282	1076	705	591	591	0.000	0.000	354	351	0	0	301	290	0	0	100	1	
1	17	6	04: D-13   LM00000352	lmo1221	6083	6448	100	90	86	31	46	46	5	73	67	0	142	111	78	18	19	4	72	66	0	0	0	0	0	0	0	0	0	0	0	0	0	0	0	0	0	0	0	0	0	0	0	0	0	0	0.000	0.000	0.000	0.000	0.000	0.000	0.000	0.000	0.000	0.000	0.000	0.000	0.000	0.000	282	1076	168	133	133	0.000	0.000	44	124	0	0	40	93	0	0	100	1	
1	1	7	04: D-16   LM00001279	lmo1224	2083	6698	100	86	87	22	46	48	10	94	77	0	124	122	33	19	22	15	98	96	0	0	0	0	0	0	0	0	0	0	0	0	0	0	0	0	0	0	0	0	0	0	0	0	0	0	0.000	0.000	0.000	0.000	0.000	0.000	0.000	0.000	0.000	0.000	0.000	0.000	0.000	0.000	282	1076	145	144	144	0.000	0.000	40	105	0	0	41	103	0	0	100	1	
1	2	7	04: D-19   LM00001281	lmo1227	2333	6698	100	59	61	9	47	48	5	79	63	0	82	69	26	19	19	4	89	84	0	0	0	0	0	0	0	0	0	0	0	0	0	0	0	0	0	0	0	0	0	0	0	0	0	0	0.000	0.000	0.000	0.000	0.000	0.000	0.000	0.000	0.000	0.000	0.000	0.000	0.000	0.000	282	1076	75	64	64	0.000	0.000	12	63	0	0	14	50	0	0	100	1	
1	3	7	04: D-22   LM00000354	lmo1230	2583	6698	100	108	104	25	48	49	7	94	90	0	89	83	24	20	22	13	90	86	0	0	0	0	0	0	0	0	0	0	0	0	0	0	0	0	0	0	0	0	0	0	0	0	0	0	0.000	0.000	0.000	0.000	0.000	0.000	0.000	0.000	0.000	0.000	0.000	0.000	0.000	0.000	282	1076	129	119	119	0.000	0.000	60	69	0	0	56	63	0	0	100	1	
1	4	7	04: H-01   LM00000373	lmo1305	2833	6698	100	407	336	177	48	48	5	90	88	0	271	221	124	20	21	5	86	81	0	0	0	0	0	0	0	0	0	0	0	0	0	0	0	0	0	0	0	0	0	0	0	0	0	0	0.000	0.000	0.000	0.000	0.000	0.000	0.000	0.000	0.000	0.000	0.000	0.000	0.000	0.000	282	1076	610	489	489	0.000	0.000	359	251	0	0	288	201	0	0	100	1	
1	5	7	04: H-04   LM00002491	lmo1308	3083	6698	100	139	124	62	47	47	5	75	69	0	139	110	71	21	22	12	66	65	0	0	0	0	0	0	0	0	0	0	0	0	0	0	0	0	0	0	0	0	0	0	0	0	0	0	0.000	0.000	0.000	0.000	0.000	0.000	0.000	0.000	0.000	0.000	0.000	0.000	0.000	0.000	282	1076	210	166	166	0.000	0.000	92	118	0	0	77	89	0	0	100	1	
1	6	7	04: H-07   LM00002493	lmo1311	3333	6698	100	63	62	13	48	50	9	63	38	0	88	74	36	21	24	22	70	66	0	0	0	0	0	0	0	0	0	0	0	0	0	0	0	0	0	0	0	0	0	0	0	0	0	0	0.000	0.000	0.000	0.000	0.000	0.000	0.000	0.000	0.000	0.000	0.000	0.000	0.000	0.000	282	1076	82	67	67	0.000	0.000	15	67	0	0	14	53	0	0	100	1	
1	7	7	04: H-10   LM00000375	lmo1314	3583	6698	100	340	287	133	47	48	5	93	88	0	280	252	133	24	25	10	89	84	0	0	0	0	0	0	0	0	0	0	0	0	0	0	0	0	0	0	0	0	0	0	0	0	0	0	0.000	0.000	0.000	0.000	0.000	0.000	0.000	0.000	0.000	0.000	0.000	0.000	0.000	0.000	282	1076	549	468	468	0.000	0.000	293	256	0	0	240	228	0	0	100	1	
1	8	7	04: H-13   LM00000378	lmo1317	3833	6698	100	304	239	130	48	48	6	82	75	0	246	208	127	24	27	14	82	76	0	0	0	0	0	0	0	0	0	0	0	0	0	0	0	0	0	0	0	0	0	0	0	0	0	0	0.000	0.000	0.000	0.000	0.000	0.000	0.000	0.000	0.000	0.000	0.000	0.000	0.000	0.000	282	1076	478	375	375	0.000	0.000	256	222	0	0	191	184	0	0	100	1	
1	9	7	04: H-16   LM00001327	lmo1320	4083	6698	100	210	174	88	47	48	13	76	71	0	192	153	94	21	23	21	73	70	0	0	0	0	0	0	0	0	0	0	0	0	0	0	0	0	0	0	0	0	0	0	0	0	0	0	0.000	0.000	0.000	0.000	0.000	0.000	0.000	0.000	0.000	0.000	0.000	0.000	0.000	0.000	282	1076	334	259	259	0.000	0.000	163	171	0	0	127	132	0	0	100	1	
1	10	7	04: H-19   LM00001329	lmo1323	4333	6698	100	499	382	257	47	47	5	82	74	0	785	557	426	20	20	4	75	73	0	0	0	0	0	0	0	0	0	0	0	0	0	0	0	0	0	0	0	0	0	0	0	0	0	0	0.000	0.000	0.000	0.000	0.000	0.000	0.000	0.000	0.000	0.000	0.000	0.000	0.000	0.000	282	1076	1217	872	872	0.000	0.000	452	765	0	0	335	537	0	0	100	1	
1	11	7	04: H-22   LM00002495	lmo1326	4583	6698	100	480	398	263	49	53	18	71	70	0	559	620	465	21	35	43	68	67	0	0	0	0	0	0	0	0	0	0	0	0	0	0	0	0	0	0	0	0	0	0	0	0	0	0	0.000	0.000	0.000	0.000	0.000	0.000	0.000	0.000	0.000	0.000	0.000	0.000	0.000	0.000	282	1076	969	948	948	0.000	0.000	431	538	0	0	349	599	0	0	100	1	
1	12	7	04: L-01   LM00002511	lmo1401	4833	6698	100	181	154	86	49	59	28	62	61	0	403	263	201	26	63	105	57	56	0	0	0	0	0	0	0	0	0	0	0	0	0	0	0	0	0	0	0	0	0	0	0	0	0	0	0.000	0.000	0.000	0.000	0.000	0.000	0.000	0.000	0.000	0.000	0.000	0.000	0.000	0.000	282	1076	509	342	342	0.000	0.000	132	377	0	0	105	237	0	0	100	1	
1	13	7	04: L-04   LM00001376	lmo1404	5083	6698	100	122	110	46	47	47	5	75	73	0	119	95	55	19	19	4	74	72	0	0	0	0	0	0	0	0	0	0	0	0	0	0	0	0	0	0	0	0	0	0	0	0	0	0	0.000	0.000	0.000	0.000	0.000	0.000	0.000	0.000	0.000	0.000	0.000	0.000	0.000	0.000	282	1076	175	139	139	0.000	0.000	75	100	0	0	63	76	0	0	100	1	
1	14	7	04: L-07   LM00001377	lmo1407	5333	6698	100	301	233	164	47	47	6	67	65	0	465	338	288	18	19	6	65	63	0	0	0	0	0	0	0	0	0	0	0	0	0	0	0	0	0	0	0	0	0	0	0	0	0	0	0.000	0.000	0.000	0.000	0.000	0.000	0.000	0.000	0.000	0.000	0.000	0.000	0.000	0.000	282	1076	701	506	506	0.000	0.000	254	447	0	0	186	320	0	0	100	1	
1	15	7	04: L-10   LM00001380	lmo1410	5583	6698	100	49	50	5	47	47	6	34	1	0	64	48	25	18	19	6	66	61	0	0	0	0	0	0	0	0	0	0	0	0	0	0	0	0	0	0	0	0	0	0	0	0	0	0	0.000	0.000	0.000	0.000	0.000	0.000	0.000	0.000	0.000	0.000	0.000	0.000	0.000	0.000	282	1076	48	33	33	0.000	0.000	2	46	0	0	3	30	0	0	100	1	
1	16	7	04: L-13   LM00002513	lmo1413	5833	6698	100	52	53	7	46	47	7	47	18	0	66	54	31	18	20	12	59	54	0	0	0	0	0	0	0	0	0	0	0	0	0	0	0	0	0	0	0	0	0	0	0	0	0	0	0.000	0.000	0.000	0.000	0.000	0.000	0.000	0.000	0.000	0.000	0.000	0.000	0.000	0.000	282	1076	54	43	43	0.000	0.000	6	48	0	0	7	36	0	0	100	1	
1	17	7	04: L-16   LM00001384	lmo1416	6083	6698	100	63	66	20	46	47	5	69	56	0	49	50	32	18	19	8	55	55	0	0	0	0	0	0	0	0	0	0	0	0	0	0	0	0	0	0	0	0	0	0	0	0	0	0	0.000	0.000	0.000	0.000	0.000	0.000	0.000	0.000	0.000	0.000	0.000	0.000	0.000	0.000	282	1076	48	52	52	0.000	0.000	17	31	0	0	20	32	0	0	100	1	
1	1	8	04: L-19   LM00001387	lmo1419	2083	6948	100	61	63	16	47	48	9	66	40	0	89	74	32	19	21	8	80	78	0	0	0	0	0	0	0	0	0	0	0	0	0	0	0	0	0	0	0	0	0	0	0	0	0	0	0.000	0.000	0.000	0.000	0.000	0.000	0.000	0.000	0.000	0.000	0.000	0.000	0.000	0.000	282	1076	84	71	71	0.000	0.000	14	70	0	0	16	55	0	0	100	1	
1	2	8	04: L-22   LM00001390	lmo1422	2333	6948	100	629	573	301	47	47	4	96	93	0	189	160	75	19	19	4	94	87	0	0	0	0	0	0	0	0	0	0	0	0	0	0	0	0	0	0	0	0	0	0	0	0	0	0	0.000	0.000	0.000	0.000	0.000	0.000	0.000	0.000	0.000	0.000	0.000	0.000	0.000	0.000	282	1076	752	667	667	0.000	0.000	582	170	0	0	526	141	0	0	100	1	
1	3	8	04: P-01   LM00001430	lmo1497	2583	6948	100	59	59	10	47	49	23	10	0	0	91	80	30	21	26	41	76	17	0	0	0	0	0	0	0	0	0	0	0	0	0	0	0	0	0	0	0	0	0	0	0	0	0	0	0.000	0.000	0.000	0.000	0.000	0.000	0.000	0.000	0.000	0.000	0.000	0.000	0.000	0.000	282	1076	82	71	71	0.000	0.000	12	70	0	0	12	59	0	0	100	1	
1	4	8	04: P-04   LM00001432	lmo1500	2833	6948	100	53	53	5	47	47	5	63	28	0	80	69	25	20	21	4	88	82	0	0	0	0	0	0	0	0	0	0	0	0	0	0	0	0	0	0	0	0	0	0	0	0	0	0	0.000	0.000	0.000	0.000	0.000	0.000	0.000	0.000	0.000	0.000	0.000	0.000	0.000	0.000	282	1076	66	55	55	0.000	0.000	6	60	0	0	6	49	0	0	100	1	
1	5	8	04: P-07   LM00000417	lmo1503	3083	6948	100	538	429	226	47	49	9	89	85	0	553	451	269	20	22	13	82	80	0	0	0	0	0	0	0	0	0	0	0	0	0	0	0	0	0	0	0	0	0	0	0	0	0	0	0.000	0.000	0.000	0.000	0.000	0.000	0.000	0.000	0.000	0.000	0.000	0.000	0.000	0.000	282	1076	1024	813	813	0.000	0.000	491	533	0	0	382	431	0	0	100	1	
1	6	8	04: P-10   LM00001435	lmo1506	3333	6948	100	53	53	6	48	49	11	15	0	0	83	88	40	21	23	13	86	82	0	0	0	0	0	0	0	0	0	0	0	0	0	0	0	0	0	0	0	0	0	0	0	0	0	0	0.000	0.000	0.000	0.000	0.000	0.000	0.000	0.000	0.000	0.000	0.000	0.000	0.000	0.000	282	1076	67	72	72	0.000	0.000	5	62	0	0	5	67	0	0	100	1	
1	7	8	04: P-13   LM00001438	lmo1509	3583	6948	100	152	137	61	46	48	10	79	74	0	207	185	106	23	27	18	80	75	0	0	0	0	0	0	0	0	0	0	0	0	0	0	0	0	0	0	0	0	0	0	0	0	0	0	0.000	0.000	0.000	0.000	0.000	0.000	0.000	0.000	0.000	0.000	0.000	0.000	0.000	0.000	282	1076	290	253	253	0.000	0.000	106	184	0	0	91	162	0	0	100	1	
1	8	8	04: P-16   LM00001441	lmo1512	3833	6948	100	221	194	86	47	48	6	91	87	0	236	207	105	22	26	15	88	84	0	0	0	0	0	0	0	0	0	0	0	0	0	0	0	0	0	0	0	0	0	0	0	0	0	0	0.000	0.000	0.000	0.000	0.000	0.000	0.000	0.000	0.000	0.000	0.000	0.000	0.000	0.000	282	1076	388	332	332	0.000	0.000	174	214	0	0	147	185	0	0	100	1	
1	9	8	04: P-19   LM00001443	lmo1515	4083	6948	100	76	74	17	47	48	5	85	82	0	100	84	41	20	21	5	83	79	0	0	0	0	0	0	0	0	0	0	0	0	0	0	0	0	0	0	0	0	0	0	0	0	0	0	0.000	0.000	0.000	0.000	0.000	0.000	0.000	0.000	0.000	0.000	0.000	0.000	0.000	0.000	282	1076	109	91	91	0.000	0.000	29	80	0	0	27	64	0	0	100	1	
1	10	8	04: P-22   LM00000419	lmo1518	4333	6948	100	105	94	35	46	47	6	81	71	0	132	102	57	20	20	4	81	74	0	0	0	0	0	0	0	0	0	0	0	0	0	0	0	0	0	0	0	0	0	0	0	0	0	0	0.000	0.000	0.000	0.000	0.000	0.000	0.000	0.000	0.000	0.000	0.000	0.000	0.000	0.000	282	1076	171	130	130	0.000	0.000	59	112	0	0	48	82	0	0	100	1	
1	11	8	05: D-01   LM00002541	lmo1589	4583	6948	100	68	74	25	49	50	8	66	52	0	101	129	100	24	30	20	63	58	0	0	0	0	0	0	0	0	0	0	0	0	0	0	0	0	0	0	0	0	0	0	0	0	0	0	0.000	0.000	0.000	0.000	0.000	0.000	0.000	0.000	0.000	0.000	0.000	0.000	0.000	0.000	282	1076	96	130	130	0.000	0.000	19	77	0	0	25	105	0	0	100	1	
1	12	8	05: D-04   LM00001484	lmo1592	4833	6948	100	50	51	7	48	49	7	26	8	0	55	53	30	21	25	12	65	62	0	0	0	0	0	0	0	0	0	0	0	0	0	0	0	0	0	0	0	0	0	0	0	0	0	0	0.000	0.000	0.000	0.000	0.000	0.000	0.000	0.000	0.000	0.000	0.000	0.000	0.000	0.000	282	1076	36	35	35	0.000	0.000	2	34	0	0	3	32	0	0	100	1	
1	13	8	05: D-07   LM00001486	lmo1595	5083	6948	100	89	84	27	46	46	5	84	73	0	91	73	37	18	19	2	83	78	0	0	0	0	0	0	0	0	0	0	0	0	0	0	0	0	0	0	0	0	0	0	0	0	0	0	0.000	0.000	0.000	0.000	0.000	0.000	0.000	0.000	0.000	0.000	0.000	0.000	0.000	0.000	282	1076	116	93	93	0.000	0.000	43	73	0	0	38	55	0	0	100	1	
1	14	8	05: D-10   LM00000445	lmo1598	5333	6948	100	50	51	7	47	47	4	40	13	0	69	53	26	17	18	4	73	68	0	0	0	0	0	0	0	0	0	0	0	0	0	0	0	0	0	0	0	0	0	0	0	0	0	0	0.000	0.000	0.000	0.000	0.000	0.000	0.000	0.000	0.000	0.000	0.000	0.000	0.000	0.000	282	1076	55	40	40	0.000	0.000	3	52	0	0	4	36	0	0	100	1	
1	15	8	05: D-13   LM00000446	lmo1601	5583	6948	100	996	1110	1041	48	48	5	68	63	0	263	508	491	18	18	3	71	62	0	0	0	0	0	0	0	0	0	0	0	0	0	0	0	0	0	0	0	0	0	0	0	0	0	0	0.000	0.000	0.000	0.000	0.000	0.000	0.000	0.000	0.000	0.000	0.000	0.000	0.000	0.000	282	1076	1193	1552	1552	0.000	0.000	948	245	0	0	1062	490	0	0	100	1	
1	16	8	05: D-16   LM00001490	lmo1604	5833	6948	100	83	80	27	46	49	29	58	24	0	104	77	47	18	20	14	65	61	0	0	0	0	0	0	0	0	0	0	0	0	0	0	0	0	0	0	0	0	0	0	0	0	0	0	0.000	0.000	0.000	0.000	0.000	0.000	0.000	0.000	0.000	0.000	0.000	0.000	0.000	0.000	282	1076	123	93	93	0.000	0.000	37	86	0	0	34	59	0	0	100	1	
1	17	8	05: D-19   LM00002545	lmo1607	6083	6948	100	128	116	61	47	47	4	70	67	0	147	117	89	17	18	4	71	63	0	0	0	0	0	0	0	0	0	0	0	0	0	0	0	0	0	0	0	0	0	0	0	0	0	0	0.000	0.000	0.000	0.000	0.000	0.000	0.000	0.000	0.000	0.000	0.000	0.000	0.000	0.000	282	1076	211	169	169	0.000	0.000	81	130	0	0	69	100	0	0	100	1	
1	1	9	05: D-22   LM00002547	lmo1610	2083	7198	100	264	260	103	46	46	4	99	98	0	359	331	140	19	20	3	99	98	0	0	0	0	0	0	0	0	0	0	0	0	0	0	0	0	0	0	0	0	0	0	0	0	0	0	0.000	0.000	0.000	0.000	0.000	0.000	0.000	0.000	0.000	0.000	0.000	0.000	0.000	0.000	282	1076	558	526	526	0.000	0.000	218	340	0	0	214	312	0	0	100	1	
1	2	9	05: H-01   LM00001539	lmo1685	2333	7198	100	194	173	74	47	48	5	87	83	0	178	154	78	20	21	8	85	83	0	0	0	0	0	0	0	0	0	0	0	0	0	0	0	0	0	0	0	0	0	0	0	0	0	0	0.000	0.000	0.000	0.000	0.000	0.000	0.000	0.000	0.000	0.000	0.000	0.000	0.000	0.000	282	1076	305	260	260	0.000	0.000	147	158	0	0	126	134	0	0	100	1	
1	3	9	05: H-04   LM00001541	lmo1688	2583	7198	100	235	213	80	48	48	5	95	94	0	159	140	55	21	21	3	92	90	0	0	0	0	0	0	0	0	0	0	0	0	0	0	0	0	0	0	0	0	0	0	0	0	0	0	0.000	0.000	0.000	0.000	0.000	0.000	0.000	0.000	0.000	0.000	0.000	0.000	0.000	0.000	282	1076	325	284	284	0.000	0.000	187	138	0	0	165	119	0	0	100	1	
1	4	9	05: H-07   LM00001544	lmo1691	2833	7198	100	146	131	45	46	47	5	93	87	0	143	119	55	20	21	8	82	79	0	0	0	0	0	0	0	0	0	0	0	0	0	0	0	0	0	0	0	0	0	0	0	0	0	0	0.000	0.000	0.000	0.000	0.000	0.000	0.000	0.000	0.000	0.000	0.000	0.000	0.000	0.000	282	1076	223	184	184	0.000	0.000	100	123	0	0	85	99	0	0	100	1	
1	5	9	05: H-10   LM00000459	lmo1694	3083	7198	100	399	324	172	47	48	5	94	88	0	277	222	123	20	21	5	89	82	0	0	0	0	0	0	0	0	0	0	0	0	0	0	0	0	0	0	0	0	0	0	0	0	0	0	0.000	0.000	0.000	0.000	0.000	0.000	0.000	0.000	0.000	0.000	0.000	0.000	0.000	0.000	282	1076	609	479	479	0.000	0.000	352	257	0	0	277	202	0	0	100	1	
1	6	9	05: H-13   LM00002566	lmo1697	3333	7198	100	93	89	28	47	47	6	80	77	0	94	82	39	21	22	7	79	76	0	0	0	0	0	0	0	0	0	0	0	0	0	0	0	0	0	0	0	0	0	0	0	0	0	0	0.000	0.000	0.000	0.000	0.000	0.000	0.000	0.000	0.000	0.000	0.000	0.000	0.000	0.000	282	1076	119	103	103	0.000	0.000	46	73	0	0	42	61	0	0	100	1	
1	7	9	05: H-16   LM00000461	lmo1700	3583	7198	100	100	92	29	46	47	6	83	77	0	121	119	63	22	24	7	90	82	0	0	0	0	0	0	0	0	0	0	0	0	0	0	0	0	0	0	0	0	0	0	0	0	0	0	0.000	0.000	0.000	0.000	0.000	0.000	0.000	0.000	0.000	0.000	0.000	0.000	0.000	0.000	282	1076	153	143	143	0.000	0.000	54	99	0	0	46	97	0	0	100	1	
1	8	9	05: H-19   LM00000462	lmo1703	3833	7198	100	285	242	133	47	49	10	82	77	0	255	210	117	22	26	17	86	80	0	0	0	0	0	0	0	0	0	0	0	0	0	0	0	0	0	0	0	0	0	0	0	0	0	0	0.000	0.000	0.000	0.000	0.000	0.000	0.000	0.000	0.000	0.000	0.000	0.000	0.000	0.000	282	1076	471	383	383	0.000	0.000	238	233	0	0	195	188	0	0	100	1	
1	9	9	05: H-22   LM00001552	lmo1706	4083	7198	100	223	190	92	47	47	5	85	80	0	173	152	84	21	22	4	86	80	0	0	0	0	0	0	0	0	0	0	0	0	0	0	0	0	0	0	0	0	0	0	0	0	0	0	0.000	0.000	0.000	0.000	0.000	0.000	0.000	0.000	0.000	0.000	0.000	0.000	0.000	0.000	282	1076	328	274	274	0.000	0.000	176	152	0	0	143	131	0	0	100	1	
1	10	9	05: L-01   LM00002580	lmo1781	4333	7198	100	60	62	12	47	48	8	66	42	0	96	84	48	21	23	9	74	70	0	0	0	0	0	0	0	0	0	0	0	0	0	0	0	0	0	0	0	0	0	0	0	0	0	0	0.000	0.000	0.000	0.000	0.000	0.000	0.000	0.000	0.000	0.000	0.000	0.000	0.000	0.000	282	1076	88	78	78	0.000	0.000	13	75	0	0	15	63	0	0	100	1	
1	11	9	05: L-04   LM00001597	lmo1784	4583	7198	100	1229	1245	985	47	47	5	85	82	0	3375	3180	2590	25	28	9	84	77	0	0	0	0	0	0	0	0	0	0	0	0	0	0	0	0	0	0	0	0	0	0	0	0	0	0	0.000	0.000	0.000	0.000	0.000	0.000	0.000	0.000	0.000	0.000	0.000	0.000	0.000	0.000	282	1076	4532	4353	4353	0.000	0.000	1182	3350	0	0	1198	3155	0	0	100	1	
1	12	9	05: L-07   LM00000485	lmo1787	4833	7198	100	830	592	490	48	48	7	76	69	0	1186	898	832	20	21	8	67	64	0	0	0	0	0	0	0	0	0	0	0	0	0	0	0	0	0	0	0	0	0	0	0	0	0	0	0.000	0.000	0.000	0.000	0.000	0.000	0.000	0.000	0.000	0.000	0.000	0.000	0.000	0.000	282	1076	1948	1422	1422	0.000	0.000	782	1166	0	0	544	878	0	0	100	1	
1	13	9	05: L-10   LM00002582	lmo1790	5083	7198	100	117	106	49	46	47	6	75	68	0	85	68	39	19	20	8	67	63	0	0	0	0	0	0	0	0	0	0	0	0	0	0	0	0	0	0	0	0	0	0	0	0	0	0	0.000	0.000	0.000	0.000	0.000	0.000	0.000	0.000	0.000	0.000	0.000	0.000	0.000	0.000	282	1076	137	109	109	0.000	0.000	71	66	0	0	60	49	0	0	100	1	
1	14	9	05: L-13   LM00001602	lmo1793	5333	7198	100	242	186	120	47	47	5	71	65	0	162	116	86	17	18	6	65	61	0	0	0	0	0	0	0	0	0	0	0	0	0	0	0	0	0	0	0	0	0	0	0	0	0	0	0.000	0.000	0.000	0.000	0.000	0.000	0.000	0.000	0.000	0.000	0.000	0.000	0.000	0.000	282	1076	340	238	238	0.000	0.000	195	145	0	0	139	99	0	0	100	1	
1	15	9	05: L-16   LM00000486	lmo1796	5583	7198	100	576	445	350	47	48	6	73	65	0	1137	797	721	18	19	8	62	61	0	0	0	0	0	0	0	0	0	0	0	0	0	0	0	0	0	0	0	0	0	0	0	0	0	0	0.000	0.000	0.000	0.000	0.000	0.000	0.000	0.000	0.000	0.000	0.000	0.000	0.000	0.000	282	1076	1648	1177	1177	0.000	0.000	529	1119	0	0	398	779	0	0	100	1	
1	16	9	05: L-19   LM00001606	lmo1799	5833	7198	100	54	55	10	46	47	6	62	26	0	66	51	27	18	19	9	63	60	0	0	0	0	0	0	0	0	0	0	0	0	0	0	0	0	0	0	0	0	0	0	0	0	0	0	0.000	0.000	0.000	0.000	0.000	0.000	0.000	0.000	0.000	0.000	0.000	0.000	0.000	0.000	282	1076	56	42	42	0.000	0.000	8	48	0	0	9	33	0	0	100	1	
1	17	9	05: L-22   LM00001608	lmo1802	6083	7198	100	87	82	32	46	47	9	66	62	0	106	81	52	18	19	12	66	61	0	0	0	0	0	0	0	0	0	0	0	0	0	0	0	0	0	0	0	0	0	0	0	0	0	0	0.000	0.000	0.000	0.000	0.000	0.000	0.000	0.000	0.000	0.000	0.000	0.000	0.000	0.000	282	1076	129	99	99	0.000	0.000	41	88	0	0	36	63	0	0	100	1	
1	1	10	05: P-01   LM00000504	lmo1877	2083	7448	100	428	384	162	46	47	5	98	95	0	155	141	54	20	21	5	96	90	0	0	0	0	0	0	0	0	0	0	0	0	0	0	0	0	0	0	0	0	0	0	0	0	0	0	0.000	0.000	0.000	0.000	0.000	0.000	0.000	0.000	0.000	0.000	0.000	0.000	0.000	0.000	282	1076	517	459	459	0.000	0.000	382	135	0	0	338	121	0	0	100	1	
1	2	10	05: P-04   LM00001659	lmo1880	2333	7448	100	76	75	14	48	48	6	87	79	0	115	101	38	19	21	5	91	87	0	0	0	0	0	0	0	0	0	0	0	0	0	0	0	0	0	0	0	0	0	0	0	0	0	0	0.000	0.000	0.000	0.000	0.000	0.000	0.000	0.000	0.000	0.000	0.000	0.000	0.000	0.000	282	1076	124	109	109	0.000	0.000	28	96	0	0	27	82	0	0	100	1	
1	3	10	05: P-07   LM00000505	lmo1883	2583	7448	100	186	160	66	47	48	5	94	88	0	116	96	41	20	21	7	85	80	0	0	0	0	0	0	0	0	0	0	0	0	0	0	0	0	0	0	0	0	0	0	0	0	0	0	0.000	0.000	0.000	0.000	0.000	0.000	0.000	0.000	0.000	0.000	0.000	0.000	0.000	0.000	282	1076	235	189	189	0.000	0.000	139	96	0	0	113	76	0	0	100	1	
1	4	10	05: P-10   LM00001663	lmo1886	2833	7448	100	381	309	159	48	49	10	85	81	0	233	182	103	20	23	19	76	74	0	0	0	0	0	0	0	0	0	0	0	0	0	0	0	0	0	0	0	0	0	0	0	0	0	0	0.000	0.000	0.000	0.000	0.000	0.000	0.000	0.000	0.000	0.000	0.000	0.000	0.000	0.000	282	1076	546	423	423	0.000	0.000	333	213	0	0	261	162	0	0	100	1	
1	5	10	05: P-13   LM00002592	lmo1889	3083	7448	100	141	135	47	47	48	6	95	88	0	115	105	43	20	21	9	89	84	0	0	0	0	0	0	0	0	0	0	0	0	0	0	0	0	0	0	0	0	0	0	0	0	0	0	0.000	0.000	0.000	0.000	0.000	0.000	0.000	0.000	0.000	0.000	0.000	0.000	0.000	0.000	282	1076	189	173	173	0.000	0.000	94	95	0	0	88	85	0	0	100	1	
1	6	10	05: P-16   LM00000507	lmo1892	3333	7448	100	159	147	49	46	47	5	95	89	0	169	156	68	20	21	4	95	92	0	0	0	0	0	0	0	0	0	0	0	0	0	0	0	0	0	0	0	0	0	0	0	0	0	0	0.000	0.000	0.000	0.000	0.000	0.000	0.000	0.000	0.000	0.000	0.000	0.000	0.000	0.000	282	1076	262	237	237	0.000	0.000	113	149	0	0	101	136	0	0	100	1	
1	7	10	05: P-19   LM00002595	lmo1895	3583	7448	100	119	111	37	46	47	6	91	83	0	151	144	69	22	24	13	91	84	0	0	0	0	0	0	0	0	0	0	0	0	0	0	0	0	0	0	0	0	0	0	0	0	0	0	0.000	0.000	0.000	0.000	0.000	0.000	0.000	0.000	0.000	0.000	0.000	0.000	0.000	0.000	282	1076	202	187	187	0.000	0.000	73	129	0	0	65	122	0	0	100	1	
1	8	10	05: P-22   LM00000510	lmo1898	3833	7448	100	145	132	54	47	47	5	87	82	0	172	170	92	22	24	10	89	85	0	0	0	0	0	0	0	0	0	0	0	0	0	0	0	0	0	0	0	0	0	0	0	0	0	0	0.000	0.000	0.000	0.000	0.000	0.000	0.000	0.000	0.000	0.000	0.000	0.000	0.000	0.000	282	1076	248	233	233	0.000	0.000	98	150	0	0	85	148	0	0	100	1	
1	9	10	06: D-01   LM00002609	lmo1969	4083	7448	100	55	55	9	47	48	12	25	5	0	84	83	33	21	24	30	79	59	0	0	0	0	0	0	0	0	0	0	0	0	0	0	0	0	0	0	0	0	0	0	0	0	0	0	0.000	0.000	0.000	0.000	0.000	0.000	0.000	0.000	0.000	0.000	0.000	0.000	0.000	0.000	282	1076	71	70	70	0.000	0.000	8	63	0	0	8	62	0	0	100	1	
1	10	10	06: D-04   LM00002612	lmo1972	4333	7448	100	96	97	29	47	48	5	90	84	0	159	171	99	24	28	12	85	79	0	0	0	0	0	0	0	0	0	0	0	0	0	0	0	0	0	0	0	0	0	0	0	0	0	0	0.000	0.000	0.000	0.000	0.000	0.000	0.000	0.000	0.000	0.000	0.000	0.000	0.000	0.000	282	1076	184	197	197	0.000	0.000	49	135	0	0	50	147	0	0	100	1	
1	11	10	06: D-07   LM00000528	lmo1975	4583	7448	100	164	135	58	48	50	17	73	70	0	457	315	203	23	33	54	70	67	0	0	0	0	0	0	0	0	0	0	0	0	0	0	0	0	0	0	0	0	0	0	0	0	0	0	0.000	0.000	0.000	0.000	0.000	0.000	0.000	0.000	0.000	0.000	0.000	0.000	0.000	0.000	282	1076	550	379	379	0.000	0.000	116	434	0	0	87	292	0	0	100	1	
1	12	10	06: D-10   LM00000531	lmo1978	4833	7448	100	250	208	117	47	47	5	80	75	0	158	134	85	19	20	11	73	68	0	0	0	0	0	0	0	0	0	0	0	0	0	0	0	0	0	0	0	0	0	0	0	0	0	0	0.000	0.000	0.000	0.000	0.000	0.000	0.000	0.000	0.000	0.000	0.000	0.000	0.000	0.000	282	1076	342	276	276	0.000	0.000	203	139	0	0	161	115	0	0	100	1	
1	13	10	06: D-13   LM00002615	lmo1981	5083	7448	100	54	55	9	46	46	4	68	48	0	74	60	29	18	19	2	84	76	0	0	0	0	0	0	0	0	0	0	0	0	0	0	0	0	0	0	0	0	0	0	0	0	0	0	0.000	0.000	0.000	0.000	0.000	0.000	0.000	0.000	0.000	0.000	0.000	0.000	0.000	0.000	282	1076	64	51	51	0.000	0.000	8	56	0	0	9	42	0	0	100	1	
1	14	10	06: D-16   LM00001709	lmo1984	5333	7448	100	72	69	19	47	48	6	70	62	0	73	61	31	18	19	8	70	68	0	0	0	0	0	0	0	0	0	0	0	0	0	0	0	0	0	0	0	0	0	0	0	0	0	0	0.000	0.000	0.000	0.000	0.000	0.000	0.000	0.000	0.000	0.000	0.000	0.000	0.000	0.000	282	1076	80	65	65	0.000	0.000	25	55	0	0	22	43	0	0	100	1	
1	15	10	06: D-19   LM00000533	lmo1987	5583	7448	100	52	53	9	46	47	5	52	28	0	65	52	29	18	18	3	71	67	0	0	0	0	0	0	0	0	0	0	0	0	0	0	0	0	0	0	0	0	0	0	0	0	0	0	0.000	0.000	0.000	0.000	0.000	0.000	0.000	0.000	0.000	0.000	0.000	0.000	0.000	0.000	282	1076	53	41	41	0.000	0.000	6	47	0	0	7	34	0	0	100	1	
1	16	10	06: D-22   LM00001714	lmo1990	5833	7448	100	57	59	15	46	47	7	57	46	0	28	44	26	17	19	11	49	48	0	0	0	0	0	0	0	0	0	0	0	0	0	0	0	0	0	0	0	0	0	0	0	0	0	0	0.000	0.000	0.000	0.000	0.000	0.000	0.000	0.000	0.000	0.000	0.000	0.000	0.000	0.000	282	1076	22	40	40	0.000	0.000	11	11	0	0	13	27	0	0	100	1	
1	17	10	06: H-01   LM00001760	lmo2065	6083	7448	100	72	71	23	46	46	5	68	65	0	58	46	26	17	18	4	64	57	0	0	0	0	0	0	0	0	0	0	0	0	0	0	0	0	0	0	0	0	0	0	0	0	0	0	0.000	0.000	0.000	0.000	0.000	0.000	0.000	0.000	0.000	0.000	0.000	0.000	0.000	0.000	282	1076	67	54	54	0.000	0.000	26	41	0	0	25	29	0	0	100	1	
1	1	11	06: H-04   LM00000552	lmo2068	2083	7698	100	1140	963	424	46	46	5	100	100	0	656	560	250	19	20	4	97	96	0	0	0	0	0	0	0	0	0	0	0	0	0	0	0	0	0	0	0	0	0	0	0	0	0	0	0.000	0.000	0.000	0.000	0.000	0.000	0.000	0.000	0.000	0.000	0.000	0.000	0.000	0.000	282	1076	1731	1458	1458	0.000	0.000	1094	637	0	0	917	541	0	0	100	1	
1	2	11	06: H-07   LM00002627	lmo2071	2333	7698	100	83	80	20	48	48	5	87	78	0	91	79	33	19	20	6	83	80	0	0	0	0	0	0	0	0	0	0	0	0	0	0	0	0	0	0	0	0	0	0	0	0	0	0	0.000	0.000	0.000	0.000	0.000	0.000	0.000	0.000	0.000	0.000	0.000	0.000	0.000	0.000	282	1076	107	92	92	0.000	0.000	35	72	0	0	32	60	0	0	100	1	
1	3	11	06: H-10   LM00001763	lmo2074	2583	7698	100	109	107	31	47	47	5	95	90	0	141	127	53	19	20	6	90	87	0	0	0	0	0	0	0	0	0	0	0	0	0	0	0	0	0	0	0	0	0	0	0	0	0	0	0.000	0.000	0.000	0.000	0.000	0.000	0.000	0.000	0.000	0.000	0.000	0.000	0.000	0.000	282	1076	184	168	168	0.000	0.000	62	122	0	0	60	108	0	0	100	1	
1	4	11	06: H-13   LM00002628	lmo2077	2833	7698	100	176	162	56	47	48	6	94	90	0	138	126	50	19	20	6	90	88	0	0	0	0	0	0	0	0	0	0	0	0	0	0	0	0	0	0	0	0	0	0	0	0	0	0	0.000	0.000	0.000	0.000	0.000	0.000	0.000	0.000	0.000	0.000	0.000	0.000	0.000	0.000	282	1076	248	222	222	0.000	0.000	129	119	0	0	115	107	0	0	100	1	
1	5	11	06: H-16   LM00002629	lmo2080	3083	7698	100	82	81	21	47	48	8	85	80	0	110	97	38	19	21	17	85	80	0	0	0	0	0	0	0	0	0	0	0	0	0	0	0	0	0	0	0	0	0	0	0	0	0	0	0.000	0.000	0.000	0.000	0.000	0.000	0.000	0.000	0.000	0.000	0.000	0.000	0.000	0.000	282	1076	126	112	112	0.000	0.000	35	91	0	0	34	78	0	0	100	1	
1	6	11	06: H-19   LM00001769	lmo2083	3333	7698	100	91	88	25	47	47	4	92	89	0	85	85	35	20	20	5	93	85	0	0	0	0	0	0	0	0	0	0	0	0	0	0	0	0	0	0	0	0	0	0	0	0	0	0	0.000	0.000	0.000	0.000	0.000	0.000	0.000	0.000	0.000	0.000	0.000	0.000	0.000	0.000	282	1076	109	106	106	0.000	0.000	44	65	0	0	41	65	0	0	100	1	
1	7	11	06: H-22   LM00002632	lmo2086	3583	7698	100	59	60	9	47	48	5	77	58	0	98	107	60	22	25	8	92	88	0	0	0	0	0	0	0	0	0	0	0	0	0	0	0	0	0	0	0	0	0	0	0	0	0	0	0.000	0.000	0.000	0.000	0.000	0.000	0.000	0.000	0.000	0.000	0.000	0.000	0.000	0.000	282	1076	88	98	98	0.000	0.000	12	76	0	0	13	85	0	0	100	1	
1	8	11	06: L-01   LM00001807	lmo2161	3833	7698	100	57	57	9	47	48	5	72	52	0	93	100	60	23	25	10	85	75	0	0	0	0	0	0	0	0	0	0	0	0	0	0	0	0	0	0	0	0	0	0	0	0	0	0	0.000	0.000	0.000	0.000	0.000	0.000	0.000	0.000	0.000	0.000	0.000	0.000	0.000	0.000	282	1076	80	87	87	0.000	0.000	10	70	0	0	10	77	0	0	100	1	
1	9	11	06: L-04   LM00001809	lmo2164	4083	7698	100	53	53	7	47	47	5	58	23	0	77	72	34	21	22	4	90	82	0	0	0	0	0	0	0	0	0	0	0	0	0	0	0	0	0	0	0	0	0	0	0	0	0	0	0.000	0.000	0.000	0.000	0.000	0.000	0.000	0.000	0.000	0.000	0.000	0.000	0.000	0.000	282	1076	62	57	57	0.000	0.000	6	56	0	0	6	51	0	0	100	1	
1	10	11	06: L-07   LM00002644	lmo2167	4333	7698	100	186	155	75	48	48	7	78	73	0	426	302	191	26	30	15	79	72	0	0	0	0	0	0	0	0	0	0	0	0	0	0	0	0	0	0	0	0	0	0	0	0	0	0	0.000	0.000	0.000	0.000	0.000	0.000	0.000	0.000	0.000	0.000	0.000	0.000	0.000	0.000	282	1076	538	383	383	0.000	0.000	138	400	0	0	107	276	0	0	100	1	
1	11	11	06: L-10   LM00001813	lmo2170	4583	7698	100	53	54	9	46	47	5	65	37	0	75	73	49	21	22	6	72	70	0	0	0	0	0	0	0	0	0	0	0	0	0	0	0	0	0	0	0	0	0	0	0	0	0	0	0.000	0.000	0.000	0.000	0.000	0.000	0.000	0.000	0.000	0.000	0.000	0.000	0.000	0.000	282	1076	61	60	60	0.000	0.000	7	54	0	0	8	52	0	0	100	1	
1	12	11	06: L-13   LM00000584	lmo2173	4833	7698	100	267	212	118	46	47	5	84	77	0	143	117	73	19	20	5	74	70	0	0	0	0	0	0	0	0	0	0	0	0	0	0	0	0	0	0	0	0	0	0	0	0	0	0	0.000	0.000	0.000	0.000	0.000	0.000	0.000	0.000	0.000	0.000	0.000	0.000	0.000	0.000	282	1076	345	264	264	0.000	0.000	221	124	0	0	166	98	0	0	100	1	
1	13	11	06: L-16   LM00002645	lmo2176	5083	7698	100	70	68	15	47	48	6	77	69	0	80	66	29	18	20	17	74	69	0	0	0	0	0	0	0	0	0	0	0	0	0	0	0	0	0	0	0	0	0	0	0	0	0	0	0.000	0.000	0.000	0.000	0.000	0.000	0.000	0.000	0.000	0.000	0.000	0.000	0.000	0.000	282	1076	85	69	69	0.000	0.000	23	62	0	0	21	48	0	0	100	1	
1	14	11	06: L-19   LM00000586	lmo2179	5333	7698	100	49	49	5	47	47	5	23	6	0	77	60	29	18	18	6	73	69	0	0	0	0	0	0	0	0	0	0	0	0	0	0	0	0	0	0	0	0	0	0	0	0	0	0	0.000	0.000	0.000	0.000	0.000	0.000	0.000	0.000	0.000	0.000	0.000	0.000	0.000	0.000	282	1076	61	44	44	0.000	0.000	2	59	0	0	2	42	0	0	100	1	
1	15	11	06: L-22   LM00001817	lmo2182	5583	7698	100	50	52	11	46	47	6	40	16	0	65	54	35	18	18	5	66	60	0	0	0	0	0	0	0	0	0	0	0	0	0	0	0	0	0	0	0	0	0	0	0	0	0	0	0.000	0.000	0.000	0.000	0.000	0.000	0.000	0.000	0.000	0.000	0.000	0.000	0.000	0.000	282	1076	51	42	42	0.000	0.000	4	47	0	0	6	36	0	0	100	1	
1	16	11	06: P-01   LM00002664	lmo2257	5833	7698	100	199	185	99	46	47	6	87	78	0	596	525	373	18	19	5	80	77	0	0	0	0	0	0	0	0	0	0	0	0	0	0	0	0	0	0	0	0	0	0	0	0	0	0	0.000	0.000	0.000	0.000	0.000	0.000	0.000	0.000	0.000	0.000	0.000	0.000	0.000	0.000	282	1076	731	646	646	0.000	0.000	153	578	0	0	139	507	0	0	100	1	
1	17	11	06: P-04   LM00002667	lmo2260	6083	7698	100	52	53	10	45	46	5	55	31	0	37	45	27	18	19	6	57	52	0	0	0	0	0	0	0	0	0	0	0	0	0	0	0	0	0	0	0	0	0	0	0	0	0	0	0.000	0.000	0.000	0.000	0.000	0.000	0.000	0.000	0.000	0.000	0.000	0.000	0.000	0.000	282	1076	26	35	35	0.000	0.000	7	19	0	0	8	27	0	0	100	1	
1	1	12	06: P-07   LM00001856	lmo2263	2083	7948	100	66	65	11	47	48	8	82	61	0	104	90	34	19	21	10	88	82	0	0	0	0	0	0	0	0	0	0	0	0	0	0	0	0	0	0	0	0	0	0	0	0	0	0	0.000	0.000	0.000	0.000	0.000	0.000	0.000	0.000	0.000	0.000	0.000	0.000	0.000	0.000	282	1076	104	89	89	0.000	0.000	19	85	0	0	18	71	0	0	100	1	
1	2	12	06: P-10   LM00002671	lmo2266	2333	7948	100	333	289	130	47	47	5	95	91	0	243	210	105	19	20	7	93	90	0	0	0	0	0	0	0	0	0	0	0	0	0	0	0	0	0	0	0	0	0	0	0	0	0	0	0.000	0.000	0.000	0.000	0.000	0.000	0.000	0.000	0.000	0.000	0.000	0.000	0.000	0.000	282	1076	510	433	433	0.000	0.000	286	224	0	0	242	191	0	0	100	1	
1	3	12	06: P-13   LM00000607	lmo2269	2583	7948	100	171	160	50	47	47	5	95	94	0	231	213	79	19	20	7	96	94	0	0	0	0	0	0	0	0	0	0	0	0	0	0	0	0	0	0	0	0	0	0	0	0	0	0	0.000	0.000	0.000	0.000	0.000	0.000	0.000	0.000	0.000	0.000	0.000	0.000	0.000	0.000	282	1076	336	307	307	0.000	0.000	124	212	0	0	113	194	0	0	100	1	
1	4	12	06: P-16   LM00001861	lmo2272	2833	7948	100	50	49	5	48	48	5	24	4	0	84	71	27	19	20	3	89	84	0	0	0	0	0	0	0	0	0	0	0	0	0	0	0	0	0	0	0	0	0	0	0	0	0	0	0.000	0.000	0.000	0.000	0.000	0.000	0.000	0.000	0.000	0.000	0.000	0.000	0.000	0.000	282	1076	67	53	53	0.000	0.000	2	65	0	0	1	52	0	0	100	1	
1	5	12	06: P-19   LM00001863	lmo2275	3083	7948	100	50	50	5	47	47	5	42	7	0	84	69	31	19	20	4	85	78	0	0	0	0	0	0	0	0	0	0	0	0	0	0	0	0	0	0	0	0	0	0	0	0	0	0	0.000	0.000	0.000	0.000	0.000	0.000	0.000	0.000	0.000	0.000	0.000	0.000	0.000	0.000	282	1076	68	53	53	0.000	0.000	3	65	0	0	3	50	0	0	100	1	
1	6	12	06: P-22   LM00002675	lmo2278	3333	7948	100	52	53	5	46	47	5	59	14	0	86	83	29	20	21	4	93	91	0	0	0	0	0	0	0	0	0	0	0	0	0	0	0	0	0	0	0	0	0	0	0	0	0	0	0.000	0.000	0.000	0.000	0.000	0.000	0.000	0.000	0.000	0.000	0.000	0.000	0.000	0.000	282	1076	72	70	70	0.000	0.000	6	66	0	0	7	63	0	0	100	1	
1	7	12	07: D-01   LM00001884	lmo2349	3583	7948	100	67	69	15	46	48	7	86	71	0	104	109	55	25	27	10	82	80	0	0	0	0	0	0	0	0	0	0	0	0	0	0	0	0	0	0	0	0	0	0	0	0	0	0	0.000	0.000	0.000	0.000	0.000	0.000	0.000	0.000	0.000	0.000	0.000	0.000	0.000	0.000	282	1076	100	107	107	0.000	0.000	21	79	0	0	23	84	0	0	100	1	
1	8	12	07: D-04   LM00001886	lmo2352	3833	7948	100	122	113	42	47	48	6	83	80	0	93	116	72	27	30	12	88	83	0	0	0	0	0	0	0	0	0	0	0	0	0	0	0	0	0	0	0	0	0	0	0	0	0	0	0.000	0.000	0.000	0.000	0.000	0.000	0.000	0.000	0.000	0.000	0.000	0.000	0.000	0.000	282	1076	141	155	155	0.000	0.000	75	66	0	0	66	89	0	0	100	1	
1	9	12	07: D-07   LM00001889	lmo2355	4083	7948	100	57	58	11	47	48	5	66	46	0	73	77	44	23	25	9	74	71	0	0	0	0	0	0	0	0	0	0	0	0	0	0	0	0	0	0	0	0	0	0	0	0	0	0	0.000	0.000	0.000	0.000	0.000	0.000	0.000	0.000	0.000	0.000	0.000	0.000	0.000	0.000	282	1076	60	65	65	0.000	0.000	10	50	0	0	11	54	0	0	100	1	
1	10	12	07: D-10   LM00002706	lmo2358	4333	7948	100	430	375	215	48	61	32	78	76	0	446	339	198	26	67	107	71	67	0	0	0	0	0	0	0	0	0	0	0	0	0	0	0	0	0	0	0	0	0	0	0	0	0	0	0.000	0.000	0.000	0.000	0.000	0.000	0.000	0.000	0.000	0.000	0.000	0.000	0.000	0.000	282	1076	802	640	640	0.000	0.000	382	420	0	0	327	313	0	0	100	1	
1	11	12	07: D-13   LM00000626	lmo2361	4583	7948	100	80	75	23	46	46	5	74	70	0	91	83	45	20	21	4	91	77	0	0	0	0	0	0	0	0	0	0	0	0	0	0	0	0	0	0	0	0	0	0	0	0	0	0	0.000	0.000	0.000	0.000	0.000	0.000	0.000	0.000	0.000	0.000	0.000	0.000	0.000	0.000	282	1076	105	92	92	0.000	0.000	34	71	0	0	29	63	0	0	100	1	
1	12	12	07: D-16   LM00002708	lmo2364	4833	7948	100	49	49	5	48	48	6	13	3	0	74	65	32	20	21	6	81	69	0	0	0	0	0	0	0	0	0	0	0	0	0	0	0	0	0	0	0	0	0	0	0	0	0	0	0.000	0.000	0.000	0.000	0.000	0.000	0.000	0.000	0.000	0.000	0.000	0.000	0.000	0.000	282	1076	55	46	46	0.000	0.000	1	54	0	0	1	45	0	0	100	1	
1	13	12	07: D-19   LM00000629	lmo2367	5083	7948	100	492	370	233	47	48	5	83	78	0	254	193	129	19	19	3	79	73	0	0	0	0	0	0	0	0	0	0	0	0	0	0	0	0	0	0	0	0	0	0	0	0	0	0	0.000	0.000	0.000	0.000	0.000	0.000	0.000	0.000	0.000	0.000	0.000	0.000	0.000	0.000	282	1076	680	497	497	0.000	0.000	445	235	0	0	323	174	0	0	100	1	
1	14	12	07: D-22   LM00000630	lmo2370	5333	7948	100	61	60	14	46	46	5	63	61	0	83	62	36	18	18	4	70	65	0	0	0	0	0	0	0	0	0	0	0	0	0	0	0	0	0	0	0	0	0	0	0	0	0	0	0.000	0.000	0.000	0.000	0.000	0.000	0.000	0.000	0.000	0.000	0.000	0.000	0.000	0.000	282	1076	80	58	58	0.000	0.000	15	65	0	0	14	44	0	0	100	1	
1	15	12	07: H-01   LM00002727	lmo2445	5583	7948	100	50	51	5	46	47	5	43	14	0	65	52	24	17	18	5	77	68	0	0	0	0	0	0	0	0	0	0	0	0	0	0	0	0	0	0	0	0	0	0	0	0	0	0	0.000	0.000	0.000	0.000	0.000	0.000	0.000	0.000	0.000	0.000	0.000	0.000	0.000	0.000	282	1076	52	40	40	0.000	0.000	4	48	0	0	5	35	0	0	100	1	
1	16	12	07: H-04   LM00000650	lmo2448	5833	7948	100	263	210	138	45	46	5	80	70	0	209	154	116	17	18	4	76	70	0	0	0	0	0	0	0	0	0	0	0	0	0	0	0	0	0	0	0	0	0	0	0	0	0	0	0.000	0.000	0.000	0.000	0.000	0.000	0.000	0.000	0.000	0.000	0.000	0.000	0.000	0.000	282	1076	410	302	302	0.000	0.000	218	192	0	0	165	137	0	0	100	1	
1	17	12	07: H-07   LM00000653	lmo2451	6083	7948	100	282	227	160	45	46	6	78	67	0	333	241	202	17	18	7	69	64	0	0	0	0	0	0	0	0	0	0	0	0	0	0	0	0	0	0	0	0	0	0	0	0	0	0	0.000	0.000	0.000	0.000	0.000	0.000	0.000	0.000	0.000	0.000	0.000	0.000	0.000	0.000	282	1076	553	406	406	0.000	0.000	237	316	0	0	182	224	0	0	100	1	
1	1	13	07: H-10   LM00002834	lmo2454	2083	8198	100	188	166	69	47	48	7	88	87	0	238	199	102	19	20	6	90	83	0	0	0	0	0	0	0	0	0	0	0	0	0	0	0	0	0	0	0	0	0	0	0	0	0	0	0.000	0.000	0.000	0.000	0.000	0.000	0.000	0.000	0.000	0.000	0.000	0.000	0.000	0.000	282	1076	360	299	299	0.000	0.000	141	219	0	0	119	180	0	0	100	1	
1	2	13	07: H-13   LM00000657	lmo2457	2333	8198	100	4954	4177	2128	48	48	5	100	100	0	5161	4315	2354	19	20	4	96	94	0	0	0	0	0	0	0	0	0	0	0	0	0	0	0	0	0	0	0	0	0	0	0	0	0	0	0.000	0.000	0.000	0.000	0.000	0.000	0.000	0.000	0.000	0.000	0.000	0.000	0.000	0.000	282	1076	10048	8425	8425	0.000	0.000	4906	5142	0	0	4129	4296	0	0	100	1	
1	3	13	07: H-16   LM00000660	lmo2460	2583	8198	100	641	573	319	47	48	5	97	93	0	279	234	124	19	20	4	92	85	0	0	0	0	0	0	0	0	0	0	0	0	0	0	0	0	0	0	0	0	0	0	0	0	0	0	0.000	0.000	0.000	0.000	0.000	0.000	0.000	0.000	0.000	0.000	0.000	0.000	0.000	0.000	282	1076	854	741	741	0.000	0.000	594	260	0	0	526	215	0	0	100	1	
1	4	13	07: H-19   LM00001933	lmo2463	2833	8198	100	279	244	105	47	48	5	94	89	0	104	95	43	19	19	3	89	86	0	0	0	0	0	0	0	0	0	0	0	0	0	0	0	0	0	0	0	0	0	0	0	0	0	0	0.000	0.000	0.000	0.000	0.000	0.000	0.000	0.000	0.000	0.000	0.000	0.000	0.000	0.000	282	1076	317	273	273	0.000	0.000	232	85	0	0	197	76	0	0	100	1	
1	5	13	07: H-22   LM00002729	lmo2466	3083	8198	100	50	51	5	47	48	6	35	8	0	73	61	26	19	19	5	85	76	0	0	0	0	0	0	0	0	0	0	0	0	0	0	0	0	0	0	0	0	0	0	0	0	0	0	0.000	0.000	0.000	0.000	0.000	0.000	0.000	0.000	0.000	0.000	0.000	0.000	0.000	0.000	282	1076	57	46	46	0.000	0.000	3	54	0	0	4	42	0	0	100	1	
1	6	13	07: L-01   LM00002744	lmo2541	3333	8198	100	108	101	31	47	48	7	87	79	0	118	102	46	20	22	15	79	77	0	0	0	0	0	0	0	0	0	0	0	0	0	0	0	0	0	0	0	0	0	0	0	0	0	0	0.000	0.000	0.000	0.000	0.000	0.000	0.000	0.000	0.000	0.000	0.000	0.000	0.000	0.000	282	1076	159	136	136	0.000	0.000	61	98	0	0	54	82	0	0	100	1	
1	7	13	07: L-04   LM00001977	lmo2544	3583	8198	100	86	87	31	47	53	38	52	10	0	102	89	43	22	30	49	70	26	0	0	0	0	0	0	0	0	0	0	0	0	0	0	0	0	0	0	0	0	0	0	0	0	0	0	0.000	0.000	0.000	0.000	0.000	0.000	0.000	0.000	0.000	0.000	0.000	0.000	0.000	0.000	282	1076	119	107	107	0.000	0.000	39	80	0	0	40	67	0	0	100	1	
1	8	13	07: L-07   LM00000682	lmo2547	3833	8198	100	171	147	74	47	48	9	76	71	0	161	196	147	30	34	20	71	69	0	0	0	0	0	0	0	0	0	0	0	0	0	0	0	0	0	0	0	0	0	0	0	0	0	0	0.000	0.000	0.000	0.000	0.000	0.000	0.000	0.000	0.000	0.000	0.000	0.000	0.000	0.000	282	1076	255	266	266	0.000	0.000	124	131	0	0	100	166	0	0	100	1	
1	9	13	07: L-10   LM00001979	lmo2550	4083	8198	100	124	118	60	48	49	6	73	67	0	135	155	112	29	32	15	71	64	0	0	0	0	0	0	0	0	0	0	0	0	0	0	0	0	0	0	0	0	0	0	0	0	0	0	0.000	0.000	0.000	0.000	0.000	0.000	0.000	0.000	0.000	0.000	0.000	0.000	0.000	0.000	282	1076	182	196	196	0.000	0.000	76	106	0	0	70	126	0	0	100	1	
1	10	13	07: L-13   LM00001982	lmo2553	4333	8198	100	120	106	43	48	51	12	71	68	0	139	126	80	24	32	24	68	65	0	0	0	0	0	0	0	0	0	0	0	0	0	0	0	0	0	0	0	0	0	0	0	0	0	0	0.000	0.000	0.000	0.000	0.000	0.000	0.000	0.000	0.000	0.000	0.000	0.000	0.000	0.000	282	1076	187	160	160	0.000	0.000	72	115	0	0	58	102	0	0	100	1	
1	11	13	07: L-16   LM00000685	lmo2556	4583	8198	100	2381	1809	1426	47	47	5	84	80	0	2601	1862	1573	20	21	3	87	79	0	0	0	0	0	0	0	0	0	0	0	0	0	0	0	0	0	0	0	0	0	0	0	0	0	0	0.000	0.000	0.000	0.000	0.000	0.000	0.000	0.000	0.000	0.000	0.000	0.000	0.000	0.000	282	1076	4915	3604	3604	0.000	0.000	2334	2581	0	0	1762	1842	0	0	100	1	
1	12	13	07: L-19   LM00000686	lmo2559	4833	8198	100	155	136	70	48	48	7	74	69	0	182	155	108	20	21	7	70	66	0	0	0	0	0	0	0	0	0	0	0	0	0	0	0	0	0	0	0	0	0	0	0	0	0	0	0.000	0.000	0.000	0.000	0.000	0.000	0.000	0.000	0.000	0.000	0.000	0.000	0.000	0.000	282	1076	269	223	223	0.000	0.000	107	162	0	0	88	135	0	0	100	1	
1	13	13	07: L-22   LM00001986	lmo2562	5083	8198	100	147	131	65	48	49	6	81	72	0	124	96	57	19	20	7	73	68	0	0	0	0	0	0	0	0	0	0	0	0	0	0	0	0	0	0	0	0	0	0	0	0	0	0	0.000	0.000	0.000	0.000	0.000	0.000	0.000	0.000	0.000	0.000	0.000	0.000	0.000	0.000	282	1076	204	160	160	0.000	0.000	99	105	0	0	83	77	0	0	100	1	
1	14	13	07: P-01   LM00000721	lmo2637	5333	8198	100	938	744	550	47	47	5	84	77	0	1693	1224	983	17	18	5	78	70	0	0	0	0	0	0	0	0	0	0	0	0	0	0	0	0	0	0	0	0	0	0	0	0	0	0	0.000	0.000	0.000	0.000	0.000	0.000	0.000	0.000	0.000	0.000	0.000	0.000	0.000	0.000	282	1076	2567	1904	1904	0.000	0.000	891	1676	0	0	697	1207	0	0	100	1	
1	15	13	07: P-04   LM00000723	lmo2640	5583	8198	100	74	73	26	46	47	5	68	60	0	83	67	47	17	18	3	59	58	0	0	0	0	0	0	0	0	0	0	0	0	0	0	0	0	0	0	0	0	0	0	0	0	0	0	0.000	0.000	0.000	0.000	0.000	0.000	0.000	0.000	0.000	0.000	0.000	0.000	0.000	0.000	282	1076	94	77	77	0.000	0.000	28	66	0	0	27	50	0	0	100	1	
1	16	13	07: P-07   LM00002009	lmo2643	5833	8198	100	66	66	16	46	47	5	72	62	0	75	58	34	18	19	4	71	62	0	0	0	0	0	0	0	0	0	0	0	0	0	0	0	0	0	0	0	0	0	0	0	0	0	0	0.000	0.000	0.000	0.000	0.000	0.000	0.000	0.000	0.000	0.000	0.000	0.000	0.000	0.000	282	1076	77	60	60	0.000	0.000	20	57	0	0	20	40	0	0	100	1	
1	17	13	07: P-10   LM00002010	lmo2646	6083	8198	100	49	49	4	47	48	8	5	1	0	53	47	29	18	20	13	55	51	0	0	0	0	0	0	0	0	0	0	0	0	0	0	0	0	0	0	0	0	0	0	0	0	0	0	0.000	0.000	0.000	0.000	0.000	0.000	0.000	0.000	0.000	0.000	0.000	0.000	0.000	0.000	282	1076	37	31	31	0.000	0.000	2	35	0	0	2	29	0	0	100	1	
1	1	14	07: P-13   LM00000727	lmo2649	2083	8448	100	67	67	13	46	47	6	85	77	0	169	149	68	19	20	4	94	89	0	0	0	0	0	0	0	0	0	0	0	0	0	0	0	0	0	0	0	0	0	0	0	0	0	0	0.000	0.000	0.000	0.000	0.000	0.000	0.000	0.000	0.000	0.000	0.000	0.000	0.000	0.000	282	1076	171	151	151	0.000	0.000	21	150	0	0	21	130	0	0	100	1	
1	2	14	07: P-16   LM00002013	lmo2652	2333	8448	100	67	68	17	48	48	6	76	66	0	105	89	46	19	20	6	79	76	0	0	0	0	0	0	0	0	0	0	0	0	0	0	0	0	0	0	0	0	0	0	0	0	0	0	0.000	0.000	0.000	0.000	0.000	0.000	0.000	0.000	0.000	0.000	0.000	0.000	0.000	0.000	282	1076	105	90	90	0.000	0.000	19	86	0	0	20	70	0	0	100	1	
1	3	14	07: P-19   LM00000730	lmo2655	2583	8448	100	7726	6166	3404	47	47	5	100	100	0	18048	14316	8296	19	20	6	94	91	0	0	0	0	0	0	0	0	0	0	0	0	0	0	0	0	0	0	0	0	0	0	0	0	0	0	0.000	0.000	0.000	0.000	0.000	0.000	0.000	0.000	0.000	0.000	0.000	0.000	0.000	0.000	282	1076	25708	20416	20416	0.000	0.000	7679	18029	0	0	6119	14297	0	0	100	1	
1	4	14	07: P-22   LM00002014	lmo2658	2833	8448	100	65	63	10	47	48	5	82	71	0	83	70	34	19	20	4	78	76	0	0	0	0	0	0	0	0	0	0	0	0	0	0	0	0	0	0	0	0	0	0	0	0	0	0	0.000	0.000	0.000	0.000	0.000	0.000	0.000	0.000	0.000	0.000	0.000	0.000	0.000	0.000	282	1076	82	67	67	0.000	0.000	18	64	0	0	16	51	0	0	100	1	
1	5	14	08: D-01   LM00000764	lmo2729	3083	8448	100	113	101	34	47	48	6	82	75	0	89	72	35	18	19	5	80	74	0	0	0	0	0	0	0	0	0	0	0	0	0	0	0	0	0	0	0	0	0	0	0	0	0	0	0.000	0.000	0.000	0.000	0.000	0.000	0.000	0.000	0.000	0.000	0.000	0.000	0.000	0.000	282	1076	137	108	108	0.000	0.000	66	71	0	0	54	54	0	0	100	1	
1	6	14	08: D-04   LM00002772	lmo2732	3333	8448	100	62	64	12	47	49	9	72	37	0	85	73	32	19	22	28	73	65	0	0	0	0	0	0	0	0	0	0	0	0	0	0	0	0	0	0	0	0	0	0	0	0	0	0	0.000	0.000	0.000	0.000	0.000	0.000	0.000	0.000	0.000	0.000	0.000	0.000	0.000	0.000	282	1076	81	71	71	0.000	0.000	15	66	0	0	17	54	0	0	100	1	
1	7	14	08: D-07   LM00002775	lmo2735	3583	8448	100	74	74	18	47	47	4	90	81	0	79	69	31	19	20	4	83	76	0	0	0	0	0	0	0	0	0	0	0	0	0	0	0	0	0	0	0	0	0	0	0	0	0	0	0.000	0.000	0.000	0.000	0.000	0.000	0.000	0.000	0.000	0.000	0.000	0.000	0.000	0.000	282	1076	87	77	77	0.000	0.000	27	60	0	0	27	50	0	0	100	1	
1	8	14	08: D-10   LM00000765	lmo2738	3833	8448	100	194	167	91	47	48	7	79	71	0	183	179	120	23	25	11	79	71	0	0	0	0	0	0	0	0	0	0	0	0	0	0	0	0	0	0	0	0	0	0	0	0	0	0	0.000	0.000	0.000	0.000	0.000	0.000	0.000	0.000	0.000	0.000	0.000	0.000	0.000	0.000	282	1076	307	276	276	0.000	0.000	147	160	0	0	120	156	0	0	100	1	
1	9	14	08: D-13   LM00002051	lmo2741	4083	8448	100	146	131	45	48	55	25	78	74	0	359	282	150	30	51	75	74	71	0	0	0	0	0	0	0	0	0	0	0	0	0	0	0	0	0	0	0	0	0	0	0	0	0	0	0.000	0.000	0.000	0.000	0.000	0.000	0.000	0.000	0.000	0.000	0.000	0.000	0.000	0.000	282	1076	427	335	335	0.000	0.000	98	329	0	0	83	252	0	0	100	1	
1	10	14	08: D-16   LM00000767	lmo2744	4333	8448	100	74	75	19	47	47	7	82	72	0	96	96	55	22	24	17	74	72	0	0	0	0	0	0	0	0	0	0	0	0	0	0	0	0	0	0	0	0	0	0	0	0	0	0	0.000	0.000	0.000	0.000	0.000	0.000	0.000	0.000	0.000	0.000	0.000	0.000	0.000	0.000	282	1076	101	102	102	0.000	0.000	27	74	0	0	28	74	0	0	100	1	
1	11	14	08: D-19   LM00000768	lmo2747	4583	8448	100	446	321	220	46	47	5	85	78	0	149	125	85	20	21	6	82	68	0	0	0	0	0	0	0	0	0	0	0	0	0	0	0	0	0	0	0	0	0	0	0	0	0	0	0.000	0.000	0.000	0.000	0.000	0.000	0.000	0.000	0.000	0.000	0.000	0.000	0.000	0.000	282	1076	529	380	380	0.000	0.000	400	129	0	0	275	105	0	0	100	1	
1	12	14	08: D-22   LM00002057	lmo2750	4833	8448	100	70	69	17	47	47	5	79	72	0	82	70	35	19	19	3	78	74	0	0	0	0	0	0	0	0	0	0	0	0	0	0	0	0	0	0	0	0	0	0	0	0	0	0	0.000	0.000	0.000	0.000	0.000	0.000	0.000	0.000	0.000	0.000	0.000	0.000	0.000	0.000	282	1076	86	73	73	0.000	0.000	23	63	0	0	22	51	0	0	100	1	
1	13	14	08: H-01   LM00000792	lmo2825	5083	8448	100	140	120	61	47	48	9	68	63	0	86	67	39	18	20	8	65	60	0	0	0	0	0	0	0	0	0	0	0	0	0	0	0	0	0	0	0	0	0	0	0	0	0	0	0.000	0.000	0.000	0.000	0.000	0.000	0.000	0.000	0.000	0.000	0.000	0.000	0.000	0.000	282	1076	161	122	122	0.000	0.000	93	68	0	0	73	49	0	0	100	1	
1	14	14	08: H-04   LM00002087	lmo2828	5333	8448	100	49	49	5	46	46	5	39	12	0	61	46	23	17	18	4	68	61	0	0	0	0	0	0	0	0	0	0	0	0	0	0	0	0	0	0	0	0	0	0	0	0	0	0	0.000	0.000	0.000	0.000	0.000	0.000	0.000	0.000	0.000	0.000	0.000	0.000	0.000	0.000	282	1076	47	32	32	0.000	0.000	3	44	0	0	3	29	0	0	100	1	
1	15	14	08: H-07   LM00002089	lmo2831	5583	8448	100	88	84	34	47	47	5	69	65	0	77	63	40	17	18	3	70	63	0	0	0	0	0	0	0	0	0	0	0	0	0	0	0	0	0	0	0	0	0	0	0	0	0	0	0.000	0.000	0.000	0.000	0.000	0.000	0.000	0.000	0.000	0.000	0.000	0.000	0.000	0.000	282	1076	101	83	83	0.000	0.000	41	60	0	0	37	46	0	0	100	1	
1	16	14	08: H-10   LM00002091	lmo2834	5833	8448	100	49	49	4	47	47	5	23	3	0	36	42	23	17	18	3	69	61	0	0	0	0	0	0	0	0	0	0	0	0	0	0	0	0	0	0	0	0	0	0	0	0	0	0	0.000	0.000	0.000	0.000	0.000	0.000	0.000	0.000	0.000	0.000	0.000	0.000	0.000	0.000	282	1076	21	27	27	0.000	0.000	2	19	0	0	2	25	0	0	100	1	
1	17	14	08: H-13   LM00000796	lmo2837	6083	8448	100	48	49	5	46	47	5	27	6	0	53	47	27	18	19	7	57	56	0	0	0	0	0	0	0	0	0	0	0	0	0	0	0	0	0	0	0	0	0	0	0	0	0	0	0.000	0.000	0.000	0.000	0.000	0.000	0.000	0.000	0.000	0.000	0.000	0.000	0.000	0.000	282	1076	37	32	32	0.000	0.000	2	35	0	0	3	29	0	0	100	1	
1	1	15	08: H-16   LM00000799	lmo2840	2083	8698	100	51	51	5	47	47	5	35	10	0	75	65	22	19	19	3	95	87	0	0	0	0	0	0	0	0	0	0	0	0	0	0	0	0	0	0	0	0	0	0	0	0	0	0	0.000	0.000	0.000	0.000	0.000	0.000	0.000	0.000	0.000	0.000	0.000	0.000	0.000	0.000	282	1076	60	50	50	0.000	0.000	4	56	0	0	4	46	0	0	100	1	
1	2	15	08: H-19   LM00002094	lmo2843	2333	8698	100	138	124	50	47	48	5	85	79	0	74	60	27	18	19	4	85	76	0	0	0	0	0	0	0	0	0	0	0	0	0	0	0	0	0	0	0	0	0	0	0	0	0	0	0.000	0.000	0.000	0.000	0.000	0.000	0.000	0.000	0.000	0.000	0.000	0.000	0.000	0.000	282	1076	147	119	119	0.000	0.000	91	56	0	0	77	42	0	0	100	1	
1	3	15	08: H-22   LM00000800	lmo2846	2583	8698	100	54	55	7	48	48	5	64	35	0	76	64	26	19	20	5	83	78	0	0	0	0	0	0	0	0	0	0	0	0	0	0	0	0	0	0	0	0	0	0	0	0	0	0	0.000	0.000	0.000	0.000	0.000	0.000	0.000	0.000	0.000	0.000	0.000	0.000	0.000	0.000	282	1076	63	52	52	0.000	0.000	6	57	0	0	7	45	0	0	100	1	
1	4	15	08: L-01   EMPTY	EMPTY	2833	8698	100	46	47	5	47	47	5	16	4	0	18	20	5	19	19	6	6	1	0	0	0	0	0	0	0	0	0	0	0	0	0	0	0	0	0	0	0	0	0	0	0	0	0	0	0.000	0.000	0.000	0.000	0.000	0.000	0.000	0.000	0.000	0.000	0.000	0.000	0.000	0.000	282	1076	-2	1	1	0.000	0.000	-1	-1	0	0	0	1	0	0	-75	1	
1	5	15	08: L-04   EMPTY	EMPTY	3083	8698	100	47	47	4	47	47	9	2	0	0	19	19	3	18	19	7	5	0	0	0	0	0	0	0	0	0	0	0	0	0	0	0	0	0	0	0	0	0	0	0	0	0	0	0	0.000	0.000	0.000	0.000	0.000	0.000	0.000	0.000	0.000	0.000	0.000	0.000	0.000	0.000	282	1076	1	1	1	0.000	0.000	0	1	0	0	0	1	0	0	-75	1	
1	6	15	08: L-07   EMPTY	EMPTY	3333	8698	100	46	47	4	47	48	6	6	0	0	20	21	8	18	19	8	4	2	0	0	0	0	0	0	0	0	0	0	0	0	0	0	0	0	0	0	0	0	0	0	0	0	0	0	0.000	0.000	0.000	0.000	0.000	0.000	0.000	0.000	0.000	0.000	0.000	0.000	0.000	0.000	282	1076	1	3	3	0.000	0.000	-1	2	0	0	0	3	0	0	-75	1	
1	7	15	09: D-01   LM00000020	lmo0044	3583	8698	100	1763	1553	927	47	48	6	98	95	0	1331	1139	713	19	19	5	84	83	0	0	0	0	0	0	0	0	0	0	0	0	0	0	0	0	0	0	0	0	0	0	0	0	0	0	0.000	0.000	0.000	0.000	0.000	0.000	0.000	0.000	0.000	0.000	0.000	0.000	0.000	0.000	282	1076	3028	2626	2626	0.000	0.000	1716	1312	0	0	1506	1120	0	0	100	1	
1	8	15	09: D-04   LM00001308	lmo1275	3833	8698	100	246	213	100	49	51	8	90	84	0	154	169	103	25	29	13	83	79	0	0	0	0	0	0	0	0	0	0	0	0	0	0	0	0	0	0	0	0	0	0	0	0	0	0	0.000	0.000	0.000	0.000	0.000	0.000	0.000	0.000	0.000	0.000	0.000	0.000	0.000	0.000	282	1076	326	308	308	0.000	0.000	197	129	0	0	164	144	0	0	100	1	
1	9	15	09: D-07   LM00002819	lmo1469	4083	8698	100	1605	1272	859	48	50	12	86	81	0	2925	2343	1684	26	34	23	77	74	0	0	0	0	0	0	0	0	0	0	0	0	0	0	0	0	0	0	0	0	0	0	0	0	0	0	0.000	0.000	0.000	0.000	0.000	0.000	0.000	0.000	0.000	0.000	0.000	0.000	0.000	0.000	282	1076	4456	3541	3541	0.000	0.000	1557	2899	0	0	1224	2317	0	0	100	1	
1	10	15	09: D-10   LM00000452	lmo1657	4333	8698	100	740	603	317	47	47	4	94	93	0	836	669	393	21	22	5	87	83	0	0	0	0	0	0	0	0	0	0	0	0	0	0	0	0	0	0	0	0	0	0	0	0	0	0	0.000	0.000	0.000	0.000	0.000	0.000	0.000	0.000	0.000	0.000	0.000	0.000	0.000	0.000	282	1076	1508	1204	1204	0.000	0.000	693	815	0	0	556	648	0	0	100	1	
1	11	15	09: D-13   lmneg01	lmneg01	4583	8698	100	51	52	9	46	47	9	16	6	0	73	67	28	19	21	7	84	78	0	0	0	0	0	0	0	0	0	0	0	0	0	0	0	0	0	0	0	0	0	0	0	0	0	0	0.000	0.000	0.000	0.000	0.000	0.000	0.000	0.000	0.000	0.000	0.000	0.000	0.000	0.000	282	1076	59	54	54	0.000	0.000	5	54	0	0	6	48	0	0	100	1	
1	12	15	09: D-16   lmneg04	lmneg04	4833	8698	100	49	50	5	46	46	5	37	7	0	63	57	24	19	19	4	80	77	0	0	0	0	0	0	0	0	0	0	0	0	0	0	0	0	0	0	0	0	0	0	0	0	0	0	0.000	0.000	0.000	0.000	0.000	0.000	0.000	0.000	0.000	0.000	0.000	0.000	0.000	0.000	282	1076	47	42	42	0.000	0.000	3	44	0	0	4	38	0	0	100	1	
1	13	15	09: D-19   lmneg07	lmneg07	5083	8698	100	48	49	5	46	47	6	22	5	0	70	61	26	19	20	6	77	77	0	0	0	0	0	0	0	0	0	0	0	0	0	0	0	0	0	0	0	0	0	0	0	0	0	0	0.000	0.000	0.000	0.000	0.000	0.000	0.000	0.000	0.000	0.000	0.000	0.000	0.000	0.000	282	1076	53	45	45	0.000	0.000	2	51	0	0	3	42	0	0	100	1	
1	14	15	09: D-22   lmneg10	lmneg10	5333	8698	100	48	48	4	47	47	4	22	4	0	58	46	19	18	18	4	77	72	0	0	0	0	0	0	0	0	0	0	0	0	0	0	0	0	0	0	0	0	0	0	0	0	0	0	0.000	0.000	0.000	0.000	0.000	0.000	0.000	0.000	0.000	0.000	0.000	0.000	0.000	0.000	282	1076	41	29	29	0.000	0.000	1	40	0	0	1	28	0	0	100	1	
1	15	15	09: H-01   LM00000020	lmo0044	5583	8698	100	1337	1098	723	46	46	5	90	87	0	930	742	521	17	18	4	88	82	0	0	0	0	0	0	0	0	0	0	0	0	0	0	0	0	0	0	0	0	0	0	0	0	0	0	0.000	0.000	0.000	0.000	0.000	0.000	0.000	0.000	0.000	0.000	0.000	0.000	0.000	0.000	282	1076	2204	1777	1777	0.000	0.000	1291	913	0	0	1052	725	0	0	100	1	
1	16	15	09: H-04   LM00001308	lmo1275	5833	8698	100	138	159	108	46	47	4	74	66	0	51	74	57	17	17	4	60	57	0	0	0	0	0	0	0	0	0	0	0	0	0	0	0	0	0	0	0	0	0	0	0	0	0	0	0.000	0.000	0.000	0.000	0.000	0.000	0.000	0.000	0.000	0.000	0.000	0.000	0.000	0.000	282	1076	126	170	170	0.000	0.000	92	34	0	0	113	57	0	0	100	1	
1	17	15	09: H-07   LM00002819	lmo1469	6083	8698	100	1724	1185	947	46	49	56	66	63	0	2723	1866	1606	17	24	129	62	61	0	0	0	0	0	0	0	0	0	0	0	0	0	0	0	0	0	0	0	0	0	0	0	0	0	0	0.000	0.000	0.000	0.000	0.000	0.000	0.000	0.000	0.000	0.000	0.000	0.000	0.000	0.000	282	1076	4384	2988	2988	0.000	0.000	1678	2706	0	0	1139	1849	0	0	100	1	
1	1	16	09: H-10   LM00000452	lmo1657	2083	8948	100	1325	1047	642	46	47	5	98	96	0	1631	1178	757	19	19	4	88	83	0	0	0	0	0	0	0	0	0	0	0	0	0	0	0	0	0	0	0	0	0	0	0	0	0	0	0.000	0.000	0.000	0.000	0.000	0.000	0.000	0.000	0.000	0.000	0.000	0.000	0.000	0.000	282	1076	2891	2160	2160	0.000	0.000	1279	1612	0	0	1001	1159	0	0	100	1	
1	2	16	09: H-13   lmneg01	lmneg01	2333	8948	100	49	50	5	48	48	5	25	9	0	72	61	23	18	19	3	86	83	0	0	0	0	0	0	0	0	0	0	0	0	0	0	0	0	0	0	0	0	0	0	0	0	0	0	0.000	0.000	0.000	0.000	0.000	0.000	0.000	0.000	0.000	0.000	0.000	0.000	0.000	0.000	282	1076	55	45	45	0.000	0.000	1	54	0	0	2	43	0	0	100	1	
1	3	16	09: H-16   lmneg04	lmneg04	2583	8948	100	49	48	5	47	47	5	25	5	0	63	53	20	19	20	4	85	79	0	0	0	0	0	0	0	0	0	0	0	0	0	0	0	0	0	0	0	0	0	0	0	0	0	0	0.000	0.000	0.000	0.000	0.000	0.000	0.000	0.000	0.000	0.000	0.000	0.000	0.000	0.000	282	1076	46	35	35	0.000	0.000	2	44	0	0	1	34	0	0	100	1	
1	4	16	09: H-19   lmneg07	lmneg07	2833	8948	100	49	50	5	47	48	5	34	11	0	69	55	24	19	19	3	82	76	0	0	0	0	0	0	0	0	0	0	0	0	0	0	0	0	0	0	0	0	0	0	0	0	0	0	0.000	0.000	0.000	0.000	0.000	0.000	0.000	0.000	0.000	0.000	0.000	0.000	0.000	0.000	282	1076	52	39	39	0.000	0.000	2	50	0	0	3	36	0	0	100	1	
1	5	16	09: H-22   lmneg10	lmneg10	3083	8948	100	50	50	4	47	48	5	19	5	0	58	48	19	18	19	4	80	74	0	0	0	0	0	0	0	0	0	0	0	0	0	0	0	0	0	0	0	0	0	0	0	0	0	0	0.000	0.000	0.000	0.000	0.000	0.000	0.000	0.000	0.000	0.000	0.000	0.000	0.000	0.000	282	1076	43	33	33	0.000	0.000	3	40	0	0	3	30	0	0	100	1	
1	6	16	09: L-01   LM00000020	lmo0044	3333	8948	100	812	1314	868	47	47	6	94	91	0	1240	1033	674	18	18	3	85	82	0	0	0	0	0	0	0	0	0	0	0	0	0	0	0	0	0	0	0	0	0	0	0	0	0	0	0.000	0.000	0.000	0.000	0.000	0.000	0.000	0.000	0.000	0.000	0.000	0.000	0.000	0.000	282	1076	1987	2282	2282	0.000	0.000	765	1222	0	0	1267	1015	0	0	100	1	
1	7	16	09: L-04   LM00001308	lmo1275	3583	8948	100	224	205	115	47	48	6	83	77	0	127	105	63	18	19	4	81	77	0	0	0	0	0	0	0	0	0	0	0	0	0	0	0	0	0	0	0	0	0	0	0	0	0	0	0.000	0.000	0.000	0.000	0.000	0.000	0.000	0.000	0.000	0.000	0.000	0.000	0.000	0.000	282	1076	286	245	245	0.000	0.000	177	109	0	0	158	87	0	0	100	1	
1	8	16	09: L-07   LM00002819	lmo1469	3833	8948	100	750	821	587	52	57	48	77	73	0	1877	1622	1165	28	44	98	76	71	0	0	0	0	0	0	0	0	0	0	0	0	0	0	0	0	0	0	0	0	0	0	0	0	0	0	0.000	0.000	0.000	0.000	0.000	0.000	0.000	0.000	0.000	0.000	0.000	0.000	0.000	0.000	282	1076	2547	2363	2363	0.000	0.000	698	1849	0	0	769	1594	0	0	100	1	
1	9	16	09: L-10   LM00000452	lmo1657	4083	8948	100	484	410	281	47	48	8	85	76	0	677	546	413	24	27	14	73	70	0	0	0	0	0	0	0	0	0	0	0	0	0	0	0	0	0	0	0	0	0	0	0	0	0	0	0.000	0.000	0.000	0.000	0.000	0.000	0.000	0.000	0.000	0.000	0.000	0.000	0.000	0.000	282	1076	1090	885	885	0.000	0.000	437	653	0	0	363	522	0	0	100	1	
1	10	16	09: L-13   lmneg01	lmneg01	4333	8948	100	49	50	6	46	47	6	32	8	0	72	64	32	22	25	38	63	12	0	0	0	0	0	0	0	0	0	0	0	0	0	0	0	0	0	0	0	0	0	0	0	0	0	0	0.000	0.000	0.000	0.000	0.000	0.000	0.000	0.000	0.000	0.000	0.000	0.000	0.000	0.000	282	1076	53	46	46	0.000	0.000	3	50	0	0	4	42	0	0	100	1	
1	11	16	09: L-16   lmneg04	lmneg04	4583	8948	100	49	49	5	46	48	14	1	1	0	63	55	24	20	22	11	71	66	0	0	0	0	0	0	0	0	0	0	0	0	0	0	0	0	0	0	0	0	0	0	0	0	0	0	0.000	0.000	0.000	0.000	0.000	0.000	0.000	0.000	0.000	0.000	0.000	0.000	0.000	0.000	282	1076	46	38	38	0.000	0.000	3	43	0	0	3	35	0	0	100	1	
1	12	16	09: L-19   lmneg07	lmneg07	4833	8948	100	51	51	7	46	46	5	45	24	0	73	59	31	19	19	4	72	68	0	0	0	0	0	0	0	0	0	0	0	0	0	0	0	0	0	0	0	0	0	0	0	0	0	0	0.000	0.000	0.000	0.000	0.000	0.000	0.000	0.000	0.000	0.000	0.000	0.000	0.000	0.000	282	1076	59	45	45	0.000	0.000	5	54	0	0	5	40	0	0	100	1	
1	13	16	09: L-22   lmneg10	lmneg10	5083	8948	100	48	48	4	48	50	18	0	0	0	59	48	22	19	23	36	56	0	0	0	0	0	0	0	0	0	0	0	0	0	0	0	0	0	0	0	0	0	0	0	0	0	0	0	0.000	0.000	0.000	0.000	0.000	0.000	0.000	0.000	0.000	0.000	0.000	0.000	0.000	0.000	282	1076	40	29	29	0.000	0.000	0	40	0	0	0	29	0	0	100	1	
1	14	16	09: P-01   LM00000020	lmo0044	5333	8948	100	1239	937	755	46	46	4	79	75	0	830	611	531	17	18	5	69	65	0	0	0	0	0	0	0	0	0	0	0	0	0	0	0	0	0	0	0	0	0	0	0	0	0	0	0.000	0.000	0.000	0.000	0.000	0.000	0.000	0.000	0.000	0.000	0.000	0.000	0.000	0.000	282	1076	2006	1485	1485	0.000	0.000	1193	813	0	0	891	594	0	0	100	1	
1	15	16	09: P-04   LM00001308	lmo1275	5583	8948	100	181	145	81	46	47	5	79	72	0	89	73	49	17	17	3	71	65	0	0	0	0	0	0	0	0	0	0	0	0	0	0	0	0	0	0	0	0	0	0	0	0	0	0	0.000	0.000	0.000	0.000	0.000	0.000	0.000	0.000	0.000	0.000	0.000	0.000	0.000	0.000	282	1076	207	155	155	0.000	0.000	135	72	0	0	99	56	0	0	100	1	
1	16	16	09: P-07   LM00002819	lmo1469	5833	8948	100	226	873	858	45	46	7	71	62	0	161	1301	1405	17	19	24	54	51	0	0	0	0	0	0	0	0	0	0	0	0	0	0	0	0	0	0	0	0	0	0	0	0	0	0	0.000	0.000	0.000	0.000	0.000	0.000	0.000	0.000	0.000	0.000	0.000	0.000	0.000	0.000	282	1076	325	2112	2112	0.000	0.000	181	144	0	0	828	1284	0	0	100	1	
1	17	16	09: P-10   LM00000452	lmo1657	6083	8948	100	586	471	364	46	48	12	70	66	0	676	485	421	18	19	10	65	62	0	0	0	0	0	0	0	0	0	0	0	0	0	0	0	0	0	0	0	0	0	0	0	0	0	0	0.000	0.000	0.000	0.000	0.000	0.000	0.000	0.000	0.000	0.000	0.000	0.000	0.000	0.000	282	1076	1198	892	892	0.000	0.000	540	658	0	0	425	467	0	0	100	1	
1	1	17	09: P-13   lmneg01	lmneg01	2083	9198	100	48	48	5	47	47	5	17	5	0	72	57	25	19	20	6	76	72	0	0	0	0	0	0	0	0	0	0	0	0	0	0	0	0	0	0	0	0	0	0	0	0	0	0	0.000	0.000	0.000	0.000	0.000	0.000	0.000	0.000	0.000	0.000	0.000	0.000	0.000	0.000	282	1076	54	39	39	0.000	0.000	1	53	0	0	1	38	0	0	100	1	
1	2	17	09: P-16   lmneg04	lmneg04	2333	9198	100	50	51	5	47	47	5	35	11	0	66	55	20	18	19	3	87	80	0	0	0	0	0	0	0	0	0	0	0	0	0	0	0	0	0	0	0	0	0	0	0	0	0	0	0.000	0.000	0.000	0.000	0.000	0.000	0.000	0.000	0.000	0.000	0.000	0.000	0.000	0.000	282	1076	51	41	41	0.000	0.000	3	48	0	0	4	37	0	0	100	1	
1	3	17	09: P-19   lmneg07	lmneg07	2583	9198	100	49	50	5	47	47	5	30	8	0	75	60	26	19	20	5	82	77	0	0	0	0	0	0	0	0	0	0	0	0	0	0	0	0	0	0	0	0	0	0	0	0	0	0	0.000	0.000	0.000	0.000	0.000	0.000	0.000	0.000	0.000	0.000	0.000	0.000	0.000	0.000	282	1076	58	44	44	0.000	0.000	2	56	0	0	3	41	0	0	100	1	
1	4	17	09: P-22   lmneg10	lmneg10	2833	9198	100	49	49	5	47	47	6	28	1	0	59	46	20	18	19	4	72	67	0	0	0	0	0	0	0	0	0	0	0	0	0	0	0	0	0	0	0	0	0	0	0	0	0	0	0.000	0.000	0.000	0.000	0.000	0.000	0.000	0.000	0.000	0.000	0.000	0.000	0.000	0.000	282	1076	43	30	30	0.000	0.000	2	41	0	0	2	28	0	0	100	1	
1	5	17	null	EMPTY	3083	9198	100	47	48	4	47	48	11	2	0	0	18	19	3	18	20	12	1	0	0	0	0	0	0	0	0	0	0	0	0	0	0	0	0	0	0	0	0	0	0	0	0	0	0	0	0.000	0.000	0.000	0.000	0.000	0.000	0.000	0.000	0.000	0.000	0.000	0.000	0.000	0.000	282	1076	0	2	2	0.000	0.000	0	0	0	0	1	1	0	0	-75	1	
1	6	17	null	EMPTY	3333	9198	100	47	47	5	47	47	5	10	5	0	19	20	4	18	19	6	6	2	0	0	0	0	0	0	0	0	0	0	0	0	0	0	0	0	0	0	0	0	0	0	0	0	0	0	0.000	0.000	0.000	0.000	0.000	0.000	0.000	0.000	0.000	0.000	0.000	0.000	0.000	0.000	282	1076	1	2	2	0.000	0.000	0	1	0	0	0	2	0	0	-75	1	
1	7	17	null	EMPTY	3583	9198	100	47	47	4	48	50	13	0	0	0	19	19	3	20	29	43	0	0	0	0	0	0	0	0	0	0	0	0	0	0	0	0	0	0	0	0	0	0	0	0	0	0	0	0	0.000	0.000	0.000	0.000	0.000	0.000	0.000	0.000	0.000	0.000	0.000	0.000	0.000	0.000	282	1076	-2	-2	-2	0.000	0.000	-1	-1	0	0	-1	-1	0	0	-75	1	
1	8	17	null	EMPTY	3833	9198	100	60	61	8	52	67	53	0	0	0	31	32	6	29	89	153	0	0	0	0	0	0	0	0	0	0	0	0	0	0	0	0	0	0	0	0	0	0	0	0	0	0	0	0	0.000	0.000	0.000	0.000	0.000	0.000	0.000	0.000	0.000	0.000	0.000	0.000	0.000	0.000	282	1076	10	12	12	0.000	0.000	8	2	0	0	9	3	0	0	-75	1	
1	9	17	null	EMPTY	4083	9198	100	47	49	8	46	49	17	5	2	0	21	23	7	24	34	46	0	0	0	0	0	0	0	0	0	0	0	0	0	0	0	0	0	0	0	0	0	0	0	0	0	0	0	0	0.000	0.000	0.000	0.000	0.000	0.000	0.000	0.000	0.000	0.000	0.000	0.000	0.000	0.000	282	1076	-2	2	2	0.000	0.000	1	-3	0	0	3	-1	0	0	-75	1	
1	10	17	null	EMPTY	4333	9198	100	47	48	5	46	47	6	23	2	0	22	23	6	23	27	38	1	0	0	0	0	0	0	0	0	0	0	0	0	0	0	0	0	0	0	0	0	0	0	0	0	0	0	0	0.000	0.000	0.000	0.000	0.000	0.000	0.000	0.000	0.000	0.000	0.000	0.000	0.000	0.000	282	1076	0	2	2	0.000	0.000	1	-1	0	0	2	0	0	0	-75	1	
1	11	17	null	EMPTY	4583	9198	100	46	49	17	46	46	4	15	7	0	20	24	22	20	21	4	12	7	0	0	0	0	0	0	0	0	0	0	0	0	0	0	0	0	0	0	0	0	0	0	0	0	0	0	0.000	0.000	0.000	0.000	0.000	0.000	0.000	0.000	0.000	0.000	0.000	0.000	0.000	0.000	282	1076	0	7	7	0.000	0.000	0	0	0	0	3	4	0	0	-75	1	
1	12	17	null	EMPTY	4833	9198	100	46	47	5	46	46	6	12	2	0	19	19	2	19	20	5	1	0	0	0	0	0	0	0	0	0	0	0	0	0	0	0	0	0	0	0	0	0	0	0	0	0	0	0	0.000	0.000	0.000	0.000	0.000	0.000	0.000	0.000	0.000	0.000	0.000	0.000	0.000	0.000	282	1076	0	1	1	0.000	0.000	0	0	0	0	1	0	0	0	-75	1	
1	13	17	null	EMPTY	5083	9198	100	46	48	16	47	49	19	1	1	0	19	22	27	19	23	34	1	1	0	0	0	0	0	0	0	0	0	0	0	0	0	0	0	0	0	0	0	0	0	0	0	0	0	0	0.000	0.000	0.000	0.000	0.000	0.000	0.000	0.000	0.000	0.000	0.000	0.000	0.000	0.000	282	1076	-1	4	4	0.000	0.000	-1	0	0	0	1	3	0	0	-75	1	
1	14	17	null	EMPTY	5333	9198	100	44	44	4	46	46	4	8	2	0	18	18	2	18	18	3	8	2	0	0	0	0	0	0	0	0	0	0	0	0	0	0	0	0	0	0	0	0	0	0	0	0	0	0	0.000	0.000	0.000	0.000	0.000	0.000	0.000	0.000	0.000	0.000	0.000	0.000	0.000	0.000	282	1076	-2	-2	-2	0.000	0.000	-2	0	0	0	-2	0	0	0	-75	1	
1	15	17	null	EMPTY	5583	9198	100	47	47	5	47	47	6	7	1	0	18	18	2	17	18	6	2	1	0	0	0	0	0	0	0	0	0	0	0	0	0	0	0	0	0	0	0	0	0	0	0	0	0	0	0.000	0.000	0.000	0.000	0.000	0.000	0.000	0.000	0.000	0.000	0.000	0.000	0.000	0.000	282	1076	1	1	1	0.000	0.000	0	1	0	0	0	1	0	0	-75	1	
1	16	17	null	EMPTY	5833	9198	100	46	46	5	46	47	7	6	0	0	17	18	3	17	18	7	6	1	0	0	0	0	0	0	0	0	0	0	0	0	0	0	0	0	0	0	0	0	0	0	0	0	0	0	0.000	0.000	0.000	0.000	0.000	0.000	0.000	0.000	0.000	0.000	0.000	0.000	0.000	0.000	282	1076	0	1	1	0.000	0.000	0	0	0	0	0	1	0	0	-75	1	
1	17	17	null	EMPTY	6083	9198	100	46	49	15	46	46	5	20	11	0	17	26	41	18	18	3	16	10	0	0	0	0	0	0	0	0	0	0	0	0	0	0	0	0	0	0	0	0	0	0	0	0	0	0	0.000	0.000	0.000	0.000	0.000	0.000	0.000	0.000	0.000	0.000	0.000	0.000	0.000	0.000	282	1076	-1	11	11	0.000	0.000	0	-1	0	0	3	8	0	0	-75	1	
2	1	1	10: C-01   Dye Marker	Dye Marker	6576	5173	100	60	112	98	47	48	13	50	34	0	13743	21016	24689	18	22	27	81	77	0	0	0	0	0	0	0	0	0	0	0	0	0	0	0	0	0	0	0	0	0	0	0	0	0	0	0.000	0.000	0.000	0.000	0.000	0.000	0.000	0.000	0.000	0.000	0.000	0.000	0.000	0.000	283	1076	13738	21063	21063	0.000	0.000	13	13725	0	0	65	20998	0	0	100	1	
2	2	1	01: C-01   LM00000021	lmo0045	6826	5173	100	2948	2089	1564	46	46	5	84	79	0	2211	1622	1188	18	18	3	88	83	0	0	0	0	0	0	0	0	0	0	0	0	0	0	0	0	0	0	0	0	0	0	0	0	0	0	0.000	0.000	0.000	0.000	0.000	0.000	0.000	0.000	0.000	0.000	0.000	0.000	0.000	0.000	283	1076	5095	3647	3647	0.000	0.000	2902	2193	0	0	2043	1604	0	0	100	1	
2	3	1	01: C-04   LM00000023	lmo0048	7076	5173	100	1519	1183	858	47	47	5	88	82	0	1472	1115	779	19	19	3	85	81	0	0	0	0	0	0	0	0	0	0	0	0	0	0	0	0	0	0	0	0	0	0	0	0	0	0	0.000	0.000	0.000	0.000	0.000	0.000	0.000	0.000	0.000	0.000	0.000	0.000	0.000	0.000	283	1076	2925	2232	2232	0.000	0.000	1472	1453	0	0	1136	1096	0	0	100	1	
2	4	1	01: C-07   LM00000826	lmo0051	7326	5173	100	153	138	56	48	48	5	94	90	0	275	246	134	20	21	5	100	97	0	0	0	0	0	0	0	0	0	0	0	0	0	0	0	0	0	0	0	0	0	0	0	0	0	0	0.000	0.000	0.000	0.000	0.000	0.000	0.000	0.000	0.000	0.000	0.000	0.000	0.000	0.000	283	1076	360	316	316	0.000	0.000	105	255	0	0	90	226	0	0	100	1	
2	5	1	01: C-10   LM00000026	lmo0054	7576	5173	100	543	478	291	46	47	4	89	85	0	390	332	196	18	18	3	94	89	0	0	0	0	0	0	0	0	0	0	0	0	0	0	0	0	0	0	0	0	0	0	0	0	0	0	0.000	0.000	0.000	0.000	0.000	0.000	0.000	0.000	0.000	0.000	0.000	0.000	0.000	0.000	283	1076	869	746	746	0.000	0.000	497	372	0	0	432	314	0	0	100	1	
2	6	1	01: C-13   LM00002106	lmo0057	7826	5173	100	50	50	6	46	47	5	40	13	0	75	62	26	17	18	6	79	75	0	0	0	0	0	0	0	0	0	0	0	0	0	0	0	0	0	0	0	0	0	0	0	0	0	0	0.000	0.000	0.000	0.000	0.000	0.000	0.000	0.000	0.000	0.000	0.000	0.000	0.000	0.000	283	1076	62	49	49	0.000	0.000	4	58	0	0	4	45	0	0	100	1	
2	7	1	01: C-16   LM00000828	lmo0060	8076	5173	100	50	50	5	48	48	7	10	1	0	79	63	29	18	20	10	74	71	0	0	0	0	0	0	0	0	0	0	0	0	0	0	0	0	0	0	0	0	0	0	0	0	0	0	0.000	0.000	0.000	0.000	0.000	0.000	0.000	0.000	0.000	0.000	0.000	0.000	0.000	0.000	283	1076	63	47	47	0.000	0.000	2	61	0	0	2	45	0	0	100	1	
2	8	1	01: C-19   LM00000031	lmo0063	8326	5173	100	51	51	6	48	48	5	37	9	0	94	73	36	17	18	10	75	71	0	0	0	0	0	0	0	0	0	0	0	0	0	0	0	0	0	0	0	0	0	0	0	0	0	0	0.000	0.000	0.000	0.000	0.000	0.000	0.000	0.000	0.000	0.000	0.000	0.000	0.000	0.000	283	1076	80	59	59	0.000	0.000	3	77	0	0	3	56	0	0	100	1	
2	9	1	01: C-22   LM00000034	lmo0066	8576	5173	100	51	52	7	46	47	6	44	14	0	71	61	27	17	18	10	78	75	0	0	0	0	0	0	0	0	0	0	0	0	0	0	0	0	0	0	0	0	0	0	0	0	0	0	0.000	0.000	0.000	0.000	0.000	0.000	0.000	0.000	0.000	0.000	0.000	0.000	0.000	0.000	283	1076	59	50	50	0.000	0.000	5	54	0	0	6	44	0	0	100	1	
2	10	1	01: G-01   LM00002145	lmo0141	8826	5173	100	49	49	4	46	46	4	44	10	0	78	63	28	17	17	3	89	80	0	0	0	0	0	0	0	0	0	0	0	0	0	0	0	0	0	0	0	0	0	0	0	0	0	0	0.000	0.000	0.000	0.000	0.000	0.000	0.000	0.000	0.000	0.000	0.000	0.000	0.000	0.000	283	1076	64	49	49	0.000	0.000	3	61	0	0	3	46	0	0	100	1	
2	11	1	01: G-04   LM00002147	lmo0144	9076	5173	100	50	50	4	47	48	5	26	5	0	75	59	26	17	18	5	79	73	0	0	0	0	0	0	0	0	0	0	0	0	0	0	0	0	0	0	0	0	0	0	0	0	0	0	0.000	0.000	0.000	0.000	0.000	0.000	0.000	0.000	0.000	0.000	0.000	0.000	0.000	0.000	283	1076	61	45	45	0.000	0.000	3	58	0	0	3	42	0	0	100	1	
2	12	1	01: G-07   LM00002149	lmo0147	9326	5173	100	56	56	8	47	48	9	52	14	0	88	77	32	17	19	12	84	81	0	0	0	0	0	0	0	0	0	0	0	0	0	0	0	0	0	0	0	0	0	0	0	0	0	0	0.000	0.000	0.000	0.000	0.000	0.000	0.000	0.000	0.000	0.000	0.000	0.000	0.000	0.000	283	1076	80	69	69	0.000	0.000	9	71	0	0	9	60	0	0	100	1	
2	13	1	01: G-10   LM00000050	lmo0150	9576	5173	100	49	50	6	46	47	5	28	15	0	82	65	34	17	18	3	85	78	0	0	0	0	0	0	0	0	0	0	0	0	0	0	0	0	0	0	0	0	0	0	0	0	0	0	0.000	0.000	0.000	0.000	0.000	0.000	0.000	0.000	0.000	0.000	0.000	0.000	0.000	0.000	283	1076	68	52	52	0.000	0.000	3	65	0	0	4	48	0	0	100	1	
2	14	1	01: G-13   LM00000852	lmo0153	9826	5173	100	49	50	5	46	46	5	37	8	0	96	77	35	17	18	6	81	80	0	0	0	0	0	0	0	0	0	0	0	0	0	0	0	0	0	0	0	0	0	0	0	0	0	0	0.000	0.000	0.000	0.000	0.000	0.000	0.000	0.000	0.000	0.000	0.000	0.000	0.000	0.000	283	1076	82	64	64	0.000	0.000	3	79	0	0	4	60	0	0	100	1	
2	15	1	01: G-16   LM00000855	lmo0156	10076	5173	100	50	50	4	46	48	17	1	0	0	81	64	28	17	21	37	67	9	0	0	0	0	0	0	0	0	0	0	0	0	0	0	0	0	0	0	0	0	0	0	0	0	0	0	0.000	0.000	0.000	0.000	0.000	0.000	0.000	0.000	0.000	0.000	0.000	0.000	0.000	0.000	283	1076	68	51	51	0.000	0.000	4	64	0	0	4	47	0	0	100	1	
2	16	1	01: G-19   LM00002155	lmo0159	10326	5173	100	51	52	6	46	47	5	55	29	0	91	70	35	17	17	3	83	78	0	0	0	0	0	0	0	0	0	0	0	0	0	0	0	0	0	0	0	0	0	0	0	0	0	0	0.000	0.000	0.000	0.000	0.000	0.000	0.000	0.000	0.000	0.000	0.000	0.000	0.000	0.000	283	1076	79	59	59	0.000	0.000	5	74	0	0	6	53	0	0	100	1	
2	17	1	01: G-22   LM00000052	lmo0162	10576	5173	100	86	82	27	47	47	5	76	71	0	102	78	42	17	18	5	77	72	0	0	0	0	0	0	0	0	0	0	0	0	0	0	0	0	0	0	0	0	0	0	0	0	0	0	0.000	0.000	0.000	0.000	0.000	0.000	0.000	0.000	0.000	0.000	0.000	0.000	0.000	0.000	283	1076	124	96	96	0.000	0.000	39	85	0	0	35	61	0	0	100	1	
2	1	2	01: K-01   LM00000886	lmo0237	6576	5423	100	307	301	250	47	47	5	63	61	0	368	273	236	18	18	6	64	61	0	0	0	0	0	0	0	0	0	0	0	0	0	0	0	0	0	0	0	0	0	0	0	0	0	0	0.000	0.000	0.000	0.000	0.000	0.000	0.000	0.000	0.000	0.000	0.000	0.000	0.000	0.000	283	1076	610	509	509	0.000	0.000	260	350	0	0	254	255	0	0	100	1	
2	2	2	01: K-04   LM00000888	lmo0240	6826	5423	100	313	243	174	47	47	5	69	66	0	186	137	103	18	18	3	72	66	0	0	0	0	0	0	0	0	0	0	0	0	0	0	0	0	0	0	0	0	0	0	0	0	0	0	0.000	0.000	0.000	0.000	0.000	0.000	0.000	0.000	0.000	0.000	0.000	0.000	0.000	0.000	283	1076	434	315	315	0.000	0.000	266	168	0	0	196	119	0	0	100	1	
2	3	2	01: K-07   LM00000891	lmo0243	7076	5423	100	152	130	74	46	47	4	75	66	0	143	106	74	19	19	4	74	67	0	0	0	0	0	0	0	0	0	0	0	0	0	0	0	0	0	0	0	0	0	0	0	0	0	0	0.000	0.000	0.000	0.000	0.000	0.000	0.000	0.000	0.000	0.000	0.000	0.000	0.000	0.000	283	1076	230	171	171	0.000	0.000	106	124	0	0	84	87	0	0	100	1	
2	4	2	01: K-10   LM00000892	lmo0246	7326	5423	100	58	59	12	47	47	5	64	50	0	101	75	44	20	22	6	69	65	0	0	0	0	0	0	0	0	0	0	0	0	0	0	0	0	0	0	0	0	0	0	0	0	0	0	0.000	0.000	0.000	0.000	0.000	0.000	0.000	0.000	0.000	0.000	0.000	0.000	0.000	0.000	283	1076	92	67	67	0.000	0.000	11	81	0	0	12	55	0	0	100	1	
2	5	2	01: K-13   LM00000078	lmo0249	7576	5423	100	5542	3941	3194	46	48	7	87	82	0	6882	4911	3817	18	19	5	81	77	0	0	0	0	0	0	0	0	0	0	0	0	0	0	0	0	0	0	0	0	0	0	0	0	0	0	0.000	0.000	0.000	0.000	0.000	0.000	0.000	0.000	0.000	0.000	0.000	0.000	0.000	0.000	283	1076	12360	8788	8788	0.000	0.000	5496	6864	0	0	3895	4893	0	0	100	1	
2	6	2	01: K-16   LM00002177	lmo0252	7826	5423	100	51	53	11	47	48	6	34	9	0	86	67	35	18	19	9	71	69	0	0	0	0	0	0	0	0	0	0	0	0	0	0	0	0	0	0	0	0	0	0	0	0	0	0	0.000	0.000	0.000	0.000	0.000	0.000	0.000	0.000	0.000	0.000	0.000	0.000	0.000	0.000	283	1076	72	55	55	0.000	0.000	4	68	0	0	6	49	0	0	100	1	
2	7	2	01: K-19   LM00002180	lmo0255	8076	5423	100	65	67	16	47	48	6	75	71	0	87	68	34	17	18	5	77	71	0	0	0	0	0	0	0	0	0	0	0	0	0	0	0	0	0	0	0	0	0	0	0	0	0	0	0.000	0.000	0.000	0.000	0.000	0.000	0.000	0.000	0.000	0.000	0.000	0.000	0.000	0.000	283	1076	88	71	71	0.000	0.000	18	70	0	0	20	51	0	0	100	1	
2	8	2	01: K-22   LM00000082	lmo0258	8326	5423	100	491	404	249	47	48	5	87	82	0	321	258	172	17	18	5	83	77	0	0	0	0	0	0	0	0	0	0	0	0	0	0	0	0	0	0	0	0	0	0	0	0	0	0	0.000	0.000	0.000	0.000	0.000	0.000	0.000	0.000	0.000	0.000	0.000	0.000	0.000	0.000	283	1076	748	598	598	0.000	0.000	444	304	0	0	357	241	0	0	100	1	
2	9	2	01: O-01   LM00002195	lmo0333	8576	5423	100	50	50	4	47	47	5	21	4	0	70	57	32	17	18	5	69	65	0	0	0	0	0	0	0	0	0	0	0	0	0	0	0	0	0	0	0	0	0	0	0	0	0	0	0.000	0.000	0.000	0.000	0.000	0.000	0.000	0.000	0.000	0.000	0.000	0.000	0.000	0.000	283	1076	56	43	43	0.000	0.000	3	53	0	0	3	40	0	0	100	1	
2	10	2	01: O-04   LM00000116	lmo0336	8826	5423	100	71	69	19	47	48	8	66	60	0	99	73	41	17	19	9	68	66	0	0	0	0	0	0	0	0	0	0	0	0	0	0	0	0	0	0	0	0	0	0	0	0	0	0	0.000	0.000	0.000	0.000	0.000	0.000	0.000	0.000	0.000	0.000	0.000	0.000	0.000	0.000	283	1076	106	78	78	0.000	0.000	24	82	0	0	22	56	0	0	100	1	
2	11	2	01: O-07   LM00000920	lmo0339	9076	5423	100	101	93	32	46	47	6	81	72	0	84	69	32	16	18	7	80	74	0	0	0	0	0	0	0	0	0	0	0	0	0	0	0	0	0	0	0	0	0	0	0	0	0	0	0.000	0.000	0.000	0.000	0.000	0.000	0.000	0.000	0.000	0.000	0.000	0.000	0.000	0.000	283	1076	123	100	100	0.000	0.000	55	68	0	0	47	53	0	0	100	1	
2	12	2	01: O-10   LM00000118	lmo0342	9326	5423	100	55	54	7	46	47	4	69	54	0	81	64	32	16	17	7	77	70	0	0	0	0	0	0	0	0	0	0	0	0	0	0	0	0	0	0	0	0	0	0	0	0	0	0	0.000	0.000	0.000	0.000	0.000	0.000	0.000	0.000	0.000	0.000	0.000	0.000	0.000	0.000	283	1076	74	56	56	0.000	0.000	9	65	0	0	8	48	0	0	100	1	
2	13	2	01: O-13   LM00000121	lmo0345	9576	5423	100	54	55	8	47	47	5	69	41	0	93	72	37	17	17	2	82	77	0	0	0	0	0	0	0	0	0	0	0	0	0	0	0	0	0	0	0	0	0	0	0	0	0	0	0.000	0.000	0.000	0.000	0.000	0.000	0.000	0.000	0.000	0.000	0.000	0.000	0.000	0.000	283	1076	83	63	63	0.000	0.000	7	76	0	0	8	55	0	0	100	1	
2	14	2	01: O-16   LM00000123	lmo0348	9826	5423	100	50	51	7	46	47	6	46	12	0	73	59	28	17	18	9	75	69	0	0	0	0	0	0	0	0	0	0	0	0	0	0	0	0	0	0	0	0	0	0	0	0	0	0	0.000	0.000	0.000	0.000	0.000	0.000	0.000	0.000	0.000	0.000	0.000	0.000	0.000	0.000	283	1076	60	47	47	0.000	0.000	4	56	0	0	5	42	0	0	100	1	
2	15	2	01: O-19   LM00000923	lmo0351	10076	5423	100	52	51	5	46	46	5	57	17	0	84	67	32	17	18	5	84	77	0	0	0	0	0	0	0	0	0	0	0	0	0	0	0	0	0	0	0	0	0	0	0	0	0	0	0.000	0.000	0.000	0.000	0.000	0.000	0.000	0.000	0.000	0.000	0.000	0.000	0.000	0.000	283	1076	73	55	55	0.000	0.000	6	67	0	0	5	50	0	0	100	1	
2	16	2	01: O-22   LM00000924	lmo0354	10326	5423	100	83	80	21	46	46	5	88	80	0	106	88	43	17	18	4	87	84	0	0	0	0	0	0	0	0	0	0	0	0	0	0	0	0	0	0	0	0	0	0	0	0	0	0	0.000	0.000	0.000	0.000	0.000	0.000	0.000	0.000	0.000	0.000	0.000	0.000	0.000	0.000	283	1076	126	105	105	0.000	0.000	37	89	0	0	34	71	0	0	100	1	
2	17	2	02: C-01   LM00000146	lmo0425	10576	5423	100	50	50	5	48	48	6	17	6	0	86	65	36	17	18	5	71	66	0	0	0	0	0	0	0	0	0	0	0	0	0	0	0	0	0	0	0	0	0	0	0	0	0	0	0.000	0.000	0.000	0.000	0.000	0.000	0.000	0.000	0.000	0.000	0.000	0.000	0.000	0.000	283	1076	71	50	50	0.000	0.000	2	69	0	0	2	48	0	0	100	1	
2	1	3	02: C-04   LM00000148	lmo0428	6576	5673	100	52	55	16	46	47	6	53	22	0	73	66	43	18	19	8	76	73	0	0	0	0	0	0	0	0	0	0	0	0	0	0	0	0	0	0	0	0	0	0	0	0	0	0	0.000	0.000	0.000	0.000	0.000	0.000	0.000	0.000	0.000	0.000	0.000	0.000	0.000	0.000	283	1076	61	57	57	0.000	0.000	6	55	0	0	9	48	0	0	100	1	
2	2	3	02: C-07   LM00000151	lmo0431	6826	5673	100	50	50	6	46	47	5	49	16	0	85	69	33	18	18	3	79	78	0	0	0	0	0	0	0	0	0	0	0	0	0	0	0	0	0	0	0	0	0	0	0	0	0	0	0.000	0.000	0.000	0.000	0.000	0.000	0.000	0.000	0.000	0.000	0.000	0.000	0.000	0.000	283	1076	71	55	55	0.000	0.000	4	67	0	0	4	51	0	0	100	1	
2	3	3	02: C-10   LM00002220	lmo0434	7076	5673	100	141	126	60	47	48	6	80	71	0	114	97	54	18	20	8	78	73	0	0	0	0	0	0	0	0	0	0	0	0	0	0	0	0	0	0	0	0	0	0	0	0	0	0	0.000	0.000	0.000	0.000	0.000	0.000	0.000	0.000	0.000	0.000	0.000	0.000	0.000	0.000	283	1076	190	158	158	0.000	0.000	94	96	0	0	79	79	0	0	100	1	
2	4	3	02: C-13   LM00000956	lmo0437	7326	5673	100	51	51	6	48	48	5	37	12	0	87	69	32	19	21	6	79	76	0	0	0	0	0	0	0	0	0	0	0	0	0	0	0	0	0	0	0	0	0	0	0	0	0	0	0.000	0.000	0.000	0.000	0.000	0.000	0.000	0.000	0.000	0.000	0.000	0.000	0.000	0.000	283	1076	71	53	53	0.000	0.000	3	68	0	0	3	50	0	0	100	1	
2	5	3	02: C-16   LM00002222	lmo0440	7576	5673	100	53	55	9	46	47	5	56	38	0	67	55	30	18	19	5	68	65	0	0	0	0	0	0	0	0	0	0	0	0	0	0	0	0	0	0	0	0	0	0	0	0	0	0	0.000	0.000	0.000	0.000	0.000	0.000	0.000	0.000	0.000	0.000	0.000	0.000	0.000	0.000	283	1076	56	46	46	0.000	0.000	7	49	0	0	9	37	0	0	100	1	
2	6	3	02: C-19   LM00000957	lmo0443	7826	5673	100	338	289	143	47	47	6	91	86	0	292	238	132	18	18	5	90	86	0	0	0	0	0	0	0	0	0	0	0	0	0	0	0	0	0	0	0	0	0	0	0	0	0	0	0.000	0.000	0.000	0.000	0.000	0.000	0.000	0.000	0.000	0.000	0.000	0.000	0.000	0.000	283	1076	565	462	462	0.000	0.000	291	274	0	0	242	220	0	0	100	1	
2	7	3	02: C-22   LM00002225	lmo0446	8076	5673	100	48	49	4	46	47	5	27	1	0	76	60	27	18	18	4	80	77	0	0	0	0	0	0	0	0	0	0	0	0	0	0	0	0	0	0	0	0	0	0	0	0	0	0	0.000	0.000	0.000	0.000	0.000	0.000	0.000	0.000	0.000	0.000	0.000	0.000	0.000	0.000	283	1076	60	45	45	0.000	0.000	2	58	0	0	3	42	0	0	100	1	
2	8	3	02: G-01   LM00000184	lmo0521	8326	5673	100	139	127	52	47	47	6	89	77	0	116	94	52	17	18	7	78	75	0	0	0	0	0	0	0	0	0	0	0	0	0	0	0	0	0	0	0	0	0	0	0	0	0	0	0.000	0.000	0.000	0.000	0.000	0.000	0.000	0.000	0.000	0.000	0.000	0.000	0.000	0.000	283	1076	191	157	157	0.000	0.000	92	99	0	0	80	77	0	0	100	1	
2	9	3	02: G-04   LM00000978	lmo0524	8576	5673	100	449	374	212	46	47	6	93	87	0	153	130	66	17	19	9	84	81	0	0	0	0	0	0	0	0	0	0	0	0	0	0	0	0	0	0	0	0	0	0	0	0	0	0	0.000	0.000	0.000	0.000	0.000	0.000	0.000	0.000	0.000	0.000	0.000	0.000	0.000	0.000	283	1076	539	441	441	0.000	0.000	403	136	0	0	328	113	0	0	100	1	
2	10	3	02: G-07   LM00000979	lmo0527	8826	5673	100	87	86	28	46	47	15	75	63	0	82	68	31	17	19	27	72	64	0	0	0	0	0	0	0	0	0	0	0	0	0	0	0	0	0	0	0	0	0	0	0	0	0	0	0.000	0.000	0.000	0.000	0.000	0.000	0.000	0.000	0.000	0.000	0.000	0.000	0.000	0.000	283	1076	106	91	91	0.000	0.000	41	65	0	0	40	51	0	0	100	1	
2	11	3	02: G-10   LM00000980	lmo0530	9076	5673	100	168	148	73	46	47	5	86	78	0	176	138	80	17	17	3	86	81	0	0	0	0	0	0	0	0	0	0	0	0	0	0	0	0	0	0	0	0	0	0	0	0	0	0	0.000	0.000	0.000	0.000	0.000	0.000	0.000	0.000	0.000	0.000	0.000	0.000	0.000	0.000	283	1076	281	223	223	0.000	0.000	122	159	0	0	102	121	0	0	100	1	
2	12	3	02: G-13   LM00000982	lmo0533	9326	5673	100	52	52	6	47	48	5	43	9	0	71	58	28	16	17	4	81	74	0	0	0	0	0	0	0	0	0	0	0	0	0	0	0	0	0	0	0	0	0	0	0	0	0	0	0.000	0.000	0.000	0.000	0.000	0.000	0.000	0.000	0.000	0.000	0.000	0.000	0.000	0.000	283	1076	60	47	47	0.000	0.000	5	55	0	0	5	42	0	0	100	1	
2	13	3	02: G-16   LM00000985	lmo0536	9576	5673	100	65	63	15	46	47	5	73	62	0	97	73	44	17	18	3	75	71	0	0	0	0	0	0	0	0	0	0	0	0	0	0	0	0	0	0	0	0	0	0	0	0	0	0	0.000	0.000	0.000	0.000	0.000	0.000	0.000	0.000	0.000	0.000	0.000	0.000	0.000	0.000	283	1076	99	73	73	0.000	0.000	19	80	0	0	17	56	0	0	100	1	
2	14	3	02: G-19   LM00000189	lmo0539	9826	5673	100	1570	1182	813	46	47	6	94	89	0	475	372	261	17	18	4	81	78	0	0	0	0	0	0	0	0	0	0	0	0	0	0	0	0	0	0	0	0	0	0	0	0	0	0	0.000	0.000	0.000	0.000	0.000	0.000	0.000	0.000	0.000	0.000	0.000	0.000	0.000	0.000	283	1076	1982	1491	1491	0.000	0.000	1524	458	0	0	1136	355	0	0	100	1	
2	15	3	02: G-22   LM00002254	lmo0542	10076	5673	100	49	50	6	45	46	6	43	14	0	76	60	28	17	17	5	76	72	0	0	0	0	0	0	0	0	0	0	0	0	0	0	0	0	0	0	0	0	0	0	0	0	0	0	0.000	0.000	0.000	0.000	0.000	0.000	0.000	0.000	0.000	0.000	0.000	0.000	0.000	0.000	283	1076	63	48	48	0.000	0.000	4	59	0	0	5	43	0	0	100	1	
2	16	3	02: K-01   LM00002277	lmo0617	10326	5673	100	52	52	6	46	46	5	55	22	0	111	84	52	17	18	6	70	67	0	0	0	0	0	0	0	0	0	0	0	0	0	0	0	0	0	0	0	0	0	0	0	0	0	0	0.000	0.000	0.000	0.000	0.000	0.000	0.000	0.000	0.000	0.000	0.000	0.000	0.000	0.000	283	1076	100	73	73	0.000	0.000	6	94	0	0	6	67	0	0	100	1	
2	17	3	02: K-04   LM00002279	lmo0620	10576	5673	100	91	82	27	47	47	5	80	70	0	114	85	52	17	18	7	72	66	0	0	0	0	0	0	0	0	0	0	0	0	0	0	0	0	0	0	0	0	0	0	0	0	0	0	0.000	0.000	0.000	0.000	0.000	0.000	0.000	0.000	0.000	0.000	0.000	0.000	0.000	0.000	283	1076	141	103	103	0.000	0.000	44	97	0	0	35	68	0	0	100	1	
2	1	4	02: K-07   LM00002282	lmo0623	6576	5923	100	81	75	23	46	47	9	66	63	0	83	65	32	18	20	14	71	65	0	0	0	0	0	0	0	0	0	0	0	0	0	0	0	0	0	0	0	0	0	0	0	0	0	0	0.000	0.000	0.000	0.000	0.000	0.000	0.000	0.000	0.000	0.000	0.000	0.000	0.000	0.000	283	1076	100	76	76	0.000	0.000	35	65	0	0	29	47	0	0	100	1	
2	2	4	02: K-10   LM00000206	lmo0626	6826	5923	100	73	73	19	47	48	5	81	73	0	85	70	34	18	19	6	78	74	0	0	0	0	0	0	0	0	0	0	0	0	0	0	0	0	0	0	0	0	0	0	0	0	0	0	0.000	0.000	0.000	0.000	0.000	0.000	0.000	0.000	0.000	0.000	0.000	0.000	0.000	0.000	283	1076	93	78	78	0.000	0.000	26	67	0	0	26	52	0	0	100	1	
2	3	4	02: K-13   LM00001028	lmo0629	7076	5923	100	116	107	39	47	47	6	88	77	0	105	86	40	18	20	9	84	77	0	0	0	0	0	0	0	0	0	0	0	0	0	0	0	0	0	0	0	0	0	0	0	0	0	0	0.000	0.000	0.000	0.000	0.000	0.000	0.000	0.000	0.000	0.000	0.000	0.000	0.000	0.000	283	1076	156	128	128	0.000	0.000	69	87	0	0	60	68	0	0	100	1	
2	4	4	02: K-16   LM00002286	lmo0632	7326	5923	100	50	52	9	47	47	5	41	25	0	78	63	28	19	20	7	78	72	0	0	0	0	0	0	0	0	0	0	0	0	0	0	0	0	0	0	0	0	0	0	0	0	0	0	0.000	0.000	0.000	0.000	0.000	0.000	0.000	0.000	0.000	0.000	0.000	0.000	0.000	0.000	283	1076	62	49	49	0.000	0.000	3	59	0	0	5	44	0	0	100	1	
2	5	4	02: K-19   LM00001029	lmo0635	7576	5923	100	51	53	7	46	47	5	50	20	0	82	68	27	17	18	3	91	87	0	0	0	0	0	0	0	0	0	0	0	0	0	0	0	0	0	0	0	0	0	0	0	0	0	0	0.000	0.000	0.000	0.000	0.000	0.000	0.000	0.000	0.000	0.000	0.000	0.000	0.000	0.000	283	1076	70	58	58	0.000	0.000	5	65	0	0	7	51	0	0	100	1	
2	6	4	02: K-22   LM00002290	lmo0638	7826	5923	100	49	49	4	46	47	6	14	2	0	70	57	24	17	18	4	85	78	0	0	0	0	0	0	0	0	0	0	0	0	0	0	0	0	0	0	0	0	0	0	0	0	0	0	0.000	0.000	0.000	0.000	0.000	0.000	0.000	0.000	0.000	0.000	0.000	0.000	0.000	0.000	283	1076	56	43	43	0.000	0.000	3	53	0	0	3	40	0	0	100	1	
2	7	4	02: O-01   LM00000237	lmo0713	8076	5923	100	138	122	46	46	47	6	88	82	0	140	118	60	17	18	4	91	87	0	0	0	0	0	0	0	0	0	0	0	0	0	0	0	0	0	0	0	0	0	0	0	0	0	0	0.000	0.000	0.000	0.000	0.000	0.000	0.000	0.000	0.000	0.000	0.000	0.000	0.000	0.000	283	1076	215	177	177	0.000	0.000	92	123	0	0	76	101	0	0	100	1	
2	8	4	02: O-04   LM00001067	lmo0716	8326	5923	100	161	145	76	47	48	11	77	67	0	380	286	202	17	18	7	81	77	0	0	0	0	0	0	0	0	0	0	0	0	0	0	0	0	0	0	0	0	0	0	0	0	0	0	0.000	0.000	0.000	0.000	0.000	0.000	0.000	0.000	0.000	0.000	0.000	0.000	0.000	0.000	283	1076	477	367	367	0.000	0.000	114	363	0	0	98	269	0	0	100	1	
2	9	4	02: O-07   LM00001068	lmo0719	8576	5923	100	97	89	30	47	47	5	84	74	0	109	89	49	18	19	11	74	71	0	0	0	0	0	0	0	0	0	0	0	0	0	0	0	0	0	0	0	0	0	0	0	0	0	0	0.000	0.000	0.000	0.000	0.000	0.000	0.000	0.000	0.000	0.000	0.000	0.000	0.000	0.000	283	1076	141	113	113	0.000	0.000	50	91	0	0	42	71	0	0	100	1	
2	10	4	02: O-10   LM00001071	lmo0722	8826	5923	100	1031	810	504	46	46	5	96	96	0	188	152	86	18	18	4	89	86	0	0	0	0	0	0	0	0	0	0	0	0	0	0	0	0	0	0	0	0	0	0	0	0	0	0	0.000	0.000	0.000	0.000	0.000	0.000	0.000	0.000	0.000	0.000	0.000	0.000	0.000	0.000	283	1076	1155	898	898	0.000	0.000	985	170	0	0	764	134	0	0	100	1	
2	11	4	02: O-13   LM00002301	lmo0725	9076	5923	100	56	56	7	47	48	7	68	24	0	85	68	32	17	19	13	76	69	0	0	0	0	0	0	0	0	0	0	0	0	0	0	0	0	0	0	0	0	0	0	0	0	0	0	0.000	0.000	0.000	0.000	0.000	0.000	0.000	0.000	0.000	0.000	0.000	0.000	0.000	0.000	283	1076	77	60	60	0.000	0.000	9	68	0	0	9	51	0	0	100	1	
2	12	4	02: O-16   LM00001073	lmo0728	9326	5923	100	94	91	39	47	48	10	66	60	0	88	67	41	16	18	12	63	60	0	0	0	0	0	0	0	0	0	0	0	0	0	0	0	0	0	0	0	0	0	0	0	0	0	0	0.000	0.000	0.000	0.000	0.000	0.000	0.000	0.000	0.000	0.000	0.000	0.000	0.000	0.000	283	1076	119	95	95	0.000	0.000	47	72	0	0	44	51	0	0	100	1	
2	13	4	02: O-19   LM00001076	lmo0731	9576	5923	100	59	58	11	46	47	5	77	60	0	181	148	87	17	18	4	82	79	0	0	0	0	0	0	0	0	0	0	0	0	0	0	0	0	0	0	0	0	0	0	0	0	0	0	0.000	0.000	0.000	0.000	0.000	0.000	0.000	0.000	0.000	0.000	0.000	0.000	0.000	0.000	283	1076	177	143	143	0.000	0.000	13	164	0	0	12	131	0	0	100	1	
2	14	4	02: O-22   LM00002303	lmo0734	9826	5923	100	89	85	31	46	46	6	76	71	0	107	86	48	17	18	8	75	71	0	0	0	0	0	0	0	0	0	0	0	0	0	0	0	0	0	0	0	0	0	0	0	0	0	0	0.000	0.000	0.000	0.000	0.000	0.000	0.000	0.000	0.000	0.000	0.000	0.000	0.000	0.000	283	1076	133	108	108	0.000	0.000	43	90	0	0	39	69	0	0	100	1	
2	15	4	03: C-01   LM00002328	lmo0805	10076	5923	100	77	75	24	46	47	5	74	68	0	84	65	37	16	17	4	74	67	0	0	0	0	0	0	0	0	0	0	0	0	0	0	0	0	0	0	0	0	0	0	0	0	0	0	0.000	0.000	0.000	0.000	0.000	0.000	0.000	0.000	0.000	0.000	0.000	0.000	0.000	0.000	283	1076	99	78	78	0.000	0.000	31	68	0	0	29	49	0	0	100	1	
2	16	4	03: C-04   LM00000260	lmo0808	10326	5923	100	92	85	28	46	47	5	76	71	0	76	61	30	17	18	7	73	69	0	0	0	0	0	0	0	0	0	0	0	0	0	0	0	0	0	0	0	0	0	0	0	0	0	0	0.000	0.000	0.000	0.000	0.000	0.000	0.000	0.000	0.000	0.000	0.000	0.000	0.000	0.000	283	1076	105	83	83	0.000	0.000	46	59	0	0	39	44	0	0	100	1	
2	17	4	03: C-07   LM00000262	lmo0811	10576	5923	100	261	230	123	47	47	5	87	80	0	178	143	84	17	18	4	81	77	0	0	0	0	0	0	0	0	0	0	0	0	0	0	0	0	0	0	0	0	0	0	0	0	0	0	0.000	0.000	0.000	0.000	0.000	0.000	0.000	0.000	0.000	0.000	0.000	0.000	0.000	0.000	283	1076	375	309	309	0.000	0.000	214	161	0	0	183	126	0	0	100	1	
2	1	5	03: C-10   LM00001111	lmo0814	6576	6173	100	84	80	24	46	47	5	81	74	0	140	113	65	18	19	5	82	75	0	0	0	0	0	0	0	0	0	0	0	0	0	0	0	0	0	0	0	0	0	0	0	0	0	0	0.000	0.000	0.000	0.000	0.000	0.000	0.000	0.000	0.000	0.000	0.000	0.000	0.000	0.000	283	1076	160	129	129	0.000	0.000	38	122	0	0	34	95	0	0	100	1	
2	2	5	03: C-13   LM00001112	lmo0817	6826	6173	100	57	59	10	46	47	5	80	60	0	73	64	24	17	18	5	88	83	0	0	0	0	0	0	0	0	0	0	0	0	0	0	0	0	0	0	0	0	0	0	0	0	0	0	0.000	0.000	0.000	0.000	0.000	0.000	0.000	0.000	0.000	0.000	0.000	0.000	0.000	0.000	283	1076	67	60	60	0.000	0.000	11	56	0	0	13	47	0	0	100	1	
2	3	5	03: C-16   LM00001114	lmo0820	7076	6173	100	92	88	27	46	47	5	85	82	0	102	88	42	18	19	6	83	79	0	0	0	0	0	0	0	0	0	0	0	0	0	0	0	0	0	0	0	0	0	0	0	0	0	0	0.000	0.000	0.000	0.000	0.000	0.000	0.000	0.000	0.000	0.000	0.000	0.000	0.000	0.000	283	1076	130	112	112	0.000	0.000	46	84	0	0	42	70	0	0	100	1	
2	4	5	03: C-19   LM00000266	lmo0823	7326	6173	100	629	550	327	47	47	6	94	87	0	361	297	169	18	20	7	90	86	0	0	0	0	0	0	0	0	0	0	0	0	0	0	0	0	0	0	0	0	0	0	0	0	0	0	0.000	0.000	0.000	0.000	0.000	0.000	0.000	0.000	0.000	0.000	0.000	0.000	0.000	0.000	283	1076	925	782	782	0.000	0.000	582	343	0	0	503	279	0	0	100	1	
2	5	5	03: C-22   LM00001118	lmo0826	7576	6173	100	85	88	31	46	47	13	80	71	0	88	76	35	17	19	10	81	78	0	0	0	0	0	0	0	0	0	0	0	0	0	0	0	0	0	0	0	0	0	0	0	0	0	0	0.000	0.000	0.000	0.000	0.000	0.000	0.000	0.000	0.000	0.000	0.000	0.000	0.000	0.000	283	1076	110	101	101	0.000	0.000	39	71	0	0	42	59	0	0	100	1	
2	6	5	03: G-01   LM00001149	lmo0901	7826	6173	100	49	48	4	46	47	5	31	4	0	63	51	23	17	18	5	77	71	0	0	0	0	0	0	0	0	0	0	0	0	0	0	0	0	0	0	0	0	0	0	0	0	0	0	0.000	0.000	0.000	0.000	0.000	0.000	0.000	0.000	0.000	0.000	0.000	0.000	0.000	0.000	283	1076	49	36	36	0.000	0.000	3	46	0	0	2	34	0	0	100	1	
2	7	5	03: G-04   LM00002351	lmo0904	8076	6173	100	118	112	39	47	47	7	87	80	0	73	63	27	17	19	7	81	75	0	0	0	0	0	0	0	0	0	0	0	0	0	0	0	0	0	0	0	0	0	0	0	0	0	0	0.000	0.000	0.000	0.000	0.000	0.000	0.000	0.000	0.000	0.000	0.000	0.000	0.000	0.000	283	1076	127	111	111	0.000	0.000	71	56	0	0	65	46	0	0	100	1	
2	8	5	03: G-07   LM00001153	lmo0907	8326	6173	100	316	254	135	47	47	5	89	83	0	160	132	70	17	18	4	88	84	0	0	0	0	0	0	0	0	0	0	0	0	0	0	0	0	0	0	0	0	0	0	0	0	0	0	0.000	0.000	0.000	0.000	0.000	0.000	0.000	0.000	0.000	0.000	0.000	0.000	0.000	0.000	283	1076	412	322	322	0.000	0.000	269	143	0	0	207	115	0	0	100	1	
2	9	5	03: G-10   LM00002353	lmo0910	8576	6173	100	57	58	10	46	47	6	64	45	0	102	84	40	17	19	9	81	76	0	0	0	0	0	0	0	0	0	0	0	0	0	0	0	0	0	0	0	0	0	0	0	0	0	0	0.000	0.000	0.000	0.000	0.000	0.000	0.000	0.000	0.000	0.000	0.000	0.000	0.000	0.000	283	1076	96	79	79	0.000	0.000	11	85	0	0	12	67	0	0	100	1	
2	10	5	03: G-13   LM00001155	lmo0913	8826	6173	100	472	386	221	45	46	6	93	88	0	279	229	133	17	19	10	83	81	0	0	0	0	0	0	0	0	0	0	0	0	0	0	0	0	0	0	0	0	0	0	0	0	0	0	0.000	0.000	0.000	0.000	0.000	0.000	0.000	0.000	0.000	0.000	0.000	0.000	0.000	0.000	283	1076	689	553	553	0.000	0.000	427	262	0	0	341	212	0	0	100	1	
2	11	5	03: G-16   LM00001156	lmo0916	9076	6173	100	54	54	7	46	46	5	55	32	0	146	109	79	16	17	3	83	74	0	0	0	0	0	0	0	0	0	0	0	0	0	0	0	0	0	0	0	0	0	0	0	0	0	0	0.000	0.000	0.000	0.000	0.000	0.000	0.000	0.000	0.000	0.000	0.000	0.000	0.000	0.000	283	1076	138	101	101	0.000	0.000	8	130	0	0	8	93	0	0	100	1	
2	12	5	03: G-19   LM00001159	lmo0919	9326	6173	100	51	51	6	46	46	4	53	30	0	83	64	34	16	17	3	75	72	0	0	0	0	0	0	0	0	0	0	0	0	0	0	0	0	0	0	0	0	0	0	0	0	0	0	0.000	0.000	0.000	0.000	0.000	0.000	0.000	0.000	0.000	0.000	0.000	0.000	0.000	0.000	283	1076	72	53	53	0.000	0.000	5	67	0	0	5	48	0	0	100	1	
2	13	5	03: G-22   LM00000290	lmo0922	9576	6173	100	74	73	22	45	46	5	78	73	0	73	62	29	17	18	5	82	74	0	0	0	0	0	0	0	0	0	0	0	0	0	0	0	0	0	0	0	0	0	0	0	0	0	0	0.000	0.000	0.000	0.000	0.000	0.000	0.000	0.000	0.000	0.000	0.000	0.000	0.000	0.000	283	1076	85	73	73	0.000	0.000	29	56	0	0	28	45	0	0	100	1	
2	14	5	03: K-01   LM00001199	lmo0997	9826	6173	100	49	49	5	46	47	7	25	1	0	72	55	30	17	18	9	66	63	0	0	0	0	0	0	0	0	0	0	0	0	0	0	0	0	0	0	0	0	0	0	0	0	0	0	0.000	0.000	0.000	0.000	0.000	0.000	0.000	0.000	0.000	0.000	0.000	0.000	0.000	0.000	283	1076	58	41	41	0.000	0.000	3	55	0	0	3	38	0	0	100	1	
2	15	5	03: K-04   LM00001201	lmo1000	10076	6173	100	100	95	39	45	45	4	84	76	0	60	50	24	17	18	4	77	72	0	0	0	0	0	0	0	0	0	0	0	0	0	0	0	0	0	0	0	0	0	0	0	0	0	0	0.000	0.000	0.000	0.000	0.000	0.000	0.000	0.000	0.000	0.000	0.000	0.000	0.000	0.000	283	1076	98	83	83	0.000	0.000	55	43	0	0	50	33	0	0	100	1	
2	16	5	03: K-07   LM00000304	lmo1003	10326	6173	100	431	330	241	46	46	4	80	73	0	411	288	237	17	17	3	75	68	0	0	0	0	0	0	0	0	0	0	0	0	0	0	0	0	0	0	0	0	0	0	0	0	0	0	0.000	0.000	0.000	0.000	0.000	0.000	0.000	0.000	0.000	0.000	0.000	0.000	0.000	0.000	283	1076	779	555	555	0.000	0.000	385	394	0	0	284	271	0	0	100	1	
2	17	5	03: K-10   LM00002379	lmo1006	10576	6173	100	129	124	52	46	46	5	90	86	0	101	86	46	17	18	4	81	76	0	0	0	0	0	0	0	0	0	0	0	0	0	0	0	0	0	0	0	0	0	0	0	0	0	0	0.000	0.000	0.000	0.000	0.000	0.000	0.000	0.000	0.000	0.000	0.000	0.000	0.000	0.000	283	1076	167	147	147	0.000	0.000	83	84	0	0	78	69	0	0	100	1	
2	1	6	03: K-13   LM00001205	lmo1009	6576	6423	100	82	78	23	46	47	8	77	73	0	79	67	26	18	19	9	84	80	0	0	0	0	0	0	0	0	0	0	0	0	0	0	0	0	0	0	0	0	0	0	0	0	0	0	0.000	0.000	0.000	0.000	0.000	0.000	0.000	0.000	0.000	0.000	0.000	0.000	0.000	0.000	283	1076	97	81	81	0.000	0.000	36	61	0	0	32	49	0	0	100	1	
2	2	6	03: K-16   LM00000306	lmo1012	6826	6423	100	111	102	38	47	47	4	83	82	0	150	122	67	17	18	3	93	87	0	0	0	0	0	0	0	0	0	0	0	0	0	0	0	0	0	0	0	0	0	0	0	0	0	0	0.000	0.000	0.000	0.000	0.000	0.000	0.000	0.000	0.000	0.000	0.000	0.000	0.000	0.000	283	1076	197	160	160	0.000	0.000	64	133	0	0	55	105	0	0	100	1	
2	3	6	03: K-19   LM00000309	lmo1015	7076	6423	100	90	85	26	46	47	5	83	78	0	139	119	59	18	19	5	88	84	0	0	0	0	0	0	0	0	0	0	0	0	0	0	0	0	0	0	0	0	0	0	0	0	0	0	0.000	0.000	0.000	0.000	0.000	0.000	0.000	0.000	0.000	0.000	0.000	0.000	0.000	0.000	283	1076	165	140	140	0.000	0.000	44	121	0	0	39	101	0	0	100	1	
2	4	6	03: K-22   LM00002381	lmo1018	7326	6423	100	52	54	11	46	47	5	56	29	0	84	70	35	18	19	8	80	75	0	0	0	0	0	0	0	0	0	0	0	0	0	0	0	0	0	0	0	0	0	0	0	0	0	0	0.000	0.000	0.000	0.000	0.000	0.000	0.000	0.000	0.000	0.000	0.000	0.000	0.000	0.000	283	1076	72	60	60	0.000	0.000	6	66	0	0	8	52	0	0	100	1	
2	5	6	03: O-01   LM00000321	lmo1093	7576	6423	100	181	163	67	46	47	5	95	92	0	130	112	47	17	18	4	96	88	0	0	0	0	0	0	0	0	0	0	0	0	0	0	0	0	0	0	0	0	0	0	0	0	0	0	0.000	0.000	0.000	0.000	0.000	0.000	0.000	0.000	0.000	0.000	0.000	0.000	0.000	0.000	283	1076	248	212	212	0.000	0.000	135	113	0	0	117	95	0	0	100	1	
2	6	6	03: O-04   LM00000322	lmo1096	7826	6423	100	147	133	61	47	48	12	78	73	0	123	101	59	17	18	7	80	75	0	0	0	0	0	0	0	0	0	0	0	0	0	0	0	0	0	0	0	0	0	0	0	0	0	0	0.000	0.000	0.000	0.000	0.000	0.000	0.000	0.000	0.000	0.000	0.000	0.000	0.000	0.000	283	1076	206	170	170	0.000	0.000	100	106	0	0	86	84	0	0	100	1	
2	7	6	03: O-07   LM00002426	lmo1099	8076	6423	100	50	50	5	46	47	5	34	6	0	51	49	29	18	18	4	64	60	0	0	0	0	0	0	0	0	0	0	0	0	0	0	0	0	0	0	0	0	0	0	0	0	0	0	0.000	0.000	0.000	0.000	0.000	0.000	0.000	0.000	0.000	0.000	0.000	0.000	0.000	0.000	283	1076	37	35	35	0.000	0.000	4	33	0	0	4	31	0	0	100	1	
2	8	6	03: O-10   LM00002429	lmo1102	8326	6423	100	49	49	4	47	47	5	21	2	0	65	53	24	17	18	6	78	72	0	0	0	0	0	0	0	0	0	0	0	0	0	0	0	0	0	0	0	0	0	0	0	0	0	0	0.000	0.000	0.000	0.000	0.000	0.000	0.000	0.000	0.000	0.000	0.000	0.000	0.000	0.000	283	1076	50	38	38	0.000	0.000	2	48	0	0	2	36	0	0	100	1	
2	9	6	03: O-13   LM00002432	lmo1105	8576	6423	100	48	49	5	46	47	5	29	11	0	76	61	28	17	18	4	83	80	0	0	0	0	0	0	0	0	0	0	0	0	0	0	0	0	0	0	0	0	0	0	0	0	0	0	0.000	0.000	0.000	0.000	0.000	0.000	0.000	0.000	0.000	0.000	0.000	0.000	0.000	0.000	283	1076	61	47	47	0.000	0.000	2	59	0	0	3	44	0	0	100	1	
2	10	6	03: O-16   LM00002435	lmo1108	8826	6423	100	48	48	4	46	46	5	15	2	0	67	55	25	17	18	7	77	71	0	0	0	0	0	0	0	0	0	0	0	0	0	0	0	0	0	0	0	0	0	0	0	0	0	0	0.000	0.000	0.000	0.000	0.000	0.000	0.000	0.000	0.000	0.000	0.000	0.000	0.000	0.000	283	1076	52	40	40	0.000	0.000	2	50	0	0	2	38	0	0	100	1	
2	11	6	03: O-19   LM00002438	lmo1111	9076	6423	100	49	49	4	47	47	5	24	2	0	77	60	27	17	17	3	80	77	0	0	0	0	0	0	0	0	0	0	0	0	0	0	0	0	0	0	0	0	0	0	0	0	0	0	0.000	0.000	0.000	0.000	0.000	0.000	0.000	0.000	0.000	0.000	0.000	0.000	0.000	0.000	283	1076	62	45	45	0.000	0.000	2	60	0	0	2	43	0	0	100	1	
2	12	6	03: O-22   LM00002441	lmo1114	9326	6423	100	48	48	4	47	48	6	8	0	0	71	56	26	16	18	8	75	69	0	0	0	0	0	0	0	0	0	0	0	0	0	0	0	0	0	0	0	0	0	0	0	0	0	0	0.000	0.000	0.000	0.000	0.000	0.000	0.000	0.000	0.000	0.000	0.000	0.000	0.000	0.000	283	1076	56	41	41	0.000	0.000	1	55	0	0	1	40	0	0	100	1	
2	13	6	04: C-01   LM00000346	lmo1185	9576	6423	100	52	53	7	46	47	7	36	9	0	63	54	19	17	19	10	80	77	0	0	0	0	0	0	0	0	0	0	0	0	0	0	0	0	0	0	0	0	0	0	0	0	0	0	0.000	0.000	0.000	0.000	0.000	0.000	0.000	0.000	0.000	0.000	0.000	0.000	0.000	0.000	283	1076	52	44	44	0.000	0.000	6	46	0	0	7	37	0	0	100	1	
2	14	6	04: C-04   LM00002459	lmo1188	9826	6423	100	72	72	20	45	46	6	76	68	0	76	60	30	17	17	4	76	73	0	0	0	0	0	0	0	0	0	0	0	0	0	0	0	0	0	0	0	0	0	0	0	0	0	0	0.000	0.000	0.000	0.000	0.000	0.000	0.000	0.000	0.000	0.000	0.000	0.000	0.000	0.000	283	1076	86	70	70	0.000	0.000	27	59	0	0	27	43	0	0	100	1	
2	15	6	04: C-07   LM00001264	lmo1191	10076	6423	100	49	49	5	46	47	5	41	9	0	77	63	27	17	18	6	80	75	0	0	0	0	0	0	0	0	0	0	0	0	0	0	0	0	0	0	0	0	0	0	0	0	0	0	0.000	0.000	0.000	0.000	0.000	0.000	0.000	0.000	0.000	0.000	0.000	0.000	0.000	0.000	283	1076	63	49	49	0.000	0.000	3	60	0	0	3	46	0	0	100	1	
2	16	6	04: C-10   LM00001266	lmo1194	10326	6423	100	51	51	6	46	47	5	52	28	0	72	59	24	17	17	3	89	82	0	0	0	0	0	0	0	0	0	0	0	0	0	0	0	0	0	0	0	0	0	0	0	0	0	0	0.000	0.000	0.000	0.000	0.000	0.000	0.000	0.000	0.000	0.000	0.000	0.000	0.000	0.000	283	1076	60	47	47	0.000	0.000	5	55	0	0	5	42	0	0	100	1	
2	17	6	04: C-13   LM00002463	lmo1197	10576	6423	100	51	51	6	46	48	12	13	0	0	74	58	27	17	19	13	72	69	0	0	0	0	0	0	0	0	0	0	0	0	0	0	0	0	0	0	0	0	0	0	0	0	0	0	0.000	0.000	0.000	0.000	0.000	0.000	0.000	0.000	0.000	0.000	0.000	0.000	0.000	0.000	283	1076	62	46	46	0.000	0.000	5	57	0	0	5	41	0	0	100	1	
2	1	7	04: C-16   LM00002465	lmo1200	6576	6673	100	52	52	6	46	47	6	51	23	0	85	71	30	18	18	4	83	79	0	0	0	0	0	0	0	0	0	0	0	0	0	0	0	0	0	0	0	0	0	0	0	0	0	0	0.000	0.000	0.000	0.000	0.000	0.000	0.000	0.000	0.000	0.000	0.000	0.000	0.000	0.000	283	1076	73	59	59	0.000	0.000	6	67	0	0	6	53	0	0	100	1	
2	2	7	04: C-19   LM00001269	lmo1203	6826	6673	100	50	51	7	47	47	5	33	12	0	69	55	26	17	18	5	76	72	0	0	0	0	0	0	0	0	0	0	0	0	0	0	0	0	0	0	0	0	0	0	0	0	0	0	0.000	0.000	0.000	0.000	0.000	0.000	0.000	0.000	0.000	0.000	0.000	0.000	0.000	0.000	283	1076	55	42	42	0.000	0.000	3	52	0	0	4	38	0	0	100	1	
2	3	7	04: C-22   LM00001272	lmo1206	7076	6673	100	51	52	5	47	47	5	43	10	0	78	65	27	18	19	5	85	78	0	0	0	0	0	0	0	0	0	0	0	0	0	0	0	0	0	0	0	0	0	0	0	0	0	0	0.000	0.000	0.000	0.000	0.000	0.000	0.000	0.000	0.000	0.000	0.000	0.000	0.000	0.000	283	1076	64	52	52	0.000	0.000	4	60	0	0	5	47	0	0	100	1	
2	4	7	04: G-01   LM00000368	lmo1281	7326	6673	100	88	86	29	47	47	6	86	80	0	95	88	45	18	20	12	84	81	0	0	0	0	0	0	0	0	0	0	0	0	0	0	0	0	0	0	0	0	0	0	0	0	0	0	0.000	0.000	0.000	0.000	0.000	0.000	0.000	0.000	0.000	0.000	0.000	0.000	0.000	0.000	283	1076	118	109	109	0.000	0.000	41	77	0	0	39	70	0	0	100	1	
2	5	7	04: G-04   LM00001314	lmo1284	7576	6673	100	107	102	37	45	46	5	91	81	0	95	77	38	17	17	4	81	78	0	0	0	0	0	0	0	0	0	0	0	0	0	0	0	0	0	0	0	0	0	0	0	0	0	0	0.000	0.000	0.000	0.000	0.000	0.000	0.000	0.000	0.000	0.000	0.000	0.000	0.000	0.000	283	1076	140	117	117	0.000	0.000	62	78	0	0	57	60	0	0	100	1	
2	6	7	04: G-07   LM00001316	lmo1287	7826	6673	100	310	273	178	46	47	12	81	74	0	313	241	173	17	18	7	80	77	0	0	0	0	0	0	0	0	0	0	0	0	0	0	0	0	0	0	0	0	0	0	0	0	0	0	0.000	0.000	0.000	0.000	0.000	0.000	0.000	0.000	0.000	0.000	0.000	0.000	0.000	0.000	283	1076	560	451	451	0.000	0.000	264	296	0	0	227	224	0	0	100	1	
2	7	7	04: G-10   LM00002484	lmo1290	8076	6673	100	51	51	5	46	46	4	58	28	0	69	57	24	17	17	3	88	81	0	0	0	0	0	0	0	0	0	0	0	0	0	0	0	0	0	0	0	0	0	0	0	0	0	0	0.000	0.000	0.000	0.000	0.000	0.000	0.000	0.000	0.000	0.000	0.000	0.000	0.000	0.000	283	1076	57	45	45	0.000	0.000	5	52	0	0	5	40	0	0	100	1	
2	8	7	04: G-13   LM00001318	lmo1293	8326	6673	100	787	632	375	48	48	5	98	94	0	451	350	217	17	18	3	93	88	0	0	0	0	0	0	0	0	0	0	0	0	0	0	0	0	0	0	0	0	0	0	0	0	0	0	0.000	0.000	0.000	0.000	0.000	0.000	0.000	0.000	0.000	0.000	0.000	0.000	0.000	0.000	283	1076	1173	917	917	0.000	0.000	739	434	0	0	584	333	0	0	100	1	
2	9	7	04: G-16   LM00001320	lmo1296	8576	6673	100	82	84	29	46	47	6	81	71	0	98	83	42	17	18	7	82	77	0	0	0	0	0	0	0	0	0	0	0	0	0	0	0	0	0	0	0	0	0	0	0	0	0	0	0.000	0.000	0.000	0.000	0.000	0.000	0.000	0.000	0.000	0.000	0.000	0.000	0.000	0.000	283	1076	117	104	104	0.000	0.000	36	81	0	0	38	66	0	0	100	1	
2	10	7	04: G-19   LM00000372	lmo1299	8826	6673	100	657	564	332	46	46	5	98	93	0	435	356	211	17	18	5	92	84	0	0	0	0	0	0	0	0	0	0	0	0	0	0	0	0	0	0	0	0	0	0	0	0	0	0	0.000	0.000	0.000	0.000	0.000	0.000	0.000	0.000	0.000	0.000	0.000	0.000	0.000	0.000	283	1076	1029	857	857	0.000	0.000	611	418	0	0	518	339	0	0	100	1	
2	11	7	04: G-22   LM00001321	lmo1302	9076	6673	100	199	171	80	47	47	6	85	80	0	278	227	132	17	18	10	82	79	0	0	0	0	0	0	0	0	0	0	0	0	0	0	0	0	0	0	0	0	0	0	0	0	0	0	0.000	0.000	0.000	0.000	0.000	0.000	0.000	0.000	0.000	0.000	0.000	0.000	0.000	0.000	283	1076	413	334	334	0.000	0.000	152	261	0	0	124	210	0	0	100	1	
2	12	7	04: K-01   LM00001361	lmo1377	9326	6673	100	324	274	165	47	47	5	86	81	0	144	111	65	17	18	6	77	73	0	0	0	0	0	0	0	0	0	0	0	0	0	0	0	0	0	0	0	0	0	0	0	0	0	0	0.000	0.000	0.000	0.000	0.000	0.000	0.000	0.000	0.000	0.000	0.000	0.000	0.000	0.000	283	1076	404	321	321	0.000	0.000	277	127	0	0	227	94	0	0	100	1	
2	13	7	04: K-04   LM00001363	lmo1380	9576	6673	100	548	437	249	45	46	5	95	88	0	285	228	138	17	17	3	87	83	0	0	0	0	0	0	0	0	0	0	0	0	0	0	0	0	0	0	0	0	0	0	0	0	0	0	0.000	0.000	0.000	0.000	0.000	0.000	0.000	0.000	0.000	0.000	0.000	0.000	0.000	0.000	283	1076	771	603	603	0.000	0.000	503	268	0	0	392	211	0	0	100	1	
2	14	7	04: K-07   LM00001365	lmo1383	9826	6673	100	129	116	48	45	46	5	84	78	0	100	82	44	16	17	4	78	75	0	0	0	0	0	0	0	0	0	0	0	0	0	0	0	0	0	0	0	0	0	0	0	0	0	0	0.000	0.000	0.000	0.000	0.000	0.000	0.000	0.000	0.000	0.000	0.000	0.000	0.000	0.000	283	1076	168	137	137	0.000	0.000	84	84	0	0	71	66	0	0	100	1	
2	15	7	04: K-10   LM00001367	lmo1386	10076	6673	100	60	61	12	46	46	4	76	65	0	78	64	34	17	17	2	81	77	0	0	0	0	0	0	0	0	0	0	0	0	0	0	0	0	0	0	0	0	0	0	0	0	0	0	0.000	0.000	0.000	0.000	0.000	0.000	0.000	0.000	0.000	0.000	0.000	0.000	0.000	0.000	283	1076	75	62	62	0.000	0.000	14	61	0	0	15	47	0	0	100	1	
2	16	7	04: K-13   LM00000391	lmo1389	10326	6673	100	310	254	136	46	46	5	87	82	0	200	162	96	17	17	3	86	81	0	0	0	0	0	0	0	0	0	0	0	0	0	0	0	0	0	0	0	0	0	0	0	0	0	0	0.000	0.000	0.000	0.000	0.000	0.000	0.000	0.000	0.000	0.000	0.000	0.000	0.000	0.000	283	1076	447	353	353	0.000	0.000	264	183	0	0	208	145	0	0	100	1	
2	17	7	04: K-16   LM00001368	lmo1392	10576	6673	100	72	73	24	46	46	4	75	69	0	87	64	39	17	17	3	72	67	0	0	0	0	0	0	0	0	0	0	0	0	0	0	0	0	0	0	0	0	0	0	0	0	0	0	0.000	0.000	0.000	0.000	0.000	0.000	0.000	0.000	0.000	0.000	0.000	0.000	0.000	0.000	283	1076	96	74	74	0.000	0.000	26	70	0	0	27	47	0	0	100	1	
2	1	8	04: K-19   LM00001370	lmo1395	6576	6923	100	252	214	120	47	48	19	74	69	0	154	126	74	17	18	5	83	77	0	0	0	0	0	0	0	0	0	0	0	0	0	0	0	0	0	0	0	0	0	0	0	0	0	0	0.000	0.000	0.000	0.000	0.000	0.000	0.000	0.000	0.000	0.000	0.000	0.000	0.000	0.000	283	1076	342	276	276	0.000	0.000	205	137	0	0	167	109	0	0	100	1	
2	2	8	04: K-22   LM00001372	lmo1398	6826	6923	100	186	161	75	47	47	6	83	80	0	296	239	146	17	19	6	84	80	0	0	0	0	0	0	0	0	0	0	0	0	0	0	0	0	0	0	0	0	0	0	0	0	0	0	0.000	0.000	0.000	0.000	0.000	0.000	0.000	0.000	0.000	0.000	0.000	0.000	0.000	0.000	283	1076	418	336	336	0.000	0.000	139	279	0	0	114	222	0	0	100	1	
2	3	8	04: O-01   LM00000408	lmo1473	7076	6923	100	892	762	450	46	47	8	94	90	0	1028	849	511	18	20	21	86	83	0	0	0	0	0	0	0	0	0	0	0	0	0	0	0	0	0	0	0	0	0	0	0	0	0	0	0.000	0.000	0.000	0.000	0.000	0.000	0.000	0.000	0.000	0.000	0.000	0.000	0.000	0.000	283	1076	1856	1547	1547	0.000	0.000	846	1010	0	0	716	831	0	0	100	1	
2	4	8	04: O-04   LM00001421	lmo1476	7326	6923	100	64	65	20	46	47	5	82	68	0	91	84	40	18	19	6	90	86	0	0	0	0	0	0	0	0	0	0	0	0	0	0	0	0	0	0	0	0	0	0	0	0	0	0	0.000	0.000	0.000	0.000	0.000	0.000	0.000	0.000	0.000	0.000	0.000	0.000	0.000	0.000	283	1076	91	85	85	0.000	0.000	18	73	0	0	19	66	0	0	100	1	
2	5	8	04: O-07   LM00000411	lmo1479	7576	6923	100	145	137	58	46	47	9	90	80	0	107	92	45	17	18	8	84	77	0	0	0	0	0	0	0	0	0	0	0	0	0	0	0	0	0	0	0	0	0	0	0	0	0	0	0.000	0.000	0.000	0.000	0.000	0.000	0.000	0.000	0.000	0.000	0.000	0.000	0.000	0.000	283	1076	189	166	166	0.000	0.000	99	90	0	0	91	75	0	0	100	1	
2	6	8	04: O-10   LM00002525	lmo1482	7826	6923	100	136	123	43	46	47	6	95	88	0	91	78	31	15	17	4	93	89	0	0	0	0	0	0	0	0	0	0	0	0	0	0	0	0	0	0	0	0	0	0	0	0	0	0	0.000	0.000	0.000	0.000	0.000	0.000	0.000	0.000	0.000	0.000	0.000	0.000	0.000	0.000	283	1076	166	140	140	0.000	0.000	90	76	0	0	77	63	0	0	100	1	
2	7	8	04: O-13   LM00001423	lmo1485	8076	6923	100	51	52	6	46	47	7	41	14	0	76	65	27	17	18	5	86	82	0	0	0	0	0	0	0	0	0	0	0	0	0	0	0	0	0	0	0	0	0	0	0	0	0	0	0.000	0.000	0.000	0.000	0.000	0.000	0.000	0.000	0.000	0.000	0.000	0.000	0.000	0.000	283	1076	64	54	54	0.000	0.000	5	59	0	0	6	48	0	0	100	1	
2	8	8	04: O-16   LM00001425	lmo1488	8326	6923	100	237	207	105	48	48	5	89	84	0	269	218	135	17	18	3	86	81	0	0	0	0	0	0	0	0	0	0	0	0	0	0	0	0	0	0	0	0	0	0	0	0	0	0	0.000	0.000	0.000	0.000	0.000	0.000	0.000	0.000	0.000	0.000	0.000	0.000	0.000	0.000	283	1076	441	360	360	0.000	0.000	189	252	0	0	159	201	0	0	100	1	
2	9	8	04: O-19   LM00001426	lmo1491	8576	6923	100	176	154	77	47	48	7	82	76	0	165	130	76	17	18	11	75	73	0	0	0	0	0	0	0	0	0	0	0	0	0	0	0	0	0	0	0	0	0	0	0	0	0	0	0.000	0.000	0.000	0.000	0.000	0.000	0.000	0.000	0.000	0.000	0.000	0.000	0.000	0.000	283	1076	277	220	220	0.000	0.000	129	148	0	0	107	113	0	0	100	1	
2	10	8	04: O-22   LM00002529	lmo1494	8826	6923	100	50	50	6	47	49	19	0	0	0	66	55	22	17	22	32	68	3	0	0	0	0	0	0	0	0	0	0	0	0	0	0	0	0	0	0	0	0	0	0	0	0	0	0	0.000	0.000	0.000	0.000	0.000	0.000	0.000	0.000	0.000	0.000	0.000	0.000	0.000	0.000	283	1076	52	41	41	0.000	0.000	3	49	0	0	3	38	0	0	100	1	
2	11	8	05: C-01   LM00001469	lmo1565	9076	6923	100	187	164	87	47	47	4	85	79	0	111	91	57	17	17	3	76	72	0	0	0	0	0	0	0	0	0	0	0	0	0	0	0	0	0	0	0	0	0	0	0	0	0	0	0.000	0.000	0.000	0.000	0.000	0.000	0.000	0.000	0.000	0.000	0.000	0.000	0.000	0.000	283	1076	234	191	191	0.000	0.000	140	94	0	0	117	74	0	0	100	1	
2	12	8	05: C-04   LM00001472	lmo1568	9326	6923	100	75	75	20	47	47	6	80	70	0	74	62	27	17	18	9	78	73	0	0	0	0	0	0	0	0	0	0	0	0	0	0	0	0	0	0	0	0	0	0	0	0	0	0	0.000	0.000	0.000	0.000	0.000	0.000	0.000	0.000	0.000	0.000	0.000	0.000	0.000	0.000	283	1076	85	73	73	0.000	0.000	28	57	0	0	28	45	0	0	100	1	
2	13	8	05: C-07   LM00000435	lmo1571	9576	6923	100	529	433	235	47	47	6	94	87	0	359	292	175	17	17	7	82	78	0	0	0	0	0	0	0	0	0	0	0	0	0	0	0	0	0	0	0	0	0	0	0	0	0	0	0.000	0.000	0.000	0.000	0.000	0.000	0.000	0.000	0.000	0.000	0.000	0.000	0.000	0.000	283	1076	824	661	661	0.000	0.000	482	342	0	0	386	275	0	0	100	1	
2	14	8	05: C-10   LM00000436	lmo1574	9826	6923	100	65	67	15	46	46	5	83	76	0	77	63	28	17	17	4	78	77	0	0	0	0	0	0	0	0	0	0	0	0	0	0	0	0	0	0	0	0	0	0	0	0	0	0	0.000	0.000	0.000	0.000	0.000	0.000	0.000	0.000	0.000	0.000	0.000	0.000	0.000	0.000	283	1076	79	67	67	0.000	0.000	19	60	0	0	21	46	0	0	100	1	
2	15	8	05: C-13   LM00000437	lmo1577	10076	6923	100	157	137	72	46	47	6	78	73	0	121	97	61	17	18	9	71	70	0	0	0	0	0	0	0	0	0	0	0	0	0	0	0	0	0	0	0	0	0	0	0	0	0	0	0.000	0.000	0.000	0.000	0.000	0.000	0.000	0.000	0.000	0.000	0.000	0.000	0.000	0.000	283	1076	215	171	171	0.000	0.000	111	104	0	0	91	80	0	0	100	1	
2	16	8	05: C-16   LM00001480	lmo1580	10326	6923	100	79	78	23	46	47	5	85	78	0	66	56	26	17	17	5	80	76	0	0	0	0	0	0	0	0	0	0	0	0	0	0	0	0	0	0	0	0	0	0	0	0	0	0	0.000	0.000	0.000	0.000	0.000	0.000	0.000	0.000	0.000	0.000	0.000	0.000	0.000	0.000	283	1076	82	71	71	0.000	0.000	33	49	0	0	32	39	0	0	100	1	
2	17	8	05: C-19   LM00000440	lmo1583	10576	6923	100	577	455	266	46	46	5	92	85	0	491	372	241	17	17	4	84	80	0	0	0	0	0	0	0	0	0	0	0	0	0	0	0	0	0	0	0	0	0	0	0	0	0	0	0.000	0.000	0.000	0.000	0.000	0.000	0.000	0.000	0.000	0.000	0.000	0.000	0.000	0.000	283	1076	1005	764	764	0.000	0.000	531	474	0	0	409	355	0	0	100	1	
2	1	9	05: C-22   LM00000442	lmo1586	6576	7173	100	279	211	124	47	48	8	76	70	0	231	178	119	18	21	22	71	67	0	0	0	0	0	0	0	0	0	0	0	0	0	0	0	0	0	0	0	0	0	0	0	0	0	0	0.000	0.000	0.000	0.000	0.000	0.000	0.000	0.000	0.000	0.000	0.000	0.000	0.000	0.000	283	1076	445	324	324	0.000	0.000	232	213	0	0	164	160	0	0	100	1	
2	2	9	05: G-01   LM00001523	lmo1661	6826	7173	100	50	50	5	47	49	17	0	0	0	71	57	24	17	22	32	68	8	0	0	0	0	0	0	0	0	0	0	0	0	0	0	0	0	0	0	0	0	0	0	0	0	0	0	0.000	0.000	0.000	0.000	0.000	0.000	0.000	0.000	0.000	0.000	0.000	0.000	0.000	0.000	283	1076	57	43	43	0.000	0.000	3	54	0	0	3	40	0	0	100	1	
2	3	9	05: G-04   LM00001525	lmo1664	7076	7173	100	63	62	11	46	49	16	53	8	0	77	65	27	17	23	41	67	2	0	0	0	0	0	0	0	0	0	0	0	0	0	0	0	0	0	0	0	0	0	0	0	0	0	0	0.000	0.000	0.000	0.000	0.000	0.000	0.000	0.000	0.000	0.000	0.000	0.000	0.000	0.000	283	1076	77	64	64	0.000	0.000	17	60	0	0	16	48	0	0	100	1	
2	4	9	05: G-07   LM00001527	lmo1667	7326	7173	100	77	76	21	47	47	6	81	74	0	67	61	27	18	19	6	84	78	0	0	0	0	0	0	0	0	0	0	0	0	0	0	0	0	0	0	0	0	0	0	0	0	0	0	0.000	0.000	0.000	0.000	0.000	0.000	0.000	0.000	0.000	0.000	0.000	0.000	0.000	0.000	283	1076	79	72	72	0.000	0.000	30	49	0	0	29	43	0	0	100	1	
2	5	9	05: G-10   LM00002563	lmo1670	7576	7173	100	67	66	13	45	46	9	81	61	0	82	70	29	17	18	7	85	79	0	0	0	0	0	0	0	0	0	0	0	0	0	0	0	0	0	0	0	0	0	0	0	0	0	0	0.000	0.000	0.000	0.000	0.000	0.000	0.000	0.000	0.000	0.000	0.000	0.000	0.000	0.000	283	1076	87	74	74	0.000	0.000	22	65	0	0	21	53	0	0	100	1	
2	6	9	05: G-13   LM00000456	lmo1673	7826	7173	100	560	465	269	46	46	5	97	94	0	628	511	312	17	17	3	94	92	0	0	0	0	0	0	0	0	0	0	0	0	0	0	0	0	0	0	0	0	0	0	0	0	0	0	0.000	0.000	0.000	0.000	0.000	0.000	0.000	0.000	0.000	0.000	0.000	0.000	0.000	0.000	283	1076	1125	913	913	0.000	0.000	514	611	0	0	419	494	0	0	100	1	
2	7	9	05: G-16   LM00000457	lmo1676	8076	7173	100	160	140	63	47	48	8	86	78	0	138	118	66	17	19	8	83	77	0	0	0	0	0	0	0	0	0	0	0	0	0	0	0	0	0	0	0	0	0	0	0	0	0	0	0.000	0.000	0.000	0.000	0.000	0.000	0.000	0.000	0.000	0.000	0.000	0.000	0.000	0.000	283	1076	234	194	194	0.000	0.000	113	121	0	0	93	101	0	0	100	1	
2	8	9	05: G-19   LM00001534	lmo1679	8326	7173	100	60	60	11	47	48	6	73	53	0	79	68	29	17	18	8	82	77	0	0	0	0	0	0	0	0	0	0	0	0	0	0	0	0	0	0	0	0	0	0	0	0	0	0	0.000	0.000	0.000	0.000	0.000	0.000	0.000	0.000	0.000	0.000	0.000	0.000	0.000	0.000	283	1076	75	64	64	0.000	0.000	13	62	0	0	13	51	0	0	100	1	
2	9	9	05: G-22   LM00001537	lmo1682	8576	7173	100	56	57	8	47	47	5	69	45	0	89	77	37	17	18	3	89	84	0	0	0	0	0	0	0	0	0	0	0	0	0	0	0	0	0	0	0	0	0	0	0	0	0	0	0.000	0.000	0.000	0.000	0.000	0.000	0.000	0.000	0.000	0.000	0.000	0.000	0.000	0.000	283	1076	81	70	70	0.000	0.000	9	72	0	0	10	60	0	0	100	1	
2	10	9	05: K-01   LM00001581	lmo1757	8826	7173	100	306	262	124	46	47	5	98	91	0	295	245	135	17	18	6	85	83	0	0	0	0	0	0	0	0	0	0	0	0	0	0	0	0	0	0	0	0	0	0	0	0	0	0	0.000	0.000	0.000	0.000	0.000	0.000	0.000	0.000	0.000	0.000	0.000	0.000	0.000	0.000	283	1076	538	444	444	0.000	0.000	260	278	0	0	216	228	0	0	100	1	
2	11	9	05: K-04   LM00001583	lmo1760	9076	7173	100	56	59	12	46	46	5	76	55	0	70	59	26	17	17	3	82	81	0	0	0	0	0	0	0	0	0	0	0	0	0	0	0	0	0	0	0	0	0	0	0	0	0	0	0.000	0.000	0.000	0.000	0.000	0.000	0.000	0.000	0.000	0.000	0.000	0.000	0.000	0.000	283	1076	63	55	55	0.000	0.000	10	53	0	0	13	42	0	0	100	1	
2	12	9	05: K-07   LM00001586	lmo1763	9326	7173	100	101	89	30	47	48	18	67	61	0	80	62	34	16	18	25	65	59	0	0	0	0	0	0	0	0	0	0	0	0	0	0	0	0	0	0	0	0	0	0	0	0	0	0	0.000	0.000	0.000	0.000	0.000	0.000	0.000	0.000	0.000	0.000	0.000	0.000	0.000	0.000	283	1076	118	88	88	0.000	0.000	54	64	0	0	42	46	0	0	100	1	
2	13	9	05: K-10   LM00002577	lmo1766	9576	7173	100	115	106	45	46	47	6	78	74	0	106	91	58	17	18	6	71	67	0	0	0	0	0	0	0	0	0	0	0	0	0	0	0	0	0	0	0	0	0	0	0	0	0	0	0.000	0.000	0.000	0.000	0.000	0.000	0.000	0.000	0.000	0.000	0.000	0.000	0.000	0.000	283	1076	158	134	134	0.000	0.000	69	89	0	0	60	74	0	0	100	1	
2	14	9	05: K-13   LM00000479	lmo1769	9826	7173	100	102	97	38	46	46	5	85	80	0	74	61	30	17	17	4	75	72	0	0	0	0	0	0	0	0	0	0	0	0	0	0	0	0	0	0	0	0	0	0	0	0	0	0	0.000	0.000	0.000	0.000	0.000	0.000	0.000	0.000	0.000	0.000	0.000	0.000	0.000	0.000	283	1076	113	95	95	0.000	0.000	56	57	0	0	51	44	0	0	100	1	
2	15	9	05: K-16   LM00001591	lmo1772	10076	7173	100	70	70	22	46	47	5	66	63	0	68	55	30	16	17	6	71	67	0	0	0	0	0	0	0	0	0	0	0	0	0	0	0	0	0	0	0	0	0	0	0	0	0	0	0.000	0.000	0.000	0.000	0.000	0.000	0.000	0.000	0.000	0.000	0.000	0.000	0.000	0.000	283	1076	76	63	63	0.000	0.000	24	52	0	0	24	39	0	0	100	1	
2	16	9	05: K-19   LM00000482	lmo1775	10326	7173	100	107	102	36	47	47	5	84	79	0	71	59	28	17	17	4	81	73	0	0	0	0	0	0	0	0	0	0	0	0	0	0	0	0	0	0	0	0	0	0	0	0	0	0	0.000	0.000	0.000	0.000	0.000	0.000	0.000	0.000	0.000	0.000	0.000	0.000	0.000	0.000	283	1076	114	97	97	0.000	0.000	60	54	0	0	55	42	0	0	100	1	
2	17	9	05: K-22   LM00001594	lmo1778	10576	7173	100	72	74	20	46	47	6	84	73	0	79	65	31	17	17	4	79	75	0	0	0	0	0	0	0	0	0	0	0	0	0	0	0	0	0	0	0	0	0	0	0	0	0	0	0.000	0.000	0.000	0.000	0.000	0.000	0.000	0.000	0.000	0.000	0.000	0.000	0.000	0.000	283	1076	88	76	76	0.000	0.000	26	62	0	0	28	48	0	0	100	1	
2	1	10	05: O-01   LM00001639	lmo1853	6576	7423	100	80	81	27	46	48	9	76	69	0	142	116	60	17	22	28	75	72	0	0	0	0	0	0	0	0	0	0	0	0	0	0	0	0	0	0	0	0	0	0	0	0	0	0	0.000	0.000	0.000	0.000	0.000	0.000	0.000	0.000	0.000	0.000	0.000	0.000	0.000	0.000	283	1076	159	134	134	0.000	0.000	34	125	0	0	35	99	0	0	100	1	
2	2	10	05: O-04   LM00001641	lmo1856	6826	7423	100	328	286	151	46	47	5	92	87	0	158	133	75	17	18	4	87	80	0	0	0	0	0	0	0	0	0	0	0	0	0	0	0	0	0	0	0	0	0	0	0	0	0	0	0.000	0.000	0.000	0.000	0.000	0.000	0.000	0.000	0.000	0.000	0.000	0.000	0.000	0.000	283	1076	423	356	356	0.000	0.000	282	141	0	0	240	116	0	0	100	1	
2	3	10	05: O-07   LM00001644	lmo1859	7076	7423	100	626	514	306	47	47	6	92	86	0	450	349	214	17	18	4	90	86	0	0	0	0	0	0	0	0	0	0	0	0	0	0	0	0	0	0	0	0	0	0	0	0	0	0	0.000	0.000	0.000	0.000	0.000	0.000	0.000	0.000	0.000	0.000	0.000	0.000	0.000	0.000	283	1076	1012	799	799	0.000	0.000	579	433	0	0	467	332	0	0	100	1	
2	4	10	05: O-10   LM00001647	lmo1862	7326	7423	100	142	138	60	46	46	5	92	86	0	140	128	75	17	18	6	88	83	0	0	0	0	0	0	0	0	0	0	0	0	0	0	0	0	0	0	0	0	0	0	0	0	0	0	0.000	0.000	0.000	0.000	0.000	0.000	0.000	0.000	0.000	0.000	0.000	0.000	0.000	0.000	283	1076	219	203	203	0.000	0.000	96	123	0	0	92	111	0	0	100	1	
2	5	10	05: O-13   LM00001650	lmo1865	7576	7423	100	79	79	20	45	46	7	91	85	0	87	79	29	17	18	15	85	83	0	0	0	0	0	0	0	0	0	0	0	0	0	0	0	0	0	0	0	0	0	0	0	0	0	0	0.000	0.000	0.000	0.000	0.000	0.000	0.000	0.000	0.000	0.000	0.000	0.000	0.000	0.000	283	1076	104	96	96	0.000	0.000	34	70	0	0	34	62	0	0	100	1	
2	6	10	05: O-16   LM00001653	lmo1868	7826	7423	100	122	119	56	46	47	6	80	75	0	77	63	30	17	18	10	73	71	0	0	0	0	0	0	0	0	0	0	0	0	0	0	0	0	0	0	0	0	0	0	0	0	0	0	0.000	0.000	0.000	0.000	0.000	0.000	0.000	0.000	0.000	0.000	0.000	0.000	0.000	0.000	283	1076	136	119	119	0.000	0.000	76	60	0	0	73	46	0	0	100	1	
2	7	10	05: O-19   LM00000502	lmo1871	8076	7423	100	75	73	16	46	47	5	84	79	0	78	67	25	17	18	3	93	89	0	0	0	0	0	0	0	0	0	0	0	0	0	0	0	0	0	0	0	0	0	0	0	0	0	0	0.000	0.000	0.000	0.000	0.000	0.000	0.000	0.000	0.000	0.000	0.000	0.000	0.000	0.000	283	1076	90	77	77	0.000	0.000	29	61	0	0	27	50	0	0	100	1	
2	8	10	05: O-22   LM00000503	lmo1874	8326	7423	100	209	181	85	47	48	6	93	85	0	221	174	104	17	18	4	86	80	0	0	0	0	0	0	0	0	0	0	0	0	0	0	0	0	0	0	0	0	0	0	0	0	0	0	0.000	0.000	0.000	0.000	0.000	0.000	0.000	0.000	0.000	0.000	0.000	0.000	0.000	0.000	283	1076	366	291	291	0.000	0.000	162	204	0	0	134	157	0	0	100	1	
2	9	10	06: C-01   LM00001693	lmo1945	8576	7423	100	93	90	30	46	46	4	92	81	0	77	65	30	17	18	3	85	80	0	0	0	0	0	0	0	0	0	0	0	0	0	0	0	0	0	0	0	0	0	0	0	0	0	0	0.000	0.000	0.000	0.000	0.000	0.000	0.000	0.000	0.000	0.000	0.000	0.000	0.000	0.000	283	1076	107	92	92	0.000	0.000	47	60	0	0	44	48	0	0	100	1	
2	10	10	06: C-04   LM00000522	lmo1948	8826	7423	100	49	51	11	46	47	5	35	14	0	59	50	22	17	18	11	74	69	0	0	0	0	0	0	0	0	0	0	0	0	0	0	0	0	0	0	0	0	0	0	0	0	0	0	0.000	0.000	0.000	0.000	0.000	0.000	0.000	0.000	0.000	0.000	0.000	0.000	0.000	0.000	283	1076	45	38	38	0.000	0.000	3	42	0	0	5	33	0	0	100	1	
2	11	10	06: C-07   LM00000523	lmo1951	9076	7423	100	114	107	39	46	46	4	93	88	0	102	84	44	17	17	3	82	77	0	0	0	0	0	0	0	0	0	0	0	0	0	0	0	0	0	0	0	0	0	0	0	0	0	0	0.000	0.000	0.000	0.000	0.000	0.000	0.000	0.000	0.000	0.000	0.000	0.000	0.000	0.000	283	1076	153	128	128	0.000	0.000	68	85	0	0	61	67	0	0	100	1	
2	12	10	06: C-10   LM00001699	lmo1954	9326	7423	100	206	195	86	46	47	5	98	89	0	195	169	85	16	17	4	94	90	0	0	0	0	0	0	0	0	0	0	0	0	0	0	0	0	0	0	0	0	0	0	0	0	0	0	0.000	0.000	0.000	0.000	0.000	0.000	0.000	0.000	0.000	0.000	0.000	0.000	0.000	0.000	283	1076	339	302	302	0.000	0.000	160	179	0	0	149	153	0	0	100	1	
2	13	10	06: C-13   LM00001701	lmo1957	9576	7423	100	53	52	6	47	48	5	51	17	0	62	49	23	16	17	8	71	68	0	0	0	0	0	0	0	0	0	0	0	0	0	0	0	0	0	0	0	0	0	0	0	0	0	0	0.000	0.000	0.000	0.000	0.000	0.000	0.000	0.000	0.000	0.000	0.000	0.000	0.000	0.000	283	1076	52	38	38	0.000	0.000	6	46	0	0	5	33	0	0	100	1	
2	14	10	06: C-16   LM00001704	lmo1960	9826	7423	100	56	55	7	47	47	5	58	39	0	59	50	19	17	18	10	76	73	0	0	0	0	0	0	0	0	0	0	0	0	0	0	0	0	0	0	0	0	0	0	0	0	0	0	0.000	0.000	0.000	0.000	0.000	0.000	0.000	0.000	0.000	0.000	0.000	0.000	0.000	0.000	283	1076	51	41	41	0.000	0.000	9	42	0	0	8	33	0	0	100	1	
2	15	10	06: C-19   LM00000525	lmo1963	10076	7423	100	135	127	64	47	47	6	80	69	0	85	68	41	16	18	7	71	65	0	0	0	0	0	0	0	0	0	0	0	0	0	0	0	0	0	0	0	0	0	0	0	0	0	0	0.000	0.000	0.000	0.000	0.000	0.000	0.000	0.000	0.000	0.000	0.000	0.000	0.000	0.000	283	1076	157	132	132	0.000	0.000	88	69	0	0	80	52	0	0	100	1	
2	16	10	06: C-22   LM00000526	lmo1966	10326	7423	100	137	138	87	49	49	5	62	59	0	94	156	142	17	17	3	62	57	0	0	0	0	0	0	0	0	0	0	0	0	0	0	0	0	0	0	0	0	0	0	0	0	0	0	0.000	0.000	0.000	0.000	0.000	0.000	0.000	0.000	0.000	0.000	0.000	0.000	0.000	0.000	283	1076	165	228	228	0.000	0.000	88	77	0	0	89	139	0	0	100	1	
2	17	10	06: G-01   LM00000547	lmo2041	10576	7423	100	223	180	100	48	49	5	80	77	0	116	88	52	17	19	30	65	61	0	0	0	0	0	0	0	0	0	0	0	0	0	0	0	0	0	0	0	0	0	0	0	0	0	0	0.000	0.000	0.000	0.000	0.000	0.000	0.000	0.000	0.000	0.000	0.000	0.000	0.000	0.000	283	1076	274	203	203	0.000	0.000	175	99	0	0	132	71	0	0	100	1	
2	1	11	06: G-04   LM00001747	lmo2044	6576	7673	100	52	52	6	45	46	5	65	30	0	62	51	21	17	17	2	81	77	0	0	0	0	0	0	0	0	0	0	0	0	0	0	0	0	0	0	0	0	0	0	0	0	0	0	0.000	0.000	0.000	0.000	0.000	0.000	0.000	0.000	0.000	0.000	0.000	0.000	0.000	0.000	283	1076	52	41	41	0.000	0.000	7	45	0	0	7	34	0	0	100	1	
2	2	11	06: G-07   LM00002824	lmo2047	6826	7673	100	943	721	456	46	49	19	77	75	0	1556	1161	785	18	25	52	76	74	0	0	0	0	0	0	0	0	0	0	0	0	0	0	0	0	0	0	0	0	0	0	0	0	0	0	0.000	0.000	0.000	0.000	0.000	0.000	0.000	0.000	0.000	0.000	0.000	0.000	0.000	0.000	283	1076	2435	1818	1818	0.000	0.000	897	1538	0	0	675	1143	0	0	100	1	
2	3	11	06: G-10   LM00001748	lmo2050	7076	7673	100	99	92	29	47	47	7	83	80	0	83	71	30	17	19	7	83	80	0	0	0	0	0	0	0	0	0	0	0	0	0	0	0	0	0	0	0	0	0	0	0	0	0	0	0.000	0.000	0.000	0.000	0.000	0.000	0.000	0.000	0.000	0.000	0.000	0.000	0.000	0.000	283	1076	118	99	99	0.000	0.000	52	66	0	0	45	54	0	0	100	1	
2	4	11	06: G-13   LM00001751	lmo2053	7326	7673	100	58	59	10	46	46	4	80	65	0	78	65	31	17	17	3	83	76	0	0	0	0	0	0	0	0	0	0	0	0	0	0	0	0	0	0	0	0	0	0	0	0	0	0	0.000	0.000	0.000	0.000	0.000	0.000	0.000	0.000	0.000	0.000	0.000	0.000	0.000	0.000	283	1076	73	61	61	0.000	0.000	12	61	0	0	13	48	0	0	100	1	
2	5	11	06: G-16   LM00001753	lmo2056	7576	7673	100	77	76	23	45	46	4	82	76	0	94	81	45	17	18	3	83	78	0	0	0	0	0	0	0	0	0	0	0	0	0	0	0	0	0	0	0	0	0	0	0	0	0	0	0.000	0.000	0.000	0.000	0.000	0.000	0.000	0.000	0.000	0.000	0.000	0.000	0.000	0.000	283	1076	109	95	95	0.000	0.000	32	77	0	0	31	64	0	0	100	1	
2	6	11	06: G-19   LM00001756	lmo2059	7826	7673	100	61	60	13	45	46	5	80	64	0	72	59	27	17	18	6	80	74	0	0	0	0	0	0	0	0	0	0	0	0	0	0	0	0	0	0	0	0	0	0	0	0	0	0	0.000	0.000	0.000	0.000	0.000	0.000	0.000	0.000	0.000	0.000	0.000	0.000	0.000	0.000	283	1076	71	57	57	0.000	0.000	16	55	0	0	15	42	0	0	100	1	
2	7	11	06: G-22   LM00000551	lmo2062	8076	7673	100	81	78	22	47	49	20	64	38	0	69	59	27	17	21	39	66	3	0	0	0	0	0	0	0	0	0	0	0	0	0	0	0	0	0	0	0	0	0	0	0	0	0	0	0.000	0.000	0.000	0.000	0.000	0.000	0.000	0.000	0.000	0.000	0.000	0.000	0.000	0.000	283	1076	86	73	73	0.000	0.000	34	52	0	0	31	42	0	0	100	1	
2	8	11	06: K-01   LM00001801	lmo2137	8326	7673	100	67	66	15	48	48	5	73	65	0	71	56	29	17	18	6	72	67	0	0	0	0	0	0	0	0	0	0	0	0	0	0	0	0	0	0	0	0	0	0	0	0	0	0	0.000	0.000	0.000	0.000	0.000	0.000	0.000	0.000	0.000	0.000	0.000	0.000	0.000	0.000	283	1076	73	57	57	0.000	0.000	19	54	0	0	18	39	0	0	100	1	
2	9	11	06: K-04   LM00001804	lmo2140	8576	7673	100	206	187	87	46	47	5	89	82	0	181	153	78	17	18	4	84	81	0	0	0	0	0	0	0	0	0	0	0	0	0	0	0	0	0	0	0	0	0	0	0	0	0	0	0.000	0.000	0.000	0.000	0.000	0.000	0.000	0.000	0.000	0.000	0.000	0.000	0.000	0.000	283	1076	324	277	277	0.000	0.000	160	164	0	0	141	136	0	0	100	1	
2	10	11	06: K-07   LM00002639	lmo2143	8826	7673	100	51	52	6	46	47	5	57	19	0	78	62	28	17	17	3	88	80	0	0	0	0	0	0	0	0	0	0	0	0	0	0	0	0	0	0	0	0	0	0	0	0	0	0	0.000	0.000	0.000	0.000	0.000	0.000	0.000	0.000	0.000	0.000	0.000	0.000	0.000	0.000	283	1076	66	51	51	0.000	0.000	5	61	0	0	6	45	0	0	100	1	
2	11	11	06: K-10   LM00000571	lmo2146	9076	7673	100	54	55	11	45	46	7	65	23	0	68	58	30	16	17	7	80	75	0	0	0	0	0	0	0	0	0	0	0	0	0	0	0	0	0	0	0	0	0	0	0	0	0	0	0.000	0.000	0.000	0.000	0.000	0.000	0.000	0.000	0.000	0.000	0.000	0.000	0.000	0.000	283	1076	61	52	52	0.000	0.000	9	52	0	0	10	42	0	0	100	1	
2	12	11	06: K-13   LM00000574	lmo2149	9326	7673	100	61	61	15	46	46	4	70	60	0	101	83	49	16	17	3	80	75	0	0	0	0	0	0	0	0	0	0	0	0	0	0	0	0	0	0	0	0	0	0	0	0	0	0	0.000	0.000	0.000	0.000	0.000	0.000	0.000	0.000	0.000	0.000	0.000	0.000	0.000	0.000	283	1076	100	82	82	0.000	0.000	15	85	0	0	15	67	0	0	100	1	
2	13	11	06: K-16   LM00000576	lmo2152	9576	7673	100	479	384	233	47	47	6	88	83	0	686	516	344	17	18	12	80	77	0	0	0	0	0	0	0	0	0	0	0	0	0	0	0	0	0	0	0	0	0	0	0	0	0	0	0.000	0.000	0.000	0.000	0.000	0.000	0.000	0.000	0.000	0.000	0.000	0.000	0.000	0.000	283	1076	1101	836	836	0.000	0.000	432	669	0	0	337	499	0	0	100	1	
2	14	11	06: K-19   LM00000579	lmo2155	9826	7673	100	252	217	123	47	48	6	90	84	0	300	243	172	17	18	8	72	71	0	0	0	0	0	0	0	0	0	0	0	0	0	0	0	0	0	0	0	0	0	0	0	0	0	0	0.000	0.000	0.000	0.000	0.000	0.000	0.000	0.000	0.000	0.000	0.000	0.000	0.000	0.000	283	1076	488	396	396	0.000	0.000	205	283	0	0	170	226	0	0	100	1	
2	15	11	06: K-22   LM00001806	lmo2158	10076	7673	100	776	562	476	48	49	8	76	69	0	362	472	445	17	18	10	62	58	0	0	0	0	0	0	0	0	0	0	0	0	0	0	0	0	0	0	0	0	0	0	0	0	0	0	0.000	0.000	0.000	0.000	0.000	0.000	0.000	0.000	0.000	0.000	0.000	0.000	0.000	0.000	283	1076	1073	969	969	0.000	0.000	728	345	0	0	514	455	0	0	100	1	
2	16	11	06: O-01   LM00002656	lmo2233	10326	7673	100	61	66	16	50	51	12	48	24	0	73	62	28	17	19	16	75	70	0	0	0	0	0	0	0	0	0	0	0	0	0	0	0	0	0	0	0	0	0	0	0	0	0	0	0.000	0.000	0.000	0.000	0.000	0.000	0.000	0.000	0.000	0.000	0.000	0.000	0.000	0.000	283	1076	67	61	61	0.000	0.000	11	56	0	0	16	45	0	0	100	1	
2	17	11	06: O-04   LM00001847	lmo2236	10576	7673	100	52	53	5	49	49	5	31	13	0	68	53	27	17	17	3	75	68	0	0	0	0	0	0	0	0	0	0	0	0	0	0	0	0	0	0	0	0	0	0	0	0	0	0	0.000	0.000	0.000	0.000	0.000	0.000	0.000	0.000	0.000	0.000	0.000	0.000	0.000	0.000	283	1076	54	40	40	0.000	0.000	3	51	0	0	4	36	0	0	100	1	
2	1	12	06: O-07   LM00002657	lmo2239	6576	7923	100	65	65	13	46	46	5	85	69	0	75	62	28	17	17	3	83	78	0	0	0	0	0	0	0	0	0	0	0	0	0	0	0	0	0	0	0	0	0	0	0	0	0	0	0.000	0.000	0.000	0.000	0.000	0.000	0.000	0.000	0.000	0.000	0.000	0.000	0.000	0.000	283	1076	77	64	64	0.000	0.000	19	58	0	0	19	45	0	0	100	1	
2	2	12	06: O-10   LM00002660	lmo2242	6826	7923	100	53	54	7	46	47	8	43	11	0	68	58	25	17	19	15	75	71	0	0	0	0	0	0	0	0	0	0	0	0	0	0	0	0	0	0	0	0	0	0	0	0	0	0	0.000	0.000	0.000	0.000	0.000	0.000	0.000	0.000	0.000	0.000	0.000	0.000	0.000	0.000	283	1076	58	49	49	0.000	0.000	7	51	0	0	8	41	0	0	100	1	
2	3	12	06: O-13   LM00002662	lmo2245	7076	7923	100	107	102	37	46	46	5	89	84	0	88	75	34	17	17	3	87	83	0	0	0	0	0	0	0	0	0	0	0	0	0	0	0	0	0	0	0	0	0	0	0	0	0	0	0.000	0.000	0.000	0.000	0.000	0.000	0.000	0.000	0.000	0.000	0.000	0.000	0.000	0.000	283	1076	132	114	114	0.000	0.000	61	71	0	0	56	58	0	0	100	1	
2	4	12	06: O-16   LM00000603	lmo2248	7326	7923	100	199	189	89	46	46	5	94	88	0	102	89	38	17	17	3	93	87	0	0	0	0	0	0	0	0	0	0	0	0	0	0	0	0	0	0	0	0	0	0	0	0	0	0	0.000	0.000	0.000	0.000	0.000	0.000	0.000	0.000	0.000	0.000	0.000	0.000	0.000	0.000	283	1076	238	215	215	0.000	0.000	153	85	0	0	143	72	0	0	100	1	
2	5	12	06: O-19   LM00001853	lmo2251	7576	7923	100	129	128	66	46	46	5	81	78	0	111	96	54	17	18	4	80	76	0	0	0	0	0	0	0	0	0	0	0	0	0	0	0	0	0	0	0	0	0	0	0	0	0	0	0.000	0.000	0.000	0.000	0.000	0.000	0.000	0.000	0.000	0.000	0.000	0.000	0.000	0.000	283	1076	177	161	161	0.000	0.000	83	94	0	0	82	79	0	0	100	1	
2	6	12	06: O-22   LM00000605	lmo2254	7826	7923	100	58	59	11	47	47	5	70	52	0	85	71	33	17	19	8	78	76	0	0	0	0	0	0	0	0	0	0	0	0	0	0	0	0	0	0	0	0	0	0	0	0	0	0	0.000	0.000	0.000	0.000	0.000	0.000	0.000	0.000	0.000	0.000	0.000	0.000	0.000	0.000	283	1076	79	66	66	0.000	0.000	11	68	0	0	12	54	0	0	100	1	
2	7	12	07: C-01   LM00002695	lmo2325	8076	7923	100	50	50	5	46	47	5	45	11	0	60	51	19	17	18	12	74	71	0	0	0	0	0	0	0	0	0	0	0	0	0	0	0	0	0	0	0	0	0	0	0	0	0	0	0.000	0.000	0.000	0.000	0.000	0.000	0.000	0.000	0.000	0.000	0.000	0.000	0.000	0.000	283	1076	47	38	38	0.000	0.000	4	43	0	0	4	34	0	0	100	1	
2	8	12	07: C-04   LM00002697	lmo2328	8326	7923	100	49	49	4	48	51	35	0	0	0	55	47	18	17	20	40	40	0	0	0	0	0	0	0	0	0	0	0	0	0	0	0	0	0	0	0	0	0	0	0	0	0	0	0	0.000	0.000	0.000	0.000	0.000	0.000	0.000	0.000	0.000	0.000	0.000	0.000	0.000	0.000	283	1076	39	31	31	0.000	0.000	1	38	0	0	1	30	0	0	100	1	
2	9	12	07: C-07   LM00002699	lmo2331	8576	7923	100	47	48	4	46	49	21	0	0	0	66	55	22	17	20	26	72	32	0	0	0	0	0	0	0	0	0	0	0	0	0	0	0	0	0	0	0	0	0	0	0	0	0	0	0.000	0.000	0.000	0.000	0.000	0.000	0.000	0.000	0.000	0.000	0.000	0.000	0.000	0.000	283	1076	50	40	40	0.000	0.000	1	49	0	0	2	38	0	0	100	1	
2	10	12	07: C-10   LM00001874	lmo2334	8826	7923	100	90	85	25	46	49	29	68	30	0	141	121	65	17	20	32	75	72	0	0	0	0	0	0	0	0	0	0	0	0	0	0	0	0	0	0	0	0	0	0	0	0	0	0	0.000	0.000	0.000	0.000	0.000	0.000	0.000	0.000	0.000	0.000	0.000	0.000	0.000	0.000	283	1076	168	143	143	0.000	0.000	44	124	0	0	39	104	0	0	100	1	
2	11	12	07: C-13   LM00000623	lmo2337	9076	7923	100	332	304	151	46	46	9	88	85	0	786	651	379	17	18	8	87	83	0	0	0	0	0	0	0	0	0	0	0	0	0	0	0	0	0	0	0	0	0	0	0	0	0	0	0.000	0.000	0.000	0.000	0.000	0.000	0.000	0.000	0.000	0.000	0.000	0.000	0.000	0.000	283	1076	1055	892	892	0.000	0.000	286	769	0	0	258	634	0	0	100	1	
2	12	12	07: C-16   LM00001879	lmo2340	9326	7923	100	185	164	73	47	47	5	88	83	0	156	128	69	17	17	3	82	79	0	0	0	0	0	0	0	0	0	0	0	0	0	0	0	0	0	0	0	0	0	0	0	0	0	0	0.000	0.000	0.000	0.000	0.000	0.000	0.000	0.000	0.000	0.000	0.000	0.000	0.000	0.000	283	1076	277	228	228	0.000	0.000	138	139	0	0	117	111	0	0	100	1	
2	13	12	07: C-19   LM00002700	lmo2343	9576	7923	100	94	87	27	47	47	5	84	77	0	81	66	30	17	17	5	82	78	0	0	0	0	0	0	0	0	0	0	0	0	0	0	0	0	0	0	0	0	0	0	0	0	0	0	0.000	0.000	0.000	0.000	0.000	0.000	0.000	0.000	0.000	0.000	0.000	0.000	0.000	0.000	283	1076	111	89	89	0.000	0.000	47	64	0	0	40	49	0	0	100	1	
2	14	12	07: C-22   LM00001882	lmo2346	9826	7923	100	66	67	16	46	46	5	81	71	0	72	56	26	17	17	4	76	72	0	0	0	0	0	0	0	0	0	0	0	0	0	0	0	0	0	0	0	0	0	0	0	0	0	0	0.000	0.000	0.000	0.000	0.000	0.000	0.000	0.000	0.000	0.000	0.000	0.000	0.000	0.000	283	1076	75	60	60	0.000	0.000	20	55	0	0	21	39	0	0	100	1	
2	15	12	07: G-01   LM00002718	lmo2421	10076	7923	100	209	186	86	48	48	5	86	84	0	95	86	44	16	17	3	87	80	0	0	0	0	0	0	0	0	0	0	0	0	0	0	0	0	0	0	0	0	0	0	0	0	0	0	0.000	0.000	0.000	0.000	0.000	0.000	0.000	0.000	0.000	0.000	0.000	0.000	0.000	0.000	283	1076	240	208	208	0.000	0.000	161	79	0	0	138	70	0	0	100	1	
2	16	12	07: G-04   LM00002719	lmo2424	10326	7923	100	85	81	21	49	50	12	78	65	0	91	75	37	17	19	33	70	62	0	0	0	0	0	0	0	0	0	0	0	0	0	0	0	0	0	0	0	0	0	0	0	0	0	0	0.000	0.000	0.000	0.000	0.000	0.000	0.000	0.000	0.000	0.000	0.000	0.000	0.000	0.000	283	1076	110	90	90	0.000	0.000	36	74	0	0	32	58	0	0	100	1	
2	17	12	07: G-07   LM00000646	lmo2427	10576	7923	100	110	102	37	47	48	5	89	81	0	89	74	41	17	17	3	77	72	0	0	0	0	0	0	0	0	0	0	0	0	0	0	0	0	0	0	0	0	0	0	0	0	0	0	0.000	0.000	0.000	0.000	0.000	0.000	0.000	0.000	0.000	0.000	0.000	0.000	0.000	0.000	283	1076	135	112	112	0.000	0.000	63	72	0	0	55	57	0	0	100	1	
2	1	13	07: G-10   LM00001923	lmo2430	6576	8173	100	118	106	45	46	46	5	81	73	0	87	76	38	17	17	3	83	79	0	0	0	0	0	0	0	0	0	0	0	0	0	0	0	0	0	0	0	0	0	0	0	0	0	0	0.000	0.000	0.000	0.000	0.000	0.000	0.000	0.000	0.000	0.000	0.000	0.000	0.000	0.000	283	1076	142	119	119	0.000	0.000	72	70	0	0	60	59	0	0	100	1	
2	2	13	07: G-13   LM00001924	lmo2433	6826	8173	100	164	143	61	46	46	5	84	81	0	72	61	27	17	18	4	82	77	0	0	0	0	0	0	0	0	0	0	0	0	0	0	0	0	0	0	0	0	0	0	0	0	0	0	0.000	0.000	0.000	0.000	0.000	0.000	0.000	0.000	0.000	0.000	0.000	0.000	0.000	0.000	283	1076	173	141	141	0.000	0.000	118	55	0	0	97	44	0	0	100	1	
2	3	13	07: G-16   LM00001926	lmo2436	7076	8173	100	89	86	23	47	47	5	86	82	0	70	61	25	17	17	3	82	80	0	0	0	0	0	0	0	0	0	0	0	0	0	0	0	0	0	0	0	0	0	0	0	0	0	0	0.000	0.000	0.000	0.000	0.000	0.000	0.000	0.000	0.000	0.000	0.000	0.000	0.000	0.000	283	1076	95	83	83	0.000	0.000	42	53	0	0	39	44	0	0	100	1	
2	4	13	07: G-19   LM00002723	lmo2439	7326	8173	100	63	62	12	47	47	4	77	67	0	75	62	26	17	17	2	85	82	0	0	0	0	0	0	0	0	0	0	0	0	0	0	0	0	0	0	0	0	0	0	0	0	0	0	0.000	0.000	0.000	0.000	0.000	0.000	0.000	0.000	0.000	0.000	0.000	0.000	0.000	0.000	283	1076	74	60	60	0.000	0.000	16	58	0	0	15	45	0	0	100	1	
2	5	13	07: G-22   LM00001927	lmo2442	7576	8173	100	53	54	9	46	47	4	60	42	0	69	55	31	17	18	4	71	67	0	0	0	0	0	0	0	0	0	0	0	0	0	0	0	0	0	0	0	0	0	0	0	0	0	0	0.000	0.000	0.000	0.000	0.000	0.000	0.000	0.000	0.000	0.000	0.000	0.000	0.000	0.000	283	1076	59	46	46	0.000	0.000	7	52	0	0	8	38	0	0	100	1	
2	6	13	07: K-01   LM00002740	lmo2517	7826	8173	100	87	88	33	47	47	6	84	77	0	94	79	37	17	19	18	78	72	0	0	0	0	0	0	0	0	0	0	0	0	0	0	0	0	0	0	0	0	0	0	0	0	0	0	0.000	0.000	0.000	0.000	0.000	0.000	0.000	0.000	0.000	0.000	0.000	0.000	0.000	0.000	283	1076	117	103	103	0.000	0.000	40	77	0	0	41	62	0	0	100	1	
2	7	13	07: K-04   LM00001968	lmo2520	8076	8173	100	71	73	21	47	48	11	72	56	0	69	56	26	17	20	30	69	22	0	0	0	0	0	0	0	0	0	0	0	0	0	0	0	0	0	0	0	0	0	0	0	0	0	0	0.000	0.000	0.000	0.000	0.000	0.000	0.000	0.000	0.000	0.000	0.000	0.000	0.000	0.000	283	1076	76	65	65	0.000	0.000	24	52	0	0	26	39	0	0	100	1	
2	8	13	07: K-07   LM00002741	lmo2523	8326	8173	100	49	50	5	46	47	5	34	10	0	72	57	26	17	18	3	82	77	0	0	0	0	0	0	0	0	0	0	0	0	0	0	0	0	0	0	0	0	0	0	0	0	0	0	0.000	0.000	0.000	0.000	0.000	0.000	0.000	0.000	0.000	0.000	0.000	0.000	0.000	0.000	283	1076	58	44	44	0.000	0.000	3	55	0	0	4	40	0	0	100	1	
2	9	13	07: K-10   LM00000670	lmo2526	8576	8173	100	276	205	127	46	47	5	79	71	0	179	138	100	17	18	5	71	67	0	0	0	0	0	0	0	0	0	0	0	0	0	0	0	0	0	0	0	0	0	0	0	0	0	0	0.000	0.000	0.000	0.000	0.000	0.000	0.000	0.000	0.000	0.000	0.000	0.000	0.000	0.000	283	1076	392	280	280	0.000	0.000	230	162	0	0	159	121	0	0	100	1	
2	10	13	07: K-13   LM00000672	lmo2529	8826	8173	100	2287	1831	1211	46	47	5	97	92	0	1930	1487	1032	17	18	3	87	85	0	0	0	0	0	0	0	0	0	0	0	0	0	0	0	0	0	0	0	0	0	0	0	0	0	0	0.000	0.000	0.000	0.000	0.000	0.000	0.000	0.000	0.000	0.000	0.000	0.000	0.000	0.000	283	1076	4154	3255	3255	0.000	0.000	2241	1913	0	0	1785	1470	0	0	100	1	
2	11	13	07: K-16   LM00000675	lmo2532	9076	8173	100	1187	879	666	46	47	5	93	82	0	679	506	408	17	17	3	72	70	0	0	0	0	0	0	0	0	0	0	0	0	0	0	0	0	0	0	0	0	0	0	0	0	0	0	0.000	0.000	0.000	0.000	0.000	0.000	0.000	0.000	0.000	0.000	0.000	0.000	0.000	0.000	283	1076	1803	1322	1322	0.000	0.000	1141	662	0	0	833	489	0	0	100	1	
2	12	13	07: K-19   LM00000677	lmo2535	9326	8173	100	1099	842	591	48	48	5	90	86	0	774	584	430	16	17	3	81	77	0	0	0	0	0	0	0	0	0	0	0	0	0	0	0	0	0	0	0	0	0	0	0	0	0	0	0.000	0.000	0.000	0.000	0.000	0.000	0.000	0.000	0.000	0.000	0.000	0.000	0.000	0.000	283	1076	1809	1362	1362	0.000	0.000	1051	758	0	0	794	568	0	0	100	1	
2	13	13	07: K-22   LM00000679	lmo2538	9576	8173	100	406	308	193	47	47	4	85	82	0	178	135	95	16	17	3	77	70	0	0	0	0	0	0	0	0	0	0	0	0	0	0	0	0	0	0	0	0	0	0	0	0	0	0	0.000	0.000	0.000	0.000	0.000	0.000	0.000	0.000	0.000	0.000	0.000	0.000	0.000	0.000	283	1076	521	380	380	0.000	0.000	359	162	0	0	261	119	0	0	100	1	
2	14	13	07: O-01   LM00000701	lmo2613	9826	8173	100	4115	3265	1931	47	47	5	99	98	0	8174	6742	4348	17	18	8	87	83	0	0	0	0	0	0	0	0	0	0	0	0	0	0	0	0	0	0	0	0	0	0	0	0	0	0	0.000	0.000	0.000	0.000	0.000	0.000	0.000	0.000	0.000	0.000	0.000	0.000	0.000	0.000	283	1076	12225	9943	9943	0.000	0.000	4068	8157	0	0	3218	6725	0	0	100	1	
2	15	13	07: O-04   LM00000703	lmo2616	10076	8173	100	5883	4473	3367	47	49	16	88	83	0	11653	8468	6772	16	22	37	72	72	0	0	0	0	0	0	0	0	0	0	0	0	0	0	0	0	0	0	0	0	0	0	0	0	0	0	0.000	0.000	0.000	0.000	0.000	0.000	0.000	0.000	0.000	0.000	0.000	0.000	0.000	0.000	283	1076	17473	12878	12878	0.000	0.000	5836	11637	0	0	4426	8452	0	0	100	1	
2	16	13	07: O-07   LM00000706	lmo2619	10326	8173	100	6509	5092	4218	48	52	27	78	75	0	14123	10581	9440	17	24	63	66	65	0	0	0	0	0	0	0	0	0	0	0	0	0	0	0	0	0	0	0	0	0	0	0	0	0	0	0.000	0.000	0.000	0.000	0.000	0.000	0.000	0.000	0.000	0.000	0.000	0.000	0.000	0.000	283	1076	20567	15608	15608	0.000	0.000	6461	14106	0	0	5044	10564	0	0	100	1	
2	17	13	07: O-10   LM00000709	lmo2622	10576	8173	100	5623	4577	4140	47	53	98	66	61	0	11783	8886	8333	17	21	69	63	61	0	0	0	0	0	0	0	0	0	0	0	0	0	0	0	0	0	0	0	0	0	0	0	0	0	0	0.000	0.000	0.000	0.000	0.000	0.000	0.000	0.000	0.000	0.000	0.000	0.000	0.000	0.000	283	1076	17342	13399	13399	0.000	0.000	5576	11766	0	0	4530	8869	0	0	100	1	
2	1	14	07: O-13   LM00000712	lmo2625	6576	8423	100	4073	3131	2257	46	46	5	95	91	0	8853	6711	4791	17	17	3	92	88	0	0	0	0	0	0	0	0	0	0	0	0	0	0	0	0	0	0	0	0	0	0	0	0	0	0	0.000	0.000	0.000	0.000	0.000	0.000	0.000	0.000	0.000	0.000	0.000	0.000	0.000	0.000	283	1076	12863	9779	9779	0.000	0.000	4027	8836	0	0	3085	6694	0	0	100	1	
2	2	14	07: O-16   LM00000715	lmo2628	6826	8423	100	5276	4125	3030	47	47	5	95	92	0	10294	7549	5625	17	18	4	89	83	0	0	0	0	0	0	0	0	0	0	0	0	0	0	0	0	0	0	0	0	0	0	0	0	0	0	0.000	0.000	0.000	0.000	0.000	0.000	0.000	0.000	0.000	0.000	0.000	0.000	0.000	0.000	283	1076	15506	11610	11610	0.000	0.000	5229	10277	0	0	4078	7532	0	0	100	1	
2	3	14	07: O-19   LM00000718	lmo2631	7076	8423	100	5567	4853	3261	47	48	7	97	94	0	9506	8063	5370	17	18	6	90	87	0	0	0	0	0	0	0	0	0	0	0	0	0	0	0	0	0	0	0	0	0	0	0	0	0	0	0.000	0.000	0.000	0.000	0.000	0.000	0.000	0.000	0.000	0.000	0.000	0.000	0.000	0.000	283	1076	15009	12852	12852	0.000	0.000	5520	9489	0	0	4806	8046	0	0	100	1	
2	4	14	07: O-22   LM00002765	lmo2634	7326	8423	100	90	89	33	47	47	4	83	78	0	107	86	48	17	18	3	88	79	0	0	0	0	0	0	0	0	0	0	0	0	0	0	0	0	0	0	0	0	0	0	0	0	0	0	0.000	0.000	0.000	0.000	0.000	0.000	0.000	0.000	0.000	0.000	0.000	0.000	0.000	0.000	283	1076	133	111	111	0.000	0.000	43	90	0	0	42	69	0	0	100	1	
2	5	14	08: C-01   LM00002039	lmo2705	7576	8423	100	230	193	101	47	48	10	80	75	0	144	121	72	18	20	23	74	67	0	0	0	0	0	0	0	0	0	0	0	0	0	0	0	0	0	0	0	0	0	0	0	0	0	0	0.000	0.000	0.000	0.000	0.000	0.000	0.000	0.000	0.000	0.000	0.000	0.000	0.000	0.000	283	1076	309	249	249	0.000	0.000	183	126	0	0	146	103	0	0	100	1	
2	6	14	08: C-04   LM00000753	lmo2708	7826	8423	100	59	61	12	46	47	10	63	28	0	76	64	30	17	19	14	72	69	0	0	0	0	0	0	0	0	0	0	0	0	0	0	0	0	0	0	0	0	0	0	0	0	0	0	0.000	0.000	0.000	0.000	0.000	0.000	0.000	0.000	0.000	0.000	0.000	0.000	0.000	0.000	283	1076	72	62	62	0.000	0.000	13	59	0	0	15	47	0	0	100	1	
2	7	14	08: C-07   LM00000755	lmo2711	8076	8423	100	51	51	5	47	48	10	14	0	0	96	73	40	17	18	6	72	69	0	0	0	0	0	0	0	0	0	0	0	0	0	0	0	0	0	0	0	0	0	0	0	0	0	0	0.000	0.000	0.000	0.000	0.000	0.000	0.000	0.000	0.000	0.000	0.000	0.000	0.000	0.000	283	1076	83	60	60	0.000	0.000	4	79	0	0	4	56	0	0	100	1	
2	8	14	08: C-10   LM00002770	lmo2714	8326	8423	100	1211	912	664	46	47	7	87	83	0	1004	758	594	17	19	14	69	69	0	0	0	0	0	0	0	0	0	0	0	0	0	0	0	0	0	0	0	0	0	0	0	0	0	0	0.000	0.000	0.000	0.000	0.000	0.000	0.000	0.000	0.000	0.000	0.000	0.000	0.000	0.000	283	1076	2152	1607	1607	0.000	0.000	1165	987	0	0	866	741	0	0	100	1	
2	9	14	08: C-13   LM00000757	lmo2717	8576	8423	100	455	397	259	47	47	5	87	80	0	1084	839	591	17	17	3	82	77	0	0	0	0	0	0	0	0	0	0	0	0	0	0	0	0	0	0	0	0	0	0	0	0	0	0	0.000	0.000	0.000	0.000	0.000	0.000	0.000	0.000	0.000	0.000	0.000	0.000	0.000	0.000	283	1076	1475	1172	1172	0.000	0.000	408	1067	0	0	350	822	0	0	100	1	
2	10	14	08: C-16   LM00002044	lmo2720	8826	8423	100	212	179	95	46	46	5	83	77	0	253	197	129	17	17	3	83	78	0	0	0	0	0	0	0	0	0	0	0	0	0	0	0	0	0	0	0	0	0	0	0	0	0	0	0.000	0.000	0.000	0.000	0.000	0.000	0.000	0.000	0.000	0.000	0.000	0.000	0.000	0.000	283	1076	402	313	313	0.000	0.000	166	236	0	0	133	180	0	0	100	1	
2	11	14	08: C-19   LM00000761	lmo2723	9076	8423	100	95	91	30	46	47	6	83	76	0	101	81	44	16	17	4	83	77	0	0	0	0	0	0	0	0	0	0	0	0	0	0	0	0	0	0	0	0	0	0	0	0	0	0	0.000	0.000	0.000	0.000	0.000	0.000	0.000	0.000	0.000	0.000	0.000	0.000	0.000	0.000	283	1076	134	110	110	0.000	0.000	49	85	0	0	45	65	0	0	100	1	
2	12	14	08: C-22   LM00002045	lmo2726	9326	8423	100	49	50	4	46	47	5	40	12	0	60	46	23	16	17	3	78	68	0	0	0	0	0	0	0	0	0	0	0	0	0	0	0	0	0	0	0	0	0	0	0	0	0	0	0.000	0.000	0.000	0.000	0.000	0.000	0.000	0.000	0.000	0.000	0.000	0.000	0.000	0.000	283	1076	47	34	34	0.000	0.000	3	44	0	0	4	30	0	0	100	1	
2	13	14	08: G-01   LM00000782	lmo2801	9576	8423	100	66	65	17	47	47	5	69	63	0	76	57	31	17	17	5	68	65	0	0	0	0	0	0	0	0	0	0	0	0	0	0	0	0	0	0	0	0	0	0	0	0	0	0	0.000	0.000	0.000	0.000	0.000	0.000	0.000	0.000	0.000	0.000	0.000	0.000	0.000	0.000	283	1076	78	58	58	0.000	0.000	19	59	0	0	18	40	0	0	100	1	
2	14	14	08: G-04   LM00000784	lmo2804	9826	8423	100	52	54	8	46	47	5	59	35	0	72	56	33	17	17	3	69	66	0	0	0	0	0	0	0	0	0	0	0	0	0	0	0	0	0	0	0	0	0	0	0	0	0	0	0.000	0.000	0.000	0.000	0.000	0.000	0.000	0.000	0.000	0.000	0.000	0.000	0.000	0.000	283	1076	61	47	47	0.000	0.000	6	55	0	0	8	39	0	0	100	1	
2	15	14	08: G-07   LM00002797	lmo2807	10076	8423	100	50	50	5	46	47	6	40	7	0	66	51	27	16	17	3	71	67	0	0	0	0	0	0	0	0	0	0	0	0	0	0	0	0	0	0	0	0	0	0	0	0	0	0	0.000	0.000	0.000	0.000	0.000	0.000	0.000	0.000	0.000	0.000	0.000	0.000	0.000	0.000	283	1076	54	39	39	0.000	0.000	4	50	0	0	4	35	0	0	100	1	
2	16	14	08: G-10   LM00000785	lmo2810	10326	8423	100	248	196	127	46	46	4	80	69	0	145	111	84	16	17	3	74	65	0	0	0	0	0	0	0	0	0	0	0	0	0	0	0	0	0	0	0	0	0	0	0	0	0	0	0.000	0.000	0.000	0.000	0.000	0.000	0.000	0.000	0.000	0.000	0.000	0.000	0.000	0.000	283	1076	331	245	245	0.000	0.000	202	129	0	0	150	95	0	0	100	1	
2	17	14	08: G-13   LM00002081	lmo2813	10576	8423	100	51	51	4	47	47	5	36	4	0	64	50	23	17	18	8	70	68	0	0	0	0	0	0	0	0	0	0	0	0	0	0	0	0	0	0	0	0	0	0	0	0	0	0	0.000	0.000	0.000	0.000	0.000	0.000	0.000	0.000	0.000	0.000	0.000	0.000	0.000	0.000	283	1076	51	37	37	0.000	0.000	4	47	0	0	4	33	0	0	100	1	
2	1	15	08: G-16   LM00002083	lmo2816	6576	8673	100	50	50	5	46	46	5	41	14	0	62	49	22	17	18	5	74	69	0	0	0	0	0	0	0	0	0	0	0	0	0	0	0	0	0	0	0	0	0	0	0	0	0	0	0.000	0.000	0.000	0.000	0.000	0.000	0.000	0.000	0.000	0.000	0.000	0.000	0.000	0.000	283	1076	49	36	36	0.000	0.000	4	45	0	0	4	32	0	0	100	1	
2	2	15	08: G-19   LM00000788	lmo2819	6826	8673	100	48	48	4	46	47	9	6	0	0	63	50	23	17	19	22	66	54	0	0	0	0	0	0	0	0	0	0	0	0	0	0	0	0	0	0	0	0	0	0	0	0	0	0	0.000	0.000	0.000	0.000	0.000	0.000	0.000	0.000	0.000	0.000	0.000	0.000	0.000	0.000	283	1076	48	35	35	0.000	0.000	2	46	0	0	2	33	0	0	100	1	
2	3	15	08: G-22   LM00000790	lmo2822	7076	8673	100	51	52	6	46	48	12	17	0	0	60	48	21	17	19	10	71	66	0	0	0	0	0	0	0	0	0	0	0	0	0	0	0	0	0	0	0	0	0	0	0	0	0	0	0.000	0.000	0.000	0.000	0.000	0.000	0.000	0.000	0.000	0.000	0.000	0.000	0.000	0.000	283	1076	48	37	37	0.000	0.000	5	43	0	0	6	31	0	0	100	1	
2	4	15	08: K-01   EMPTY	EMPTY	7326	8673	100	48	48	4	47	48	6	16	1	0	21	22	5	18	19	8	14	3	0	0	0	0	0	0	0	0	0	0	0	0	0	0	0	0	0	0	0	0	0	0	0	0	0	0	0.000	0.000	0.000	0.000	0.000	0.000	0.000	0.000	0.000	0.000	0.000	0.000	0.000	0.000	283	1076	4	5	5	0.000	0.000	1	3	0	0	1	4	0	0	-75	1	
2	5	15	08: K-04   EMPTY	EMPTY	7576	8673	100	49	50	8	47	47	8	11	2	0	19	21	13	17	19	14	4	2	0	0	0	0	0	0	0	0	0	0	0	0	0	0	0	0	0	0	0	0	0	0	0	0	0	0	0.000	0.000	0.000	0.000	0.000	0.000	0.000	0.000	0.000	0.000	0.000	0.000	0.000	0.000	283	1076	4	7	7	0.000	0.000	2	2	0	0	3	4	0	0	-75	1	
2	6	15	08: K-07   EMPTY	EMPTY	7826	8673	100	47	49	14	47	47	6	11	3	0	18	22	23	17	18	8	9	3	0	0	0	0	0	0	0	0	0	0	0	0	0	0	0	0	0	0	0	0	0	0	0	0	0	0	0.000	0.000	0.000	0.000	0.000	0.000	0.000	0.000	0.000	0.000	0.000	0.000	0.000	0.000	283	1076	1	7	7	0.000	0.000	0	1	0	0	2	5	0	0	-75	1	
2	7	15	09: C-01   LM00000020	lmo0044	8076	8673	100	1366	1053	710	47	47	4	92	89	0	1069	823	581	17	17	4	84	81	0	0	0	0	0	0	0	0	0	0	0	0	0	0	0	0	0	0	0	0	0	0	0	0	0	0	0.000	0.000	0.000	0.000	0.000	0.000	0.000	0.000	0.000	0.000	0.000	0.000	0.000	0.000	283	1076	2371	1812	1812	0.000	0.000	1319	1052	0	0	1006	806	0	0	100	1	
2	8	15	09: C-04   LM00001308	lmo1275	8326	8673	100	256	210	114	47	47	5	85	80	0	107	87	51	17	18	4	77	70	0	0	0	0	0	0	0	0	0	0	0	0	0	0	0	0	0	0	0	0	0	0	0	0	0	0	0.000	0.000	0.000	0.000	0.000	0.000	0.000	0.000	0.000	0.000	0.000	0.000	0.000	0.000	283	1076	299	233	233	0.000	0.000	209	90	0	0	163	70	0	0	100	1	
2	9	15	09: C-07   LM00002819	lmo1469	8576	8673	100	2000	1483	1070	46	46	5	91	88	0	3382	2431	1827	17	17	3	84	79	0	0	0	0	0	0	0	0	0	0	0	0	0	0	0	0	0	0	0	0	0	0	0	0	0	0	0.000	0.000	0.000	0.000	0.000	0.000	0.000	0.000	0.000	0.000	0.000	0.000	0.000	0.000	283	1076	5319	3851	3851	0.000	0.000	1954	3365	0	0	1437	2414	0	0	100	1	
2	10	15	09: C-10   LM00000452	lmo1657	8826	8673	100	806	610	391	46	46	5	92	84	0	854	651	445	17	18	8	74	74	0	0	0	0	0	0	0	0	0	0	0	0	0	0	0	0	0	0	0	0	0	0	0	0	0	0	0.000	0.000	0.000	0.000	0.000	0.000	0.000	0.000	0.000	0.000	0.000	0.000	0.000	0.000	283	1076	1597	1198	1198	0.000	0.000	760	837	0	0	564	634	0	0	100	1	
2	11	15	09: C-13   lmneg01	lmneg01	9076	8673	100	49	50	5	47	47	5	22	8	0	68	56	25	17	17	3	79	76	0	0	0	0	0	0	0	0	0	0	0	0	0	0	0	0	0	0	0	0	0	0	0	0	0	0	0.000	0.000	0.000	0.000	0.000	0.000	0.000	0.000	0.000	0.000	0.000	0.000	0.000	0.000	283	1076	53	42	42	0.000	0.000	2	51	0	0	3	39	0	0	100	1	
2	12	15	09: C-16   lmneg04	lmneg04	9326	8673	100	49	49	5	47	48	6	25	2	0	61	49	22	17	18	8	70	68	0	0	0	0	0	0	0	0	0	0	0	0	0	0	0	0	0	0	0	0	0	0	0	0	0	0	0.000	0.000	0.000	0.000	0.000	0.000	0.000	0.000	0.000	0.000	0.000	0.000	0.000	0.000	283	1076	46	34	34	0.000	0.000	2	44	0	0	2	32	0	0	100	1	
2	13	15	09: C-19   lmneg07	lmneg07	9576	8673	100	49	48	3	46	47	5	27	2	0	66	52	23	16	17	3	80	76	0	0	0	0	0	0	0	0	0	0	0	0	0	0	0	0	0	0	0	0	0	0	0	0	0	0	0.000	0.000	0.000	0.000	0.000	0.000	0.000	0.000	0.000	0.000	0.000	0.000	0.000	0.000	283	1076	53	38	38	0.000	0.000	3	50	0	0	2	36	0	0	100	1	
2	14	15	09: C-22   lmneg10	lmneg10	9826	8673	100	47	47	4	46	46	5	17	2	0	53	42	18	17	17	4	69	67	0	0	0	0	0	0	0	0	0	0	0	0	0	0	0	0	0	0	0	0	0	0	0	0	0	0	0.000	0.000	0.000	0.000	0.000	0.000	0.000	0.000	0.000	0.000	0.000	0.000	0.000	0.000	283	1076	37	26	26	0.000	0.000	1	36	0	0	1	25	0	0	100	1	
2	15	15	09: G-01   LM00000020	lmo0044	10076	8673	100	1602	1305	822	45	46	5	96	94	0	1042	854	580	16	17	3	84	82	0	0	0	0	0	0	0	0	0	0	0	0	0	0	0	0	0	0	0	0	0	0	0	0	0	0	0.000	0.000	0.000	0.000	0.000	0.000	0.000	0.000	0.000	0.000	0.000	0.000	0.000	0.000	283	1076	2583	2098	2098	0.000	0.000	1557	1026	0	0	1260	838	0	0	100	1	
2	16	15	09: G-04   LM00001308	lmo1275	10326	8673	100	197	179	129	47	47	5	69	62	0	67	73	56	16	17	2	64	58	0	0	0	0	0	0	0	0	0	0	0	0	0	0	0	0	0	0	0	0	0	0	0	0	0	0	0.000	0.000	0.000	0.000	0.000	0.000	0.000	0.000	0.000	0.000	0.000	0.000	0.000	0.000	283	1076	201	189	189	0.000	0.000	150	51	0	0	132	57	0	0	100	1	
2	17	15	09: G-07   LM00002819	lmo1469	10576	8673	100	1803	1318	944	46	47	6	90	85	0	2957	2134	1639	16	17	4	84	78	0	0	0	0	0	0	0	0	0	0	0	0	0	0	0	0	0	0	0	0	0	0	0	0	0	0	0.000	0.000	0.000	0.000	0.000	0.000	0.000	0.000	0.000	0.000	0.000	0.000	0.000	0.000	283	1076	4698	3390	3390	0.000	0.000	1757	2941	0	0	1272	2118	0	0	100	1	
2	1	16	09: G-10   LM00000452	lmo1657	6576	8923	100	718	525	373	46	47	5	88	79	0	856	610	461	17	17	5	76	71	0	0	0	0	0	0	0	0	0	0	0	0	0	0	0	0	0	0	0	0	0	0	0	0	0	0	0.000	0.000	0.000	0.000	0.000	0.000	0.000	0.000	0.000	0.000	0.000	0.000	0.000	0.000	283	1076	1511	1072	1072	0.000	0.000	672	839	0	0	479	593	0	0	100	1	
2	2	16	09: G-13   lmneg01	lmneg01	6826	8923	100	47	48	4	46	47	5	18	3	0	61	48	25	17	18	7	64	63	0	0	0	0	0	0	0	0	0	0	0	0	0	0	0	0	0	0	0	0	0	0	0	0	0	0	0.000	0.000	0.000	0.000	0.000	0.000	0.000	0.000	0.000	0.000	0.000	0.000	0.000	0.000	283	1076	45	33	33	0.000	0.000	1	44	0	0	2	31	0	0	100	1	
2	3	16	09: G-16   lmneg04	lmneg04	7076	8923	100	48	49	6	47	48	6	16	6	0	57	46	21	17	18	5	73	69	0	0	0	0	0	0	0	0	0	0	0	0	0	0	0	0	0	0	0	0	0	0	0	0	0	0	0.000	0.000	0.000	0.000	0.000	0.000	0.000	0.000	0.000	0.000	0.000	0.000	0.000	0.000	283	1076	41	31	31	0.000	0.000	1	40	0	0	2	29	0	0	100	1	
2	4	16	09: G-19   lmneg07	lmneg07	7326	8923	100	50	52	19	46	47	5	39	18	0	71	57	33	18	19	6	67	63	0	0	0	0	0	0	0	0	0	0	0	0	0	0	0	0	0	0	0	0	0	0	0	0	0	0	0.000	0.000	0.000	0.000	0.000	0.000	0.000	0.000	0.000	0.000	0.000	0.000	0.000	0.000	283	1076	57	45	45	0.000	0.000	4	53	0	0	6	39	0	0	100	1	
2	5	16	09: G-22   lmneg10	lmneg10	7576	8923	100	49	49	5	46	47	6	20	3	0	61	49	22	17	19	8	71	67	0	0	0	0	0	0	0	0	0	0	0	0	0	0	0	0	0	0	0	0	0	0	0	0	0	0	0.000	0.000	0.000	0.000	0.000	0.000	0.000	0.000	0.000	0.000	0.000	0.000	0.000	0.000	283	1076	47	35	35	0.000	0.000	3	44	0	0	3	32	0	0	100	1	
2	6	16	09: K-01   LM00000020	lmo0044	7826	8923	100	1628	1598	1243	46	47	7	92	87	0	1304	1123	862	17	19	17	73	72	0	0	0	0	0	0	0	0	0	0	0	0	0	0	0	0	0	0	0	0	0	0	0	0	0	0	0.000	0.000	0.000	0.000	0.000	0.000	0.000	0.000	0.000	0.000	0.000	0.000	0.000	0.000	283	1076	2869	2658	2658	0.000	0.000	1582	1287	0	0	1552	1106	0	0	100	1	
2	7	16	09: K-04   LM00001308	lmo1275	8076	8923	100	193	162	91	47	47	5	76	71	0	108	84	52	17	17	4	78	69	0	0	0	0	0	0	0	0	0	0	0	0	0	0	0	0	0	0	0	0	0	0	0	0	0	0	0.000	0.000	0.000	0.000	0.000	0.000	0.000	0.000	0.000	0.000	0.000	0.000	0.000	0.000	283	1076	237	182	182	0.000	0.000	146	91	0	0	115	67	0	0	100	1	
2	8	16	09: K-07   LM00002819	lmo1469	8326	8923	100	1987	1502	1079	47	47	5	95	91	0	3328	2411	1848	17	17	3	85	81	0	0	0	0	0	0	0	0	0	0	0	0	0	0	0	0	0	0	0	0	0	0	0	0	0	0	0.000	0.000	0.000	0.000	0.000	0.000	0.000	0.000	0.000	0.000	0.000	0.000	0.000	0.000	283	1076	5251	3849	3849	0.000	0.000	1940	3311	0	0	1455	2394	0	0	100	1	
2	9	16	09: K-10   LM00000452	lmo1657	8576	8923	100	922	674	477	46	46	5	86	82	0	941	683	522	17	17	2	80	78	0	0	0	0	0	0	0	0	0	0	0	0	0	0	0	0	0	0	0	0	0	0	0	0	0	0	0.000	0.000	0.000	0.000	0.000	0.000	0.000	0.000	0.000	0.000	0.000	0.000	0.000	0.000	283	1076	1800	1294	1294	0.000	0.000	876	924	0	0	628	666	0	0	100	1	
2	10	16	09: K-13   lmneg01	lmneg01	8826	8923	100	49	51	12	46	46	5	36	16	0	66	51	27	17	18	3	72	68	0	0	0	0	0	0	0	0	0	0	0	0	0	0	0	0	0	0	0	0	0	0	0	0	0	0	0.000	0.000	0.000	0.000	0.000	0.000	0.000	0.000	0.000	0.000	0.000	0.000	0.000	0.000	283	1076	52	39	39	0.000	0.000	3	49	0	0	5	34	0	0	100	1	
2	11	16	09: K-16   lmneg04	lmneg04	9076	8923	100	50	50	5	46	47	6	42	6	0	57	45	22	16	17	6	67	63	0	0	0	0	0	0	0	0	0	0	0	0	0	0	0	0	0	0	0	0	0	0	0	0	0	0	0.000	0.000	0.000	0.000	0.000	0.000	0.000	0.000	0.000	0.000	0.000	0.000	0.000	0.000	283	1076	45	33	33	0.000	0.000	4	41	0	0	4	29	0	0	100	1	
2	12	16	09: K-19   lmneg07	lmneg07	9326	8923	100	48	48	5	46	47	5	22	5	0	64	48	28	17	17	4	64	62	0	0	0	0	0	0	0	0	0	0	0	0	0	0	0	0	0	0	0	0	0	0	0	0	0	0	0.000	0.000	0.000	0.000	0.000	0.000	0.000	0.000	0.000	0.000	0.000	0.000	0.000	0.000	283	1076	49	33	33	0.000	0.000	2	47	0	0	2	31	0	0	100	1	
2	13	16	09: K-22   lmneg10	lmneg10	9576	8923	100	47	47	4	46	47	8	4	0	0	50	40	20	17	18	6	63	58	0	0	0	0	0	0	0	0	0	0	0	0	0	0	0	0	0	0	0	0	0	0	0	0	0	0	0.000	0.000	0.000	0.000	0.000	0.000	0.000	0.000	0.000	0.000	0.000	0.000	0.000	0.000	283	1076	34	24	24	0.000	0.000	1	33	0	0	1	23	0	0	100	1	
2	14	16	09: O-01   LM00000020	lmo0044	9826	8923	100	1495	1209	1082	47	47	5	79	75	0	855	758	717	16	17	3	68	64	0	0	0	0	0	0	0	0	0	0	0	0	0	0	0	0	0	0	0	0	0	0	0	0	0	0	0.000	0.000	0.000	0.000	0.000	0.000	0.000	0.000	0.000	0.000	0.000	0.000	0.000	0.000	283	1076	2287	1904	1904	0.000	0.000	1448	839	0	0	1162	742	0	0	100	1	
2	15	16	09: O-04   LM00001308	lmo1275	10076	8923	100	182	163	106	46	46	5	70	65	0	103	79	58	16	17	3	67	60	0	0	0	0	0	0	0	0	0	0	0	0	0	0	0	0	0	0	0	0	0	0	0	0	0	0	0.000	0.000	0.000	0.000	0.000	0.000	0.000	0.000	0.000	0.000	0.000	0.000	0.000	0.000	283	1076	223	180	180	0.000	0.000	136	87	0	0	117	63	0	0	100	1	
2	16	16	09: O-07   LM00002819	lmo1469	10326	8923	100	1731	1327	963	46	46	5	91	83	0	2893	2090	1644	16	17	3	80	74	0	0	0	0	0	0	0	0	0	0	0	0	0	0	0	0	0	0	0	0	0	0	0	0	0	0	0.000	0.000	0.000	0.000	0.000	0.000	0.000	0.000	0.000	0.000	0.000	0.000	0.000	0.000	283	1076	4562	3355	3355	0.000	0.000	1685	2877	0	0	1281	2074	0	0	100	1	
2	17	16	09: O-10   LM00000452	lmo1657	10576	8923	100	722	528	444	46	48	14	67	59	0	754	549	507	17	19	16	60	57	0	0	0	0	0	0	0	0	0	0	0	0	0	0	0	0	0	0	0	0	0	0	0	0	0	0	0.000	0.000	0.000	0.000	0.000	0.000	0.000	0.000	0.000	0.000	0.000	0.000	0.000	0.000	283	1076	1413	1014	1014	0.000	0.000	676	737	0	0	482	532	0	0	100	1	
2	1	17	09: O-13   lmneg01	lmneg01	6576	9173	100	48	48	5	46	46	5	24	5	0	60	48	26	17	18	8	62	59	0	0	0	0	0	0	0	0	0	0	0	0	0	0	0	0	0	0	0	0	0	0	0	0	0	0	0.000	0.000	0.000	0.000	0.000	0.000	0.000	0.000	0.000	0.000	0.000	0.000	0.000	0.000	283	1076	45	33	33	0.000	0.000	2	43	0	0	2	31	0	0	100	1	
2	2	17	09: O-16   lmneg04	lmneg04	6826	9173	100	48	48	4	46	46	5	29	5	0	54	43	20	17	17	3	71	69	0	0	0	0	0	0	0	0	0	0	0	0	0	0	0	0	0	0	0	0	0	0	0	0	0	0	0.000	0.000	0.000	0.000	0.000	0.000	0.000	0.000	0.000	0.000	0.000	0.000	0.000	0.000	283	1076	39	28	28	0.000	0.000	2	37	0	0	2	26	0	0	100	1	
2	3	17	09: O-19   lmneg07	lmneg07	7076	9173	100	51	50	5	46	46	5	54	20	0	69	52	27	17	17	2	75	68	0	0	0	0	0	0	0	0	0	0	0	0	0	0	0	0	0	0	0	0	0	0	0	0	0	0	0.000	0.000	0.000	0.000	0.000	0.000	0.000	0.000	0.000	0.000	0.000	0.000	0.000	0.000	283	1076	57	39	39	0.000	0.000	5	52	0	0	4	35	0	0	100	1	
2	4	17	09: O-22   lmneg10	lmneg10	7326	9173	100	52	55	13	46	47	6	54	25	0	65	55	38	18	19	8	65	61	0	0	0	0	0	0	0	0	0	0	0	0	0	0	0	0	0	0	0	0	0	0	0	0	0	0	0.000	0.000	0.000	0.000	0.000	0.000	0.000	0.000	0.000	0.000	0.000	0.000	0.000	0.000	283	1076	53	46	46	0.000	0.000	6	47	0	0	9	37	0	0	100	1	
2	5	17	null	EMPTY	7576	9173	100	46	47	4	46	46	4	14	8	0	17	17	2	17	18	3	7	0	0	0	0	0	0	0	0	0	0	0	0	0	0	0	0	0	0	0	0	0	0	0	0	0	0	0	0.000	0.000	0.000	0.000	0.000	0.000	0.000	0.000	0.000	0.000	0.000	0.000	0.000	0.000	283	1076	0	1	1	0.000	0.000	0	0	0	0	1	0	0	0	-75	1	
2	6	17	null	EMPTY	7826	9173	100	46	46	4	46	47	5	12	1	0	18	19	8	17	18	3	22	10	0	0	0	0	0	0	0	0	0	0	0	0	0	0	0	0	0	0	0	0	0	0	0	0	0	0	0.000	0.000	0.000	0.000	0.000	0.000	0.000	0.000	0.000	0.000	0.000	0.000	0.000	0.000	283	1076	1	2	2	0.000	0.000	0	1	0	0	0	2	0	0	-75	1	
2	7	17	null	EMPTY	8076	9173	100	47	47	5	47	47	5	10	3	0	17	18	3	17	18	3	14	1	0	0	0	0	0	0	0	0	0	0	0	0	0	0	0	0	0	0	0	0	0	0	0	0	0	0	0.000	0.000	0.000	0.000	0.000	0.000	0.000	0.000	0.000	0.000	0.000	0.000	0.000	0.000	283	1076	0	1	1	0.000	0.000	0	0	0	0	0	1	0	0	-75	1	
2	8	17	null	EMPTY	8326	9173	100	46	46	5	46	47	5	16	5	0	18	18	2	17	18	4	6	0	0	0	0	0	0	0	0	0	0	0	0	0	0	0	0	0	0	0	0	0	0	0	0	0	0	0	0.000	0.000	0.000	0.000	0.000	0.000	0.000	0.000	0.000	0.000	0.000	0.000	0.000	0.000	283	1076	1	1	1	0.000	0.000	0	1	0	0	0	1	0	0	-75	1	
2	9	17	null	EMPTY	8576	9173	100	47	47	5	46	46	6	16	3	0	17	17	2	17	18	7	1	0	0	0	0	0	0	0	0	0	0	0	0	0	0	0	0	0	0	0	0	0	0	0	0	0	0	0	0.000	0.000	0.000	0.000	0.000	0.000	0.000	0.000	0.000	0.000	0.000	0.000	0.000	0.000	283	1076	1	1	1	0.000	0.000	1	0	0	0	1	0	0	0	-75	1	
2	10	17	null	EMPTY	8826	9173	100	45	46	5	46	46	4	18	7	0	16	17	3	17	17	3	14	5	0	0	0	0	0	0	0	0	0	0	0	0	0	0	0	0	0	0	0	0	0	0	0	0	0	0	0.000	0.000	0.000	0.000	0.000	0.000	0.000	0.000	0.000	0.000	0.000	0.000	0.000	0.000	283	1076	-2	0	0	0.000	0.000	-1	-1	0	0	0	0	0	0	-75	1	
2	11	17	null	EMPTY	9076	9173	100	47	47	5	46	47	5	17	5	0	16	18	8	16	17	6	9	2	0	0	0	0	0	0	0	0	0	0	0	0	0	0	0	0	0	0	0	0	0	0	0	0	0	0	0.000	0.000	0.000	0.000	0.000	0.000	0.000	0.000	0.000	0.000	0.000	0.000	0.000	0.000	283	1076	1	3	3	0.000	0.000	1	0	0	0	1	2	0	0	-75	1	
2	12	17	null	EMPTY	9326	9173	100	46	45	3	46	46	5	2	1	0	16	16	2	16	17	7	0	0	0	0	0	0	0	0	0	0	0	0	0	0	0	0	0	0	0	0	0	0	0	0	0	0	0	0	0.000	0.000	0.000	0.000	0.000	0.000	0.000	0.000	0.000	0.000	0.000	0.000	0.000	0.000	283	1076	0	-1	-1	0.000	0.000	0	0	0	0	-1	0	0	0	-75	1	
2	13	17	null	EMPTY	9576	9173	100	44	44	4	45	45	5	11	2	0	17	17	2	17	17	3	5	1	0	0	0	0	0	0	0	0	0	0	0	0	0	0	0	0	0	0	0	0	0	0	0	0	0	0	0.000	0.000	0.000	0.000	0.000	0.000	0.000	0.000	0.000	0.000	0.000	0.000	0.000	0.000	283	1076	-1	-1	-1	0.000	0.000	-1	0	0	0	-1	0	0	0	-75	1	
2	14	17	null	EMPTY	9826	9173	100	46	46	4	46	46	5	16	3	0	17	17	2	17	17	3	14	3	0	0	0	0	0	0	0	0	0	0	0	0	0	0	0	0	0	0	0	0	0	0	0	0	0	0	0.000	0.000	0.000	0.000	0.000	0.000	0.000	0.000	0.000	0.000	0.000	0.000	0.000	0.000	283	1076	0	0	0	0.000	0.000	0	0	0	0	0	0	0	0	-75	1	
2	15	17	null	EMPTY	10076	9173	100	46	46	4	45	45	5	15	1	0	16	16	2	16	17	4	8	4	0	0	0	0	0	0	0	0	0	0	0	0	0	0	0	0	0	0	0	0	0	0	0	0	0	0	0.000	0.000	0.000	0.000	0.000	0.000	0.000	0.000	0.000	0.000	0.000	0.000	0.000	0.000	283	1076	1	1	1	0.000	0.000	1	0	0	0	1	0	0	0	-75	1	
2	16	17	null	EMPTY	10326	9173	100	45	46	6	46	46	4	12	5	0	17	18	3	17	17	2	16	5	0	0	0	0	0	0	0	0	0	0	0	0	0	0	0	0	0	0	0	0	0	0	0	0	0	0	0.000	0.000	0.000	0.000	0.000	0.000	0.000	0.000	0.000	0.000	0.000	0.000	0.000	0.000	283	1076	-1	1	1	0.000	0.000	-1	0	0	0	0	1	0	0	-75	1	
2	17	17	null	EMPTY	10576	9173	100	47	49	12	46	46	5	28	8	0	17	18	8	17	17	3	7	5	0	0	0	0	0	0	0	0	0	0	0	0	0	0	0	0	0	0	0	0	0	0	0	0	0	0	0.000	0.000	0.000	0.000	0.000	0.000	0.000	0.000	0.000	0.000	0.000	0.000	0.000	0.000	283	1076	1	4	4	0.000	0.000	1	0	0	0	3	1	0	0	-75	1	
3	1	1	10: B-01   Dye Marker	Dye Marker	11094	5128	100	69	140	114	47	48	14	58	46	0	17021	29240	27868	18	22	42	98	96	0	0	0	0	0	0	0	0	0	0	0	0	0	0	0	0	0	0	0	0	0	0	0	0	0	0	0.000	0.000	0.000	0.000	0.000	0.000	0.000	0.000	0.000	0.000	0.000	0.000	0.000	0.000	283	1076	17025	29315	29315	0.000	0.000	22	17003	0	0	93	29222	0	0	100	1	
3	2	1	01: B-01   EMPTY	EMPTY	11344	5128	100	48	48	6	46	47	5	16	6	0	19	21	5	16	17	5	36	16	0	0	0	0	0	0	0	0	0	0	0	0	0	0	0	0	0	0	0	0	0	0	0	0	0	0	0.000	0.000	0.000	0.000	0.000	0.000	0.000	0.000	0.000	0.000	0.000	0.000	0.000	0.000	283	1076	5	7	7	0.000	0.000	2	3	0	0	2	5	0	0	-75	1	
3	3	1	01: B-04   LM00000015	lmo0024	11594	5128	100	52	52	7	46	46	5	57	20	0	68	61	21	16	17	3	94	90	0	0	0	0	0	0	0	0	0	0	0	0	0	0	0	0	0	0	0	0	0	0	0	0	0	0	0.000	0.000	0.000	0.000	0.000	0.000	0.000	0.000	0.000	0.000	0.000	0.000	0.000	0.000	283	1076	58	51	51	0.000	0.000	6	52	0	0	6	45	0	0	100	1	
3	4	1	01: B-07   LM00000017	lmo0027	11844	5128	100	60	60	10	46	46	8	74	40	0	92	76	31	17	18	5	89	84	0	0	0	0	0	0	0	0	0	0	0	0	0	0	0	0	0	0	0	0	0	0	0	0	0	0	0.000	0.000	0.000	0.000	0.000	0.000	0.000	0.000	0.000	0.000	0.000	0.000	0.000	0.000	283	1076	89	73	73	0.000	0.000	14	75	0	0	14	59	0	0	100	1	
3	5	1	01: B-10   LM00000819	lmo0030	12094	5128	100	54	55	6	46	46	6	70	27	0	85	70	31	17	18	6	81	78	0	0	0	0	0	0	0	0	0	0	0	0	0	0	0	0	0	0	0	0	0	0	0	0	0	0	0.000	0.000	0.000	0.000	0.000	0.000	0.000	0.000	0.000	0.000	0.000	0.000	0.000	0.000	283	1076	76	62	62	0.000	0.000	8	68	0	0	9	53	0	0	100	1	
3	6	1	01: B-13   LM00000018	lmo0033	12344	5128	100	51	51	5	47	47	5	29	10	0	87	77	25	17	17	4	93	89	0	0	0	0	0	0	0	0	0	0	0	0	0	0	0	0	0	0	0	0	0	0	0	0	0	0	0.000	0.000	0.000	0.000	0.000	0.000	0.000	0.000	0.000	0.000	0.000	0.000	0.000	0.000	283	1076	74	64	64	0.000	0.000	4	70	0	0	4	60	0	0	100	1	
3	7	1	01: B-16   LM00002100	lmo0036	12594	5128	100	55	55	6	46	49	24	2	0	0	86	72	29	17	21	23	76	72	0	0	0	0	0	0	0	0	0	0	0	0	0	0	0	0	0	0	0	0	0	0	0	0	0	0	0.000	0.000	0.000	0.000	0.000	0.000	0.000	0.000	0.000	0.000	0.000	0.000	0.000	0.000	283	1076	78	64	64	0.000	0.000	9	69	0	0	9	55	0	0	100	1	
3	8	1	01: B-19   LM00002103	lmo0039	12844	5128	100	121	112	40	46	48	10	84	80	0	89	73	33	17	20	24	76	71	0	0	0	0	0	0	0	0	0	0	0	0	0	0	0	0	0	0	0	0	0	0	0	0	0	0	0.000	0.000	0.000	0.000	0.000	0.000	0.000	0.000	0.000	0.000	0.000	0.000	0.000	0.000	283	1076	147	122	122	0.000	0.000	75	72	0	0	66	56	0	0	100	1	
3	9	1	01: B-22   LM00000823	lmo0042	13094	5128	100	60	60	10	46	46	4	83	69	0	77	65	25	16	17	4	91	84	0	0	0	0	0	0	0	0	0	0	0	0	0	0	0	0	0	0	0	0	0	0	0	0	0	0	0.000	0.000	0.000	0.000	0.000	0.000	0.000	0.000	0.000	0.000	0.000	0.000	0.000	0.000	283	1076	75	63	63	0.000	0.000	14	61	0	0	14	49	0	0	100	1	
3	10	1	01: F-01   LM00000841	lmo0117	13344	5128	100	53	54	6	46	47	6	59	19	0	350	289	143	17	18	7	88	85	0	0	0	0	0	0	0	0	0	0	0	0	0	0	0	0	0	0	0	0	0	0	0	0	0	0	0.000	0.000	0.000	0.000	0.000	0.000	0.000	0.000	0.000	0.000	0.000	0.000	0.000	0.000	283	1076	340	280	280	0.000	0.000	7	333	0	0	8	272	0	0	100	1	
3	11	1	01: F-04   LM00000843	lmo0120	13594	5128	100	50	51	5	47	47	5	41	12	0	321	270	143	16	17	4	91	87	0	0	0	0	0	0	0	0	0	0	0	0	0	0	0	0	0	0	0	0	0	0	0	0	0	0	0.000	0.000	0.000	0.000	0.000	0.000	0.000	0.000	0.000	0.000	0.000	0.000	0.000	0.000	283	1076	308	258	258	0.000	0.000	3	305	0	0	4	254	0	0	100	1	
3	12	1	01: F-07   LM00000846	lmo0123	13844	5128	100	52	52	6	47	47	5	54	22	0	361	290	170	17	18	8	82	80	0	0	0	0	0	0	0	0	0	0	0	0	0	0	0	0	0	0	0	0	0	0	0	0	0	0	0.000	0.000	0.000	0.000	0.000	0.000	0.000	0.000	0.000	0.000	0.000	0.000	0.000	0.000	283	1076	349	278	278	0.000	0.000	5	344	0	0	5	273	0	0	100	1	
3	13	1	01: F-10   LM00000847	lmo0126	14094	5128	100	51	51	4	46	49	27	0	0	0	189	156	91	16	19	32	73	71	0	0	0	0	0	0	0	0	0	0	0	0	0	0	0	0	0	0	0	0	0	0	0	0	0	0	0.000	0.000	0.000	0.000	0.000	0.000	0.000	0.000	0.000	0.000	0.000	0.000	0.000	0.000	283	1076	178	145	145	0.000	0.000	5	173	0	0	5	140	0	0	100	1	
3	14	1	01: F-13   LM00000848	lmo0129	14344	5128	100	52	52	6	46	47	6	55	18	0	186	142	85	16	17	5	83	77	0	0	0	0	0	0	0	0	0	0	0	0	0	0	0	0	0	0	0	0	0	0	0	0	0	0	0.000	0.000	0.000	0.000	0.000	0.000	0.000	0.000	0.000	0.000	0.000	0.000	0.000	0.000	283	1076	176	132	132	0.000	0.000	6	170	0	0	6	126	0	0	100	1	
3	15	1	01: F-16   LM00000046	lmo0132	14594	5128	100	223	201	97	47	47	5	88	86	0	109	93	44	16	16	3	91	87	0	0	0	0	0	0	0	0	0	0	0	0	0	0	0	0	0	0	0	0	0	0	0	0	0	0	0.000	0.000	0.000	0.000	0.000	0.000	0.000	0.000	0.000	0.000	0.000	0.000	0.000	0.000	283	1076	269	231	231	0.000	0.000	176	93	0	0	154	77	0	0	100	1	
3	16	1	01: F-19   LM00000047	lmo0135	14844	5128	100	1368	1097	689	47	47	5	89	86	0	194	146	88	16	17	4	80	75	0	0	0	0	0	0	0	0	0	0	0	0	0	0	0	0	0	0	0	0	0	0	0	0	0	0	0.000	0.000	0.000	0.000	0.000	0.000	0.000	0.000	0.000	0.000	0.000	0.000	0.000	0.000	283	1076	1499	1180	1180	0.000	0.000	1321	178	0	0	1050	130	0	0	100	1	
3	17	1	01: F-22   LM00002144	lmo0138	15094	5128	100	49	50	6	47	47	5	30	14	0	72	55	28	16	17	4	77	72	0	0	0	0	0	0	0	0	0	0	0	0	0	0	0	0	0	0	0	0	0	0	0	0	0	0	0.000	0.000	0.000	0.000	0.000	0.000	0.000	0.000	0.000	0.000	0.000	0.000	0.000	0.000	283	1076	58	42	42	0.000	0.000	2	56	0	0	3	39	0	0	100	1	
3	1	2	01: J-01   LM00000873	lmo0213	11094	5378	100	91	88	31	46	46	5	88	75	0	96	76	37	17	18	3	86	81	0	0	0	0	0	0	0	0	0	0	0	0	0	0	0	0	0	0	0	0	0	0	0	0	0	0	0.000	0.000	0.000	0.000	0.000	0.000	0.000	0.000	0.000	0.000	0.000	0.000	0.000	0.000	283	1076	124	101	101	0.000	0.000	45	79	0	0	42	59	0	0	100	1	
3	2	2	01: J-04   LM00002172	lmo0216	11344	5378	100	238	192	103	47	48	12	75	71	0	294	225	141	17	17	6	81	77	0	0	0	0	0	0	0	0	0	0	0	0	0	0	0	0	0	0	0	0	0	0	0	0	0	0	0.000	0.000	0.000	0.000	0.000	0.000	0.000	0.000	0.000	0.000	0.000	0.000	0.000	0.000	283	1076	468	353	353	0.000	0.000	191	277	0	0	145	208	0	0	100	1	
3	3	2	01: J-07   LM00000070	lmo0219	11594	5378	100	104	96	34	47	47	5	83	79	0	109	92	41	16	17	4	86	85	0	0	0	0	0	0	0	0	0	0	0	0	0	0	0	0	0	0	0	0	0	0	0	0	0	0	0.000	0.000	0.000	0.000	0.000	0.000	0.000	0.000	0.000	0.000	0.000	0.000	0.000	0.000	283	1076	150	125	125	0.000	0.000	57	93	0	0	49	76	0	0	100	1	
3	4	2	01: J-10   LM00000877	lmo0222	11844	5378	100	264	228	102	45	46	5	91	87	0	233	201	97	17	17	4	91	89	0	0	0	0	0	0	0	0	0	0	0	0	0	0	0	0	0	0	0	0	0	0	0	0	0	0	0.000	0.000	0.000	0.000	0.000	0.000	0.000	0.000	0.000	0.000	0.000	0.000	0.000	0.000	283	1076	435	367	367	0.000	0.000	219	216	0	0	183	184	0	0	100	1	
3	5	2	01: J-13   LM00002174	lmo0225	12094	5378	100	167	154	51	46	46	5	96	93	0	155	151	53	16	17	3	97	97	0	0	0	0	0	0	0	0	0	0	0	0	0	0	0	0	0	0	0	0	0	0	0	0	0	0	0.000	0.000	0.000	0.000	0.000	0.000	0.000	0.000	0.000	0.000	0.000	0.000	0.000	0.000	283	1076	260	243	243	0.000	0.000	121	139	0	0	108	135	0	0	100	1	
3	6	2	01: J-16   LM00000881	lmo0228	12344	5378	100	322	278	128	47	47	5	91	88	0	197	173	78	16	17	3	94	91	0	0	0	0	0	0	0	0	0	0	0	0	0	0	0	0	0	0	0	0	0	0	0	0	0	0	0.000	0.000	0.000	0.000	0.000	0.000	0.000	0.000	0.000	0.000	0.000	0.000	0.000	0.000	283	1076	456	388	388	0.000	0.000	275	181	0	0	231	157	0	0	100	1	
3	7	2	01: J-19   LM00000073	lmo0231	12594	5378	100	47	47	4	46	46	5	18	1	0	18	20	4	17	17	4	29	14	0	0	0	0	0	0	0	0	0	0	0	0	0	0	0	0	0	0	0	0	0	0	0	0	0	0	0.000	0.000	0.000	0.000	0.000	0.000	0.000	0.000	0.000	0.000	0.000	0.000	0.000	0.000	283	1076	2	4	4	0.000	0.000	1	1	0	0	1	3	0	0	100	1	
3	8	2	01: J-22   LM00000075	lmo0234	12844	5378	100	369	342	126	45	46	4	99	97	0	268	255	101	17	18	4	96	95	0	0	0	0	0	0	0	0	0	0	0	0	0	0	0	0	0	0	0	0	0	0	0	0	0	0	0.000	0.000	0.000	0.000	0.000	0.000	0.000	0.000	0.000	0.000	0.000	0.000	0.000	0.000	283	1076	575	535	535	0.000	0.000	324	251	0	0	297	238	0	0	100	1	
3	9	2	01: N-01   LM00000913	lmo0309	13094	5378	100	51	54	17	47	51	38	1	1	0	76	69	24	17	20	34	80	14	0	0	0	0	0	0	0	0	0	0	0	0	0	0	0	0	0	0	0	0	0	0	0	0	0	0	0.000	0.000	0.000	0.000	0.000	0.000	0.000	0.000	0.000	0.000	0.000	0.000	0.000	0.000	283	1076	63	59	59	0.000	0.000	4	59	0	0	7	52	0	0	100	1	
3	10	2	01: N-04   LM00002191	lmo0312	13344	5378	100	49	48	5	47	47	5	17	3	0	75	64	23	17	18	5	93	85	0	0	0	0	0	0	0	0	0	0	0	0	0	0	0	0	0	0	0	0	0	0	0	0	0	0	0.000	0.000	0.000	0.000	0.000	0.000	0.000	0.000	0.000	0.000	0.000	0.000	0.000	0.000	283	1076	60	48	48	0.000	0.000	2	58	0	0	1	47	0	0	100	1	
3	11	2	01: N-07   LM00000106	lmo0315	13594	5378	100	64	64	9	46	48	5	90	79	0	88	86	11	16	18	6	100	100	0	0	0	0	0	0	0	0	0	0	0	0	0	0	0	0	0	0	0	0	0	0	0	0	0	0	0.000	0.000	0.000	0.000	0.000	0.000	0.000	0.000	0.000	0.000	0.000	0.000	0.000	0.000	283	1076	90	88	88	0.000	0.000	18	72	0	0	18	70	0	0	100	1	
3	12	2	01: N-10   LM00000915	lmo0318	13844	5378	100	96	96	31	47	47	6	87	82	0	94	81	34	16	17	6	88	84	0	0	0	0	0	0	0	0	0	0	0	0	0	0	0	0	0	0	0	0	0	0	0	0	0	0	0.000	0.000	0.000	0.000	0.000	0.000	0.000	0.000	0.000	0.000	0.000	0.000	0.000	0.000	283	1076	127	114	114	0.000	0.000	49	78	0	0	49	65	0	0	100	1	
3	13	2	01: N-13   LM00000109	lmo0321	14094	5378	100	1022	873	418	46	47	5	95	92	0	140	126	58	16	17	4	90	88	0	0	0	0	0	0	0	0	0	0	0	0	0	0	0	0	0	0	0	0	0	0	0	0	0	0	0.000	0.000	0.000	0.000	0.000	0.000	0.000	0.000	0.000	0.000	0.000	0.000	0.000	0.000	283	1076	1100	937	937	0.000	0.000	976	124	0	0	827	110	0	0	100	1	
3	14	2	01: N-16   LM00000917	lmo0324	14344	5378	100	49	50	15	46	47	5	25	9	0	76	68	27	16	16	3	95	91	0	0	0	0	0	0	0	0	0	0	0	0	0	0	0	0	0	0	0	0	0	0	0	0	0	0	0.000	0.000	0.000	0.000	0.000	0.000	0.000	0.000	0.000	0.000	0.000	0.000	0.000	0.000	283	1076	63	56	56	0.000	0.000	3	60	0	0	4	52	0	0	100	1	
3	15	2	01: N-19   LM00000112	lmo0327	14594	5378	100	53	53	6	46	47	5	61	25	0	90	75	31	16	17	6	84	82	0	0	0	0	0	0	0	0	0	0	0	0	0	0	0	0	0	0	0	0	0	0	0	0	0	0	0.000	0.000	0.000	0.000	0.000	0.000	0.000	0.000	0.000	0.000	0.000	0.000	0.000	0.000	283	1076	81	66	66	0.000	0.000	7	74	0	0	7	59	0	0	100	1	
3	16	2	01: N-22   LM00002841	lmo0330	14844	5378	100	55	55	6	47	47	5	64	28	0	86	75	25	17	17	5	92	88	0	0	0	0	0	0	0	0	0	0	0	0	0	0	0	0	0	0	0	0	0	0	0	0	0	0	0.000	0.000	0.000	0.000	0.000	0.000	0.000	0.000	0.000	0.000	0.000	0.000	0.000	0.000	283	1076	77	66	66	0.000	0.000	8	69	0	0	8	58	0	0	100	1	
3	17	2	02: B-01   EMPTY	EMPTY	15094	5378	100	46	46	5	46	47	6	13	0	0	16	17	4	16	17	9	4	1	0	0	0	0	0	0	0	0	0	0	0	0	0	0	0	0	0	0	0	0	0	0	0	0	0	0	0.000	0.000	0.000	0.000	0.000	0.000	0.000	0.000	0.000	0.000	0.000	0.000	0.000	0.000	283	1076	0	1	1	0.000	0.000	0	0	0	0	0	1	0	0	-75	1	
3	1	3	02: B-04   LM00002209	lmo0404	11094	5628	100	56	57	8	47	47	5	70	41	0	82	72	25	18	18	3	91	89	0	0	0	0	0	0	0	0	0	0	0	0	0	0	0	0	0	0	0	0	0	0	0	0	0	0	0.000	0.000	0.000	0.000	0.000	0.000	0.000	0.000	0.000	0.000	0.000	0.000	0.000	0.000	283	1076	73	64	64	0.000	0.000	9	64	0	0	10	54	0	0	100	1	
3	2	3	02: B-07   LM00000948	lmo0407	11344	5628	100	131	122	43	46	47	5	91	88	0	89	77	27	17	18	6	91	88	0	0	0	0	0	0	0	0	0	0	0	0	0	0	0	0	0	0	0	0	0	0	0	0	0	0	0.000	0.000	0.000	0.000	0.000	0.000	0.000	0.000	0.000	0.000	0.000	0.000	0.000	0.000	283	1076	157	136	136	0.000	0.000	85	72	0	0	76	60	0	0	100	1	
3	3	3	02: B-10   LM00003004	lmo0410	11594	5628	100	72	72	19	46	46	5	88	81	0	81	71	25	16	17	3	94	90	0	0	0	0	0	0	0	0	0	0	0	0	0	0	0	0	0	0	0	0	0	0	0	0	0	0	0.000	0.000	0.000	0.000	0.000	0.000	0.000	0.000	0.000	0.000	0.000	0.000	0.000	0.000	283	1076	91	81	81	0.000	0.000	26	65	0	0	26	55	0	0	100	1	
3	4	3	02: B-13   LM00002215	lmo0413	11844	5628	100	86	82	25	45	46	5	83	78	0	89	71	34	17	17	4	79	77	0	0	0	0	0	0	0	0	0	0	0	0	0	0	0	0	0	0	0	0	0	0	0	0	0	0	0.000	0.000	0.000	0.000	0.000	0.000	0.000	0.000	0.000	0.000	0.000	0.000	0.000	0.000	283	1076	113	91	91	0.000	0.000	41	72	0	0	37	54	0	0	100	1	
3	5	3	02: B-16   LM00002216	lmo0416	12094	5628	100	51	52	6	46	47	5	50	23	0	78	62	31	17	17	3	82	78	0	0	0	0	0	0	0	0	0	0	0	0	0	0	0	0	0	0	0	0	0	0	0	0	0	0	0.000	0.000	0.000	0.000	0.000	0.000	0.000	0.000	0.000	0.000	0.000	0.000	0.000	0.000	283	1076	66	51	51	0.000	0.000	5	61	0	0	6	45	0	0	100	1	
3	6	3	02: B-19   LM00002217	lmo0419	12344	5628	100	54	54	8	47	47	5	58	37	0	76	62	26	16	17	6	84	78	0	0	0	0	0	0	0	0	0	0	0	0	0	0	0	0	0	0	0	0	0	0	0	0	0	0	0.000	0.000	0.000	0.000	0.000	0.000	0.000	0.000	0.000	0.000	0.000	0.000	0.000	0.000	283	1076	67	53	53	0.000	0.000	7	60	0	0	7	46	0	0	100	1	
3	7	3	02: B-22   LM00000954	lmo0422	12594	5628	100	54	55	8	46	46	5	65	44	0	88	73	33	17	17	6	81	77	0	0	0	0	0	0	0	0	0	0	0	0	0	0	0	0	0	0	0	0	0	0	0	0	0	0	0.000	0.000	0.000	0.000	0.000	0.000	0.000	0.000	0.000	0.000	0.000	0.000	0.000	0.000	283	1076	79	65	65	0.000	0.000	8	71	0	0	9	56	0	0	100	1	
3	8	3	02: F-01   LM00002250	lmo0497	12844	5628	100	90	84	26	46	47	5	83	78	0	85	67	34	17	18	5	78	73	0	0	0	0	0	0	0	0	0	0	0	0	0	0	0	0	0	0	0	0	0	0	0	0	0	0	0.000	0.000	0.000	0.000	0.000	0.000	0.000	0.000	0.000	0.000	0.000	0.000	0.000	0.000	283	1076	112	88	88	0.000	0.000	44	68	0	0	38	50	0	0	100	1	
3	9	3	02: F-04   LM00000967	lmo0500	13094	5628	100	50	50	6	45	48	20	0	0	0	79	61	30	17	19	19	70	64	0	0	0	0	0	0	0	0	0	0	0	0	0	0	0	0	0	0	0	0	0	0	0	0	0	0	0.000	0.000	0.000	0.000	0.000	0.000	0.000	0.000	0.000	0.000	0.000	0.000	0.000	0.000	283	1076	67	49	49	0.000	0.000	5	62	0	0	5	44	0	0	100	1	
3	10	3	02: F-07   LM00000968	lmo0503	13344	5628	100	52	58	31	46	47	10	28	9	0	70	60	39	16	19	23	65	59	0	0	0	0	0	0	0	0	0	0	0	0	0	0	0	0	0	0	0	0	0	0	0	0	0	0	0.000	0.000	0.000	0.000	0.000	0.000	0.000	0.000	0.000	0.000	0.000	0.000	0.000	0.000	283	1076	60	56	56	0.000	0.000	6	54	0	0	12	44	0	0	100	1	
3	11	3	02: F-10   LM00000178	lmo0506	13594	5628	100	53	54	7	47	48	6	59	22	0	75	60	27	17	17	7	78	75	0	0	0	0	0	0	0	0	0	0	0	0	0	0	0	0	0	0	0	0	0	0	0	0	0	0	0.000	0.000	0.000	0.000	0.000	0.000	0.000	0.000	0.000	0.000	0.000	0.000	0.000	0.000	283	1076	64	50	50	0.000	0.000	6	58	0	0	7	43	0	0	100	1	
3	12	3	02: F-13   LM00000179	lmo0509	13844	5628	100	74	72	20	46	46	5	76	68	0	83	65	37	16	17	6	70	67	0	0	0	0	0	0	0	0	0	0	0	0	0	0	0	0	0	0	0	0	0	0	0	0	0	0	0.000	0.000	0.000	0.000	0.000	0.000	0.000	0.000	0.000	0.000	0.000	0.000	0.000	0.000	283	1076	95	75	75	0.000	0.000	28	67	0	0	26	49	0	0	100	1	
3	13	3	02: F-16   LM00002251	lmo0512	14094	5628	100	137	120	58	46	47	6	74	71	0	126	93	61	16	17	4	67	66	0	0	0	0	0	0	0	0	0	0	0	0	0	0	0	0	0	0	0	0	0	0	0	0	0	0	0.000	0.000	0.000	0.000	0.000	0.000	0.000	0.000	0.000	0.000	0.000	0.000	0.000	0.000	283	1076	201	151	151	0.000	0.000	91	110	0	0	74	77	0	0	100	1	
3	14	3	02: F-19   LM00000975	lmo0515	14344	5628	100	460	363	214	46	47	5	89	83	0	405	307	201	16	17	4	84	77	0	0	0	0	0	0	0	0	0	0	0	0	0	0	0	0	0	0	0	0	0	0	0	0	0	0	0.000	0.000	0.000	0.000	0.000	0.000	0.000	0.000	0.000	0.000	0.000	0.000	0.000	0.000	283	1076	803	608	608	0.000	0.000	414	389	0	0	317	291	0	0	100	1	
3	15	3	02: F-22   LM00000181	lmo0518	14594	5628	100	156	134	58	47	47	5	86	80	0	95	76	41	16	17	7	76	69	0	0	0	0	0	0	0	0	0	0	0	0	0	0	0	0	0	0	0	0	0	0	0	0	0	0	0.000	0.000	0.000	0.000	0.000	0.000	0.000	0.000	0.000	0.000	0.000	0.000	0.000	0.000	283	1076	188	147	147	0.000	0.000	109	79	0	0	87	60	0	0	100	1	
3	16	3	02: J-01   LM00000198	lmo0593	14844	5628	100	95	91	39	46	46	5	74	67	0	105	79	51	16	17	6	71	66	0	0	0	0	0	0	0	0	0	0	0	0	0	0	0	0	0	0	0	0	0	0	0	0	0	0	0.000	0.000	0.000	0.000	0.000	0.000	0.000	0.000	0.000	0.000	0.000	0.000	0.000	0.000	283	1076	138	108	108	0.000	0.000	49	89	0	0	45	63	0	0	100	1	
3	17	3	02: J-04   LM00000199	lmo0596	15094	5628	100	1714	1196	911	47	47	5	82	76	0	342	261	197	16	17	5	77	70	0	0	0	0	0	0	0	0	0	0	0	0	0	0	0	0	0	0	0	0	0	0	0	0	0	0	0.000	0.000	0.000	0.000	0.000	0.000	0.000	0.000	0.000	0.000	0.000	0.000	0.000	0.000	283	1076	1993	1394	1394	0.000	0.000	1667	326	0	0	1149	245	0	0	100	1	
3	1	4	02: J-07   LM00001020	lmo0599	11094	5878	100	99	93	25	46	47	7	88	82	0	166	146	62	17	19	23	88	82	0	0	0	0	0	0	0	0	0	0	0	0	0	0	0	0	0	0	0	0	0	0	0	0	0	0	0.000	0.000	0.000	0.000	0.000	0.000	0.000	0.000	0.000	0.000	0.000	0.000	0.000	0.000	283	1076	202	176	176	0.000	0.000	53	149	0	0	47	129	0	0	100	1	
3	2	4	02: J-10   LM00001022	lmo0602	11344	5878	100	285	249	102	46	47	5	96	94	0	119	106	46	17	17	3	93	89	0	0	0	0	0	0	0	0	0	0	0	0	0	0	0	0	0	0	0	0	0	0	0	0	0	0	0.000	0.000	0.000	0.000	0.000	0.000	0.000	0.000	0.000	0.000	0.000	0.000	0.000	0.000	283	1076	341	292	292	0.000	0.000	239	102	0	0	203	89	0	0	100	1	
3	3	4	02: J-13   LM00000200	lmo0605	11594	5878	100	56	59	16	46	47	5	76	49	0	77	68	26	16	17	4	95	87	0	0	0	0	0	0	0	0	0	0	0	0	0	0	0	0	0	0	0	0	0	0	0	0	0	0	0.000	0.000	0.000	0.000	0.000	0.000	0.000	0.000	0.000	0.000	0.000	0.000	0.000	0.000	283	1076	71	65	65	0.000	0.000	10	61	0	0	13	52	0	0	100	1	
3	4	4	02: J-16   LM00001023	lmo0608	11844	5878	100	360	302	160	45	46	5	95	89	0	175	143	79	16	17	5	83	78	0	0	0	0	0	0	0	0	0	0	0	0	0	0	0	0	0	0	0	0	0	0	0	0	0	0	0.000	0.000	0.000	0.000	0.000	0.000	0.000	0.000	0.000	0.000	0.000	0.000	0.000	0.000	283	1076	474	384	384	0.000	0.000	315	159	0	0	257	127	0	0	100	1	
3	5	4	02: J-19   LM00001024	lmo0611	12094	5878	100	72	72	16	46	46	5	91	80	0	120	104	45	16	17	4	93	87	0	0	0	0	0	0	0	0	0	0	0	0	0	0	0	0	0	0	0	0	0	0	0	0	0	0	0.000	0.000	0.000	0.000	0.000	0.000	0.000	0.000	0.000	0.000	0.000	0.000	0.000	0.000	283	1076	130	114	114	0.000	0.000	26	104	0	0	26	88	0	0	100	1	
3	6	4	02: J-22   LM00002275	lmo0614	12344	5878	100	61	62	11	47	47	5	77	65	0	76	65	27	16	17	5	87	82	0	0	0	0	0	0	0	0	0	0	0	0	0	0	0	0	0	0	0	0	0	0	0	0	0	0	0.000	0.000	0.000	0.000	0.000	0.000	0.000	0.000	0.000	0.000	0.000	0.000	0.000	0.000	283	1076	74	64	64	0.000	0.000	14	60	0	0	15	49	0	0	100	1	
3	7	4	02: N-01   LM00001054	lmo0689	12594	5878	100	342	313	115	46	47	8	100	96	0	317	293	119	17	18	7	96	94	0	0	0	0	0	0	0	0	0	0	0	0	0	0	0	0	0	0	0	0	0	0	0	0	0	0	0.000	0.000	0.000	0.000	0.000	0.000	0.000	0.000	0.000	0.000	0.000	0.000	0.000	0.000	283	1076	596	543	543	0.000	0.000	296	300	0	0	267	276	0	0	100	1	
3	8	4	02: N-04   LM00000229	lmo0692	12844	5878	100	158	142	55	46	46	5	92	86	0	122	103	47	17	18	6	86	82	0	0	0	0	0	0	0	0	0	0	0	0	0	0	0	0	0	0	0	0	0	0	0	0	0	0	0.000	0.000	0.000	0.000	0.000	0.000	0.000	0.000	0.000	0.000	0.000	0.000	0.000	0.000	283	1076	217	182	182	0.000	0.000	112	105	0	0	96	86	0	0	100	1	
3	9	4	02: N-07   LM00001055	lmo0695	13094	5878	100	92	88	28	46	47	6	86	81	0	108	94	41	17	18	7	85	83	0	0	0	0	0	0	0	0	0	0	0	0	0	0	0	0	0	0	0	0	0	0	0	0	0	0	0.000	0.000	0.000	0.000	0.000	0.000	0.000	0.000	0.000	0.000	0.000	0.000	0.000	0.000	283	1076	137	119	119	0.000	0.000	46	91	0	0	42	77	0	0	100	1	
3	10	4	02: N-10   LM00001057	lmo0698	13344	5878	100	260	228	119	46	46	5	84	81	0	311	252	156	17	17	3	81	80	0	0	0	0	0	0	0	0	0	0	0	0	0	0	0	0	0	0	0	0	0	0	0	0	0	0	0.000	0.000	0.000	0.000	0.000	0.000	0.000	0.000	0.000	0.000	0.000	0.000	0.000	0.000	283	1076	508	417	417	0.000	0.000	214	294	0	0	182	235	0	0	100	1	
3	11	4	02: N-13   LM00002298	lmo0701	13594	5878	100	202	178	81	46	46	4	90	87	0	283	228	126	16	16	2	89	88	0	0	0	0	0	0	0	0	0	0	0	0	0	0	0	0	0	0	0	0	0	0	0	0	0	0	0.000	0.000	0.000	0.000	0.000	0.000	0.000	0.000	0.000	0.000	0.000	0.000	0.000	0.000	283	1076	423	344	344	0.000	0.000	156	267	0	0	132	212	0	0	100	1	
3	12	4	02: N-16   LM00001060	lmo0704	13844	5878	100	194	163	94	46	46	5	82	72	0	150	115	82	16	16	3	75	71	0	0	0	0	0	0	0	0	0	0	0	0	0	0	0	0	0	0	0	0	0	0	0	0	0	0	0.000	0.000	0.000	0.000	0.000	0.000	0.000	0.000	0.000	0.000	0.000	0.000	0.000	0.000	283	1076	282	216	216	0.000	0.000	148	134	0	0	117	99	0	0	100	1	
3	13	4	02: N-19   LM00001062	lmo0707	14094	5878	100	46	48	12	46	47	5	13	8	0	18	20	7	16	17	3	41	24	0	0	0	0	0	0	0	0	0	0	0	0	0	0	0	0	0	0	0	0	0	0	0	0	0	0	0.000	0.000	0.000	0.000	0.000	0.000	0.000	0.000	0.000	0.000	0.000	0.000	0.000	0.000	283	1076	2	6	6	0.000	0.000	0	2	0	0	2	4	0	0	100	1	
3	14	4	02: N-22   LM00001065	lmo0710	14344	5878	100	420	324	194	46	47	5	84	80	0	427	320	217	16	17	3	84	80	0	0	0	0	0	0	0	0	0	0	0	0	0	0	0	0	0	0	0	0	0	0	0	0	0	0	0.000	0.000	0.000	0.000	0.000	0.000	0.000	0.000	0.000	0.000	0.000	0.000	0.000	0.000	283	1076	785	582	582	0.000	0.000	374	411	0	0	278	304	0	0	100	1	
3	15	4	03: B-01   EMPTY	EMPTY	14594	5878	100	48	48	10	46	46	5	24	10	0	17	19	13	16	16	3	37	19	0	0	0	0	0	0	0	0	0	0	0	0	0	0	0	0	0	0	0	0	0	0	0	0	0	0	0.000	0.000	0.000	0.000	0.000	0.000	0.000	0.000	0.000	0.000	0.000	0.000	0.000	0.000	283	1076	3	5	5	0.000	0.000	2	1	0	0	2	3	0	0	-75	1	
3	16	4	03: B-04   LM00001095	lmo0784	14844	5878	100	1442	1163	927	46	48	11	72	69	0	245	198	154	16	18	12	66	64	0	0	0	0	0	0	0	0	0	0	0	0	0	0	0	0	0	0	0	0	0	0	0	0	0	0	0.000	0.000	0.000	0.000	0.000	0.000	0.000	0.000	0.000	0.000	0.000	0.000	0.000	0.000	283	1076	1625	1299	1299	0.000	0.000	1396	229	0	0	1117	182	0	0	100	1	
3	17	4	03: B-07   LM00001098	lmo0787	15094	5878	100	70	70	19	47	52	29	40	2	0	77	60	34	15	23	51	59	3	0	0	0	0	0	0	0	0	0	0	0	0	0	0	0	0	0	0	0	0	0	0	0	0	0	0	0.000	0.000	0.000	0.000	0.000	0.000	0.000	0.000	0.000	0.000	0.000	0.000	0.000	0.000	283	1076	85	68	68	0.000	0.000	23	62	0	0	23	45	0	0	100	1	
3	1	5	03: B-10   LM00002324	lmo0790	11094	6128	100	70	72	17	46	47	8	83	69	0	88	74	30	17	19	23	79	71	0	0	0	0	0	0	0	0	0	0	0	0	0	0	0	0	0	0	0	0	0	0	0	0	0	0	0.000	0.000	0.000	0.000	0.000	0.000	0.000	0.000	0.000	0.000	0.000	0.000	0.000	0.000	283	1076	95	83	83	0.000	0.000	24	71	0	0	26	57	0	0	100	1	
3	2	5	03: B-13   LM00000256	lmo0793	11344	6128	100	55	56	8	45	46	8	73	21	0	76	68	21	17	18	6	94	87	0	0	0	0	0	0	0	0	0	0	0	0	0	0	0	0	0	0	0	0	0	0	0	0	0	0	0.000	0.000	0.000	0.000	0.000	0.000	0.000	0.000	0.000	0.000	0.000	0.000	0.000	0.000	283	1076	69	62	62	0.000	0.000	10	59	0	0	11	51	0	0	100	1	
3	3	5	03: B-16   LM00001103	lmo0796	11594	6128	100	515	442	205	45	45	5	95	90	0	168	142	64	16	17	4	90	86	0	0	0	0	0	0	0	0	0	0	0	0	0	0	0	0	0	0	0	0	0	0	0	0	0	0	0.000	0.000	0.000	0.000	0.000	0.000	0.000	0.000	0.000	0.000	0.000	0.000	0.000	0.000	283	1076	622	523	523	0.000	0.000	470	152	0	0	397	126	0	0	100	1	
3	4	5	03: B-19   LM00001106	lmo0799	11844	6128	100	115	107	34	46	47	16	88	77	0	99	89	33	16	21	34	83	74	0	0	0	0	0	0	0	0	0	0	0	0	0	0	0	0	0	0	0	0	0	0	0	0	0	0	0.000	0.000	0.000	0.000	0.000	0.000	0.000	0.000	0.000	0.000	0.000	0.000	0.000	0.000	283	1076	152	134	134	0.000	0.000	69	83	0	0	61	73	0	0	100	1	
3	5	5	03: B-22   LM00001107	lmo0802	12094	6128	100	57	59	10	45	46	5	81	58	0	80	71	25	16	17	8	86	84	0	0	0	0	0	0	0	0	0	0	0	0	0	0	0	0	0	0	0	0	0	0	0	0	0	0	0.000	0.000	0.000	0.000	0.000	0.000	0.000	0.000	0.000	0.000	0.000	0.000	0.000	0.000	283	1076	76	69	69	0.000	0.000	12	64	0	0	14	55	0	0	100	1	
3	6	5	03: F-01   LM00002345	lmo0877	12344	6128	100	53	53	8	46	46	4	58	36	0	75	60	28	16	17	5	82	75	0	0	0	0	0	0	0	0	0	0	0	0	0	0	0	0	0	0	0	0	0	0	0	0	0	0	0.000	0.000	0.000	0.000	0.000	0.000	0.000	0.000	0.000	0.000	0.000	0.000	0.000	0.000	283	1076	66	51	51	0.000	0.000	7	59	0	0	7	44	0	0	100	1	
3	7	5	03: F-04   LM00002347	lmo0880	12594	6128	100	319	265	127	45	46	5	94	89	0	89	78	31	16	17	3	97	87	0	0	0	0	0	0	0	0	0	0	0	0	0	0	0	0	0	0	0	0	0	0	0	0	0	0	0.000	0.000	0.000	0.000	0.000	0.000	0.000	0.000	0.000	0.000	0.000	0.000	0.000	0.000	283	1076	347	282	282	0.000	0.000	274	73	0	0	220	62	0	0	100	1	
3	8	5	03: F-07   LM00001140	lmo0883	12844	6128	100	102	98	31	46	46	4	90	88	0	87	74	29	17	17	4	90	85	0	0	0	0	0	0	0	0	0	0	0	0	0	0	0	0	0	0	0	0	0	0	0	0	0	0	0.000	0.000	0.000	0.000	0.000	0.000	0.000	0.000	0.000	0.000	0.000	0.000	0.000	0.000	283	1076	126	109	109	0.000	0.000	56	70	0	0	52	57	0	0	100	1	
3	9	5	03: F-10   LM00002350	lmo0886	13094	6128	100	193	166	79	46	47	5	87	83	0	119	95	48	17	17	6	82	77	0	0	0	0	0	0	0	0	0	0	0	0	0	0	0	0	0	0	0	0	0	0	0	0	0	0	0.000	0.000	0.000	0.000	0.000	0.000	0.000	0.000	0.000	0.000	0.000	0.000	0.000	0.000	283	1076	249	198	198	0.000	0.000	147	102	0	0	120	78	0	0	100	1	
3	10	5	03: F-13   LM00000281	lmo0889	13344	6128	100	421	347	196	46	47	5	90	84	0	217	177	106	16	17	3	84	80	0	0	0	0	0	0	0	0	0	0	0	0	0	0	0	0	0	0	0	0	0	0	0	0	0	0	0.000	0.000	0.000	0.000	0.000	0.000	0.000	0.000	0.000	0.000	0.000	0.000	0.000	0.000	283	1076	576	462	462	0.000	0.000	375	201	0	0	301	161	0	0	100	1	
3	11	5	03: F-16   LM00001143	lmo0892	13594	6128	100	299	245	168	46	47	5	77	70	0	198	150	114	16	16	3	77	70	0	0	0	0	0	0	0	0	0	0	0	0	0	0	0	0	0	0	0	0	0	0	0	0	0	0	0.000	0.000	0.000	0.000	0.000	0.000	0.000	0.000	0.000	0.000	0.000	0.000	0.000	0.000	283	1076	435	333	333	0.000	0.000	253	182	0	0	199	134	0	0	100	1	
3	12	5	03: F-19   LM00000285	lmo0895	13844	6128	100	2457	1778	1359	47	47	9	78	75	0	556	403	313	16	17	5	70	68	0	0	0	0	0	0	0	0	0	0	0	0	0	0	0	0	0	0	0	0	0	0	0	0	0	0	0.000	0.000	0.000	0.000	0.000	0.000	0.000	0.000	0.000	0.000	0.000	0.000	0.000	0.000	283	1076	2950	2118	2118	0.000	0.000	2410	540	0	0	1731	387	0	0	100	1	
3	13	5	03: F-22   LM00001146	lmo0898	14094	6128	100	304	254	131	45	47	12	82	76	0	274	211	130	16	18	13	77	74	0	0	0	0	0	0	0	0	0	0	0	0	0	0	0	0	0	0	0	0	0	0	0	0	0	0	0.000	0.000	0.000	0.000	0.000	0.000	0.000	0.000	0.000	0.000	0.000	0.000	0.000	0.000	283	1076	517	404	404	0.000	0.000	259	258	0	0	209	195	0	0	100	1	
3	14	5	03: J-01   LM00001184	lmo0973	14344	6128	100	734	594	355	46	47	8	86	81	0	588	474	308	16	18	13	80	77	0	0	0	0	0	0	0	0	0	0	0	0	0	0	0	0	0	0	0	0	0	0	0	0	0	0	0.000	0.000	0.000	0.000	0.000	0.000	0.000	0.000	0.000	0.000	0.000	0.000	0.000	0.000	283	1076	1260	1006	1006	0.000	0.000	688	572	0	0	548	458	0	0	100	1	
3	15	5	03: J-04   LM00002374	lmo0976	14594	6128	100	153	136	60	45	46	5	86	80	0	175	139	85	16	16	4	78	74	0	0	0	0	0	0	0	0	0	0	0	0	0	0	0	0	0	0	0	0	0	0	0	0	0	0	0.000	0.000	0.000	0.000	0.000	0.000	0.000	0.000	0.000	0.000	0.000	0.000	0.000	0.000	283	1076	267	214	214	0.000	0.000	108	159	0	0	91	123	0	0	100	1	
3	16	5	03: J-07   LM00002375	lmo0979	14844	6128	100	58	58	10	46	46	5	75	56	0	74	57	32	16	17	3	75	67	0	0	0	0	0	0	0	0	0	0	0	0	0	0	0	0	0	0	0	0	0	0	0	0	0	0	0.000	0.000	0.000	0.000	0.000	0.000	0.000	0.000	0.000	0.000	0.000	0.000	0.000	0.000	283	1076	70	53	53	0.000	0.000	12	58	0	0	12	41	0	0	100	1	
3	17	5	03: J-10   LM00001189	lmo0982	15094	6128	100	233	197	102	47	48	6	81	76	0	99	78	42	16	17	7	74	70	0	0	0	0	0	0	0	0	0	0	0	0	0	0	0	0	0	0	0	0	0	0	0	0	0	0	0.000	0.000	0.000	0.000	0.000	0.000	0.000	0.000	0.000	0.000	0.000	0.000	0.000	0.000	283	1076	269	212	212	0.000	0.000	186	83	0	0	150	62	0	0	100	1	
3	1	6	03: J-13   LM00002376	lmo0985	11094	6378	100	52	54	9	46	47	4	58	35	0	98	86	37	17	17	3	90	87	0	0	0	0	0	0	0	0	0	0	0	0	0	0	0	0	0	0	0	0	0	0	0	0	0	0	0.000	0.000	0.000	0.000	0.000	0.000	0.000	0.000	0.000	0.000	0.000	0.000	0.000	0.000	283	1076	87	77	77	0.000	0.000	6	81	0	0	8	69	0	0	100	1	
3	2	6	03: J-16   LM00000300	lmo0988	11344	6378	100	72	74	17	46	46	4	93	89	0	109	99	38	16	17	3	96	95	0	0	0	0	0	0	0	0	0	0	0	0	0	0	0	0	0	0	0	0	0	0	0	0	0	0	0.000	0.000	0.000	0.000	0.000	0.000	0.000	0.000	0.000	0.000	0.000	0.000	0.000	0.000	283	1076	119	111	111	0.000	0.000	26	93	0	0	28	83	0	0	100	1	
3	3	6	03: J-19   LM00000301	lmo0991	11594	6378	100	82	82	17	46	46	5	96	91	0	116	105	40	16	17	4	95	92	0	0	0	0	0	0	0	0	0	0	0	0	0	0	0	0	0	0	0	0	0	0	0	0	0	0	0.000	0.000	0.000	0.000	0.000	0.000	0.000	0.000	0.000	0.000	0.000	0.000	0.000	0.000	283	1076	136	125	125	0.000	0.000	36	100	0	0	36	89	0	0	100	1	
3	4	6	03: J-22   LM00001197	lmo0994	11844	6378	100	527	433	220	45	46	6	94	89	0	409	330	175	16	17	3	89	87	0	0	0	0	0	0	0	0	0	0	0	0	0	0	0	0	0	0	0	0	0	0	0	0	0	0	0.000	0.000	0.000	0.000	0.000	0.000	0.000	0.000	0.000	0.000	0.000	0.000	0.000	0.000	283	1076	875	702	702	0.000	0.000	482	393	0	0	388	314	0	0	100	1	
3	5	6	03: N-01   LM00001229	lmo1069	12094	6378	100	59	60	9	45	46	5	88	69	0	104	89	35	16	17	6	89	85	0	0	0	0	0	0	0	0	0	0	0	0	0	0	0	0	0	0	0	0	0	0	0	0	0	0	0.000	0.000	0.000	0.000	0.000	0.000	0.000	0.000	0.000	0.000	0.000	0.000	0.000	0.000	283	1076	102	88	88	0.000	0.000	14	88	0	0	15	73	0	0	100	1	
3	6	6	03: N-04   LM00000319	lmo1072	12344	6378	100	469	391	188	46	46	5	93	88	0	217	182	92	16	17	4	90	84	0	0	0	0	0	0	0	0	0	0	0	0	0	0	0	0	0	0	0	0	0	0	0	0	0	0	0.000	0.000	0.000	0.000	0.000	0.000	0.000	0.000	0.000	0.000	0.000	0.000	0.000	0.000	283	1076	624	511	511	0.000	0.000	423	201	0	0	345	166	0	0	100	1	
3	7	6	03: N-07   LM00002405	lmo1075	12594	6378	100	198	174	108	46	50	20	66	62	0	247	183	136	17	20	22	67	64	0	0	0	0	0	0	0	0	0	0	0	0	0	0	0	0	0	0	0	0	0	0	0	0	0	0	0.000	0.000	0.000	0.000	0.000	0.000	0.000	0.000	0.000	0.000	0.000	0.000	0.000	0.000	283	1076	382	294	294	0.000	0.000	152	230	0	0	128	166	0	0	100	1	
3	8	6	03: N-10   LM00002408	lmo1078	12844	6378	100	72	71	16	47	48	9	79	68	0	96	83	39	17	19	16	78	74	0	0	0	0	0	0	0	0	0	0	0	0	0	0	0	0	0	0	0	0	0	0	0	0	0	0	0.000	0.000	0.000	0.000	0.000	0.000	0.000	0.000	0.000	0.000	0.000	0.000	0.000	0.000	283	1076	104	90	90	0.000	0.000	25	79	0	0	24	66	0	0	100	1	
3	9	6	03: N-13   LM00002411	lmo1081	13094	6378	100	430	365	175	46	46	5	89	89	0	349	295	152	16	17	4	89	86	0	0	0	0	0	0	0	0	0	0	0	0	0	0	0	0	0	0	0	0	0	0	0	0	0	0	0.000	0.000	0.000	0.000	0.000	0.000	0.000	0.000	0.000	0.000	0.000	0.000	0.000	0.000	283	1076	717	598	598	0.000	0.000	384	333	0	0	319	279	0	0	100	1	
3	10	6	03: N-16   LM00002414	lmo1084	13344	6378	100	456	374	211	46	47	8	84	81	0	503	389	248	16	19	22	75	73	0	0	0	0	0	0	0	0	0	0	0	0	0	0	0	0	0	0	0	0	0	0	0	0	0	0	0.000	0.000	0.000	0.000	0.000	0.000	0.000	0.000	0.000	0.000	0.000	0.000	0.000	0.000	283	1076	897	701	701	0.000	0.000	410	487	0	0	328	373	0	0	100	1	
3	11	6	03: N-19   LM00002417	lmo1087	13594	6378	100	435	384	223	45	46	5	91	82	0	304	245	154	16	17	5	78	77	0	0	0	0	0	0	0	0	0	0	0	0	0	0	0	0	0	0	0	0	0	0	0	0	0	0	0.000	0.000	0.000	0.000	0.000	0.000	0.000	0.000	0.000	0.000	0.000	0.000	0.000	0.000	283	1076	678	568	568	0.000	0.000	390	288	0	0	339	229	0	0	100	1	
3	12	6	03: N-22   LM00002420	lmo1090	13844	6378	100	128	116	52	47	47	5	77	74	0	95	81	49	17	17	4	73	70	0	0	0	0	0	0	0	0	0	0	0	0	0	0	0	0	0	0	0	0	0	0	0	0	0	0	0.000	0.000	0.000	0.000	0.000	0.000	0.000	0.000	0.000	0.000	0.000	0.000	0.000	0.000	283	1076	159	133	133	0.000	0.000	81	78	0	0	69	64	0	0	100	1	
3	13	6	04: B-01   EMPTY	EMPTY	14094	6378	100	47	48	6	46	46	5	23	10	0	18	19	5	16	16	4	26	12	0	0	0	0	0	0	0	0	0	0	0	0	0	0	0	0	0	0	0	0	0	0	0	0	0	0	0.000	0.000	0.000	0.000	0.000	0.000	0.000	0.000	0.000	0.000	0.000	0.000	0.000	0.000	283	1076	3	5	5	0.000	0.000	1	2	0	0	2	3	0	0	-75	1	
3	14	6	04: B-04   LM00000338	lmo1164	14344	6378	100	52	52	5	46	47	7	44	4	0	78	64	27	16	16	5	84	79	0	0	0	0	0	0	0	0	0	0	0	0	0	0	0	0	0	0	0	0	0	0	0	0	0	0	0.000	0.000	0.000	0.000	0.000	0.000	0.000	0.000	0.000	0.000	0.000	0.000	0.000	0.000	283	1076	68	54	54	0.000	0.000	6	62	0	0	6	48	0	0	100	1	
3	15	6	04: B-07   LM00001250	lmo1167	14594	6378	100	49	49	6	46	46	5	35	15	0	65	51	25	16	16	5	73	69	0	0	0	0	0	0	0	0	0	0	0	0	0	0	0	0	0	0	0	0	0	0	0	0	0	0	0.000	0.000	0.000	0.000	0.000	0.000	0.000	0.000	0.000	0.000	0.000	0.000	0.000	0.000	283	1076	52	38	38	0.000	0.000	3	49	0	0	3	35	0	0	100	1	
3	16	6	04: B-10   LM00001253	lmo1170	14844	6378	100	59	60	9	45	45	5	84	69	0	80	70	25	16	17	5	87	84	0	0	0	0	0	0	0	0	0	0	0	0	0	0	0	0	0	0	0	0	0	0	0	0	0	0	0.000	0.000	0.000	0.000	0.000	0.000	0.000	0.000	0.000	0.000	0.000	0.000	0.000	0.000	283	1076	78	69	69	0.000	0.000	14	64	0	0	15	54	0	0	100	1	
3	17	6	04: B-13   LM00001256	lmo1173	15094	6378	100	54	54	7	47	47	6	55	26	0	70	53	28	16	17	10	69	65	0	0	0	0	0	0	0	0	0	0	0	0	0	0	0	0	0	0	0	0	0	0	0	0	0	0	0.000	0.000	0.000	0.000	0.000	0.000	0.000	0.000	0.000	0.000	0.000	0.000	0.000	0.000	283	1076	61	44	44	0.000	0.000	7	54	0	0	7	37	0	0	100	1	
3	1	7	04: B-16   LM00000340	lmo1176	11094	6628	100	51	51	6	47	47	5	40	16	0	82	74	20	17	17	3	99	96	0	0	0	0	0	0	0	0	0	0	0	0	0	0	0	0	0	0	0	0	0	0	0	0	0	0	0.000	0.000	0.000	0.000	0.000	0.000	0.000	0.000	0.000	0.000	0.000	0.000	0.000	0.000	283	1076	69	61	61	0.000	0.000	4	65	0	0	4	57	0	0	100	1	
3	2	7	04: B-19   LM00000342	lmo1179	11344	6628	100	51	51	5	46	47	5	44	13	0	86	72	26	17	18	8	91	82	0	0	0	0	0	0	0	0	0	0	0	0	0	0	0	0	0	0	0	0	0	0	0	0	0	0	0.000	0.000	0.000	0.000	0.000	0.000	0.000	0.000	0.000	0.000	0.000	0.000	0.000	0.000	283	1076	74	60	60	0.000	0.000	5	69	0	0	5	55	0	0	100	1	
3	3	7	04: B-22   LM00000345	lmo1182	11594	6628	100	53	53	6	46	46	6	60	23	0	71	63	18	16	17	4	96	93	0	0	0	0	0	0	0	0	0	0	0	0	0	0	0	0	0	0	0	0	0	0	0	0	0	0	0.000	0.000	0.000	0.000	0.000	0.000	0.000	0.000	0.000	0.000	0.000	0.000	0.000	0.000	283	1076	62	54	54	0.000	0.000	7	55	0	0	7	47	0	0	100	1	
3	4	7	04: F-01   LM00000359	lmo1257	11844	6628	100	178	162	56	45	46	8	95	91	0	251	213	91	17	18	12	90	89	0	0	0	0	0	0	0	0	0	0	0	0	0	0	0	0	0	0	0	0	0	0	0	0	0	0	0.000	0.000	0.000	0.000	0.000	0.000	0.000	0.000	0.000	0.000	0.000	0.000	0.000	0.000	283	1076	367	313	313	0.000	0.000	133	234	0	0	117	196	0	0	100	1	
3	5	7	04: F-04   LM00000362	lmo1260	12094	6628	100	63	64	12	45	46	5	89	81	0	86	72	29	17	17	6	88	84	0	0	0	0	0	0	0	0	0	0	0	0	0	0	0	0	0	0	0	0	0	0	0	0	0	0	0.000	0.000	0.000	0.000	0.000	0.000	0.000	0.000	0.000	0.000	0.000	0.000	0.000	0.000	283	1076	87	74	74	0.000	0.000	18	69	0	0	19	55	0	0	100	1	
3	6	7	04: F-07   LM00002478	lmo1263	12344	6628	100	54	54	7	46	47	6	58	29	0	73	59	26	16	17	8	77	72	0	0	0	0	0	0	0	0	0	0	0	0	0	0	0	0	0	0	0	0	0	0	0	0	0	0	0.000	0.000	0.000	0.000	0.000	0.000	0.000	0.000	0.000	0.000	0.000	0.000	0.000	0.000	283	1076	65	51	51	0.000	0.000	8	57	0	0	8	43	0	0	100	1	
3	7	7	04: F-10   LM00001303	lmo1266	12594	6628	100	63	63	11	46	47	11	74	35	0	74	67	21	17	18	8	89	86	0	0	0	0	0	0	0	0	0	0	0	0	0	0	0	0	0	0	0	0	0	0	0	0	0	0	0.000	0.000	0.000	0.000	0.000	0.000	0.000	0.000	0.000	0.000	0.000	0.000	0.000	0.000	283	1076	74	67	67	0.000	0.000	17	57	0	0	17	50	0	0	100	1	
3	8	7	04: F-13   LM00001304	lmo1269	12844	6628	100	145	133	50	46	47	5	91	86	0	129	112	54	17	18	5	90	84	0	0	0	0	0	0	0	0	0	0	0	0	0	0	0	0	0	0	0	0	0	0	0	0	0	0	0.000	0.000	0.000	0.000	0.000	0.000	0.000	0.000	0.000	0.000	0.000	0.000	0.000	0.000	283	1076	211	182	182	0.000	0.000	99	112	0	0	87	95	0	0	100	1	
3	9	7	04: F-16   LM00001307	lmo1272	13094	6628	100	159	152	44	46	46	5	99	96	0	146	137	56	16	16	3	98	95	0	0	0	0	0	0	0	0	0	0	0	0	0	0	0	0	0	0	0	0	0	0	0	0	0	0	0.000	0.000	0.000	0.000	0.000	0.000	0.000	0.000	0.000	0.000	0.000	0.000	0.000	0.000	283	1076	243	227	227	0.000	0.000	113	130	0	0	106	121	0	0	100	1	
3	10	7	04: F-19   LM00001308	lmo1275	13344	6628	100	258	216	105	45	46	5	88	85	0	108	92	49	16	17	5	82	79	0	0	0	0	0	0	0	0	0	0	0	0	0	0	0	0	0	0	0	0	0	0	0	0	0	0	0.000	0.000	0.000	0.000	0.000	0.000	0.000	0.000	0.000	0.000	0.000	0.000	0.000	0.000	283	1076	305	247	247	0.000	0.000	213	92	0	0	171	76	0	0	100	1	
3	11	7	04: F-22   LM00001310	lmo1278	13594	6628	100	515	438	235	46	47	5	90	83	0	443	359	219	17	18	7	85	80	0	0	0	0	0	0	0	0	0	0	0	0	0	0	0	0	0	0	0	0	0	0	0	0	0	0	0.000	0.000	0.000	0.000	0.000	0.000	0.000	0.000	0.000	0.000	0.000	0.000	0.000	0.000	283	1076	895	734	734	0.000	0.000	469	426	0	0	392	342	0	0	100	1	
3	12	7	04: J-01   LM00001343	lmo1353	13844	6628	100	57	58	10	47	47	7	64	40	0	70	55	27	16	17	6	71	71	0	0	0	0	0	0	0	0	0	0	0	0	0	0	0	0	0	0	0	0	0	0	0	0	0	0	0.000	0.000	0.000	0.000	0.000	0.000	0.000	0.000	0.000	0.000	0.000	0.000	0.000	0.000	283	1076	64	50	50	0.000	0.000	10	54	0	0	11	39	0	0	100	1	
3	13	7	04: J-04   LM00001345	lmo1356	14094	6628	100	440	366	200	46	47	7	88	85	0	213	177	105	16	18	12	77	74	0	0	0	0	0	0	0	0	0	0	0	0	0	0	0	0	0	0	0	0	0	0	0	0	0	0	0.000	0.000	0.000	0.000	0.000	0.000	0.000	0.000	0.000	0.000	0.000	0.000	0.000	0.000	283	1076	591	481	481	0.000	0.000	394	197	0	0	320	161	0	0	100	1	
3	14	7	04: J-07   LM00001347	lmo1359	14344	6628	100	470	362	237	47	47	5	84	76	0	381	289	210	16	16	3	76	73	0	0	0	0	0	0	0	0	0	0	0	0	0	0	0	0	0	0	0	0	0	0	0	0	0	0	0.000	0.000	0.000	0.000	0.000	0.000	0.000	0.000	0.000	0.000	0.000	0.000	0.000	0.000	283	1076	788	588	588	0.000	0.000	423	365	0	0	315	273	0	0	100	1	
3	15	7	04: J-10   LM00001350	lmo1362	14594	6628	100	247	221	112	46	47	7	81	79	0	213	178	105	16	17	5	80	78	0	0	0	0	0	0	0	0	0	0	0	0	0	0	0	0	0	0	0	0	0	0	0	0	0	0	0.000	0.000	0.000	0.000	0.000	0.000	0.000	0.000	0.000	0.000	0.000	0.000	0.000	0.000	283	1076	398	337	337	0.000	0.000	201	197	0	0	175	162	0	0	100	1	
3	16	7	04: J-13   LM00001352	lmo1365	14844	6628	100	72	69	19	46	47	5	75	64	0	82	66	35	16	17	5	75	69	0	0	0	0	0	0	0	0	0	0	0	0	0	0	0	0	0	0	0	0	0	0	0	0	0	0	0.000	0.000	0.000	0.000	0.000	0.000	0.000	0.000	0.000	0.000	0.000	0.000	0.000	0.000	283	1076	92	73	73	0.000	0.000	26	66	0	0	23	50	0	0	100	1	
3	17	7	04: J-16   LM00001355	lmo1368	15094	6628	100	297	263	157	47	47	7	81	73	0	129	100	59	15	17	8	74	70	0	0	0	0	0	0	0	0	0	0	0	0	0	0	0	0	0	0	0	0	0	0	0	0	0	0	0.000	0.000	0.000	0.000	0.000	0.000	0.000	0.000	0.000	0.000	0.000	0.000	0.000	0.000	283	1076	364	301	301	0.000	0.000	250	114	0	0	216	85	0	0	100	1	
3	1	8	04: J-19   LM00001357	lmo1371	11094	6878	100	461	404	190	46	47	6	96	93	0	318	271	131	17	18	4	97	93	0	0	0	0	0	0	0	0	0	0	0	0	0	0	0	0	0	0	0	0	0	0	0	0	0	0	0.000	0.000	0.000	0.000	0.000	0.000	0.000	0.000	0.000	0.000	0.000	0.000	0.000	0.000	283	1076	716	612	612	0.000	0.000	415	301	0	0	358	254	0	0	100	1	
3	2	8	04: J-22   LM00000386	lmo1374	11344	6878	100	535	451	218	47	47	6	96	95	0	585	493	250	17	18	5	95	93	0	0	0	0	0	0	0	0	0	0	0	0	0	0	0	0	0	0	0	0	0	0	0	0	0	0	0.000	0.000	0.000	0.000	0.000	0.000	0.000	0.000	0.000	0.000	0.000	0.000	0.000	0.000	283	1076	1056	880	880	0.000	0.000	488	568	0	0	404	476	0	0	100	1	
3	3	8	04: N-01   LM00001408	lmo1449	11594	6878	100	224	205	73	45	46	5	100	97	0	253	227	95	16	16	2	98	96	0	0	0	0	0	0	0	0	0	0	0	0	0	0	0	0	0	0	0	0	0	0	0	0	0	0	0.000	0.000	0.000	0.000	0.000	0.000	0.000	0.000	0.000	0.000	0.000	0.000	0.000	0.000	283	1076	416	371	371	0.000	0.000	179	237	0	0	160	211	0	0	100	1	
3	4	8	04: N-04   LM00001409	lmo1452	11844	6878	100	93	92	23	46	46	5	98	93	0	97	90	30	16	17	3	99	97	0	0	0	0	0	0	0	0	0	0	0	0	0	0	0	0	0	0	0	0	0	0	0	0	0	0	0.000	0.000	0.000	0.000	0.000	0.000	0.000	0.000	0.000	0.000	0.000	0.000	0.000	0.000	283	1076	128	120	120	0.000	0.000	47	81	0	0	46	74	0	0	100	1	
3	5	8	04: N-07   LM00001410	lmo1455	12094	6878	100	49	49	4	46	46	4	35	10	0	74	64	24	16	17	3	92	88	0	0	0	0	0	0	0	0	0	0	0	0	0	0	0	0	0	0	0	0	0	0	0	0	0	0	0.000	0.000	0.000	0.000	0.000	0.000	0.000	0.000	0.000	0.000	0.000	0.000	0.000	0.000	283	1076	61	51	51	0.000	0.000	3	58	0	0	3	48	0	0	100	1	
3	6	8	04: N-10   LM00001412	lmo1458	12344	6878	100	278	260	90	46	47	9	98	94	0	219	212	66	16	18	15	96	94	0	0	0	0	0	0	0	0	0	0	0	0	0	0	0	0	0	0	0	0	0	0	0	0	0	0	0.000	0.000	0.000	0.000	0.000	0.000	0.000	0.000	0.000	0.000	0.000	0.000	0.000	0.000	283	1076	435	410	410	0.000	0.000	232	203	0	0	214	196	0	0	100	1	
3	7	8	04: N-13   LM00002520	lmo1461	12594	6878	100	49	49	5	46	47	6	28	4	0	64	55	20	16	17	7	84	78	0	0	0	0	0	0	0	0	0	0	0	0	0	0	0	0	0	0	0	0	0	0	0	0	0	0	0.000	0.000	0.000	0.000	0.000	0.000	0.000	0.000	0.000	0.000	0.000	0.000	0.000	0.000	283	1076	51	42	42	0.000	0.000	3	48	0	0	3	39	0	0	100	1	
3	8	8	04: N-16   LM00001416	lmo1464	12844	6878	100	102	96	32	46	47	7	87	80	0	90	80	34	17	19	14	80	78	0	0	0	0	0	0	0	0	0	0	0	0	0	0	0	0	0	0	0	0	0	0	0	0	0	0	0.000	0.000	0.000	0.000	0.000	0.000	0.000	0.000	0.000	0.000	0.000	0.000	0.000	0.000	283	1076	129	113	113	0.000	0.000	56	73	0	0	50	63	0	0	100	1	
3	9	8	04: N-19   LM00001419	lmo1467	13094	6878	100	171	156	68	46	46	4	88	84	0	116	96	48	17	17	4	82	81	0	0	0	0	0	0	0	0	0	0	0	0	0	0	0	0	0	0	0	0	0	0	0	0	0	0	0.000	0.000	0.000	0.000	0.000	0.000	0.000	0.000	0.000	0.000	0.000	0.000	0.000	0.000	283	1076	224	189	189	0.000	0.000	125	99	0	0	110	79	0	0	100	1	
3	10	8	04: N-22   LM00000406	lmo1470	13344	6878	100	172	149	65	46	46	5	83	81	0	172	137	74	16	17	4	88	80	0	0	0	0	0	0	0	0	0	0	0	0	0	0	0	0	0	0	0	0	0	0	0	0	0	0	0.000	0.000	0.000	0.000	0.000	0.000	0.000	0.000	0.000	0.000	0.000	0.000	0.000	0.000	283	1076	282	224	224	0.000	0.000	126	156	0	0	103	121	0	0	100	1	
3	11	8	05: B-01   EMPTY	EMPTY	13594	6878	100	46	47	5	46	46	4	22	7	0	18	19	3	16	17	3	33	13	0	0	0	0	0	0	0	0	0	0	0	0	0	0	0	0	0	0	0	0	0	0	0	0	0	0	0.000	0.000	0.000	0.000	0.000	0.000	0.000	0.000	0.000	0.000	0.000	0.000	0.000	0.000	283	1076	2	4	4	0.000	0.000	0	2	0	0	1	3	0	0	-75	1	
3	12	8	05: B-04   LM00001459	lmo1544	13844	6878	100	169	152	64	46	47	5	90	86	0	103	88	43	16	17	3	83	82	0	0	0	0	0	0	0	0	0	0	0	0	0	0	0	0	0	0	0	0	0	0	0	0	0	0	0.000	0.000	0.000	0.000	0.000	0.000	0.000	0.000	0.000	0.000	0.000	0.000	0.000	0.000	283	1076	210	178	178	0.000	0.000	123	87	0	0	106	72	0	0	100	1	
3	13	8	05: B-07   LM00000428	lmo1547	14094	6878	100	313	270	119	46	47	6	93	87	0	171	160	102	16	17	5	89	85	0	0	0	0	0	0	0	0	0	0	0	0	0	0	0	0	0	0	0	0	0	0	0	0	0	0	0.000	0.000	0.000	0.000	0.000	0.000	0.000	0.000	0.000	0.000	0.000	0.000	0.000	0.000	283	1076	422	368	368	0.000	0.000	267	155	0	0	224	144	0	0	100	1	
3	14	8	05: B-10   LM00002537	lmo1550	14344	6878	100	48	48	5	46	47	5	35	10	0	68	56	23	16	17	9	79	74	0	0	0	0	0	0	0	0	0	0	0	0	0	0	0	0	0	0	0	0	0	0	0	0	0	0	0.000	0.000	0.000	0.000	0.000	0.000	0.000	0.000	0.000	0.000	0.000	0.000	0.000	0.000	283	1076	54	42	42	0.000	0.000	2	52	0	0	2	40	0	0	100	1	
3	15	8	05: B-13   LM00001462	lmo1553	14594	6878	100	169	159	73	46	47	9	87	79	0	156	132	71	16	18	15	81	77	0	0	0	0	0	0	0	0	0	0	0	0	0	0	0	0	0	0	0	0	0	0	0	0	0	0	0.000	0.000	0.000	0.000	0.000	0.000	0.000	0.000	0.000	0.000	0.000	0.000	0.000	0.000	283	1076	263	229	229	0.000	0.000	123	140	0	0	113	116	0	0	100	1	
3	16	8	05: B-16   LM00001464	lmo1556	14844	6878	100	71	70	17	47	47	8	76	66	0	81	68	30	17	19	20	75	71	0	0	0	0	0	0	0	0	0	0	0	0	0	0	0	0	0	0	0	0	0	0	0	0	0	0	0.000	0.000	0.000	0.000	0.000	0.000	0.000	0.000	0.000	0.000	0.000	0.000	0.000	0.000	283	1076	88	74	74	0.000	0.000	24	64	0	0	23	51	0	0	100	1	
3	17	8	05: B-19   LM00000431	lmo1559	15094	6878	100	166	143	69	47	47	7	80	71	0	253	214	145	16	17	8	79	73	0	0	0	0	0	0	0	0	0	0	0	0	0	0	0	0	0	0	0	0	0	0	0	0	0	0	0.000	0.000	0.000	0.000	0.000	0.000	0.000	0.000	0.000	0.000	0.000	0.000	0.000	0.000	283	1076	356	294	294	0.000	0.000	119	237	0	0	96	198	0	0	100	1	
3	1	9	05: B-22   LM00000433	lmo1562	11094	7128	100	266	245	111	46	47	4	97	94	0	182	163	70	17	18	4	98	94	0	0	0	0	0	0	0	0	0	0	0	0	0	0	0	0	0	0	0	0	0	0	0	0	0	0	0.000	0.000	0.000	0.000	0.000	0.000	0.000	0.000	0.000	0.000	0.000	0.000	0.000	0.000	283	1076	385	345	345	0.000	0.000	220	165	0	0	199	146	0	0	100	1	
3	2	9	05: F-01   LM00001511	lmo1637	11344	7128	100	470	407	194	46	47	5	96	93	0	411	346	170	16	17	4	96	94	0	0	0	0	0	0	0	0	0	0	0	0	0	0	0	0	0	0	0	0	0	0	0	0	0	0	0.000	0.000	0.000	0.000	0.000	0.000	0.000	0.000	0.000	0.000	0.000	0.000	0.000	0.000	283	1076	819	691	691	0.000	0.000	424	395	0	0	361	330	0	0	100	1	
3	3	9	05: F-04   LM00002555	lmo1640	11594	7128	100	61	62	8	46	47	8	83	44	0	76	70	20	16	18	11	95	88	0	0	0	0	0	0	0	0	0	0	0	0	0	0	0	0	0	0	0	0	0	0	0	0	0	0	0.000	0.000	0.000	0.000	0.000	0.000	0.000	0.000	0.000	0.000	0.000	0.000	0.000	0.000	283	1076	75	70	70	0.000	0.000	15	60	0	0	16	54	0	0	100	1	
3	4	9	05: F-07   LM00001515	lmo1643	11844	7128	100	187	171	74	46	46	5	93	87	0	148	129	61	16	17	5	90	87	0	0	0	0	0	0	0	0	0	0	0	0	0	0	0	0	0	0	0	0	0	0	0	0	0	0	0.000	0.000	0.000	0.000	0.000	0.000	0.000	0.000	0.000	0.000	0.000	0.000	0.000	0.000	283	1076	273	238	238	0.000	0.000	141	132	0	0	125	113	0	0	100	1	
3	5	9	05: F-10   LM00001518	lmo1646	12094	7128	100	65	65	11	46	46	5	92	79	0	87	80	24	17	17	5	95	92	0	0	0	0	0	0	0	0	0	0	0	0	0	0	0	0	0	0	0	0	0	0	0	0	0	0	0.000	0.000	0.000	0.000	0.000	0.000	0.000	0.000	0.000	0.000	0.000	0.000	0.000	0.000	283	1076	89	82	82	0.000	0.000	19	70	0	0	19	63	0	0	100	1	
3	6	9	05: F-13   LM00001519	lmo1649	12344	7128	100	980	806	408	46	46	7	94	88	0	1260	1007	551	16	17	5	88	87	0	0	0	0	0	0	0	0	0	0	0	0	0	0	0	0	0	0	0	0	0	0	0	0	0	0	0.000	0.000	0.000	0.000	0.000	0.000	0.000	0.000	0.000	0.000	0.000	0.000	0.000	0.000	283	1076	2178	1751	1751	0.000	0.000	934	1244	0	0	760	991	0	0	100	1	
3	7	9	05: F-16   LM00001521	lmo1652	12594	7128	100	144	132	51	46	46	4	93	87	0	93	82	35	16	17	3	91	86	0	0	0	0	0	0	0	0	0	0	0	0	0	0	0	0	0	0	0	0	0	0	0	0	0	0	0.000	0.000	0.000	0.000	0.000	0.000	0.000	0.000	0.000	0.000	0.000	0.000	0.000	0.000	283	1076	175	152	152	0.000	0.000	98	77	0	0	86	66	0	0	100	1	
3	8	9	05: F-19   LM00001522	lmo1655	12844	7128	100	48	48	4	46	47	6	16	2	0	62	54	18	16	17	7	85	82	0	0	0	0	0	0	0	0	0	0	0	0	0	0	0	0	0	0	0	0	0	0	0	0	0	0	0.000	0.000	0.000	0.000	0.000	0.000	0.000	0.000	0.000	0.000	0.000	0.000	0.000	0.000	283	1076	48	40	40	0.000	0.000	2	46	0	0	2	38	0	0	100	1	
3	9	9	05: F-22   LM00000453	lmo1658	13094	7128	100	1898	1595	766	46	46	4	99	98	0	2230	1917	992	16	17	6	92	90	0	0	0	0	0	0	0	0	0	0	0	0	0	0	0	0	0	0	0	0	0	0	0	0	0	0	0.000	0.000	0.000	0.000	0.000	0.000	0.000	0.000	0.000	0.000	0.000	0.000	0.000	0.000	283	1076	4066	3450	3450	0.000	0.000	1852	2214	0	0	1549	1901	0	0	100	1	
3	10	9	05: J-01   LM00001566	lmo1733	13344	7128	100	116	114	39	46	46	5	94	89	0	115	97	47	16	17	3	88	82	0	0	0	0	0	0	0	0	0	0	0	0	0	0	0	0	0	0	0	0	0	0	0	0	0	0	0.000	0.000	0.000	0.000	0.000	0.000	0.000	0.000	0.000	0.000	0.000	0.000	0.000	0.000	283	1076	169	149	149	0.000	0.000	70	99	0	0	68	81	0	0	100	1	
3	11	9	05: J-04   LM00001569	lmo1736	13594	7128	100	124	119	48	46	46	4	90	81	0	100	86	46	16	17	4	81	79	0	0	0	0	0	0	0	0	0	0	0	0	0	0	0	0	0	0	0	0	0	0	0	0	0	0	0.000	0.000	0.000	0.000	0.000	0.000	0.000	0.000	0.000	0.000	0.000	0.000	0.000	0.000	283	1076	162	143	143	0.000	0.000	78	84	0	0	73	70	0	0	100	1	
3	12	9	05: J-07   LM00001571	lmo1739	13844	7128	100	49	50	11	47	51	53	1	1	0	62	49	25	16	21	53	17	0	0	0	0	0	0	0	0	0	0	0	0	0	0	0	0	0	0	0	0	0	0	0	0	0	0	0	0.000	0.000	0.000	0.000	0.000	0.000	0.000	0.000	0.000	0.000	0.000	0.000	0.000	0.000	283	1076	48	36	36	0.000	0.000	2	46	0	0	3	33	0	0	100	1	
3	13	9	05: J-10   LM00001573	lmo1742	14094	7128	100	110	107	45	46	47	8	76	72	0	77	69	39	16	17	5	76	71	0	0	0	0	0	0	0	0	0	0	0	0	0	0	0	0	0	0	0	0	0	0	0	0	0	0	0.000	0.000	0.000	0.000	0.000	0.000	0.000	0.000	0.000	0.000	0.000	0.000	0.000	0.000	283	1076	125	114	114	0.000	0.000	64	61	0	0	61	53	0	0	100	1	
3	14	9	05: J-13   LM00001575	lmo1745	14344	7128	100	121	110	44	46	47	8	79	74	0	91	75	39	16	17	6	77	73	0	0	0	0	0	0	0	0	0	0	0	0	0	0	0	0	0	0	0	0	0	0	0	0	0	0	0.000	0.000	0.000	0.000	0.000	0.000	0.000	0.000	0.000	0.000	0.000	0.000	0.000	0.000	283	1076	150	123	123	0.000	0.000	75	75	0	0	64	59	0	0	100	1	
3	15	9	05: J-16   LM00002575	lmo1748	14594	7128	100	77	73	19	46	46	5	82	73	0	71	61	31	16	16	3	81	77	0	0	0	0	0	0	0	0	0	0	0	0	0	0	0	0	0	0	0	0	0	0	0	0	0	0	0.000	0.000	0.000	0.000	0.000	0.000	0.000	0.000	0.000	0.000	0.000	0.000	0.000	0.000	283	1076	86	72	72	0.000	0.000	31	55	0	0	27	45	0	0	100	1	
3	16	9	05: J-19   LM00001578	lmo1751	14844	7128	100	126	115	51	46	46	5	79	72	0	126	98	61	17	18	6	73	67	0	0	0	0	0	0	0	0	0	0	0	0	0	0	0	0	0	0	0	0	0	0	0	0	0	0	0.000	0.000	0.000	0.000	0.000	0.000	0.000	0.000	0.000	0.000	0.000	0.000	0.000	0.000	283	1076	189	150	150	0.000	0.000	80	109	0	0	69	81	0	0	100	1	
3	17	9	05: J-22   LM00000475	lmo1754	15094	7128	100	198	189	105	47	48	5	83	78	0	216	183	111	18	19	8	82	75	0	0	0	0	0	0	0	0	0	0	0	0	0	0	0	0	0	0	0	0	0	0	0	0	0	0	0.000	0.000	0.000	0.000	0.000	0.000	0.000	0.000	0.000	0.000	0.000	0.000	0.000	0.000	283	1076	349	307	307	0.000	0.000	151	198	0	0	142	165	0	0	100	1	
3	1	10	05: N-01   LM00001624	lmo1829	11094	7378	100	78	82	22	46	47	15	87	59	0	89	84	29	17	17	4	97	95	0	0	0	0	0	0	0	0	0	0	0	0	0	0	0	0	0	0	0	0	0	0	0	0	0	0	0.000	0.000	0.000	0.000	0.000	0.000	0.000	0.000	0.000	0.000	0.000	0.000	0.000	0.000	283	1076	104	103	103	0.000	0.000	32	72	0	0	36	67	0	0	100	1	
3	2	10	05: N-04   LM00001626	lmo1832	11344	7378	100	132	127	37	46	47	21	87	84	0	116	108	37	16	17	6	97	92	0	0	0	0	0	0	0	0	0	0	0	0	0	0	0	0	0	0	0	0	0	0	0	0	0	0	0.000	0.000	0.000	0.000	0.000	0.000	0.000	0.000	0.000	0.000	0.000	0.000	0.000	0.000	283	1076	186	173	173	0.000	0.000	86	100	0	0	81	92	0	0	100	1	
3	3	10	05: N-07   LM00001629	lmo1835	11594	7378	100	163	149	55	45	46	4	99	96	0	125	113	53	16	17	4	93	89	0	0	0	0	0	0	0	0	0	0	0	0	0	0	0	0	0	0	0	0	0	0	0	0	0	0	0.000	0.000	0.000	0.000	0.000	0.000	0.000	0.000	0.000	0.000	0.000	0.000	0.000	0.000	283	1076	227	201	201	0.000	0.000	118	109	0	0	104	97	0	0	100	1	
3	4	10	05: N-10   LM00001632	lmo1838	11844	7378	100	47	48	6	46	46	6	23	5	0	32	30	8	16	17	5	75	64	0	0	0	0	0	0	0	0	0	0	0	0	0	0	0	0	0	0	0	0	0	0	0	0	0	0	0.000	0.000	0.000	0.000	0.000	0.000	0.000	0.000	0.000	0.000	0.000	0.000	0.000	0.000	283	1076	17	16	16	0.000	0.000	1	16	0	0	2	14	0	0	100	1	
3	5	10	05: N-13   LM00002586	lmo1841	12094	7378	100	51	51	5	46	46	6	43	8	0	77	69	23	16	17	5	92	85	0	0	0	0	0	0	0	0	0	0	0	0	0	0	0	0	0	0	0	0	0	0	0	0	0	0	0.000	0.000	0.000	0.000	0.000	0.000	0.000	0.000	0.000	0.000	0.000	0.000	0.000	0.000	283	1076	66	58	58	0.000	0.000	5	61	0	0	5	53	0	0	100	1	
3	6	10	05: N-16   LM00000500	lmo1844	12344	7378	100	179	166	58	46	47	8	95	90	0	108	100	42	16	18	22	83	81	0	0	0	0	0	0	0	0	0	0	0	0	0	0	0	0	0	0	0	0	0	0	0	0	0	0	0.000	0.000	0.000	0.000	0.000	0.000	0.000	0.000	0.000	0.000	0.000	0.000	0.000	0.000	283	1076	225	204	204	0.000	0.000	133	92	0	0	120	84	0	0	100	1	
3	7	10	05: N-19   LM00001635	lmo1847	12594	7378	100	276	252	95	46	46	5	98	96	0	287	260	111	16	17	4	97	94	0	0	0	0	0	0	0	0	0	0	0	0	0	0	0	0	0	0	0	0	0	0	0	0	0	0	0.000	0.000	0.000	0.000	0.000	0.000	0.000	0.000	0.000	0.000	0.000	0.000	0.000	0.000	283	1076	501	450	450	0.000	0.000	230	271	0	0	206	244	0	0	100	1	
3	8	10	05: N-22   LM00001637	lmo1850	12844	7378	100	269	236	107	47	47	8	89	86	0	212	175	93	17	19	13	82	78	0	0	0	0	0	0	0	0	0	0	0	0	0	0	0	0	0	0	0	0	0	0	0	0	0	0	0.000	0.000	0.000	0.000	0.000	0.000	0.000	0.000	0.000	0.000	0.000	0.000	0.000	0.000	283	1076	417	347	347	0.000	0.000	222	195	0	0	189	158	0	0	100	1	
3	9	10	06: B-01   EMPTY	EMPTY	13094	7378	100	46	46	4	47	47	5	11	0	0	17	18	6	16	17	4	23	10	0	0	0	0	0	0	0	0	0	0	0	0	0	0	0	0	0	0	0	0	0	0	0	0	0	0	0.000	0.000	0.000	0.000	0.000	0.000	0.000	0.000	0.000	0.000	0.000	0.000	0.000	0.000	283	1076	0	1	1	0.000	0.000	-1	1	0	0	-1	2	0	0	-75	1	
3	10	10	06: B-04   LM00001681	lmo1924	13344	7378	100	138	126	45	46	46	5	88	84	0	128	112	53	16	17	4	87	84	0	0	0	0	0	0	0	0	0	0	0	0	0	0	0	0	0	0	0	0	0	0	0	0	0	0	0.000	0.000	0.000	0.000	0.000	0.000	0.000	0.000	0.000	0.000	0.000	0.000	0.000	0.000	283	1076	204	176	176	0.000	0.000	92	112	0	0	80	96	0	0	100	1	
3	11	10	06: B-07   LM00001684	lmo1927	13594	7378	100	112	106	34	46	46	4	92	86	0	108	98	50	17	17	3	86	81	0	0	0	0	0	0	0	0	0	0	0	0	0	0	0	0	0	0	0	0	0	0	0	0	0	0	0.000	0.000	0.000	0.000	0.000	0.000	0.000	0.000	0.000	0.000	0.000	0.000	0.000	0.000	283	1076	157	141	141	0.000	0.000	66	91	0	0	60	81	0	0	100	1	
3	12	10	06: B-10   LM00001686	lmo1930	13844	7378	100	420	367	170	46	51	48	83	80	0	144	128	62	16	20	43	78	74	0	0	0	0	0	0	0	0	0	0	0	0	0	0	0	0	0	0	0	0	0	0	0	0	0	0	0.000	0.000	0.000	0.000	0.000	0.000	0.000	0.000	0.000	0.000	0.000	0.000	0.000	0.000	283	1076	502	433	433	0.000	0.000	374	128	0	0	321	112	0	0	100	1	
3	13	10	06: B-13   LM00001688	lmo1933	14094	7378	100	203	199	116	46	47	11	82	78	0	151	170	206	16	18	18	76	74	0	0	0	0	0	0	0	0	0	0	0	0	0	0	0	0	0	0	0	0	0	0	0	0	0	0	0.000	0.000	0.000	0.000	0.000	0.000	0.000	0.000	0.000	0.000	0.000	0.000	0.000	0.000	283	1076	292	307	307	0.000	0.000	157	135	0	0	153	154	0	0	100	1	
3	14	10	06: B-16   LM00000519	lmo1936	14344	7378	100	343	286	149	45	46	8	86	82	0	241	199	114	16	18	15	78	76	0	0	0	0	0	0	0	0	0	0	0	0	0	0	0	0	0	0	0	0	0	0	0	0	0	0	0.000	0.000	0.000	0.000	0.000	0.000	0.000	0.000	0.000	0.000	0.000	0.000	0.000	0.000	283	1076	523	424	424	0.000	0.000	298	225	0	0	241	183	0	0	100	1	
3	15	10	06: B-19   LM00002602	lmo1939	14594	7378	100	49	50	8	46	46	5	41	17	0	65	53	25	16	16	3	79	74	0	0	0	0	0	0	0	0	0	0	0	0	0	0	0	0	0	0	0	0	0	0	0	0	0	0	0.000	0.000	0.000	0.000	0.000	0.000	0.000	0.000	0.000	0.000	0.000	0.000	0.000	0.000	283	1076	52	41	41	0.000	0.000	3	49	0	0	4	37	0	0	100	1	
3	16	10	06: B-22   LM00002603	lmo1942	14844	7378	100	58	60	11	46	46	4	81	65	0	70	55	33	16	17	3	79	68	0	0	0	0	0	0	0	0	0	0	0	0	0	0	0	0	0	0	0	0	0	0	0	0	0	0	0.000	0.000	0.000	0.000	0.000	0.000	0.000	0.000	0.000	0.000	0.000	0.000	0.000	0.000	283	1076	66	53	53	0.000	0.000	12	54	0	0	14	39	0	0	100	1	
3	17	10	06: F-01   LM00001733	lmo2017	15094	7378	100	132	125	62	46	47	5	79	71	0	114	88	55	16	17	4	74	70	0	0	0	0	0	0	0	0	0	0	0	0	0	0	0	0	0	0	0	0	0	0	0	0	0	0	0.000	0.000	0.000	0.000	0.000	0.000	0.000	0.000	0.000	0.000	0.000	0.000	0.000	0.000	283	1076	184	151	151	0.000	0.000	86	98	0	0	79	72	0	0	100	1	
3	1	11	06: F-04   LM00000541	lmo2020	11094	7628	100	168	160	55	46	46	5	94	91	0	108	100	32	16	17	3	97	95	0	0	0	0	0	0	0	0	0	0	0	0	0	0	0	0	0	0	0	0	0	0	0	0	0	0	0.000	0.000	0.000	0.000	0.000	0.000	0.000	0.000	0.000	0.000	0.000	0.000	0.000	0.000	283	1076	214	198	198	0.000	0.000	122	92	0	0	114	84	0	0	100	1	
3	2	11	06: F-07   LM00001735	lmo2023	11344	7628	100	49	50	6	46	46	4	42	24	0	72	64	21	16	16	3	94	89	0	0	0	0	0	0	0	0	0	0	0	0	0	0	0	0	0	0	0	0	0	0	0	0	0	0	0.000	0.000	0.000	0.000	0.000	0.000	0.000	0.000	0.000	0.000	0.000	0.000	0.000	0.000	283	1076	59	52	52	0.000	0.000	3	56	0	0	4	48	0	0	100	1	
3	3	11	06: F-10   LM00002619	lmo2026	11594	7628	100	48	49	4	45	45	4	42	12	0	74	65	21	16	17	3	96	93	0	0	0	0	0	0	0	0	0	0	0	0	0	0	0	0	0	0	0	0	0	0	0	0	0	0	0.000	0.000	0.000	0.000	0.000	0.000	0.000	0.000	0.000	0.000	0.000	0.000	0.000	0.000	283	1076	61	53	53	0.000	0.000	3	58	0	0	4	49	0	0	100	1	
3	4	11	06: F-13   LM00000542	lmo2029	11844	7628	100	308	279	119	45	46	5	98	92	0	349	293	143	16	17	5	91	88	0	0	0	0	0	0	0	0	0	0	0	0	0	0	0	0	0	0	0	0	0	0	0	0	0	0	0.000	0.000	0.000	0.000	0.000	0.000	0.000	0.000	0.000	0.000	0.000	0.000	0.000	0.000	283	1076	596	511	511	0.000	0.000	263	333	0	0	234	277	0	0	100	1	
3	5	11	06: F-16   LM00000544	lmo2032	12094	7628	100	632	541	239	46	46	5	100	98	0	268	224	106	16	17	4	91	89	0	0	0	0	0	0	0	0	0	0	0	0	0	0	0	0	0	0	0	0	0	0	0	0	0	0	0.000	0.000	0.000	0.000	0.000	0.000	0.000	0.000	0.000	0.000	0.000	0.000	0.000	0.000	283	1076	838	703	703	0.000	0.000	586	252	0	0	495	208	0	0	100	1	
3	6	11	06: F-19   LM00001741	lmo2035	12344	7628	100	141	132	46	46	46	5	93	88	0	133	121	55	16	16	5	87	85	0	0	0	0	0	0	0	0	0	0	0	0	0	0	0	0	0	0	0	0	0	0	0	0	0	0	0.000	0.000	0.000	0.000	0.000	0.000	0.000	0.000	0.000	0.000	0.000	0.000	0.000	0.000	283	1076	212	191	191	0.000	0.000	95	117	0	0	86	105	0	0	100	1	
3	7	11	06: F-22   LM00001744	lmo2038	12594	7628	100	198	177	71	45	46	6	93	88	0	143	122	57	16	17	5	88	86	0	0	0	0	0	0	0	0	0	0	0	0	0	0	0	0	0	0	0	0	0	0	0	0	0	0	0.000	0.000	0.000	0.000	0.000	0.000	0.000	0.000	0.000	0.000	0.000	0.000	0.000	0.000	283	1076	280	238	238	0.000	0.000	153	127	0	0	132	106	0	0	100	1	
3	8	11	06: J-01   LM00001786	lmo2113	12844	7628	100	145	131	51	46	47	5	88	82	0	111	92	45	16	18	7	81	78	0	0	0	0	0	0	0	0	0	0	0	0	0	0	0	0	0	0	0	0	0	0	0	0	0	0	0.000	0.000	0.000	0.000	0.000	0.000	0.000	0.000	0.000	0.000	0.000	0.000	0.000	0.000	283	1076	194	161	161	0.000	0.000	99	95	0	0	85	76	0	0	100	1	
3	9	11	06: J-04   LM00002635	lmo2116	13094	7628	100	79	81	21	45	46	4	97	89	0	62	58	24	16	16	3	90	86	0	0	0	0	0	0	0	0	0	0	0	0	0	0	0	0	0	0	0	0	0	0	0	0	0	0	0.000	0.000	0.000	0.000	0.000	0.000	0.000	0.000	0.000	0.000	0.000	0.000	0.000	0.000	283	1076	80	78	78	0.000	0.000	34	46	0	0	36	42	0	0	100	1	
3	10	11	06: J-07   LM00001790	lmo2119	13344	7628	100	278	236	114	45	45	4	92	85	0	117	96	48	16	16	2	89	86	0	0	0	0	0	0	0	0	0	0	0	0	0	0	0	0	0	0	0	0	0	0	0	0	0	0	0.000	0.000	0.000	0.000	0.000	0.000	0.000	0.000	0.000	0.000	0.000	0.000	0.000	0.000	283	1076	334	271	271	0.000	0.000	233	101	0	0	191	80	0	0	100	1	
3	11	11	06: J-10   LM00000565	lmo2122	13594	7628	100	53	54	6	46	46	4	67	41	0	57	48	21	16	17	3	84	80	0	0	0	0	0	0	0	0	0	0	0	0	0	0	0	0	0	0	0	0	0	0	0	0	0	0	0.000	0.000	0.000	0.000	0.000	0.000	0.000	0.000	0.000	0.000	0.000	0.000	0.000	0.000	283	1076	48	40	40	0.000	0.000	7	41	0	0	8	32	0	0	100	1	
3	12	11	06: J-13   LM00000567	lmo2125	13844	7628	100	54	55	9	46	47	9	48	12	0	77	64	31	17	19	18	72	69	0	0	0	0	0	0	0	0	0	0	0	0	0	0	0	0	0	0	0	0	0	0	0	0	0	0	0.000	0.000	0.000	0.000	0.000	0.000	0.000	0.000	0.000	0.000	0.000	0.000	0.000	0.000	283	1076	68	56	56	0.000	0.000	8	60	0	0	9	47	0	0	100	1	
3	13	11	06: J-16   LM00001793	lmo2128	14094	7628	100	58	59	9	46	46	6	73	51	0	68	57	25	17	18	8	77	76	0	0	0	0	0	0	0	0	0	0	0	0	0	0	0	0	0	0	0	0	0	0	0	0	0	0	0.000	0.000	0.000	0.000	0.000	0.000	0.000	0.000	0.000	0.000	0.000	0.000	0.000	0.000	283	1076	63	53	53	0.000	0.000	12	51	0	0	13	40	0	0	100	1	
3	14	11	06: J-19   LM00001796	lmo2131	14344	7628	100	52	55	14	47	47	5	49	29	0	62	56	32	19	19	5	80	72	0	0	0	0	0	0	0	0	0	0	0	0	0	0	0	0	0	0	0	0	0	0	0	0	0	0	0.000	0.000	0.000	0.000	0.000	0.000	0.000	0.000	0.000	0.000	0.000	0.000	0.000	0.000	283	1076	48	45	45	0.000	0.000	5	43	0	0	8	37	0	0	100	1	
3	15	11	06: J-22   LM00001798	lmo2134	14594	7628	100	49	49	5	47	48	5	20	5	0	56	43	23	18	20	5	62	56	0	0	0	0	0	0	0	0	0	0	0	0	0	0	0	0	0	0	0	0	0	0	0	0	0	0	0.000	0.000	0.000	0.000	0.000	0.000	0.000	0.000	0.000	0.000	0.000	0.000	0.000	0.000	283	1076	40	27	27	0.000	0.000	2	38	0	0	2	25	0	0	100	1	
3	16	11	06: N-01   LM00000597	lmo2209	14844	7628	100	66	67	17	47	49	23	43	6	0	76	61	30	18	22	37	65	8	0	0	0	0	0	0	0	0	0	0	0	0	0	0	0	0	0	0	0	0	0	0	0	0	0	0	0.000	0.000	0.000	0.000	0.000	0.000	0.000	0.000	0.000	0.000	0.000	0.000	0.000	0.000	283	1076	77	63	63	0.000	0.000	19	58	0	0	20	43	0	0	100	1	
3	17	11	06: N-04   LM00001832	lmo2212	15094	7628	100	177	148	90	47	48	6	73	63	0	190	150	125	18	19	6	64	59	0	0	0	0	0	0	0	0	0	0	0	0	0	0	0	0	0	0	0	0	0	0	0	0	0	0	0.000	0.000	0.000	0.000	0.000	0.000	0.000	0.000	0.000	0.000	0.000	0.000	0.000	0.000	283	1076	302	233	233	0.000	0.000	130	172	0	0	101	132	0	0	100	1	
3	1	12	06: N-07   LM00001834	lmo2215	11094	7878	100	98	98	30	45	46	4	95	91	0	77	69	26	17	17	3	91	89	0	0	0	0	0	0	0	0	0	0	0	0	0	0	0	0	0	0	0	0	0	0	0	0	0	0	0.000	0.000	0.000	0.000	0.000	0.000	0.000	0.000	0.000	0.000	0.000	0.000	0.000	0.000	283	1076	113	105	105	0.000	0.000	53	60	0	0	53	52	0	0	100	1	
3	2	12	06: N-10   LM00001836	lmo2218	11344	7878	100	55	56	8	46	46	4	76	53	0	70	61	23	16	17	4	94	87	0	0	0	0	0	0	0	0	0	0	0	0	0	0	0	0	0	0	0	0	0	0	0	0	0	0	0.000	0.000	0.000	0.000	0.000	0.000	0.000	0.000	0.000	0.000	0.000	0.000	0.000	0.000	283	1076	63	55	55	0.000	0.000	9	54	0	0	10	45	0	0	100	1	
3	3	12	06: N-13   LM00002652	lmo2221	11594	7878	100	100	104	33	46	46	5	98	93	0	116	111	47	16	16	5	95	92	0	0	0	0	0	0	0	0	0	0	0	0	0	0	0	0	0	0	0	0	0	0	0	0	0	0	0.000	0.000	0.000	0.000	0.000	0.000	0.000	0.000	0.000	0.000	0.000	0.000	0.000	0.000	283	1076	154	153	153	0.000	0.000	54	100	0	0	58	95	0	0	100	1	
3	4	12	06: N-16   LM00001841	lmo2224	11844	7878	100	59	61	13	45	45	6	81	64	0	78	66	28	16	17	8	84	78	0	0	0	0	0	0	0	0	0	0	0	0	0	0	0	0	0	0	0	0	0	0	0	0	0	0	0.000	0.000	0.000	0.000	0.000	0.000	0.000	0.000	0.000	0.000	0.000	0.000	0.000	0.000	283	1076	76	66	66	0.000	0.000	14	62	0	0	16	50	0	0	100	1	
3	5	12	06: N-19   LM00001843	lmo2227	12094	7878	100	54	55	8	46	47	7	54	27	0	98	84	39	16	18	12	84	77	0	0	0	0	0	0	0	0	0	0	0	0	0	0	0	0	0	0	0	0	0	0	0	0	0	0	0.000	0.000	0.000	0.000	0.000	0.000	0.000	0.000	0.000	0.000	0.000	0.000	0.000	0.000	283	1076	90	77	77	0.000	0.000	8	82	0	0	9	68	0	0	100	1	
3	6	12	06: N-22   LM00000600	lmo2230	12344	7878	100	576	530	213	46	46	4	98	96	0	411	355	153	16	17	4	95	93	0	0	0	0	0	0	0	0	0	0	0	0	0	0	0	0	0	0	0	0	0	0	0	0	0	0	0.000	0.000	0.000	0.000	0.000	0.000	0.000	0.000	0.000	0.000	0.000	0.000	0.000	0.000	283	1076	925	823	823	0.000	0.000	530	395	0	0	484	339	0	0	100	1	
3	7	12	07: B-01   EMPTY	EMPTY	12594	7878	100	47	47	4	46	46	5	16	2	0	17	18	3	16	17	4	27	7	0	0	0	0	0	0	0	0	0	0	0	0	0	0	0	0	0	0	0	0	0	0	0	0	0	0	0.000	0.000	0.000	0.000	0.000	0.000	0.000	0.000	0.000	0.000	0.000	0.000	0.000	0.000	283	1076	2	3	3	0.000	0.000	1	1	0	0	1	2	0	0	-75	1	
3	8	12	07: B-04   LM00002829	lmo2304	12844	7878	100	49	48	5	46	47	6	23	0	0	67	60	19	17	18	9	87	84	0	0	0	0	0	0	0	0	0	0	0	0	0	0	0	0	0	0	0	0	0	0	0	0	0	0	0.000	0.000	0.000	0.000	0.000	0.000	0.000	0.000	0.000	0.000	0.000	0.000	0.000	0.000	283	1076	53	45	45	0.000	0.000	3	50	0	0	2	43	0	0	100	1	
3	9	12	07: B-07   LM00001869	lmo2307	13094	7878	100	52	52	5	46	48	16	1	0	0	81	71	26	17	20	33	80	38	0	0	0	0	0	0	0	0	0	0	0	0	0	0	0	0	0	0	0	0	0	0	0	0	0	0	0.000	0.000	0.000	0.000	0.000	0.000	0.000	0.000	0.000	0.000	0.000	0.000	0.000	0.000	283	1076	70	60	60	0.000	0.000	6	64	0	0	6	54	0	0	100	1	
3	10	12	07: B-10   LM00002831	lmo2310	13344	7878	100	50	53	22	46	48	21	2	2	0	65	62	41	16	19	32	75	6	0	0	0	0	0	0	0	0	0	0	0	0	0	0	0	0	0	0	0	0	0	0	0	0	0	0	0.000	0.000	0.000	0.000	0.000	0.000	0.000	0.000	0.000	0.000	0.000	0.000	0.000	0.000	283	1076	53	53	53	0.000	0.000	4	49	0	0	7	46	0	0	100	1	
3	11	12	07: B-13   LM00002688	lmo2313	13594	7878	100	48	51	16	47	47	4	32	13	0	61	53	25	17	17	2	83	81	0	0	0	0	0	0	0	0	0	0	0	0	0	0	0	0	0	0	0	0	0	0	0	0	0	0	0.000	0.000	0.000	0.000	0.000	0.000	0.000	0.000	0.000	0.000	0.000	0.000	0.000	0.000	283	1076	45	40	40	0.000	0.000	1	44	0	0	4	36	0	0	100	1	
3	12	12	07: B-16   LM00000619	lmo2316	13844	7878	100	49	49	5	46	46	4	43	15	0	61	51	20	17	17	3	86	79	0	0	0	0	0	0	0	0	0	0	0	0	0	0	0	0	0	0	0	0	0	0	0	0	0	0	0.000	0.000	0.000	0.000	0.000	0.000	0.000	0.000	0.000	0.000	0.000	0.000	0.000	0.000	283	1076	47	37	37	0.000	0.000	3	44	0	0	3	34	0	0	100	1	
3	13	12	07: B-19   LM00002692	lmo2319	14094	7878	100	61	59	11	47	48	7	69	46	0	70	59	30	17	19	13	72	66	0	0	0	0	0	0	0	0	0	0	0	0	0	0	0	0	0	0	0	0	0	0	0	0	0	0	0.000	0.000	0.000	0.000	0.000	0.000	0.000	0.000	0.000	0.000	0.000	0.000	0.000	0.000	283	1076	67	54	54	0.000	0.000	14	53	0	0	12	42	0	0	100	1	
3	14	12	07: B-22   LM00002832	lmo2322	14344	7878	100	50	51	7	47	48	5	37	15	0	84	72	38	18	19	6	76	75	0	0	0	0	0	0	0	0	0	0	0	0	0	0	0	0	0	0	0	0	0	0	0	0	0	0	0.000	0.000	0.000	0.000	0.000	0.000	0.000	0.000	0.000	0.000	0.000	0.000	0.000	0.000	283	1076	69	58	58	0.000	0.000	3	66	0	0	4	54	0	0	100	1	
3	15	12	07: F-01   LM00002710	lmo2397	14594	7878	100	59	60	10	48	48	5	77	55	0	85	73	32	21	21	5	80	77	0	0	0	0	0	0	0	0	0	0	0	0	0	0	0	0	0	0	0	0	0	0	0	0	0	0	0.000	0.000	0.000	0.000	0.000	0.000	0.000	0.000	0.000	0.000	0.000	0.000	0.000	0.000	283	1076	75	64	64	0.000	0.000	11	64	0	0	12	52	0	0	100	1	
3	16	12	07: F-04   LM00002712	lmo2400	14844	7878	100	96	91	35	49	50	11	64	60	0	76	62	36	21	23	11	63	61	0	0	0	0	0	0	0	0	0	0	0	0	0	0	0	0	0	0	0	0	0	0	0	0	0	0	0.000	0.000	0.000	0.000	0.000	0.000	0.000	0.000	0.000	0.000	0.000	0.000	0.000	0.000	283	1076	102	83	83	0.000	0.000	47	55	0	0	42	41	0	0	100	1	
3	17	12	07: F-07   LM00000639	lmo2403	15094	7878	100	165	140	64	48	48	5	77	74	0	109	90	51	17	18	5	75	73	0	0	0	0	0	0	0	0	0	0	0	0	0	0	0	0	0	0	0	0	0	0	0	0	0	0	0.000	0.000	0.000	0.000	0.000	0.000	0.000	0.000	0.000	0.000	0.000	0.000	0.000	0.000	283	1076	209	165	165	0.000	0.000	117	92	0	0	92	73	0	0	100	1	
3	1	13	07: F-10   LM00001913	lmo2406	11094	8128	100	141	130	44	46	47	4	92	90	0	87	79	29	17	17	2	95	92	0	0	0	0	0	0	0	0	0	0	0	0	0	0	0	0	0	0	0	0	0	0	0	0	0	0	0.000	0.000	0.000	0.000	0.000	0.000	0.000	0.000	0.000	0.000	0.000	0.000	0.000	0.000	283	1076	165	146	146	0.000	0.000	95	70	0	0	84	62	0	0	100	1	
3	2	13	07: F-13   LM00002715	lmo2409	11344	8128	100	92	95	30	47	47	4	90	88	0	108	98	43	16	17	3	95	90	0	0	0	0	0	0	0	0	0	0	0	0	0	0	0	0	0	0	0	0	0	0	0	0	0	0	0.000	0.000	0.000	0.000	0.000	0.000	0.000	0.000	0.000	0.000	0.000	0.000	0.000	0.000	283	1076	137	130	130	0.000	0.000	45	92	0	0	48	82	0	0	100	1	
3	3	13	07: F-16   LM00000642	lmo2412	11594	8128	100	699	624	265	46	47	8	96	94	0	355	308	144	17	17	6	90	89	0	0	0	0	0	0	0	0	0	0	0	0	0	0	0	0	0	0	0	0	0	0	0	0	0	0	0.000	0.000	0.000	0.000	0.000	0.000	0.000	0.000	0.000	0.000	0.000	0.000	0.000	0.000	283	1076	991	869	869	0.000	0.000	653	338	0	0	578	291	0	0	100	1	
3	4	13	07: F-19   LM00000645	lmo2415	11844	8128	100	869	765	350	46	46	5	100	97	0	289	245	114	16	17	3	92	90	0	0	0	0	0	0	0	0	0	0	0	0	0	0	0	0	0	0	0	0	0	0	0	0	0	0	0.000	0.000	0.000	0.000	0.000	0.000	0.000	0.000	0.000	0.000	0.000	0.000	0.000	0.000	283	1076	1096	948	948	0.000	0.000	823	273	0	0	719	229	0	0	100	1	
3	5	13	07: F-22   LM00001916	lmo2418	12094	8128	100	104	101	32	46	46	4	94	87	0	106	89	41	16	16	2	89	86	0	0	0	0	0	0	0	0	0	0	0	0	0	0	0	0	0	0	0	0	0	0	0	0	0	0	0.000	0.000	0.000	0.000	0.000	0.000	0.000	0.000	0.000	0.000	0.000	0.000	0.000	0.000	283	1076	148	128	128	0.000	0.000	58	90	0	0	55	73	0	0	100	1	
3	6	13	07: J-01   LM00002737	lmo2493	12344	8128	100	59	59	8	46	46	5	86	62	0	64	56	19	16	16	4	88	86	0	0	0	0	0	0	0	0	0	0	0	0	0	0	0	0	0	0	0	0	0	0	0	0	0	0	0.000	0.000	0.000	0.000	0.000	0.000	0.000	0.000	0.000	0.000	0.000	0.000	0.000	0.000	283	1076	61	53	53	0.000	0.000	13	48	0	0	13	40	0	0	100	1	
3	7	13	07: J-04   LM00000662	lmo2496	12594	8128	100	47	47	4	46	48	19	0	0	0	67	58	20	16	18	12	83	80	0	0	0	0	0	0	0	0	0	0	0	0	0	0	0	0	0	0	0	0	0	0	0	0	0	0	0.000	0.000	0.000	0.000	0.000	0.000	0.000	0.000	0.000	0.000	0.000	0.000	0.000	0.000	283	1076	52	43	43	0.000	0.000	1	51	0	0	1	42	0	0	100	1	
3	8	13	07: J-07   LM00000665	lmo2499	12844	8128	100	52	55	15	46	47	7	39	13	0	71	64	29	17	19	12	83	78	0	0	0	0	0	0	0	0	0	0	0	0	0	0	0	0	0	0	0	0	0	0	0	0	0	0	0.000	0.000	0.000	0.000	0.000	0.000	0.000	0.000	0.000	0.000	0.000	0.000	0.000	0.000	283	1076	60	56	56	0.000	0.000	6	54	0	0	9	47	0	0	100	1	
3	9	13	07: J-10   LM00002738	lmo2502	13094	8128	100	125	113	50	46	47	6	75	70	0	92	76	45	17	18	8	69	67	0	0	0	0	0	0	0	0	0	0	0	0	0	0	0	0	0	0	0	0	0	0	0	0	0	0	0.000	0.000	0.000	0.000	0.000	0.000	0.000	0.000	0.000	0.000	0.000	0.000	0.000	0.000	283	1076	154	126	126	0.000	0.000	79	75	0	0	67	59	0	0	100	1	
3	10	13	07: J-13   LM00001959	lmo2505	13344	8128	100	385	327	192	47	48	20	78	74	0	315	249	161	17	18	10	78	73	0	0	0	0	0	0	0	0	0	0	0	0	0	0	0	0	0	0	0	0	0	0	0	0	0	0	0.000	0.000	0.000	0.000	0.000	0.000	0.000	0.000	0.000	0.000	0.000	0.000	0.000	0.000	283	1076	636	512	512	0.000	0.000	338	298	0	0	280	232	0	0	100	1	
3	11	13	07: J-16   LM00001960	lmo2508	13594	8128	100	201	177	94	47	47	5	84	77	0	133	112	70	17	17	3	84	75	0	0	0	0	0	0	0	0	0	0	0	0	0	0	0	0	0	0	0	0	0	0	0	0	0	0	0.000	0.000	0.000	0.000	0.000	0.000	0.000	0.000	0.000	0.000	0.000	0.000	0.000	0.000	283	1076	270	225	225	0.000	0.000	154	116	0	0	130	95	0	0	100	1	
3	12	13	07: J-19   LM00000669	lmo2511	13844	8128	100	1077	953	623	47	47	6	93	86	0	546	456	305	17	18	5	87	79	0	0	0	0	0	0	0	0	0	0	0	0	0	0	0	0	0	0	0	0	0	0	0	0	0	0	0.000	0.000	0.000	0.000	0.000	0.000	0.000	0.000	0.000	0.000	0.000	0.000	0.000	0.000	283	1076	1559	1345	1345	0.000	0.000	1030	529	0	0	906	439	0	0	100	1	
3	13	13	07: J-22   LM00001963	lmo2514	14094	8128	100	340	283	162	47	48	7	82	79	0	213	167	108	17	18	5	76	72	0	0	0	0	0	0	0	0	0	0	0	0	0	0	0	0	0	0	0	0	0	0	0	0	0	0	0.000	0.000	0.000	0.000	0.000	0.000	0.000	0.000	0.000	0.000	0.000	0.000	0.000	0.000	283	1076	489	386	386	0.000	0.000	293	196	0	0	236	150	0	0	100	1	
3	14	13	07: N-01   LM00001998	lmo2589	14344	8128	100	56	56	9	46	47	7	61	37	0	67	58	24	17	19	10	79	75	0	0	0	0	0	0	0	0	0	0	0	0	0	0	0	0	0	0	0	0	0	0	0	0	0	0	0.000	0.000	0.000	0.000	0.000	0.000	0.000	0.000	0.000	0.000	0.000	0.000	0.000	0.000	283	1076	60	51	51	0.000	0.000	10	50	0	0	10	41	0	0	100	1	
3	15	13	07: N-04   LM00002759	lmo2592	14594	8128	100	63	62	13	46	47	5	76	67	0	80	62	34	17	17	4	80	70	0	0	0	0	0	0	0	0	0	0	0	0	0	0	0	0	0	0	0	0	0	0	0	0	0	0	0.000	0.000	0.000	0.000	0.000	0.000	0.000	0.000	0.000	0.000	0.000	0.000	0.000	0.000	283	1076	80	61	61	0.000	0.000	17	63	0	0	16	45	0	0	100	1	
3	16	13	07: N-07   LM00002762	lmo2595	14844	8128	100	49	49	4	47	48	9	6	0	0	60	48	23	17	18	5	69	66	0	0	0	0	0	0	0	0	0	0	0	0	0	0	0	0	0	0	0	0	0	0	0	0	0	0	0.000	0.000	0.000	0.000	0.000	0.000	0.000	0.000	0.000	0.000	0.000	0.000	0.000	0.000	283	1076	45	33	33	0.000	0.000	2	43	0	0	2	31	0	0	100	1	
3	17	13	07: N-10   LM00002000	lmo2598	15094	8128	100	214	181	109	47	48	5	74	70	0	170	133	98	17	18	6	67	65	0	0	0	0	0	0	0	0	0	0	0	0	0	0	0	0	0	0	0	0	0	0	0	0	0	0	0.000	0.000	0.000	0.000	0.000	0.000	0.000	0.000	0.000	0.000	0.000	0.000	0.000	0.000	283	1076	320	250	250	0.000	0.000	167	153	0	0	134	116	0	0	100	1	
3	1	14	07: N-13   LM00002003	lmo2601	11094	8378	100	49	50	5	46	47	5	45	11	0	60	54	14	17	17	3	98	94	0	0	0	0	0	0	0	0	0	0	0	0	0	0	0	0	0	0	0	0	0	0	0	0	0	0	0.000	0.000	0.000	0.000	0.000	0.000	0.000	0.000	0.000	0.000	0.000	0.000	0.000	0.000	283	1076	46	41	41	0.000	0.000	3	43	0	0	4	37	0	0	100	1	
3	2	14	07: N-16   LM00002764	lmo2604	11344	8378	100	120	109	37	47	47	4	92	86	0	92	82	40	16	16	3	83	82	0	0	0	0	0	0	0	0	0	0	0	0	0	0	0	0	0	0	0	0	0	0	0	0	0	0	0.000	0.000	0.000	0.000	0.000	0.000	0.000	0.000	0.000	0.000	0.000	0.000	0.000	0.000	283	1076	149	128	128	0.000	0.000	73	76	0	0	62	66	0	0	100	1	
3	3	14	07: N-19   LM00000696	lmo2607	11594	8378	100	3563	3052	1439	46	47	5	100	100	0	4655	3887	1947	16	16	3	95	93	0	0	0	0	0	0	0	0	0	0	0	0	0	0	0	0	0	0	0	0	0	0	0	0	0	0	0.000	0.000	0.000	0.000	0.000	0.000	0.000	0.000	0.000	0.000	0.000	0.000	0.000	0.000	283	1076	8156	6877	6877	0.000	0.000	3517	4639	0	0	3006	3871	0	0	100	1	
3	4	14	07: N-22   LM00000698	lmo2610	11844	8378	100	4135	3278	1914	46	46	5	98	96	0	6399	5097	3132	16	17	3	94	88	0	0	0	0	0	0	0	0	0	0	0	0	0	0	0	0	0	0	0	0	0	0	0	0	0	0	0.000	0.000	0.000	0.000	0.000	0.000	0.000	0.000	0.000	0.000	0.000	0.000	0.000	0.000	283	1076	10472	8313	8313	0.000	0.000	4089	6383	0	0	3232	5081	0	0	100	1	
3	5	14	08: B-01   EMPTY	EMPTY	12094	8378	100	46	47	4	45	46	5	21	3	0	17	17	3	16	17	4	12	1	0	0	0	0	0	0	0	0	0	0	0	0	0	0	0	0	0	0	0	0	0	0	0	0	0	0	0.000	0.000	0.000	0.000	0.000	0.000	0.000	0.000	0.000	0.000	0.000	0.000	0.000	0.000	283	1076	2	3	3	0.000	0.000	1	1	0	0	2	1	0	0	-75	1	
3	6	14	08: B-04   LM00000744	lmo2684	12344	8378	100	427	388	187	46	47	7	93	92	0	997	862	479	16	17	9	88	86	0	0	0	0	0	0	0	0	0	0	0	0	0	0	0	0	0	0	0	0	0	0	0	0	0	0	0.000	0.000	0.000	0.000	0.000	0.000	0.000	0.000	0.000	0.000	0.000	0.000	0.000	0.000	283	1076	1362	1188	1188	0.000	0.000	381	981	0	0	342	846	0	0	100	1	
3	7	14	08: B-07   LM00002027	lmo2687	12594	8378	100	69	69	16	46	46	5	86	74	0	59	50	20	16	16	4	81	79	0	0	0	0	0	0	0	0	0	0	0	0	0	0	0	0	0	0	0	0	0	0	0	0	0	0	0.000	0.000	0.000	0.000	0.000	0.000	0.000	0.000	0.000	0.000	0.000	0.000	0.000	0.000	283	1076	66	57	57	0.000	0.000	23	43	0	0	23	34	0	0	100	1	
3	8	14	08: B-10   LM00002030	lmo2690	12844	8378	100	87	83	26	46	47	8	76	73	0	76	62	30	16	18	14	71	70	0	0	0	0	0	0	0	0	0	0	0	0	0	0	0	0	0	0	0	0	0	0	0	0	0	0	0.000	0.000	0.000	0.000	0.000	0.000	0.000	0.000	0.000	0.000	0.000	0.000	0.000	0.000	283	1076	101	83	83	0.000	0.000	41	60	0	0	37	46	0	0	100	1	
3	9	14	08: B-13   LM00000747	lmo2693	13094	8378	100	153	145	55	46	48	20	84	79	0	141	129	64	17	22	45	79	72	0	0	0	0	0	0	0	0	0	0	0	0	0	0	0	0	0	0	0	0	0	0	0	0	0	0	0.000	0.000	0.000	0.000	0.000	0.000	0.000	0.000	0.000	0.000	0.000	0.000	0.000	0.000	283	1076	231	211	211	0.000	0.000	107	124	0	0	99	112	0	0	100	1	
3	10	14	08: B-16   LM00002032	lmo2696	13344	8378	100	1040	906	538	47	48	6	92	90	0	137	116	61	17	18	7	82	80	0	0	0	0	0	0	0	0	0	0	0	0	0	0	0	0	0	0	0	0	0	0	0	0	0	0	0.000	0.000	0.000	0.000	0.000	0.000	0.000	0.000	0.000	0.000	0.000	0.000	0.000	0.000	283	1076	1113	958	958	0.000	0.000	993	120	0	0	859	99	0	0	100	1	
3	11	14	08: B-19   LM00002035	lmo2699	13594	8378	100	68	68	15	47	47	5	80	70	0	73	61	27	17	18	6	77	74	0	0	0	0	0	0	0	0	0	0	0	0	0	0	0	0	0	0	0	0	0	0	0	0	0	0	0.000	0.000	0.000	0.000	0.000	0.000	0.000	0.000	0.000	0.000	0.000	0.000	0.000	0.000	283	1076	77	65	65	0.000	0.000	21	56	0	0	21	44	0	0	100	1	
3	12	14	08: B-22   LM00002038	lmo2702	13844	8378	100	196	178	85	47	48	6	86	80	0	174	149	84	17	19	8	78	77	0	0	0	0	0	0	0	0	0	0	0	0	0	0	0	0	0	0	0	0	0	0	0	0	0	0	0.000	0.000	0.000	0.000	0.000	0.000	0.000	0.000	0.000	0.000	0.000	0.000	0.000	0.000	283	1076	306	263	263	0.000	0.000	149	157	0	0	131	132	0	0	100	1	
3	13	14	08: F-01   LM00000775	lmo2777	14094	8378	100	51	52	6	46	46	5	59	29	0	64	54	26	17	18	5	74	71	0	0	0	0	0	0	0	0	0	0	0	0	0	0	0	0	0	0	0	0	0	0	0	0	0	0	0.000	0.000	0.000	0.000	0.000	0.000	0.000	0.000	0.000	0.000	0.000	0.000	0.000	0.000	283	1076	52	43	43	0.000	0.000	5	47	0	0	6	37	0	0	100	1	
3	14	14	08: F-04   LM00002788	lmo2780	14344	8378	100	65	66	15	47	47	5	78	73	0	85	70	35	17	18	4	81	74	0	0	0	0	0	0	0	0	0	0	0	0	0	0	0	0	0	0	0	0	0	0	0	0	0	0	0.000	0.000	0.000	0.000	0.000	0.000	0.000	0.000	0.000	0.000	0.000	0.000	0.000	0.000	283	1076	86	72	72	0.000	0.000	18	68	0	0	19	53	0	0	100	1	
3	15	14	08: F-07   LM00002791	lmo2783	14594	8378	100	55	55	8	47	47	5	65	41	0	62	51	25	18	21	8	70	64	0	0	0	0	0	0	0	0	0	0	0	0	0	0	0	0	0	0	0	0	0	0	0	0	0	0	0.000	0.000	0.000	0.000	0.000	0.000	0.000	0.000	0.000	0.000	0.000	0.000	0.000	0.000	283	1076	52	41	41	0.000	0.000	8	44	0	0	8	33	0	0	100	1	
3	16	14	08: F-10   LM00002793	lmo2786	14844	8378	100	53	54	6	48	48	6	48	13	0	74	60	27	19	21	7	84	72	0	0	0	0	0	0	0	0	0	0	0	0	0	0	0	0	0	0	0	0	0	0	0	0	0	0	0.000	0.000	0.000	0.000	0.000	0.000	0.000	0.000	0.000	0.000	0.000	0.000	0.000	0.000	283	1076	60	47	47	0.000	0.000	5	55	0	0	6	41	0	0	100	1	
3	17	14	08: F-13   LM00002071	lmo2789	15094	8378	100	149	133	65	48	48	5	82	75	0	85	76	36	21	22	6	89	73	0	0	0	0	0	0	0	0	0	0	0	0	0	0	0	0	0	0	0	0	0	0	0	0	0	0	0.000	0.000	0.000	0.000	0.000	0.000	0.000	0.000	0.000	0.000	0.000	0.000	0.000	0.000	283	1076	165	140	140	0.000	0.000	101	64	0	0	85	55	0	0	100	1	
3	1	15	08: F-16   LM00000777	lmo2792	11094	8628	100	501	440	207	46	46	4	97	95	0	218	197	95	17	17	3	90	88	0	0	0	0	0	0	0	0	0	0	0	0	0	0	0	0	0	0	0	0	0	0	0	0	0	0	0.000	0.000	0.000	0.000	0.000	0.000	0.000	0.000	0.000	0.000	0.000	0.000	0.000	0.000	283	1076	656	574	574	0.000	0.000	455	201	0	0	394	180	0	0	100	1	
3	2	15	08: F-19   LM00002075	lmo2795	11344	8628	100	60	60	10	46	47	15	44	5	0	71	60	25	16	16	8	79	76	0	0	0	0	0	0	0	0	0	0	0	0	0	0	0	0	0	0	0	0	0	0	0	0	0	0	0.000	0.000	0.000	0.000	0.000	0.000	0.000	0.000	0.000	0.000	0.000	0.000	0.000	0.000	283	1076	69	58	58	0.000	0.000	14	55	0	0	14	44	0	0	100	1	
3	3	15	08: F-22   LM00002077	lmo2798	11594	8628	100	50	51	6	46	47	5	43	13	0	58	51	18	16	17	4	86	83	0	0	0	0	0	0	0	0	0	0	0	0	0	0	0	0	0	0	0	0	0	0	0	0	0	0	0.000	0.000	0.000	0.000	0.000	0.000	0.000	0.000	0.000	0.000	0.000	0.000	0.000	0.000	283	1076	46	40	40	0.000	0.000	4	42	0	0	5	35	0	0	100	1	
3	4	15	08: J-01   EMPTY	EMPTY	11844	8628	100	46	46	5	46	46	5	22	3	0	17	18	3	16	16	3	25	3	0	0	0	0	0	0	0	0	0	0	0	0	0	0	0	0	0	0	0	0	0	0	0	0	0	0	0.000	0.000	0.000	0.000	0.000	0.000	0.000	0.000	0.000	0.000	0.000	0.000	0.000	0.000	283	1076	1	2	2	0.000	0.000	0	1	0	0	0	2	0	0	-75	1	
3	5	15	08: J-04   EMPTY	EMPTY	12094	8628	100	46	46	4	46	47	7	5	0	0	16	17	3	16	18	10	1	0	0	0	0	0	0	0	0	0	0	0	0	0	0	0	0	0	0	0	0	0	0	0	0	0	0	0	0.000	0.000	0.000	0.000	0.000	0.000	0.000	0.000	0.000	0.000	0.000	0.000	0.000	0.000	283	1076	0	1	1	0.000	0.000	0	0	0	0	0	1	0	0	-75	1	
3	6	15	08: J-07   EMPTY	EMPTY	12344	8628	100	45	45	4	47	46	4	6	0	0	17	18	4	16	16	3	30	13	0	0	0	0	0	0	0	0	0	0	0	0	0	0	0	0	0	0	0	0	0	0	0	0	0	0	0.000	0.000	0.000	0.000	0.000	0.000	0.000	0.000	0.000	0.000	0.000	0.000	0.000	0.000	283	1076	-1	0	0	0.000	0.000	-2	1	0	0	-2	2	0	0	-75	1	
3	7	15	09: B-01   EMPTY	EMPTY	12594	8628	100	46	46	4	46	46	5	18	1	0	17	18	4	16	16	3	33	16	0	0	0	0	0	0	0	0	0	0	0	0	0	0	0	0	0	0	0	0	0	0	0	0	0	0	0.000	0.000	0.000	0.000	0.000	0.000	0.000	0.000	0.000	0.000	0.000	0.000	0.000	0.000	283	1076	1	2	2	0.000	0.000	0	1	0	0	0	2	0	0	-75	1	
3	8	15	09: B-04   LM00001308	lmo1275	12844	8628	100	202	188	85	46	46	4	92	88	0	101	85	43	17	17	3	81	79	0	0	0	0	0	0	0	0	0	0	0	0	0	0	0	0	0	0	0	0	0	0	0	0	0	0	0.000	0.000	0.000	0.000	0.000	0.000	0.000	0.000	0.000	0.000	0.000	0.000	0.000	0.000	283	1076	240	210	210	0.000	0.000	156	84	0	0	142	68	0	0	100	1	
3	9	15	09: B-07   LM00002819	lmo1469	13094	8628	100	1208	1082	709	47	47	5	98	93	0	2200	1919	1307	17	17	3	92	87	0	0	0	0	0	0	0	0	0	0	0	0	0	0	0	0	0	0	0	0	0	0	0	0	0	0	0.000	0.000	0.000	0.000	0.000	0.000	0.000	0.000	0.000	0.000	0.000	0.000	0.000	0.000	283	1076	3344	2937	2937	0.000	0.000	1161	2183	0	0	1035	1902	0	0	100	1	
3	10	15	09: B-10   LM00000452	lmo1657	13344	8628	100	669	555	316	47	47	4	94	87	0	808	626	394	17	18	4	83	82	0	0	0	0	0	0	0	0	0	0	0	0	0	0	0	0	0	0	0	0	0	0	0	0	0	0	0.000	0.000	0.000	0.000	0.000	0.000	0.000	0.000	0.000	0.000	0.000	0.000	0.000	0.000	283	1076	1413	1117	1117	0.000	0.000	622	791	0	0	508	609	0	0	100	1	
3	11	15	09: B-13   lmneg01	lmneg01	13594	8628	100	50	49	4	46	47	5	34	1	0	63	52	21	17	17	4	84	77	0	0	0	0	0	0	0	0	0	0	0	0	0	0	0	0	0	0	0	0	0	0	0	0	0	0	0.000	0.000	0.000	0.000	0.000	0.000	0.000	0.000	0.000	0.000	0.000	0.000	0.000	0.000	283	1076	50	38	38	0.000	0.000	4	46	0	0	3	35	0	0	100	1	
3	12	15	09: B-16   lmneg04	lmneg04	13844	8628	100	49	50	6	46	47	5	40	18	0	59	50	19	17	18	5	81	77	0	0	0	0	0	0	0	0	0	0	0	0	0	0	0	0	0	0	0	0	0	0	0	0	0	0	0.000	0.000	0.000	0.000	0.000	0.000	0.000	0.000	0.000	0.000	0.000	0.000	0.000	0.000	283	1076	45	37	37	0.000	0.000	3	42	0	0	4	33	0	0	100	1	
3	13	15	09: B-19   lmneg07	lmneg07	14094	8628	100	48	48	4	47	47	4	24	6	0	62	51	21	17	17	4	80	75	0	0	0	0	0	0	0	0	0	0	0	0	0	0	0	0	0	0	0	0	0	0	0	0	0	0	0.000	0.000	0.000	0.000	0.000	0.000	0.000	0.000	0.000	0.000	0.000	0.000	0.000	0.000	283	1076	46	35	35	0.000	0.000	1	45	0	0	1	34	0	0	100	1	
3	14	15	09: B-22   lmneg10	lmneg10	14344	8628	100	52	53	6	49	49	5	42	19	0	62	60	17	20	25	10	89	86	0	0	0	0	0	0	0	0	0	0	0	0	0	0	0	0	0	0	0	0	0	0	0	0	0	0	0.000	0.000	0.000	0.000	0.000	0.000	0.000	0.000	0.000	0.000	0.000	0.000	0.000	0.000	283	1076	45	44	44	0.000	0.000	3	42	0	0	4	40	0	0	100	1	
3	15	15	09: F-01   LM00000020	lmo0044	14594	8628	100	1237	1059	617	50	51	7	91	88	0	984	844	518	27	28	9	94	85	0	0	0	0	0	0	0	0	0	0	0	0	0	0	0	0	0	0	0	0	0	0	0	0	0	0	0.000	0.000	0.000	0.000	0.000	0.000	0.000	0.000	0.000	0.000	0.000	0.000	0.000	0.000	283	1076	2144	1826	1826	0.000	0.000	1187	957	0	0	1009	817	0	0	100	1	
3	16	15	09: F-04   LM00001308	lmo1275	14844	8628	100	189	169	95	49	50	5	80	76	0	113	95	51	27	29	10	78	69	0	0	0	0	0	0	0	0	0	0	0	0	0	0	0	0	0	0	0	0	0	0	0	0	0	0	0.000	0.000	0.000	0.000	0.000	0.000	0.000	0.000	0.000	0.000	0.000	0.000	0.000	0.000	283	1076	226	188	188	0.000	0.000	140	86	0	0	120	68	0	0	100	1	
3	17	15	09: F-07   LM00002819	lmo1469	15094	8628	100	1504	1143	767	47	48	5	92	87	0	2780	2108	1539	20	21	6	80	77	0	0	0	0	0	0	0	0	0	0	0	0	0	0	0	0	0	0	0	0	0	0	0	0	0	0	0.000	0.000	0.000	0.000	0.000	0.000	0.000	0.000	0.000	0.000	0.000	0.000	0.000	0.000	283	1076	4217	3184	3184	0.000	0.000	1457	2760	0	0	1096	2088	0	0	100	1	
3	1	16	09: F-10   LM00000452	lmo1657	11094	8878	100	817	664	360	46	46	4	98	94	0	963	772	427	17	17	2	93	91	0	0	0	0	0	0	0	0	0	0	0	0	0	0	0	0	0	0	0	0	0	0	0	0	0	0	0.000	0.000	0.000	0.000	0.000	0.000	0.000	0.000	0.000	0.000	0.000	0.000	0.000	0.000	283	1076	1717	1373	1373	0.000	0.000	771	946	0	0	618	755	0	0	100	1	
3	2	16	09: F-13   lmneg01	lmneg01	11344	8878	100	48	48	5	46	46	5	33	6	0	64	55	20	16	16	3	91	84	0	0	0	0	0	0	0	0	0	0	0	0	0	0	0	0	0	0	0	0	0	0	0	0	0	0	0.000	0.000	0.000	0.000	0.000	0.000	0.000	0.000	0.000	0.000	0.000	0.000	0.000	0.000	283	1076	50	41	41	0.000	0.000	2	48	0	0	2	39	0	0	100	1	
3	3	16	09: F-16   lmneg04	lmneg04	11594	8878	100	49	50	5	45	46	5	49	17	0	56	50	15	16	16	2	90	88	0	0	0	0	0	0	0	0	0	0	0	0	0	0	0	0	0	0	0	0	0	0	0	0	0	0	0.000	0.000	0.000	0.000	0.000	0.000	0.000	0.000	0.000	0.000	0.000	0.000	0.000	0.000	283	1076	44	39	39	0.000	0.000	4	40	0	0	5	34	0	0	100	1	
3	4	16	09: F-19   lmneg07	lmneg07	11844	8878	100	50	51	5	46	47	14	8	0	0	62	51	22	16	17	10	73	69	0	0	0	0	0	0	0	0	0	0	0	0	0	0	0	0	0	0	0	0	0	0	0	0	0	0	0.000	0.000	0.000	0.000	0.000	0.000	0.000	0.000	0.000	0.000	0.000	0.000	0.000	0.000	283	1076	50	40	40	0.000	0.000	4	46	0	0	5	35	0	0	100	1	
3	5	16	09: F-22   lmneg10	lmneg10	12094	8878	100	47	48	5	46	46	5	24	7	0	51	46	15	16	17	4	86	81	0	0	0	0	0	0	0	0	0	0	0	0	0	0	0	0	0	0	0	0	0	0	0	0	0	0	0.000	0.000	0.000	0.000	0.000	0.000	0.000	0.000	0.000	0.000	0.000	0.000	0.000	0.000	283	1076	36	32	32	0.000	0.000	1	35	0	0	2	30	0	0	100	1	
3	6	16	09: J-01   LM00000020	lmo0044	12344	8878	100	1685	1365	827	46	46	6	97	94	0	1144	978	623	16	17	5	86	81	0	0	0	0	0	0	0	0	0	0	0	0	0	0	0	0	0	0	0	0	0	0	0	0	0	0	0.000	0.000	0.000	0.000	0.000	0.000	0.000	0.000	0.000	0.000	0.000	0.000	0.000	0.000	283	1076	2767	2281	2281	0.000	0.000	1639	1128	0	0	1319	962	0	0	100	1	
3	7	16	09: J-04   LM00001308	lmo1275	12594	8878	100	200	191	94	45	46	5	93	86	0	109	98	47	16	17	3	90	88	0	0	0	0	0	0	0	0	0	0	0	0	0	0	0	0	0	0	0	0	0	0	0	0	0	0	0.000	0.000	0.000	0.000	0.000	0.000	0.000	0.000	0.000	0.000	0.000	0.000	0.000	0.000	283	1076	248	228	228	0.000	0.000	155	93	0	0	146	82	0	0	100	1	
3	8	16	09: J-07   LM00002819	lmo1469	12844	8878	100	1641	1489	801	46	46	5	98	98	0	3058	2597	1514	17	17	3	92	89	0	0	0	0	0	0	0	0	0	0	0	0	0	0	0	0	0	0	0	0	0	0	0	0	0	0	0.000	0.000	0.000	0.000	0.000	0.000	0.000	0.000	0.000	0.000	0.000	0.000	0.000	0.000	283	1076	4636	4023	4023	0.000	0.000	1595	3041	0	0	1443	2580	0	0	100	1	
3	9	16	09: J-10   LM00000452	lmo1657	13094	8878	100	759	609	325	46	46	5	93	89	0	899	714	423	16	18	25	81	78	0	0	0	0	0	0	0	0	0	0	0	0	0	0	0	0	0	0	0	0	0	0	0	0	0	0	0.000	0.000	0.000	0.000	0.000	0.000	0.000	0.000	0.000	0.000	0.000	0.000	0.000	0.000	283	1076	1596	1261	1261	0.000	0.000	713	883	0	0	563	698	0	0	100	1	
3	10	16	09: J-13   lmneg01	lmneg01	13344	8878	100	49	49	5	46	47	5	34	11	0	63	53	21	17	18	6	79	75	0	0	0	0	0	0	0	0	0	0	0	0	0	0	0	0	0	0	0	0	0	0	0	0	0	0	0.000	0.000	0.000	0.000	0.000	0.000	0.000	0.000	0.000	0.000	0.000	0.000	0.000	0.000	283	1076	49	39	39	0.000	0.000	3	46	0	0	3	36	0	0	100	1	
3	11	16	09: J-16   lmneg04	lmneg04	13594	8878	100	48	49	5	46	47	5	32	8	0	57	48	20	17	18	3	78	72	0	0	0	0	0	0	0	0	0	0	0	0	0	0	0	0	0	0	0	0	0	0	0	0	0	0	0.000	0.000	0.000	0.000	0.000	0.000	0.000	0.000	0.000	0.000	0.000	0.000	0.000	0.000	283	1076	42	34	34	0.000	0.000	2	40	0	0	3	31	0	0	100	1	
3	12	16	09: J-19   lmneg07	lmneg07	13844	8878	100	48	49	5	46	47	6	23	8	0	59	47	23	17	18	9	64	63	0	0	0	0	0	0	0	0	0	0	0	0	0	0	0	0	0	0	0	0	0	0	0	0	0	0	0.000	0.000	0.000	0.000	0.000	0.000	0.000	0.000	0.000	0.000	0.000	0.000	0.000	0.000	283	1076	44	33	33	0.000	0.000	2	42	0	0	3	30	0	0	100	1	
3	13	16	09: J-22   lmneg10	lmneg10	14094	8878	100	49	49	4	47	47	5	23	4	0	55	46	19	17	18	3	80	74	0	0	0	0	0	0	0	0	0	0	0	0	0	0	0	0	0	0	0	0	0	0	0	0	0	0	0.000	0.000	0.000	0.000	0.000	0.000	0.000	0.000	0.000	0.000	0.000	0.000	0.000	0.000	283	1076	40	31	31	0.000	0.000	2	38	0	0	2	29	0	0	100	1	
3	14	16	09: N-01   LM00000020	lmo0044	14344	8878	100	1390	1096	805	48	48	6	86	80	0	1093	832	642	18	20	8	72	70	0	0	0	0	0	0	0	0	0	0	0	0	0	0	0	0	0	0	0	0	0	0	0	0	0	0	0.000	0.000	0.000	0.000	0.000	0.000	0.000	0.000	0.000	0.000	0.000	0.000	0.000	0.000	283	1076	2417	1862	1862	0.000	0.000	1342	1075	0	0	1048	814	0	0	100	1	
3	15	16	09: N-04   LM00001308	lmo1275	14594	8878	100	198	167	94	49	50	9	72	68	0	112	92	51	24	26	12	70	66	0	0	0	0	0	0	0	0	0	0	0	0	0	0	0	0	0	0	0	0	0	0	0	0	0	0	0.000	0.000	0.000	0.000	0.000	0.000	0.000	0.000	0.000	0.000	0.000	0.000	0.000	0.000	283	1076	237	186	186	0.000	0.000	149	88	0	0	118	68	0	0	100	1	
3	16	16	09: N-07   LM00002819	lmo1469	14844	8878	100	1179	978	817	48	49	5	84	80	0	2224	1710	1540	26	27	9	87	72	0	0	0	0	0	0	0	0	0	0	0	0	0	0	0	0	0	0	0	0	0	0	0	0	0	0	0.000	0.000	0.000	0.000	0.000	0.000	0.000	0.000	0.000	0.000	0.000	0.000	0.000	0.000	283	1076	3329	2614	2614	0.000	0.000	1131	2198	0	0	930	1684	0	0	100	1	
3	17	16	09: N-10   LM00000452	lmo1657	15094	8878	100	620	470	331	47	47	5	90	81	0	861	625	482	26	26	7	87	80	0	0	0	0	0	0	0	0	0	0	0	0	0	0	0	0	0	0	0	0	0	0	0	0	0	0	0.000	0.000	0.000	0.000	0.000	0.000	0.000	0.000	0.000	0.000	0.000	0.000	0.000	0.000	283	1076	1408	1022	1022	0.000	0.000	573	835	0	0	423	599	0	0	100	1	
3	1	17	09: N-13   lmneg01	lmneg01	11094	9128	100	47	48	5	47	47	5	19	4	0	63	51	23	16	17	3	78	75	0	0	0	0	0	0	0	0	0	0	0	0	0	0	0	0	0	0	0	0	0	0	0	0	0	0	0.000	0.000	0.000	0.000	0.000	0.000	0.000	0.000	0.000	0.000	0.000	0.000	0.000	0.000	283	1076	47	36	36	0.000	0.000	0	47	0	0	1	35	0	0	100	1	
3	2	17	09: N-16   lmneg04	lmneg04	11344	9128	100	48	48	5	46	47	5	33	6	0	54	45	19	16	17	6	74	71	0	0	0	0	0	0	0	0	0	0	0	0	0	0	0	0	0	0	0	0	0	0	0	0	0	0	0.000	0.000	0.000	0.000	0.000	0.000	0.000	0.000	0.000	0.000	0.000	0.000	0.000	0.000	283	1076	40	31	31	0.000	0.000	2	38	0	0	2	29	0	0	100	1	
3	3	17	09: N-19   lmneg07	lmneg07	11594	9128	100	48	48	5	46	46	4	36	8	0	64	53	21	16	17	3	87	84	0	0	0	0	0	0	0	0	0	0	0	0	0	0	0	0	0	0	0	0	0	0	0	0	0	0	0.000	0.000	0.000	0.000	0.000	0.000	0.000	0.000	0.000	0.000	0.000	0.000	0.000	0.000	283	1076	50	39	39	0.000	0.000	2	48	0	0	2	37	0	0	100	1	
3	4	17	09: N-22   lmneg10	lmneg10	11844	9128	100	46	47	5	45	46	4	17	9	0	51	42	17	16	17	3	77	72	0	0	0	0	0	0	0	0	0	0	0	0	0	0	0	0	0	0	0	0	0	0	0	0	0	0	0.000	0.000	0.000	0.000	0.000	0.000	0.000	0.000	0.000	0.000	0.000	0.000	0.000	0.000	283	1076	36	28	28	0.000	0.000	1	35	0	0	2	26	0	0	100	1	
3	5	17	null	EMPTY	12094	9128	100	46	47	6	45	46	5	19	6	0	16	17	5	16	17	3	16	6	0	0	0	0	0	0	0	0	0	0	0	0	0	0	0	0	0	0	0	0	0	0	0	0	0	0	0.000	0.000	0.000	0.000	0.000	0.000	0.000	0.000	0.000	0.000	0.000	0.000	0.000	0.000	283	1076	1	3	3	0.000	0.000	1	0	0	0	2	1	0	0	-75	1	
3	6	17	null	EMPTY	12344	9128	100	45	46	5	46	46	4	16	5	0	17	18	6	16	17	4	10	4	0	0	0	0	0	0	0	0	0	0	0	0	0	0	0	0	0	0	0	0	0	0	0	0	0	0	0.000	0.000	0.000	0.000	0.000	0.000	0.000	0.000	0.000	0.000	0.000	0.000	0.000	0.000	283	1076	0	2	2	0.000	0.000	-1	1	0	0	0	2	0	0	-75	1	
3	7	17	null	EMPTY	12594	9128	100	47	49	13	46	47	5	31	10	0	17	20	12	16	17	6	11	7	0	0	0	0	0	0	0	0	0	0	0	0	0	0	0	0	0	0	0	0	0	0	0	0	0	0	0.000	0.000	0.000	0.000	0.000	0.000	0.000	0.000	0.000	0.000	0.000	0.000	0.000	0.000	283	1076	2	7	7	0.000	0.000	1	1	0	0	3	4	0	0	-75	1	
3	8	17	null	EMPTY	12844	9128	100	46	46	4	46	47	5	14	2	0	17	17	3	17	18	6	4	2	0	0	0	0	0	0	0	0	0	0	0	0	0	0	0	0	0	0	0	0	0	0	0	0	0	0	0.000	0.000	0.000	0.000	0.000	0.000	0.000	0.000	0.000	0.000	0.000	0.000	0.000	0.000	283	1076	0	0	0	0.000	0.000	0	0	0	0	0	0	0	0	-75	1	
3	9	17	null	EMPTY	13094	9128	100	45	46	4	46	46	5	10	4	0	16	16	3	16	17	3	5	1	0	0	0	0	0	0	0	0	0	0	0	0	0	0	0	0	0	0	0	0	0	0	0	0	0	0	0.000	0.000	0.000	0.000	0.000	0.000	0.000	0.000	0.000	0.000	0.000	0.000	0.000	0.000	283	1076	-1	0	0	0.000	0.000	-1	0	0	0	0	0	0	0	-75	1	
3	10	17	null	EMPTY	13344	9128	100	46	46	4	46	46	5	10	2	0	17	17	2	17	18	4	3	0	0	0	0	0	0	0	0	0	0	0	0	0	0	0	0	0	0	0	0	0	0	0	0	0	0	0	0.000	0.000	0.000	0.000	0.000	0.000	0.000	0.000	0.000	0.000	0.000	0.000	0.000	0.000	283	1076	0	0	0	0.000	0.000	0	0	0	0	0	0	0	0	-75	1	
3	11	17	null	EMPTY	13594	9128	100	45	46	5	47	47	5	17	2	0	17	17	2	17	18	5	3	0	0	0	0	0	0	0	0	0	0	0	0	0	0	0	0	0	0	0	0	0	0	0	0	0	0	0	0.000	0.000	0.000	0.000	0.000	0.000	0.000	0.000	0.000	0.000	0.000	0.000	0.000	0.000	283	1076	-2	-1	-1	0.000	0.000	-2	0	0	0	-1	0	0	0	-75	1	
3	12	17	null	EMPTY	13844	9128	100	45	46	4	46	47	5	11	2	0	17	17	2	17	17	3	14	4	0	0	0	0	0	0	0	0	0	0	0	0	0	0	0	0	0	0	0	0	0	0	0	0	0	0	0.000	0.000	0.000	0.000	0.000	0.000	0.000	0.000	0.000	0.000	0.000	0.000	0.000	0.000	283	1076	-1	0	0	0.000	0.000	-1	0	0	0	0	0	0	0	-75	1	
3	13	17	null	EMPTY	14094	9128	100	46	46	4	46	47	9	1	0	0	17	17	2	17	20	21	0	0	0	0	0	0	0	0	0	0	0	0	0	0	0	0	0	0	0	0	0	0	0	0	0	0	0	0	0.000	0.000	0.000	0.000	0.000	0.000	0.000	0.000	0.000	0.000	0.000	0.000	0.000	0.000	283	1076	0	0	0	0.000	0.000	0	0	0	0	0	0	0	0	-75	1	
3	14	17	null	EMPTY	14344	9128	100	47	49	17	46	47	5	21	11	0	18	22	22	18	19	5	16	8	0	0	0	0	0	0	0	0	0	0	0	0	0	0	0	0	0	0	0	0	0	0	0	0	0	0	0.000	0.000	0.000	0.000	0.000	0.000	0.000	0.000	0.000	0.000	0.000	0.000	0.000	0.000	283	1076	1	7	7	0.000	0.000	1	0	0	0	3	4	0	0	-75	1	
3	15	17	null	EMPTY	14594	9128	100	46	46	4	47	48	9	1	0	0	18	20	6	23	25	14	0	0	0	0	0	0	0	0	0	0	0	0	0	0	0	0	0	0	0	0	0	0	0	0	0	0	0	0	0.000	0.000	0.000	0.000	0.000	0.000	0.000	0.000	0.000	0.000	0.000	0.000	0.000	0.000	283	1076	-6	-4	-4	0.000	0.000	-1	-5	0	0	-1	-3	0	0	-75	1	
3	16	17	null	EMPTY	14844	9128	100	47	48	4	46	47	5	20	3	0	23	24	7	21	22	6	24	6	0	0	0	0	0	0	0	0	0	0	0	0	0	0	0	0	0	0	0	0	0	0	0	0	0	0	0.000	0.000	0.000	0.000	0.000	0.000	0.000	0.000	0.000	0.000	0.000	0.000	0.000	0.000	283	1076	3	5	5	0.000	0.000	1	2	0	0	2	3	0	0	-75	1	
3	17	17	null	EMPTY	15094	9128	100	47	48	4	47	47	4	17	3	0	18	19	9	20	22	7	3	2	0	0	0	0	0	0	0	0	0	0	0	0	0	0	0	0	0	0	0	0	0	0	0	0	0	0	0.000	0.000	0.000	0.000	0.000	0.000	0.000	0.000	0.000	0.000	0.000	0.000	0.000	0.000	283	1076	-2	0	0	0.000	0.000	0	-2	0	0	1	-1	0	0	-75	1	
4	1	1	10: A-01   Dye Marker	Dye Marker	15626	5104	100	61	110	85	47	48	13	53	39	0	15649	27053	27869	16	17	14	100	100	0	0	0	0	0	0	0	0	0	0	0	0	0	0	0	0	0	0	0	0	0	0	0	0	0	0	0.000	0.000	0.000	0.000	0.000	0.000	0.000	0.000	0.000	0.000	0.000	0.000	0.000	0.000	283	1076	15647	27100	27100	0.000	0.000	14	15633	0	0	63	27037	0	0	100	1	
4	2	1	01: A-01   EMPTY	EMPTY	15876	5104	100	47	48	5	47	47	5	17	4	0	19	20	5	16	17	8	17	3	0	0	0	0	0	0	0	0	0	0	0	0	0	0	0	0	0	0	0	0	0	0	0	0	0	0	0.000	0.000	0.000	0.000	0.000	0.000	0.000	0.000	0.000	0.000	0.000	0.000	0.000	0.000	283	1076	3	5	5	0.000	0.000	0	3	0	0	1	4	0	0	-75	1	
4	3	1	01: A-04   LM00000002	lmo0002	16126	5104	100	275	231	126	48	49	5	83	78	0	287	235	139	17	18	6	81	79	0	0	0	0	0	0	0	0	0	0	0	0	0	0	0	0	0	0	0	0	0	0	0	0	0	0	0.000	0.000	0.000	0.000	0.000	0.000	0.000	0.000	0.000	0.000	0.000	0.000	0.000	0.000	283	1076	497	401	401	0.000	0.000	227	270	0	0	183	218	0	0	100	1	
4	4	1	01: A-07   LM00000810	lmo0005	16376	5104	100	149	136	52	48	48	5	89	85	0	199	170	80	17	17	3	90	88	0	0	0	0	0	0	0	0	0	0	0	0	0	0	0	0	0	0	0	0	0	0	0	0	0	0	0.000	0.000	0.000	0.000	0.000	0.000	0.000	0.000	0.000	0.000	0.000	0.000	0.000	0.000	283	1076	283	241	241	0.000	0.000	101	182	0	0	88	153	0	0	100	1	
4	5	1	01: A-10   LM00000006	lmo0008	16626	5104	100	173	156	71	48	50	16	80	74	0	100	89	43	17	21	22	78	74	0	0	0	0	0	0	0	0	0	0	0	0	0	0	0	0	0	0	0	0	0	0	0	0	0	0	0.000	0.000	0.000	0.000	0.000	0.000	0.000	0.000	0.000	0.000	0.000	0.000	0.000	0.000	283	1076	208	180	180	0.000	0.000	125	83	0	0	108	72	0	0	100	1	
4	6	1	01: A-13   LM00000008	lmo0011	16876	5104	100	131	119	47	48	49	14	77	74	0	132	112	52	15	18	13	84	80	0	0	0	0	0	0	0	0	0	0	0	0	0	0	0	0	0	0	0	0	0	0	0	0	0	0	0.000	0.000	0.000	0.000	0.000	0.000	0.000	0.000	0.000	0.000	0.000	0.000	0.000	0.000	283	1076	200	168	168	0.000	0.000	83	117	0	0	71	97	0	0	100	1	
4	7	1	01: A-16   LM00000011	lmo0014	17126	5104	100	641	566	280	48	48	5	93	91	0	364	325	158	17	18	6	93	90	0	0	0	0	0	0	0	0	0	0	0	0	0	0	0	0	0	0	0	0	0	0	0	0	0	0	0.000	0.000	0.000	0.000	0.000	0.000	0.000	0.000	0.000	0.000	0.000	0.000	0.000	0.000	283	1076	940	826	826	0.000	0.000	593	347	0	0	518	308	0	0	100	1	
4	8	1	01: A-19   LM00002098	lmo0017	17376	5104	100	51	52	5	47	48	5	41	14	0	85	73	26	17	17	3	93	89	0	0	0	0	0	0	0	0	0	0	0	0	0	0	0	0	0	0	0	0	0	0	0	0	0	0	0.000	0.000	0.000	0.000	0.000	0.000	0.000	0.000	0.000	0.000	0.000	0.000	0.000	0.000	283	1076	72	61	61	0.000	0.000	4	68	0	0	5	56	0	0	100	1	
4	9	1	01: A-22   LM00000813	lmo0020	17626	5104	100	50	51	6	47	49	18	2	0	0	43	39	13	17	22	43	2	0	0	0	0	0	0	0	0	0	0	0	0	0	0	0	0	0	0	0	0	0	0	0	0	0	0	0	0.000	0.000	0.000	0.000	0.000	0.000	0.000	0.000	0.000	0.000	0.000	0.000	0.000	0.000	283	1076	29	26	26	0.000	0.000	3	26	0	0	4	22	0	0	100	1	
4	10	1	01: E-01   LM00002129	lmo0093	17876	5104	100	58	57	9	48	48	5	64	45	0	73	61	26	17	18	4	81	77	0	0	0	0	0	0	0	0	0	0	0	0	0	0	0	0	0	0	0	0	0	0	0	0	0	0	0.000	0.000	0.000	0.000	0.000	0.000	0.000	0.000	0.000	0.000	0.000	0.000	0.000	0.000	283	1076	66	53	53	0.000	0.000	10	56	0	0	9	44	0	0	100	1	
4	11	1	01: E-04   LM00000036	lmo0096	18126	5104	100	861	736	411	48	48	5	94	88	0	721	620	324	17	18	6	88	88	0	0	0	0	0	0	0	0	0	0	0	0	0	0	0	0	0	0	0	0	0	0	0	0	0	0	0.000	0.000	0.000	0.000	0.000	0.000	0.000	0.000	0.000	0.000	0.000	0.000	0.000	0.000	283	1076	1517	1291	1291	0.000	0.000	813	704	0	0	688	603	0	0	100	1	
4	12	1	01: E-07   LM00000039	lmo0099	18376	5104	100	308	262	120	47	48	7	90	86	0	635	529	268	17	18	9	92	89	0	0	0	0	0	0	0	0	0	0	0	0	0	0	0	0	0	0	0	0	0	0	0	0	0	0	0.000	0.000	0.000	0.000	0.000	0.000	0.000	0.000	0.000	0.000	0.000	0.000	0.000	0.000	283	1076	879	727	727	0.000	0.000	261	618	0	0	215	512	0	0	100	1	
4	13	1	01: E-10   LM00000836	lmo0102	18626	5104	100	72	74	17	49	49	5	87	77	0	108	93	38	17	18	8	87	85	0	0	0	0	0	0	0	0	0	0	0	0	0	0	0	0	0	0	0	0	0	0	0	0	0	0	0.000	0.000	0.000	0.000	0.000	0.000	0.000	0.000	0.000	0.000	0.000	0.000	0.000	0.000	283	1076	114	101	101	0.000	0.000	23	91	0	0	25	76	0	0	100	1	
4	14	1	01: E-13   LM00000041	lmo0105	18876	5104	100	60	61	11	48	48	5	72	57	0	92	78	34	18	19	6	84	80	0	0	0	0	0	0	0	0	0	0	0	0	0	0	0	0	0	0	0	0	0	0	0	0	0	0	0.000	0.000	0.000	0.000	0.000	0.000	0.000	0.000	0.000	0.000	0.000	0.000	0.000	0.000	283	1076	86	73	73	0.000	0.000	12	74	0	0	13	60	0	0	100	1	
4	15	1	01: E-16   LM00000838	lmo0108	19126	5104	100	60	61	9	47	49	8	71	37	0	83	75	23	18	21	18	88	83	0	0	0	0	0	0	0	0	0	0	0	0	0	0	0	0	0	0	0	0	0	0	0	0	0	0	0.000	0.000	0.000	0.000	0.000	0.000	0.000	0.000	0.000	0.000	0.000	0.000	0.000	0.000	283	1076	78	71	71	0.000	0.000	13	65	0	0	14	57	0	0	100	1	
4	16	1	01: E-19   LM00002134	lmo0111	19376	5104	100	62	62	8	49	49	5	86	64	0	72	67	19	19	20	5	96	93	0	0	0	0	0	0	0	0	0	0	0	0	0	0	0	0	0	0	0	0	0	0	0	0	0	0	0.000	0.000	0.000	0.000	0.000	0.000	0.000	0.000	0.000	0.000	0.000	0.000	0.000	0.000	283	1076	66	61	61	0.000	0.000	13	53	0	0	13	48	0	0	100	1	
4	17	1	01: E-22   LM00000043	lmo0114	19626	5104	100	66	66	10	49	49	5	87	76	0	97	81	36	20	20	4	83	79	0	0	0	0	0	0	0	0	0	0	0	0	0	0	0	0	0	0	0	0	0	0	0	0	0	0	0.000	0.000	0.000	0.000	0.000	0.000	0.000	0.000	0.000	0.000	0.000	0.000	0.000	0.000	283	1076	94	78	78	0.000	0.000	17	77	0	0	17	61	0	0	100	1	
4	1	2	01: I-01   LM00000063	lmo0189	15626	5354	100	59	160	128	47	49	21	47	45	0	42	203	200	16	19	23	51	49	0	0	0	0	0	0	0	0	0	0	0	0	0	0	0	0	0	0	0	0	0	0	0	0	0	0	0.000	0.000	0.000	0.000	0.000	0.000	0.000	0.000	0.000	0.000	0.000	0.000	0.000	0.000	283	1076	38	300	300	0.000	0.000	12	26	0	0	113	187	0	0	100	1	
4	2	2	01: I-04   LM00000064	lmo0192	15876	5354	100	103	89	35	47	47	5	74	66	0	96	72	45	16	16	5	70	64	0	0	0	0	0	0	0	0	0	0	0	0	0	0	0	0	0	0	0	0	0	0	0	0	0	0	0.000	0.000	0.000	0.000	0.000	0.000	0.000	0.000	0.000	0.000	0.000	0.000	0.000	0.000	283	1076	136	98	98	0.000	0.000	56	80	0	0	42	56	0	0	100	1	
4	3	2	01: I-07   LM00000868	lmo0195	16126	5354	100	161	156	95	47	48	5	80	71	0	120	91	57	16	17	5	73	70	0	0	0	0	0	0	0	0	0	0	0	0	0	0	0	0	0	0	0	0	0	0	0	0	0	0	0.000	0.000	0.000	0.000	0.000	0.000	0.000	0.000	0.000	0.000	0.000	0.000	0.000	0.000	283	1076	218	184	184	0.000	0.000	114	104	0	0	109	75	0	0	100	1	
4	4	2	01: I-10   LM00000870	lmo0198	16376	5354	100	117	102	48	47	49	10	62	59	0	107	78	50	16	19	26	61	59	0	0	0	0	0	0	0	0	0	0	0	0	0	0	0	0	0	0	0	0	0	0	0	0	0	0	0.000	0.000	0.000	0.000	0.000	0.000	0.000	0.000	0.000	0.000	0.000	0.000	0.000	0.000	283	1076	161	117	117	0.000	0.000	70	91	0	0	55	62	0	0	100	1	
4	5	2	01: I-13   LM00002164	lmo0201	16626	5354	100	52	53	6	48	48	5	46	17	0	87	66	36	16	17	3	79	73	0	0	0	0	0	0	0	0	0	0	0	0	0	0	0	0	0	0	0	0	0	0	0	0	0	0	0.000	0.000	0.000	0.000	0.000	0.000	0.000	0.000	0.000	0.000	0.000	0.000	0.000	0.000	283	1076	75	55	55	0.000	0.000	4	71	0	0	5	50	0	0	100	1	
4	6	2	01: I-16   LM00002167	lmo0204	16876	5354	100	53	54	6	47	48	5	55	27	0	92	71	38	16	17	5	75	71	0	0	0	0	0	0	0	0	0	0	0	0	0	0	0	0	0	0	0	0	0	0	0	0	0	0	0.000	0.000	0.000	0.000	0.000	0.000	0.000	0.000	0.000	0.000	0.000	0.000	0.000	0.000	283	1076	82	62	62	0.000	0.000	6	76	0	0	7	55	0	0	100	1	
4	7	2	01: I-19   LM00002170	lmo0207	17126	5354	100	52	52	5	47	47	5	59	20	0	82	65	31	17	17	3	81	74	0	0	0	0	0	0	0	0	0	0	0	0	0	0	0	0	0	0	0	0	0	0	0	0	0	0	0.000	0.000	0.000	0.000	0.000	0.000	0.000	0.000	0.000	0.000	0.000	0.000	0.000	0.000	283	1076	70	53	53	0.000	0.000	5	65	0	0	5	48	0	0	100	1	
4	8	2	01: I-22   LM00000067	lmo0210	17376	5354	100	1616	1211	835	47	48	5	88	81	0	1982	1516	1004	17	18	5	87	80	0	0	0	0	0	0	0	0	0	0	0	0	0	0	0	0	0	0	0	0	0	0	0	0	0	0	0.000	0.000	0.000	0.000	0.000	0.000	0.000	0.000	0.000	0.000	0.000	0.000	0.000	0.000	283	1076	3534	2663	2663	0.000	0.000	1569	1965	0	0	1164	1499	0	0	100	1	
4	9	2	01: M-01   LM00000092	lmo0285	17626	5354	100	99	95	39	48	49	10	69	66	0	127	101	60	17	21	24	68	67	0	0	0	0	0	0	0	0	0	0	0	0	0	0	0	0	0	0	0	0	0	0	0	0	0	0	0.000	0.000	0.000	0.000	0.000	0.000	0.000	0.000	0.000	0.000	0.000	0.000	0.000	0.000	283	1076	161	131	131	0.000	0.000	51	110	0	0	47	84	0	0	100	1	
4	10	2	01: M-04   LM00000906	lmo0288	17876	5354	100	99	90	31	48	49	7	76	71	0	107	87	44	18	20	14	75	71	0	0	0	0	0	0	0	0	0	0	0	0	0	0	0	0	0	0	0	0	0	0	0	0	0	0	0.000	0.000	0.000	0.000	0.000	0.000	0.000	0.000	0.000	0.000	0.000	0.000	0.000	0.000	283	1076	140	111	111	0.000	0.000	51	89	0	0	42	69	0	0	100	1	
4	11	2	01: M-07   LM00000909	lmo0291	18126	5354	100	537	428	258	48	48	5	89	87	0	197	160	90	18	18	4	85	83	0	0	0	0	0	0	0	0	0	0	0	0	0	0	0	0	0	0	0	0	0	0	0	0	0	0	0.000	0.000	0.000	0.000	0.000	0.000	0.000	0.000	0.000	0.000	0.000	0.000	0.000	0.000	283	1076	668	522	522	0.000	0.000	489	179	0	0	380	142	0	0	100	1	
4	12	2	01: M-10   LM00000094	lmo0294	18376	5354	100	56	57	8	47	48	5	71	42	0	76	62	29	18	19	4	78	73	0	0	0	0	0	0	0	0	0	0	0	0	0	0	0	0	0	0	0	0	0	0	0	0	0	0	0.000	0.000	0.000	0.000	0.000	0.000	0.000	0.000	0.000	0.000	0.000	0.000	0.000	0.000	283	1076	67	54	54	0.000	0.000	9	58	0	0	10	44	0	0	100	1	
4	13	2	01: M-13   LM00000097	lmo0297	18626	5354	100	54	55	7	48	49	5	54	26	0	84	69	29	19	19	6	82	76	0	0	0	0	0	0	0	0	0	0	0	0	0	0	0	0	0	0	0	0	0	0	0	0	0	0	0.000	0.000	0.000	0.000	0.000	0.000	0.000	0.000	0.000	0.000	0.000	0.000	0.000	0.000	283	1076	71	57	57	0.000	0.000	6	65	0	0	7	50	0	0	100	1	
4	14	2	01: M-16   LM00000100	lmo0300	18876	5354	100	54	54	6	49	49	5	47	17	0	92	77	30	20	20	5	86	83	0	0	0	0	0	0	0	0	0	0	0	0	0	0	0	0	0	0	0	0	0	0	0	0	0	0	0.000	0.000	0.000	0.000	0.000	0.000	0.000	0.000	0.000	0.000	0.000	0.000	0.000	0.000	283	1076	77	62	62	0.000	0.000	5	72	0	0	5	57	0	0	100	1	
4	15	2	01: M-19   LM00002187	lmo0303	19126	5354	100	120	110	40	49	49	5	86	81	0	110	94	42	19	20	3	92	85	0	0	0	0	0	0	0	0	0	0	0	0	0	0	0	0	0	0	0	0	0	0	0	0	0	0	0.000	0.000	0.000	0.000	0.000	0.000	0.000	0.000	0.000	0.000	0.000	0.000	0.000	0.000	283	1076	162	136	136	0.000	0.000	71	91	0	0	61	75	0	0	100	1	
4	16	2	01: M-22   LM00000103	lmo0306	19376	5354	100	54	54	5	49	49	5	53	15	0	87	72	30	20	20	4	86	80	0	0	0	0	0	0	0	0	0	0	0	0	0	0	0	0	0	0	0	0	0	0	0	0	0	0	0.000	0.000	0.000	0.000	0.000	0.000	0.000	0.000	0.000	0.000	0.000	0.000	0.000	0.000	283	1076	72	57	57	0.000	0.000	5	67	0	0	5	52	0	0	100	1	
4	17	2	02: A-01   EMPTY	EMPTY	19626	5354	100	48	48	4	48	48	5	12	2	0	20	21	4	19	20	4	29	10	0	0	0	0	0	0	0	0	0	0	0	0	0	0	0	0	0	0	0	0	0	0	0	0	0	0	0.000	0.000	0.000	0.000	0.000	0.000	0.000	0.000	0.000	0.000	0.000	0.000	0.000	0.000	283	1076	1	2	2	0.000	0.000	0	1	0	0	0	2	0	0	-75	1	
4	1	3	02: A-04   LM00000140	lmo0382	15626	5604	100	49	49	5	47	47	5	24	4	0	63	54	20	15	16	3	84	83	0	0	0	0	0	0	0	0	0	0	0	0	0	0	0	0	0	0	0	0	0	0	0	0	0	0	0.000	0.000	0.000	0.000	0.000	0.000	0.000	0.000	0.000	0.000	0.000	0.000	0.000	0.000	283	1076	50	41	41	0.000	0.000	2	48	0	0	2	39	0	0	100	1	
4	2	3	02: A-07   LM00000935	lmo0385	15876	5604	100	61	61	11	47	48	6	78	61	0	71	60	26	16	17	9	79	73	0	0	0	0	0	0	0	0	0	0	0	0	0	0	0	0	0	0	0	0	0	0	0	0	0	0	0.000	0.000	0.000	0.000	0.000	0.000	0.000	0.000	0.000	0.000	0.000	0.000	0.000	0.000	283	1076	69	58	58	0.000	0.000	14	55	0	0	14	44	0	0	100	1	
4	3	3	02: A-10   LM00000938	lmo0388	16126	5604	100	130	116	40	47	48	6	91	83	0	74	65	27	16	17	4	90	84	0	0	0	0	0	0	0	0	0	0	0	0	0	0	0	0	0	0	0	0	0	0	0	0	0	0	0.000	0.000	0.000	0.000	0.000	0.000	0.000	0.000	0.000	0.000	0.000	0.000	0.000	0.000	283	1076	141	118	118	0.000	0.000	83	58	0	0	69	49	0	0	100	1	
4	4	3	02: A-13   LM00000940	lmo0391	16376	5604	100	338	282	134	47	48	4	93	90	0	315	263	129	16	17	4	93	90	0	0	0	0	0	0	0	0	0	0	0	0	0	0	0	0	0	0	0	0	0	0	0	0	0	0	0.000	0.000	0.000	0.000	0.000	0.000	0.000	0.000	0.000	0.000	0.000	0.000	0.000	0.000	283	1076	590	482	482	0.000	0.000	291	299	0	0	235	247	0	0	100	1	
4	5	3	02: A-16   LM00000941	lmo0394	16626	5604	100	54	54	6	47	48	5	57	23	0	65	54	24	16	17	5	83	74	0	0	0	0	0	0	0	0	0	0	0	0	0	0	0	0	0	0	0	0	0	0	0	0	0	0	0.000	0.000	0.000	0.000	0.000	0.000	0.000	0.000	0.000	0.000	0.000	0.000	0.000	0.000	283	1076	56	45	45	0.000	0.000	7	49	0	0	7	38	0	0	100	1	
4	6	3	02: A-19   LM00000942	lmo0397	16876	5604	100	211	190	66	47	48	9	90	87	0	126	116	55	16	19	17	90	86	0	0	0	0	0	0	0	0	0	0	0	0	0	0	0	0	0	0	0	0	0	0	0	0	0	0	0.000	0.000	0.000	0.000	0.000	0.000	0.000	0.000	0.000	0.000	0.000	0.000	0.000	0.000	283	1076	274	243	243	0.000	0.000	164	110	0	0	143	100	0	0	100	1	
4	7	3	02: A-22   LM00000945	lmo0400	17126	5604	100	69	68	12	46	48	12	80	46	0	203	175	74	17	20	22	88	85	0	0	0	0	0	0	0	0	0	0	0	0	0	0	0	0	0	0	0	0	0	0	0	0	0	0	0.000	0.000	0.000	0.000	0.000	0.000	0.000	0.000	0.000	0.000	0.000	0.000	0.000	0.000	283	1076	209	180	180	0.000	0.000	23	186	0	0	22	158	0	0	100	1	
4	8	3	02: E-01   LM00003005	lmo0473	17376	5604	100	52	52	6	48	50	21	1	0	0	83	75	21	17	20	26	88	78	0	0	0	0	0	0	0	0	0	0	0	0	0	0	0	0	0	0	0	0	0	0	0	0	0	0	0.000	0.000	0.000	0.000	0.000	0.000	0.000	0.000	0.000	0.000	0.000	0.000	0.000	0.000	283	1076	70	62	62	0.000	0.000	4	66	0	0	4	58	0	0	100	1	
4	9	3	02: E-04   LM00002245	lmo0476	17626	5604	100	52	52	5	48	49	10	14	2	0	68	60	18	18	20	13	84	81	0	0	0	0	0	0	0	0	0	0	0	0	0	0	0	0	0	0	0	0	0	0	0	0	0	0	0.000	0.000	0.000	0.000	0.000	0.000	0.000	0.000	0.000	0.000	0.000	0.000	0.000	0.000	283	1076	54	46	46	0.000	0.000	4	50	0	0	4	42	0	0	100	1	
4	10	3	02: E-07   LM00000963	lmo0479	17876	5604	100	59	59	8	48	52	27	3	0	0	95	87	28	19	30	80	40	0	0	0	0	0	0	0	0	0	0	0	0	0	0	0	0	0	0	0	0	0	0	0	0	0	0	0	0.000	0.000	0.000	0.000	0.000	0.000	0.000	0.000	0.000	0.000	0.000	0.000	0.000	0.000	283	1076	87	79	79	0.000	0.000	11	76	0	0	11	68	0	0	100	1	
4	11	3	02: E-10   LM00000163	lmo0482	18126	5604	100	164	160	57	49	51	18	91	85	0	150	134	54	19	27	59	81	60	0	0	0	0	0	0	0	0	0	0	0	0	0	0	0	0	0	0	0	0	0	0	0	0	0	0	0.000	0.000	0.000	0.000	0.000	0.000	0.000	0.000	0.000	0.000	0.000	0.000	0.000	0.000	283	1076	246	226	226	0.000	0.000	115	131	0	0	111	115	0	0	100	1	
4	12	3	02: E-13   LM00000166	lmo0485	18376	5604	100	85	85	17	48	49	5	96	93	0	85	80	22	20	21	9	92	91	0	0	0	0	0	0	0	0	0	0	0	0	0	0	0	0	0	0	0	0	0	0	0	0	0	0	0.000	0.000	0.000	0.000	0.000	0.000	0.000	0.000	0.000	0.000	0.000	0.000	0.000	0.000	283	1076	102	97	97	0.000	0.000	37	65	0	0	37	60	0	0	100	1	
4	13	3	02: E-16   LM00000167	lmo0488	18626	5604	100	109	104	31	49	49	5	88	84	0	107	91	38	19	20	4	91	85	0	0	0	0	0	0	0	0	0	0	0	0	0	0	0	0	0	0	0	0	0	0	0	0	0	0	0.000	0.000	0.000	0.000	0.000	0.000	0.000	0.000	0.000	0.000	0.000	0.000	0.000	0.000	283	1076	148	127	127	0.000	0.000	60	88	0	0	55	72	0	0	100	1	
4	14	3	02: E-19   LM00000169	lmo0491	18876	5604	100	82	80	15	48	49	5	93	89	0	79	75	24	19	20	5	95	89	0	0	0	0	0	0	0	0	0	0	0	0	0	0	0	0	0	0	0	0	0	0	0	0	0	0	0.000	0.000	0.000	0.000	0.000	0.000	0.000	0.000	0.000	0.000	0.000	0.000	0.000	0.000	283	1076	94	88	88	0.000	0.000	34	60	0	0	32	56	0	0	100	1	
4	15	3	02: E-22   LM00000170	lmo0494	19126	5604	100	79	78	15	47	48	4	93	92	0	85	76	27	18	19	3	96	93	0	0	0	0	0	0	0	0	0	0	0	0	0	0	0	0	0	0	0	0	0	0	0	0	0	0	0.000	0.000	0.000	0.000	0.000	0.000	0.000	0.000	0.000	0.000	0.000	0.000	0.000	0.000	283	1076	99	89	89	0.000	0.000	32	67	0	0	31	58	0	0	100	1	
4	16	3	02: I-01   LM00001002	lmo0569	19376	5604	100	68	68	12	48	49	5	87	80	0	88	74	30	18	19	4	86	81	0	0	0	0	0	0	0	0	0	0	0	0	0	0	0	0	0	0	0	0	0	0	0	0	0	0	0.000	0.000	0.000	0.000	0.000	0.000	0.000	0.000	0.000	0.000	0.000	0.000	0.000	0.000	283	1076	90	76	76	0.000	0.000	20	70	0	0	20	56	0	0	100	1	
4	17	3	02: I-04   LM00001004	lmo0572	19626	5604	100	65	66	13	48	49	5	83	72	0	76	69	37	18	19	3	87	83	0	0	0	0	0	0	0	0	0	0	0	0	0	0	0	0	0	0	0	0	0	0	0	0	0	0	0.000	0.000	0.000	0.000	0.000	0.000	0.000	0.000	0.000	0.000	0.000	0.000	0.000	0.000	283	1076	75	69	69	0.000	0.000	17	58	0	0	18	51	0	0	100	1	
4	1	4	02: I-07   LM00000194	lmo0575	15626	5854	100	171	150	72	47	48	6	87	77	0	107	87	45	16	17	8	80	76	0	0	0	0	0	0	0	0	0	0	0	0	0	0	0	0	0	0	0	0	0	0	0	0	0	0	0.000	0.000	0.000	0.000	0.000	0.000	0.000	0.000	0.000	0.000	0.000	0.000	0.000	0.000	283	1076	215	174	174	0.000	0.000	124	91	0	0	103	71	0	0	100	1	
4	2	4	02: I-10   LM00000197	lmo0578	15876	5854	100	66	66	16	46	47	5	77	63	0	70	57	27	16	17	5	78	72	0	0	0	0	0	0	0	0	0	0	0	0	0	0	0	0	0	0	0	0	0	0	0	0	0	0	0.000	0.000	0.000	0.000	0.000	0.000	0.000	0.000	0.000	0.000	0.000	0.000	0.000	0.000	283	1076	74	61	61	0.000	0.000	20	54	0	0	20	41	0	0	100	1	
4	3	4	02: I-13   LM00001006	lmo0581	16126	5854	100	97	92	32	47	48	5	80	75	0	135	116	62	16	16	3	89	85	0	0	0	0	0	0	0	0	0	0	0	0	0	0	0	0	0	0	0	0	0	0	0	0	0	0	0.000	0.000	0.000	0.000	0.000	0.000	0.000	0.000	0.000	0.000	0.000	0.000	0.000	0.000	283	1076	169	145	145	0.000	0.000	50	119	0	0	45	100	0	0	100	1	
4	4	4	02: I-16   LM00001009	lmo0584	16376	5854	100	250	213	101	46	47	5	90	84	0	126	108	50	16	17	3	92	88	0	0	0	0	0	0	0	0	0	0	0	0	0	0	0	0	0	0	0	0	0	0	0	0	0	0	0.000	0.000	0.000	0.000	0.000	0.000	0.000	0.000	0.000	0.000	0.000	0.000	0.000	0.000	283	1076	314	259	259	0.000	0.000	204	110	0	0	167	92	0	0	100	1	
4	5	4	02: I-19   LM00001011	lmo0587	16626	5854	100	56	57	7	46	47	8	60	22	0	81	74	21	16	19	22	89	84	0	0	0	0	0	0	0	0	0	0	0	0	0	0	0	0	0	0	0	0	0	0	0	0	0	0	0.000	0.000	0.000	0.000	0.000	0.000	0.000	0.000	0.000	0.000	0.000	0.000	0.000	0.000	283	1076	75	69	69	0.000	0.000	10	65	0	0	11	58	0	0	100	1	
4	6	4	02: I-22   LM00001014	lmo0590	16876	5854	100	345	319	148	46	46	5	98	95	0	81	85	52	17	17	3	96	92	0	0	0	0	0	0	0	0	0	0	0	0	0	0	0	0	0	0	0	0	0	0	0	0	0	0	0.000	0.000	0.000	0.000	0.000	0.000	0.000	0.000	0.000	0.000	0.000	0.000	0.000	0.000	283	1076	363	341	341	0.000	0.000	299	64	0	0	273	68	0	0	100	1	
4	7	4	02: M-01   LM00001043	lmo0665	17126	5854	100	486	437	256	46	48	11	86	81	0	153	131	66	17	20	25	77	76	0	0	0	0	0	0	0	0	0	0	0	0	0	0	0	0	0	0	0	0	0	0	0	0	0	0	0.000	0.000	0.000	0.000	0.000	0.000	0.000	0.000	0.000	0.000	0.000	0.000	0.000	0.000	283	1076	576	505	505	0.000	0.000	440	136	0	0	391	114	0	0	100	1	
4	8	4	02: M-04   LM00000217	lmo0668	17376	5854	100	214	195	84	48	49	12	88	83	0	155	138	61	18	20	10	87	86	0	0	0	0	0	0	0	0	0	0	0	0	0	0	0	0	0	0	0	0	0	0	0	0	0	0	0.000	0.000	0.000	0.000	0.000	0.000	0.000	0.000	0.000	0.000	0.000	0.000	0.000	0.000	283	1076	303	267	267	0.000	0.000	166	137	0	0	147	120	0	0	100	1	
4	9	4	02: M-07   LM00000219	lmo0671	17626	5854	100	71	72	11	49	51	24	39	1	0	82	77	19	20	28	72	13	0	0	0	0	0	0	0	0	0	0	0	0	0	0	0	0	0	0	0	0	0	0	0	0	0	0	0	0.000	0.000	0.000	0.000	0.000	0.000	0.000	0.000	0.000	0.000	0.000	0.000	0.000	0.000	283	1076	84	80	80	0.000	0.000	22	62	0	0	23	57	0	0	100	1	
4	10	4	02: M-10   LM00000220	lmo0674	17876	5854	100	264	238	96	49	51	21	90	84	0	140	128	49	20	26	60	83	50	0	0	0	0	0	0	0	0	0	0	0	0	0	0	0	0	0	0	0	0	0	0	0	0	0	0	0.000	0.000	0.000	0.000	0.000	0.000	0.000	0.000	0.000	0.000	0.000	0.000	0.000	0.000	283	1076	335	297	297	0.000	0.000	215	120	0	0	189	108	0	0	100	1	
4	11	4	02: M-13   LM00001048	lmo0677	18126	5854	100	74	72	14	48	49	7	85	73	0	92	83	30	19	20	11	89	83	0	0	0	0	0	0	0	0	0	0	0	0	0	0	0	0	0	0	0	0	0	0	0	0	0	0	0.000	0.000	0.000	0.000	0.000	0.000	0.000	0.000	0.000	0.000	0.000	0.000	0.000	0.000	283	1076	99	88	88	0.000	0.000	26	73	0	0	24	64	0	0	100	1	
4	12	4	02: M-16   LM00000222	lmo0680	18376	5854	100	58	59	7	47	47	4	87	62	0	70	60	25	19	19	3	83	80	0	0	0	0	0	0	0	0	0	0	0	0	0	0	0	0	0	0	0	0	0	0	0	0	0	0	0.000	0.000	0.000	0.000	0.000	0.000	0.000	0.000	0.000	0.000	0.000	0.000	0.000	0.000	283	1076	62	53	53	0.000	0.000	11	51	0	0	12	41	0	0	100	1	
4	13	4	02: M-19   LM00001051	lmo0683	18626	5854	100	79	78	16	47	47	4	90	88	0	104	92	35	17	18	3	95	93	0	0	0	0	0	0	0	0	0	0	0	0	0	0	0	0	0	0	0	0	0	0	0	0	0	0	0.000	0.000	0.000	0.000	0.000	0.000	0.000	0.000	0.000	0.000	0.000	0.000	0.000	0.000	283	1076	119	106	106	0.000	0.000	32	87	0	0	31	75	0	0	100	1	
4	14	4	02: M-22   LM00000225	lmo0686	18876	5854	100	254	227	98	47	47	5	91	87	0	403	343	177	17	17	2	96	90	0	0	0	0	0	0	0	0	0	0	0	0	0	0	0	0	0	0	0	0	0	0	0	0	0	0	0.000	0.000	0.000	0.000	0.000	0.000	0.000	0.000	0.000	0.000	0.000	0.000	0.000	0.000	283	1076	593	506	506	0.000	0.000	207	386	0	0	180	326	0	0	100	1	
4	15	4	03: A-01   EMPTY	EMPTY	19126	5854	100	48	48	4	46	46	4	27	7	0	18	19	4	17	17	2	36	23	0	0	0	0	0	0	0	0	0	0	0	0	0	0	0	0	0	0	0	0	0	0	0	0	0	0	0.000	0.000	0.000	0.000	0.000	0.000	0.000	0.000	0.000	0.000	0.000	0.000	0.000	0.000	283	1076	3	4	4	0.000	0.000	2	1	0	0	2	2	0	0	-75	1	
4	16	4	03: A-04   LM00001084	lmo0762	19376	5854	100	124	117	43	47	47	4	87	83	0	86	79	34	17	18	2	89	87	0	0	0	0	0	0	0	0	0	0	0	0	0	0	0	0	0	0	0	0	0	0	0	0	0	0	0.000	0.000	0.000	0.000	0.000	0.000	0.000	0.000	0.000	0.000	0.000	0.000	0.000	0.000	283	1076	146	132	132	0.000	0.000	77	69	0	0	70	62	0	0	100	1	
4	17	4	03: A-07   LM00000248	lmo0765	19626	5854	100	51	52	5	47	47	5	45	19	0	68	59	21	18	18	4	89	85	0	0	0	0	0	0	0	0	0	0	0	0	0	0	0	0	0	0	0	0	0	0	0	0	0	0	0.000	0.000	0.000	0.000	0.000	0.000	0.000	0.000	0.000	0.000	0.000	0.000	0.000	0.000	283	1076	54	46	46	0.000	0.000	4	50	0	0	5	41	0	0	100	1	
4	1	5	03: A-10   LM00000251	lmo0768	15626	6104	100	52	56	19	46	47	6	60	23	0	70	64	44	16	17	5	80	78	0	0	0	0	0	0	0	0	0	0	0	0	0	0	0	0	0	0	0	0	0	0	0	0	0	0	0.000	0.000	0.000	0.000	0.000	0.000	0.000	0.000	0.000	0.000	0.000	0.000	0.000	0.000	283	1076	60	58	58	0.000	0.000	6	54	0	0	10	48	0	0	100	1	
4	2	5	03: A-13   LM00002319	lmo0771	15876	6104	100	121	118	40	47	47	5	88	86	0	105	92	37	16	17	8	88	86	0	0	0	0	0	0	0	0	0	0	0	0	0	0	0	0	0	0	0	0	0	0	0	0	0	0	0.000	0.000	0.000	0.000	0.000	0.000	0.000	0.000	0.000	0.000	0.000	0.000	0.000	0.000	283	1076	163	147	147	0.000	0.000	74	89	0	0	71	76	0	0	100	1	
4	3	5	03: A-16   LM00001091	lmo0774	16126	6104	100	164	163	56	47	49	12	95	92	0	122	120	40	16	18	11	97	95	0	0	0	0	0	0	0	0	0	0	0	0	0	0	0	0	0	0	0	0	0	0	0	0	0	0	0.000	0.000	0.000	0.000	0.000	0.000	0.000	0.000	0.000	0.000	0.000	0.000	0.000	0.000	283	1076	223	220	220	0.000	0.000	117	106	0	0	116	104	0	0	100	1	
4	4	5	03: A-19   LM00000252	lmo0777	16376	6104	100	132	126	41	46	47	6	93	87	0	111	101	37	17	18	12	92	87	0	0	0	0	0	0	0	0	0	0	0	0	0	0	0	0	0	0	0	0	0	0	0	0	0	0	0.000	0.000	0.000	0.000	0.000	0.000	0.000	0.000	0.000	0.000	0.000	0.000	0.000	0.000	283	1076	180	164	164	0.000	0.000	86	94	0	0	80	84	0	0	100	1	
4	5	5	03: A-22   LM00002322	lmo0780	16626	6104	100	53	54	8	46	47	8	40	9	0	80	77	19	17	19	14	96	90	0	0	0	0	0	0	0	0	0	0	0	0	0	0	0	0	0	0	0	0	0	0	0	0	0	0	0.000	0.000	0.000	0.000	0.000	0.000	0.000	0.000	0.000	0.000	0.000	0.000	0.000	0.000	283	1076	70	68	68	0.000	0.000	7	63	0	0	8	60	0	0	100	1	
4	6	5	03: E-01   LM00002341	lmo0853	16876	6104	100	75	75	18	49	54	34	32	2	0	76	67	24	19	33	101	0	0	0	0	0	0	0	0	0	0	0	0	0	0	0	0	0	0	0	0	0	0	0	0	0	0	0	0	0.000	0.000	0.000	0.000	0.000	0.000	0.000	0.000	0.000	0.000	0.000	0.000	0.000	0.000	283	1076	83	74	74	0.000	0.000	26	57	0	0	26	48	0	0	100	1	
4	7	5	03: E-04   LM00001128	lmo0856	17126	6104	100	138	150	76	48	49	5	93	93	0	176	199	172	19	20	5	97	96	0	0	0	0	0	0	0	0	0	0	0	0	0	0	0	0	0	0	0	0	0	0	0	0	0	0	0.000	0.000	0.000	0.000	0.000	0.000	0.000	0.000	0.000	0.000	0.000	0.000	0.000	0.000	283	1076	247	282	282	0.000	0.000	90	157	0	0	102	180	0	0	100	1	
4	8	5	03: E-07   LM00000271	lmo0859	17376	6104	100	58	59	8	48	49	6	70	37	0	62	59	11	19	20	10	96	92	0	0	0	0	0	0	0	0	0	0	0	0	0	0	0	0	0	0	0	0	0	0	0	0	0	0	0.000	0.000	0.000	0.000	0.000	0.000	0.000	0.000	0.000	0.000	0.000	0.000	0.000	0.000	283	1076	53	51	51	0.000	0.000	10	43	0	0	11	40	0	0	100	1	
4	9	5	03: E-10   LM00001132	lmo0862	17626	6104	100	52	55	15	49	49	6	28	8	0	74	72	23	19	21	11	95	92	0	0	0	0	0	0	0	0	0	0	0	0	0	0	0	0	0	0	0	0	0	0	0	0	0	0	0.000	0.000	0.000	0.000	0.000	0.000	0.000	0.000	0.000	0.000	0.000	0.000	0.000	0.000	283	1076	58	59	59	0.000	0.000	3	55	0	0	6	53	0	0	100	1	
4	10	5	03: E-13   LM00001134	lmo0865	17876	6104	100	60	60	9	48	49	6	77	50	0	78	70	23	19	21	9	89	86	0	0	0	0	0	0	0	0	0	0	0	0	0	0	0	0	0	0	0	0	0	0	0	0	0	0	0.000	0.000	0.000	0.000	0.000	0.000	0.000	0.000	0.000	0.000	0.000	0.000	0.000	0.000	283	1076	71	63	63	0.000	0.000	12	59	0	0	12	51	0	0	100	1	
4	11	5	03: E-16   LM00001135	lmo0868	18126	6104	100	70	67	13	47	48	5	81	73	0	70	59	23	18	19	6	82	77	0	0	0	0	0	0	0	0	0	0	0	0	0	0	0	0	0	0	0	0	0	0	0	0	0	0	0.000	0.000	0.000	0.000	0.000	0.000	0.000	0.000	0.000	0.000	0.000	0.000	0.000	0.000	283	1076	75	61	61	0.000	0.000	23	52	0	0	20	41	0	0	100	1	
4	12	5	03: E-19   LM00000275	lmo0871	18376	6104	100	116	110	31	47	47	5	93	88	0	102	91	36	17	18	4	92	87	0	0	0	0	0	0	0	0	0	0	0	0	0	0	0	0	0	0	0	0	0	0	0	0	0	0	0.000	0.000	0.000	0.000	0.000	0.000	0.000	0.000	0.000	0.000	0.000	0.000	0.000	0.000	283	1076	154	137	137	0.000	0.000	69	85	0	0	63	74	0	0	100	1	
4	13	5	03: E-22   LM00002344	lmo0874	18626	6104	100	51	52	4	47	47	4	50	20	0	70	66	15	17	17	2	99	98	0	0	0	0	0	0	0	0	0	0	0	0	0	0	0	0	0	0	0	0	0	0	0	0	0	0	0.000	0.000	0.000	0.000	0.000	0.000	0.000	0.000	0.000	0.000	0.000	0.000	0.000	0.000	283	1076	57	54	54	0.000	0.000	4	53	0	0	5	49	0	0	100	1	
4	14	5	03: I-01   LM00002365	lmo0949	18876	6104	100	74	74	18	47	47	4	88	81	0	75	66	26	17	18	2	89	84	0	0	0	0	0	0	0	0	0	0	0	0	0	0	0	0	0	0	0	0	0	0	0	0	0	0	0.000	0.000	0.000	0.000	0.000	0.000	0.000	0.000	0.000	0.000	0.000	0.000	0.000	0.000	283	1076	85	76	76	0.000	0.000	27	58	0	0	27	49	0	0	100	1	
4	15	5	03: I-04   LM00002367	lmo0952	19126	6104	100	51	51	5	46	47	4	54	23	0	60	53	19	17	17	2	89	84	0	0	0	0	0	0	0	0	0	0	0	0	0	0	0	0	0	0	0	0	0	0	0	0	0	0	0.000	0.000	0.000	0.000	0.000	0.000	0.000	0.000	0.000	0.000	0.000	0.000	0.000	0.000	283	1076	48	41	41	0.000	0.000	5	43	0	0	5	36	0	0	100	1	
4	16	5	03: I-07   LM00000294	lmo0955	19376	6104	100	353	312	136	47	47	4	96	91	0	204	180	100	17	17	2	93	89	0	0	0	0	0	0	0	0	0	0	0	0	0	0	0	0	0	0	0	0	0	0	0	0	0	0	0.000	0.000	0.000	0.000	0.000	0.000	0.000	0.000	0.000	0.000	0.000	0.000	0.000	0.000	283	1076	493	428	428	0.000	0.000	306	187	0	0	265	163	0	0	100	1	
4	17	5	03: I-10   LM00000296	lmo0958	19626	6104	100	438	386	151	46	47	5	96	95	0	204	181	73	18	18	3	94	93	0	0	0	0	0	0	0	0	0	0	0	0	0	0	0	0	0	0	0	0	0	0	0	0	0	0	0.000	0.000	0.000	0.000	0.000	0.000	0.000	0.000	0.000	0.000	0.000	0.000	0.000	0.000	283	1076	578	503	503	0.000	0.000	392	186	0	0	340	163	0	0	100	1	
4	1	6	03: I-13   LM00001178	lmo0961	15626	6354	100	101	100	33	47	48	8	89	82	0	171	147	67	16	17	9	88	86	0	0	0	0	0	0	0	0	0	0	0	0	0	0	0	0	0	0	0	0	0	0	0	0	0	0	0.000	0.000	0.000	0.000	0.000	0.000	0.000	0.000	0.000	0.000	0.000	0.000	0.000	0.000	283	1076	209	184	184	0.000	0.000	54	155	0	0	53	131	0	0	100	1	
4	2	6	03: I-16   LM00000297	lmo0964	15876	6354	100	239	219	93	47	47	5	91	88	0	209	200	296	16	17	5	92	89	0	0	0	0	0	0	0	0	0	0	0	0	0	0	0	0	0	0	0	0	0	0	0	0	0	0	0.000	0.000	0.000	0.000	0.000	0.000	0.000	0.000	0.000	0.000	0.000	0.000	0.000	0.000	283	1076	385	356	356	0.000	0.000	192	193	0	0	172	184	0	0	100	1	
4	3	6	03: I-19   LM00000298	lmo0967	16126	6354	100	74	72	13	48	48	5	90	82	0	71	66	18	17	18	5	94	92	0	0	0	0	0	0	0	0	0	0	0	0	0	0	0	0	0	0	0	0	0	0	0	0	0	0	0.000	0.000	0.000	0.000	0.000	0.000	0.000	0.000	0.000	0.000	0.000	0.000	0.000	0.000	283	1076	80	73	73	0.000	0.000	26	54	0	0	24	49	0	0	100	1	
4	4	6	03: I-22   LM00001182	lmo0970	16376	6354	100	139	135	39	48	49	11	95	88	0	120	116	40	18	21	27	89	87	0	0	0	0	0	0	0	0	0	0	0	0	0	0	0	0	0	0	0	0	0	0	0	0	0	0	0.000	0.000	0.000	0.000	0.000	0.000	0.000	0.000	0.000	0.000	0.000	0.000	0.000	0.000	283	1076	193	185	185	0.000	0.000	91	102	0	0	87	98	0	0	100	1	
4	5	6	03: M-01   LM00002395	lmo1045	16626	6354	100	107	107	29	49	49	6	95	89	0	99	93	32	19	20	5	94	92	0	0	0	0	0	0	0	0	0	0	0	0	0	0	0	0	0	0	0	0	0	0	0	0	0	0	0.000	0.000	0.000	0.000	0.000	0.000	0.000	0.000	0.000	0.000	0.000	0.000	0.000	0.000	283	1076	138	132	132	0.000	0.000	58	80	0	0	58	74	0	0	100	1	
4	6	6	03: M-04   LM00002396	lmo1048	16876	6354	100	65	66	8	49	50	5	92	80	0	93	89	23	19	20	4	99	99	0	0	0	0	0	0	0	0	0	0	0	0	0	0	0	0	0	0	0	0	0	0	0	0	0	0	0.000	0.000	0.000	0.000	0.000	0.000	0.000	0.000	0.000	0.000	0.000	0.000	0.000	0.000	283	1076	90	87	87	0.000	0.000	16	74	0	0	17	70	0	0	100	1	
4	7	6	03: M-07   LM00001222	lmo1051	17126	6354	100	87	79	23	48	49	6	74	69	0	86	70	34	20	21	8	72	69	0	0	0	0	0	0	0	0	0	0	0	0	0	0	0	0	0	0	0	0	0	0	0	0	0	0	0.000	0.000	0.000	0.000	0.000	0.000	0.000	0.000	0.000	0.000	0.000	0.000	0.000	0.000	283	1076	105	81	81	0.000	0.000	39	66	0	0	31	50	0	0	100	1	
4	8	6	03: M-10   LM00000316	lmo1054	17376	6354	100	1284	1082	543	49	50	12	98	96	0	906	790	389	19	21	19	93	91	0	0	0	0	0	0	0	0	0	0	0	0	0	0	0	0	0	0	0	0	0	0	0	0	0	0	0.000	0.000	0.000	0.000	0.000	0.000	0.000	0.000	0.000	0.000	0.000	0.000	0.000	0.000	283	1076	2122	1804	1804	0.000	0.000	1235	887	0	0	1033	771	0	0	100	1	
4	9	6	03: M-13   LM00001224	lmo1057	17626	6354	100	170	160	49	48	49	6	99	97	0	210	187	71	18	19	4	99	98	0	0	0	0	0	0	0	0	0	0	0	0	0	0	0	0	0	0	0	0	0	0	0	0	0	0	0.000	0.000	0.000	0.000	0.000	0.000	0.000	0.000	0.000	0.000	0.000	0.000	0.000	0.000	283	1076	314	281	281	0.000	0.000	122	192	0	0	112	169	0	0	100	1	
4	10	6	03: M-16   LM00002398	lmo1060	17876	6354	100	56	57	8	47	48	5	73	40	0	79	70	23	18	18	3	93	90	0	0	0	0	0	0	0	0	0	0	0	0	0	0	0	0	0	0	0	0	0	0	0	0	0	0	0.000	0.000	0.000	0.000	0.000	0.000	0.000	0.000	0.000	0.000	0.000	0.000	0.000	0.000	283	1076	70	62	62	0.000	0.000	9	61	0	0	10	52	0	0	100	1	
4	11	6	03: M-19   LM00002401	lmo1063	18126	6354	100	51	51	5	47	47	5	39	10	0	66	62	16	18	18	3	94	94	0	0	0	0	0	0	0	0	0	0	0	0	0	0	0	0	0	0	0	0	0	0	0	0	0	0	0.000	0.000	0.000	0.000	0.000	0.000	0.000	0.000	0.000	0.000	0.000	0.000	0.000	0.000	283	1076	52	48	48	0.000	0.000	4	48	0	0	4	44	0	0	100	1	
4	12	6	03: M-22   LM00002402	lmo1066	18376	6354	100	127	122	35	47	48	5	97	94	0	101	92	33	18	18	3	96	93	0	0	0	0	0	0	0	0	0	0	0	0	0	0	0	0	0	0	0	0	0	0	0	0	0	0	0.000	0.000	0.000	0.000	0.000	0.000	0.000	0.000	0.000	0.000	0.000	0.000	0.000	0.000	283	1076	163	149	149	0.000	0.000	80	83	0	0	75	74	0	0	100	1	
4	13	6	04: A-01   EMPTY	EMPTY	18626	6354	100	49	48	4	48	48	5	13	2	0	17	18	4	17	17	2	29	19	0	0	0	0	0	0	0	0	0	0	0	0	0	0	0	0	0	0	0	0	0	0	0	0	0	0	0.000	0.000	0.000	0.000	0.000	0.000	0.000	0.000	0.000	0.000	0.000	0.000	0.000	0.000	283	1076	1	1	1	0.000	0.000	1	0	0	0	0	1	0	0	-75	1	
4	14	6	04: A-04   LM00000334	lmo1142	18876	6354	100	57	57	8	47	47	4	76	56	0	64	58	20	17	17	3	91	88	0	0	0	0	0	0	0	0	0	0	0	0	0	0	0	0	0	0	0	0	0	0	0	0	0	0	0.000	0.000	0.000	0.000	0.000	0.000	0.000	0.000	0.000	0.000	0.000	0.000	0.000	0.000	283	1076	57	51	51	0.000	0.000	10	47	0	0	10	41	0	0	100	1	
4	15	6	04: A-07   LM00001237	lmo1145	19126	6354	100	57	58	7	47	47	5	88	53	0	70	62	20	17	17	2	95	90	0	0	0	0	0	0	0	0	0	0	0	0	0	0	0	0	0	0	0	0	0	0	0	0	0	0	0.000	0.000	0.000	0.000	0.000	0.000	0.000	0.000	0.000	0.000	0.000	0.000	0.000	0.000	283	1076	63	56	56	0.000	0.000	10	53	0	0	11	45	0	0	100	1	
4	16	6	04: A-10   LM00001238	lmo1148	19376	6354	100	52	54	7	47	48	10	25	7	0	51	44	15	17	19	10	76	73	0	0	0	0	0	0	0	0	0	0	0	0	0	0	0	0	0	0	0	0	0	0	0	0	0	0	0.000	0.000	0.000	0.000	0.000	0.000	0.000	0.000	0.000	0.000	0.000	0.000	0.000	0.000	283	1076	39	34	34	0.000	0.000	5	34	0	0	7	27	0	0	100	1	
4	17	6	04: A-13   LM00002816	lmo1151	19626	6354	100	52	53	6	46	47	4	60	36	0	69	59	25	17	18	3	82	79	0	0	0	0	0	0	0	0	0	0	0	0	0	0	0	0	0	0	0	0	0	0	0	0	0	0	0.000	0.000	0.000	0.000	0.000	0.000	0.000	0.000	0.000	0.000	0.000	0.000	0.000	0.000	283	1076	58	49	49	0.000	0.000	6	52	0	0	7	42	0	0	100	1	
4	1	7	04: A-16   LM00001240	lmo1154	15626	6604	100	50	51	6	47	48	9	23	1	0	57	52	17	17	19	9	82	81	0	0	0	0	0	0	0	0	0	0	0	0	0	0	0	0	0	0	0	0	0	0	0	0	0	0	0.000	0.000	0.000	0.000	0.000	0.000	0.000	0.000	0.000	0.000	0.000	0.000	0.000	0.000	283	1076	43	39	39	0.000	0.000	3	40	0	0	4	35	0	0	100	1	
4	2	7	04: A-19   LM00001243	lmo1157	15876	6604	100	53	53	6	46	47	5	64	33	0	74	64	25	18	18	4	86	83	0	0	0	0	0	0	0	0	0	0	0	0	0	0	0	0	0	0	0	0	0	0	0	0	0	0	0.000	0.000	0.000	0.000	0.000	0.000	0.000	0.000	0.000	0.000	0.000	0.000	0.000	0.000	283	1076	63	53	53	0.000	0.000	7	56	0	0	7	46	0	0	100	1	
4	3	7	04: A-22   LM00001245	lmo1160	16126	6604	100	51	51	5	49	50	6	21	4	0	69	58	22	19	21	12	76	75	0	0	0	0	0	0	0	0	0	0	0	0	0	0	0	0	0	0	0	0	0	0	0	0	0	0	0.000	0.000	0.000	0.000	0.000	0.000	0.000	0.000	0.000	0.000	0.000	0.000	0.000	0.000	283	1076	52	41	41	0.000	0.000	2	50	0	0	2	39	0	0	100	1	
4	4	7	04: E-01   LM00000355	lmo1233	16376	6604	100	428	373	173	48	50	10	92	85	0	611	515	253	19	21	10	89	86	0	0	0	0	0	0	0	0	0	0	0	0	0	0	0	0	0	0	0	0	0	0	0	0	0	0	0.000	0.000	0.000	0.000	0.000	0.000	0.000	0.000	0.000	0.000	0.000	0.000	0.000	0.000	283	1076	972	821	821	0.000	0.000	380	592	0	0	325	496	0	0	100	1	
4	5	7	04: E-04   LM00001288	lmo1236	16626	6604	100	124	113	39	48	48	5	87	83	0	89	76	30	19	20	7	84	82	0	0	0	0	0	0	0	0	0	0	0	0	0	0	0	0	0	0	0	0	0	0	0	0	0	0	0.000	0.000	0.000	0.000	0.000	0.000	0.000	0.000	0.000	0.000	0.000	0.000	0.000	0.000	283	1076	146	122	122	0.000	0.000	76	70	0	0	65	57	0	0	100	1	
4	6	7	04: E-07   LM00000356	lmo1239	16876	6604	100	353	314	155	48	49	5	94	91	0	175	150	68	18	18	3	96	95	0	0	0	0	0	0	0	0	0	0	0	0	0	0	0	0	0	0	0	0	0	0	0	0	0	0	0.000	0.000	0.000	0.000	0.000	0.000	0.000	0.000	0.000	0.000	0.000	0.000	0.000	0.000	283	1076	462	398	398	0.000	0.000	305	157	0	0	266	132	0	0	100	1	
4	7	7	04: E-10   LM00001292	lmo1242	17126	6604	100	49	50	5	47	47	5	36	11	0	63	57	15	18	18	3	97	94	0	0	0	0	0	0	0	0	0	0	0	0	0	0	0	0	0	0	0	0	0	0	0	0	0	0	0.000	0.000	0.000	0.000	0.000	0.000	0.000	0.000	0.000	0.000	0.000	0.000	0.000	0.000	283	1076	47	42	42	0.000	0.000	2	45	0	0	3	39	0	0	100	1	
4	8	7	04: E-13   LM00001294	lmo1245	17376	6604	100	59	61	11	48	48	7	75	35	0	84	78	24	18	19	10	93	88	0	0	0	0	0	0	0	0	0	0	0	0	0	0	0	0	0	0	0	0	0	0	0	0	0	0	0.000	0.000	0.000	0.000	0.000	0.000	0.000	0.000	0.000	0.000	0.000	0.000	0.000	0.000	283	1076	77	73	73	0.000	0.000	11	66	0	0	13	60	0	0	100	1	
4	9	7	04: E-16   LM00002475	lmo1248	17626	6604	100	54	54	6	48	49	6	61	15	0	61	55	17	18	19	8	87	83	0	0	0	0	0	0	0	0	0	0	0	0	0	0	0	0	0	0	0	0	0	0	0	0	0	0	0.000	0.000	0.000	0.000	0.000	0.000	0.000	0.000	0.000	0.000	0.000	0.000	0.000	0.000	283	1076	49	43	43	0.000	0.000	6	43	0	0	6	37	0	0	100	1	
4	10	7	04: E-19   LM00001297	lmo1251	17876	6604	100	56	57	9	48	48	6	67	35	0	63	56	19	18	19	3	92	86	0	0	0	0	0	0	0	0	0	0	0	0	0	0	0	0	0	0	0	0	0	0	0	0	0	0	0.000	0.000	0.000	0.000	0.000	0.000	0.000	0.000	0.000	0.000	0.000	0.000	0.000	0.000	283	1076	53	47	47	0.000	0.000	8	45	0	0	9	38	0	0	100	1	
4	11	7	04: E-22   LM00001300	lmo1254	18126	6604	100	54	54	6	47	48	5	58	27	0	65	58	17	18	19	4	94	90	0	0	0	0	0	0	0	0	0	0	0	0	0	0	0	0	0	0	0	0	0	0	0	0	0	0	0.000	0.000	0.000	0.000	0.000	0.000	0.000	0.000	0.000	0.000	0.000	0.000	0.000	0.000	283	1076	54	47	47	0.000	0.000	7	47	0	0	7	40	0	0	100	1	
4	12	7	04: I-01   LM00001332	lmo1329	18376	6604	100	200	176	63	49	49	6	91	88	0	198	174	81	19	20	6	88	87	0	0	0	0	0	0	0	0	0	0	0	0	0	0	0	0	0	0	0	0	0	0	0	0	0	0	0.000	0.000	0.000	0.000	0.000	0.000	0.000	0.000	0.000	0.000	0.000	0.000	0.000	0.000	283	1076	330	282	282	0.000	0.000	151	179	0	0	127	155	0	0	100	1	
4	13	7	04: I-04   LM00002496	lmo1332	18626	6604	100	137	130	37	47	47	8	96	89	0	159	148	59	17	20	26	88	85	0	0	0	0	0	0	0	0	0	0	0	0	0	0	0	0	0	0	0	0	0	0	0	0	0	0	0.000	0.000	0.000	0.000	0.000	0.000	0.000	0.000	0.000	0.000	0.000	0.000	0.000	0.000	283	1076	232	214	214	0.000	0.000	90	142	0	0	83	131	0	0	100	1	
4	14	7	04: I-07   LM00002818	lmo1335	18876	6604	100	392	347	129	48	48	5	98	95	0	1270	1129	517	18	19	4	98	96	0	0	0	0	0	0	0	0	0	0	0	0	0	0	0	0	0	0	0	0	0	0	0	0	0	0	0.000	0.000	0.000	0.000	0.000	0.000	0.000	0.000	0.000	0.000	0.000	0.000	0.000	0.000	283	1076	1596	1410	1410	0.000	0.000	344	1252	0	0	299	1111	0	0	100	1	
4	15	7	04: I-10   LM00001336	lmo1338	19126	6604	100	54	55	7	47	48	6	57	12	0	67	58	22	18	19	6	82	78	0	0	0	0	0	0	0	0	0	0	0	0	0	0	0	0	0	0	0	0	0	0	0	0	0	0	0.000	0.000	0.000	0.000	0.000	0.000	0.000	0.000	0.000	0.000	0.000	0.000	0.000	0.000	283	1076	56	48	48	0.000	0.000	7	49	0	0	8	40	0	0	100	1	
4	16	7	04: I-13   LM00002498	lmo1341	19376	6604	100	50	51	5	47	48	6	30	8	0	67	60	17	17	18	6	92	87	0	0	0	0	0	0	0	0	0	0	0	0	0	0	0	0	0	0	0	0	0	0	0	0	0	0	0.000	0.000	0.000	0.000	0.000	0.000	0.000	0.000	0.000	0.000	0.000	0.000	0.000	0.000	283	1076	53	47	47	0.000	0.000	3	50	0	0	4	43	0	0	100	1	
4	17	7	04: I-16   LM00002501	lmo1344	19626	6604	100	51	51	5	47	47	4	40	16	0	65	55	23	16	17	4	85	76	0	0	0	0	0	0	0	0	0	0	0	0	0	0	0	0	0	0	0	0	0	0	0	0	0	0	0.000	0.000	0.000	0.000	0.000	0.000	0.000	0.000	0.000	0.000	0.000	0.000	0.000	0.000	283	1076	53	43	43	0.000	0.000	4	49	0	0	4	39	0	0	100	1	
4	1	8	04: I-19   LM00002503	lmo1347	15626	6854	100	50	50	5	48	48	7	17	2	0	63	56	17	19	20	8	87	82	0	0	0	0	0	0	0	0	0	0	0	0	0	0	0	0	0	0	0	0	0	0	0	0	0	0	0.000	0.000	0.000	0.000	0.000	0.000	0.000	0.000	0.000	0.000	0.000	0.000	0.000	0.000	283	1076	46	39	39	0.000	0.000	2	44	0	0	2	37	0	0	100	1	
4	2	8	04: I-22   LM00001342	lmo1350	15876	6854	100	87	84	25	48	49	6	82	79	0	116	103	50	19	19	5	86	82	0	0	0	0	0	0	0	0	0	0	0	0	0	0	0	0	0	0	0	0	0	0	0	0	0	0	0.000	0.000	0.000	0.000	0.000	0.000	0.000	0.000	0.000	0.000	0.000	0.000	0.000	0.000	283	1076	136	120	120	0.000	0.000	39	97	0	0	36	84	0	0	100	1	
4	3	8	04: M-01   LM00001393	lmo1425	16126	6854	100	1228	997	528	49	50	6	94	92	0	309	265	139	19	21	8	87	83	0	0	0	0	0	0	0	0	0	0	0	0	0	0	0	0	0	0	0	0	0	0	0	0	0	0	0.000	0.000	0.000	0.000	0.000	0.000	0.000	0.000	0.000	0.000	0.000	0.000	0.000	0.000	283	1076	1469	1194	1194	0.000	0.000	1179	290	0	0	948	246	0	0	100	1	
4	4	8	04: M-04   LM00000397	lmo1428	16376	6854	100	166	152	56	47	48	5	87	86	0	88	77	29	19	20	8	84	81	0	0	0	0	0	0	0	0	0	0	0	0	0	0	0	0	0	0	0	0	0	0	0	0	0	0	0.000	0.000	0.000	0.000	0.000	0.000	0.000	0.000	0.000	0.000	0.000	0.000	0.000	0.000	283	1076	188	163	163	0.000	0.000	119	69	0	0	105	58	0	0	100	1	
4	5	8	04: M-07   LM00000398	lmo1431	16626	6854	100	203	179	79	47	48	5	92	85	0	204	174	85	18	19	4	91	88	0	0	0	0	0	0	0	0	0	0	0	0	0	0	0	0	0	0	0	0	0	0	0	0	0	0	0.000	0.000	0.000	0.000	0.000	0.000	0.000	0.000	0.000	0.000	0.000	0.000	0.000	0.000	283	1076	342	288	288	0.000	0.000	156	186	0	0	132	156	0	0	100	1	
4	6	8	04: M-10   LM00000399	lmo1434	16876	6854	100	186	183	64	47	48	11	95	92	0	153	148	52	18	20	13	92	92	0	0	0	0	0	0	0	0	0	0	0	0	0	0	0	0	0	0	0	0	0	0	0	0	0	0	0.000	0.000	0.000	0.000	0.000	0.000	0.000	0.000	0.000	0.000	0.000	0.000	0.000	0.000	283	1076	274	266	266	0.000	0.000	139	135	0	0	136	130	0	0	100	1	
4	7	8	04: M-13   LM00001400	lmo1437	17126	6854	100	114	112	31	47	48	5	95	92	0	90	83	26	18	19	7	93	89	0	0	0	0	0	0	0	0	0	0	0	0	0	0	0	0	0	0	0	0	0	0	0	0	0	0	0.000	0.000	0.000	0.000	0.000	0.000	0.000	0.000	0.000	0.000	0.000	0.000	0.000	0.000	283	1076	139	130	130	0.000	0.000	67	72	0	0	65	65	0	0	100	1	
4	8	8	04: M-16   LM00001402	lmo1440	17376	6854	100	95	93	23	47	48	5	95	88	0	198	168	76	17	18	5	95	90	0	0	0	0	0	0	0	0	0	0	0	0	0	0	0	0	0	0	0	0	0	0	0	0	0	0	0.000	0.000	0.000	0.000	0.000	0.000	0.000	0.000	0.000	0.000	0.000	0.000	0.000	0.000	283	1076	229	197	197	0.000	0.000	48	181	0	0	46	151	0	0	100	1	
4	9	8	04: M-19   LM00002517	lmo1443	17626	6854	100	115	110	34	47	47	4	95	92	0	69	62	24	17	18	3	91	86	0	0	0	0	0	0	0	0	0	0	0	0	0	0	0	0	0	0	0	0	0	0	0	0	0	0	0.000	0.000	0.000	0.000	0.000	0.000	0.000	0.000	0.000	0.000	0.000	0.000	0.000	0.000	283	1076	120	108	108	0.000	0.000	68	52	0	0	63	45	0	0	100	1	
4	10	8	04: M-22   LM00001406	lmo1446	17876	6854	100	81	83	20	48	48	5	96	91	0	94	87	29	18	19	3	97	94	0	0	0	0	0	0	0	0	0	0	0	0	0	0	0	0	0	0	0	0	0	0	0	0	0	0	0.000	0.000	0.000	0.000	0.000	0.000	0.000	0.000	0.000	0.000	0.000	0.000	0.000	0.000	283	1076	109	104	104	0.000	0.000	33	76	0	0	35	69	0	0	100	1	
4	11	8	05: A-01   EMPTY	EMPTY	18126	6854	100	50	50	5	51	51	5	9	5	0	26	26	4	22	22	5	33	8	0	0	0	0	0	0	0	0	0	0	0	0	0	0	0	0	0	0	0	0	0	0	0	0	0	0	0.000	0.000	0.000	0.000	0.000	0.000	0.000	0.000	0.000	0.000	0.000	0.000	0.000	0.000	283	1076	3	3	3	0.000	0.000	-1	4	0	0	-1	4	0	0	-75	1	
4	12	8	05: A-04   LM00001448	lmo1522	18376	6854	100	145	141	44	50	51	6	95	93	0	88	81	25	21	23	8	92	89	0	0	0	0	0	0	0	0	0	0	0	0	0	0	0	0	0	0	0	0	0	0	0	0	0	0	0.000	0.000	0.000	0.000	0.000	0.000	0.000	0.000	0.000	0.000	0.000	0.000	0.000	0.000	283	1076	162	151	151	0.000	0.000	95	67	0	0	91	60	0	0	100	1	
4	13	8	05: A-07   LM00000421	lmo1525	18626	6854	100	211	194	69	48	48	5	98	95	0	170	157	65	17	18	5	96	92	0	0	0	0	0	0	0	0	0	0	0	0	0	0	0	0	0	0	0	0	0	0	0	0	0	0	0.000	0.000	0.000	0.000	0.000	0.000	0.000	0.000	0.000	0.000	0.000	0.000	0.000	0.000	283	1076	316	286	286	0.000	0.000	163	153	0	0	146	140	0	0	100	1	
4	14	8	05: A-10   LM00001452	lmo1528	18876	6854	100	133	130	32	47	48	6	99	96	0	125	116	35	18	18	6	95	94	0	0	0	0	0	0	0	0	0	0	0	0	0	0	0	0	0	0	0	0	0	0	0	0	0	0	0.000	0.000	0.000	0.000	0.000	0.000	0.000	0.000	0.000	0.000	0.000	0.000	0.000	0.000	283	1076	193	181	181	0.000	0.000	86	107	0	0	83	98	0	0	100	1	
4	15	8	05: A-13   LM00001453	lmo1531	19126	6854	100	206	178	78	47	48	6	89	83	0	181	144	78	17	19	8	83	80	0	0	0	0	0	0	0	0	0	0	0	0	0	0	0	0	0	0	0	0	0	0	0	0	0	0	0.000	0.000	0.000	0.000	0.000	0.000	0.000	0.000	0.000	0.000	0.000	0.000	0.000	0.000	283	1076	323	258	258	0.000	0.000	159	164	0	0	131	127	0	0	100	1	
4	16	8	05: A-16   LM00002532	lmo1534	19376	6854	100	150	142	51	47	47	5	95	91	0	112	101	40	17	18	6	88	86	0	0	0	0	0	0	0	0	0	0	0	0	0	0	0	0	0	0	0	0	0	0	0	0	0	0	0.000	0.000	0.000	0.000	0.000	0.000	0.000	0.000	0.000	0.000	0.000	0.000	0.000	0.000	283	1076	198	179	179	0.000	0.000	103	95	0	0	95	84	0	0	100	1	
4	17	8	05: A-19   LM00000424	lmo1537	19626	6854	100	192	177	68	52	60	20	86	81	0	167	142	65	17	18	9	84	82	0	0	0	0	0	0	0	0	0	0	0	0	0	0	0	0	0	0	0	0	0	0	0	0	0	0	0.000	0.000	0.000	0.000	0.000	0.000	0.000	0.000	0.000	0.000	0.000	0.000	0.000	0.000	283	1076	290	250	250	0.000	0.000	140	150	0	0	125	125	0	0	100	1	
4	1	9	05: A-22   LM00000426	lmo1540	15626	7104	100	2010	1656	1012	48	48	6	93	89	0	2683	2185	1298	20	21	5	91	88	0	0	0	0	0	0	0	0	0	0	0	0	0	0	0	0	0	0	0	0	0	0	0	0	0	0	0.000	0.000	0.000	0.000	0.000	0.000	0.000	0.000	0.000	0.000	0.000	0.000	0.000	0.000	283	1076	4625	3773	3773	0.000	0.000	1962	2663	0	0	1608	2165	0	0	100	1	
4	2	9	05: E-01   LM00002548	lmo1613	15876	7104	100	54	54	6	47	47	4	65	40	0	69	60	23	18	18	3	85	82	0	0	0	0	0	0	0	0	0	0	0	0	0	0	0	0	0	0	0	0	0	0	0	0	0	0	0.000	0.000	0.000	0.000	0.000	0.000	0.000	0.000	0.000	0.000	0.000	0.000	0.000	0.000	283	1076	58	49	49	0.000	0.000	7	51	0	0	7	42	0	0	100	1	
4	3	9	05: E-04   LM00002549	lmo1616	16126	7104	100	83	82	20	47	48	5	94	89	0	103	99	38	18	19	4	97	94	0	0	0	0	0	0	0	0	0	0	0	0	0	0	0	0	0	0	0	0	0	0	0	0	0	0	0.000	0.000	0.000	0.000	0.000	0.000	0.000	0.000	0.000	0.000	0.000	0.000	0.000	0.000	283	1076	121	116	116	0.000	0.000	36	85	0	0	35	81	0	0	100	1	
4	4	9	05: E-07   LM00001497	lmo1619	16376	7104	100	137	127	43	47	47	5	91	87	0	131	113	45	18	19	4	93	88	0	0	0	0	0	0	0	0	0	0	0	0	0	0	0	0	0	0	0	0	0	0	0	0	0	0	0.000	0.000	0.000	0.000	0.000	0.000	0.000	0.000	0.000	0.000	0.000	0.000	0.000	0.000	283	1076	203	175	175	0.000	0.000	90	113	0	0	80	95	0	0	100	1	
4	5	9	05: E-10   LM00001500	lmo1622	16626	7104	100	189	175	72	47	47	5	93	89	0	97	86	30	17	18	5	95	90	0	0	0	0	0	0	0	0	0	0	0	0	0	0	0	0	0	0	0	0	0	0	0	0	0	0	0.000	0.000	0.000	0.000	0.000	0.000	0.000	0.000	0.000	0.000	0.000	0.000	0.000	0.000	283	1076	222	197	197	0.000	0.000	142	80	0	0	128	69	0	0	100	1	
4	6	9	05: E-13   LM00002551	lmo1625	16876	7104	100	77	79	20	47	49	13	83	60	0	77	73	24	18	20	22	87	78	0	0	0	0	0	0	0	0	0	0	0	0	0	0	0	0	0	0	0	0	0	0	0	0	0	0	0.000	0.000	0.000	0.000	0.000	0.000	0.000	0.000	0.000	0.000	0.000	0.000	0.000	0.000	283	1076	89	87	87	0.000	0.000	30	59	0	0	32	55	0	0	100	1	
4	7	9	05: E-16   LM00001505	lmo1628	17126	7104	100	48	48	4	46	47	10	3	0	0	60	55	15	17	20	21	83	58	0	0	0	0	0	0	0	0	0	0	0	0	0	0	0	0	0	0	0	0	0	0	0	0	0	0	0.000	0.000	0.000	0.000	0.000	0.000	0.000	0.000	0.000	0.000	0.000	0.000	0.000	0.000	283	1076	45	40	40	0.000	0.000	2	43	0	0	2	38	0	0	100	1	
4	8	9	05: E-19   LM00001507	lmo1631	17376	7104	100	59	59	9	47	47	5	84	59	0	76	71	22	17	18	5	94	92	0	0	0	0	0	0	0	0	0	0	0	0	0	0	0	0	0	0	0	0	0	0	0	0	0	0	0.000	0.000	0.000	0.000	0.000	0.000	0.000	0.000	0.000	0.000	0.000	0.000	0.000	0.000	283	1076	71	66	66	0.000	0.000	12	59	0	0	12	54	0	0	100	1	
4	9	9	05: E-22   LM00000449	lmo1634	17626	7104	100	1332	1225	537	47	48	12	99	98	0	843	747	328	18	19	8	95	93	0	0	0	0	0	0	0	0	0	0	0	0	0	0	0	0	0	0	0	0	0	0	0	0	0	0	0.000	0.000	0.000	0.000	0.000	0.000	0.000	0.000	0.000	0.000	0.000	0.000	0.000	0.000	283	1076	2110	1907	1907	0.000	0.000	1285	825	0	0	1178	729	0	0	100	1	
4	10	9	05: I-01   LM00001555	lmo1709	17876	7104	100	185	172	66	48	49	5	91	88	0	218	193	95	19	19	4	91	87	0	0	0	0	0	0	0	0	0	0	0	0	0	0	0	0	0	0	0	0	0	0	0	0	0	0	0.000	0.000	0.000	0.000	0.000	0.000	0.000	0.000	0.000	0.000	0.000	0.000	0.000	0.000	283	1076	336	298	298	0.000	0.000	137	199	0	0	124	174	0	0	100	1	
4	11	9	05: I-04   LM00001557	lmo1712	18126	7104	100	213	206	83	49	50	10	94	89	0	76	72	24	19	22	15	88	83	0	0	0	0	0	0	0	0	0	0	0	0	0	0	0	0	0	0	0	0	0	0	0	0	0	0	0.000	0.000	0.000	0.000	0.000	0.000	0.000	0.000	0.000	0.000	0.000	0.000	0.000	0.000	283	1076	221	210	210	0.000	0.000	164	57	0	0	157	53	0	0	100	1	
4	12	9	05: I-07   LM00001559	lmo1715	18376	7104	100	50	50	6	48	49	5	16	6	0	56	48	17	18	19	4	83	80	0	0	0	0	0	0	0	0	0	0	0	0	0	0	0	0	0	0	0	0	0	0	0	0	0	0	0.000	0.000	0.000	0.000	0.000	0.000	0.000	0.000	0.000	0.000	0.000	0.000	0.000	0.000	283	1076	40	32	32	0.000	0.000	2	38	0	0	2	30	0	0	100	1	
4	13	9	05: I-10   LM00000466	lmo1718	18626	7104	100	142	130	49	48	48	5	89	86	0	191	159	85	16	18	4	93	86	0	0	0	0	0	0	0	0	0	0	0	0	0	0	0	0	0	0	0	0	0	0	0	0	0	0	0.000	0.000	0.000	0.000	0.000	0.000	0.000	0.000	0.000	0.000	0.000	0.000	0.000	0.000	283	1076	269	225	225	0.000	0.000	94	175	0	0	82	143	0	0	100	1	
4	14	9	05: I-13   LM00001561	lmo1721	18876	7104	100	78	80	23	47	48	5	88	80	0	77	68	28	17	18	5	88	81	0	0	0	0	0	0	0	0	0	0	0	0	0	0	0	0	0	0	0	0	0	0	0	0	0	0	0.000	0.000	0.000	0.000	0.000	0.000	0.000	0.000	0.000	0.000	0.000	0.000	0.000	0.000	283	1076	91	84	84	0.000	0.000	31	60	0	0	33	51	0	0	100	1	
4	15	9	05: I-16   LM00001563	lmo1724	19126	7104	100	61	62	11	47	48	5	82	70	0	63	53	22	17	18	4	81	76	0	0	0	0	0	0	0	0	0	0	0	0	0	0	0	0	0	0	0	0	0	0	0	0	0	0	0.000	0.000	0.000	0.000	0.000	0.000	0.000	0.000	0.000	0.000	0.000	0.000	0.000	0.000	283	1076	60	51	51	0.000	0.000	14	46	0	0	15	36	0	0	100	1	
4	16	9	05: I-19   LM00000468	lmo1727	19376	7104	100	64	67	13	47	48	5	87	80	0	70	61	25	17	18	4	87	83	0	0	0	0	0	0	0	0	0	0	0	0	0	0	0	0	0	0	0	0	0	0	0	0	0	0	0.000	0.000	0.000	0.000	0.000	0.000	0.000	0.000	0.000	0.000	0.000	0.000	0.000	0.000	283	1076	70	64	64	0.000	0.000	17	53	0	0	20	44	0	0	100	1	
4	17	9	05: I-22   LM00000471	lmo1730	19626	7104	100	296	262	119	48	49	6	93	90	0	352	299	154	18	18	4	92	88	0	0	0	0	0	0	0	0	0	0	0	0	0	0	0	0	0	0	0	0	0	0	0	0	0	0	0.000	0.000	0.000	0.000	0.000	0.000	0.000	0.000	0.000	0.000	0.000	0.000	0.000	0.000	283	1076	582	495	495	0.000	0.000	248	334	0	0	214	281	0	0	100	1	
4	1	10	05: M-01   LM00001610	lmo1805	15626	7354	100	75	72	16	47	47	5	83	78	0	77	66	26	18	19	5	83	81	0	0	0	0	0	0	0	0	0	0	0	0	0	0	0	0	0	0	0	0	0	0	0	0	0	0	0.000	0.000	0.000	0.000	0.000	0.000	0.000	0.000	0.000	0.000	0.000	0.000	0.000	0.000	283	1076	87	73	73	0.000	0.000	28	59	0	0	25	48	0	0	100	1	
4	2	10	05: M-04   LM00000492	lmo1808	15876	7354	100	303	264	126	47	47	5	93	86	0	286	242	127	17	17	3	88	84	0	0	0	0	0	0	0	0	0	0	0	0	0	0	0	0	0	0	0	0	0	0	0	0	0	0	0.000	0.000	0.000	0.000	0.000	0.000	0.000	0.000	0.000	0.000	0.000	0.000	0.000	0.000	283	1076	525	442	442	0.000	0.000	256	269	0	0	217	225	0	0	100	1	
4	3	10	05: M-07   LM00000493	lmo1811	16126	7354	100	129	123	43	47	47	4	91	87	0	105	96	39	17	17	3	95	90	0	0	0	0	0	0	0	0	0	0	0	0	0	0	0	0	0	0	0	0	0	0	0	0	0	0	0.000	0.000	0.000	0.000	0.000	0.000	0.000	0.000	0.000	0.000	0.000	0.000	0.000	0.000	283	1076	170	155	155	0.000	0.000	82	88	0	0	76	79	0	0	100	1	
4	4	10	05: M-10   LM00001614	lmo1814	16376	7354	100	240	205	110	47	48	9	78	75	0	122	106	60	17	20	23	73	70	0	0	0	0	0	0	0	0	0	0	0	0	0	0	0	0	0	0	0	0	0	0	0	0	0	0	0.000	0.000	0.000	0.000	0.000	0.000	0.000	0.000	0.000	0.000	0.000	0.000	0.000	0.000	283	1076	298	247	247	0.000	0.000	193	105	0	0	158	89	0	0	100	1	
4	5	10	05: M-13   LM00001616	lmo1817	16626	7354	100	127	119	38	46	47	9	90	84	0	187	164	77	17	19	19	84	82	0	0	0	0	0	0	0	0	0	0	0	0	0	0	0	0	0	0	0	0	0	0	0	0	0	0	0.000	0.000	0.000	0.000	0.000	0.000	0.000	0.000	0.000	0.000	0.000	0.000	0.000	0.000	283	1076	251	220	220	0.000	0.000	81	170	0	0	73	147	0	0	100	1	
4	6	10	05: M-16   LM00001619	lmo1820	16876	7354	100	381	333	156	47	47	5	97	94	0	327	283	135	18	18	3	93	92	0	0	0	0	0	0	0	0	0	0	0	0	0	0	0	0	0	0	0	0	0	0	0	0	0	0	0.000	0.000	0.000	0.000	0.000	0.000	0.000	0.000	0.000	0.000	0.000	0.000	0.000	0.000	283	1076	643	551	551	0.000	0.000	334	309	0	0	286	265	0	0	100	1	
4	7	10	05: M-19   LM00002583	lmo1823	17126	7354	100	103	99	27	47	49	17	84	77	0	114	103	40	18	23	40	83	72	0	0	0	0	0	0	0	0	0	0	0	0	0	0	0	0	0	0	0	0	0	0	0	0	0	0	0.000	0.000	0.000	0.000	0.000	0.000	0.000	0.000	0.000	0.000	0.000	0.000	0.000	0.000	283	1076	152	137	137	0.000	0.000	56	96	0	0	52	85	0	0	100	1	
4	8	10	05: M-22   LM00002584	lmo1826	17376	7354	100	270	241	104	47	49	8	94	87	0	196	166	76	19	21	16	86	82	0	0	0	0	0	0	0	0	0	0	0	0	0	0	0	0	0	0	0	0	0	0	0	0	0	0	0.000	0.000	0.000	0.000	0.000	0.000	0.000	0.000	0.000	0.000	0.000	0.000	0.000	0.000	283	1076	400	341	341	0.000	0.000	223	177	0	0	194	147	0	0	100	1	
4	9	10	06: A-01   EMPTY	EMPTY	17626	7354	100	48	49	5	47	48	7	7	2	0	19	20	4	18	19	7	17	2	0	0	0	0	0	0	0	0	0	0	0	0	0	0	0	0	0	0	0	0	0	0	0	0	0	0	0.000	0.000	0.000	0.000	0.000	0.000	0.000	0.000	0.000	0.000	0.000	0.000	0.000	0.000	283	1076	2	4	4	0.000	0.000	1	1	0	0	2	2	0	0	-75	1	
4	10	10	06: A-04   LM00001668	lmo1902	17876	7354	100	68	68	12	47	48	8	89	64	0	68	62	21	18	19	10	86	82	0	0	0	0	0	0	0	0	0	0	0	0	0	0	0	0	0	0	0	0	0	0	0	0	0	0	0.000	0.000	0.000	0.000	0.000	0.000	0.000	0.000	0.000	0.000	0.000	0.000	0.000	0.000	283	1076	71	65	65	0.000	0.000	21	50	0	0	21	44	0	0	100	1	
4	11	10	06: A-07   LM00001670	lmo1905	18126	7354	100	190	175	69	46	47	5	94	92	0	141	127	56	17	18	5	95	90	0	0	0	0	0	0	0	0	0	0	0	0	0	0	0	0	0	0	0	0	0	0	0	0	0	0	0.000	0.000	0.000	0.000	0.000	0.000	0.000	0.000	0.000	0.000	0.000	0.000	0.000	0.000	283	1076	268	239	239	0.000	0.000	144	124	0	0	129	110	0	0	100	1	
4	12	10	06: A-10   LM00001673	lmo1908	18376	7354	100	118	114	37	47	48	7	92	89	0	89	84	32	17	18	6	88	88	0	0	0	0	0	0	0	0	0	0	0	0	0	0	0	0	0	0	0	0	0	0	0	0	0	0	0.000	0.000	0.000	0.000	0.000	0.000	0.000	0.000	0.000	0.000	0.000	0.000	0.000	0.000	283	1076	143	134	134	0.000	0.000	71	72	0	0	67	67	0	0	100	1	
4	13	10	06: A-13   LM00000512	lmo1911	18626	7354	100	60	59	7	47	47	5	83	62	0	67	59	22	17	18	3	87	84	0	0	0	0	0	0	0	0	0	0	0	0	0	0	0	0	0	0	0	0	0	0	0	0	0	0	0.000	0.000	0.000	0.000	0.000	0.000	0.000	0.000	0.000	0.000	0.000	0.000	0.000	0.000	283	1076	63	54	54	0.000	0.000	13	50	0	0	12	42	0	0	100	1	
4	14	10	06: A-16   LM00000514	lmo1914	18876	7354	100	196	173	65	47	47	5	92	89	0	135	118	54	17	17	3	90	87	0	0	0	0	0	0	0	0	0	0	0	0	0	0	0	0	0	0	0	0	0	0	0	0	0	0	0.000	0.000	0.000	0.000	0.000	0.000	0.000	0.000	0.000	0.000	0.000	0.000	0.000	0.000	283	1076	267	227	227	0.000	0.000	149	118	0	0	126	101	0	0	100	1	
4	15	10	06: A-19   LM00001676	lmo1917	19126	7354	100	417	355	202	47	47	5	89	83	0	408	331	205	17	18	4	83	82	0	0	0	0	0	0	0	0	0	0	0	0	0	0	0	0	0	0	0	0	0	0	0	0	0	0	0.000	0.000	0.000	0.000	0.000	0.000	0.000	0.000	0.000	0.000	0.000	0.000	0.000	0.000	283	1076	761	622	622	0.000	0.000	370	391	0	0	308	314	0	0	100	1	
4	16	10	06: A-22   LM00001679	lmo1920	19376	7354	100	81	78	25	47	48	6	76	70	0	77	64	35	17	18	7	69	68	0	0	0	0	0	0	0	0	0	0	0	0	0	0	0	0	0	0	0	0	0	0	0	0	0	0	0.000	0.000	0.000	0.000	0.000	0.000	0.000	0.000	0.000	0.000	0.000	0.000	0.000	0.000	283	1076	94	78	78	0.000	0.000	34	60	0	0	31	47	0	0	100	1	
4	17	10	06: E-01   LM00000534	lmo1993	19626	7354	100	91	88	35	47	47	4	81	77	0	81	70	37	17	17	3	84	79	0	0	0	0	0	0	0	0	0	0	0	0	0	0	0	0	0	0	0	0	0	0	0	0	0	0	0.000	0.000	0.000	0.000	0.000	0.000	0.000	0.000	0.000	0.000	0.000	0.000	0.000	0.000	283	1076	108	94	94	0.000	0.000	44	64	0	0	41	53	0	0	100	1	
4	1	11	06: E-04   LM00001719	lmo1996	15626	7604	100	84	82	29	47	48	5	75	73	0	67	55	25	17	18	4	77	74	0	0	0	0	0	0	0	0	0	0	0	0	0	0	0	0	0	0	0	0	0	0	0	0	0	0	0.000	0.000	0.000	0.000	0.000	0.000	0.000	0.000	0.000	0.000	0.000	0.000	0.000	0.000	283	1076	87	73	73	0.000	0.000	37	50	0	0	35	38	0	0	100	1	
4	2	11	06: E-07   LM00002616	lmo1999	15876	7604	100	60	60	15	46	47	6	70	52	0	83	70	36	16	17	6	76	74	0	0	0	0	0	0	0	0	0	0	0	0	0	0	0	0	0	0	0	0	0	0	0	0	0	0	0.000	0.000	0.000	0.000	0.000	0.000	0.000	0.000	0.000	0.000	0.000	0.000	0.000	0.000	283	1076	81	68	68	0.000	0.000	14	67	0	0	14	54	0	0	100	1	
4	3	11	06: E-10   LM00001724	lmo2002	16126	7604	100	68	67	13	47	47	5	88	78	0	66	60	20	17	18	5	87	83	0	0	0	0	0	0	0	0	0	0	0	0	0	0	0	0	0	0	0	0	0	0	0	0	0	0	0.000	0.000	0.000	0.000	0.000	0.000	0.000	0.000	0.000	0.000	0.000	0.000	0.000	0.000	283	1076	70	63	63	0.000	0.000	21	49	0	0	20	43	0	0	100	1	
4	4	11	06: E-13   LM00001726	lmo2005	16376	7604	100	64	65	13	48	48	6	78	60	0	79	71	36	18	19	5	83	81	0	0	0	0	0	0	0	0	0	0	0	0	0	0	0	0	0	0	0	0	0	0	0	0	0	0	0.000	0.000	0.000	0.000	0.000	0.000	0.000	0.000	0.000	0.000	0.000	0.000	0.000	0.000	283	1076	77	70	70	0.000	0.000	16	61	0	0	17	53	0	0	100	1	
4	5	11	06: E-16   LM00000537	lmo2008	16626	7604	100	55	55	6	47	47	4	67	45	0	64	58	16	19	19	3	92	89	0	0	0	0	0	0	0	0	0	0	0	0	0	0	0	0	0	0	0	0	0	0	0	0	0	0	0.000	0.000	0.000	0.000	0.000	0.000	0.000	0.000	0.000	0.000	0.000	0.000	0.000	0.000	283	1076	53	47	47	0.000	0.000	8	45	0	0	8	39	0	0	100	1	
4	6	11	06: E-19   LM00001729	lmo2011	16876	7604	100	58	59	8	47	48	6	83	49	0	65	59	16	19	19	6	92	87	0	0	0	0	0	0	0	0	0	0	0	0	0	0	0	0	0	0	0	0	0	0	0	0	0	0	0.000	0.000	0.000	0.000	0.000	0.000	0.000	0.000	0.000	0.000	0.000	0.000	0.000	0.000	283	1076	57	52	52	0.000	0.000	11	46	0	0	12	40	0	0	100	1	
4	7	11	06: E-22   LM00001731	lmo2014	17126	7604	100	53	53	5	47	47	5	58	21	0	64	59	17	18	19	6	94	88	0	0	0	0	0	0	0	0	0	0	0	0	0	0	0	0	0	0	0	0	0	0	0	0	0	0	0.000	0.000	0.000	0.000	0.000	0.000	0.000	0.000	0.000	0.000	0.000	0.000	0.000	0.000	283	1076	52	47	47	0.000	0.000	6	46	0	0	6	41	0	0	100	1	
4	8	11	06: I-01   LM00001772	lmo2089	17376	7604	100	559	461	237	47	47	5	95	92	0	250	212	108	17	18	6	90	88	0	0	0	0	0	0	0	0	0	0	0	0	0	0	0	0	0	0	0	0	0	0	0	0	0	0	0.000	0.000	0.000	0.000	0.000	0.000	0.000	0.000	0.000	0.000	0.000	0.000	0.000	0.000	283	1076	745	609	609	0.000	0.000	512	233	0	0	414	195	0	0	100	1	
4	9	11	06: I-04   LM00002633	lmo2092	17626	7604	100	254	221	109	46	46	5	94	84	0	106	87	43	16	17	3	86	81	0	0	0	0	0	0	0	0	0	0	0	0	0	0	0	0	0	0	0	0	0	0	0	0	0	0	0.000	0.000	0.000	0.000	0.000	0.000	0.000	0.000	0.000	0.000	0.000	0.000	0.000	0.000	283	1076	298	246	246	0.000	0.000	208	90	0	0	175	71	0	0	100	1	
4	10	11	06: I-07   LM00000558	lmo2095	17876	7604	100	56	56	9	46	46	4	68	53	0	72	62	22	17	17	4	89	88	0	0	0	0	0	0	0	0	0	0	0	0	0	0	0	0	0	0	0	0	0	0	0	0	0	0	0.000	0.000	0.000	0.000	0.000	0.000	0.000	0.000	0.000	0.000	0.000	0.000	0.000	0.000	283	1076	65	55	55	0.000	0.000	10	55	0	0	10	45	0	0	100	1	
4	11	11	06: I-10   LM00000559	lmo2098	18126	7604	100	52	52	5	47	47	5	42	13	0	66	57	19	17	18	4	90	86	0	0	0	0	0	0	0	0	0	0	0	0	0	0	0	0	0	0	0	0	0	0	0	0	0	0	0.000	0.000	0.000	0.000	0.000	0.000	0.000	0.000	0.000	0.000	0.000	0.000	0.000	0.000	283	1076	54	45	45	0.000	0.000	5	49	0	0	5	40	0	0	100	1	
4	12	11	06: I-13   LM00000561	lmo2101	18376	7604	100	166	150	56	47	47	6	89	84	0	91	79	32	16	17	6	88	84	0	0	0	0	0	0	0	0	0	0	0	0	0	0	0	0	0	0	0	0	0	0	0	0	0	0	0.000	0.000	0.000	0.000	0.000	0.000	0.000	0.000	0.000	0.000	0.000	0.000	0.000	0.000	283	1076	194	166	166	0.000	0.000	119	75	0	0	103	63	0	0	100	1	
4	13	11	06: I-16   LM00001778	lmo2104	18626	7604	100	61	63	13	46	47	5	82	70	0	60	51	19	16	17	4	84	81	0	0	0	0	0	0	0	0	0	0	0	0	0	0	0	0	0	0	0	0	0	0	0	0	0	0	0.000	0.000	0.000	0.000	0.000	0.000	0.000	0.000	0.000	0.000	0.000	0.000	0.000	0.000	283	1076	59	52	52	0.000	0.000	15	44	0	0	17	35	0	0	100	1	
4	14	11	06: I-19   LM00001781	lmo2107	18876	7604	100	55	57	9	47	48	6	65	39	0	77	66	29	17	18	7	82	77	0	0	0	0	0	0	0	0	0	0	0	0	0	0	0	0	0	0	0	0	0	0	0	0	0	0	0.000	0.000	0.000	0.000	0.000	0.000	0.000	0.000	0.000	0.000	0.000	0.000	0.000	0.000	283	1076	68	59	59	0.000	0.000	8	60	0	0	10	49	0	0	100	1	
4	15	11	06: I-22   LM00001783	lmo2110	19126	7604	100	209	183	99	47	48	5	82	75	0	117	95	57	17	18	5	77	71	0	0	0	0	0	0	0	0	0	0	0	0	0	0	0	0	0	0	0	0	0	0	0	0	0	0	0.000	0.000	0.000	0.000	0.000	0.000	0.000	0.000	0.000	0.000	0.000	0.000	0.000	0.000	283	1076	262	214	214	0.000	0.000	162	100	0	0	136	78	0	0	100	1	
4	16	11	06: M-01   LM00001820	lmo2185	19376	7604	100	55	55	9	47	48	5	61	31	0	62	53	20	17	18	3	88	83	0	0	0	0	0	0	0	0	0	0	0	0	0	0	0	0	0	0	0	0	0	0	0	0	0	0	0.000	0.000	0.000	0.000	0.000	0.000	0.000	0.000	0.000	0.000	0.000	0.000	0.000	0.000	283	1076	53	44	44	0.000	0.000	8	45	0	0	8	36	0	0	100	1	
4	17	11	06: M-04   LM00001822	lmo2188	19626	7604	100	245	207	112	47	48	6	86	81	0	107	85	46	18	19	10	75	70	0	0	0	0	0	0	0	0	0	0	0	0	0	0	0	0	0	0	0	0	0	0	0	0	0	0	0.000	0.000	0.000	0.000	0.000	0.000	0.000	0.000	0.000	0.000	0.000	0.000	0.000	0.000	283	1076	287	227	227	0.000	0.000	198	89	0	0	160	67	0	0	100	1	
4	1	12	06: M-07   LM00000589	lmo2191	15626	7854	100	270	222	119	47	47	5	84	77	0	312	255	158	17	18	4	80	78	0	0	0	0	0	0	0	0	0	0	0	0	0	0	0	0	0	0	0	0	0	0	0	0	0	0	0.000	0.000	0.000	0.000	0.000	0.000	0.000	0.000	0.000	0.000	0.000	0.000	0.000	0.000	283	1076	518	413	413	0.000	0.000	223	295	0	0	175	238	0	0	100	1	
4	2	12	06: M-10   LM00001823	lmo2194	15876	7854	100	451	398	229	47	48	8	91	83	0	214	182	104	19	20	12	80	79	0	0	0	0	0	0	0	0	0	0	0	0	0	0	0	0	0	0	0	0	0	0	0	0	0	0	0.000	0.000	0.000	0.000	0.000	0.000	0.000	0.000	0.000	0.000	0.000	0.000	0.000	0.000	283	1076	599	514	514	0.000	0.000	404	195	0	0	351	163	0	0	100	1	
4	3	12	06: M-13   LM00002649	lmo2197	16126	7854	100	54	55	6	48	49	5	54	33	0	60	53	17	19	20	4	84	80	0	0	0	0	0	0	0	0	0	0	0	0	0	0	0	0	0	0	0	0	0	0	0	0	0	0	0.000	0.000	0.000	0.000	0.000	0.000	0.000	0.000	0.000	0.000	0.000	0.000	0.000	0.000	283	1076	47	41	41	0.000	0.000	6	41	0	0	7	34	0	0	100	1	
4	4	12	06: M-16   LM00001825	lmo2200	16376	7854	100	412	366	167	48	49	6	95	93	0	254	220	100	19	20	5	91	88	0	0	0	0	0	0	0	0	0	0	0	0	0	0	0	0	0	0	0	0	0	0	0	0	0	0	0.000	0.000	0.000	0.000	0.000	0.000	0.000	0.000	0.000	0.000	0.000	0.000	0.000	0.000	283	1076	599	519	519	0.000	0.000	364	235	0	0	318	201	0	0	100	1	
4	5	12	06: M-19   LM00001828	lmo2203	16626	7854	100	66	65	12	47	48	6	78	66	0	67	57	24	18	19	8	77	74	0	0	0	0	0	0	0	0	0	0	0	0	0	0	0	0	0	0	0	0	0	0	0	0	0	0	0.000	0.000	0.000	0.000	0.000	0.000	0.000	0.000	0.000	0.000	0.000	0.000	0.000	0.000	283	1076	68	57	57	0.000	0.000	19	49	0	0	18	39	0	0	100	1	
4	6	12	06: M-22   LM00001830	lmo2206	16876	7854	100	133	123	39	47	47	6	90	84	0	131	117	48	17	18	10	88	86	0	0	0	0	0	0	0	0	0	0	0	0	0	0	0	0	0	0	0	0	0	0	0	0	0	0	0.000	0.000	0.000	0.000	0.000	0.000	0.000	0.000	0.000	0.000	0.000	0.000	0.000	0.000	283	1076	200	176	176	0.000	0.000	86	114	0	0	76	100	0	0	100	1	
4	7	12	07: A-01   EMPTY	EMPTY	17126	7854	100	47	47	6	46	47	5	23	6	0	18	19	5	17	18	5	20	5	0	0	0	0	0	0	0	0	0	0	0	0	0	0	0	0	0	0	0	0	0	0	0	0	0	0	0.000	0.000	0.000	0.000	0.000	0.000	0.000	0.000	0.000	0.000	0.000	0.000	0.000	0.000	283	1076	2	3	3	0.000	0.000	1	1	0	0	1	2	0	0	-75	1	
4	8	12	07: A-04   LM00002677	lmo2282	17376	7854	100	54	54	5	46	48	9	44	3	0	62	56	15	16	17	8	92	87	0	0	0	0	0	0	0	0	0	0	0	0	0	0	0	0	0	0	0	0	0	0	0	0	0	0	0.000	0.000	0.000	0.000	0.000	0.000	0.000	0.000	0.000	0.000	0.000	0.000	0.000	0.000	283	1076	54	48	48	0.000	0.000	8	46	0	0	8	40	0	0	100	1	
4	9	12	07: A-07   LM00002680	lmo2285	17626	7854	100	50	50	5	47	47	5	30	8	0	56	50	17	17	18	5	86	81	0	0	0	0	0	0	0	0	0	0	0	0	0	0	0	0	0	0	0	0	0	0	0	0	0	0	0.000	0.000	0.000	0.000	0.000	0.000	0.000	0.000	0.000	0.000	0.000	0.000	0.000	0.000	283	1076	42	36	36	0.000	0.000	3	39	0	0	3	33	0	0	100	1	
4	10	12	07: A-10   LM00000610	lmo2288	17876	7854	100	50	50	4	47	47	5	29	5	0	54	47	16	17	17	3	84	82	0	0	0	0	0	0	0	0	0	0	0	0	0	0	0	0	0	0	0	0	0	0	0	0	0	0	0.000	0.000	0.000	0.000	0.000	0.000	0.000	0.000	0.000	0.000	0.000	0.000	0.000	0.000	283	1076	40	33	33	0.000	0.000	3	37	0	0	3	30	0	0	100	1	
4	11	12	07: A-13   LM00000612	lmo2291	18126	7854	100	54	53	6	47	48	7	52	12	0	60	51	19	17	18	6	79	76	0	0	0	0	0	0	0	0	0	0	0	0	0	0	0	0	0	0	0	0	0	0	0	0	0	0	0.000	0.000	0.000	0.000	0.000	0.000	0.000	0.000	0.000	0.000	0.000	0.000	0.000	0.000	283	1076	50	40	40	0.000	0.000	7	43	0	0	6	34	0	0	100	1	
4	12	12	07: A-16   LM00001864	lmo2294	18376	7854	100	48	49	4	47	48	7	12	0	0	51	45	14	17	18	8	82	77	0	0	0	0	0	0	0	0	0	0	0	0	0	0	0	0	0	0	0	0	0	0	0	0	0	0	0.000	0.000	0.000	0.000	0.000	0.000	0.000	0.000	0.000	0.000	0.000	0.000	0.000	0.000	283	1076	35	30	30	0.000	0.000	1	34	0	0	2	28	0	0	100	1	
4	13	12	07: A-19   LM00001866	lmo2297	18626	7854	100	49	49	4	47	47	6	23	5	0	62	52	21	17	19	11	76	73	0	0	0	0	0	0	0	0	0	0	0	0	0	0	0	0	0	0	0	0	0	0	0	0	0	0	0.000	0.000	0.000	0.000	0.000	0.000	0.000	0.000	0.000	0.000	0.000	0.000	0.000	0.000	283	1076	47	37	37	0.000	0.000	2	45	0	0	2	35	0	0	100	1	
4	14	12	07: A-22   LM00000616	lmo2300	18876	7854	100	50	51	5	48	48	6	22	3	0	67	56	23	18	18	4	80	78	0	0	0	0	0	0	0	0	0	0	0	0	0	0	0	0	0	0	0	0	0	0	0	0	0	0	0.000	0.000	0.000	0.000	0.000	0.000	0.000	0.000	0.000	0.000	0.000	0.000	0.000	0.000	283	1076	51	41	41	0.000	0.000	2	49	0	0	3	38	0	0	100	1	
4	15	12	07: E-01   LM00001895	lmo2373	19126	7854	100	495	406	213	49	56	98	77	75	0	303	236	132	17	37	285	50	0	0	0	0	0	0	0	0	0	0	0	0	0	0	0	0	0	0	0	0	0	0	0	0	0	0	0	0.000	0.000	0.000	0.000	0.000	0.000	0.000	0.000	0.000	0.000	0.000	0.000	0.000	0.000	283	1076	732	576	576	0.000	0.000	446	286	0	0	357	219	0	0	100	1	
4	16	12	07: E-04   LM00001898	lmo2376	19376	7854	100	496	401	232	47	48	5	87	82	0	395	302	201	17	18	4	80	75	0	0	0	0	0	0	0	0	0	0	0	0	0	0	0	0	0	0	0	0	0	0	0	0	0	0	0.000	0.000	0.000	0.000	0.000	0.000	0.000	0.000	0.000	0.000	0.000	0.000	0.000	0.000	283	1076	827	639	639	0.000	0.000	449	378	0	0	354	285	0	0	100	1	
4	17	12	07: E-07   LM00001899	lmo2379	19626	7854	100	165	152	72	47	48	6	82	80	0	115	95	53	17	18	5	81	76	0	0	0	0	0	0	0	0	0	0	0	0	0	0	0	0	0	0	0	0	0	0	0	0	0	0	0.000	0.000	0.000	0.000	0.000	0.000	0.000	0.000	0.000	0.000	0.000	0.000	0.000	0.000	283	1076	216	183	183	0.000	0.000	118	98	0	0	105	78	0	0	100	1	
4	1	13	07: E-10   LM00001901	lmo2382	15626	8104	100	98	94	32	48	48	5	83	77	0	108	95	43	21	21	5	86	83	0	0	0	0	0	0	0	0	0	0	0	0	0	0	0	0	0	0	0	0	0	0	0	0	0	0	0.000	0.000	0.000	0.000	0.000	0.000	0.000	0.000	0.000	0.000	0.000	0.000	0.000	0.000	283	1076	137	120	120	0.000	0.000	50	87	0	0	46	74	0	0	100	1	
4	2	13	07: E-13   LM00001903	lmo2385	15876	8104	100	54	55	7	48	49	9	39	10	0	67	56	23	19	22	19	72	67	0	0	0	0	0	0	0	0	0	0	0	0	0	0	0	0	0	0	0	0	0	0	0	0	0	0	0.000	0.000	0.000	0.000	0.000	0.000	0.000	0.000	0.000	0.000	0.000	0.000	0.000	0.000	283	1076	54	44	44	0.000	0.000	6	48	0	0	7	37	0	0	100	1	
4	3	13	07: E-16   LM00001904	lmo2388	16126	8104	100	90	87	23	48	48	5	88	81	0	79	69	28	17	18	8	83	80	0	0	0	0	0	0	0	0	0	0	0	0	0	0	0	0	0	0	0	0	0	0	0	0	0	0	0.000	0.000	0.000	0.000	0.000	0.000	0.000	0.000	0.000	0.000	0.000	0.000	0.000	0.000	283	1076	104	91	91	0.000	0.000	42	62	0	0	39	52	0	0	100	1	
4	4	13	07: E-19   LM00001905	lmo2391	16376	8104	100	1181	980	583	47	47	4	96	93	0	798	647	390	16	17	4	82	81	0	0	0	0	0	0	0	0	0	0	0	0	0	0	0	0	0	0	0	0	0	0	0	0	0	0	0.000	0.000	0.000	0.000	0.000	0.000	0.000	0.000	0.000	0.000	0.000	0.000	0.000	0.000	283	1076	1916	1564	1564	0.000	0.000	1134	782	0	0	933	631	0	0	100	1	
4	5	13	07: E-22   LM00002846	lmo2394	16626	8104	100	49	50	5	46	47	5	41	14	0	61	51	25	16	17	6	72	68	0	0	0	0	0	0	0	0	0	0	0	0	0	0	0	0	0	0	0	0	0	0	0	0	0	0	0.000	0.000	0.000	0.000	0.000	0.000	0.000	0.000	0.000	0.000	0.000	0.000	0.000	0.000	283	1076	48	39	39	0.000	0.000	3	45	0	0	4	35	0	0	100	1	
4	6	13	07: I-01   LM00001936	lmo2469	16876	8104	100	58	57	10	47	48	7	62	32	0	79	67	34	17	18	7	75	73	0	0	0	0	0	0	0	0	0	0	0	0	0	0	0	0	0	0	0	0	0	0	0	0	0	0	0.000	0.000	0.000	0.000	0.000	0.000	0.000	0.000	0.000	0.000	0.000	0.000	0.000	0.000	283	1076	73	60	60	0.000	0.000	11	62	0	0	10	50	0	0	100	1	
4	7	13	07: I-04   LM00001938	lmo2472	17126	8104	100	401	335	162	47	51	35	82	80	0	182	150	74	16	21	42	78	76	0	0	0	0	0	0	0	0	0	0	0	0	0	0	0	0	0	0	0	0	0	0	0	0	0	0	0.000	0.000	0.000	0.000	0.000	0.000	0.000	0.000	0.000	0.000	0.000	0.000	0.000	0.000	283	1076	520	422	422	0.000	0.000	354	166	0	0	288	134	0	0	100	1	
4	8	13	07: I-07   LM00001940	lmo2475	17376	8104	100	64	66	17	47	48	11	66	41	0	65	52	23	16	18	19	69	65	0	0	0	0	0	0	0	0	0	0	0	0	0	0	0	0	0	0	0	0	0	0	0	0	0	0	0.000	0.000	0.000	0.000	0.000	0.000	0.000	0.000	0.000	0.000	0.000	0.000	0.000	0.000	283	1076	66	55	55	0.000	0.000	17	49	0	0	19	36	0	0	100	1	
4	9	13	07: I-10   LM00001942	lmo2478	17626	8104	100	578	464	262	47	48	7	92	86	0	518	411	252	17	18	5	83	82	0	0	0	0	0	0	0	0	0	0	0	0	0	0	0	0	0	0	0	0	0	0	0	0	0	0	0.000	0.000	0.000	0.000	0.000	0.000	0.000	0.000	0.000	0.000	0.000	0.000	0.000	0.000	283	1076	1032	811	811	0.000	0.000	531	501	0	0	417	394	0	0	100	1	
4	10	13	07: I-13   LM00001944	lmo2481	17876	8104	100	338	293	154	49	50	8	83	81	0	181	152	91	17	19	7	78	75	0	0	0	0	0	0	0	0	0	0	0	0	0	0	0	0	0	0	0	0	0	0	0	0	0	0	0.000	0.000	0.000	0.000	0.000	0.000	0.000	0.000	0.000	0.000	0.000	0.000	0.000	0.000	283	1076	453	379	379	0.000	0.000	289	164	0	0	244	135	0	0	100	1	
4	11	13	07: I-16   LM00001947	lmo2484	18126	8104	100	509	405	225	48	49	11	86	80	0	198	163	91	17	18	11	79	76	0	0	0	0	0	0	0	0	0	0	0	0	0	0	0	0	0	0	0	0	0	0	0	0	0	0	0.000	0.000	0.000	0.000	0.000	0.000	0.000	0.000	0.000	0.000	0.000	0.000	0.000	0.000	283	1076	642	503	503	0.000	0.000	461	181	0	0	357	146	0	0	100	1	
4	12	13	07: I-19   LM00001949	lmo2487	18376	8104	100	465	396	212	48	48	9	87	82	0	464	360	214	17	19	11	81	79	0	0	0	0	0	0	0	0	0	0	0	0	0	0	0	0	0	0	0	0	0	0	0	0	0	0	0.000	0.000	0.000	0.000	0.000	0.000	0.000	0.000	0.000	0.000	0.000	0.000	0.000	0.000	283	1076	864	691	691	0.000	0.000	417	447	0	0	348	343	0	0	100	1	
4	13	13	07: I-22   LM00002735	lmo2490	18626	8104	100	65	64	13	47	48	6	72	62	0	58	49	22	16	18	11	71	69	0	0	0	0	0	0	0	0	0	0	0	0	0	0	0	0	0	0	0	0	0	0	0	0	0	0	0.000	0.000	0.000	0.000	0.000	0.000	0.000	0.000	0.000	0.000	0.000	0.000	0.000	0.000	283	1076	60	50	50	0.000	0.000	18	42	0	0	17	33	0	0	100	1	
4	14	13	07: M-01   LM00001987	lmo2565	18876	8104	100	80	79	22	48	49	14	75	57	0	81	71	32	17	22	50	71	1	0	0	0	0	0	0	0	0	0	0	0	0	0	0	0	0	0	0	0	0	0	0	0	0	0	0	0.000	0.000	0.000	0.000	0.000	0.000	0.000	0.000	0.000	0.000	0.000	0.000	0.000	0.000	283	1076	96	85	85	0.000	0.000	32	64	0	0	31	54	0	0	100	1	
4	15	13	07: M-04   LM00001989	lmo2568	19126	8104	100	72	72	19	48	48	6	73	69	0	163	134	81	17	19	7	75	74	0	0	0	0	0	0	0	0	0	0	0	0	0	0	0	0	0	0	0	0	0	0	0	0	0	0	0.000	0.000	0.000	0.000	0.000	0.000	0.000	0.000	0.000	0.000	0.000	0.000	0.000	0.000	283	1076	170	141	141	0.000	0.000	24	146	0	0	24	117	0	0	100	1	
4	16	13	07: M-07   LM00000689	lmo2571	19376	8104	100	659	530	356	48	48	7	81	78	0	135	114	72	17	19	21	68	66	0	0	0	0	0	0	0	0	0	0	0	0	0	0	0	0	0	0	0	0	0	0	0	0	0	0	0.000	0.000	0.000	0.000	0.000	0.000	0.000	0.000	0.000	0.000	0.000	0.000	0.000	0.000	283	1076	729	579	579	0.000	0.000	611	118	0	0	482	97	0	0	100	1	
4	17	13	07: M-10   LM00001991	lmo2574	19626	8104	100	361	301	152	47	48	6	88	84	0	153	130	72	17	20	19	75	73	0	0	0	0	0	0	0	0	0	0	0	0	0	0	0	0	0	0	0	0	0	0	0	0	0	0	0.000	0.000	0.000	0.000	0.000	0.000	0.000	0.000	0.000	0.000	0.000	0.000	0.000	0.000	283	1076	450	367	367	0.000	0.000	314	136	0	0	254	113	0	0	100	1	
4	1	14	07: M-13   LM00001993	lmo2577	15626	8354	100	56	57	9	47	48	5	76	47	0	70	59	23	18	20	7	81	76	0	0	0	0	0	0	0	0	0	0	0	0	0	0	0	0	0	0	0	0	0	0	0	0	0	0	0.000	0.000	0.000	0.000	0.000	0.000	0.000	0.000	0.000	0.000	0.000	0.000	0.000	0.000	283	1076	61	51	51	0.000	0.000	9	52	0	0	10	41	0	0	100	1	
4	2	14	07: M-16   LM00002755	lmo2580	15876	8354	100	52	53	6	47	47	5	49	19	0	64	56	20	16	17	6	86	82	0	0	0	0	0	0	0	0	0	0	0	0	0	0	0	0	0	0	0	0	0	0	0	0	0	0	0.000	0.000	0.000	0.000	0.000	0.000	0.000	0.000	0.000	0.000	0.000	0.000	0.000	0.000	283	1076	53	46	46	0.000	0.000	5	48	0	0	6	40	0	0	100	1	
4	3	14	07: M-19   LM00001994	lmo2583	16126	8354	100	56	57	9	47	47	6	76	32	0	56	48	19	16	17	16	74	71	0	0	0	0	0	0	0	0	0	0	0	0	0	0	0	0	0	0	0	0	0	0	0	0	0	0	0.000	0.000	0.000	0.000	0.000	0.000	0.000	0.000	0.000	0.000	0.000	0.000	0.000	0.000	283	1076	49	42	42	0.000	0.000	9	40	0	0	10	32	0	0	100	1	
4	4	14	07: M-22   LM00001997	lmo2586	16376	8354	100	58	58	12	47	47	5	66	54	0	58	49	21	16	16	3	82	75	0	0	0	0	0	0	0	0	0	0	0	0	0	0	0	0	0	0	0	0	0	0	0	0	0	0	0.000	0.000	0.000	0.000	0.000	0.000	0.000	0.000	0.000	0.000	0.000	0.000	0.000	0.000	283	1076	53	44	44	0.000	0.000	11	42	0	0	11	33	0	0	100	1	
4	5	14	08: A-01   EMPTY	EMPTY	16626	8354	100	47	47	6	47	48	10	2	1	0	17	18	4	17	18	9	4	1	0	0	0	0	0	0	0	0	0	0	0	0	0	0	0	0	0	0	0	0	0	0	0	0	0	0	0.000	0.000	0.000	0.000	0.000	0.000	0.000	0.000	0.000	0.000	0.000	0.000	0.000	0.000	283	1076	0	1	1	0.000	0.000	0	0	0	0	0	1	0	0	-75	1	
4	6	14	08: A-04   LM00002017	lmo2662	16876	8354	100	52	52	5	47	47	5	43	13	0	58	47	20	16	17	8	71	68	0	0	0	0	0	0	0	0	0	0	0	0	0	0	0	0	0	0	0	0	0	0	0	0	0	0	0.000	0.000	0.000	0.000	0.000	0.000	0.000	0.000	0.000	0.000	0.000	0.000	0.000	0.000	283	1076	47	36	36	0.000	0.000	5	42	0	0	5	31	0	0	100	1	
4	7	14	08: A-07   LM00000736	lmo2665	17126	8354	100	51	52	6	47	48	7	32	8	0	55	45	21	16	18	13	66	63	0	0	0	0	0	0	0	0	0	0	0	0	0	0	0	0	0	0	0	0	0	0	0	0	0	0	0.000	0.000	0.000	0.000	0.000	0.000	0.000	0.000	0.000	0.000	0.000	0.000	0.000	0.000	283	1076	43	34	34	0.000	0.000	4	39	0	0	5	29	0	0	100	1	
4	8	14	08: A-10   LM00000738	lmo2668	17376	8354	100	71	70	19	47	47	5	78	67	0	89	75	41	17	17	5	78	73	0	0	0	0	0	0	0	0	0	0	0	0	0	0	0	0	0	0	0	0	0	0	0	0	0	0	0.000	0.000	0.000	0.000	0.000	0.000	0.000	0.000	0.000	0.000	0.000	0.000	0.000	0.000	283	1076	96	81	81	0.000	0.000	24	72	0	0	23	58	0	0	100	1	
4	9	14	08: A-13   LM00002767	lmo2671	17626	8354	100	236	204	117	47	49	9	77	72	0	102	95	81	17	17	3	76	73	0	0	0	0	0	0	0	0	0	0	0	0	0	0	0	0	0	0	0	0	0	0	0	0	0	0	0.000	0.000	0.000	0.000	0.000	0.000	0.000	0.000	0.000	0.000	0.000	0.000	0.000	0.000	283	1076	274	235	235	0.000	0.000	189	85	0	0	157	78	0	0	100	1	
4	10	14	08: A-16   LM00002020	lmo2674	17876	8354	100	640	502	304	51	55	15	77	75	0	537	421	270	18	20	6	82	77	0	0	0	0	0	0	0	0	0	0	0	0	0	0	0	0	0	0	0	0	0	0	0	0	0	0	0.000	0.000	0.000	0.000	0.000	0.000	0.000	0.000	0.000	0.000	0.000	0.000	0.000	0.000	283	1076	1108	854	854	0.000	0.000	589	519	0	0	451	403	0	0	100	1	
4	11	14	08: A-19   LM00000741	lmo2677	18126	8354	100	103	97	30	47	47	5	92	81	0	98	87	44	17	17	4	84	80	0	0	0	0	0	0	0	0	0	0	0	0	0	0	0	0	0	0	0	0	0	0	0	0	0	0	0.000	0.000	0.000	0.000	0.000	0.000	0.000	0.000	0.000	0.000	0.000	0.000	0.000	0.000	283	1076	137	120	120	0.000	0.000	56	81	0	0	50	70	0	0	100	1	
4	12	14	08: A-22   LM00002024	lmo2680	18376	8354	100	55	57	8	47	47	5	66	43	0	67	55	27	16	17	5	75	70	0	0	0	0	0	0	0	0	0	0	0	0	0	0	0	0	0	0	0	0	0	0	0	0	0	0	0.000	0.000	0.000	0.000	0.000	0.000	0.000	0.000	0.000	0.000	0.000	0.000	0.000	0.000	283	1076	59	49	49	0.000	0.000	8	51	0	0	10	39	0	0	100	1	
4	13	14	08: E-01   LM00002779	lmo2753	18626	8354	100	49	49	5	47	48	5	28	6	0	55	44	20	16	17	3	75	69	0	0	0	0	0	0	0	0	0	0	0	0	0	0	0	0	0	0	0	0	0	0	0	0	0	0	0.000	0.000	0.000	0.000	0.000	0.000	0.000	0.000	0.000	0.000	0.000	0.000	0.000	0.000	283	1076	41	30	30	0.000	0.000	2	39	0	0	2	28	0	0	100	1	
4	14	14	08: E-04   LM00002781	lmo2756	18876	8354	100	207	181	88	47	50	23	76	72	0	206	163	96	17	27	75	69	65	0	0	0	0	0	0	0	0	0	0	0	0	0	0	0	0	0	0	0	0	0	0	0	0	0	0	0.000	0.000	0.000	0.000	0.000	0.000	0.000	0.000	0.000	0.000	0.000	0.000	0.000	0.000	283	1076	349	280	280	0.000	0.000	160	189	0	0	134	146	0	0	100	1	
4	15	14	08: E-07   LM00002061	lmo2759	19126	8354	100	50	51	8	48	48	5	38	16	0	66	54	27	17	17	3	76	71	0	0	0	0	0	0	0	0	0	0	0	0	0	0	0	0	0	0	0	0	0	0	0	0	0	0	0.000	0.000	0.000	0.000	0.000	0.000	0.000	0.000	0.000	0.000	0.000	0.000	0.000	0.000	283	1076	51	40	40	0.000	0.000	2	49	0	0	3	37	0	0	100	1	
4	16	14	08: E-10   LM00002063	lmo2762	19376	8354	100	50	50	6	48	49	9	6	1	0	58	49	21	17	18	10	82	69	0	0	0	0	0	0	0	0	0	0	0	0	0	0	0	0	0	0	0	0	0	0	0	0	0	0	0.000	0.000	0.000	0.000	0.000	0.000	0.000	0.000	0.000	0.000	0.000	0.000	0.000	0.000	283	1076	43	34	34	0.000	0.000	2	41	0	0	2	32	0	0	100	1	
4	17	14	08: E-13   LM00002065	lmo2765	19626	8354	100	50	50	7	47	47	6	34	12	0	61	49	22	17	17	7	72	68	0	0	0	0	0	0	0	0	0	0	0	0	0	0	0	0	0	0	0	0	0	0	0	0	0	0	0.000	0.000	0.000	0.000	0.000	0.000	0.000	0.000	0.000	0.000	0.000	0.000	0.000	0.000	283	1076	47	35	35	0.000	0.000	3	44	0	0	3	32	0	0	100	1	
4	1	15	08: E-16   LM00002782	lmo2768	15626	8604	100	62	65	15	48	48	5	73	57	0	69	60	25	19	23	10	78	76	0	0	0	0	0	0	0	0	0	0	0	0	0	0	0	0	0	0	0	0	0	0	0	0	0	0	0.000	0.000	0.000	0.000	0.000	0.000	0.000	0.000	0.000	0.000	0.000	0.000	0.000	0.000	283	1076	64	58	58	0.000	0.000	14	50	0	0	17	41	0	0	100	1	
4	2	15	08: E-19   LM00002784	lmo2771	15876	8604	100	53	53	7	46	48	15	12	0	0	63	51	26	15	19	31	65	14	0	0	0	0	0	0	0	0	0	0	0	0	0	0	0	0	0	0	0	0	0	0	0	0	0	0	0.000	0.000	0.000	0.000	0.000	0.000	0.000	0.000	0.000	0.000	0.000	0.000	0.000	0.000	283	1076	55	43	43	0.000	0.000	7	48	0	0	7	36	0	0	100	1	
4	3	15	08: E-22   LM00000773	lmo2774	16126	8604	100	48	49	4	47	47	5	27	2	0	55	45	20	16	17	4	73	70	0	0	0	0	0	0	0	0	0	0	0	0	0	0	0	0	0	0	0	0	0	0	0	0	0	0	0.000	0.000	0.000	0.000	0.000	0.000	0.000	0.000	0.000	0.000	0.000	0.000	0.000	0.000	283	1076	40	31	31	0.000	0.000	1	39	0	0	2	29	0	0	100	1	
4	4	15	08: I-01   LM00000803	lmo2849	16376	8604	100	50	51	5	47	48	4	37	13	0	64	53	22	16	16	4	82	77	0	0	0	0	0	0	0	0	0	0	0	0	0	0	0	0	0	0	0	0	0	0	0	0	0	0	0.000	0.000	0.000	0.000	0.000	0.000	0.000	0.000	0.000	0.000	0.000	0.000	0.000	0.000	283	1076	51	41	41	0.000	0.000	3	48	0	0	4	37	0	0	100	1	
4	5	15	08: I-04   LM00002804	lmo2852	16626	8604	100	85	82	30	46	47	5	78	69	0	158	124	85	16	17	3	77	74	0	0	0	0	0	0	0	0	0	0	0	0	0	0	0	0	0	0	0	0	0	0	0	0	0	0	0.000	0.000	0.000	0.000	0.000	0.000	0.000	0.000	0.000	0.000	0.000	0.000	0.000	0.000	283	1076	181	144	144	0.000	0.000	39	142	0	0	36	108	0	0	100	1	
4	6	15	08: I-07   LM00000808	lmo2855	16876	8604	100	285	232	127	47	48	5	85	80	0	641	477	315	16	17	5	81	78	0	0	0	0	0	0	0	0	0	0	0	0	0	0	0	0	0	0	0	0	0	0	0	0	0	0	0.000	0.000	0.000	0.000	0.000	0.000	0.000	0.000	0.000	0.000	0.000	0.000	0.000	0.000	283	1076	863	646	646	0.000	0.000	238	625	0	0	185	461	0	0	100	1	
4	7	15	09: A-01   EMPTY	EMPTY	17126	8604	100	47	46	4	47	47	7	4	0	0	18	19	4	17	19	11	2	0	0	0	0	0	0	0	0	0	0	0	0	0	0	0	0	0	0	0	0	0	0	0	0	0	0	0	0.000	0.000	0.000	0.000	0.000	0.000	0.000	0.000	0.000	0.000	0.000	0.000	0.000	0.000	283	1076	1	1	1	0.000	0.000	0	1	0	0	-1	2	0	0	-75	1	
4	8	15	09: A-04   LM00001308	lmo1275	17376	8604	100	254	212	119	47	47	5	80	73	0	109	89	53	16	16	3	81	76	0	0	0	0	0	0	0	0	0	0	0	0	0	0	0	0	0	0	0	0	0	0	0	0	0	0	0.000	0.000	0.000	0.000	0.000	0.000	0.000	0.000	0.000	0.000	0.000	0.000	0.000	0.000	283	1076	300	238	238	0.000	0.000	207	93	0	0	165	73	0	0	100	1	
4	9	15	09: A-07   LM00002819	lmo1469	17626	8604	100	2145	1653	1073	47	47	6	96	90	0	3919	2964	2014	17	18	6	89	82	0	0	0	0	0	0	0	0	0	0	0	0	0	0	0	0	0	0	0	0	0	0	0	0	0	0	0.000	0.000	0.000	0.000	0.000	0.000	0.000	0.000	0.000	0.000	0.000	0.000	0.000	0.000	283	1076	6000	4553	4553	0.000	0.000	2098	3902	0	0	1606	2947	0	0	100	1	
4	10	15	09: A-10   LM00000452	lmo1657	17876	8604	100	934	708	466	47	48	12	87	76	0	1080	837	583	17	18	6	78	77	0	0	0	0	0	0	0	0	0	0	0	0	0	0	0	0	0	0	0	0	0	0	0	0	0	0	0.000	0.000	0.000	0.000	0.000	0.000	0.000	0.000	0.000	0.000	0.000	0.000	0.000	0.000	283	1076	1950	1481	1481	0.000	0.000	887	1063	0	0	661	820	0	0	100	1	
4	11	15	09: A-13   lmneg01	lmneg01	18126	8604	100	52	54	11	46	47	5	61	24	0	62	55	25	16	17	4	83	78	0	0	0	0	0	0	0	0	0	0	0	0	0	0	0	0	0	0	0	0	0	0	0	0	0	0	0.000	0.000	0.000	0.000	0.000	0.000	0.000	0.000	0.000	0.000	0.000	0.000	0.000	0.000	283	1076	52	47	47	0.000	0.000	6	46	0	0	8	39	0	0	100	1	
4	12	15	09: A-16   lmneg04	lmneg04	18376	8604	100	51	51	5	47	48	8	29	2	0	51	43	17	17	19	14	69	65	0	0	0	0	0	0	0	0	0	0	0	0	0	0	0	0	0	0	0	0	0	0	0	0	0	0	0.000	0.000	0.000	0.000	0.000	0.000	0.000	0.000	0.000	0.000	0.000	0.000	0.000	0.000	283	1076	38	30	30	0.000	0.000	4	34	0	0	4	26	0	0	100	1	
4	13	15	09: A-19   lmneg07	lmneg07	18626	8604	100	49	50	4	47	48	6	18	2	0	61	49	21	16	18	10	73	70	0	0	0	0	0	0	0	0	0	0	0	0	0	0	0	0	0	0	0	0	0	0	0	0	0	0	0.000	0.000	0.000	0.000	0.000	0.000	0.000	0.000	0.000	0.000	0.000	0.000	0.000	0.000	283	1076	47	36	36	0.000	0.000	2	45	0	0	3	33	0	0	100	1	
4	14	15	09: A-22   lmneg10	lmneg10	18876	8604	100	102	97	38	47	47	6	74	70	0	54	43	18	17	18	6	70	65	0	0	0	0	0	0	0	0	0	0	0	0	0	0	0	0	0	0	0	0	0	0	0	0	0	0	0.000	0.000	0.000	0.000	0.000	0.000	0.000	0.000	0.000	0.000	0.000	0.000	0.000	0.000	283	1076	92	76	76	0.000	0.000	55	37	0	0	50	26	0	0	100	1	
4	15	15	09: E-01   LM00000020	lmo0044	19126	8604	100	2263	1787	1145	47	48	7	92	88	0	1515	1221	843	17	18	5	80	76	0	0	0	0	0	0	0	0	0	0	0	0	0	0	0	0	0	0	0	0	0	0	0	0	0	0	0.000	0.000	0.000	0.000	0.000	0.000	0.000	0.000	0.000	0.000	0.000	0.000	0.000	0.000	283	1076	3714	2944	2944	0.000	0.000	2216	1498	0	0	1740	1204	0	0	100	1	
4	16	15	09: E-04   LM00001308	lmo1275	19376	8604	100	309	261	168	48	49	13	73	70	0	134	103	67	17	19	10	68	65	0	0	0	0	0	0	0	0	0	0	0	0	0	0	0	0	0	0	0	0	0	0	0	0	0	0	0.000	0.000	0.000	0.000	0.000	0.000	0.000	0.000	0.000	0.000	0.000	0.000	0.000	0.000	283	1076	378	299	299	0.000	0.000	261	117	0	0	213	86	0	0	100	1	
4	17	15	09: E-07   LM00002819	lmo1469	19626	8604	100	2576	2084	1227	47	47	4	97	95	0	4454	3515	2258	17	17	3	88	84	0	0	0	0	0	0	0	0	0	0	0	0	0	0	0	0	0	0	0	0	0	0	0	0	0	0	0.000	0.000	0.000	0.000	0.000	0.000	0.000	0.000	0.000	0.000	0.000	0.000	0.000	0.000	283	1076	6966	5535	5535	0.000	0.000	2529	4437	0	0	2037	3498	0	0	100	1	
4	1	16	09: E-10   LM00000452	lmo1657	15626	8854	100	716	553	415	47	48	5	87	82	0	852	630	491	18	21	11	69	67	0	0	0	0	0	0	0	0	0	0	0	0	0	0	0	0	0	0	0	0	0	0	0	0	0	0	0.000	0.000	0.000	0.000	0.000	0.000	0.000	0.000	0.000	0.000	0.000	0.000	0.000	0.000	283	1076	1503	1118	1118	0.000	0.000	669	834	0	0	506	612	0	0	100	1	
4	2	16	09: E-13   lmneg01	lmneg01	15876	8854	100	48	48	5	47	47	5	27	2	0	60	48	21	15	16	6	76	69	0	0	0	0	0	0	0	0	0	0	0	0	0	0	0	0	0	0	0	0	0	0	0	0	0	0	0.000	0.000	0.000	0.000	0.000	0.000	0.000	0.000	0.000	0.000	0.000	0.000	0.000	0.000	283	1076	46	34	34	0.000	0.000	1	45	0	0	1	33	0	0	100	1	
4	3	16	09: E-16   lmneg04	lmneg04	16126	8854	100	49	50	6	46	47	5	35	15	0	49	42	17	16	17	9	71	66	0	0	0	0	0	0	0	0	0	0	0	0	0	0	0	0	0	0	0	0	0	0	0	0	0	0	0.000	0.000	0.000	0.000	0.000	0.000	0.000	0.000	0.000	0.000	0.000	0.000	0.000	0.000	283	1076	36	30	30	0.000	0.000	3	33	0	0	4	26	0	0	100	1	
4	4	16	09: E-19   lmneg07	lmneg07	16376	8854	100	49	50	4	47	47	5	28	5	0	60	47	23	16	17	3	75	69	0	0	0	0	0	0	0	0	0	0	0	0	0	0	0	0	0	0	0	0	0	0	0	0	0	0	0.000	0.000	0.000	0.000	0.000	0.000	0.000	0.000	0.000	0.000	0.000	0.000	0.000	0.000	283	1076	46	34	34	0.000	0.000	2	44	0	0	3	31	0	0	100	1	
4	5	16	09: E-22   lmneg10	lmneg10	16626	8854	100	48	48	5	46	47	5	36	6	0	47	39	14	16	17	4	80	74	0	0	0	0	0	0	0	0	0	0	0	0	0	0	0	0	0	0	0	0	0	0	0	0	0	0	0.000	0.000	0.000	0.000	0.000	0.000	0.000	0.000	0.000	0.000	0.000	0.000	0.000	0.000	283	1076	33	25	25	0.000	0.000	2	31	0	0	2	23	0	0	100	1	
4	6	16	09: I-01   LM00000020	lmo0044	16876	8854	100	1974	1571	1172	46	47	5	93	89	0	1416	1120	847	17	17	3	95	84	0	0	0	0	0	0	0	0	0	0	0	0	0	0	0	0	0	0	0	0	0	0	0	0	0	0	0.000	0.000	0.000	0.000	0.000	0.000	0.000	0.000	0.000	0.000	0.000	0.000	0.000	0.000	283	1076	3327	2628	2628	0.000	0.000	1928	1399	0	0	1525	1103	0	0	100	1	
4	7	16	09: I-04   LM00001308	lmo1275	17126	8854	100	218	185	116	47	49	15	64	63	0	103	79	52	16	19	32	60	57	0	0	0	0	0	0	0	0	0	0	0	0	0	0	0	0	0	0	0	0	0	0	0	0	0	0	0.000	0.000	0.000	0.000	0.000	0.000	0.000	0.000	0.000	0.000	0.000	0.000	0.000	0.000	283	1076	258	201	201	0.000	0.000	171	87	0	0	138	63	0	0	100	1	
4	8	16	09: I-07   LM00002819	lmo1469	17376	8854	100	2263	1722	1177	46	47	5	96	93	0	4018	2976	2106	16	16	3	90	84	0	0	0	0	0	0	0	0	0	0	0	0	0	0	0	0	0	0	0	0	0	0	0	0	0	0	0.000	0.000	0.000	0.000	0.000	0.000	0.000	0.000	0.000	0.000	0.000	0.000	0.000	0.000	283	1076	6219	4636	4636	0.000	0.000	2217	4002	0	0	1676	2960	0	0	100	1	
4	9	16	09: I-10   LM00000452	lmo1657	17626	8854	100	1108	813	538	46	47	5	93	87	0	1209	910	647	16	17	4	84	78	0	0	0	0	0	0	0	0	0	0	0	0	0	0	0	0	0	0	0	0	0	0	0	0	0	0	0.000	0.000	0.000	0.000	0.000	0.000	0.000	0.000	0.000	0.000	0.000	0.000	0.000	0.000	283	1076	2255	1661	1661	0.000	0.000	1062	1193	0	0	767	894	0	0	100	1	
4	10	16	09: I-13   lmneg01	lmneg01	17876	8854	100	49	49	8	47	48	5	27	5	0	62	50	22	16	17	4	78	73	0	0	0	0	0	0	0	0	0	0	0	0	0	0	0	0	0	0	0	0	0	0	0	0	0	0	0.000	0.000	0.000	0.000	0.000	0.000	0.000	0.000	0.000	0.000	0.000	0.000	0.000	0.000	283	1076	48	36	36	0.000	0.000	2	46	0	0	2	34	0	0	100	1	
4	11	16	09: I-16   lmneg04	lmneg04	18126	8854	100	51	50	6	46	46	5	51	8	0	51	42	19	16	17	4	74	70	0	0	0	0	0	0	0	0	0	0	0	0	0	0	0	0	0	0	0	0	0	0	0	0	0	0	0.000	0.000	0.000	0.000	0.000	0.000	0.000	0.000	0.000	0.000	0.000	0.000	0.000	0.000	283	1076	40	30	30	0.000	0.000	5	35	0	0	4	26	0	0	100	1	
4	12	16	09: I-19   lmneg07	lmneg07	18376	8854	100	50	50	5	47	48	5	27	6	0	59	47	21	16	17	5	73	69	0	0	0	0	0	0	0	0	0	0	0	0	0	0	0	0	0	0	0	0	0	0	0	0	0	0	0.000	0.000	0.000	0.000	0.000	0.000	0.000	0.000	0.000	0.000	0.000	0.000	0.000	0.000	283	1076	46	34	34	0.000	0.000	3	43	0	0	3	31	0	0	100	1	
4	13	16	09: I-22   lmneg10	lmneg10	18626	8854	100	49	49	4	47	48	7	13	0	0	48	38	17	16	18	14	65	58	0	0	0	0	0	0	0	0	0	0	0	0	0	0	0	0	0	0	0	0	0	0	0	0	0	0	0.000	0.000	0.000	0.000	0.000	0.000	0.000	0.000	0.000	0.000	0.000	0.000	0.000	0.000	283	1076	34	24	24	0.000	0.000	2	32	0	0	2	22	0	0	100	1	
4	14	16	09: M-01   LM00000020	lmo0044	18876	8854	100	2592	1915	1355	47	50	18	84	77	0	1846	1321	985	17	18	12	73	72	0	0	0	0	0	0	0	0	0	0	0	0	0	0	0	0	0	0	0	0	0	0	0	0	0	0	0.000	0.000	0.000	0.000	0.000	0.000	0.000	0.000	0.000	0.000	0.000	0.000	0.000	0.000	283	1076	4374	3172	3172	0.000	0.000	2545	1829	0	0	1868	1304	0	0	100	1	
4	15	16	09: M-04   LM00001308	lmo1275	19126	8854	100	296	232	143	48	48	6	74	70	0	110	86	56	16	17	2	73	69	0	0	0	0	0	0	0	0	0	0	0	0	0	0	0	0	0	0	0	0	0	0	0	0	0	0	0.000	0.000	0.000	0.000	0.000	0.000	0.000	0.000	0.000	0.000	0.000	0.000	0.000	0.000	283	1076	342	254	254	0.000	0.000	248	94	0	0	184	70	0	0	100	1	
4	16	16	09: M-07   LM00002819	lmo1469	19376	8854	100	2296	1627	1361	47	49	7	81	75	0	3871	2738	2397	17	20	17	66	64	0	0	0	0	0	0	0	0	0	0	0	0	0	0	0	0	0	0	0	0	0	0	0	0	0	0	0.000	0.000	0.000	0.000	0.000	0.000	0.000	0.000	0.000	0.000	0.000	0.000	0.000	0.000	283	1076	6103	4301	4301	0.000	0.000	2249	3854	0	0	1580	2721	0	0	100	1	
4	17	16	09: M-10   LM00000452	lmo1657	19626	8854	100	1268	900	613	47	48	7	89	80	0	1336	993	749	17	18	8	73	71	0	0	0	0	0	0	0	0	0	0	0	0	0	0	0	0	0	0	0	0	0	0	0	0	0	0	0.000	0.000	0.000	0.000	0.000	0.000	0.000	0.000	0.000	0.000	0.000	0.000	0.000	0.000	283	1076	2540	1829	1829	0.000	0.000	1221	1319	0	0	853	976	0	0	100	1	
4	1	17	09: M-13   lmneg01	lmneg01	15626	9104	100	47	48	4	46	46	6	16	2	0	59	44	23	16	17	6	65	62	0	0	0	0	0	0	0	0	0	0	0	0	0	0	0	0	0	0	0	0	0	0	0	0	0	0	0.000	0.000	0.000	0.000	0.000	0.000	0.000	0.000	0.000	0.000	0.000	0.000	0.000	0.000	283	1076	44	30	30	0.000	0.000	1	43	0	0	2	28	0	0	100	1	
4	2	17	09: M-16   lmneg04	lmneg04	15876	9104	100	47	49	5	45	46	5	36	9	0	52	41	19	15	16	6	70	65	0	0	0	0	0	0	0	0	0	0	0	0	0	0	0	0	0	0	0	0	0	0	0	0	0	0	0.000	0.000	0.000	0.000	0.000	0.000	0.000	0.000	0.000	0.000	0.000	0.000	0.000	0.000	283	1076	39	30	30	0.000	0.000	2	37	0	0	4	26	0	0	100	1	
4	3	17	09: M-19   lmneg07	lmneg07	16126	9104	100	47	48	4	47	47	5	17	2	0	57	45	22	16	16	4	73	69	0	0	0	0	0	0	0	0	0	0	0	0	0	0	0	0	0	0	0	0	0	0	0	0	0	0	0.000	0.000	0.000	0.000	0.000	0.000	0.000	0.000	0.000	0.000	0.000	0.000	0.000	0.000	283	1076	41	30	30	0.000	0.000	0	41	0	0	1	29	0	0	100	1	
4	4	17	09: M-22   lmneg10	lmneg10	16376	9104	100	47	48	5	46	47	5	29	5	0	43	35	17	16	16	4	58	56	0	0	0	0	0	0	0	0	0	0	0	0	0	0	0	0	0	0	0	0	0	0	0	0	0	0	0.000	0.000	0.000	0.000	0.000	0.000	0.000	0.000	0.000	0.000	0.000	0.000	0.000	0.000	283	1076	28	21	21	0.000	0.000	1	27	0	0	2	19	0	0	100	1	
4	5	17	null	EMPTY	16626	9104	100	46	45	4	46	47	5	12	1	0	15	16	2	16	16	3	6	3	0	0	0	0	0	0	0	0	0	0	0	0	0	0	0	0	0	0	0	0	0	0	0	0	0	0	0.000	0.000	0.000	0.000	0.000	0.000	0.000	0.000	0.000	0.000	0.000	0.000	0.000	0.000	283	1076	-1	-1	-1	0.000	0.000	0	-1	0	0	-1	0	0	0	-75	1	
4	6	17	null	EMPTY	16876	9104	100	45	47	7	47	47	7	11	2	0	16	18	7	16	17	5	11	6	0	0	0	0	0	0	0	0	0	0	0	0	0	0	0	0	0	0	0	0	0	0	0	0	0	0	0.000	0.000	0.000	0.000	0.000	0.000	0.000	0.000	0.000	0.000	0.000	0.000	0.000	0.000	283	1076	-2	2	2	0.000	0.000	-2	0	0	0	0	2	0	0	-75	1	
4	7	17	null	EMPTY	17126	9104	100	46	47	5	47	47	5	12	4	0	15	17	8	16	17	4	8	3	0	0	0	0	0	0	0	0	0	0	0	0	0	0	0	0	0	0	0	0	0	0	0	0	0	0	0.000	0.000	0.000	0.000	0.000	0.000	0.000	0.000	0.000	0.000	0.000	0.000	0.000	0.000	283	1076	-2	1	1	0.000	0.000	-1	-1	0	0	0	1	0	0	-75	1	
4	8	17	null	EMPTY	17376	9104	100	46	47	5	47	47	5	16	4	0	16	16	3	16	16	3	13	4	0	0	0	0	0	0	0	0	0	0	0	0	0	0	0	0	0	0	0	0	0	0	0	0	0	0	0.000	0.000	0.000	0.000	0.000	0.000	0.000	0.000	0.000	0.000	0.000	0.000	0.000	0.000	283	1076	-1	0	0	0.000	0.000	-1	0	0	0	0	0	0	0	-75	1	
4	9	17	null	EMPTY	17626	9104	100	46	47	5	47	48	7	7	0	0	16	17	3	16	17	6	5	0	0	0	0	0	0	0	0	0	0	0	0	0	0	0	0	0	0	0	0	0	0	0	0	0	0	0	0.000	0.000	0.000	0.000	0.000	0.000	0.000	0.000	0.000	0.000	0.000	0.000	0.000	0.000	283	1076	-1	1	1	0.000	0.000	-1	0	0	0	0	1	0	0	-75	1	
4	10	17	null	EMPTY	17876	9104	100	47	47	5	46	47	5	22	4	0	16	17	2	16	17	3	10	1	0	0	0	0	0	0	0	0	0	0	0	0	0	0	0	0	0	0	0	0	0	0	0	0	0	0	0.000	0.000	0.000	0.000	0.000	0.000	0.000	0.000	0.000	0.000	0.000	0.000	0.000	0.000	283	1076	1	2	2	0.000	0.000	1	0	0	0	1	1	0	0	-75	1	
4	11	17	null	EMPTY	18126	9104	100	46	46	4	48	48	5	7	2	0	17	17	2	16	17	3	10	3	0	0	0	0	0	0	0	0	0	0	0	0	0	0	0	0	0	0	0	0	0	0	0	0	0	0	0.000	0.000	0.000	0.000	0.000	0.000	0.000	0.000	0.000	0.000	0.000	0.000	0.000	0.000	283	1076	-1	-1	-1	0.000	0.000	-2	1	0	0	-2	1	0	0	-75	1	
4	12	17	null	EMPTY	18376	9104	100	46	48	6	47	47	5	22	9	0	15	16	2	16	17	3	6	2	0	0	0	0	0	0	0	0	0	0	0	0	0	0	0	0	0	0	0	0	0	0	0	0	0	0	0.000	0.000	0.000	0.000	0.000	0.000	0.000	0.000	0.000	0.000	0.000	0.000	0.000	0.000	283	1076	-2	1	1	0.000	0.000	-1	-1	0	0	1	0	0	0	-75	1	
4	13	17	null	EMPTY	18626	9104	100	47	47	5	48	48	5	7	2	0	15	16	3	16	17	4	6	2	0	0	0	0	0	0	0	0	0	0	0	0	0	0	0	0	0	0	0	0	0	0	0	0	0	0	0.000	0.000	0.000	0.000	0.000	0.000	0.000	0.000	0.000	0.000	0.000	0.000	0.000	0.000	283	1076	-2	-1	-1	0.000	0.000	-1	-1	0	0	-1	0	0	0	-75	1	
4	14	17	null	EMPTY	18876	9104	100	48	48	5	47	52	29	0	0	0	16	17	3	17	31	84	0	0	0	0	0	0	0	0	0	0	0	0	0	0	0	0	0	0	0	0	0	0	0	0	0	0	0	0	0.000	0.000	0.000	0.000	0.000	0.000	0.000	0.000	0.000	0.000	0.000	0.000	0.000	0.000	283	1076	0	1	1	0.000	0.000	1	-1	0	0	1	0	0	0	-75	1	
4	15	17	null	EMPTY	19126	9104	100	46	46	4	46	49	17	0	0	0	17	17	3	17	24	53	0	0	0	0	0	0	0	0	0	0	0	0	0	0	0	0	0	0	0	0	0	0	0	0	0	0	0	0	0.000	0.000	0.000	0.000	0.000	0.000	0.000	0.000	0.000	0.000	0.000	0.000	0.000	0.000	283	1076	0	0	0	0.000	0.000	0	0	0	0	0	0	0	0	-75	1	
4	16	17	null	EMPTY	19376	9104	100	47	47	5	47	48	7	10	2	0	16	17	4	15	18	14	2	0	0	0	0	0	0	0	0	0	0	0	0	0	0	0	0	0	0	0	0	0	0	0	0	0	0	0	0.000	0.000	0.000	0.000	0.000	0.000	0.000	0.000	0.000	0.000	0.000	0.000	0.000	0.000	283	1076	1	2	2	0.000	0.000	0	1	0	0	0	2	0	0	-75	1	
4	17	17	null	EMPTY	19626	9104	100	46	47	7	47	48	8	5	3	0	16	17	6	17	19	14	2	2	0	0	0	0	0	0	0	0	0	0	0	0	0	0	0	0	0	0	0	0	0	0	0	0	0	0	0.000	0.000	0.000	0.000	0.000	0.000	0.000	0.000	0.000	0.000	0.000	0.000	0.000	0.000	283	1076	-2	0	0	0.000	0.000	-1	-1	0	0	0	0	0	0	-75	1	
5	1	1	10: D-02   Dye Marker	Dye Marker	2137	9673	100	64	121	105	46	47	5	77	60	0	13322	23009	25926	18	19	3	100	100	0	0	0	0	0	0	0	0	0	0	0	0	0	0	0	0	0	0	0	0	0	0	0	0	0	0	0.000	0.000	0.000	0.000	0.000	0.000	0.000	0.000	0.000	0.000	0.000	0.000	0.000	0.000	282	1076	13322	23066	23066	0.000	0.000	18	13304	0	0	75	22991	0	0	100	1	
5	2	1	01: D-02   LM00002112	lmo0070	2387	9673	100	50	49	5	47	47	4	28	7	0	80	60	33	18	19	3	75	68	0	0	0	0	0	0	0	0	0	0	0	0	0	0	0	0	0	0	0	0	0	0	0	0	0	0	0.000	0.000	0.000	0.000	0.000	0.000	0.000	0.000	0.000	0.000	0.000	0.000	0.000	0.000	282	1076	65	44	44	0.000	0.000	3	62	0	0	2	42	0	0	100	1	
5	3	1	01: D-05   LM00002115	lmo0073	2637	9673	100	50	50	5	46	47	6	23	2	0	65	54	22	19	20	12	73	68	0	0	0	0	0	0	0	0	0	0	0	0	0	0	0	0	0	0	0	0	0	0	0	0	0	0	0.000	0.000	0.000	0.000	0.000	0.000	0.000	0.000	0.000	0.000	0.000	0.000	0.000	0.000	282	1076	50	39	39	0.000	0.000	4	46	0	0	4	35	0	0	100	1	
5	4	1	01: D-08   LM00000830	lmo0076	2887	9673	100	77	75	27	47	47	6	67	59	0	105	78	47	18	19	9	66	63	0	0	0	0	0	0	0	0	0	0	0	0	0	0	0	0	0	0	0	0	0	0	0	0	0	0	0.000	0.000	0.000	0.000	0.000	0.000	0.000	0.000	0.000	0.000	0.000	0.000	0.000	0.000	282	1076	117	88	88	0.000	0.000	30	87	0	0	28	60	0	0	100	1	
5	5	1	01: D-11   LM00002117	lmo0079	3137	9673	100	55	56	9	47	48	6	62	38	0	78	61	30	18	19	5	73	71	0	0	0	0	0	0	0	0	0	0	0	0	0	0	0	0	0	0	0	0	0	0	0	0	0	0	0.000	0.000	0.000	0.000	0.000	0.000	0.000	0.000	0.000	0.000	0.000	0.000	0.000	0.000	282	1076	68	52	52	0.000	0.000	8	60	0	0	9	43	0	0	100	1	
5	6	1	01: D-14   LM00002120	lmo0082	3387	9673	100	50	50	6	46	47	5	42	13	0	84	69	32	20	21	5	77	73	0	0	0	0	0	0	0	0	0	0	0	0	0	0	0	0	0	0	0	0	0	0	0	0	0	0	0.000	0.000	0.000	0.000	0.000	0.000	0.000	0.000	0.000	0.000	0.000	0.000	0.000	0.000	282	1076	68	53	53	0.000	0.000	4	64	0	0	4	49	0	0	100	1	
5	7	1	01: D-17   LM00002123	lmo0085	3637	9673	100	119	101	37	48	48	5	79	72	0	343	239	150	25	27	9	82	73	0	0	0	0	0	0	0	0	0	0	0	0	0	0	0	0	0	0	0	0	0	0	0	0	0	0	0.000	0.000	0.000	0.000	0.000	0.000	0.000	0.000	0.000	0.000	0.000	0.000	0.000	0.000	282	1076	389	267	267	0.000	0.000	71	318	0	0	53	214	0	0	100	1	
5	8	1	01: D-20   LM00000832	lmo0088	3887	9673	100	51	52	6	47	48	5	46	24	0	90	71	37	19	20	5	73	71	0	0	0	0	0	0	0	0	0	0	0	0	0	0	0	0	0	0	0	0	0	0	0	0	0	0	0.000	0.000	0.000	0.000	0.000	0.000	0.000	0.000	0.000	0.000	0.000	0.000	0.000	0.000	282	1076	75	57	57	0.000	0.000	4	71	0	0	5	52	0	0	100	1	
5	9	1	01: D-23   LM00002127	lmo0091	4137	9673	100	52	53	8	46	47	7	39	12	0	73	55	31	19	20	7	63	61	0	0	0	0	0	0	0	0	0	0	0	0	0	0	0	0	0	0	0	0	0	0	0	0	0	0	0.000	0.000	0.000	0.000	0.000	0.000	0.000	0.000	0.000	0.000	0.000	0.000	0.000	0.000	282	1076	60	43	43	0.000	0.000	6	54	0	0	7	36	0	0	100	1	
5	10	1	01: H-02   LM00002158	lmo0166	4387	9673	100	73	75	24	46	47	6	78	69	0	138	130	89	22	24	8	78	71	0	0	0	0	0	0	0	0	0	0	0	0	0	0	0	0	0	0	0	0	0	0	0	0	0	0	0.000	0.000	0.000	0.000	0.000	0.000	0.000	0.000	0.000	0.000	0.000	0.000	0.000	0.000	282	1076	143	137	137	0.000	0.000	27	116	0	0	29	108	0	0	100	1	
5	11	1	01: H-05   LM00000053	lmo0169	4637	9673	100	712	540	397	45	46	5	76	71	0	190	157	105	21	22	10	70	67	0	0	0	0	0	0	0	0	0	0	0	0	0	0	0	0	0	0	0	0	0	0	0	0	0	0	0.000	0.000	0.000	0.000	0.000	0.000	0.000	0.000	0.000	0.000	0.000	0.000	0.000	0.000	282	1076	836	631	631	0.000	0.000	667	169	0	0	495	136	0	0	100	1	
5	12	1	01: H-08   LM00003001	lmo0172	4887	9673	100	56	56	11	46	47	5	63	47	0	87	77	44	20	21	6	72	69	0	0	0	0	0	0	0	0	0	0	0	0	0	0	0	0	0	0	0	0	0	0	0	0	0	0	0.000	0.000	0.000	0.000	0.000	0.000	0.000	0.000	0.000	0.000	0.000	0.000	0.000	0.000	282	1076	77	67	67	0.000	0.000	10	67	0	0	10	57	0	0	100	1	
5	13	1	01: H-11   LM00000861	lmo0175	5137	9673	100	54	55	8	46	47	7	59	27	0	85	71	41	20	21	9	66	62	0	0	0	0	0	0	0	0	0	0	0	0	0	0	0	0	0	0	0	0	0	0	0	0	0	0	0.000	0.000	0.000	0.000	0.000	0.000	0.000	0.000	0.000	0.000	0.000	0.000	0.000	0.000	282	1076	73	60	60	0.000	0.000	8	65	0	0	9	51	0	0	100	1	
5	14	1	01: H-14   LM00000056	lmo0178	5387	9673	100	51	52	6	46	46	6	50	15	0	79	58	33	17	18	5	66	62	0	0	0	0	0	0	0	0	0	0	0	0	0	0	0	0	0	0	0	0	0	0	0	0	0	0	0.000	0.000	0.000	0.000	0.000	0.000	0.000	0.000	0.000	0.000	0.000	0.000	0.000	0.000	282	1076	67	47	47	0.000	0.000	5	62	0	0	6	41	0	0	100	1	
5	15	1	01: H-17   LM00000059	lmo0181	5637	9673	100	47	47	4	46	47	10	3	0	0	19	21	5	18	19	7	22	4	0	0	0	0	0	0	0	0	0	0	0	0	0	0	0	0	0	0	0	0	0	0	0	0	0	0	0.000	0.000	0.000	0.000	0.000	0.000	0.000	0.000	0.000	0.000	0.000	0.000	0.000	0.000	282	1076	2	4	4	0.000	0.000	1	1	0	0	1	3	0	0	100	1	
5	16	1	01: H-20   LM00000864	lmo0184	5887	9673	100	66	68	21	47	48	10	55	49	0	78	69	50	17	19	11	54	52	0	0	0	0	0	0	0	0	0	0	0	0	0	0	0	0	0	0	0	0	0	0	0	0	0	0	0.000	0.000	0.000	0.000	0.000	0.000	0.000	0.000	0.000	0.000	0.000	0.000	0.000	0.000	282	1076	80	73	73	0.000	0.000	19	61	0	0	21	52	0	0	100	1	
5	17	1	01: H-23   LM00002160	lmo0187	6137	9673	100	101	93	45	46	47	7	64	57	0	82	83	65	18	20	8	59	56	0	0	0	0	0	0	0	0	0	0	0	0	0	0	0	0	0	0	0	0	0	0	0	0	0	0	0.000	0.000	0.000	0.000	0.000	0.000	0.000	0.000	0.000	0.000	0.000	0.000	0.000	0.000	282	1076	119	112	112	0.000	0.000	55	64	0	0	47	65	0	0	100	1	
5	1	2	01: L-02   LM00002182	lmo0262	2137	9923	100	49	48	5	46	47	5	31	7	0	80	60	30	18	19	3	78	71	0	0	0	0	0	0	0	0	0	0	0	0	0	0	0	0	0	0	0	0	0	0	0	0	0	0	0.000	0.000	0.000	0.000	0.000	0.000	0.000	0.000	0.000	0.000	0.000	0.000	0.000	0.000	282	1076	65	44	44	0.000	0.000	3	62	0	0	2	42	0	0	100	1	
5	2	2	01: L-05   LM00000085	lmo0265	2387	9923	100	50	50	5	47	47	5	32	4	0	44	51	33	18	19	3	60	56	0	0	0	0	0	0	0	0	0	0	0	0	0	0	0	0	0	0	0	0	0	0	0	0	0	0	0.000	0.000	0.000	0.000	0.000	0.000	0.000	0.000	0.000	0.000	0.000	0.000	0.000	0.000	282	1076	29	36	36	0.000	0.000	3	26	0	0	3	33	0	0	100	1	
5	3	2	01: L-08   LM00000896	lmo0268	2637	9923	100	77	75	26	47	47	4	66	61	0	89	67	41	18	20	5	66	62	0	0	0	0	0	0	0	0	0	0	0	0	0	0	0	0	0	0	0	0	0	0	0	0	0	0	0.000	0.000	0.000	0.000	0.000	0.000	0.000	0.000	0.000	0.000	0.000	0.000	0.000	0.000	282	1076	101	77	77	0.000	0.000	30	71	0	0	28	49	0	0	100	1	
5	4	2	01: L-11   LM00000087	lmo0271	2887	9923	100	244	208	141	47	48	6	74	63	0	125	95	62	18	20	18	63	61	0	0	0	0	0	0	0	0	0	0	0	0	0	0	0	0	0	0	0	0	0	0	0	0	0	0	0.000	0.000	0.000	0.000	0.000	0.000	0.000	0.000	0.000	0.000	0.000	0.000	0.000	0.000	282	1076	304	238	238	0.000	0.000	197	107	0	0	161	77	0	0	100	1	
5	5	2	01: L-14   LM00000900	lmo0274	3137	9923	100	53	55	9	47	48	5	55	39	0	79	62	32	18	19	4	77	71	0	0	0	0	0	0	0	0	0	0	0	0	0	0	0	0	0	0	0	0	0	0	0	0	0	0	0.000	0.000	0.000	0.000	0.000	0.000	0.000	0.000	0.000	0.000	0.000	0.000	0.000	0.000	282	1076	67	52	52	0.000	0.000	6	61	0	0	8	44	0	0	100	1	
5	6	2	01: L-17   LM00000902	lmo0277	3387	9923	100	48	48	5	48	64	34	0	0	0	24	25	6	24	92	139	0	0	0	0	0	0	0	0	0	0	0	0	0	0	0	0	0	0	0	0	0	0	0	0	0	0	0	0	0.000	0.000	0.000	0.000	0.000	0.000	0.000	0.000	0.000	0.000	0.000	0.000	0.000	0.000	282	1076	0	1	1	0.000	0.000	0	0	0	0	0	1	0	0	100	1	
5	7	2	01: L-20   LM00000903	lmo0280	3637	9923	100	102	103	39	47	55	28	72	48	0	260	246	150	23	51	94	73	68	0	0	0	0	0	0	0	0	0	0	0	0	0	0	0	0	0	0	0	0	0	0	0	0	0	0	0.000	0.000	0.000	0.000	0.000	0.000	0.000	0.000	0.000	0.000	0.000	0.000	0.000	0.000	282	1076	292	279	279	0.000	0.000	55	237	0	0	56	223	0	0	100	1	
5	8	2	01: L-23   LM00000904	lmo0283	3887	9923	100	80	80	26	47	49	26	58	25	0	128	101	60	18	20	14	70	67	0	0	0	0	0	0	0	0	0	0	0	0	0	0	0	0	0	0	0	0	0	0	0	0	0	0	0.000	0.000	0.000	0.000	0.000	0.000	0.000	0.000	0.000	0.000	0.000	0.000	0.000	0.000	282	1076	143	116	116	0.000	0.000	33	110	0	0	33	83	0	0	100	1	
5	9	2	01: P-02   LM00000128	lmo0358	4137	9923	100	48	48	4	48	48	5	10	0	0	55	46	21	18	19	7	71	66	0	0	0	0	0	0	0	0	0	0	0	0	0	0	0	0	0	0	0	0	0	0	0	0	0	0	0.000	0.000	0.000	0.000	0.000	0.000	0.000	0.000	0.000	0.000	0.000	0.000	0.000	0.000	282	1076	37	28	28	0.000	0.000	0	37	0	0	0	28	0	0	100	1	
5	10	2	01: P-05   LM00000926	lmo0361	4387	9923	100	53	54	9	46	47	8	40	14	0	120	115	73	22	24	9	74	70	0	0	0	0	0	0	0	0	0	0	0	0	0	0	0	0	0	0	0	0	0	0	0	0	0	0	0.000	0.000	0.000	0.000	0.000	0.000	0.000	0.000	0.000	0.000	0.000	0.000	0.000	0.000	282	1076	105	101	101	0.000	0.000	7	98	0	0	8	93	0	0	100	1	
5	11	2	01: P-08   LM00000131	lmo0364	4637	9923	100	56	57	9	46	47	6	67	41	0	99	88	47	22	23	7	78	73	0	0	0	0	0	0	0	0	0	0	0	0	0	0	0	0	0	0	0	0	0	0	0	0	0	0	0.000	0.000	0.000	0.000	0.000	0.000	0.000	0.000	0.000	0.000	0.000	0.000	0.000	0.000	282	1076	87	77	77	0.000	0.000	10	77	0	0	11	66	0	0	100	1	
5	12	2	01: P-11   LM00000928	lmo0367	4887	9923	100	54	56	10	46	47	5	63	45	0	88	76	41	21	21	5	72	71	0	0	0	0	0	0	0	0	0	0	0	0	0	0	0	0	0	0	0	0	0	0	0	0	0	0	0.000	0.000	0.000	0.000	0.000	0.000	0.000	0.000	0.000	0.000	0.000	0.000	0.000	0.000	282	1076	75	65	65	0.000	0.000	8	67	0	0	10	55	0	0	100	1	
5	13	2	01: P-14   LM00000929	lmo0370	5137	9923	100	330	261	163	47	48	6	86	71	0	283	222	152	19	20	7	77	72	0	0	0	0	0	0	0	0	0	0	0	0	0	0	0	0	0	0	0	0	0	0	0	0	0	0	0.000	0.000	0.000	0.000	0.000	0.000	0.000	0.000	0.000	0.000	0.000	0.000	0.000	0.000	282	1076	547	417	417	0.000	0.000	283	264	0	0	214	203	0	0	100	1	
5	14	2	01: P-17   LM00000930	lmo0373	5387	9923	100	55	55	8	46	47	6	63	41	0	81	66	35	18	19	7	70	67	0	0	0	0	0	0	0	0	0	0	0	0	0	0	0	0	0	0	0	0	0	0	0	0	0	0	0.000	0.000	0.000	0.000	0.000	0.000	0.000	0.000	0.000	0.000	0.000	0.000	0.000	0.000	282	1076	72	57	57	0.000	0.000	9	63	0	0	9	48	0	0	100	1	
5	15	2	01: P-20   LM00000932	lmo0376	5637	9923	100	56	56	10	47	48	6	54	33	0	75	59	33	17	18	19	62	59	0	0	0	0	0	0	0	0	0	0	0	0	0	0	0	0	0	0	0	0	0	0	0	0	0	0	0.000	0.000	0.000	0.000	0.000	0.000	0.000	0.000	0.000	0.000	0.000	0.000	0.000	0.000	282	1076	67	51	51	0.000	0.000	9	58	0	0	9	42	0	0	100	1	
5	16	2	01: P-23   LM00002201	lmo0379	5887	9923	100	49	49	4	47	47	6	16	0	0	75	65	24	18	19	9	81	79	0	0	0	0	0	0	0	0	0	0	0	0	0	0	0	0	0	0	0	0	0	0	0	0	0	0	0.000	0.000	0.000	0.000	0.000	0.000	0.000	0.000	0.000	0.000	0.000	0.000	0.000	0.000	282	1076	59	49	49	0.000	0.000	2	57	0	0	2	47	0	0	100	1	
5	17	2	02: D-02   LM00000958	lmo0450	6137	9923	100	62	80	37	46	46	5	61	54	0	31	56	41	17	18	5	55	52	0	0	0	0	0	0	0	0	0	0	0	0	0	0	0	0	0	0	0	0	0	0	0	0	0	0	0.000	0.000	0.000	0.000	0.000	0.000	0.000	0.000	0.000	0.000	0.000	0.000	0.000	0.000	282	1076	30	73	73	0.000	0.000	16	14	0	0	34	39	0	0	100	1	
5	1	3	02: D-05   LM00000158	lmo0453	2137	10173	100	113	138	89	47	47	4	70	62	0	83	77	56	19	19	3	65	59	0	0	0	0	0	0	0	0	0	0	0	0	0	0	0	0	0	0	0	0	0	0	0	0	0	0	0.000	0.000	0.000	0.000	0.000	0.000	0.000	0.000	0.000	0.000	0.000	0.000	0.000	0.000	282	1076	130	149	149	0.000	0.000	66	64	0	0	91	58	0	0	100	1	
5	2	3	02: D-08   LM00000962	lmo0456	2387	10173	100	48	49	5	47	47	6	18	4	0	69	52	27	18	19	5	68	63	0	0	0	0	0	0	0	0	0	0	0	0	0	0	0	0	0	0	0	0	0	0	0	0	0	0	0.000	0.000	0.000	0.000	0.000	0.000	0.000	0.000	0.000	0.000	0.000	0.000	0.000	0.000	282	1076	52	36	36	0.000	0.000	1	51	0	0	2	34	0	0	100	1	
5	3	3	02: D-11   LM00002229	lmo0459	2637	10173	100	81	78	26	47	48	6	69	62	0	79	60	31	19	20	8	68	65	0	0	0	0	0	0	0	0	0	0	0	0	0	0	0	0	0	0	0	0	0	0	0	0	0	0	0.000	0.000	0.000	0.000	0.000	0.000	0.000	0.000	0.000	0.000	0.000	0.000	0.000	0.000	282	1076	94	72	72	0.000	0.000	34	60	0	0	31	41	0	0	100	1	
5	4	3	02: D-14   LM00002232	lmo0462	2887	10173	100	74	72	18	47	48	5	81	76	0	80	67	29	18	19	4	86	79	0	0	0	0	0	0	0	0	0	0	0	0	0	0	0	0	0	0	0	0	0	0	0	0	0	0	0.000	0.000	0.000	0.000	0.000	0.000	0.000	0.000	0.000	0.000	0.000	0.000	0.000	0.000	282	1076	89	74	74	0.000	0.000	27	62	0	0	25	49	0	0	100	1	
5	5	3	02: D-17   LM00002235	lmo0465	3137	10173	100	49	50	5	48	49	7	12	1	0	73	56	31	19	21	8	64	61	0	0	0	0	0	0	0	0	0	0	0	0	0	0	0	0	0	0	0	0	0	0	0	0	0	0	0.000	0.000	0.000	0.000	0.000	0.000	0.000	0.000	0.000	0.000	0.000	0.000	0.000	0.000	282	1076	55	39	39	0.000	0.000	1	54	0	0	2	37	0	0	100	1	
5	6	3	02: D-20   LM00002238	lmo0468	3387	10173	100	97	89	24	49	51	13	76	72	0	306	233	119	27	38	32	81	74	0	0	0	0	0	0	0	0	0	0	0	0	0	0	0	0	0	0	0	0	0	0	0	0	0	0	0.000	0.000	0.000	0.000	0.000	0.000	0.000	0.000	0.000	0.000	0.000	0.000	0.000	0.000	282	1076	327	246	246	0.000	0.000	48	279	0	0	40	206	0	0	100	1	
5	7	3	02: D-23   LM00002241	lmo0471	3637	10173	100	54	55	7	47	48	5	59	40	0	87	75	39	20	21	5	76	73	0	0	0	0	0	0	0	0	0	0	0	0	0	0	0	0	0	0	0	0	0	0	0	0	0	0	0.000	0.000	0.000	0.000	0.000	0.000	0.000	0.000	0.000	0.000	0.000	0.000	0.000	0.000	282	1076	74	63	63	0.000	0.000	7	67	0	0	8	55	0	0	100	1	
5	8	3	02: H-02   LM00000993	lmo0546	3887	10173	100	51	51	7	47	48	6	37	16	0	73	57	29	18	19	6	70	66	0	0	0	0	0	0	0	0	0	0	0	0	0	0	0	0	0	0	0	0	0	0	0	0	0	0	0.000	0.000	0.000	0.000	0.000	0.000	0.000	0.000	0.000	0.000	0.000	0.000	0.000	0.000	282	1076	59	43	43	0.000	0.000	4	55	0	0	4	39	0	0	100	1	
5	9	3	02: H-05   LM00002256	lmo0549	4137	10173	100	49	49	4	47	48	18	0	0	0	70	54	27	18	20	17	65	59	0	0	0	0	0	0	0	0	0	0	0	0	0	0	0	0	0	0	0	0	0	0	0	0	0	0	0.000	0.000	0.000	0.000	0.000	0.000	0.000	0.000	0.000	0.000	0.000	0.000	0.000	0.000	282	1076	54	38	38	0.000	0.000	2	52	0	0	2	36	0	0	100	1	
5	10	3	02: H-08   LM00000996	lmo0552	4387	10173	100	55	56	10	47	47	5	67	46	0	169	140	85	24	26	9	86	77	0	0	0	0	0	0	0	0	0	0	0	0	0	0	0	0	0	0	0	0	0	0	0	0	0	0	0.000	0.000	0.000	0.000	0.000	0.000	0.000	0.000	0.000	0.000	0.000	0.000	0.000	0.000	282	1076	153	125	125	0.000	0.000	8	145	0	0	9	116	0	0	100	1	
5	11	3	02: H-11   LM00000999	lmo0555	4637	10173	100	798	602	520	46	47	5	82	72	0	260	200	161	23	25	8	77	63	0	0	0	0	0	0	0	0	0	0	0	0	0	0	0	0	0	0	0	0	0	0	0	0	0	0	0.000	0.000	0.000	0.000	0.000	0.000	0.000	0.000	0.000	0.000	0.000	0.000	0.000	0.000	282	1076	989	733	733	0.000	0.000	752	237	0	0	556	177	0	0	100	1	
5	12	3	02: H-14   LM00000191	lmo0558	4887	10173	100	449	336	270	47	47	5	66	60	0	264	197	160	21	21	4	68	63	0	0	0	0	0	0	0	0	0	0	0	0	0	0	0	0	0	0	0	0	0	0	0	0	0	0	0.000	0.000	0.000	0.000	0.000	0.000	0.000	0.000	0.000	0.000	0.000	0.000	0.000	0.000	282	1076	645	465	465	0.000	0.000	402	243	0	0	289	176	0	0	100	1	
5	13	3	02: H-17   LM00002260	lmo0561	5137	10173	100	82	79	28	46	47	6	74	65	0	84	75	47	19	20	6	69	63	0	0	0	0	0	0	0	0	0	0	0	0	0	0	0	0	0	0	0	0	0	0	0	0	0	0	0.000	0.000	0.000	0.000	0.000	0.000	0.000	0.000	0.000	0.000	0.000	0.000	0.000	0.000	282	1076	101	89	89	0.000	0.000	36	65	0	0	33	56	0	0	100	1	
5	14	3	02: H-20   LM00002262	lmo0564	5387	10173	100	85	78	25	47	47	5	77	65	0	81	64	37	17	18	4	76	69	0	0	0	0	0	0	0	0	0	0	0	0	0	0	0	0	0	0	0	0	0	0	0	0	0	0	0.000	0.000	0.000	0.000	0.000	0.000	0.000	0.000	0.000	0.000	0.000	0.000	0.000	0.000	282	1076	102	78	78	0.000	0.000	38	64	0	0	31	47	0	0	100	1	
5	15	3	02: H-23   LM00002265	lmo0567	5637	10173	100	121	104	47	46	46	5	75	69	0	98	73	42	17	18	5	75	70	0	0	0	0	0	0	0	0	0	0	0	0	0	0	0	0	0	0	0	0	0	0	0	0	0	0	0.000	0.000	0.000	0.000	0.000	0.000	0.000	0.000	0.000	0.000	0.000	0.000	0.000	0.000	282	1076	156	114	114	0.000	0.000	75	81	0	0	58	56	0	0	100	1	
5	16	3	02: L-02   LM00001031	lmo0642	5887	10173	100	291	229	152	46	47	12	67	65	0	115	84	57	18	19	7	62	62	0	0	0	0	0	0	0	0	0	0	0	0	0	0	0	0	0	0	0	0	0	0	0	0	0	0	0.000	0.000	0.000	0.000	0.000	0.000	0.000	0.000	0.000	0.000	0.000	0.000	0.000	0.000	282	1076	342	249	249	0.000	0.000	245	97	0	0	183	66	0	0	100	1	
5	17	3	02: L-05   LM00001034	lmo0645	6137	10173	100	51	52	8	46	46	5	51	28	0	45	56	39	18	18	3	59	55	0	0	0	0	0	0	0	0	0	0	0	0	0	0	0	0	0	0	0	0	0	0	0	0	0	0	0.000	0.000	0.000	0.000	0.000	0.000	0.000	0.000	0.000	0.000	0.000	0.000	0.000	0.000	282	1076	32	44	44	0.000	0.000	5	27	0	0	6	38	0	0	100	1	
5	1	4	02: L-08   LM00001036	lmo0648	2137	10423	100	141	125	72	47	47	6	65	59	0	85	64	39	19	19	5	67	64	0	0	0	0	0	0	0	0	0	0	0	0	0	0	0	0	0	0	0	0	0	0	0	0	0	0	0.000	0.000	0.000	0.000	0.000	0.000	0.000	0.000	0.000	0.000	0.000	0.000	0.000	0.000	282	1076	160	123	123	0.000	0.000	94	66	0	0	78	45	0	0	100	1	
5	2	4	02: L-11   LM00002291	lmo0651	2387	10423	100	182	157	73	47	47	5	87	81	0	151	126	72	18	19	5	82	79	0	0	0	0	0	0	0	0	0	0	0	0	0	0	0	0	0	0	0	0	0	0	0	0	0	0	0.000	0.000	0.000	0.000	0.000	0.000	0.000	0.000	0.000	0.000	0.000	0.000	0.000	0.000	282	1076	268	218	218	0.000	0.000	135	133	0	0	110	108	0	0	100	1	
5	3	4	02: L-14   LM00002293	lmo0654	2637	10423	100	653	488	303	47	47	4	87	81	0	240	185	110	19	19	4	83	78	0	0	0	0	0	0	0	0	0	0	0	0	0	0	0	0	0	0	0	0	0	0	0	0	0	0	0.000	0.000	0.000	0.000	0.000	0.000	0.000	0.000	0.000	0.000	0.000	0.000	0.000	0.000	282	1076	827	607	607	0.000	0.000	606	221	0	0	441	166	0	0	100	1	
5	4	4	02: L-17   LM00002295	lmo0657	2887	10423	100	115	100	39	47	47	5	80	71	0	100	79	44	18	19	4	73	73	0	0	0	0	0	0	0	0	0	0	0	0	0	0	0	0	0	0	0	0	0	0	0	0	0	0	0.000	0.000	0.000	0.000	0.000	0.000	0.000	0.000	0.000	0.000	0.000	0.000	0.000	0.000	282	1076	150	114	114	0.000	0.000	68	82	0	0	53	61	0	0	100	1	
5	5	4	02: L-20   LM00002296	lmo0660	3137	10423	100	53	54	8	50	62	30	1	0	0	85	75	35	22	71	118	1	0	0	0	0	0	0	0	0	0	0	0	0	0	0	0	0	0	0	0	0	0	0	0	0	0	0	0	0.000	0.000	0.000	0.000	0.000	0.000	0.000	0.000	0.000	0.000	0.000	0.000	0.000	0.000	282	1076	66	57	57	0.000	0.000	3	63	0	0	4	53	0	0	100	1	
5	6	4	02: L-23   LM00000215	lmo0663	3387	10423	100	292	276	164	49	61	31	74	72	0	552	399	251	28	78	128	69	68	0	0	0	0	0	0	0	0	0	0	0	0	0	0	0	0	0	0	0	0	0	0	0	0	0	0	0.000	0.000	0.000	0.000	0.000	0.000	0.000	0.000	0.000	0.000	0.000	0.000	0.000	0.000	282	1076	767	598	598	0.000	0.000	243	524	0	0	227	371	0	0	100	1	
5	7	4	02: P-02   LM00002307	lmo0738	3637	10423	100	65	65	14	47	47	4	82	73	0	98	77	44	18	19	5	72	68	0	0	0	0	0	0	0	0	0	0	0	0	0	0	0	0	0	0	0	0	0	0	0	0	0	0	0.000	0.000	0.000	0.000	0.000	0.000	0.000	0.000	0.000	0.000	0.000	0.000	0.000	0.000	282	1076	98	77	77	0.000	0.000	18	80	0	0	18	59	0	0	100	1	
5	8	4	02: P-05   LM00000244	lmo0741	3887	10423	100	51	52	8	47	47	5	46	15	0	79	61	29	18	18	3	81	77	0	0	0	0	0	0	0	0	0	0	0	0	0	0	0	0	0	0	0	0	0	0	0	0	0	0	0.000	0.000	0.000	0.000	0.000	0.000	0.000	0.000	0.000	0.000	0.000	0.000	0.000	0.000	282	1076	65	48	48	0.000	0.000	4	61	0	0	5	43	0	0	100	1	
5	9	4	02: P-08   LM00002309	lmo0744	4137	10423	100	49	49	5	46	47	5	37	12	0	76	58	29	18	18	3	76	70	0	0	0	0	0	0	0	0	0	0	0	0	0	0	0	0	0	0	0	0	0	0	0	0	0	0	0.000	0.000	0.000	0.000	0.000	0.000	0.000	0.000	0.000	0.000	0.000	0.000	0.000	0.000	282	1076	61	43	43	0.000	0.000	3	58	0	0	3	40	0	0	100	1	
5	10	4	02: P-11   LM00002311	lmo0747	4387	10423	100	52	53	11	47	47	6	39	15	0	111	96	48	23	29	14	85	72	0	0	0	0	0	0	0	0	0	0	0	0	0	0	0	0	0	0	0	0	0	0	0	0	0	0	0.000	0.000	0.000	0.000	0.000	0.000	0.000	0.000	0.000	0.000	0.000	0.000	0.000	0.000	282	1076	93	79	79	0.000	0.000	5	88	0	0	6	73	0	0	100	1	
5	11	4	02: P-14   LM00002314	lmo0750	4637	10423	100	70	73	23	47	48	10	66	56	0	94	96	61	26	29	29	63	59	0	0	0	0	0	0	0	0	0	0	0	0	0	0	0	0	0	0	0	0	0	0	0	0	0	0	0.000	0.000	0.000	0.000	0.000	0.000	0.000	0.000	0.000	0.000	0.000	0.000	0.000	0.000	282	1076	91	96	96	0.000	0.000	23	68	0	0	26	70	0	0	100	1	
5	12	4	02: P-17   LM00002317	lmo0753	4887	10423	100	63	65	17	47	48	7	63	52	0	88	74	46	20	22	15	63	59	0	0	0	0	0	0	0	0	0	0	0	0	0	0	0	0	0	0	0	0	0	0	0	0	0	0	0.000	0.000	0.000	0.000	0.000	0.000	0.000	0.000	0.000	0.000	0.000	0.000	0.000	0.000	282	1076	84	72	72	0.000	0.000	16	68	0	0	18	54	0	0	100	1	
5	13	4	02: P-20   LM00000247	lmo0756	5137	10423	100	67	68	19	46	46	5	74	67	0	84	72	42	20	20	3	83	75	0	0	0	0	0	0	0	0	0	0	0	0	0	0	0	0	0	0	0	0	0	0	0	0	0	0	0.000	0.000	0.000	0.000	0.000	0.000	0.000	0.000	0.000	0.000	0.000	0.000	0.000	0.000	282	1076	85	74	74	0.000	0.000	21	64	0	0	22	52	0	0	100	1	
5	14	4	02: P-23   LM00001081	lmo0759	5387	10423	100	116	101	48	48	48	7	64	61	0	101	76	48	18	20	15	62	59	0	0	0	0	0	0	0	0	0	0	0	0	0	0	0	0	0	0	0	0	0	0	0	0	0	0	0.000	0.000	0.000	0.000	0.000	0.000	0.000	0.000	0.000	0.000	0.000	0.000	0.000	0.000	282	1076	151	111	111	0.000	0.000	68	83	0	0	53	58	0	0	100	1	
5	15	4	03: D-02   LM00002330	lmo0830	5637	10423	100	103	96	46	46	47	6	69	59	0	85	64	43	18	19	7	59	56	0	0	0	0	0	0	0	0	0	0	0	0	0	0	0	0	0	0	0	0	0	0	0	0	0	0	0.000	0.000	0.000	0.000	0.000	0.000	0.000	0.000	0.000	0.000	0.000	0.000	0.000	0.000	282	1076	124	96	96	0.000	0.000	57	67	0	0	50	46	0	0	100	1	
5	16	4	03: D-05   LM00002333	lmo0833	5887	10423	100	49	49	5	47	48	7	9	1	0	69	52	31	17	20	17	55	52	0	0	0	0	0	0	0	0	0	0	0	0	0	0	0	0	0	0	0	0	0	0	0	0	0	0	0.000	0.000	0.000	0.000	0.000	0.000	0.000	0.000	0.000	0.000	0.000	0.000	0.000	0.000	282	1076	54	37	37	0.000	0.000	2	52	0	0	2	35	0	0	100	1	
5	17	4	03: D-08   LM00001119	lmo0836	6137	10423	100	59	62	16	46	47	5	63	56	0	60	48	28	17	19	12	59	57	0	0	0	0	0	0	0	0	0	0	0	0	0	0	0	0	0	0	0	0	0	0	0	0	0	0	0.000	0.000	0.000	0.000	0.000	0.000	0.000	0.000	0.000	0.000	0.000	0.000	0.000	0.000	282	1076	56	47	47	0.000	0.000	13	43	0	0	16	31	0	0	100	1	
5	1	5	03: D-11   LM00002337	lmo0839	2137	10673	100	53	54	6	47	47	4	64	30	0	72	59	25	19	19	3	81	78	0	0	0	0	0	0	0	0	0	0	0	0	0	0	0	0	0	0	0	0	0	0	0	0	0	0	0.000	0.000	0.000	0.000	0.000	0.000	0.000	0.000	0.000	0.000	0.000	0.000	0.000	0.000	282	1076	59	47	47	0.000	0.000	6	53	0	0	7	40	0	0	100	1	
5	2	5	03: D-14   LM00002338	lmo0842	2387	10673	100	48	49	5	46	47	8	17	1	0	80	67	26	18	19	6	84	80	0	0	0	0	0	0	0	0	0	0	0	0	0	0	0	0	0	0	0	0	0	0	0	0	0	0	0.000	0.000	0.000	0.000	0.000	0.000	0.000	0.000	0.000	0.000	0.000	0.000	0.000	0.000	282	1076	64	52	52	0.000	0.000	2	62	0	0	3	49	0	0	100	1	
5	3	5	03: D-17   LM00001122	lmo0845	2637	10673	100	106	99	35	46	47	5	83	80	0	83	70	32	18	19	4	83	77	0	0	0	0	0	0	0	0	0	0	0	0	0	0	0	0	0	0	0	0	0	0	0	0	0	0	0.000	0.000	0.000	0.000	0.000	0.000	0.000	0.000	0.000	0.000	0.000	0.000	0.000	0.000	282	1076	125	105	105	0.000	0.000	60	65	0	0	53	52	0	0	100	1	
5	4	5	03: D-20   LM00001125	lmo0848	2887	10673	100	131	119	49	46	47	5	82	79	0	172	140	79	18	19	3	85	81	0	0	0	0	0	0	0	0	0	0	0	0	0	0	0	0	0	0	0	0	0	0	0	0	0	0	0.000	0.000	0.000	0.000	0.000	0.000	0.000	0.000	0.000	0.000	0.000	0.000	0.000	0.000	282	1076	239	195	195	0.000	0.000	85	154	0	0	73	122	0	0	100	1	
5	5	5	03: D-23   LM00001126	lmo0851	3137	10673	100	114	102	35	50	53	14	74	67	0	224	186	112	25	39	31	73	69	0	0	0	0	0	0	0	0	0	0	0	0	0	0	0	0	0	0	0	0	0	0	0	0	0	0	0.000	0.000	0.000	0.000	0.000	0.000	0.000	0.000	0.000	0.000	0.000	0.000	0.000	0.000	282	1076	263	213	213	0.000	0.000	64	199	0	0	52	161	0	0	100	1	
5	6	5	03: H-02   LM00002357	lmo0926	3387	10673	100	93	87	33	47	48	9	64	61	0	109	84	51	21	26	23	63	59	0	0	0	0	0	0	0	0	0	0	0	0	0	0	0	0	0	0	0	0	0	0	0	0	0	0	0.000	0.000	0.000	0.000	0.000	0.000	0.000	0.000	0.000	0.000	0.000	0.000	0.000	0.000	282	1076	134	103	103	0.000	0.000	46	88	0	0	40	63	0	0	100	1	
5	7	5	03: H-05   LM00001163	lmo0929	3637	10673	100	101	96	34	46	47	12	79	74	0	107	89	44	18	19	11	78	77	0	0	0	0	0	0	0	0	0	0	0	0	0	0	0	0	0	0	0	0	0	0	0	0	0	0	0.000	0.000	0.000	0.000	0.000	0.000	0.000	0.000	0.000	0.000	0.000	0.000	0.000	0.000	282	1076	144	121	121	0.000	0.000	55	89	0	0	50	71	0	0	100	1	
5	8	5	03: H-08   LM00000292	lmo0932	3887	10673	100	52	53	7	46	47	7	48	16	0	66	54	32	18	19	6	62	59	0	0	0	0	0	0	0	0	0	0	0	0	0	0	0	0	0	0	0	0	0	0	0	0	0	0	0.000	0.000	0.000	0.000	0.000	0.000	0.000	0.000	0.000	0.000	0.000	0.000	0.000	0.000	282	1076	54	43	43	0.000	0.000	6	48	0	0	7	36	0	0	100	1	
5	9	5	03: H-11   LM00002359	lmo0935	4137	10673	100	111	100	44	46	47	5	76	69	0	114	91	58	18	18	4	75	70	0	0	0	0	0	0	0	0	0	0	0	0	0	0	0	0	0	0	0	0	0	0	0	0	0	0	0.000	0.000	0.000	0.000	0.000	0.000	0.000	0.000	0.000	0.000	0.000	0.000	0.000	0.000	282	1076	161	127	127	0.000	0.000	65	96	0	0	54	73	0	0	100	1	
5	10	5	03: H-14   LM00002360	lmo0938	4387	10673	100	142	131	62	46	48	14	73	69	0	142	115	68	20	36	32	67	66	0	0	0	0	0	0	0	0	0	0	0	0	0	0	0	0	0	0	0	0	0	0	0	0	0	0	0.000	0.000	0.000	0.000	0.000	0.000	0.000	0.000	0.000	0.000	0.000	0.000	0.000	0.000	282	1076	218	180	180	0.000	0.000	96	122	0	0	85	95	0	0	100	1	
5	11	5	03: H-17   LM00002363	lmo0941	4637	10673	100	54	59	14	47	47	5	55	43	0	77	85	58	31	36	18	56	53	0	0	0	0	0	0	0	0	0	0	0	0	0	0	0	0	0	0	0	0	0	0	0	0	0	0	0.000	0.000	0.000	0.000	0.000	0.000	0.000	0.000	0.000	0.000	0.000	0.000	0.000	0.000	282	1076	53	66	66	0.000	0.000	7	46	0	0	12	54	0	0	100	1	
5	12	5	03: H-20   LM00001169	lmo0944	4887	10673	100	316	222	153	48	49	12	63	59	0	172	130	90	22	24	10	67	62	0	0	0	0	0	0	0	0	0	0	0	0	0	0	0	0	0	0	0	0	0	0	0	0	0	0	0.000	0.000	0.000	0.000	0.000	0.000	0.000	0.000	0.000	0.000	0.000	0.000	0.000	0.000	282	1076	418	282	282	0.000	0.000	268	150	0	0	174	108	0	0	100	1	
5	13	5	03: H-23   LM00001172	lmo0947	5137	10673	100	63	63	15	47	48	11	60	31	0	98	80	45	20	21	9	69	66	0	0	0	0	0	0	0	0	0	0	0	0	0	0	0	0	0	0	0	0	0	0	0	0	0	0	0.000	0.000	0.000	0.000	0.000	0.000	0.000	0.000	0.000	0.000	0.000	0.000	0.000	0.000	282	1076	94	76	76	0.000	0.000	16	78	0	0	16	60	0	0	100	1	
5	14	5	03: L-02   LM00001212	lmo1022	5387	10673	100	202	197	145	48	48	5	66	61	0	115	97	76	18	18	3	62	60	0	0	0	0	0	0	0	0	0	0	0	0	0	0	0	0	0	0	0	0	0	0	0	0	0	0	0.000	0.000	0.000	0.000	0.000	0.000	0.000	0.000	0.000	0.000	0.000	0.000	0.000	0.000	282	1076	251	228	228	0.000	0.000	154	97	0	0	149	79	0	0	100	1	
5	15	5	03: L-05   LM00002383	lmo1025	5637	10673	100	74	70	21	46	47	6	68	59	0	67	55	30	18	19	4	71	64	0	0	0	0	0	0	0	0	0	0	0	0	0	0	0	0	0	0	0	0	0	0	0	0	0	0	0.000	0.000	0.000	0.000	0.000	0.000	0.000	0.000	0.000	0.000	0.000	0.000	0.000	0.000	282	1076	77	61	61	0.000	0.000	28	49	0	0	24	37	0	0	100	1	
5	16	5	03: L-08   LM00000311	lmo1028	5887	10673	100	376	263	189	46	46	5	72	66	0	439	298	259	18	18	3	65	62	0	0	0	0	0	0	0	0	0	0	0	0	0	0	0	0	0	0	0	0	0	0	0	0	0	0	0.000	0.000	0.000	0.000	0.000	0.000	0.000	0.000	0.000	0.000	0.000	0.000	0.000	0.000	282	1076	751	497	497	0.000	0.000	330	421	0	0	217	280	0	0	100	1	
5	17	5	03: L-11   LM00002385	lmo1031	6137	10673	100	50	50	6	46	47	7	26	1	0	66	57	38	17	18	6	57	54	0	0	0	0	0	0	0	0	0	0	0	0	0	0	0	0	0	0	0	0	0	0	0	0	0	0	0.000	0.000	0.000	0.000	0.000	0.000	0.000	0.000	0.000	0.000	0.000	0.000	0.000	0.000	282	1076	53	44	44	0.000	0.000	4	49	0	0	4	40	0	0	100	1	
5	1	6	03: L-14   LM00002388	lmo1034	2137	10923	100	50	50	5	46	47	9	18	1	0	85	67	30	18	19	12	77	72	0	0	0	0	0	0	0	0	0	0	0	0	0	0	0	0	0	0	0	0	0	0	0	0	0	0	0.000	0.000	0.000	0.000	0.000	0.000	0.000	0.000	0.000	0.000	0.000	0.000	0.000	0.000	282	1076	71	53	53	0.000	0.000	4	67	0	0	4	49	0	0	100	1	
5	2	6	03: L-17   LM00001217	lmo1037	2387	10923	100	52	53	6	47	47	5	54	26	0	69	57	24	18	18	3	80	75	0	0	0	0	0	0	0	0	0	0	0	0	0	0	0	0	0	0	0	0	0	0	0	0	0	0	0.000	0.000	0.000	0.000	0.000	0.000	0.000	0.000	0.000	0.000	0.000	0.000	0.000	0.000	282	1076	56	45	45	0.000	0.000	5	51	0	0	6	39	0	0	100	1	
5	3	6	03: L-20   LM00000312	lmo1040	2637	10923	100	185	155	74	47	47	5	77	76	0	113	94	49	19	19	5	80	76	0	0	0	0	0	0	0	0	0	0	0	0	0	0	0	0	0	0	0	0	0	0	0	0	0	0	0.000	0.000	0.000	0.000	0.000	0.000	0.000	0.000	0.000	0.000	0.000	0.000	0.000	0.000	282	1076	232	183	183	0.000	0.000	138	94	0	0	108	75	0	0	100	1	
5	4	6	03: L-23   LM00002393	lmo1043	2887	10923	100	122	122	62	47	48	6	79	75	0	121	104	56	21	23	10	77	74	0	0	0	0	0	0	0	0	0	0	0	0	0	0	0	0	0	0	0	0	0	0	0	0	0	0	0.000	0.000	0.000	0.000	0.000	0.000	0.000	0.000	0.000	0.000	0.000	0.000	0.000	0.000	282	1076	175	158	158	0.000	0.000	75	100	0	0	75	83	0	0	100	1	
5	5	6	03: P-02   LM00002445	lmo1118	3137	10923	100	149	134	48	49	58	30	77	73	0	446	359	196	26	66	116	74	71	0	0	0	0	0	0	0	0	0	0	0	0	0	0	0	0	0	0	0	0	0	0	0	0	0	0	0.000	0.000	0.000	0.000	0.000	0.000	0.000	0.000	0.000	0.000	0.000	0.000	0.000	0.000	282	1076	520	418	418	0.000	0.000	100	420	0	0	85	333	0	0	100	1	
5	6	6	03: P-05   LM00002448	lmo1121	3387	10923	100	51	51	6	46	46	5	51	21	0	82	68	33	18	19	4	80	75	0	0	0	0	0	0	0	0	0	0	0	0	0	0	0	0	0	0	0	0	0	0	0	0	0	0	0.000	0.000	0.000	0.000	0.000	0.000	0.000	0.000	0.000	0.000	0.000	0.000	0.000	0.000	282	1076	69	55	55	0.000	0.000	5	64	0	0	5	50	0	0	100	1	
5	7	6	03: P-08   LM00000324	lmo1124	3637	10923	100	48	48	4	46	49	21	0	0	0	51	45	23	18	21	23	55	42	0	0	0	0	0	0	0	0	0	0	0	0	0	0	0	0	0	0	0	0	0	0	0	0	0	0	0.000	0.000	0.000	0.000	0.000	0.000	0.000	0.000	0.000	0.000	0.000	0.000	0.000	0.000	282	1076	35	29	29	0.000	0.000	2	33	0	0	2	27	0	0	100	1	
5	8	6	03: P-11   LM00000326	lmo1127	3887	10923	100	67	67	17	46	47	4	75	71	0	57	48	22	18	18	4	76	71	0	0	0	0	0	0	0	0	0	0	0	0	0	0	0	0	0	0	0	0	0	0	0	0	0	0	0.000	0.000	0.000	0.000	0.000	0.000	0.000	0.000	0.000	0.000	0.000	0.000	0.000	0.000	282	1076	60	51	51	0.000	0.000	21	39	0	0	21	30	0	0	100	1	
5	9	6	03: P-14   LM00000329	lmo1130	4137	10923	100	55	56	8	46	47	5	70	49	0	74	60	27	18	18	3	77	74	0	0	0	0	0	0	0	0	0	0	0	0	0	0	0	0	0	0	0	0	0	0	0	0	0	0	0.000	0.000	0.000	0.000	0.000	0.000	0.000	0.000	0.000	0.000	0.000	0.000	0.000	0.000	282	1076	65	52	52	0.000	0.000	9	56	0	0	10	42	0	0	100	1	
5	10	6	03: P-17   LM00002450	lmo1133	4387	10923	100	52	51	5	46	59	58	0	0	0	80	67	29	19	54	138	0	0	0	0	0	0	0	0	0	0	0	0	0	0	0	0	0	0	0	0	0	0	0	0	0	0	0	0	0.000	0.000	0.000	0.000	0.000	0.000	0.000	0.000	0.000	0.000	0.000	0.000	0.000	0.000	282	1076	67	53	53	0.000	0.000	6	61	0	0	5	48	0	0	100	1	
5	11	6	03: P-20   LM00000332	lmo1136	4637	10923	100	63	65	15	47	47	5	76	59	0	93	97	60	27	43	35	67	49	0	0	0	0	0	0	0	0	0	0	0	0	0	0	0	0	0	0	0	0	0	0	0	0	0	0	0.000	0.000	0.000	0.000	0.000	0.000	0.000	0.000	0.000	0.000	0.000	0.000	0.000	0.000	282	1076	82	88	88	0.000	0.000	16	66	0	0	18	70	0	0	100	1	
5	12	6	03: P-23   LM00002453	lmo1139	4887	10923	100	64	65	15	46	47	5	79	74	0	91	79	44	21	21	4	78	72	0	0	0	0	0	0	0	0	0	0	0	0	0	0	0	0	0	0	0	0	0	0	0	0	0	0	0.000	0.000	0.000	0.000	0.000	0.000	0.000	0.000	0.000	0.000	0.000	0.000	0.000	0.000	282	1076	88	77	77	0.000	0.000	18	70	0	0	19	58	0	0	100	1	
5	13	6	04: D-02   LM00000348	lmo1210	5137	10923	100	52	52	7	47	48	6	40	17	0	73	63	32	19	20	4	80	71	0	0	0	0	0	0	0	0	0	0	0	0	0	0	0	0	0	0	0	0	0	0	0	0	0	0	0.000	0.000	0.000	0.000	0.000	0.000	0.000	0.000	0.000	0.000	0.000	0.000	0.000	0.000	282	1076	59	49	49	0.000	0.000	5	54	0	0	5	44	0	0	100	1	
5	14	6	04: D-05   LM00002469	lmo1213	5387	10923	100	60	60	12	48	49	6	65	46	0	84	66	35	19	19	6	69	68	0	0	0	0	0	0	0	0	0	0	0	0	0	0	0	0	0	0	0	0	0	0	0	0	0	0	0.000	0.000	0.000	0.000	0.000	0.000	0.000	0.000	0.000	0.000	0.000	0.000	0.000	0.000	282	1076	77	59	59	0.000	0.000	12	65	0	0	12	47	0	0	100	1	
5	15	6	04: D-08   LM00001276	lmo1216	5637	10923	100	59	59	11	47	48	6	71	53	0	101	85	52	19	20	5	74	70	0	0	0	0	0	0	0	0	0	0	0	0	0	0	0	0	0	0	0	0	0	0	0	0	0	0	0.000	0.000	0.000	0.000	0.000	0.000	0.000	0.000	0.000	0.000	0.000	0.000	0.000	0.000	282	1076	94	78	78	0.000	0.000	12	82	0	0	12	66	0	0	100	1	
5	16	6	04: D-11   LM00002471	lmo1219	5887	10923	100	51	51	5	46	46	5	62	20	0	70	65	36	18	19	6	77	68	0	0	0	0	0	0	0	0	0	0	0	0	0	0	0	0	0	0	0	0	0	0	0	0	0	0	0.000	0.000	0.000	0.000	0.000	0.000	0.000	0.000	0.000	0.000	0.000	0.000	0.000	0.000	282	1076	57	52	52	0.000	0.000	5	52	0	0	5	47	0	0	100	1	
5	17	6	04: D-14   LM00001278	lmo1222	6137	10923	100	113	98	46	46	46	7	67	61	0	174	135	104	18	19	5	66	63	0	0	0	0	0	0	0	0	0	0	0	0	0	0	0	0	0	0	0	0	0	0	0	0	0	0	0.000	0.000	0.000	0.000	0.000	0.000	0.000	0.000	0.000	0.000	0.000	0.000	0.000	0.000	282	1076	223	169	169	0.000	0.000	67	156	0	0	52	117	0	0	100	1	
5	1	7	04: D-17   LM00001280	lmo1225	2137	11173	100	194	176	74	46	47	5	96	89	0	159	140	66	18	19	2	92	91	0	0	0	0	0	0	0	0	0	0	0	0	0	0	0	0	0	0	0	0	0	0	0	0	0	0	0.000	0.000	0.000	0.000	0.000	0.000	0.000	0.000	0.000	0.000	0.000	0.000	0.000	0.000	282	1076	289	252	252	0.000	0.000	148	141	0	0	130	122	0	0	100	1	
5	2	7	04: D-20   LM00001282	lmo1228	2387	11173	100	75	72	19	46	46	4	80	77	0	113	92	44	18	18	3	88	80	0	0	0	0	0	0	0	0	0	0	0	0	0	0	0	0	0	0	0	0	0	0	0	0	0	0	0.000	0.000	0.000	0.000	0.000	0.000	0.000	0.000	0.000	0.000	0.000	0.000	0.000	0.000	282	1076	124	100	100	0.000	0.000	29	95	0	0	26	74	0	0	100	1	
5	3	7	04: D-23   LM00001284	lmo1231	2637	11173	100	117	113	34	47	47	5	95	89	0	150	132	56	18	19	3	94	92	0	0	0	0	0	0	0	0	0	0	0	0	0	0	0	0	0	0	0	0	0	0	0	0	0	0	0.000	0.000	0.000	0.000	0.000	0.000	0.000	0.000	0.000	0.000	0.000	0.000	0.000	0.000	282	1076	202	180	180	0.000	0.000	70	132	0	0	66	114	0	0	100	1	
5	4	7	04: H-02   LM00001323	lmo1306	2887	11173	100	195	172	69	48	52	19	84	80	0	495	416	223	24	42	59	80	77	0	0	0	0	0	0	0	0	0	0	0	0	0	0	0	0	0	0	0	0	0	0	0	0	0	0	0.000	0.000	0.000	0.000	0.000	0.000	0.000	0.000	0.000	0.000	0.000	0.000	0.000	0.000	282	1076	618	516	516	0.000	0.000	147	471	0	0	124	392	0	0	100	1	
5	5	7	04: H-05   LM00001324	lmo1309	3137	11173	100	84	79	28	48	64	38	49	8	0	112	111	78	22	72	121	33	0	0	0	0	0	0	0	0	0	0	0	0	0	0	0	0	0	0	0	0	0	0	0	0	0	0	0	0.000	0.000	0.000	0.000	0.000	0.000	0.000	0.000	0.000	0.000	0.000	0.000	0.000	0.000	282	1076	126	120	120	0.000	0.000	36	90	0	0	31	89	0	0	100	1	
5	6	7	04: H-08   LM00002494	lmo1312	3387	11173	100	51	51	6	46	46	5	50	20	0	70	55	25	18	18	4	79	74	0	0	0	0	0	0	0	0	0	0	0	0	0	0	0	0	0	0	0	0	0	0	0	0	0	0	0.000	0.000	0.000	0.000	0.000	0.000	0.000	0.000	0.000	0.000	0.000	0.000	0.000	0.000	282	1076	57	42	42	0.000	0.000	5	52	0	0	5	37	0	0	100	1	
5	7	7	04: H-11   LM00000376	lmo1315	3637	11173	100	158	136	68	47	47	6	82	73	0	83	67	33	18	19	4	83	77	0	0	0	0	0	0	0	0	0	0	0	0	0	0	0	0	0	0	0	0	0	0	0	0	0	0	0.000	0.000	0.000	0.000	0.000	0.000	0.000	0.000	0.000	0.000	0.000	0.000	0.000	0.000	282	1076	176	138	138	0.000	0.000	111	65	0	0	89	49	0	0	100	1	
5	8	7	04: H-14   LM00001325	lmo1318	3887	11173	100	389	313	181	47	47	8	82	76	0	241	186	116	18	19	7	76	73	0	0	0	0	0	0	0	0	0	0	0	0	0	0	0	0	0	0	0	0	0	0	0	0	0	0	0.000	0.000	0.000	0.000	0.000	0.000	0.000	0.000	0.000	0.000	0.000	0.000	0.000	0.000	282	1076	565	434	434	0.000	0.000	342	223	0	0	266	168	0	0	100	1	
5	9	7	04: H-17   LM00001328	lmo1321	4137	11173	100	442	346	212	46	47	4	90	79	0	491	389	265	18	18	3	87	80	0	0	0	0	0	0	0	0	0	0	0	0	0	0	0	0	0	0	0	0	0	0	0	0	0	0	0.000	0.000	0.000	0.000	0.000	0.000	0.000	0.000	0.000	0.000	0.000	0.000	0.000	0.000	282	1076	869	671	671	0.000	0.000	396	473	0	0	300	371	0	0	100	1	
5	10	7	04: H-20   LM00001330	lmo1324	4387	11173	100	541	519	292	46	48	13	87	85	0	733	676	392	18	22	30	82	81	0	0	0	0	0	0	0	0	0	0	0	0	0	0	0	0	0	0	0	0	0	0	0	0	0	0	0.000	0.000	0.000	0.000	0.000	0.000	0.000	0.000	0.000	0.000	0.000	0.000	0.000	0.000	282	1076	1210	1131	1131	0.000	0.000	495	715	0	0	473	658	0	0	100	1	
5	11	7	04: H-23   LM00000381	lmo1327	4637	11173	100	236	190	113	47	48	8	74	68	0	388	313	226	22	31	31	76	64	0	0	0	0	0	0	0	0	0	0	0	0	0	0	0	0	0	0	0	0	0	0	0	0	0	0	0.000	0.000	0.000	0.000	0.000	0.000	0.000	0.000	0.000	0.000	0.000	0.000	0.000	0.000	282	1076	555	434	434	0.000	0.000	189	366	0	0	143	291	0	0	100	1	
5	12	7	04: L-02   LM00001374	lmo1402	4887	11173	100	94	89	33	46	48	14	71	63	0	116	91	54	20	23	24	63	62	0	0	0	0	0	0	0	0	0	0	0	0	0	0	0	0	0	0	0	0	0	0	0	0	0	0	0.000	0.000	0.000	0.000	0.000	0.000	0.000	0.000	0.000	0.000	0.000	0.000	0.000	0.000	282	1076	144	114	114	0.000	0.000	48	96	0	0	43	71	0	0	100	1	
5	13	7	04: L-05   LM00002512	lmo1405	5137	11173	100	138	122	55	46	47	9	74	68	0	151	125	76	20	22	16	70	67	0	0	0	0	0	0	0	0	0	0	0	0	0	0	0	0	0	0	0	0	0	0	0	0	0	0	0.000	0.000	0.000	0.000	0.000	0.000	0.000	0.000	0.000	0.000	0.000	0.000	0.000	0.000	282	1076	223	181	181	0.000	0.000	92	131	0	0	76	105	0	0	100	1	
5	14	7	04: L-08   LM00001378	lmo1408	5387	11173	100	54	57	11	46	47	6	63	39	0	117	110	79	19	20	14	66	61	0	0	0	0	0	0	0	0	0	0	0	0	0	0	0	0	0	0	0	0	0	0	0	0	0	0	0.000	0.000	0.000	0.000	0.000	0.000	0.000	0.000	0.000	0.000	0.000	0.000	0.000	0.000	282	1076	106	102	102	0.000	0.000	8	98	0	0	11	91	0	0	100	1	
5	15	7	04: L-11   LM00001381	lmo1411	5637	11173	100	56	57	11	47	47	5	65	45	0	97	83	55	20	20	4	70	66	0	0	0	0	0	0	0	0	0	0	0	0	0	0	0	0	0	0	0	0	0	0	0	0	0	0	0.000	0.000	0.000	0.000	0.000	0.000	0.000	0.000	0.000	0.000	0.000	0.000	0.000	0.000	282	1076	86	73	73	0.000	0.000	9	77	0	0	10	63	0	0	100	1	
5	16	7	04: L-14   LM00001382	lmo1414	5887	11173	100	70	69	21	46	47	14	61	46	0	96	74	47	18	19	8	65	61	0	0	0	0	0	0	0	0	0	0	0	0	0	0	0	0	0	0	0	0	0	0	0	0	0	0	0.000	0.000	0.000	0.000	0.000	0.000	0.000	0.000	0.000	0.000	0.000	0.000	0.000	0.000	282	1076	102	79	79	0.000	0.000	24	78	0	0	23	56	0	0	100	1	
5	17	7	04: L-17   LM00001385	lmo1417	6137	11173	100	50	53	16	45	46	4	50	26	0	81	62	37	18	18	5	68	63	0	0	0	0	0	0	0	0	0	0	0	0	0	0	0	0	0	0	0	0	0	0	0	0	0	0	0.000	0.000	0.000	0.000	0.000	0.000	0.000	0.000	0.000	0.000	0.000	0.000	0.000	0.000	282	1076	68	52	52	0.000	0.000	5	63	0	0	8	44	0	0	100	1	
5	1	8	04: L-20   LM00001388	lmo1420	2137	11423	100	95	93	28	46	46	4	91	85	0	111	96	41	18	19	2	94	91	0	0	0	0	0	0	0	0	0	0	0	0	0	0	0	0	0	0	0	0	0	0	0	0	0	0	0.000	0.000	0.000	0.000	0.000	0.000	0.000	0.000	0.000	0.000	0.000	0.000	0.000	0.000	282	1076	142	125	125	0.000	0.000	49	93	0	0	47	78	0	0	100	1	
5	2	8	04: L-23   LM00001391	lmo1423	2387	11423	100	347	283	167	47	47	4	89	85	0	353	270	174	18	19	3	90	85	0	0	0	0	0	0	0	0	0	0	0	0	0	0	0	0	0	0	0	0	0	0	0	0	0	0	0.000	0.000	0.000	0.000	0.000	0.000	0.000	0.000	0.000	0.000	0.000	0.000	0.000	0.000	282	1076	635	488	488	0.000	0.000	300	335	0	0	236	252	0	0	100	1	
5	3	8	04: P-02   LM00002530	lmo1498	2637	11423	100	64	66	13	46	47	4	85	77	0	96	83	34	20	20	4	92	86	0	0	0	0	0	0	0	0	0	0	0	0	0	0	0	0	0	0	0	0	0	0	0	0	0	0	0.000	0.000	0.000	0.000	0.000	0.000	0.000	0.000	0.000	0.000	0.000	0.000	0.000	0.000	282	1076	94	83	83	0.000	0.000	18	76	0	0	20	63	0	0	100	1	
5	4	8	04: P-05   LM00000415	lmo1501	2887	11423	100	55	57	12	48	53	23	9	2	0	56	61	26	27	49	88	4	0	0	0	0	0	0	0	0	0	0	0	0	0	0	0	0	0	0	0	0	0	0	0	0	0	0	0	0.000	0.000	0.000	0.000	0.000	0.000	0.000	0.000	0.000	0.000	0.000	0.000	0.000	0.000	282	1076	36	43	43	0.000	0.000	7	29	0	0	9	34	0	0	100	1	
5	5	8	04: P-08   LM00001433	lmo1504	3137	11423	100	152	135	56	47	48	11	83	78	0	229	199	115	19	21	14	81	78	0	0	0	0	0	0	0	0	0	0	0	0	0	0	0	0	0	0	0	0	0	0	0	0	0	0	0.000	0.000	0.000	0.000	0.000	0.000	0.000	0.000	0.000	0.000	0.000	0.000	0.000	0.000	282	1076	315	268	268	0.000	0.000	105	210	0	0	88	180	0	0	100	1	
5	6	8	04: P-11   LM00001436	lmo1507	3387	11423	100	70	73	19	47	47	5	82	78	0	79	65	30	18	18	4	77	74	0	0	0	0	0	0	0	0	0	0	0	0	0	0	0	0	0	0	0	0	0	0	0	0	0	0	0.000	0.000	0.000	0.000	0.000	0.000	0.000	0.000	0.000	0.000	0.000	0.000	0.000	0.000	282	1076	84	73	73	0.000	0.000	23	61	0	0	26	47	0	0	100	1	
5	7	8	04: P-14   LM00001439	lmo1510	3637	11423	100	156	144	63	46	46	5	87	84	0	136	118	63	18	18	3	86	83	0	0	0	0	0	0	0	0	0	0	0	0	0	0	0	0	0	0	0	0	0	0	0	0	0	0	0.000	0.000	0.000	0.000	0.000	0.000	0.000	0.000	0.000	0.000	0.000	0.000	0.000	0.000	282	1076	228	198	198	0.000	0.000	110	118	0	0	98	100	0	0	100	1	
5	8	8	04: P-17   LM00000418	lmo1513	3887	11423	100	71	71	19	47	47	4	80	69	0	86	69	35	17	18	2	83	81	0	0	0	0	0	0	0	0	0	0	0	0	0	0	0	0	0	0	0	0	0	0	0	0	0	0	0.000	0.000	0.000	0.000	0.000	0.000	0.000	0.000	0.000	0.000	0.000	0.000	0.000	0.000	282	1076	93	76	76	0.000	0.000	24	69	0	0	24	52	0	0	100	1	
5	9	8	04: P-20   LM00001444	lmo1516	4137	11423	100	57	57	10	47	48	9	59	23	0	74	60	27	17	19	18	72	67	0	0	0	0	0	0	0	0	0	0	0	0	0	0	0	0	0	0	0	0	0	0	0	0	0	0	0.000	0.000	0.000	0.000	0.000	0.000	0.000	0.000	0.000	0.000	0.000	0.000	0.000	0.000	282	1076	67	53	53	0.000	0.000	10	57	0	0	10	43	0	0	100	1	
5	10	8	04: P-23   LM00001445	lmo1519	4387	11423	100	270	256	154	46	47	5	83	80	0	270	222	144	18	18	3	82	79	0	0	0	0	0	0	0	0	0	0	0	0	0	0	0	0	0	0	0	0	0	0	0	0	0	0	0.000	0.000	0.000	0.000	0.000	0.000	0.000	0.000	0.000	0.000	0.000	0.000	0.000	0.000	282	1076	476	414	414	0.000	0.000	224	252	0	0	210	204	0	0	100	1	
5	11	8	05: D-02   LM00001482	lmo1590	4637	11423	100	79	78	29	46	46	4	73	68	0	116	147	116	22	25	14	85	76	0	0	0	0	0	0	0	0	0	0	0	0	0	0	0	0	0	0	0	0	0	0	0	0	0	0	0.000	0.000	0.000	0.000	0.000	0.000	0.000	0.000	0.000	0.000	0.000	0.000	0.000	0.000	282	1076	127	157	157	0.000	0.000	33	94	0	0	32	125	0	0	100	1	
5	12	8	05: D-05   LM00002542	lmo1593	4887	11423	100	80	79	25	46	47	5	82	75	0	123	114	64	21	22	9	80	74	0	0	0	0	0	0	0	0	0	0	0	0	0	0	0	0	0	0	0	0	0	0	0	0	0	0	0.000	0.000	0.000	0.000	0.000	0.000	0.000	0.000	0.000	0.000	0.000	0.000	0.000	0.000	282	1076	136	126	126	0.000	0.000	34	102	0	0	33	93	0	0	100	1	
5	13	8	05: D-08   LM00000444	lmo1596	5137	11423	100	90	87	30	47	51	30	60	35	0	212	186	138	23	34	75	62	59	0	0	0	0	0	0	0	0	0	0	0	0	0	0	0	0	0	0	0	0	0	0	0	0	0	0	0.000	0.000	0.000	0.000	0.000	0.000	0.000	0.000	0.000	0.000	0.000	0.000	0.000	0.000	282	1076	232	203	203	0.000	0.000	43	189	0	0	40	163	0	0	100	1	
5	14	8	05: D-11   LM00001487	lmo1599	5387	11423	100	208	182	104	47	50	47	67	63	0	205	188	130	22	25	34	68	66	0	0	0	0	0	0	0	0	0	0	0	0	0	0	0	0	0	0	0	0	0	0	0	0	0	0	0.000	0.000	0.000	0.000	0.000	0.000	0.000	0.000	0.000	0.000	0.000	0.000	0.000	0.000	282	1076	344	301	301	0.000	0.000	161	183	0	0	135	166	0	0	100	1	
5	15	8	05: D-14   LM00000447	lmo1602	5637	11423	100	1424	1109	934	46	46	5	78	71	0	676	502	433	19	20	4	74	68	0	0	0	0	0	0	0	0	0	0	0	0	0	0	0	0	0	0	0	0	0	0	0	0	0	0	0.000	0.000	0.000	0.000	0.000	0.000	0.000	0.000	0.000	0.000	0.000	0.000	0.000	0.000	282	1076	2035	1546	1546	0.000	0.000	1378	657	0	0	1063	483	0	0	100	1	
5	16	8	05: D-17   LM00000448	lmo1605	5887	11423	100	173	141	70	46	46	5	83	76	0	121	90	55	18	19	3	80	72	0	0	0	0	0	0	0	0	0	0	0	0	0	0	0	0	0	0	0	0	0	0	0	0	0	0	0.000	0.000	0.000	0.000	0.000	0.000	0.000	0.000	0.000	0.000	0.000	0.000	0.000	0.000	282	1076	230	167	167	0.000	0.000	127	103	0	0	95	72	0	0	100	1	
5	17	8	05: D-20   LM00002546	lmo1608	6137	11423	100	373	278	198	45	45	5	76	67	0	279	207	167	18	19	3	72	68	0	0	0	0	0	0	0	0	0	0	0	0	0	0	0	0	0	0	0	0	0	0	0	0	0	0	0.000	0.000	0.000	0.000	0.000	0.000	0.000	0.000	0.000	0.000	0.000	0.000	0.000	0.000	282	1076	589	422	422	0.000	0.000	328	261	0	0	233	189	0	0	100	1	
5	1	9	05: D-23   LM00001492	lmo1611	2137	11673	100	269	238	122	46	47	5	95	88	0	282	230	132	18	19	3	97	91	0	0	0	0	0	0	0	0	0	0	0	0	0	0	0	0	0	0	0	0	0	0	0	0	0	0	0.000	0.000	0.000	0.000	0.000	0.000	0.000	0.000	0.000	0.000	0.000	0.000	0.000	0.000	282	1076	487	404	404	0.000	0.000	223	264	0	0	192	212	0	0	100	1	
5	2	9	05: H-02   LM00001540	lmo1686	2387	11673	100	224	201	94	46	47	5	95	91	0	104	88	40	18	19	3	93	85	0	0	0	0	0	0	0	0	0	0	0	0	0	0	0	0	0	0	0	0	0	0	0	0	0	0	0.000	0.000	0.000	0.000	0.000	0.000	0.000	0.000	0.000	0.000	0.000	0.000	0.000	0.000	282	1076	264	225	225	0.000	0.000	178	86	0	0	155	70	0	0	100	1	
5	3	9	05: H-05   LM00001542	lmo1689	2637	11673	100	104	96	32	48	58	28	72	51	0	108	96	44	24	63	105	18	0	0	0	0	0	0	0	0	0	0	0	0	0	0	0	0	0	0	0	0	0	0	0	0	0	0	0	0.000	0.000	0.000	0.000	0.000	0.000	0.000	0.000	0.000	0.000	0.000	0.000	0.000	0.000	282	1076	140	120	120	0.000	0.000	56	84	0	0	48	72	0	0	100	1	
5	4	9	05: H-08   LM00001545	lmo1692	2887	11673	100	177	158	64	49	58	29	78	74	0	439	339	176	28	69	116	76	72	0	0	0	0	0	0	0	0	0	0	0	0	0	0	0	0	0	0	0	0	0	0	0	0	0	0	0.000	0.000	0.000	0.000	0.000	0.000	0.000	0.000	0.000	0.000	0.000	0.000	0.000	0.000	282	1076	539	420	420	0.000	0.000	128	411	0	0	109	311	0	0	100	1	
5	5	9	05: H-11   LM00001547	lmo1695	3137	11673	100	201	175	84	47	48	7	82	77	0	238	189	108	18	19	6	81	78	0	0	0	0	0	0	0	0	0	0	0	0	0	0	0	0	0	0	0	0	0	0	0	0	0	0	0.000	0.000	0.000	0.000	0.000	0.000	0.000	0.000	0.000	0.000	0.000	0.000	0.000	0.000	282	1076	374	299	299	0.000	0.000	154	220	0	0	128	171	0	0	100	1	
5	6	9	05: H-14   LM00001549	lmo1698	3387	11673	100	53	53	7	47	47	5	51	25	0	63	50	23	18	18	4	77	70	0	0	0	0	0	0	0	0	0	0	0	0	0	0	0	0	0	0	0	0	0	0	0	0	0	0	0.000	0.000	0.000	0.000	0.000	0.000	0.000	0.000	0.000	0.000	0.000	0.000	0.000	0.000	282	1076	51	38	38	0.000	0.000	6	45	0	0	6	32	0	0	100	1	
5	7	9	05: H-17   LM00002567	lmo1701	3637	11673	100	47	48	4	46	47	5	21	5	0	64	52	21	18	19	8	75	71	0	0	0	0	0	0	0	0	0	0	0	0	0	0	0	0	0	0	0	0	0	0	0	0	0	0	0.000	0.000	0.000	0.000	0.000	0.000	0.000	0.000	0.000	0.000	0.000	0.000	0.000	0.000	282	1076	47	36	36	0.000	0.000	1	46	0	0	2	34	0	0	100	1	
5	8	9	05: H-20   LM00000463	lmo1704	3887	11673	100	262	226	108	46	47	5	91	87	0	122	106	52	18	18	2	85	83	0	0	0	0	0	0	0	0	0	0	0	0	0	0	0	0	0	0	0	0	0	0	0	0	0	0	0.000	0.000	0.000	0.000	0.000	0.000	0.000	0.000	0.000	0.000	0.000	0.000	0.000	0.000	282	1076	320	268	268	0.000	0.000	216	104	0	0	180	88	0	0	100	1	
5	9	9	05: H-23   LM00001553	lmo1707	4137	11673	100	49	50	6	47	47	5	37	13	0	70	56	26	18	18	3	75	72	0	0	0	0	0	0	0	0	0	0	0	0	0	0	0	0	0	0	0	0	0	0	0	0	0	0	0.000	0.000	0.000	0.000	0.000	0.000	0.000	0.000	0.000	0.000	0.000	0.000	0.000	0.000	282	1076	54	41	41	0.000	0.000	2	52	0	0	3	38	0	0	100	1	
5	10	9	05: L-02   LM00001596	lmo1782	4387	11673	100	107	98	36	46	47	4	82	75	0	80	66	36	17	18	4	75	70	0	0	0	0	0	0	0	0	0	0	0	0	0	0	0	0	0	0	0	0	0	0	0	0	0	0	0.000	0.000	0.000	0.000	0.000	0.000	0.000	0.000	0.000	0.000	0.000	0.000	0.000	0.000	282	1076	124	101	101	0.000	0.000	61	63	0	0	52	49	0	0	100	1	
5	11	9	05: L-05   LM00000484	lmo1785	4637	11673	100	1369	1175	812	47	48	6	89	85	0	3224	2609	1798	23	30	22	88	82	0	0	0	0	0	0	0	0	0	0	0	0	0	0	0	0	0	0	0	0	0	0	0	0	0	0	0.000	0.000	0.000	0.000	0.000	0.000	0.000	0.000	0.000	0.000	0.000	0.000	0.000	0.000	282	1076	4523	3714	3714	0.000	0.000	1322	3201	0	0	1128	2586	0	0	100	1	
5	12	9	05: L-08   LM00001598	lmo1788	4887	11673	100	58	61	17	47	48	7	59	47	0	90	91	64	26	28	15	60	58	0	0	0	0	0	0	0	0	0	0	0	0	0	0	0	0	0	0	0	0	0	0	0	0	0	0	0.000	0.000	0.000	0.000	0.000	0.000	0.000	0.000	0.000	0.000	0.000	0.000	0.000	0.000	282	1076	75	79	79	0.000	0.000	11	64	0	0	14	65	0	0	100	1	
5	13	9	05: L-11   LM00001600	lmo1791	5137	11673	100	397	327	220	46	47	5	82	72	0	374	281	208	24	27	9	70	67	0	0	0	0	0	0	0	0	0	0	0	0	0	0	0	0	0	0	0	0	0	0	0	0	0	0	0.000	0.000	0.000	0.000	0.000	0.000	0.000	0.000	0.000	0.000	0.000	0.000	0.000	0.000	282	1076	701	538	538	0.000	0.000	351	350	0	0	281	257	0	0	100	1	
5	14	9	05: L-14   LM00001603	lmo1794	5387	11673	100	56	58	10	47	47	5	71	49	0	99	83	51	22	29	19	63	57	0	0	0	0	0	0	0	0	0	0	0	0	0	0	0	0	0	0	0	0	0	0	0	0	0	0	0.000	0.000	0.000	0.000	0.000	0.000	0.000	0.000	0.000	0.000	0.000	0.000	0.000	0.000	282	1076	86	72	72	0.000	0.000	9	77	0	0	11	61	0	0	100	1	
5	15	9	05: L-17   LM00000487	lmo1797	5637	11673	100	853	677	515	46	46	4	85	79	0	1970	1443	1199	18	19	6	71	69	0	0	0	0	0	0	0	0	0	0	0	0	0	0	0	0	0	0	0	0	0	0	0	0	0	0	0.000	0.000	0.000	0.000	0.000	0.000	0.000	0.000	0.000	0.000	0.000	0.000	0.000	0.000	282	1076	2759	2056	2056	0.000	0.000	807	1952	0	0	631	1425	0	0	100	1	
5	16	9	05: L-20   LM00001607	lmo1800	5887	11673	100	49	50	5	45	46	6	35	7	0	62	48	24	18	19	7	65	62	0	0	0	0	0	0	0	0	0	0	0	0	0	0	0	0	0	0	0	0	0	0	0	0	0	0	0.000	0.000	0.000	0.000	0.000	0.000	0.000	0.000	0.000	0.000	0.000	0.000	0.000	0.000	282	1076	48	35	35	0.000	0.000	4	44	0	0	5	30	0	0	100	1	
5	17	9	05: L-23   LM00001609	lmo1803	6137	11673	100	227	193	113	45	46	5	78	72	0	371	286	209	17	18	6	73	71	0	0	0	0	0	0	0	0	0	0	0	0	0	0	0	0	0	0	0	0	0	0	0	0	0	0	0.000	0.000	0.000	0.000	0.000	0.000	0.000	0.000	0.000	0.000	0.000	0.000	0.000	0.000	282	1076	536	417	417	0.000	0.000	182	354	0	0	148	269	0	0	100	1	
5	1	10	05: P-02   LM00001658	lmo1878	2137	11923	100	132	123	44	47	47	5	94	89	0	116	100	43	18	18	2	95	89	0	0	0	0	0	0	0	0	0	0	0	0	0	0	0	0	0	0	0	0	0	0	0	0	0	0	0.000	0.000	0.000	0.000	0.000	0.000	0.000	0.000	0.000	0.000	0.000	0.000	0.000	0.000	282	1076	183	158	158	0.000	0.000	85	98	0	0	76	82	0	0	100	1	
5	2	10	05: P-05   LM00001660	lmo1881	2387	11923	100	194	174	71	47	48	5	91	87	0	158	134	65	19	20	4	90	87	0	0	0	0	0	0	0	0	0	0	0	0	0	0	0	0	0	0	0	0	0	0	0	0	0	0	0.000	0.000	0.000	0.000	0.000	0.000	0.000	0.000	0.000	0.000	0.000	0.000	0.000	0.000	282	1076	286	242	242	0.000	0.000	147	139	0	0	127	115	0	0	100	1	
5	3	10	05: P-08   LM00001661	lmo1884	2637	11923	100	235	199	95	50	51	10	84	80	0	271	211	107	28	38	25	83	79	0	0	0	0	0	0	0	0	0	0	0	0	0	0	0	0	0	0	0	0	0	0	0	0	0	0	0.000	0.000	0.000	0.000	0.000	0.000	0.000	0.000	0.000	0.000	0.000	0.000	0.000	0.000	282	1076	428	332	332	0.000	0.000	185	243	0	0	149	183	0	0	100	1	
5	4	10	05: P-11   LM00001664	lmo1887	2887	11923	100	227	203	95	49	50	8	91	84	0	196	174	85	22	26	18	84	79	0	0	0	0	0	0	0	0	0	0	0	0	0	0	0	0	0	0	0	0	0	0	0	0	0	0	0.000	0.000	0.000	0.000	0.000	0.000	0.000	0.000	0.000	0.000	0.000	0.000	0.000	0.000	282	1076	352	306	306	0.000	0.000	178	174	0	0	154	152	0	0	100	1	
5	5	10	05: P-14   LM00002593	lmo1890	3137	11923	100	87	83	21	46	47	5	90	84	0	92	82	31	17	18	3	94	89	0	0	0	0	0	0	0	0	0	0	0	0	0	0	0	0	0	0	0	0	0	0	0	0	0	0	0.000	0.000	0.000	0.000	0.000	0.000	0.000	0.000	0.000	0.000	0.000	0.000	0.000	0.000	282	1076	116	102	102	0.000	0.000	41	75	0	0	37	65	0	0	100	1	
5	6	10	05: P-17   LM00002594	lmo1893	3387	11923	100	105	99	31	47	47	7	85	79	0	117	101	50	18	18	4	86	82	0	0	0	0	0	0	0	0	0	0	0	0	0	0	0	0	0	0	0	0	0	0	0	0	0	0	0.000	0.000	0.000	0.000	0.000	0.000	0.000	0.000	0.000	0.000	0.000	0.000	0.000	0.000	282	1076	157	135	135	0.000	0.000	58	99	0	0	52	83	0	0	100	1	
5	7	10	05: P-20   LM00000508	lmo1896	3637	11923	100	462	386	201	47	48	8	90	84	0	409	320	184	18	19	13	81	80	0	0	0	0	0	0	0	0	0	0	0	0	0	0	0	0	0	0	0	0	0	0	0	0	0	0	0.000	0.000	0.000	0.000	0.000	0.000	0.000	0.000	0.000	0.000	0.000	0.000	0.000	0.000	282	1076	806	641	641	0.000	0.000	415	391	0	0	339	302	0	0	100	1	
5	8	10	05: P-23   LM00001667	lmo1899	3887	11923	100	80	77	21	47	69	297	0	0	0	109	91	44	18	66	593	0	0	0	0	0	0	0	0	0	0	0	0	0	0	0	0	0	0	0	0	0	0	0	0	0	0	0	0	0.000	0.000	0.000	0.000	0.000	0.000	0.000	0.000	0.000	0.000	0.000	0.000	0.000	0.000	282	1076	124	103	103	0.000	0.000	33	91	0	0	30	73	0	0	100	1	
5	9	10	06: D-02   LM00002610	lmo1970	4137	11923	100	50	51	5	47	48	5	43	14	0	73	61	26	17	18	4	83	81	0	0	0	0	0	0	0	0	0	0	0	0	0	0	0	0	0	0	0	0	0	0	0	0	0	0	0.000	0.000	0.000	0.000	0.000	0.000	0.000	0.000	0.000	0.000	0.000	0.000	0.000	0.000	282	1076	59	48	48	0.000	0.000	3	56	0	0	4	44	0	0	100	1	
5	10	10	06: D-05   LM00002613	lmo1973	4387	11923	100	60	63	26	46	47	5	77	65	0	85	76	41	17	18	2	92	88	0	0	0	0	0	0	0	0	0	0	0	0	0	0	0	0	0	0	0	0	0	0	0	0	0	0	0.000	0.000	0.000	0.000	0.000	0.000	0.000	0.000	0.000	0.000	0.000	0.000	0.000	0.000	282	1076	82	76	76	0.000	0.000	14	68	0	0	17	59	0	0	100	1	
5	11	10	06: D-08   LM00000529	lmo1976	4637	11923	100	87	84	28	47	48	13	74	69	0	87	76	36	20	27	24	73	70	0	0	0	0	0	0	0	0	0	0	0	0	0	0	0	0	0	0	0	0	0	0	0	0	0	0	0.000	0.000	0.000	0.000	0.000	0.000	0.000	0.000	0.000	0.000	0.000	0.000	0.000	0.000	282	1076	107	93	93	0.000	0.000	40	67	0	0	37	56	0	0	100	1	
5	12	10	06: D-11   LM00001707	lmo1979	4887	11923	100	74	74	20	47	48	5	82	71	0	216	174	87	42	52	31	74	70	0	0	0	0	0	0	0	0	0	0	0	0	0	0	0	0	0	0	0	0	0	0	0	0	0	0	0.000	0.000	0.000	0.000	0.000	0.000	0.000	0.000	0.000	0.000	0.000	0.000	0.000	0.000	282	1076	201	159	159	0.000	0.000	27	174	0	0	27	132	0	0	100	1	
5	13	10	06: D-14   LM00001708	lmo1982	5137	11923	100	56	57	9	47	47	5	66	43	0	118	100	56	24	32	20	71	69	0	0	0	0	0	0	0	0	0	0	0	0	0	0	0	0	0	0	0	0	0	0	0	0	0	0	0.000	0.000	0.000	0.000	0.000	0.000	0.000	0.000	0.000	0.000	0.000	0.000	0.000	0.000	282	1076	103	86	86	0.000	0.000	9	94	0	0	10	76	0	0	100	1	
5	14	10	06: D-17   LM00001710	lmo1985	5387	11923	100	81	78	21	47	47	5	84	76	0	81	68	34	17	22	16	72	68	0	0	0	0	0	0	0	0	0	0	0	0	0	0	0	0	0	0	0	0	0	0	0	0	0	0	0.000	0.000	0.000	0.000	0.000	0.000	0.000	0.000	0.000	0.000	0.000	0.000	0.000	0.000	282	1076	98	82	82	0.000	0.000	34	64	0	0	31	51	0	0	100	1	
5	15	10	06: D-20   LM00001712	lmo1988	5637	11923	100	65	67	22	46	46	4	78	70	0	71	59	33	17	17	3	79	73	0	0	0	0	0	0	0	0	0	0	0	0	0	0	0	0	0	0	0	0	0	0	0	0	0	0	0.000	0.000	0.000	0.000	0.000	0.000	0.000	0.000	0.000	0.000	0.000	0.000	0.000	0.000	282	1076	73	63	63	0.000	0.000	19	54	0	0	21	42	0	0	100	1	
5	16	10	06: D-23   LM00001715	lmo1991	5887	11923	100	59	63	18	46	46	7	65	49	0	62	49	26	17	18	8	64	58	0	0	0	0	0	0	0	0	0	0	0	0	0	0	0	0	0	0	0	0	0	0	0	0	0	0	0.000	0.000	0.000	0.000	0.000	0.000	0.000	0.000	0.000	0.000	0.000	0.000	0.000	0.000	282	1076	58	49	49	0.000	0.000	13	45	0	0	17	32	0	0	100	1	
5	17	10	06: H-02   LM00002625	lmo2066	6137	11923	100	61	63	15	46	46	5	72	61	0	63	51	24	17	17	3	79	72	0	0	0	0	0	0	0	0	0	0	0	0	0	0	0	0	0	0	0	0	0	0	0	0	0	0	0.000	0.000	0.000	0.000	0.000	0.000	0.000	0.000	0.000	0.000	0.000	0.000	0.000	0.000	282	1076	61	51	51	0.000	0.000	15	46	0	0	17	34	0	0	100	1	
5	1	11	06: H-05   LM00000553	lmo2069	2137	12173	100	1137	958	494	47	47	5	99	99	0	577	488	258	18	19	3	93	91	0	0	0	0	0	0	0	0	0	0	0	0	0	0	0	0	0	0	0	0	0	0	0	0	0	0	0.000	0.000	0.000	0.000	0.000	0.000	0.000	0.000	0.000	0.000	0.000	0.000	0.000	0.000	282	1076	1649	1381	1381	0.000	0.000	1090	559	0	0	911	470	0	0	100	1	
5	2	11	06: H-08   LM00000554	lmo2072	2387	12173	100	625	557	309	49	53	20	89	86	0	586	493	279	21	36	69	81	78	0	0	0	0	0	0	0	0	0	0	0	0	0	0	0	0	0	0	0	0	0	0	0	0	0	0	0.000	0.000	0.000	0.000	0.000	0.000	0.000	0.000	0.000	0.000	0.000	0.000	0.000	0.000	282	1076	1141	980	980	0.000	0.000	576	565	0	0	508	472	0	0	100	1	
5	3	11	06: H-11   LM00001764	lmo2075	2637	12173	100	211	185	70	49	65	39	83	79	0	461	374	179	29	95	149	79	71	0	0	0	0	0	0	0	0	0	0	0	0	0	0	0	0	0	0	0	0	0	0	0	0	0	0	0.000	0.000	0.000	0.000	0.000	0.000	0.000	0.000	0.000	0.000	0.000	0.000	0.000	0.000	282	1076	594	481	481	0.000	0.000	162	432	0	0	136	345	0	0	100	1	
5	4	11	06: H-14   LM00001766	lmo2078	2887	12173	100	81	85	28	48	49	5	87	82	0	107	98	42	19	20	5	90	87	0	0	0	0	0	0	0	0	0	0	0	0	0	0	0	0	0	0	0	0	0	0	0	0	0	0	0.000	0.000	0.000	0.000	0.000	0.000	0.000	0.000	0.000	0.000	0.000	0.000	0.000	0.000	282	1076	121	116	116	0.000	0.000	33	88	0	0	37	79	0	0	100	1	
5	5	11	06: H-17   LM00002630	lmo2081	3137	12173	100	64	66	12	47	47	5	88	71	0	76	67	25	17	18	3	94	87	0	0	0	0	0	0	0	0	0	0	0	0	0	0	0	0	0	0	0	0	0	0	0	0	0	0	0.000	0.000	0.000	0.000	0.000	0.000	0.000	0.000	0.000	0.000	0.000	0.000	0.000	0.000	282	1076	76	69	69	0.000	0.000	17	59	0	0	19	50	0	0	100	1	
5	6	11	06: H-20   LM00000555	lmo2084	3387	12173	100	80	77	20	47	47	5	85	80	0	70	59	24	17	18	5	83	80	0	0	0	0	0	0	0	0	0	0	0	0	0	0	0	0	0	0	0	0	0	0	0	0	0	0	0.000	0.000	0.000	0.000	0.000	0.000	0.000	0.000	0.000	0.000	0.000	0.000	0.000	0.000	282	1076	86	72	72	0.000	0.000	33	53	0	0	30	42	0	0	100	1	
5	7	11	06: H-23   LM00001770	lmo2087	3637	12173	100	81	81	20	47	47	5	90	82	0	100	89	40	18	19	9	82	80	0	0	0	0	0	0	0	0	0	0	0	0	0	0	0	0	0	0	0	0	0	0	0	0	0	0	0.000	0.000	0.000	0.000	0.000	0.000	0.000	0.000	0.000	0.000	0.000	0.000	0.000	0.000	282	1076	116	105	105	0.000	0.000	34	82	0	0	34	71	0	0	100	1	
5	8	11	06: L-02   LM00002643	lmo2162	3887	12173	100	48	50	5	47	48	5	24	6	0	73	58	26	18	19	9	73	68	0	0	0	0	0	0	0	0	0	0	0	0	0	0	0	0	0	0	0	0	0	0	0	0	0	0	0.000	0.000	0.000	0.000	0.000	0.000	0.000	0.000	0.000	0.000	0.000	0.000	0.000	0.000	282	1076	56	43	43	0.000	0.000	1	55	0	0	3	40	0	0	100	1	
5	9	11	06: L-05   LM00001810	lmo2165	4137	12173	100	54	56	8	48	51	16	16	0	0	72	59	25	18	24	32	70	9	0	0	0	0	0	0	0	0	0	0	0	0	0	0	0	0	0	0	0	0	0	0	0	0	0	0	0.000	0.000	0.000	0.000	0.000	0.000	0.000	0.000	0.000	0.000	0.000	0.000	0.000	0.000	282	1076	60	49	49	0.000	0.000	6	54	0	0	8	41	0	0	100	1	
5	10	11	06: L-08   LM00001812	lmo2168	4387	12173	100	180	153	72	46	48	18	75	72	0	179	144	84	19	26	52	70	64	0	0	0	0	0	0	0	0	0	0	0	0	0	0	0	0	0	0	0	0	0	0	0	0	0	0	0.000	0.000	0.000	0.000	0.000	0.000	0.000	0.000	0.000	0.000	0.000	0.000	0.000	0.000	282	1076	294	232	232	0.000	0.000	134	160	0	0	107	125	0	0	100	1	
5	11	11	06: L-11   LM00000582	lmo2171	4637	12173	100	52	51	6	47	47	5	50	21	0	94	81	31	22	27	15	80	73	0	0	0	0	0	0	0	0	0	0	0	0	0	0	0	0	0	0	0	0	0	0	0	0	0	0	0.000	0.000	0.000	0.000	0.000	0.000	0.000	0.000	0.000	0.000	0.000	0.000	0.000	0.000	282	1076	77	63	63	0.000	0.000	5	72	0	0	4	59	0	0	100	1	
5	12	11	06: L-14   LM00001814	lmo2174	4887	12173	100	111	110	47	46	47	5	85	77	0	118	109	64	20	31	24	73	71	0	0	0	0	0	0	0	0	0	0	0	0	0	0	0	0	0	0	0	0	0	0	0	0	0	0	0.000	0.000	0.000	0.000	0.000	0.000	0.000	0.000	0.000	0.000	0.000	0.000	0.000	0.000	282	1076	163	153	153	0.000	0.000	65	98	0	0	64	89	0	0	100	1	
5	13	11	06: L-17   LM00001816	lmo2177	5137	12173	100	94	84	26	46	46	5	80	74	0	100	78	42	18	18	3	75	73	0	0	0	0	0	0	0	0	0	0	0	0	0	0	0	0	0	0	0	0	0	0	0	0	0	0	0.000	0.000	0.000	0.000	0.000	0.000	0.000	0.000	0.000	0.000	0.000	0.000	0.000	0.000	282	1076	130	98	98	0.000	0.000	48	82	0	0	38	60	0	0	100	1	
5	14	11	06: L-20   LM00000587	lmo2180	5387	12173	100	48	48	5	46	47	4	36	12	0	62	49	27	17	17	3	67	63	0	0	0	0	0	0	0	0	0	0	0	0	0	0	0	0	0	0	0	0	0	0	0	0	0	0	0.000	0.000	0.000	0.000	0.000	0.000	0.000	0.000	0.000	0.000	0.000	0.000	0.000	0.000	282	1076	47	34	34	0.000	0.000	2	45	0	0	2	32	0	0	100	1	
5	15	11	06: L-23   LM00001818	lmo2183	5637	12173	100	49	50	6	46	46	4	40	22	0	49	40	20	17	17	2	68	59	0	0	0	0	0	0	0	0	0	0	0	0	0	0	0	0	0	0	0	0	0	0	0	0	0	0	0.000	0.000	0.000	0.000	0.000	0.000	0.000	0.000	0.000	0.000	0.000	0.000	0.000	0.000	282	1076	35	27	27	0.000	0.000	3	32	0	0	4	23	0	0	100	1	
5	16	11	06: P-02   LM00002665	lmo2258	5887	12173	100	59	58	10	46	47	6	66	50	0	86	62	37	17	18	6	65	62	0	0	0	0	0	0	0	0	0	0	0	0	0	0	0	0	0	0	0	0	0	0	0	0	0	0	0.000	0.000	0.000	0.000	0.000	0.000	0.000	0.000	0.000	0.000	0.000	0.000	0.000	0.000	282	1076	82	57	57	0.000	0.000	13	69	0	0	12	45	0	0	100	1	
5	17	11	06: P-05   LM00002668	lmo2261	6137	12173	100	109	96	39	46	46	4	83	69	0	86	66	40	17	18	3	72	66	0	0	0	0	0	0	0	0	0	0	0	0	0	0	0	0	0	0	0	0	0	0	0	0	0	0	0.000	0.000	0.000	0.000	0.000	0.000	0.000	0.000	0.000	0.000	0.000	0.000	0.000	0.000	282	1076	132	99	99	0.000	0.000	63	69	0	0	50	49	0	0	100	1	
5	1	12	06: P-08   LM00001857	lmo2264	2137	12423	100	353	291	146	47	47	5	91	84	0	245	209	105	19	19	3	90	89	0	0	0	0	0	0	0	0	0	0	0	0	0	0	0	0	0	0	0	0	0	0	0	0	0	0	0.000	0.000	0.000	0.000	0.000	0.000	0.000	0.000	0.000	0.000	0.000	0.000	0.000	0.000	282	1076	532	434	434	0.000	0.000	306	226	0	0	244	190	0	0	100	1	
5	2	12	06: P-11   LM00002672	lmo2267	2387	12423	100	199	177	76	49	61	29	79	74	0	404	321	149	26	68	103	78	72	0	0	0	0	0	0	0	0	0	0	0	0	0	0	0	0	0	0	0	0	0	0	0	0	0	0	0.000	0.000	0.000	0.000	0.000	0.000	0.000	0.000	0.000	0.000	0.000	0.000	0.000	0.000	282	1076	528	423	423	0.000	0.000	150	378	0	0	128	295	0	0	100	1	
5	3	12	06: P-14   LM00001859	lmo2270	2637	12423	100	57	60	12	49	64	37	3	0	0	84	102	51	24	80	130	24	0	0	0	0	0	0	0	0	0	0	0	0	0	0	0	0	0	0	0	0	0	0	0	0	0	0	0	0.000	0.000	0.000	0.000	0.000	0.000	0.000	0.000	0.000	0.000	0.000	0.000	0.000	0.000	282	1076	68	89	89	0.000	0.000	8	60	0	0	11	78	0	0	100	1
[truncated: 2,687,000 more chars]
