# Supplementary material for: Different Transcriptional Responses from Slow and Fast Growth Rate Strains of Listeria monocytogenes Adapted to Low Temperature
Source: Front Microbiol. 2016 Mar 1;7:229. doi: 10.3389/fmicb.2016.00229 (PMC4772535; doi:10.3389/fmicb.2016.00229)
Supplement: Data Sheet S1 — Microarry gpr data. [file Data_Sheet_1.ZIP › microarray data/15.gpr]

ATF	1.0
21	82
"Type=GenePix Results 2"
"DateTime=2014/03/14 15:46:15"
"Settings=Easy Quant"
"GalFile=C:\Users\Patricia Gallardo\Desktop\LM3001_Listeria monocytogenes_v1.GAL"
"Scanner=Model:  Serial No.: "
"Comment=<F1>cy5<F2>cy3<F1 Offset>0,0<F2 Offset>0,-1<Comment>"
"PixelSize=5"
"Wavelengths=1 nm	2 nm"
"ImageFiles=C:\Users\Patricia Gallardo\Desktop\Microarreglos\imagenes con flip corregido\19723696_3B-3C_1.tif	C:\Users\Patricia Gallardo\Desktop\Microarreglos\imagenes con flip corregido\19723696_3B-3C_2.tif"
"PMTGain=0	0"
"NormalizationMethod=LOWESS"
"NormalizationFactors=0.000	0.000"
"JpegImage="
"RatioFormulations=W2/W1(2/1)"
"Barcode=Unknown	Unknown"
"ImageOrigin=0	0"
"JpegOrigin=0	0"
"Creator=ScanArray Express, Microarray Analysis System 4.0.0.4"
"Temperature=0.0"
"LaserPower=0	0	0	0"
"LaserOnTime=0	0	0	0"
"Block"	"Column"	"Row"	"Name"	"ID"	"X"	"Y"	"Dia."	"F1 Median"	"F1 Mean"	"F1 SD"	"B1 Median"	"B1 Mean"	"B1 SD"	"% > B1+1SD"	"% > B1+2SD"	"F1 % Sat."	"F2 Median"	"F2 Mean"	"F2 SD"	"B2 Median"	"B2 Mean"	"B2 SD"	"% > B2+1SD"	"% > B2+2SD"	"F2 % Sat."	"F3 Median"	"F3 Mean"	"F3 SD"	"B3 Median"	"B3 Mean"	"B3 SD"	"% > B3+1SD"	"% > B3+2SD"	"F3 % Sat."	"F4 Median"	"F4 Mean"	"F4 SD"	"B4 Median"	"B4 Mean"	"B4 SD"	"% > B4+1SD"	"% > B4+2SD"	"F4 % Sat."	"Ratio of Medians (2/1)"	"Ratio of Means (2/1)"	"Median of Ratios (2/1)"	"Mean of Ratios (2/1)"	"Ratios SD (2/1)"	"Rgn Ratio (2/1)"	"Rgn R� (2/1)"	"Ratio of Medians (Ratio/2)"	"Ratio of Means (Ratio/2)"	"Median of Ratios (Ratio/2)"	"Mean of Ratios (Ratio/2)"	"Ratios SD (Ratio/2)"	"Rgn Ratio (Ratio/2)"	"Rgn R� (Ratio/2)"	"Ratio of Medians (Ratio/3)"	"Ratio of Means (Ratio/3)"	"Median of Ratios (Ratio/3)"	"Mean of Ratios (Ratio/3)"	"Ratios SD (Ratio/3)"	"Rgn Ratio (Ratio/3)"	"Rgn R� (Ratio/3)"	"F Pixels"	"B Pixels"	"Sum of Medians"	"Sum of Means"	"Log Ratio (2/1)"	"Log Ratio (Ratio/2)"	"Log Ratio (Ratio/3)"	"F1 Median - B1"	"F2 Median - B2"	"F3 Median - B3"	"F4 Median - B4"	"F1 Mean - B1"	"F2 Mean - B2"	"F3 Mean - B3"	"F4 Mean - B4"	"Flags"	"Normalize"
1	1	1	10: D-01   Dye Marker	Dye Marker	2213	5240	100	71	408	540	47	48	5	79	65	0	12337	29461	28829	71	71	18	100	99	35	0	0	0	0	0	0	0	0	0	0	0	0	0	0	0	0	0	0	0	0	0	0	0	0	0	0.000	0.000	0.000	0.000	0.000	0.000	0.000	0.000	0.000	0.000	0.000	0.000	0.000	0.000	283	1076	12290	29751	29751	0.000	0.000	24	12266	0	0	361	29390	0	0	100	1	
1	2	1	01: D-01   LM00002111	lmo0069	2463	5240	100	119	124	61	47	48	5	98	94	0	1082	1033	622	61	67	56	94	92	0	0	0	0	0	0	0	0	0	0	0	0	0	0	0	0	0	0	0	0	0	0	0	0	0	0	0.000	0.000	0.000	0.000	0.000	0.000	0.000	0.000	0.000	0.000	0.000	0.000	0.000	0.000	283	1076	1093	1049	1049	0.000	0.000	72	1021	0	0	77	972	0	0	100	1	
1	3	1	01: D-04   LM00002114	lmo0072	2713	5240	100	97	100	34	48	48	4	93	91	0	1163	1169	792	53	54	10	100	100	0	0	0	0	0	0	0	0	0	0	0	0	0	0	0	0	0	0	0	0	0	0	0	0	0	0	0.000	0.000	0.000	0.000	0.000	0.000	0.000	0.000	0.000	0.000	0.000	0.000	0.000	0.000	283	1076	1159	1168	1168	0.000	0.000	49	1110	0	0	52	1116	0	0	100	1	
1	4	1	01: D-07   LM00000829	lmo0075	2963	5240	100	217	210	92	47	48	6	96	92	0	872	1031	698	46	46	13	99	98	0	0	0	0	0	0	0	0	0	0	0	0	0	0	0	0	0	0	0	0	0	0	0	0	0	0	0.000	0.000	0.000	0.000	0.000	0.000	0.000	0.000	0.000	0.000	0.000	0.000	0.000	0.000	283	1076	996	1148	1148	0.000	0.000	170	826	0	0	163	985	0	0	100	1	
1	5	1	01: D-10   LM00000831	lmo0078	3213	5240	100	294	261	115	46	46	5	95	91	0	611	797	585	31	34	11	99	98	0	0	0	0	0	0	0	0	0	0	0	0	0	0	0	0	0	0	0	0	0	0	0	0	0	0	0.000	0.000	0.000	0.000	0.000	0.000	0.000	0.000	0.000	0.000	0.000	0.000	0.000	0.000	283	1076	828	981	981	0.000	0.000	248	580	0	0	215	766	0	0	100	1	
1	6	1	01: D-13   LM00002119	lmo0081	3463	5240	100	60	62	14	45	46	4	79	69	0	297	335	276	26	26	5	98	93	0	0	0	0	0	0	0	0	0	0	0	0	0	0	0	0	0	0	0	0	0	0	0	0	0	0	0.000	0.000	0.000	0.000	0.000	0.000	0.000	0.000	0.000	0.000	0.000	0.000	0.000	0.000	283	1076	286	326	326	0.000	0.000	15	271	0	0	17	309	0	0	100	1	
1	7	1	01: D-16   LM00002122	lmo0084	3713	5240	100	154	143	52	46	46	5	91	87	0	414	460	297	23	23	6	98	96	0	0	0	0	0	0	0	0	0	0	0	0	0	0	0	0	0	0	0	0	0	0	0	0	0	0	0.000	0.000	0.000	0.000	0.000	0.000	0.000	0.000	0.000	0.000	0.000	0.000	0.000	0.000	283	1076	499	534	534	0.000	0.000	108	391	0	0	97	437	0	0	100	1	
1	8	1	01: D-19   LM00002125	lmo0087	3963	5240	100	61	64	15	46	47	5	79	62	0	201	261	192	19	20	4	95	94	0	0	0	0	0	0	0	0	0	0	0	0	0	0	0	0	0	0	0	0	0	0	0	0	0	0	0.000	0.000	0.000	0.000	0.000	0.000	0.000	0.000	0.000	0.000	0.000	0.000	0.000	0.000	283	1076	197	260	260	0.000	0.000	15	182	0	0	18	242	0	0	100	1	
1	9	1	01: D-22   LM00000833	lmo0090	4213	5240	100	69	72	18	45	45	4	89	83	0	169	194	117	17	17	3	99	97	0	0	0	0	0	0	0	0	0	0	0	0	0	0	0	0	0	0	0	0	0	0	0	0	0	0	0.000	0.000	0.000	0.000	0.000	0.000	0.000	0.000	0.000	0.000	0.000	0.000	0.000	0.000	283	1076	176	204	204	0.000	0.000	24	152	0	0	27	177	0	0	100	1	
1	10	1	01: H-01   LM00000858	lmo0165	4463	5240	100	158	152	72	46	47	5	92	88	0	370	346	201	16	17	7	94	90	0	0	0	0	0	0	0	0	0	0	0	0	0	0	0	0	0	0	0	0	0	0	0	0	0	0	0.000	0.000	0.000	0.000	0.000	0.000	0.000	0.000	0.000	0.000	0.000	0.000	0.000	0.000	283	1076	466	436	436	0.000	0.000	112	354	0	0	106	330	0	0	100	1	
1	11	1	01: H-04   LM00000860	lmo0168	4713	5240	100	72	74	20	46	46	6	85	77	0	118	127	71	15	16	4	98	94	0	0	0	0	0	0	0	0	0	0	0	0	0	0	0	0	0	0	0	0	0	0	0	0	0	0	0.000	0.000	0.000	0.000	0.000	0.000	0.000	0.000	0.000	0.000	0.000	0.000	0.000	0.000	283	1076	129	140	140	0.000	0.000	26	103	0	0	28	112	0	0	100	1	
1	12	1	01: H-07   LM00002159	lmo0171	4963	5240	100	97	101	40	46	46	5	93	88	0	116	125	58	16	16	4	94	92	0	0	0	0	0	0	0	0	0	0	0	0	0	0	0	0	0	0	0	0	0	0	0	0	0	0	0.000	0.000	0.000	0.000	0.000	0.000	0.000	0.000	0.000	0.000	0.000	0.000	0.000	0.000	283	1076	151	164	164	0.000	0.000	51	100	0	0	55	109	0	0	100	1	
1	13	1	01: H-10   LM00002839	lmo0174	5213	5240	100	71	71	17	46	46	5	89	81	0	151	140	60	15	16	3	97	94	0	0	0	0	0	0	0	0	0	0	0	0	0	0	0	0	0	0	0	0	0	0	0	0	0	0	0.000	0.000	0.000	0.000	0.000	0.000	0.000	0.000	0.000	0.000	0.000	0.000	0.000	0.000	283	1076	161	150	150	0.000	0.000	25	136	0	0	25	125	0	0	100	1	
1	14	1	01: H-13   LM00000055	lmo0177	5463	5240	100	394	366	201	45	45	4	92	87	0	236	218	118	16	17	5	92	87	0	0	0	0	0	0	0	0	0	0	0	0	0	0	0	0	0	0	0	0	0	0	0	0	0	0	0.000	0.000	0.000	0.000	0.000	0.000	0.000	0.000	0.000	0.000	0.000	0.000	0.000	0.000	283	1076	569	523	523	0.000	0.000	349	220	0	0	321	202	0	0	100	1	
1	15	1	01: H-16   LM00000058	lmo0180	5713	5240	100	74	81	27	45	46	5	90	83	0	234	312	231	17	19	5	98	96	0	0	0	0	0	0	0	0	0	0	0	0	0	0	0	0	0	0	0	0	0	0	0	0	0	0	0.000	0.000	0.000	0.000	0.000	0.000	0.000	0.000	0.000	0.000	0.000	0.000	0.000	0.000	283	1076	246	331	331	0.000	0.000	29	217	0	0	36	295	0	0	100	1	
1	16	1	01: H-19   LM00000863	lmo0183	5963	5240	100	52	52	10	46	46	5	55	27	0	66	88	68	18	24	13	69	60	0	0	0	0	0	0	0	0	0	0	0	0	0	0	0	0	0	0	0	0	0	0	0	0	0	0	0.000	0.000	0.000	0.000	0.000	0.000	0.000	0.000	0.000	0.000	0.000	0.000	0.000	0.000	283	1076	54	76	76	0.000	0.000	6	48	0	0	6	70	0	0	100	1	
1	17	1	01: H-22   LM00000062	lmo0186	6213	5240	100	195	178	93	45	46	4	92	89	0	235	234	149	15	16	3	93	87	0	0	0	0	0	0	0	0	0	0	0	0	0	0	0	0	0	0	0	0	0	0	0	0	0	0	0.000	0.000	0.000	0.000	0.000	0.000	0.000	0.000	0.000	0.000	0.000	0.000	0.000	0.000	283	1076	370	352	352	0.000	0.000	150	220	0	0	133	219	0	0	100	1	
1	1	2	01: L-01   LM00000084	lmo0261	2213	5490	100	155	157	59	47	47	6	96	95	0	1029	1084	732	56	57	15	100	99	0	0	0	0	0	0	0	0	0	0	0	0	0	0	0	0	0	0	0	0	0	0	0	0	0	0	0.000	0.000	0.000	0.000	0.000	0.000	0.000	0.000	0.000	0.000	0.000	0.000	0.000	0.000	283	1076	1081	1138	1138	0.000	0.000	108	973	0	0	110	1028	0	0	100	1	
1	2	2	01: L-04   LM00002184	lmo0264	2463	5490	100	103	102	34	47	48	7	91	86	0	1028	1091	756	50	62	79	86	85	0	0	0	0	0	0	0	0	0	0	0	0	0	0	0	0	0	0	0	0	0	0	0	0	0	0	0.000	0.000	0.000	0.000	0.000	0.000	0.000	0.000	0.000	0.000	0.000	0.000	0.000	0.000	283	1076	1034	1096	1096	0.000	0.000	56	978	0	0	55	1041	0	0	100	1	
1	3	2	01: L-07   LM00000895	lmo0267	2713	5490	100	369	316	162	48	48	5	94	89	0	1188	1285	886	55	57	14	94	88	0	0	0	0	0	0	0	0	0	0	0	0	0	0	0	0	0	0	0	0	0	0	0	0	0	0	0.000	0.000	0.000	0.000	0.000	0.000	0.000	0.000	0.000	0.000	0.000	0.000	0.000	0.000	283	1076	1454	1498	1498	0.000	0.000	321	1133	0	0	268	1230	0	0	100	1	
1	4	2	01: L-10   LM00000897	lmo0270	2963	5490	100	98	95	31	47	50	63	41	0	0	925	972	726	45	50	26	91	88	0	0	0	0	0	0	0	0	0	0	0	0	0	0	0	0	0	0	0	0	0	0	0	0	0	0	0.000	0.000	0.000	0.000	0.000	0.000	0.000	0.000	0.000	0.000	0.000	0.000	0.000	0.000	283	1076	931	975	975	0.000	0.000	51	880	0	0	48	927	0	0	100	1	
1	5	2	01: L-13   LM00000899	lmo0273	3213	5490	100	339	301	124	46	47	5	99	94	0	489	636	472	28	29	7	100	98	0	0	0	0	0	0	0	0	0	0	0	0	0	0	0	0	0	0	0	0	0	0	0	0	0	0	0.000	0.000	0.000	0.000	0.000	0.000	0.000	0.000	0.000	0.000	0.000	0.000	0.000	0.000	283	1076	754	863	863	0.000	0.000	293	461	0	0	255	608	0	0	100	1	
1	6	2	01: L-16   LM00000901	lmo0276	3463	5490	100	407	375	177	46	46	5	96	95	0	540	576	340	23	23	5	98	98	0	0	0	0	0	0	0	0	0	0	0	0	0	0	0	0	0	0	0	0	0	0	0	0	0	0	0.000	0.000	0.000	0.000	0.000	0.000	0.000	0.000	0.000	0.000	0.000	0.000	0.000	0.000	283	1076	878	882	882	0.000	0.000	361	517	0	0	329	553	0	0	100	1	
1	7	2	01: L-19   LM00000089	lmo0279	3713	5490	100	325	280	151	45	46	5	94	88	0	523	516	319	19	20	4	99	96	0	0	0	0	0	0	0	0	0	0	0	0	0	0	0	0	0	0	0	0	0	0	0	0	0	0	0.000	0.000	0.000	0.000	0.000	0.000	0.000	0.000	0.000	0.000	0.000	0.000	0.000	0.000	283	1076	784	732	732	0.000	0.000	280	504	0	0	235	497	0	0	100	1	
1	8	2	01: L-22   LM00000090	lmo0282	3963	5490	100	50	51	7	46	46	5	46	22	0	19	46	54	17	18	4	47	35	0	0	0	0	0	0	0	0	0	0	0	0	0	0	0	0	0	0	0	0	0	0	0	0	0	0	0.000	0.000	0.000	0.000	0.000	0.000	0.000	0.000	0.000	0.000	0.000	0.000	0.000	0.000	283	1076	6	34	34	0.000	0.000	4	2	0	0	5	29	0	0	100	1	
1	9	2	01: P-01   LM00000925	lmo0357	4213	5490	100	55	57	11	44	45	5	75	53	0	119	137	97	16	16	3	91	85	0	0	0	0	0	0	0	0	0	0	0	0	0	0	0	0	0	0	0	0	0	0	0	0	0	0	0.000	0.000	0.000	0.000	0.000	0.000	0.000	0.000	0.000	0.000	0.000	0.000	0.000	0.000	283	1076	114	134	134	0.000	0.000	11	103	0	0	13	121	0	0	100	1	
1	10	2	01: P-04   LM00000130	lmo0360	4463	5490	100	104	99	41	45	46	4	82	74	0	107	116	81	15	15	3	90	83	0	0	0	0	0	0	0	0	0	0	0	0	0	0	0	0	0	0	0	0	0	0	0	0	0	0	0.000	0.000	0.000	0.000	0.000	0.000	0.000	0.000	0.000	0.000	0.000	0.000	0.000	0.000	283	1076	151	155	155	0.000	0.000	59	92	0	0	54	101	0	0	100	1	
1	11	2	01: P-07   LM00000927	lmo0363	4713	5490	100	59	65	22	46	46	5	78	60	0	101	102	59	14	15	3	87	84	0	0	0	0	0	0	0	0	0	0	0	0	0	0	0	0	0	0	0	0	0	0	0	0	0	0	0.000	0.000	0.000	0.000	0.000	0.000	0.000	0.000	0.000	0.000	0.000	0.000	0.000	0.000	283	1076	100	107	107	0.000	0.000	13	87	0	0	19	88	0	0	100	1	
1	12	2	01: P-10   LM00000133	lmo0366	4963	5490	100	70	70	18	45	45	5	83	76	0	125	110	59	15	16	3	83	82	0	0	0	0	0	0	0	0	0	0	0	0	0	0	0	0	0	0	0	0	0	0	0	0	0	0	0.000	0.000	0.000	0.000	0.000	0.000	0.000	0.000	0.000	0.000	0.000	0.000	0.000	0.000	283	1076	135	120	120	0.000	0.000	25	110	0	0	25	95	0	0	100	1	
1	13	2	01: P-13   LM00000135	lmo0369	5213	5490	100	674	574	318	45	45	4	94	93	0	337	304	175	15	15	2	90	88	0	0	0	0	0	0	0	0	0	0	0	0	0	0	0	0	0	0	0	0	0	0	0	0	0	0	0.000	0.000	0.000	0.000	0.000	0.000	0.000	0.000	0.000	0.000	0.000	0.000	0.000	0.000	283	1076	951	818	818	0.000	0.000	629	322	0	0	529	289	0	0	100	1	
1	14	2	01: P-16   LM00000137	lmo0372	5463	5490	100	146	134	61	45	46	5	86	80	0	161	136	73	15	15	4	83	81	0	0	0	0	0	0	0	0	0	0	0	0	0	0	0	0	0	0	0	0	0	0	0	0	0	0	0.000	0.000	0.000	0.000	0.000	0.000	0.000	0.000	0.000	0.000	0.000	0.000	0.000	0.000	283	1076	247	210	210	0.000	0.000	101	146	0	0	89	121	0	0	100	1	
1	15	2	01: P-19   LM00000138	lmo0375	5713	5490	100	97	91	32	45	46	5	85	82	0	184	165	96	15	16	3	89	83	0	0	0	0	0	0	0	0	0	0	0	0	0	0	0	0	0	0	0	0	0	0	0	0	0	0	0.000	0.000	0.000	0.000	0.000	0.000	0.000	0.000	0.000	0.000	0.000	0.000	0.000	0.000	283	1076	221	196	196	0.000	0.000	52	169	0	0	46	150	0	0	100	1	
1	16	2	01: P-22   LM00002200	lmo0378	5963	5490	100	56	58	14	46	46	5	65	51	0	130	171	159	19	25	12	86	73	0	0	0	0	0	0	0	0	0	0	0	0	0	0	0	0	0	0	0	0	0	0	0	0	0	0	0.000	0.000	0.000	0.000	0.000	0.000	0.000	0.000	0.000	0.000	0.000	0.000	0.000	0.000	283	1076	121	164	164	0.000	0.000	10	111	0	0	12	152	0	0	100	1	
1	17	2	02: D-01   LM00000157	lmo0449	6213	5490	100	166	155	71	46	46	4	89	85	0	420	486	357	19	23	11	93	89	0	0	0	0	0	0	0	0	0	0	0	0	0	0	0	0	0	0	0	0	0	0	0	0	0	0	0.000	0.000	0.000	0.000	0.000	0.000	0.000	0.000	0.000	0.000	0.000	0.000	0.000	0.000	283	1076	521	576	576	0.000	0.000	120	401	0	0	109	467	0	0	100	1	
1	1	3	02: D-04   LM00000959	lmo0452	2213	5740	100	294	266	110	47	47	5	96	94	0	1704	1704	1076	53	55	14	99	98	0	0	0	0	0	0	0	0	0	0	0	0	0	0	0	0	0	0	0	0	0	0	0	0	0	0	0.000	0.000	0.000	0.000	0.000	0.000	0.000	0.000	0.000	0.000	0.000	0.000	0.000	0.000	283	1076	1898	1870	1870	0.000	0.000	247	1651	0	0	219	1651	0	0	100	1	
1	2	3	02: D-07   LM00000961	lmo0455	2463	5740	100	103	107	45	47	47	5	94	88	0	610	746	556	46	47	11	98	96	0	0	0	0	0	0	0	0	0	0	0	0	0	0	0	0	0	0	0	0	0	0	0	0	0	0	0.000	0.000	0.000	0.000	0.000	0.000	0.000	0.000	0.000	0.000	0.000	0.000	0.000	0.000	283	1076	620	760	760	0.000	0.000	56	564	0	0	60	700	0	0	100	1	
1	3	3	02: D-10   LM00000160	lmo0458	2713	5740	100	188	177	75	48	48	7	95	92	0	2309	1953	1069	48	58	28	100	97	0	0	0	0	0	0	0	0	0	0	0	0	0	0	0	0	0	0	0	0	0	0	0	0	0	0	0.000	0.000	0.000	0.000	0.000	0.000	0.000	0.000	0.000	0.000	0.000	0.000	0.000	0.000	283	1076	2401	2034	2034	0.000	0.000	140	2261	0	0	129	1905	0	0	100	1	
1	4	3	02: D-13   LM00002231	lmo0461	2963	5740	100	231	213	119	49	50	7	99	96	0	3230	2518	1232	88	112	90	100	96	0	0	0	0	0	0	0	0	0	0	0	0	0	0	0	0	0	0	0	0	0	0	0	0	0	0	0.000	0.000	0.000	0.000	0.000	0.000	0.000	0.000	0.000	0.000	0.000	0.000	0.000	0.000	283	1076	3324	2594	2594	0.000	0.000	182	3142	0	0	164	2430	0	0	100	1	
1	5	3	02: D-16   LM00002234	lmo0464	3213	5740	100	235	199	91	50	52	9	87	83	0	1103	1308	1043	71	153	154	82	68	0	0	0	0	0	0	0	0	0	0	0	0	0	0	0	0	0	0	0	0	0	0	0	0	0	0	0.000	0.000	0.000	0.000	0.000	0.000	0.000	0.000	0.000	0.000	0.000	0.000	0.000	0.000	283	1076	1217	1386	1386	0.000	0.000	185	1032	0	0	149	1237	0	0	100	1	
1	6	3	02: D-19   LM00002237	lmo0467	3463	5740	100	66	70	17	45	46	5	92	76	0	385	488	353	25	29	17	96	91	0	0	0	0	0	0	0	0	0	0	0	0	0	0	0	0	0	0	0	0	0	0	0	0	0	0	0.000	0.000	0.000	0.000	0.000	0.000	0.000	0.000	0.000	0.000	0.000	0.000	0.000	0.000	283	1076	381	488	488	0.000	0.000	21	360	0	0	25	463	0	0	100	1	
1	7	3	02: D-22   LM00002240	lmo0470	3713	5740	100	81	80	23	45	45	4	91	86	0	313	387	273	19	19	4	100	99	0	0	0	0	0	0	0	0	0	0	0	0	0	0	0	0	0	0	0	0	0	0	0	0	0	0	0.000	0.000	0.000	0.000	0.000	0.000	0.000	0.000	0.000	0.000	0.000	0.000	0.000	0.000	283	1076	330	403	403	0.000	0.000	36	294	0	0	35	368	0	0	100	1	
1	8	3	02: H-01   LM00000992	lmo0545	3963	5740	100	61	61	11	45	45	5	87	66	0	183	217	140	17	17	4	98	95	0	0	0	0	0	0	0	0	0	0	0	0	0	0	0	0	0	0	0	0	0	0	0	0	0	0	0.000	0.000	0.000	0.000	0.000	0.000	0.000	0.000	0.000	0.000	0.000	0.000	0.000	0.000	283	1076	182	216	216	0.000	0.000	16	166	0	0	16	200	0	0	100	1	
1	9	3	02: H-04   LM00002255	lmo0548	4213	5740	100	242	210	112	45	46	5	92	86	0	164	165	84	16	16	3	96	90	0	0	0	0	0	0	0	0	0	0	0	0	0	0	0	0	0	0	0	0	0	0	0	0	0	0	0.000	0.000	0.000	0.000	0.000	0.000	0.000	0.000	0.000	0.000	0.000	0.000	0.000	0.000	283	1076	345	314	314	0.000	0.000	197	148	0	0	165	149	0	0	100	1	
1	10	3	02: H-07   LM00000995	lmo0551	4463	5740	100	63	66	15	45	45	5	93	83	0	123	128	62	15	15	2	98	97	0	0	0	0	0	0	0	0	0	0	0	0	0	0	0	0	0	0	0	0	0	0	0	0	0	0	0.000	0.000	0.000	0.000	0.000	0.000	0.000	0.000	0.000	0.000	0.000	0.000	0.000	0.000	283	1076	126	134	134	0.000	0.000	18	108	0	0	21	113	0	0	100	1	
1	11	3	02: H-10   LM00000998	lmo0554	4713	5740	100	1747	1422	823	45	46	5	95	90	0	479	396	212	14	15	3	94	89	0	0	0	0	0	0	0	0	0	0	0	0	0	0	0	0	0	0	0	0	0	0	0	0	0	0	0.000	0.000	0.000	0.000	0.000	0.000	0.000	0.000	0.000	0.000	0.000	0.000	0.000	0.000	283	1076	2167	1759	1759	0.000	0.000	1702	465	0	0	1377	382	0	0	100	1	
1	12	3	02: H-13   LM00002258	lmo0557	4963	5740	100	244	207	98	45	45	4	92	88	0	120	122	59	15	15	3	93	90	0	0	0	0	0	0	0	0	0	0	0	0	0	0	0	0	0	0	0	0	0	0	0	0	0	0	0.000	0.000	0.000	0.000	0.000	0.000	0.000	0.000	0.000	0.000	0.000	0.000	0.000	0.000	283	1076	304	269	269	0.000	0.000	199	105	0	0	162	107	0	0	100	1	
1	13	3	02: H-16   LM00000192	lmo0560	5213	5740	100	665	580	305	45	46	5	97	93	0	199	174	87	14	15	3	93	90	0	0	0	0	0	0	0	0	0	0	0	0	0	0	0	0	0	0	0	0	0	0	0	0	0	0	0.000	0.000	0.000	0.000	0.000	0.000	0.000	0.000	0.000	0.000	0.000	0.000	0.000	0.000	283	1076	805	695	695	0.000	0.000	620	185	0	0	535	160	0	0	100	1	
1	14	3	02: H-19   LM00001000	lmo0563	5463	5740	100	124	119	45	45	45	4	92	88	0	111	104	44	15	15	3	95	90	0	0	0	0	0	0	0	0	0	0	0	0	0	0	0	0	0	0	0	0	0	0	0	0	0	0	0.000	0.000	0.000	0.000	0.000	0.000	0.000	0.000	0.000	0.000	0.000	0.000	0.000	0.000	283	1076	175	163	163	0.000	0.000	79	96	0	0	74	89	0	0	100	1	
1	15	3	02: H-22   LM00002264	lmo0566	5713	5740	100	124	114	45	46	46	4	89	84	0	103	85	42	14	14	2	89	87	0	0	0	0	0	0	0	0	0	0	0	0	0	0	0	0	0	0	0	0	0	0	0	0	0	0	0.000	0.000	0.000	0.000	0.000	0.000	0.000	0.000	0.000	0.000	0.000	0.000	0.000	0.000	283	1076	167	139	139	0.000	0.000	78	89	0	0	68	71	0	0	100	1	
1	16	3	02: L-01   LM00000210	lmo0641	5963	5740	100	225	206	95	45	45	4	94	89	0	279	253	128	14	15	2	97	95	0	0	0	0	0	0	0	0	0	0	0	0	0	0	0	0	0	0	0	0	0	0	0	0	0	0	0.000	0.000	0.000	0.000	0.000	0.000	0.000	0.000	0.000	0.000	0.000	0.000	0.000	0.000	283	1076	445	400	400	0.000	0.000	180	265	0	0	161	239	0	0	100	1	
1	17	3	02: L-04   LM00001033	lmo0644	6213	5740	100	812	680	370	44	45	4	96	92	0	390	334	172	14	15	3	98	93	0	0	0	0	0	0	0	0	0	0	0	0	0	0	0	0	0	0	0	0	0	0	0	0	0	0	0.000	0.000	0.000	0.000	0.000	0.000	0.000	0.000	0.000	0.000	0.000	0.000	0.000	0.000	283	1076	1144	956	956	0.000	0.000	768	376	0	0	636	320	0	0	100	1	
1	1	4	02: L-07   LM00000211	lmo0647	2213	5990	100	3046	2379	1410	45	46	5	98	96	0	1238	1304	828	32	34	8	99	96	0	0	0	0	0	0	0	0	0	0	0	0	0	0	0	0	0	0	0	0	0	0	0	0	0	0	0.000	0.000	0.000	0.000	0.000	0.000	0.000	0.000	0.000	0.000	0.000	0.000	0.000	0.000	283	1076	4207	3606	3606	0.000	0.000	3001	1206	0	0	2334	1272	0	0	100	1	
1	2	4	02: L-10   LM00001038	lmo0650	2463	5990	100	778	656	385	46	47	5	94	92	0	617	714	470	31	32	7	97	93	0	0	0	0	0	0	0	0	0	0	0	0	0	0	0	0	0	0	0	0	0	0	0	0	0	0	0.000	0.000	0.000	0.000	0.000	0.000	0.000	0.000	0.000	0.000	0.000	0.000	0.000	0.000	283	1076	1318	1293	1293	0.000	0.000	732	586	0	0	610	683	0	0	100	1	
1	3	4	02: L-13   LM00001039	lmo0653	2713	5990	100	2474	2129	1045	46	46	4	100	99	0	1196	1253	720	29	30	6	100	100	0	0	0	0	0	0	0	0	0	0	0	0	0	0	0	0	0	0	0	0	0	0	0	0	0	0	0.000	0.000	0.000	0.000	0.000	0.000	0.000	0.000	0.000	0.000	0.000	0.000	0.000	0.000	283	1076	3595	3307	3307	0.000	0.000	2428	1167	0	0	2083	1224	0	0	100	1	
1	4	4	02: L-16   LM00000212	lmo0656	2963	5990	100	308	276	125	46	46	5	96	91	0	1083	1161	812	36	38	11	97	95	0	0	0	0	0	0	0	0	0	0	0	0	0	0	0	0	0	0	0	0	0	0	0	0	0	0	0.000	0.000	0.000	0.000	0.000	0.000	0.000	0.000	0.000	0.000	0.000	0.000	0.000	0.000	283	1076	1309	1355	1355	0.000	0.000	262	1047	0	0	230	1125	0	0	100	1	
1	5	4	02: L-19   LM00001041	lmo0659	3213	5990	100	164	154	72	51	52	8	94	89	0	3592	2897	1348	111	161	141	90	88	0	0	0	0	0	0	0	0	0	0	0	0	0	0	0	0	0	0	0	0	0	0	0	0	0	0	0.000	0.000	0.000	0.000	0.000	0.000	0.000	0.000	0.000	0.000	0.000	0.000	0.000	0.000	283	1076	3594	2889	2889	0.000	0.000	113	3481	0	0	103	2786	0	0	100	1	
1	6	4	02: L-22   LM00000214	lmo0662	3463	5990	100	1731	1400	764	48	49	8	95	93	0	3283	2690	1381	50	100	100	95	93	0	0	0	0	0	0	0	0	0	0	0	0	0	0	0	0	0	0	0	0	0	0	0	0	0	0	0.000	0.000	0.000	0.000	0.000	0.000	0.000	0.000	0.000	0.000	0.000	0.000	0.000	0.000	283	1076	4916	3992	3992	0.000	0.000	1683	3233	0	0	1352	2640	0	0	100	1	
1	7	4	02: P-01   LM00002306	lmo0737	3713	5990	100	83	86	32	48	50	8	84	70	0	628	857	690	30	103	125	88	67	0	0	0	0	0	0	0	0	0	0	0	0	0	0	0	0	0	0	0	0	0	0	0	0	0	0	0.000	0.000	0.000	0.000	0.000	0.000	0.000	0.000	0.000	0.000	0.000	0.000	0.000	0.000	283	1076	633	865	865	0.000	0.000	35	598	0	0	38	827	0	0	100	1	
1	8	4	02: P-04   LM00000243	lmo0740	3963	5990	100	117	113	40	45	46	5	93	87	0	325	357	233	20	39	42	87	84	0	0	0	0	0	0	0	0	0	0	0	0	0	0	0	0	0	0	0	0	0	0	0	0	0	0	0.000	0.000	0.000	0.000	0.000	0.000	0.000	0.000	0.000	0.000	0.000	0.000	0.000	0.000	283	1076	377	405	405	0.000	0.000	72	305	0	0	68	337	0	0	100	1	
1	9	4	02: P-07   LM00000245	lmo0743	4213	5990	100	58	61	15	44	44	4	88	75	0	120	153	97	16	18	5	94	92	0	0	0	0	0	0	0	0	0	0	0	0	0	0	0	0	0	0	0	0	0	0	0	0	0	0	0.000	0.000	0.000	0.000	0.000	0.000	0.000	0.000	0.000	0.000	0.000	0.000	0.000	0.000	283	1076	118	154	154	0.000	0.000	14	104	0	0	17	137	0	0	100	1	
1	10	4	02: P-10   LM00002310	lmo0746	4463	5990	100	56	57	9	45	45	4	84	64	0	107	111	57	14	14	2	96	93	0	0	0	0	0	0	0	0	0	0	0	0	0	0	0	0	0	0	0	0	0	0	0	0	0	0	0.000	0.000	0.000	0.000	0.000	0.000	0.000	0.000	0.000	0.000	0.000	0.000	0.000	0.000	283	1076	104	109	109	0.000	0.000	11	93	0	0	12	97	0	0	100	1	
1	11	4	02: P-13   LM00002313	lmo0749	4713	5990	100	116	115	48	44	44	4	91	85	0	105	101	52	14	15	9	83	81	0	0	0	0	0	0	0	0	0	0	0	0	0	0	0	0	0	0	0	0	0	0	0	0	0	0	0.000	0.000	0.000	0.000	0.000	0.000	0.000	0.000	0.000	0.000	0.000	0.000	0.000	0.000	283	1076	163	158	158	0.000	0.000	72	91	0	0	71	87	0	0	100	1	
1	12	4	02: P-16   LM00002316	lmo0752	4963	5990	100	117	116	52	44	44	4	93	85	0	161	143	82	14	14	2	95	93	0	0	0	0	0	0	0	0	0	0	0	0	0	0	0	0	0	0	0	0	0	0	0	0	0	0	0.000	0.000	0.000	0.000	0.000	0.000	0.000	0.000	0.000	0.000	0.000	0.000	0.000	0.000	283	1076	220	201	201	0.000	0.000	73	147	0	0	72	129	0	0	100	1	
1	13	4	02: P-19   LM00001078	lmo0755	5213	5990	100	251	246	119	45	45	4	93	89	0	122	111	49	14	14	2	94	92	0	0	0	0	0	0	0	0	0	0	0	0	0	0	0	0	0	0	0	0	0	0	0	0	0	0	0.000	0.000	0.000	0.000	0.000	0.000	0.000	0.000	0.000	0.000	0.000	0.000	0.000	0.000	283	1076	314	298	298	0.000	0.000	206	108	0	0	201	97	0	0	100	1	
1	14	4	02: P-22   LM00001080	lmo0758	5463	5990	100	69	70	19	45	45	4	84	77	0	110	97	47	14	14	2	90	88	0	0	0	0	0	0	0	0	0	0	0	0	0	0	0	0	0	0	0	0	0	0	0	0	0	0	0.000	0.000	0.000	0.000	0.000	0.000	0.000	0.000	0.000	0.000	0.000	0.000	0.000	0.000	283	1076	120	108	108	0.000	0.000	24	96	0	0	25	83	0	0	100	1	
1	15	4	03: D-01   LM00000267	lmo0829	5713	5990	100	214	197	95	45	45	5	90	85	0	164	146	77	14	14	2	92	88	0	0	0	0	0	0	0	0	0	0	0	0	0	0	0	0	0	0	0	0	0	0	0	0	0	0	0.000	0.000	0.000	0.000	0.000	0.000	0.000	0.000	0.000	0.000	0.000	0.000	0.000	0.000	283	1076	319	284	284	0.000	0.000	169	150	0	0	152	132	0	0	100	1	
1	16	4	03: D-04   LM00002332	lmo0832	5963	5990	100	52	56	17	44	45	4	74	49	0	78	76	42	14	14	3	89	86	0	0	0	0	0	0	0	0	0	0	0	0	0	0	0	0	0	0	0	0	0	0	0	0	0	0	0.000	0.000	0.000	0.000	0.000	0.000	0.000	0.000	0.000	0.000	0.000	0.000	0.000	0.000	283	1076	72	74	74	0.000	0.000	8	64	0	0	12	62	0	0	100	1	
1	17	4	03: D-07   LM00002335	lmo0835	6213	5990	100	60	61	12	45	45	4	83	72	0	72	62	23	14	14	2	94	89	0	0	0	0	0	0	0	0	0	0	0	0	0	0	0	0	0	0	0	0	0	0	0	0	0	0	0.000	0.000	0.000	0.000	0.000	0.000	0.000	0.000	0.000	0.000	0.000	0.000	0.000	0.000	283	1076	73	64	64	0.000	0.000	15	58	0	0	16	48	0	0	100	1	
1	1	5	03: D-10   LM00002336	lmo0838	2213	6240	100	119	117	44	46	46	6	94	88	0	1565	1518	990	23	31	36	96	93	0	0	0	0	0	0	0	0	0	0	0	0	0	0	0	0	0	0	0	0	0	0	0	0	0	0	0.000	0.000	0.000	0.000	0.000	0.000	0.000	0.000	0.000	0.000	0.000	0.000	0.000	0.000	283	1076	1615	1566	1566	0.000	0.000	73	1542	0	0	71	1495	0	0	100	1	
1	2	5	03: D-13   LM00000269	lmo0841	2463	6240	100	178	168	69	46	46	5	94	90	0	1990	1729	1053	18	25	19	97	96	0	0	0	0	0	0	0	0	0	0	0	0	0	0	0	0	0	0	0	0	0	0	0	0	0	0	0.000	0.000	0.000	0.000	0.000	0.000	0.000	0.000	0.000	0.000	0.000	0.000	0.000	0.000	283	1076	2104	1833	1833	0.000	0.000	132	1972	0	0	122	1711	0	0	100	1	
1	3	5	03: D-16   LM00001121	lmo0844	2713	6240	100	174	193	134	46	47	6	94	92	0	2208	1867	1104	18	25	18	94	93	0	0	0	0	0	0	0	0	0	0	0	0	0	0	0	0	0	0	0	0	0	0	0	0	0	0	0.000	0.000	0.000	0.000	0.000	0.000	0.000	0.000	0.000	0.000	0.000	0.000	0.000	0.000	283	1076	2318	1996	1996	0.000	0.000	128	2190	0	0	147	1849	0	0	100	1	
1	4	5	03: D-19   LM00001124	lmo0847	2963	6240	100	400	340	178	46	46	5	90	84	0	292	246	122	17	26	20	86	85	0	0	0	0	0	0	0	0	0	0	0	0	0	0	0	0	0	0	0	0	0	0	0	0	0	0	0.000	0.000	0.000	0.000	0.000	0.000	0.000	0.000	0.000	0.000	0.000	0.000	0.000	0.000	283	1076	629	523	523	0.000	0.000	354	275	0	0	294	229	0	0	100	1	
1	5	5	03: D-22   LM00002814	lmo0850	3213	6240	100	129	125	53	46	47	5	90	82	0	130	106	58	16	46	46	70	62	0	0	0	0	0	0	0	0	0	0	0	0	0	0	0	0	0	0	0	0	0	0	0	0	0	0	0.000	0.000	0.000	0.000	0.000	0.000	0.000	0.000	0.000	0.000	0.000	0.000	0.000	0.000	283	1076	197	169	169	0.000	0.000	83	114	0	0	79	90	0	0	100	1	
1	6	5	03: H-01   LM00001161	lmo0925	3463	6240	100	409	343	194	47	48	8	85	82	0	239	204	126	16	54	64	71	67	0	0	0	0	0	0	0	0	0	0	0	0	0	0	0	0	0	0	0	0	0	0	0	0	0	0	0.000	0.000	0.000	0.000	0.000	0.000	0.000	0.000	0.000	0.000	0.000	0.000	0.000	0.000	283	1076	585	484	484	0.000	0.000	362	223	0	0	296	188	0	0	100	1	
1	7	5	03: H-04   LM00001162	lmo0928	3713	6240	100	114	108	39	46	47	5	86	83	0	75	66	28	15	39	49	69	0	0	0	0	0	0	0	0	0	0	0	0	0	0	0	0	0	0	0	0	0	0	0	0	0	0	0	0.000	0.000	0.000	0.000	0.000	0.000	0.000	0.000	0.000	0.000	0.000	0.000	0.000	0.000	283	1076	128	113	113	0.000	0.000	68	60	0	0	62	51	0	0	100	1	
1	8	5	03: H-07   LM00001165	lmo0931	3963	6240	100	1277	1015	570	46	47	7	90	88	0	306	268	145	14	49	90	77	73	0	0	0	0	0	0	0	0	0	0	0	0	0	0	0	0	0	0	0	0	0	0	0	0	0	0	0.000	0.000	0.000	0.000	0.000	0.000	0.000	0.000	0.000	0.000	0.000	0.000	0.000	0.000	283	1076	1523	1223	1223	0.000	0.000	1231	292	0	0	969	254	0	0	100	1	
1	9	5	03: H-10   LM00001166	lmo0934	4213	6240	100	383	333	158	46	47	8	91	87	0	248	215	106	15	21	17	86	86	0	0	0	0	0	0	0	0	0	0	0	0	0	0	0	0	0	0	0	0	0	0	0	0	0	0	0.000	0.000	0.000	0.000	0.000	0.000	0.000	0.000	0.000	0.000	0.000	0.000	0.000	0.000	283	1076	570	487	487	0.000	0.000	337	233	0	0	287	200	0	0	100	1	
1	10	5	03: H-13   LM00002815	lmo0937	4463	6240	100	266	226	104	45	46	6	89	84	0	331	265	127	15	16	12	93	88	0	0	0	0	0	0	0	0	0	0	0	0	0	0	0	0	0	0	0	0	0	0	0	0	0	0	0.000	0.000	0.000	0.000	0.000	0.000	0.000	0.000	0.000	0.000	0.000	0.000	0.000	0.000	283	1076	537	431	431	0.000	0.000	221	316	0	0	181	250	0	0	100	1	
1	11	5	03: H-16   LM00002362	lmo0940	4713	6240	100	90	136	111	45	45	5	91	81	0	176	230	193	13	14	3	96	88	0	0	0	0	0	0	0	0	0	0	0	0	0	0	0	0	0	0	0	0	0	0	0	0	0	0	0.000	0.000	0.000	0.000	0.000	0.000	0.000	0.000	0.000	0.000	0.000	0.000	0.000	0.000	283	1076	208	308	308	0.000	0.000	45	163	0	0	91	217	0	0	100	1	
1	12	5	03: H-19   LM00000293	lmo0943	4963	6240	100	4725	3873	2654	45	45	5	94	88	0	1633	1363	858	14	14	6	85	81	0	0	0	0	0	0	0	0	0	0	0	0	0	0	0	0	0	0	0	0	0	0	0	0	0	0	0.000	0.000	0.000	0.000	0.000	0.000	0.000	0.000	0.000	0.000	0.000	0.000	0.000	0.000	283	1076	6299	5177	5177	0.000	0.000	4680	1619	0	0	3828	1349	0	0	100	1	
1	13	5	03: H-22   LM00001171	lmo0946	5213	6240	100	130	151	93	45	46	6	87	84	0	151	146	80	14	14	7	87	83	0	0	0	0	0	0	0	0	0	0	0	0	0	0	0	0	0	0	0	0	0	0	0	0	0	0	0.000	0.000	0.000	0.000	0.000	0.000	0.000	0.000	0.000	0.000	0.000	0.000	0.000	0.000	283	1076	222	238	238	0.000	0.000	85	137	0	0	106	132	0	0	100	1	
1	14	5	03: L-01   LM00001211	lmo1021	5463	6240	100	989	882	531	45	47	18	84	83	0	348	313	180	14	15	4	87	86	0	0	0	0	0	0	0	0	0	0	0	0	0	0	0	0	0	0	0	0	0	0	0	0	0	0	0.000	0.000	0.000	0.000	0.000	0.000	0.000	0.000	0.000	0.000	0.000	0.000	0.000	0.000	283	1076	1278	1136	1136	0.000	0.000	944	334	0	0	837	299	0	0	100	1	
1	15	5	03: L-04   LM00002382	lmo1024	5713	6240	100	131	144	80	45	45	5	87	81	0	109	105	56	13	14	2	90	88	0	0	0	0	0	0	0	0	0	0	0	0	0	0	0	0	0	0	0	0	0	0	0	0	0	0	0.000	0.000	0.000	0.000	0.000	0.000	0.000	0.000	0.000	0.000	0.000	0.000	0.000	0.000	283	1076	182	191	191	0.000	0.000	86	96	0	0	99	92	0	0	100	1	
1	16	5	03: L-07   LM00001215	lmo1027	5963	6240	100	3210	2789	1638	45	45	5	98	95	0	3575	3209	1781	14	14	2	98	93	0	0	0	0	0	0	0	0	0	0	0	0	0	0	0	0	0	0	0	0	0	0	0	0	0	0	0.000	0.000	0.000	0.000	0.000	0.000	0.000	0.000	0.000	0.000	0.000	0.000	0.000	0.000	283	1076	6726	5939	5939	0.000	0.000	3165	3561	0	0	2744	3195	0	0	100	1	
1	17	5	03: L-10   LM00002384	lmo1030	6213	6240	100	134	128	46	45	45	4	94	90	0	133	123	55	14	14	2	92	88	0	0	0	0	0	0	0	0	0	0	0	0	0	0	0	0	0	0	0	0	0	0	0	0	0	0	0.000	0.000	0.000	0.000	0.000	0.000	0.000	0.000	0.000	0.000	0.000	0.000	0.000	0.000	283	1076	208	192	192	0.000	0.000	89	119	0	0	83	109	0	0	100	1	
1	1	6	03: L-13   LM00002387	lmo1033	2213	6490	100	63	63	14	45	45	5	83	71	0	117	100	46	13	14	3	93	90	0	0	0	0	0	0	0	0	0	0	0	0	0	0	0	0	0	0	0	0	0	0	0	0	0	0	0.000	0.000	0.000	0.000	0.000	0.000	0.000	0.000	0.000	0.000	0.000	0.000	0.000	0.000	283	1076	122	105	105	0.000	0.000	18	104	0	0	18	87	0	0	100	1	
1	2	6	03: L-16   LM00002390	lmo1036	2463	6490	100	190	168	74	46	46	5	90	86	0	115	96	47	13	14	2	94	91	0	0	0	0	0	0	0	0	0	0	0	0	0	0	0	0	0	0	0	0	0	0	0	0	0	0	0.000	0.000	0.000	0.000	0.000	0.000	0.000	0.000	0.000	0.000	0.000	0.000	0.000	0.000	283	1076	246	205	205	0.000	0.000	144	102	0	0	122	83	0	0	100	1	
1	3	6	03: L-19   LM00001218	lmo1039	2713	6490	100	476	396	198	46	46	5	90	84	0	175	145	74	14	15	6	86	84	0	0	0	0	0	0	0	0	0	0	0	0	0	0	0	0	0	0	0	0	0	0	0	0	0	0	0.000	0.000	0.000	0.000	0.000	0.000	0.000	0.000	0.000	0.000	0.000	0.000	0.000	0.000	283	1076	591	481	481	0.000	0.000	430	161	0	0	350	131	0	0	100	1	
1	4	6	03: L-22   LM00002392	lmo1042	2963	6490	100	443	376	194	45	45	5	93	90	0	174	152	80	14	14	4	92	88	0	0	0	0	0	0	0	0	0	0	0	0	0	0	0	0	0	0	0	0	0	0	0	0	0	0	0.000	0.000	0.000	0.000	0.000	0.000	0.000	0.000	0.000	0.000	0.000	0.000	0.000	0.000	283	1076	558	469	469	0.000	0.000	398	160	0	0	331	138	0	0	100	1	
1	5	6	03: P-01   LM00002444	lmo1117	3213	6490	100	49	49	5	45	45	5	36	6	0	63	54	20	14	14	2	95	87	0	0	0	0	0	0	0	0	0	0	0	0	0	0	0	0	0	0	0	0	0	0	0	0	0	0	0.000	0.000	0.000	0.000	0.000	0.000	0.000	0.000	0.000	0.000	0.000	0.000	0.000	0.000	283	1076	53	44	44	0.000	0.000	4	49	0	0	4	40	0	0	100	1	
1	6	6	03: P-04   LM00002447	lmo1120	3463	6490	100	55	56	10	45	45	5	80	51	0	64	54	24	14	14	2	88	83	0	0	0	0	0	0	0	0	0	0	0	0	0	0	0	0	0	0	0	0	0	0	0	0	0	0	0.000	0.000	0.000	0.000	0.000	0.000	0.000	0.000	0.000	0.000	0.000	0.000	0.000	0.000	283	1076	60	51	51	0.000	0.000	10	50	0	0	11	40	0	0	100	1	
1	7	6	03: P-07   LM00000323	lmo1123	3713	6490	100	48	48	5	46	46	5	27	9	0	53	41	21	13	13	2	77	71	0	0	0	0	0	0	0	0	0	0	0	0	0	0	0	0	0	0	0	0	0	0	0	0	0	0	0.000	0.000	0.000	0.000	0.000	0.000	0.000	0.000	0.000	0.000	0.000	0.000	0.000	0.000	283	1076	42	30	30	0.000	0.000	2	40	0	0	2	28	0	0	100	1	
1	8	6	03: P-10   LM00000325	lmo1126	3963	6490	100	408	345	175	45	45	4	90	89	0	91	81	38	14	14	2	90	88	0	0	0	0	0	0	0	0	0	0	0	0	0	0	0	0	0	0	0	0	0	0	0	0	0	0	0.000	0.000	0.000	0.000	0.000	0.000	0.000	0.000	0.000	0.000	0.000	0.000	0.000	0.000	283	1076	440	367	367	0.000	0.000	363	77	0	0	300	67	0	0	100	1	
1	9	6	03: P-13   LM00000328	lmo1129	4213	6490	100	91	92	30	47	53	14	80	68	0	74	67	27	14	14	2	95	92	0	0	0	0	0	0	0	0	0	0	0	0	0	0	0	0	0	0	0	0	0	0	0	0	0	0	0.000	0.000	0.000	0.000	0.000	0.000	0.000	0.000	0.000	0.000	0.000	0.000	0.000	0.000	283	1076	104	98	98	0.000	0.000	44	60	0	0	45	53	0	0	100	1	
1	10	6	03: P-16   LM00000331	lmo1132	4463	6490	100	66	68	18	46	50	11	73	39	0	69	61	25	14	14	2	92	88	0	0	0	0	0	0	0	0	0	0	0	0	0	0	0	0	0	0	0	0	0	0	0	0	0	0	0.000	0.000	0.000	0.000	0.000	0.000	0.000	0.000	0.000	0.000	0.000	0.000	0.000	0.000	283	1076	75	69	69	0.000	0.000	20	55	0	0	22	47	0	0	100	1	
1	11	6	03: P-19   LM00002452	lmo1135	4713	6490	100	49	50	6	45	45	4	45	28	0	71	59	25	14	14	2	87	85	0	0	0	0	0	0	0	0	0	0	0	0	0	0	0	0	0	0	0	0	0	0	0	0	0	0	0.000	0.000	0.000	0.000	0.000	0.000	0.000	0.000	0.000	0.000	0.000	0.000	0.000	0.000	283	1076	61	50	50	0.000	0.000	4	57	0	0	5	45	0	0	100	1	
1	12	6	03: P-22   LM00000333	lmo1138	4963	6490	100	505	429	216	45	45	4	90	88	0	103	90	39	14	14	2	93	90	0	0	0	0	0	0	0	0	0	0	0	0	0	0	0	0	0	0	0	0	0	0	0	0	0	0	0.000	0.000	0.000	0.000	0.000	0.000	0.000	0.000	0.000	0.000	0.000	0.000	0.000	0.000	283	1076	549	460	460	0.000	0.000	460	89	0	0	384	76	0	0	100	1	
1	13	6	04: D-01   LM00002467	lmo1209	5213	6490	100	254	226	108	44	45	4	93	88	0	216	180	91	14	14	2	91	89	0	0	0	0	0	0	0	0	0	0	0	0	0	0	0	0	0	0	0	0	0	0	0	0	0	0	0.000	0.000	0.000	0.000	0.000	0.000	0.000	0.000	0.000	0.000	0.000	0.000	0.000	0.000	283	1076	412	348	348	0.000	0.000	210	202	0	0	182	166	0	0	100	1	
1	14	6	04: D-04   LM00002468	lmo1212	5463	6490	100	51	51	6	44	45	5	66	33	0	68	56	25	14	14	3	85	81	0	0	0	0	0	0	0	0	0	0	0	0	0	0	0	0	0	0	0	0	0	0	0	0	0	0	0.000	0.000	0.000	0.000	0.000	0.000	0.000	0.000	0.000	0.000	0.000	0.000	0.000	0.000	283	1076	61	49	49	0.000	0.000	7	54	0	0	7	42	0	0	100	1	
1	15	6	04: D-07   LM00001275	lmo1215	5713	6490	100	141	131	56	45	46	5	83	80	0	81	67	30	14	14	3	86	82	0	0	0	0	0	0	0	0	0	0	0	0	0	0	0	0	0	0	0	0	0	0	0	0	0	0	0.000	0.000	0.000	0.000	0.000	0.000	0.000	0.000	0.000	0.000	0.000	0.000	0.000	0.000	283	1076	163	139	139	0.000	0.000	96	67	0	0	86	53	0	0	100	1	
1	16	6	04: D-10   LM00001277	lmo1218	5963	6490	100	1741	1467	824	45	46	5	92	90	0	1057	916	500	14	15	4	93	87	0	0	0	0	0	0	0	0	0	0	0	0	0	0	0	0	0	0	0	0	0	0	0	0	0	0	0.000	0.000	0.000	0.000	0.000	0.000	0.000	0.000	0.000	0.000	0.000	0.000	0.000	0.000	283	1076	2739	2324	2324	0.000	0.000	1696	1043	0	0	1422	902	0	0	100	1	
1	17	6	04: D-13   LM00000352	lmo1221	6213	6490	100	299	271	133	45	46	5	87	83	0	404	352	186	14	15	4	87	86	0	0	0	0	0	0	0	0	0	0	0	0	0	0	0	0	0	0	0	0	0	0	0	0	0	0	0.000	0.000	0.000	0.000	0.000	0.000	0.000	0.000	0.000	0.000	0.000	0.000	0.000	0.000	283	1076	644	564	564	0.000	0.000	254	390	0	0	226	338	0	0	100	1	
1	1	7	04: D-16   LM00001279	lmo1224	2213	6740	100	288	249	125	45	46	5	90	87	0	349	282	157	13	13	3	93	87	0	0	0	0	0	0	0	0	0	0	0	0	0	0	0	0	0	0	0	0	0	0	0	0	0	0	0.000	0.000	0.000	0.000	0.000	0.000	0.000	0.000	0.000	0.000	0.000	0.000	0.000	0.000	283	1076	579	473	473	0.000	0.000	243	336	0	0	204	269	0	0	100	1	
1	2	7	04: D-19   LM00001281	lmo1227	2463	6740	100	134	122	55	45	46	4	83	79	0	76	62	31	13	14	2	88	82	0	0	0	0	0	0	0	0	0	0	0	0	0	0	0	0	0	0	0	0	0	0	0	0	0	0	0.000	0.000	0.000	0.000	0.000	0.000	0.000	0.000	0.000	0.000	0.000	0.000	0.000	0.000	283	1076	152	126	126	0.000	0.000	89	63	0	0	77	49	0	0	100	1	
1	3	7	04: D-22   LM00000354	lmo1230	2713	6740	100	389	328	157	46	46	5	94	91	0	116	99	46	14	15	8	83	81	0	0	0	0	0	0	0	0	0	0	0	0	0	0	0	0	0	0	0	0	0	0	0	0	0	0	0.000	0.000	0.000	0.000	0.000	0.000	0.000	0.000	0.000	0.000	0.000	0.000	0.000	0.000	283	1076	445	367	367	0.000	0.000	343	102	0	0	282	85	0	0	100	1	
1	4	7	04: H-01   LM00000373	lmo1305	2963	6740	100	2033	1624	897	46	46	4	94	92	0	643	517	284	13	14	2	94	93	0	0	0	0	0	0	0	0	0	0	0	0	0	0	0	0	0	0	0	0	0	0	0	0	0	0	0.000	0.000	0.000	0.000	0.000	0.000	0.000	0.000	0.000	0.000	0.000	0.000	0.000	0.000	283	1076	2617	2082	2082	0.000	0.000	1987	630	0	0	1578	504	0	0	100	1	
1	5	7	04: H-04   LM00002491	lmo1308	3213	6740	100	456	375	203	45	45	4	88	86	0	363	292	167	14	14	3	90	87	0	0	0	0	0	0	0	0	0	0	0	0	0	0	0	0	0	0	0	0	0	0	0	0	0	0	0.000	0.000	0.000	0.000	0.000	0.000	0.000	0.000	0.000	0.000	0.000	0.000	0.000	0.000	283	1076	760	608	608	0.000	0.000	411	349	0	0	330	278	0	0	100	1	
1	6	7	04: H-07   LM00002493	lmo1311	3463	6740	100	101	103	41	45	45	5	88	82	0	84	75	36	13	14	2	90	86	0	0	0	0	0	0	0	0	0	0	0	0	0	0	0	0	0	0	0	0	0	0	0	0	0	0	0.000	0.000	0.000	0.000	0.000	0.000	0.000	0.000	0.000	0.000	0.000	0.000	0.000	0.000	283	1076	127	120	120	0.000	0.000	56	71	0	0	58	62	0	0	100	1	
1	7	7	04: H-10   LM00000375	lmo1314	3713	6740	100	1344	1095	626	46	46	5	88	87	0	412	337	184	13	14	2	95	91	0	0	0	0	0	0	0	0	0	0	0	0	0	0	0	0	0	0	0	0	0	0	0	0	0	0	0.000	0.000	0.000	0.000	0.000	0.000	0.000	0.000	0.000	0.000	0.000	0.000	0.000	0.000	283	1076	1697	1373	1373	0.000	0.000	1298	399	0	0	1049	324	0	0	100	1	
1	8	7	04: H-13   LM00000378	lmo1317	3963	6740	100	1233	973	568	46	46	5	88	84	0	567	465	257	13	14	3	93	87	0	0	0	0	0	0	0	0	0	0	0	0	0	0	0	0	0	0	0	0	0	0	0	0	0	0	0.000	0.000	0.000	0.000	0.000	0.000	0.000	0.000	0.000	0.000	0.000	0.000	0.000	0.000	283	1076	1741	1379	1379	0.000	0.000	1187	554	0	0	927	452	0	0	100	1	
1	9	7	04: H-16   LM00001327	lmo1320	4213	6740	100	1044	813	473	45	45	4	94	90	0	693	557	323	14	14	2	93	88	0	0	0	0	0	0	0	0	0	0	0	0	0	0	0	0	0	0	0	0	0	0	0	0	0	0	0.000	0.000	0.000	0.000	0.000	0.000	0.000	0.000	0.000	0.000	0.000	0.000	0.000	0.000	283	1076	1678	1311	1311	0.000	0.000	999	679	0	0	768	543	0	0	100	1	
1	10	7	04: H-19   LM00001329	lmo1323	4463	6740	100	2637	1926	1308	45	46	4	94	89	0	4155	3152	2144	14	14	2	95	87	0	0	0	0	0	0	0	0	0	0	0	0	0	0	0	0	0	0	0	0	0	0	0	0	0	0	0.000	0.000	0.000	0.000	0.000	0.000	0.000	0.000	0.000	0.000	0.000	0.000	0.000	0.000	283	1076	6733	5019	5019	0.000	0.000	2592	4141	0	0	1881	3138	0	0	100	1	
1	11	7	04: H-22   LM00002495	lmo1326	4713	6740	100	3824	3094	1769	45	47	8	92	89	0	7008	5604	3081	14	17	55	86	84	0	0	0	0	0	0	0	0	0	0	0	0	0	0	0	0	0	0	0	0	0	0	0	0	0	0	0.000	0.000	0.000	0.000	0.000	0.000	0.000	0.000	0.000	0.000	0.000	0.000	0.000	0.000	283	1076	10773	8639	8639	0.000	0.000	3779	6994	0	0	3049	5590	0	0	100	1	
1	12	7	04: L-01   LM00002511	lmo1401	4963	6740	100	584	468	283	46	47	6	87	82	0	279	237	149	14	15	6	81	78	0	0	0	0	0	0	0	0	0	0	0	0	0	0	0	0	0	0	0	0	0	0	0	0	0	0	0.000	0.000	0.000	0.000	0.000	0.000	0.000	0.000	0.000	0.000	0.000	0.000	0.000	0.000	283	1076	803	645	645	0.000	0.000	538	265	0	0	422	223	0	0	100	1	
1	13	7	04: L-04   LM00001376	lmo1404	5213	6740	100	541	443	247	46	242	2497	0	0	0	388	336	193	14	521	5404	0	0	0	0	0	0	0	0	0	0	0	0	0	0	0	0	0	0	0	0	0	0	0	0	0	0	0	0	0.000	0.000	0.000	0.000	0.000	0.000	0.000	0.000	0.000	0.000	0.000	0.000	0.000	0.000	283	1076	869	719	719	0.000	0.000	495	374	0	0	397	322	0	0	100	1	
1	14	7	04: L-07   LM00001377	lmo1407	5463	6740	100	1591	1222	788	45	46	5	89	86	0	1811	1405	878	14	21	169	77	74	0	0	0	0	0	0	0	0	0	0	0	0	0	0	0	0	0	0	0	0	0	0	0	0	0	0	0.000	0.000	0.000	0.000	0.000	0.000	0.000	0.000	0.000	0.000	0.000	0.000	0.000	0.000	283	1076	3343	2568	2568	0.000	0.000	1546	1797	0	0	1177	1391	0	0	100	1	
1	15	7	04: L-10   LM00001380	lmo1410	5713	6740	100	68	71	27	45	46	4	83	79	0	62	56	24	14	14	3	89	85	0	0	0	0	0	0	0	0	0	0	0	0	0	0	0	0	0	0	0	0	0	0	0	0	0	0	0.000	0.000	0.000	0.000	0.000	0.000	0.000	0.000	0.000	0.000	0.000	0.000	0.000	0.000	283	1076	71	68	68	0.000	0.000	23	48	0	0	26	42	0	0	100	1	
1	16	7	04: L-13   LM00002513	lmo1413	5963	6740	100	81	79	23	45	46	6	82	77	0	100	85	40	14	15	6	82	80	0	0	0	0	0	0	0	0	0	0	0	0	0	0	0	0	0	0	0	0	0	0	0	0	0	0	0.000	0.000	0.000	0.000	0.000	0.000	0.000	0.000	0.000	0.000	0.000	0.000	0.000	0.000	283	1076	122	105	105	0.000	0.000	36	86	0	0	34	71	0	0	100	1	
1	17	7	04: L-16   LM00001384	lmo1416	6213	6740	100	164	148	66	45	45	5	89	81	0	89	77	39	14	14	2	88	85	0	0	0	0	0	0	0	0	0	0	0	0	0	0	0	0	0	0	0	0	0	0	0	0	0	0	0.000	0.000	0.000	0.000	0.000	0.000	0.000	0.000	0.000	0.000	0.000	0.000	0.000	0.000	283	1076	194	166	166	0.000	0.000	119	75	0	0	103	63	0	0	100	1	
1	1	8	04: L-19   LM00001387	lmo1419	2213	6990	100	171	152	79	45	46	7	79	73	0	131	109	62	13	14	3	86	80	0	0	0	0	0	0	0	0	0	0	0	0	0	0	0	0	0	0	0	0	0	0	0	0	0	0	0.000	0.000	0.000	0.000	0.000	0.000	0.000	0.000	0.000	0.000	0.000	0.000	0.000	0.000	283	1076	244	203	203	0.000	0.000	126	118	0	0	107	96	0	0	100	1	
1	2	8	04: L-22   LM00001390	lmo1422	2463	6990	100	2209	1770	1023	46	46	6	94	89	0	270	221	117	13	14	3	89	85	0	0	0	0	0	0	0	0	0	0	0	0	0	0	0	0	0	0	0	0	0	0	0	0	0	0	0.000	0.000	0.000	0.000	0.000	0.000	0.000	0.000	0.000	0.000	0.000	0.000	0.000	0.000	283	1076	2420	1932	1932	0.000	0.000	2163	257	0	0	1724	208	0	0	100	1	
1	3	8	04: P-01   LM00001430	lmo1497	2713	6990	100	168	156	70	47	47	5	84	82	0	109	97	49	13	14	2	92	88	0	0	0	0	0	0	0	0	0	0	0	0	0	0	0	0	0	0	0	0	0	0	0	0	0	0	0.000	0.000	0.000	0.000	0.000	0.000	0.000	0.000	0.000	0.000	0.000	0.000	0.000	0.000	283	1076	217	193	193	0.000	0.000	121	96	0	0	109	84	0	0	100	1	
1	4	8	04: P-04   LM00001432	lmo1500	2963	6990	100	66	68	17	46	46	4	78	75	0	64	55	25	13	14	3	83	80	0	0	0	0	0	0	0	0	0	0	0	0	0	0	0	0	0	0	0	0	0	0	0	0	0	0	0.000	0.000	0.000	0.000	0.000	0.000	0.000	0.000	0.000	0.000	0.000	0.000	0.000	0.000	283	1076	71	64	64	0.000	0.000	20	51	0	0	22	42	0	0	100	1	
1	5	8	04: P-07   LM00000417	lmo1503	3213	6990	100	2492	1894	1125	45	46	5	91	89	0	1678	1338	785	13	14	2	92	88	0	0	0	0	0	0	0	0	0	0	0	0	0	0	0	0	0	0	0	0	0	0	0	0	0	0	0.000	0.000	0.000	0.000	0.000	0.000	0.000	0.000	0.000	0.000	0.000	0.000	0.000	0.000	283	1076	4112	3174	3174	0.000	0.000	2447	1665	0	0	1849	1325	0	0	100	1	
1	6	8	04: P-10   LM00001435	lmo1506	3463	6990	100	61	63	13	45	45	5	82	73	0	70	63	24	13	14	2	97	91	0	0	0	0	0	0	0	0	0	0	0	0	0	0	0	0	0	0	0	0	0	0	0	0	0	0	0.000	0.000	0.000	0.000	0.000	0.000	0.000	0.000	0.000	0.000	0.000	0.000	0.000	0.000	283	1076	73	68	68	0.000	0.000	16	57	0	0	18	50	0	0	100	1	
1	7	8	04: P-13   LM00001438	lmo1509	3713	6990	100	725	600	316	45	46	5	92	88	0	609	515	281	13	14	7	89	88	0	0	0	0	0	0	0	0	0	0	0	0	0	0	0	0	0	0	0	0	0	0	0	0	0	0	0.000	0.000	0.000	0.000	0.000	0.000	0.000	0.000	0.000	0.000	0.000	0.000	0.000	0.000	283	1076	1276	1057	1057	0.000	0.000	680	596	0	0	555	502	0	0	100	1	
1	8	8	04: P-16   LM00001441	lmo1512	3963	6990	100	982	824	472	45	46	5	92	86	0	533	459	254	14	14	3	90	88	0	0	0	0	0	0	0	0	0	0	0	0	0	0	0	0	0	0	0	0	0	0	0	0	0	0	0.000	0.000	0.000	0.000	0.000	0.000	0.000	0.000	0.000	0.000	0.000	0.000	0.000	0.000	283	1076	1456	1224	1224	0.000	0.000	937	519	0	0	779	445	0	0	100	1	
1	9	8	04: P-19   LM00001443	lmo1515	4213	6990	100	245	201	92	45	45	4	89	84	0	139	118	58	14	14	3	92	83	0	0	0	0	0	0	0	0	0	0	0	0	0	0	0	0	0	0	0	0	0	0	0	0	0	0	0.000	0.000	0.000	0.000	0.000	0.000	0.000	0.000	0.000	0.000	0.000	0.000	0.000	0.000	283	1076	325	260	260	0.000	0.000	200	125	0	0	156	104	0	0	100	1	
1	10	8	04: P-22   LM00000419	lmo1518	4463	6990	100	301	250	131	46	46	6	86	82	0	192	163	90	14	14	3	89	84	0	0	0	0	0	0	0	0	0	0	0	0	0	0	0	0	0	0	0	0	0	0	0	0	0	0	0.000	0.000	0.000	0.000	0.000	0.000	0.000	0.000	0.000	0.000	0.000	0.000	0.000	0.000	283	1076	433	353	353	0.000	0.000	255	178	0	0	204	149	0	0	100	1	
1	11	8	05: D-01   LM00002541	lmo1589	4713	6990	100	153	138	66	45	46	5	84	78	0	90	77	42	14	14	3	84	79	0	0	0	0	0	0	0	0	0	0	0	0	0	0	0	0	0	0	0	0	0	0	0	0	0	0	0.000	0.000	0.000	0.000	0.000	0.000	0.000	0.000	0.000	0.000	0.000	0.000	0.000	0.000	283	1076	184	156	156	0.000	0.000	108	76	0	0	93	63	0	0	100	1	
1	12	8	05: D-04   LM00001484	lmo1592	4963	6990	100	48	49	5	45	46	6	36	10	0	43	37	14	14	14	2	89	80	0	0	0	0	0	0	0	0	0	0	0	0	0	0	0	0	0	0	0	0	0	0	0	0	0	0	0.000	0.000	0.000	0.000	0.000	0.000	0.000	0.000	0.000	0.000	0.000	0.000	0.000	0.000	283	1076	32	27	27	0.000	0.000	3	29	0	0	4	23	0	0	100	1	
1	13	8	05: D-07   LM00001486	lmo1595	5213	6990	100	204	174	81	45	45	5	87	82	0	102	86	43	14	14	2	90	88	0	0	0	0	0	0	0	0	0	0	0	0	0	0	0	0	0	0	0	0	0	0	0	0	0	0	0.000	0.000	0.000	0.000	0.000	0.000	0.000	0.000	0.000	0.000	0.000	0.000	0.000	0.000	283	1076	247	201	201	0.000	0.000	159	88	0	0	129	72	0	0	100	1	
1	14	8	05: D-10   LM00000445	lmo1598	5463	6990	100	53	54	9	45	46	4	64	45	0	69	59	23	14	14	2	88	86	0	0	0	0	0	0	0	0	0	0	0	0	0	0	0	0	0	0	0	0	0	0	0	0	0	0	0.000	0.000	0.000	0.000	0.000	0.000	0.000	0.000	0.000	0.000	0.000	0.000	0.000	0.000	283	1076	63	54	54	0.000	0.000	8	55	0	0	9	45	0	0	100	1	
1	15	8	05: D-13   LM00000446	lmo1601	5713	6990	100	10240	7629	5289	45	45	4	99	97	0	3624	2857	1904	14	14	2	90	84	0	0	0	0	0	0	0	0	0	0	0	0	0	0	0	0	0	0	0	0	0	0	0	0	0	0	0.000	0.000	0.000	0.000	0.000	0.000	0.000	0.000	0.000	0.000	0.000	0.000	0.000	0.000	283	1076	13805	10427	10427	0.000	0.000	10195	3610	0	0	7584	2843	0	0	100	1	
1	16	8	05: D-16   LM00001490	lmo1604	5963	6990	100	307	253	135	46	46	4	86	81	0	157	134	72	14	14	2	86	84	0	0	0	0	0	0	0	0	0	0	0	0	0	0	0	0	0	0	0	0	0	0	0	0	0	0	0.000	0.000	0.000	0.000	0.000	0.000	0.000	0.000	0.000	0.000	0.000	0.000	0.000	0.000	283	1076	404	327	327	0.000	0.000	261	143	0	0	207	120	0	0	100	1	
1	17	8	05: D-19   LM00002545	lmo1607	6213	6990	100	711	577	360	45	46	5	88	80	0	498	425	261	14	14	3	84	82	0	0	0	0	0	0	0	0	0	0	0	0	0	0	0	0	0	0	0	0	0	0	0	0	0	0	0.000	0.000	0.000	0.000	0.000	0.000	0.000	0.000	0.000	0.000	0.000	0.000	0.000	0.000	283	1076	1150	943	943	0.000	0.000	666	484	0	0	532	411	0	0	100	1	
1	1	9	05: D-22   LM00002547	lmo1610	2213	7240	100	904	748	416	45	45	5	94	88	0	1015	834	451	13	14	3	93	89	0	0	0	0	0	0	0	0	0	0	0	0	0	0	0	0	0	0	0	0	0	0	0	0	0	0	0.000	0.000	0.000	0.000	0.000	0.000	0.000	0.000	0.000	0.000	0.000	0.000	0.000	0.000	283	1076	1861	1524	1524	0.000	0.000	859	1002	0	0	703	821	0	0	100	1	
1	2	9	05: H-01   LM00001539	lmo1685	2463	7240	100	476	402	222	45	46	4	86	84	0	253	204	115	13	14	2	89	85	0	0	0	0	0	0	0	0	0	0	0	0	0	0	0	0	0	0	0	0	0	0	0	0	0	0	0.000	0.000	0.000	0.000	0.000	0.000	0.000	0.000	0.000	0.000	0.000	0.000	0.000	0.000	283	1076	671	548	548	0.000	0.000	431	240	0	0	357	191	0	0	100	1	
1	3	9	05: H-04   LM00001541	lmo1688	2713	7240	100	1060	903	478	45	46	4	98	88	0	236	211	109	13	14	2	93	90	0	0	0	0	0	0	0	0	0	0	0	0	0	0	0	0	0	0	0	0	0	0	0	0	0	0	0.000	0.000	0.000	0.000	0.000	0.000	0.000	0.000	0.000	0.000	0.000	0.000	0.000	0.000	283	1076	1238	1056	1056	0.000	0.000	1015	223	0	0	858	198	0	0	100	1	
1	4	9	05: H-07   LM00001544	lmo1691	2963	7240	100	328	280	142	46	46	5	88	83	0	164	141	70	14	14	2	91	87	0	0	0	0	0	0	0	0	0	0	0	0	0	0	0	0	0	0	0	0	0	0	0	0	0	0	0.000	0.000	0.000	0.000	0.000	0.000	0.000	0.000	0.000	0.000	0.000	0.000	0.000	0.000	283	1076	432	361	361	0.000	0.000	282	150	0	0	234	127	0	0	100	1	
1	5	9	05: H-10   LM00000459	lmo1694	3213	7240	100	1932	1543	836	45	45	5	95	94	0	607	515	273	13	14	3	90	88	0	0	0	0	0	0	0	0	0	0	0	0	0	0	0	0	0	0	0	0	0	0	0	0	0	0	0.000	0.000	0.000	0.000	0.000	0.000	0.000	0.000	0.000	0.000	0.000	0.000	0.000	0.000	283	1076	2481	2000	2000	0.000	0.000	1887	594	0	0	1498	502	0	0	100	1	
1	6	9	05: H-13   LM00002566	lmo1697	3463	7240	100	222	198	76	45	45	5	94	90	0	91	83	34	13	14	2	94	92	0	0	0	0	0	0	0	0	0	0	0	0	0	0	0	0	0	0	0	0	0	0	0	0	0	0	0.000	0.000	0.000	0.000	0.000	0.000	0.000	0.000	0.000	0.000	0.000	0.000	0.000	0.000	283	1076	255	223	223	0.000	0.000	177	78	0	0	153	70	0	0	100	1	
1	7	9	05: H-16   LM00000461	lmo1700	3713	7240	100	317	284	135	46	46	4	92	88	0	170	153	68	13	14	2	97	94	0	0	0	0	0	0	0	0	0	0	0	0	0	0	0	0	0	0	0	0	0	0	0	0	0	0	0.000	0.000	0.000	0.000	0.000	0.000	0.000	0.000	0.000	0.000	0.000	0.000	0.000	0.000	283	1076	428	378	378	0.000	0.000	271	157	0	0	238	140	0	0	100	1	
1	8	9	05: H-19   LM00000462	lmo1703	3963	7240	100	969	783	450	45	45	5	88	84	0	581	461	262	13	14	3	90	87	0	0	0	0	0	0	0	0	0	0	0	0	0	0	0	0	0	0	0	0	0	0	0	0	0	0	0.000	0.000	0.000	0.000	0.000	0.000	0.000	0.000	0.000	0.000	0.000	0.000	0.000	0.000	283	1076	1492	1186	1186	0.000	0.000	924	568	0	0	738	448	0	0	100	1	
1	9	9	05: H-22   LM00001552	lmo1706	4213	7240	100	921	761	398	45	45	5	95	90	0	437	364	183	14	14	2	93	93	0	0	0	0	0	0	0	0	0	0	0	0	0	0	0	0	0	0	0	0	0	0	0	0	0	0	0.000	0.000	0.000	0.000	0.000	0.000	0.000	0.000	0.000	0.000	0.000	0.000	0.000	0.000	283	1076	1299	1066	1066	0.000	0.000	876	423	0	0	716	350	0	0	100	1	
1	10	9	05: L-01   LM00002580	lmo1781	4463	7240	100	88	86	31	46	46	6	80	74	0	111	95	50	14	14	5	83	81	0	0	0	0	0	0	0	0	0	0	0	0	0	0	0	0	0	0	0	0	0	0	0	0	0	0	0.000	0.000	0.000	0.000	0.000	0.000	0.000	0.000	0.000	0.000	0.000	0.000	0.000	0.000	283	1076	139	121	121	0.000	0.000	42	97	0	0	40	81	0	0	100	1	
1	11	9	05: L-04   LM00001597	lmo1784	4713	7240	100	8785	6945	3991	44	45	4	99	98	0	9644	7691	4192	13	14	3	99	97	0	0	0	0	0	0	0	0	0	0	0	0	0	0	0	0	0	0	0	0	0	0	0	0	0	0	0.000	0.000	0.000	0.000	0.000	0.000	0.000	0.000	0.000	0.000	0.000	0.000	0.000	0.000	283	1076	18372	14579	14579	0.000	0.000	8741	9631	0	0	6901	7678	0	0	100	1	
1	12	9	05: L-07   LM00000485	lmo1787	4963	7240	100	3979	3065	2011	45	45	5	96	89	0	2845	2223	1397	14	14	2	96	91	0	0	0	0	0	0	0	0	0	0	0	0	0	0	0	0	0	0	0	0	0	0	0	0	0	0	0.000	0.000	0.000	0.000	0.000	0.000	0.000	0.000	0.000	0.000	0.000	0.000	0.000	0.000	283	1076	6765	5229	5229	0.000	0.000	3934	2831	0	0	3020	2209	0	0	100	1	
1	13	9	05: L-10   LM00002582	lmo1790	5213	7240	100	484	394	231	45	46	5	88	82	0	152	128	73	14	14	2	86	82	0	0	0	0	0	0	0	0	0	0	0	0	0	0	0	0	0	0	0	0	0	0	0	0	0	0	0.000	0.000	0.000	0.000	0.000	0.000	0.000	0.000	0.000	0.000	0.000	0.000	0.000	0.000	283	1076	577	463	463	0.000	0.000	439	138	0	0	349	114	0	0	100	1	
1	14	9	05: L-13   LM00001602	lmo1793	5463	7240	100	1086	887	459	45	45	4	90	89	0	471	402	203	14	14	2	94	90	0	0	0	0	0	0	0	0	0	0	0	0	0	0	0	0	0	0	0	0	0	0	0	0	0	0	0.000	0.000	0.000	0.000	0.000	0.000	0.000	0.000	0.000	0.000	0.000	0.000	0.000	0.000	283	1076	1498	1230	1230	0.000	0.000	1041	457	0	0	842	388	0	0	100	1	
1	15	9	05: L-16   LM00000486	lmo1796	5713	7240	100	4129	3390	2006	45	46	5	97	94	0	3667	2996	1708	14	14	3	95	91	0	0	0	0	0	0	0	0	0	0	0	0	0	0	0	0	0	0	0	0	0	0	0	0	0	0	0.000	0.000	0.000	0.000	0.000	0.000	0.000	0.000	0.000	0.000	0.000	0.000	0.000	0.000	283	1076	7737	6327	6327	0.000	0.000	4084	3653	0	0	3345	2982	0	0	100	1	
1	16	9	05: L-19   LM00001606	lmo1799	5963	7240	100	115	112	45	45	46	4	88	80	0	84	75	33	14	14	2	95	90	0	0	0	0	0	0	0	0	0	0	0	0	0	0	0	0	0	0	0	0	0	0	0	0	0	0	0.000	0.000	0.000	0.000	0.000	0.000	0.000	0.000	0.000	0.000	0.000	0.000	0.000	0.000	283	1076	140	128	128	0.000	0.000	70	70	0	0	67	61	0	0	100	1	
1	17	9	05: L-22   LM00001608	lmo1802	6213	7240	100	491	419	232	45	45	5	93	87	0	386	319	174	14	14	2	86	86	0	0	0	0	0	0	0	0	0	0	0	0	0	0	0	0	0	0	0	0	0	0	0	0	0	0	0.000	0.000	0.000	0.000	0.000	0.000	0.000	0.000	0.000	0.000	0.000	0.000	0.000	0.000	283	1076	818	679	679	0.000	0.000	446	372	0	0	374	305	0	0	100	1	
1	1	10	05: P-01   LM00000504	lmo1877	2213	7490	100	1988	1485	906	45	45	5	86	86	0	274	223	121	13	14	2	92	87	0	0	0	0	0	0	0	0	0	0	0	0	0	0	0	0	0	0	0	0	0	0	0	0	0	0	0.000	0.000	0.000	0.000	0.000	0.000	0.000	0.000	0.000	0.000	0.000	0.000	0.000	0.000	283	1076	2204	1650	1650	0.000	0.000	1943	261	0	0	1440	210	0	0	100	1	
1	2	10	05: P-04   LM00001659	lmo1880	2463	7490	100	142	127	47	45	45	4	86	84	0	125	105	49	13	14	4	89	86	0	0	0	0	0	0	0	0	0	0	0	0	0	0	0	0	0	0	0	0	0	0	0	0	0	0	0.000	0.000	0.000	0.000	0.000	0.000	0.000	0.000	0.000	0.000	0.000	0.000	0.000	0.000	283	1076	209	174	174	0.000	0.000	97	112	0	0	82	92	0	0	100	1	
1	3	10	05: P-07   LM00000505	lmo1883	2713	7490	100	552	437	245	46	46	4	88	86	0	220	175	100	13	14	3	84	82	0	0	0	0	0	0	0	0	0	0	0	0	0	0	0	0	0	0	0	0	0	0	0	0	0	0	0.000	0.000	0.000	0.000	0.000	0.000	0.000	0.000	0.000	0.000	0.000	0.000	0.000	0.000	283	1076	713	553	553	0.000	0.000	506	207	0	0	391	162	0	0	100	1	
1	4	10	05: P-10   LM00001663	lmo1886	2963	7490	100	1396	1122	596	45	46	5	93	89	0	496	423	217	14	14	2	93	92	0	0	0	0	0	0	0	0	0	0	0	0	0	0	0	0	0	0	0	0	0	0	0	0	0	0	0.000	0.000	0.000	0.000	0.000	0.000	0.000	0.000	0.000	0.000	0.000	0.000	0.000	0.000	283	1076	1833	1486	1486	0.000	0.000	1351	482	0	0	1077	409	0	0	100	1	
1	5	10	05: P-13   LM00002592	lmo1889	3213	7490	100	446	403	199	45	45	5	93	91	0	142	135	67	13	13	2	95	92	0	0	0	0	0	0	0	0	0	0	0	0	0	0	0	0	0	0	0	0	0	0	0	0	0	0	0.000	0.000	0.000	0.000	0.000	0.000	0.000	0.000	0.000	0.000	0.000	0.000	0.000	0.000	283	1076	530	480	480	0.000	0.000	401	129	0	0	358	122	0	0	100	1	
1	6	10	05: P-16   LM00000507	lmo1892	3463	7490	100	637	529	278	45	45	5	93	88	0	421	366	186	14	14	3	92	89	0	0	0	0	0	0	0	0	0	0	0	0	0	0	0	0	0	0	0	0	0	0	0	0	0	0	0.000	0.000	0.000	0.000	0.000	0.000	0.000	0.000	0.000	0.000	0.000	0.000	0.000	0.000	283	1076	999	836	836	0.000	0.000	592	407	0	0	484	352	0	0	100	1	
1	7	10	05: P-19   LM00002595	lmo1895	3713	7490	100	387	331	172	46	46	5	88	83	0	246	210	109	14	14	3	91	87	0	0	0	0	0	0	0	0	0	0	0	0	0	0	0	0	0	0	0	0	0	0	0	0	0	0	0.000	0.000	0.000	0.000	0.000	0.000	0.000	0.000	0.000	0.000	0.000	0.000	0.000	0.000	283	1076	573	481	481	0.000	0.000	341	232	0	0	285	196	0	0	100	1	
1	8	10	05: P-22   LM00000510	lmo1898	3963	7490	100	680	566	307	46	46	6	86	84	0	438	362	195	13	14	5	91	86	0	0	0	0	0	0	0	0	0	0	0	0	0	0	0	0	0	0	0	0	0	0	0	0	0	0	0.000	0.000	0.000	0.000	0.000	0.000	0.000	0.000	0.000	0.000	0.000	0.000	0.000	0.000	283	1076	1059	869	869	0.000	0.000	634	425	0	0	520	349	0	0	100	1	
1	9	10	06: D-01   LM00002609	lmo1969	4213	7490	100	63	66	21	44	45	5	82	72	0	92	79	40	14	14	3	84	78	0	0	0	0	0	0	0	0	0	0	0	0	0	0	0	0	0	0	0	0	0	0	0	0	0	0	0.000	0.000	0.000	0.000	0.000	0.000	0.000	0.000	0.000	0.000	0.000	0.000	0.000	0.000	283	1076	97	87	87	0.000	0.000	19	78	0	0	22	65	0	0	100	1	
1	10	10	06: D-04   LM00002612	lmo1972	4463	7490	100	146	139	64	45	45	5	85	80	0	178	152	85	13	14	3	84	81	0	0	0	0	0	0	0	0	0	0	0	0	0	0	0	0	0	0	0	0	0	0	0	0	0	0	0.000	0.000	0.000	0.000	0.000	0.000	0.000	0.000	0.000	0.000	0.000	0.000	0.000	0.000	283	1076	266	233	233	0.000	0.000	101	165	0	0	94	139	0	0	100	1	
1	11	10	06: D-07   LM00000528	lmo1975	4713	7490	100	93	89	31	45	46	4	79	78	0	223	175	106	14	14	3	85	79	0	0	0	0	0	0	0	0	0	0	0	0	0	0	0	0	0	0	0	0	0	0	0	0	0	0	0.000	0.000	0.000	0.000	0.000	0.000	0.000	0.000	0.000	0.000	0.000	0.000	0.000	0.000	283	1076	257	205	205	0.000	0.000	48	209	0	0	44	161	0	0	100	1	
1	12	10	06: D-10   LM00000531	lmo1978	4963	7490	100	1123	922	565	44	45	5	91	86	0	369	303	172	13	14	2	93	86	0	0	0	0	0	0	0	0	0	0	0	0	0	0	0	0	0	0	0	0	0	0	0	0	0	0	0.000	0.000	0.000	0.000	0.000	0.000	0.000	0.000	0.000	0.000	0.000	0.000	0.000	0.000	283	1076	1435	1168	1168	0.000	0.000	1079	356	0	0	878	290	0	0	100	1	
1	13	10	06: D-13   LM00002615	lmo1981	5213	7490	100	87	90	34	44	45	4	82	77	0	69	58	30	14	14	5	76	72	0	0	0	0	0	0	0	0	0	0	0	0	0	0	0	0	0	0	0	0	0	0	0	0	0	0	0.000	0.000	0.000	0.000	0.000	0.000	0.000	0.000	0.000	0.000	0.000	0.000	0.000	0.000	283	1076	98	90	90	0.000	0.000	43	55	0	0	46	44	0	0	100	1	
1	14	10	06: D-16   LM00001709	lmo1984	5463	7490	100	194	171	92	45	45	5	81	76	0	141	122	70	14	15	10	79	78	0	0	0	0	0	0	0	0	0	0	0	0	0	0	0	0	0	0	0	0	0	0	0	0	0	0	0.000	0.000	0.000	0.000	0.000	0.000	0.000	0.000	0.000	0.000	0.000	0.000	0.000	0.000	283	1076	276	234	234	0.000	0.000	149	127	0	0	126	108	0	0	100	1	
1	15	10	06: D-19   LM00000533	lmo1987	5713	7490	100	85	86	30	45	45	5	83	80	0	78	66	34	13	14	2	82	78	0	0	0	0	0	0	0	0	0	0	0	0	0	0	0	0	0	0	0	0	0	0	0	0	0	0	0.000	0.000	0.000	0.000	0.000	0.000	0.000	0.000	0.000	0.000	0.000	0.000	0.000	0.000	283	1076	105	94	94	0.000	0.000	40	65	0	0	41	53	0	0	100	1	
1	16	10	06: D-22   LM00001714	lmo1990	5963	7490	100	179	153	76	45	45	4	88	80	0	78	64	37	14	14	2	77	75	0	0	0	0	0	0	0	0	0	0	0	0	0	0	0	0	0	0	0	0	0	0	0	0	0	0	0.000	0.000	0.000	0.000	0.000	0.000	0.000	0.000	0.000	0.000	0.000	0.000	0.000	0.000	283	1076	198	158	158	0.000	0.000	134	64	0	0	108	50	0	0	100	1	
1	17	10	06: H-01   LM00001760	lmo2065	6213	7490	100	286	247	133	45	45	4	87	83	0	85	75	37	14	15	6	78	77	0	0	0	0	0	0	0	0	0	0	0	0	0	0	0	0	0	0	0	0	0	0	0	0	0	0	0.000	0.000	0.000	0.000	0.000	0.000	0.000	0.000	0.000	0.000	0.000	0.000	0.000	0.000	283	1076	312	263	263	0.000	0.000	241	71	0	0	202	61	0	0	100	1	
1	1	11	06: H-04   LM00000552	lmo2068	2213	7740	100	3828	2941	1829	45	45	5	93	89	0	1162	921	538	14	14	5	87	85	0	0	0	0	0	0	0	0	0	0	0	0	0	0	0	0	0	0	0	0	0	0	0	0	0	0	0.000	0.000	0.000	0.000	0.000	0.000	0.000	0.000	0.000	0.000	0.000	0.000	0.000	0.000	283	1076	4931	3803	3803	0.000	0.000	3783	1148	0	0	2896	907	0	0	100	1	
1	2	11	06: H-07   LM00002627	lmo2071	2463	7740	100	148	130	62	44	44	5	82	77	0	100	81	45	13	14	3	85	77	0	0	0	0	0	0	0	0	0	0	0	0	0	0	0	0	0	0	0	0	0	0	0	0	0	0	0.000	0.000	0.000	0.000	0.000	0.000	0.000	0.000	0.000	0.000	0.000	0.000	0.000	0.000	283	1076	191	154	154	0.000	0.000	104	87	0	0	86	68	0	0	100	1	
1	3	11	06: H-10   LM00001763	lmo2074	2713	7740	100	244	223	95	46	46	7	91	87	0	211	186	80	13	13	2	96	93	0	0	0	0	0	0	0	0	0	0	0	0	0	0	0	0	0	0	0	0	0	0	0	0	0	0	0.000	0.000	0.000	0.000	0.000	0.000	0.000	0.000	0.000	0.000	0.000	0.000	0.000	0.000	283	1076	396	350	350	0.000	0.000	198	198	0	0	177	173	0	0	100	1	
1	4	11	06: H-13   LM00002628	lmo2077	2963	7740	100	558	494	229	45	45	5	96	92	0	319	284	127	14	14	4	93	91	0	0	0	0	0	0	0	0	0	0	0	0	0	0	0	0	0	0	0	0	0	0	0	0	0	0	0.000	0.000	0.000	0.000	0.000	0.000	0.000	0.000	0.000	0.000	0.000	0.000	0.000	0.000	283	1076	818	719	719	0.000	0.000	513	305	0	0	449	270	0	0	100	1	
1	5	11	06: H-16   LM00002629	lmo2080	3213	7740	100	208	182	82	45	45	4	89	84	0	133	117	59	13	14	2	88	84	0	0	0	0	0	0	0	0	0	0	0	0	0	0	0	0	0	0	0	0	0	0	0	0	0	0	0.000	0.000	0.000	0.000	0.000	0.000	0.000	0.000	0.000	0.000	0.000	0.000	0.000	0.000	283	1076	283	241	241	0.000	0.000	163	120	0	0	137	104	0	0	100	1	
1	6	11	06: H-19   LM00001769	lmo2083	3463	7740	100	245	207	117	45	46	8	75	72	0	74	65	34	13	14	2	85	83	0	0	0	0	0	0	0	0	0	0	0	0	0	0	0	0	0	0	0	0	0	0	0	0	0	0	0.000	0.000	0.000	0.000	0.000	0.000	0.000	0.000	0.000	0.000	0.000	0.000	0.000	0.000	283	1076	261	214	214	0.000	0.000	200	61	0	0	162	52	0	0	100	1	
1	7	11	06: H-22   LM00002632	lmo2086	3713	7740	100	63	66	18	45	46	4	76	72	0	65	56	25	13	13	3	84	81	0	0	0	0	0	0	0	0	0	0	0	0	0	0	0	0	0	0	0	0	0	0	0	0	0	0	0.000	0.000	0.000	0.000	0.000	0.000	0.000	0.000	0.000	0.000	0.000	0.000	0.000	0.000	283	1076	70	64	64	0.000	0.000	18	52	0	0	21	43	0	0	100	1	
1	8	11	06: L-01   LM00001807	lmo2161	3963	7740	100	62	65	16	44	45	5	83	71	0	75	62	32	13	14	2	84	80	0	0	0	0	0	0	0	0	0	0	0	0	0	0	0	0	0	0	0	0	0	0	0	0	0	0	0.000	0.000	0.000	0.000	0.000	0.000	0.000	0.000	0.000	0.000	0.000	0.000	0.000	0.000	283	1076	80	70	70	0.000	0.000	18	62	0	0	21	49	0	0	100	1	
1	9	11	06: L-04   LM00001809	lmo2164	4213	7740	100	70	69	18	45	45	5	81	76	0	66	57	23	13	14	2	92	89	0	0	0	0	0	0	0	0	0	0	0	0	0	0	0	0	0	0	0	0	0	0	0	0	0	0	0.000	0.000	0.000	0.000	0.000	0.000	0.000	0.000	0.000	0.000	0.000	0.000	0.000	0.000	283	1076	78	68	68	0.000	0.000	25	53	0	0	24	44	0	0	100	1	
1	10	11	06: L-07   LM00002644	lmo2167	4463	7740	100	589	476	284	45	45	5	93	83	0	170	135	76	13	14	3	90	84	0	0	0	0	0	0	0	0	0	0	0	0	0	0	0	0	0	0	0	0	0	0	0	0	0	0	0.000	0.000	0.000	0.000	0.000	0.000	0.000	0.000	0.000	0.000	0.000	0.000	0.000	0.000	283	1076	701	553	553	0.000	0.000	544	157	0	0	431	122	0	0	100	1	
1	11	11	06: L-10   LM00001813	lmo2170	4713	7740	100	55	55	10	45	45	4	71	55	0	68	60	28	13	14	2	86	83	0	0	0	0	0	0	0	0	0	0	0	0	0	0	0	0	0	0	0	0	0	0	0	0	0	0	0.000	0.000	0.000	0.000	0.000	0.000	0.000	0.000	0.000	0.000	0.000	0.000	0.000	0.000	283	1076	65	57	57	0.000	0.000	10	55	0	0	10	47	0	0	100	1	
1	12	11	06: L-13   LM00000584	lmo2173	4963	7740	100	1056	894	508	45	45	5	93	92	0	371	297	165	14	14	2	93	90	0	0	0	0	0	0	0	0	0	0	0	0	0	0	0	0	0	0	0	0	0	0	0	0	0	0	0.000	0.000	0.000	0.000	0.000	0.000	0.000	0.000	0.000	0.000	0.000	0.000	0.000	0.000	283	1076	1368	1132	1132	0.000	0.000	1011	357	0	0	849	283	0	0	100	1	
1	13	11	06: L-16   LM00002645	lmo2176	5213	7740	100	118	109	40	45	45	5	85	81	0	74	63	27	14	14	3	88	83	0	0	0	0	0	0	0	0	0	0	0	0	0	0	0	0	0	0	0	0	0	0	0	0	0	0	0.000	0.000	0.000	0.000	0.000	0.000	0.000	0.000	0.000	0.000	0.000	0.000	0.000	0.000	283	1076	133	113	113	0.000	0.000	73	60	0	0	64	49	0	0	100	1	
1	14	11	06: L-19   LM00000586	lmo2179	5463	7740	100	50	50	7	44	44	4	59	35	0	75	63	27	14	14	2	89	84	0	0	0	0	0	0	0	0	0	0	0	0	0	0	0	0	0	0	0	0	0	0	0	0	0	0	0.000	0.000	0.000	0.000	0.000	0.000	0.000	0.000	0.000	0.000	0.000	0.000	0.000	0.000	283	1076	67	55	55	0.000	0.000	6	61	0	0	6	49	0	0	100	1	
1	15	11	06: L-22   LM00001817	lmo2182	5713	7740	100	56	57	8	45	46	6	76	39	0	68	58	23	14	14	5	86	81	0	0	0	0	0	0	0	0	0	0	0	0	0	0	0	0	0	0	0	0	0	0	0	0	0	0	0.000	0.000	0.000	0.000	0.000	0.000	0.000	0.000	0.000	0.000	0.000	0.000	0.000	0.000	283	1076	65	56	56	0.000	0.000	11	54	0	0	12	44	0	0	100	1	
1	16	11	06: P-01   LM00002664	lmo2257	5963	7740	100	984	787	559	45	45	4	83	75	0	1156	963	665	14	14	2	86	80	0	0	0	0	0	0	0	0	0	0	0	0	0	0	0	0	0	0	0	0	0	0	0	0	0	0	0.000	0.000	0.000	0.000	0.000	0.000	0.000	0.000	0.000	0.000	0.000	0.000	0.000	0.000	283	1076	2081	1691	1691	0.000	0.000	939	1142	0	0	742	949	0	0	100	1	
1	17	11	06: P-04   LM00002667	lmo2260	6213	7740	100	131	123	60	46	46	4	81	76	0	75	68	37	14	14	2	83	80	0	0	0	0	0	0	0	0	0	0	0	0	0	0	0	0	0	0	0	0	0	0	0	0	0	0	0.000	0.000	0.000	0.000	0.000	0.000	0.000	0.000	0.000	0.000	0.000	0.000	0.000	0.000	283	1076	146	131	131	0.000	0.000	85	61	0	0	77	54	0	0	100	1	
1	1	12	06: P-07   LM00001856	lmo2263	2213	7990	100	126	119	51	45	45	5	86	80	0	116	102	53	13	14	3	87	84	0	0	0	0	0	0	0	0	0	0	0	0	0	0	0	0	0	0	0	0	0	0	0	0	0	0	0.000	0.000	0.000	0.000	0.000	0.000	0.000	0.000	0.000	0.000	0.000	0.000	0.000	0.000	283	1076	184	163	163	0.000	0.000	81	103	0	0	74	89	0	0	100	1	
1	2	12	06: P-10   LM00002671	lmo2266	2463	7990	100	1397	1142	690	44	45	4	91	88	0	665	539	327	13	13	2	87	84	0	0	0	0	0	0	0	0	0	0	0	0	0	0	0	0	0	0	0	0	0	0	0	0	0	0	0.000	0.000	0.000	0.000	0.000	0.000	0.000	0.000	0.000	0.000	0.000	0.000	0.000	0.000	283	1076	2005	1624	1624	0.000	0.000	1353	652	0	0	1098	526	0	0	100	1	
1	3	12	06: P-13   LM00000607	lmo2269	2713	7990	100	848	707	356	45	46	5	98	92	0	500	434	210	13	14	3	95	90	0	0	0	0	0	0	0	0	0	0	0	0	0	0	0	0	0	0	0	0	0	0	0	0	0	0	0.000	0.000	0.000	0.000	0.000	0.000	0.000	0.000	0.000	0.000	0.000	0.000	0.000	0.000	283	1076	1290	1083	1083	0.000	0.000	803	487	0	0	662	421	0	0	100	1	
1	4	12	06: P-16   LM00001861	lmo2272	2963	7990	100	49	49	6	45	45	4	46	17	0	72	62	24	13	14	2	89	86	0	0	0	0	0	0	0	0	0	0	0	0	0	0	0	0	0	0	0	0	0	0	0	0	0	0	0.000	0.000	0.000	0.000	0.000	0.000	0.000	0.000	0.000	0.000	0.000	0.000	0.000	0.000	283	1076	63	53	53	0.000	0.000	4	59	0	0	4	49	0	0	100	1	
1	5	12	06: P-19   LM00001863	lmo2275	3213	7990	100	48	49	5	44	45	5	47	19	0	67	55	27	13	14	2	82	80	0	0	0	0	0	0	0	0	0	0	0	0	0	0	0	0	0	0	0	0	0	0	0	0	0	0	0.000	0.000	0.000	0.000	0.000	0.000	0.000	0.000	0.000	0.000	0.000	0.000	0.000	0.000	283	1076	58	47	47	0.000	0.000	4	54	0	0	5	42	0	0	100	1	
1	6	12	06: P-22   LM00002675	lmo2278	3463	7990	100	51	53	8	44	45	4	75	41	0	89	78	36	14	14	2	86	85	0	0	0	0	0	0	0	0	0	0	0	0	0	0	0	0	0	0	0	0	0	0	0	0	0	0	0.000	0.000	0.000	0.000	0.000	0.000	0.000	0.000	0.000	0.000	0.000	0.000	0.000	0.000	283	1076	82	73	73	0.000	0.000	7	75	0	0	9	64	0	0	100	1	
1	7	12	07: D-01   LM00001884	lmo2349	3713	7990	100	172	157	70	45	45	4	89	84	0	83	71	30	13	13	2	90	86	0	0	0	0	0	0	0	0	0	0	0	0	0	0	0	0	0	0	0	0	0	0	0	0	0	0	0.000	0.000	0.000	0.000	0.000	0.000	0.000	0.000	0.000	0.000	0.000	0.000	0.000	0.000	283	1076	197	170	170	0.000	0.000	127	70	0	0	112	58	0	0	100	1	
1	8	12	07: D-04   LM00001886	lmo2352	3963	7990	100	404	335	168	45	45	4	90	89	0	60	55	22	13	14	2	91	89	0	0	0	0	0	0	0	0	0	0	0	0	0	0	0	0	0	0	0	0	0	0	0	0	0	0	0.000	0.000	0.000	0.000	0.000	0.000	0.000	0.000	0.000	0.000	0.000	0.000	0.000	0.000	283	1076	406	332	332	0.000	0.000	359	47	0	0	290	42	0	0	100	1	
1	9	12	07: D-07   LM00001889	lmo2355	4213	7990	100	162	147	71	45	46	4	85	81	0	153	128	74	13	14	3	82	79	0	0	0	0	0	0	0	0	0	0	0	0	0	0	0	0	0	0	0	0	0	0	0	0	0	0	0.000	0.000	0.000	0.000	0.000	0.000	0.000	0.000	0.000	0.000	0.000	0.000	0.000	0.000	283	1076	257	217	217	0.000	0.000	117	140	0	0	102	115	0	0	100	1	
1	10	12	07: D-10   LM00002706	lmo2358	4463	7990	100	2589	2168	1244	45	46	5	92	89	0	834	686	362	14	14	4	88	86	0	0	0	0	0	0	0	0	0	0	0	0	0	0	0	0	0	0	0	0	0	0	0	0	0	0	0.000	0.000	0.000	0.000	0.000	0.000	0.000	0.000	0.000	0.000	0.000	0.000	0.000	0.000	283	1076	3364	2795	2795	0.000	0.000	2544	820	0	0	2123	672	0	0	100	1	
1	11	12	07: D-13   LM00000626	lmo2361	4713	7990	100	227	200	90	45	45	4	87	83	0	111	98	46	13	14	2	89	86	0	0	0	0	0	0	0	0	0	0	0	0	0	0	0	0	0	0	0	0	0	0	0	0	0	0	0.000	0.000	0.000	0.000	0.000	0.000	0.000	0.000	0.000	0.000	0.000	0.000	0.000	0.000	283	1076	280	240	240	0.000	0.000	182	98	0	0	155	85	0	0	100	1	
1	12	12	07: D-16   LM00002708	lmo2364	4963	7990	100	50	50	7	45	46	5	51	22	0	62	52	23	14	14	2	82	80	0	0	0	0	0	0	0	0	0	0	0	0	0	0	0	0	0	0	0	0	0	0	0	0	0	0	0.000	0.000	0.000	0.000	0.000	0.000	0.000	0.000	0.000	0.000	0.000	0.000	0.000	0.000	283	1076	53	43	43	0.000	0.000	5	48	0	0	5	38	0	0	100	1	
1	13	12	07: D-19   LM00000629	lmo2367	5213	7990	100	2872	2257	1351	45	46	5	93	88	0	987	789	428	14	14	3	92	88	0	0	0	0	0	0	0	0	0	0	0	0	0	0	0	0	0	0	0	0	0	0	0	0	0	0	0.000	0.000	0.000	0.000	0.000	0.000	0.000	0.000	0.000	0.000	0.000	0.000	0.000	0.000	283	1076	3800	2987	2987	0.000	0.000	2827	973	0	0	2212	775	0	0	100	1	
1	14	12	07: D-22   LM00000630	lmo2370	5463	7990	100	267	220	117	44	45	4	88	83	0	125	104	56	14	14	3	86	81	0	0	0	0	0	0	0	0	0	0	0	0	0	0	0	0	0	0	0	0	0	0	0	0	0	0	0.000	0.000	0.000	0.000	0.000	0.000	0.000	0.000	0.000	0.000	0.000	0.000	0.000	0.000	283	1076	334	266	266	0.000	0.000	223	111	0	0	176	90	0	0	100	1	
1	15	12	07: H-01   LM00002727	lmo2445	5713	7990	100	58	57	10	45	45	5	75	59	0	63	54	23	13	14	2	86	82	0	0	0	0	0	0	0	0	0	0	0	0	0	0	0	0	0	0	0	0	0	0	0	0	0	0	0.000	0.000	0.000	0.000	0.000	0.000	0.000	0.000	0.000	0.000	0.000	0.000	0.000	0.000	283	1076	63	53	53	0.000	0.000	13	50	0	0	12	41	0	0	100	1	
1	16	12	07: H-04   LM00000650	lmo2448	5963	7990	100	1849	1429	867	45	45	5	93	87	0	901	719	427	14	14	3	89	86	0	0	0	0	0	0	0	0	0	0	0	0	0	0	0	0	0	0	0	0	0	0	0	0	0	0	0.000	0.000	0.000	0.000	0.000	0.000	0.000	0.000	0.000	0.000	0.000	0.000	0.000	0.000	283	1076	2691	2089	2089	0.000	0.000	1804	887	0	0	1384	705	0	0	100	1	
1	17	12	07: H-07   LM00000653	lmo2451	6213	7990	100	1281	1058	624	46	46	5	90	86	0	919	754	431	14	14	3	93	89	0	0	0	0	0	0	0	0	0	0	0	0	0	0	0	0	0	0	0	0	0	0	0	0	0	0	0.000	0.000	0.000	0.000	0.000	0.000	0.000	0.000	0.000	0.000	0.000	0.000	0.000	0.000	283	1076	2140	1752	1752	0.000	0.000	1235	905	0	0	1012	740	0	0	100	1	
1	1	13	07: H-10   LM00002834	lmo2454	2213	8240	100	432	363	199	44	45	5	86	82	0	440	353	196	13	14	4	89	86	0	0	0	0	0	0	0	0	0	0	0	0	0	0	0	0	0	0	0	0	0	0	0	0	0	0	0.000	0.000	0.000	0.000	0.000	0.000	0.000	0.000	0.000	0.000	0.000	0.000	0.000	0.000	283	1076	815	659	659	0.000	0.000	388	427	0	0	319	340	0	0	100	1	
1	2	13	07: H-13   LM00000657	lmo2457	2463	8240	100	21674	17198	9664	44	45	5	99	99	0	21088	17184	9415	13	13	2	99	97	0	0	0	0	0	0	0	0	0	0	0	0	0	0	0	0	0	0	0	0	0	0	0	0	0	0	0.000	0.000	0.000	0.000	0.000	0.000	0.000	0.000	0.000	0.000	0.000	0.000	0.000	0.000	283	1076	42705	34325	34325	0.000	0.000	21630	21075	0	0	17154	17171	0	0	100	1	
1	3	13	07: H-16   LM00000660	lmo2460	2713	8240	100	2236	1795	1042	46	46	5	95	90	0	528	430	243	13	14	4	90	85	0	0	0	0	0	0	0	0	0	0	0	0	0	0	0	0	0	0	0	0	0	0	0	0	0	0	0.000	0.000	0.000	0.000	0.000	0.000	0.000	0.000	0.000	0.000	0.000	0.000	0.000	0.000	283	1076	2705	2166	2166	0.000	0.000	2190	515	0	0	1749	417	0	0	100	1	
1	4	13	07: H-19   LM00001933	lmo2463	2963	8240	100	1010	842	473	46	46	5	95	87	0	286	240	125	13	14	3	89	85	0	0	0	0	0	0	0	0	0	0	0	0	0	0	0	0	0	0	0	0	0	0	0	0	0	0	0.000	0.000	0.000	0.000	0.000	0.000	0.000	0.000	0.000	0.000	0.000	0.000	0.000	0.000	283	1076	1237	1023	1023	0.000	0.000	964	273	0	0	796	227	0	0	100	1	
1	5	13	07: H-22   LM00002729	lmo2466	3213	8240	100	50	50	6	45	46	5	53	19	0	55	45	22	14	14	2	77	72	0	0	0	0	0	0	0	0	0	0	0	0	0	0	0	0	0	0	0	0	0	0	0	0	0	0	0.000	0.000	0.000	0.000	0.000	0.000	0.000	0.000	0.000	0.000	0.000	0.000	0.000	0.000	283	1076	46	36	36	0.000	0.000	5	41	0	0	5	31	0	0	100	1	
1	6	13	07: L-01   LM00002744	lmo2541	3463	8240	100	303	259	132	45	45	4	89	82	0	192	164	89	14	14	3	88	85	0	0	0	0	0	0	0	0	0	0	0	0	0	0	0	0	0	0	0	0	0	0	0	0	0	0	0.000	0.000	0.000	0.000	0.000	0.000	0.000	0.000	0.000	0.000	0.000	0.000	0.000	0.000	283	1076	436	364	364	0.000	0.000	258	178	0	0	214	150	0	0	100	1	
1	7	13	07: L-04   LM00001977	lmo2544	3713	8240	100	326	264	143	46	46	5	86	77	0	139	122	72	14	14	2	83	80	0	0	0	0	0	0	0	0	0	0	0	0	0	0	0	0	0	0	0	0	0	0	0	0	0	0	0.000	0.000	0.000	0.000	0.000	0.000	0.000	0.000	0.000	0.000	0.000	0.000	0.000	0.000	283	1076	405	326	326	0.000	0.000	280	125	0	0	218	108	0	0	100	1	
1	8	13	07: L-07   LM00000682	lmo2547	3963	8240	100	767	609	365	45	45	5	88	82	0	191	160	97	14	14	3	82	80	0	0	0	0	0	0	0	0	0	0	0	0	0	0	0	0	0	0	0	0	0	0	0	0	0	0	0.000	0.000	0.000	0.000	0.000	0.000	0.000	0.000	0.000	0.000	0.000	0.000	0.000	0.000	283	1076	899	710	710	0.000	0.000	722	177	0	0	564	146	0	0	100	1	
1	9	13	07: L-10   LM00001979	lmo2550	4213	8240	100	716	583	363	45	45	4	92	84	0	259	211	122	14	14	3	84	82	0	0	0	0	0	0	0	0	0	0	0	0	0	0	0	0	0	0	0	0	0	0	0	0	0	0	0.000	0.000	0.000	0.000	0.000	0.000	0.000	0.000	0.000	0.000	0.000	0.000	0.000	0.000	283	1076	916	735	735	0.000	0.000	671	245	0	0	538	197	0	0	100	1	
1	10	13	07: L-13   LM00001982	lmo2553	4463	8240	100	471	390	218	45	45	4	84	83	0	286	242	133	14	14	3	85	84	0	0	0	0	0	0	0	0	0	0	0	0	0	0	0	0	0	0	0	0	0	0	0	0	0	0	0.000	0.000	0.000	0.000	0.000	0.000	0.000	0.000	0.000	0.000	0.000	0.000	0.000	0.000	283	1076	698	573	573	0.000	0.000	426	272	0	0	345	228	0	0	100	1	
1	11	13	07: L-16   LM00000685	lmo2556	4713	8240	100	11584	8958	5653	46	47	6	98	96	0	6487	5254	3126	14	14	4	92	88	0	0	0	0	0	0	0	0	0	0	0	0	0	0	0	0	0	0	0	0	0	0	0	0	0	0	0.000	0.000	0.000	0.000	0.000	0.000	0.000	0.000	0.000	0.000	0.000	0.000	0.000	0.000	283	1076	18011	14152	14152	0.000	0.000	11538	6473	0	0	8912	5240	0	0	100	1	
1	12	13	07: L-19   LM00000686	lmo2559	4963	8240	100	1031	817	490	45	46	5	90	84	0	902	720	418	14	14	3	92	87	0	0	0	0	0	0	0	0	0	0	0	0	0	0	0	0	0	0	0	0	0	0	0	0	0	0	0.000	0.000	0.000	0.000	0.000	0.000	0.000	0.000	0.000	0.000	0.000	0.000	0.000	0.000	283	1076	1874	1478	1478	0.000	0.000	986	888	0	0	772	706	0	0	100	1	
1	13	13	07: L-22   LM00001986	lmo2562	5213	8240	100	666	564	328	46	46	4	90	84	0	255	224	127	14	14	4	86	81	0	0	0	0	0	0	0	0	0	0	0	0	0	0	0	0	0	0	0	0	0	0	0	0	0	0	0.000	0.000	0.000	0.000	0.000	0.000	0.000	0.000	0.000	0.000	0.000	0.000	0.000	0.000	283	1076	861	728	728	0.000	0.000	620	241	0	0	518	210	0	0	100	1	
1	14	13	07: P-01   LM00000721	lmo2637	5463	8240	100	5836	4452	2953	45	46	5	94	89	0	7062	5454	3452	14	14	3	93	90	0	0	0	0	0	0	0	0	0	0	0	0	0	0	0	0	0	0	0	0	0	0	0	0	0	0	0.000	0.000	0.000	0.000	0.000	0.000	0.000	0.000	0.000	0.000	0.000	0.000	0.000	0.000	283	1076	12839	9847	9847	0.000	0.000	5791	7048	0	0	4407	5440	0	0	100	1	
1	15	13	07: P-04   LM00000723	lmo2640	5713	8240	100	388	317	184	45	46	5	85	82	0	515	395	247	14	14	2	83	81	0	0	0	0	0	0	0	0	0	0	0	0	0	0	0	0	0	0	0	0	0	0	0	0	0	0	0.000	0.000	0.000	0.000	0.000	0.000	0.000	0.000	0.000	0.000	0.000	0.000	0.000	0.000	283	1076	844	653	653	0.000	0.000	343	501	0	0	272	381	0	0	100	1	
1	16	13	07: P-07   LM00002009	lmo2643	5963	8240	100	185	169	89	45	45	5	84	80	0	101	91	49	14	14	2	85	83	0	0	0	0	0	0	0	0	0	0	0	0	0	0	0	0	0	0	0	0	0	0	0	0	0	0	0.000	0.000	0.000	0.000	0.000	0.000	0.000	0.000	0.000	0.000	0.000	0.000	0.000	0.000	283	1076	227	201	201	0.000	0.000	140	87	0	0	124	77	0	0	100	1	
1	17	13	07: P-10   LM00002010	lmo2646	6213	8240	100	51	52	7	45	45	5	62	28	0	116	95	53	14	14	2	81	78	0	0	0	0	0	0	0	0	0	0	0	0	0	0	0	0	0	0	0	0	0	0	0	0	0	0	0.000	0.000	0.000	0.000	0.000	0.000	0.000	0.000	0.000	0.000	0.000	0.000	0.000	0.000	283	1076	108	88	88	0.000	0.000	6	102	0	0	7	81	0	0	100	1	
1	1	14	07: P-13   LM00000727	lmo2649	2213	8490	100	116	111	50	45	47	9	76	74	0	717	591	365	13	15	19	79	78	0	0	0	0	0	0	0	0	0	0	0	0	0	0	0	0	0	0	0	0	0	0	0	0	0	0	0.000	0.000	0.000	0.000	0.000	0.000	0.000	0.000	0.000	0.000	0.000	0.000	0.000	0.000	283	1076	775	644	644	0.000	0.000	71	704	0	0	66	578	0	0	100	1	
1	2	14	07: P-16   LM00002013	lmo2652	2463	8490	100	140	125	62	45	46	5	78	73	0	188	152	102	13	13	2	78	75	0	0	0	0	0	0	0	0	0	0	0	0	0	0	0	0	0	0	0	0	0	0	0	0	0	0	0.000	0.000	0.000	0.000	0.000	0.000	0.000	0.000	0.000	0.000	0.000	0.000	0.000	0.000	283	1076	270	219	219	0.000	0.000	95	175	0	0	80	139	0	0	100	1	
1	3	14	07: P-19   LM00000730	lmo2655	2713	8490	100	23111	18256	10688	46	46	4	100	100	0	45971	37068	19907	13	14	3	100	100	0	0	0	0	0	0	0	0	0	0	0	0	0	0	0	0	0	0	0	0	0	0	0	0	0	0	0.000	0.000	0.000	0.000	0.000	0.000	0.000	0.000	0.000	0.000	0.000	0.000	0.000	0.000	283	1076	69023	55265	55265	0.000	0.000	23065	45958	0	0	18210	37055	0	0	100	1	
1	4	14	07: P-22   LM00002014	lmo2658	2963	8490	100	124	117	52	45	45	4	82	77	0	93	80	41	13	14	2	88	83	0	0	0	0	0	0	0	0	0	0	0	0	0	0	0	0	0	0	0	0	0	0	0	0	0	0	0.000	0.000	0.000	0.000	0.000	0.000	0.000	0.000	0.000	0.000	0.000	0.000	0.000	0.000	283	1076	159	139	139	0.000	0.000	79	80	0	0	72	67	0	0	100	1	
1	5	14	08: D-01   LM00000764	lmo2729	3213	8490	100	346	292	171	45	46	6	88	83	0	100	85	48	14	15	5	81	76	0	0	0	0	0	0	0	0	0	0	0	0	0	0	0	0	0	0	0	0	0	0	0	0	0	0	0.000	0.000	0.000	0.000	0.000	0.000	0.000	0.000	0.000	0.000	0.000	0.000	0.000	0.000	283	1076	387	318	318	0.000	0.000	301	86	0	0	247	71	0	0	100	1	
1	6	14	08: D-04   LM00002772	lmo2732	3463	8490	100	146	133	54	45	46	5	89	83	0	114	97	46	13	14	3	90	85	0	0	0	0	0	0	0	0	0	0	0	0	0	0	0	0	0	0	0	0	0	0	0	0	0	0	0.000	0.000	0.000	0.000	0.000	0.000	0.000	0.000	0.000	0.000	0.000	0.000	0.000	0.000	283	1076	202	172	172	0.000	0.000	101	101	0	0	88	84	0	0	100	1	
1	7	14	08: D-07   LM00002775	lmo2735	3713	8490	100	117	112	44	45	45	5	86	78	0	81	71	33	13	14	3	88	84	0	0	0	0	0	0	0	0	0	0	0	0	0	0	0	0	0	0	0	0	0	0	0	0	0	0	0.000	0.000	0.000	0.000	0.000	0.000	0.000	0.000	0.000	0.000	0.000	0.000	0.000	0.000	283	1076	140	125	125	0.000	0.000	72	68	0	0	67	58	0	0	100	1	
1	8	14	08: D-10   LM00000765	lmo2738	3963	8490	100	1070	829	525	45	45	5	87	80	0	414	327	200	13	14	3	88	82	0	0	0	0	0	0	0	0	0	0	0	0	0	0	0	0	0	0	0	0	0	0	0	0	0	0	0.000	0.000	0.000	0.000	0.000	0.000	0.000	0.000	0.000	0.000	0.000	0.000	0.000	0.000	283	1076	1426	1098	1098	0.000	0.000	1025	401	0	0	784	314	0	0	100	1	
1	9	14	08: D-13   LM00002051	lmo2741	4213	8490	100	192	171	78	45	46	5	90	84	0	82	74	31	14	14	2	88	84	0	0	0	0	0	0	0	0	0	0	0	0	0	0	0	0	0	0	0	0	0	0	0	0	0	0	0.000	0.000	0.000	0.000	0.000	0.000	0.000	0.000	0.000	0.000	0.000	0.000	0.000	0.000	283	1076	215	186	186	0.000	0.000	147	68	0	0	126	60	0	0	100	1	
1	10	14	08: D-16   LM00000767	lmo2744	4463	8490	100	175	157	68	46	46	5	86	81	0	104	89	42	13	14	4	85	82	0	0	0	0	0	0	0	0	0	0	0	0	0	0	0	0	0	0	0	0	0	0	0	0	0	0	0.000	0.000	0.000	0.000	0.000	0.000	0.000	0.000	0.000	0.000	0.000	0.000	0.000	0.000	283	1076	220	187	187	0.000	0.000	129	91	0	0	111	76	0	0	100	1	
1	11	14	08: D-19   LM00000768	lmo2747	4713	8490	100	2257	1802	1064	46	46	5	92	87	0	540	445	242	13	14	4	89	86	0	0	0	0	0	0	0	0	0	0	0	0	0	0	0	0	0	0	0	0	0	0	0	0	0	0	0.000	0.000	0.000	0.000	0.000	0.000	0.000	0.000	0.000	0.000	0.000	0.000	0.000	0.000	283	1076	2738	2188	2188	0.000	0.000	2211	527	0	0	1756	432	0	0	100	1	
1	12	14	08: D-22   LM00002057	lmo2750	4963	8490	100	117	114	44	46	46	5	85	82	0	80	73	32	14	14	2	92	86	0	0	0	0	0	0	0	0	0	0	0	0	0	0	0	0	0	0	0	0	0	0	0	0	0	0	0.000	0.000	0.000	0.000	0.000	0.000	0.000	0.000	0.000	0.000	0.000	0.000	0.000	0.000	283	1076	137	127	127	0.000	0.000	71	66	0	0	68	59	0	0	100	1	
1	13	14	08: H-01   LM00000792	lmo2825	5213	8490	100	513	427	255	45	45	6	85	79	0	126	103	57	14	15	12	76	75	0	0	0	0	0	0	0	0	0	0	0	0	0	0	0	0	0	0	0	0	0	0	0	0	0	0	0.000	0.000	0.000	0.000	0.000	0.000	0.000	0.000	0.000	0.000	0.000	0.000	0.000	0.000	283	1076	580	471	471	0.000	0.000	468	112	0	0	382	89	0	0	100	1	
1	14	14	08: H-04   LM00002087	lmo2828	5463	8490	100	49	50	6	45	46	5	42	16	0	61	50	21	14	14	3	85	79	0	0	0	0	0	0	0	0	0	0	0	0	0	0	0	0	0	0	0	0	0	0	0	0	0	0	0.000	0.000	0.000	0.000	0.000	0.000	0.000	0.000	0.000	0.000	0.000	0.000	0.000	0.000	283	1076	51	41	41	0.000	0.000	4	47	0	0	5	36	0	0	100	1	
1	15	14	08: H-07   LM00002089	lmo2831	5713	8490	100	524	427	239	45	45	5	87	84	0	243	200	111	13	14	2	85	82	0	0	0	0	0	0	0	0	0	0	0	0	0	0	0	0	0	0	0	0	0	0	0	0	0	0	0.000	0.000	0.000	0.000	0.000	0.000	0.000	0.000	0.000	0.000	0.000	0.000	0.000	0.000	283	1076	709	569	569	0.000	0.000	479	230	0	0	382	187	0	0	100	1	
1	16	14	08: H-10   LM00002091	lmo2834	5963	8490	100	54	54	8	46	46	5	65	39	0	59	50	20	14	14	2	82	81	0	0	0	0	0	0	0	0	0	0	0	0	0	0	0	0	0	0	0	0	0	0	0	0	0	0	0.000	0.000	0.000	0.000	0.000	0.000	0.000	0.000	0.000	0.000	0.000	0.000	0.000	0.000	283	1076	53	44	44	0.000	0.000	8	45	0	0	8	36	0	0	100	1	
1	17	14	08: H-13   LM00000796	lmo2837	6213	8490	100	53	54	10	46	46	4	61	41	0	69	57	26	14	14	2	89	84	0	0	0	0	0	0	0	0	0	0	0	0	0	0	0	0	0	0	0	0	0	0	0	0	0	0	0.000	0.000	0.000	0.000	0.000	0.000	0.000	0.000	0.000	0.000	0.000	0.000	0.000	0.000	283	1076	62	51	51	0.000	0.000	7	55	0	0	8	43	0	0	100	1	
1	1	15	08: H-16   LM00000799	lmo2840	2213	8740	100	50	51	6	45	45	5	56	29	0	72	65	27	13	13	2	89	87	0	0	0	0	0	0	0	0	0	0	0	0	0	0	0	0	0	0	0	0	0	0	0	0	0	0	0.000	0.000	0.000	0.000	0.000	0.000	0.000	0.000	0.000	0.000	0.000	0.000	0.000	0.000	283	1076	64	58	58	0.000	0.000	5	59	0	0	6	52	0	0	100	1	
1	2	15	08: H-19   LM00002094	lmo2843	2463	8740	100	368	319	173	44	45	4	91	87	0	72	62	30	13	13	2	83	80	0	0	0	0	0	0	0	0	0	0	0	0	0	0	0	0	0	0	0	0	0	0	0	0	0	0	0.000	0.000	0.000	0.000	0.000	0.000	0.000	0.000	0.000	0.000	0.000	0.000	0.000	0.000	283	1076	383	324	324	0.000	0.000	324	59	0	0	275	49	0	0	100	1	
1	3	15	08: H-22   LM00000800	lmo2846	2713	8740	100	60	63	15	45	45	4	80	68	0	67	56	25	13	14	2	90	83	0	0	0	0	0	0	0	0	0	0	0	0	0	0	0	0	0	0	0	0	0	0	0	0	0	0	0.000	0.000	0.000	0.000	0.000	0.000	0.000	0.000	0.000	0.000	0.000	0.000	0.000	0.000	283	1076	69	61	61	0.000	0.000	15	54	0	0	18	43	0	0	100	1	
1	4	15	08: L-01   EMPTY	EMPTY	2963	8740	100	47	48	4	45	46	5	24	3	0	15	17	4	13	14	7	24	4	0	0	0	0	0	0	0	0	0	0	0	0	0	0	0	0	0	0	0	0	0	0	0	0	0	0	0.000	0.000	0.000	0.000	0.000	0.000	0.000	0.000	0.000	0.000	0.000	0.000	0.000	0.000	283	1076	4	7	7	0.000	0.000	2	2	0	0	3	4	0	0	-75	1	
1	5	15	08: L-04   EMPTY	EMPTY	3213	8740	100	46	47	6	45	46	5	27	8	0	14	16	5	13	14	2	40	31	0	0	0	0	0	0	0	0	0	0	0	0	0	0	0	0	0	0	0	0	0	0	0	0	0	0	0.000	0.000	0.000	0.000	0.000	0.000	0.000	0.000	0.000	0.000	0.000	0.000	0.000	0.000	283	1076	2	5	5	0.000	0.000	1	1	0	0	2	3	0	0	-75	1	
1	6	15	08: L-07   EMPTY	EMPTY	3463	8740	100	45	45	4	46	46	5	7	1	0	14	16	4	13	14	4	29	12	0	0	0	0	0	0	0	0	0	0	0	0	0	0	0	0	0	0	0	0	0	0	0	0	0	0	0.000	0.000	0.000	0.000	0.000	0.000	0.000	0.000	0.000	0.000	0.000	0.000	0.000	0.000	283	1076	0	2	2	0.000	0.000	-1	1	0	0	-1	3	0	0	-75	1	
1	7	15	09: D-01   LM00000020	lmo0044	3713	8740	100	8444	6895	3710	46	47	7	100	99	0	3469	2924	1432	13	15	17	91	89	0	0	0	0	0	0	0	0	0	0	0	0	0	0	0	0	0	0	0	0	0	0	0	0	0	0	0.000	0.000	0.000	0.000	0.000	0.000	0.000	0.000	0.000	0.000	0.000	0.000	0.000	0.000	283	1076	11854	9760	9760	0.000	0.000	8398	3456	0	0	6849	2911	0	0	100	1	
1	8	15	09: D-04   LM00001308	lmo1275	3963	8740	100	999	844	423	45	46	6	93	91	0	275	243	124	13	14	4	91	89	0	0	0	0	0	0	0	0	0	0	0	0	0	0	0	0	0	0	0	0	0	0	0	0	0	0	0.000	0.000	0.000	0.000	0.000	0.000	0.000	0.000	0.000	0.000	0.000	0.000	0.000	0.000	283	1076	1216	1029	1029	0.000	0.000	954	262	0	0	799	230	0	0	100	1	
1	9	15	09: D-07   LM00002819	lmo1469	4213	8740	100	7059	5394	3291	45	46	6	99	98	0	5206	4181	2433	14	14	3	95	92	0	0	0	0	0	0	0	0	0	0	0	0	0	0	0	0	0	0	0	0	0	0	0	0	0	0	0.000	0.000	0.000	0.000	0.000	0.000	0.000	0.000	0.000	0.000	0.000	0.000	0.000	0.000	283	1076	12206	9516	9516	0.000	0.000	7014	5192	0	0	5349	4167	0	0	100	1	
1	10	15	09: D-10   LM00000452	lmo1657	4463	8740	100	3168	2572	1301	45	46	4	100	97	0	1839	1549	731	13	14	2	99	97	0	0	0	0	0	0	0	0	0	0	0	0	0	0	0	0	0	0	0	0	0	0	0	0	0	0	0.000	0.000	0.000	0.000	0.000	0.000	0.000	0.000	0.000	0.000	0.000	0.000	0.000	0.000	283	1076	4949	4063	4063	0.000	0.000	3123	1826	0	0	2527	1536	0	0	100	1	
1	11	15	09: D-13   lmneg01	lmneg01	4713	8740	100	51	51	5	45	45	4	62	24	0	66	57	21	14	14	2	88	86	0	0	0	0	0	0	0	0	0	0	0	0	0	0	0	0	0	0	0	0	0	0	0	0	0	0	0.000	0.000	0.000	0.000	0.000	0.000	0.000	0.000	0.000	0.000	0.000	0.000	0.000	0.000	283	1076	58	49	49	0.000	0.000	6	52	0	0	6	43	0	0	100	1	
1	12	15	09: D-16   lmneg04	lmneg04	4963	8740	100	48	48	5	46	47	6	22	1	0	54	48	16	14	15	3	89	86	0	0	0	0	0	0	0	0	0	0	0	0	0	0	0	0	0	0	0	0	0	0	0	0	0	0	0.000	0.000	0.000	0.000	0.000	0.000	0.000	0.000	0.000	0.000	0.000	0.000	0.000	0.000	283	1076	42	36	36	0.000	0.000	2	40	0	0	2	34	0	0	100	1	
1	13	15	09: D-19   lmneg07	lmneg07	5213	8740	100	50	50	6	45	46	6	47	8	0	62	54	20	14	14	3	90	85	0	0	0	0	0	0	0	0	0	0	0	0	0	0	0	0	0	0	0	0	0	0	0	0	0	0	0.000	0.000	0.000	0.000	0.000	0.000	0.000	0.000	0.000	0.000	0.000	0.000	0.000	0.000	283	1076	53	45	45	0.000	0.000	5	48	0	0	5	40	0	0	100	1	
1	14	15	09: D-22   lmneg10	lmneg10	5463	8740	100	47	47	4	45	45	5	26	4	0	49	44	15	14	14	3	90	86	0	0	0	0	0	0	0	0	0	0	0	0	0	0	0	0	0	0	0	0	0	0	0	0	0	0	0.000	0.000	0.000	0.000	0.000	0.000	0.000	0.000	0.000	0.000	0.000	0.000	0.000	0.000	283	1076	37	32	32	0.000	0.000	2	35	0	0	2	30	0	0	100	1	
1	15	15	09: H-01   LM00000020	lmo0044	5713	8740	100	7635	6340	3292	45	46	5	100	100	0	3096	2631	1308	13	14	2	99	98	0	0	0	0	0	0	0	0	0	0	0	0	0	0	0	0	0	0	0	0	0	0	0	0	0	0	0.000	0.000	0.000	0.000	0.000	0.000	0.000	0.000	0.000	0.000	0.000	0.000	0.000	0.000	283	1076	10673	8913	8913	0.000	0.000	7590	3083	0	0	6295	2618	0	0	100	1	
1	16	15	09: H-04   LM00001308	lmo1275	5963	8740	100	989	845	432	45	45	5	96	93	0	268	237	115	14	14	2	93	92	0	0	0	0	0	0	0	0	0	0	0	0	0	0	0	0	0	0	0	0	0	0	0	0	0	0	0.000	0.000	0.000	0.000	0.000	0.000	0.000	0.000	0.000	0.000	0.000	0.000	0.000	0.000	283	1076	1198	1023	1023	0.000	0.000	944	254	0	0	800	223	0	0	100	1	
1	17	15	09: H-07   LM00002819	lmo1469	6213	8740	100	6314	4973	2851	46	46	6	99	96	0	4937	3965	2173	14	14	3	97	94	0	0	0	0	0	0	0	0	0	0	0	0	0	0	0	0	0	0	0	0	0	0	0	0	0	0	0.000	0.000	0.000	0.000	0.000	0.000	0.000	0.000	0.000	0.000	0.000	0.000	0.000	0.000	283	1076	11191	8878	8878	0.000	0.000	6268	4923	0	0	4927	3951	0	0	100	1	
1	1	16	09: H-10   LM00000452	lmo1657	2213	8990	100	4256	3454	1810	46	46	5	99	98	0	2646	2127	1077	13	14	2	100	98	0	0	0	0	0	0	0	0	0	0	0	0	0	0	0	0	0	0	0	0	0	0	0	0	0	0	0.000	0.000	0.000	0.000	0.000	0.000	0.000	0.000	0.000	0.000	0.000	0.000	0.000	0.000	283	1076	6843	5522	5522	0.000	0.000	4210	2633	0	0	3408	2114	0	0	100	1	
1	2	16	09: H-13   lmneg01	lmneg01	2463	8990	100	51	52	5	46	46	4	57	24	0	63	55	22	13	13	3	93	88	0	0	0	0	0	0	0	0	0	0	0	0	0	0	0	0	0	0	0	0	0	0	0	0	0	0	0.000	0.000	0.000	0.000	0.000	0.000	0.000	0.000	0.000	0.000	0.000	0.000	0.000	0.000	283	1076	55	48	48	0.000	0.000	5	50	0	0	6	42	0	0	100	1	
1	3	16	09: H-16   lmneg04	lmneg04	2713	8990	100	49	49	5	45	46	5	44	14	0	54	49	15	13	14	2	98	94	0	0	0	0	0	0	0	0	0	0	0	0	0	0	0	0	0	0	0	0	0	0	0	0	0	0	0.000	0.000	0.000	0.000	0.000	0.000	0.000	0.000	0.000	0.000	0.000	0.000	0.000	0.000	283	1076	45	40	40	0.000	0.000	4	41	0	0	4	36	0	0	100	1	
1	4	16	09: H-19   lmneg07	lmneg07	2963	8990	100	51	52	7	45	45	5	66	26	0	62	52	22	13	13	2	93	85	0	0	0	0	0	0	0	0	0	0	0	0	0	0	0	0	0	0	0	0	0	0	0	0	0	0	0.000	0.000	0.000	0.000	0.000	0.000	0.000	0.000	0.000	0.000	0.000	0.000	0.000	0.000	283	1076	55	46	46	0.000	0.000	6	49	0	0	7	39	0	0	100	1	
1	5	16	09: H-22   lmneg10	lmneg10	3213	8990	100	50	49	5	44	45	4	64	33	0	50	45	14	14	14	3	93	88	0	0	0	0	0	0	0	0	0	0	0	0	0	0	0	0	0	0	0	0	0	0	0	0	0	0	0.000	0.000	0.000	0.000	0.000	0.000	0.000	0.000	0.000	0.000	0.000	0.000	0.000	0.000	283	1076	42	36	36	0.000	0.000	6	36	0	0	5	31	0	0	100	1	
1	6	16	09: L-01   LM00000020	lmo0044	3463	8990	100	8170	6591	3608	46	46	6	99	98	0	3292	2733	1372	14	14	3	98	94	0	0	0	0	0	0	0	0	0	0	0	0	0	0	0	0	0	0	0	0	0	0	0	0	0	0	0.000	0.000	0.000	0.000	0.000	0.000	0.000	0.000	0.000	0.000	0.000	0.000	0.000	0.000	283	1076	11402	9264	9264	0.000	0.000	8124	3278	0	0	6545	2719	0	0	100	1	
1	7	16	09: L-04   LM00001308	lmo1275	3713	8990	100	1051	862	447	45	45	4	95	91	0	263	234	117	13	13	2	95	93	0	0	0	0	0	0	0	0	0	0	0	0	0	0	0	0	0	0	0	0	0	0	0	0	0	0	0.000	0.000	0.000	0.000	0.000	0.000	0.000	0.000	0.000	0.000	0.000	0.000	0.000	0.000	283	1076	1256	1038	1038	0.000	0.000	1006	250	0	0	817	221	0	0	100	1	
1	8	16	09: L-07   LM00002819	lmo1469	3963	8990	100	6594	5270	3070	45	45	5	98	94	0	4988	4018	2251	14	14	7	90	86	0	0	0	0	0	0	0	0	0	0	0	0	0	0	0	0	0	0	0	0	0	0	0	0	0	0	0.000	0.000	0.000	0.000	0.000	0.000	0.000	0.000	0.000	0.000	0.000	0.000	0.000	0.000	283	1076	11523	9229	9229	0.000	0.000	6549	4974	0	0	5225	4004	0	0	100	1	
1	9	16	09: L-10   LM00000452	lmo1657	4213	8990	100	2790	2307	1248	45	45	6	96	93	0	1732	1415	740	14	14	3	95	92	0	0	0	0	0	0	0	0	0	0	0	0	0	0	0	0	0	0	0	0	0	0	0	0	0	0	0.000	0.000	0.000	0.000	0.000	0.000	0.000	0.000	0.000	0.000	0.000	0.000	0.000	0.000	283	1076	4463	3663	3663	0.000	0.000	2745	1718	0	0	2262	1401	0	0	100	1	
1	10	16	09: L-13   lmneg01	lmneg01	4463	8990	100	49	49	6	44	45	4	55	29	0	61	51	22	14	14	2	85	83	0	0	0	0	0	0	0	0	0	0	0	0	0	0	0	0	0	0	0	0	0	0	0	0	0	0	0.000	0.000	0.000	0.000	0.000	0.000	0.000	0.000	0.000	0.000	0.000	0.000	0.000	0.000	283	1076	52	42	42	0.000	0.000	5	47	0	0	5	37	0	0	100	1	
1	11	16	09: L-16   lmneg04	lmneg04	4713	8990	100	49	49	4	45	46	7	12	0	0	54	48	16	13	14	7	83	81	0	0	0	0	0	0	0	0	0	0	0	0	0	0	0	0	0	0	0	0	0	0	0	0	0	0	0.000	0.000	0.000	0.000	0.000	0.000	0.000	0.000	0.000	0.000	0.000	0.000	0.000	0.000	283	1076	45	39	39	0.000	0.000	4	41	0	0	4	35	0	0	100	1	
1	12	16	09: L-19   lmneg07	lmneg07	4963	8990	100	53	55	11	45	46	5	71	40	0	64	57	23	14	14	2	90	88	0	0	0	0	0	0	0	0	0	0	0	0	0	0	0	0	0	0	0	0	0	0	0	0	0	0	0.000	0.000	0.000	0.000	0.000	0.000	0.000	0.000	0.000	0.000	0.000	0.000	0.000	0.000	283	1076	58	53	53	0.000	0.000	8	50	0	0	10	43	0	0	100	1	
1	13	16	09: L-22   lmneg10	lmneg10	5213	8990	100	48	49	5	45	46	4	37	22	0	49	43	16	14	14	3	91	86	0	0	0	0	0	0	0	0	0	0	0	0	0	0	0	0	0	0	0	0	0	0	0	0	0	0	0.000	0.000	0.000	0.000	0.000	0.000	0.000	0.000	0.000	0.000	0.000	0.000	0.000	0.000	283	1076	38	33	33	0.000	0.000	3	35	0	0	4	29	0	0	100	1	
1	14	16	09: P-01   LM00000020	lmo0044	5463	8990	100	6886	5530	3239	45	45	4	97	95	0	2792	2330	1316	14	15	3	89	87	0	0	0	0	0	0	0	0	0	0	0	0	0	0	0	0	0	0	0	0	0	0	0	0	0	0	0.000	0.000	0.000	0.000	0.000	0.000	0.000	0.000	0.000	0.000	0.000	0.000	0.000	0.000	283	1076	9619	7801	7801	0.000	0.000	6841	2778	0	0	5485	2316	0	0	100	1	
1	15	16	09: P-04   LM00001308	lmo1275	5713	8990	100	883	729	424	46	46	5	91	85	0	247	207	113	13	14	2	92	87	0	0	0	0	0	0	0	0	0	0	0	0	0	0	0	0	0	0	0	0	0	0	0	0	0	0	0.000	0.000	0.000	0.000	0.000	0.000	0.000	0.000	0.000	0.000	0.000	0.000	0.000	0.000	283	1076	1071	877	877	0.000	0.000	837	234	0	0	683	194	0	0	100	1	
1	16	16	09: P-07   LM00002819	lmo1469	5963	8990	100	5713	4523	2793	45	45	7	94	90	0	4565	3561	2107	14	14	3	93	88	0	0	0	0	0	0	0	0	0	0	0	0	0	0	0	0	0	0	0	0	0	0	0	0	0	0	0.000	0.000	0.000	0.000	0.000	0.000	0.000	0.000	0.000	0.000	0.000	0.000	0.000	0.000	283	1076	10219	8025	8025	0.000	0.000	5668	4551	0	0	4478	3547	0	0	100	1	
1	17	16	09: P-10   LM00000452	lmo1657	6213	8990	100	2765	2189	1376	45	45	4	93	91	0	1673	1361	817	13	14	2	91	88	0	0	0	0	0	0	0	0	0	0	0	0	0	0	0	0	0	0	0	0	0	0	0	0	0	0	0.000	0.000	0.000	0.000	0.000	0.000	0.000	0.000	0.000	0.000	0.000	0.000	0.000	0.000	283	1076	4380	3492	3492	0.000	0.000	2720	1660	0	0	2144	1348	0	0	100	1	
1	1	17	09: P-13   lmneg01	lmneg01	2213	9240	100	49	49	5	45	45	5	46	13	0	62	52	21	13	14	5	86	80	0	0	0	0	0	0	0	0	0	0	0	0	0	0	0	0	0	0	0	0	0	0	0	0	0	0	0.000	0.000	0.000	0.000	0.000	0.000	0.000	0.000	0.000	0.000	0.000	0.000	0.000	0.000	283	1076	53	43	43	0.000	0.000	4	49	0	0	4	39	0	0	100	1	
1	2	17	09: P-16   lmneg04	lmneg04	2463	9240	100	50	51	6	45	46	5	47	20	0	57	49	19	13	13	2	87	86	0	0	0	0	0	0	0	0	0	0	0	0	0	0	0	0	0	0	0	0	0	0	0	0	0	0	0.000	0.000	0.000	0.000	0.000	0.000	0.000	0.000	0.000	0.000	0.000	0.000	0.000	0.000	283	1076	49	42	42	0.000	0.000	5	44	0	0	6	36	0	0	100	1	
1	3	17	09: P-19   lmneg07	lmneg07	2713	9240	100	52	53	8	46	46	5	55	32	0	66	55	25	13	14	2	86	81	0	0	0	0	0	0	0	0	0	0	0	0	0	0	0	0	0	0	0	0	0	0	0	0	0	0	0.000	0.000	0.000	0.000	0.000	0.000	0.000	0.000	0.000	0.000	0.000	0.000	0.000	0.000	283	1076	59	49	49	0.000	0.000	6	53	0	0	7	42	0	0	100	1	
1	4	17	09: P-22   lmneg10	lmneg10	2963	9240	100	47	49	9	45	45	4	38	20	0	49	43	31	13	13	2	92	86	0	0	0	0	0	0	0	0	0	0	0	0	0	0	0	0	0	0	0	0	0	0	0	0	0	0	0.000	0.000	0.000	0.000	0.000	0.000	0.000	0.000	0.000	0.000	0.000	0.000	0.000	0.000	283	1076	38	34	34	0.000	0.000	2	36	0	0	4	30	0	0	100	1	
1	5	17	null	EMPTY	3213	9240	100	44	45	4	44	45	4	14	3	0	13	14	2	13	14	4	8	1	0	0	0	0	0	0	0	0	0	0	0	0	0	0	0	0	0	0	0	0	0	0	0	0	0	0	0.000	0.000	0.000	0.000	0.000	0.000	0.000	0.000	0.000	0.000	0.000	0.000	0.000	0.000	283	1076	0	2	2	0.000	0.000	0	0	0	0	1	1	0	0	-75	1	
1	6	17	null	EMPTY	3463	9240	100	44	45	5	46	46	5	10	2	0	13	14	3	13	14	7	1	1	0	0	0	0	0	0	0	0	0	0	0	0	0	0	0	0	0	0	0	0	0	0	0	0	0	0	0.000	0.000	0.000	0.000	0.000	0.000	0.000	0.000	0.000	0.000	0.000	0.000	0.000	0.000	283	1076	-2	0	0	0.000	0.000	-2	0	0	0	-1	1	0	0	-75	1	
1	7	17	null	EMPTY	3713	9240	100	44	44	4	45	46	5	6	1	0	13	14	3	13	14	3	7	4	0	0	0	0	0	0	0	0	0	0	0	0	0	0	0	0	0	0	0	0	0	0	0	0	0	0	0.000	0.000	0.000	0.000	0.000	0.000	0.000	0.000	0.000	0.000	0.000	0.000	0.000	0.000	283	1076	-1	0	0	0.000	0.000	-1	0	0	0	-1	1	0	0	-75	1	
1	8	17	null	EMPTY	3963	9240	100	45	45	5	45	45	5	14	5	0	14	14	2	13	13	2	41	9	0	0	0	0	0	0	0	0	0	0	0	0	0	0	0	0	0	0	0	0	0	0	0	0	0	0	0.000	0.000	0.000	0.000	0.000	0.000	0.000	0.000	0.000	0.000	0.000	0.000	0.000	0.000	283	1076	1	1	1	0.000	0.000	0	1	0	0	0	1	0	0	-75	1	
1	9	17	null	EMPTY	4213	9240	100	44	45	4	44	45	5	24	3	0	14	15	2	13	14	3	27	7	0	0	0	0	0	0	0	0	0	0	0	0	0	0	0	0	0	0	0	0	0	0	0	0	0	0	0.000	0.000	0.000	0.000	0.000	0.000	0.000	0.000	0.000	0.000	0.000	0.000	0.000	0.000	283	1076	1	3	3	0.000	0.000	0	1	0	0	1	2	0	0	-75	1	
1	10	17	null	EMPTY	4463	9240	100	44	45	5	44	45	4	17	4	0	14	15	8	13	13	2	33	14	0	0	0	0	0	0	0	0	0	0	0	0	0	0	0	0	0	0	0	0	0	0	0	0	0	0	0.000	0.000	0.000	0.000	0.000	0.000	0.000	0.000	0.000	0.000	0.000	0.000	0.000	0.000	283	1076	1	3	3	0.000	0.000	0	1	0	0	1	2	0	0	-75	1	
1	11	17	null	EMPTY	4713	9240	100	45	46	5	45	45	4	16	4	0	14	15	6	13	14	3	17	5	0	0	0	0	0	0	0	0	0	0	0	0	0	0	0	0	0	0	0	0	0	0	0	0	0	0	0.000	0.000	0.000	0.000	0.000	0.000	0.000	0.000	0.000	0.000	0.000	0.000	0.000	0.000	283	1076	1	3	3	0.000	0.000	0	1	0	0	1	2	0	0	-75	1	
1	12	17	null	EMPTY	4963	9240	100	45	45	5	45	45	4	14	6	0	14	14	2	14	14	2	8	2	0	0	0	0	0	0	0	0	0	0	0	0	0	0	0	0	0	0	0	0	0	0	0	0	0	0	0.000	0.000	0.000	0.000	0.000	0.000	0.000	0.000	0.000	0.000	0.000	0.000	0.000	0.000	283	1076	0	0	0	0.000	0.000	0	0	0	0	0	0	0	0	-75	1	
1	13	17	null	EMPTY	5213	9240	100	45	44	4	45	45	5	11	1	0	14	14	2	14	14	2	19	6	0	0	0	0	0	0	0	0	0	0	0	0	0	0	0	0	0	0	0	0	0	0	0	0	0	0	0.000	0.000	0.000	0.000	0.000	0.000	0.000	0.000	0.000	0.000	0.000	0.000	0.000	0.000	283	1076	0	-1	-1	0.000	0.000	0	0	0	0	-1	0	0	0	-75	1	
1	14	17	null	EMPTY	5463	9240	100	46	46	4	45	45	4	18	4	0	14	14	2	14	14	2	10	4	0	0	0	0	0	0	0	0	0	0	0	0	0	0	0	0	0	0	0	0	0	0	0	0	0	0	0.000	0.000	0.000	0.000	0.000	0.000	0.000	0.000	0.000	0.000	0.000	0.000	0.000	0.000	283	1076	1	1	1	0.000	0.000	1	0	0	0	1	0	0	0	-75	1	
1	15	17	null	EMPTY	5713	9240	100	45	45	4	45	46	7	2	0	0	13	14	2	13	14	3	11	1	0	0	0	0	0	0	0	0	0	0	0	0	0	0	0	0	0	0	0	0	0	0	0	0	0	0	0.000	0.000	0.000	0.000	0.000	0.000	0.000	0.000	0.000	0.000	0.000	0.000	0.000	0.000	283	1076	0	1	1	0.000	0.000	0	0	0	0	0	1	0	0	-75	1	
1	16	17	null	EMPTY	5963	9240	100	45	44	4	45	45	5	6	1	0	14	14	2	14	14	3	17	3	0	0	0	0	0	0	0	0	0	0	0	0	0	0	0	0	0	0	0	0	0	0	0	0	0	0	0.000	0.000	0.000	0.000	0.000	0.000	0.000	0.000	0.000	0.000	0.000	0.000	0.000	0.000	283	1076	0	-1	-1	0.000	0.000	0	0	0	0	-1	0	0	0	-75	1	
1	17	17	null	EMPTY	6213	9240	100	45	45	5	45	45	5	19	3	0	14	14	2	13	14	2	17	5	0	0	0	0	0	0	0	0	0	0	0	0	0	0	0	0	0	0	0	0	0	0	0	0	0	0	0.000	0.000	0.000	0.000	0.000	0.000	0.000	0.000	0.000	0.000	0.000	0.000	0.000	0.000	283	1076	1	1	1	0.000	0.000	0	1	0	0	0	1	0	0	-75	1	
2	1	1	10: C-01   Dye Marker	Dye Marker	6707	5276	100	62	238	309	44	46	5	80	67	0	11400	25379	27434	15	16	3	100	100	17	0	0	0	0	0	0	0	0	0	0	0	0	0	0	0	0	0	0	0	0	0	0	0	0	0	0.000	0.000	0.000	0.000	0.000	0.000	0.000	0.000	0.000	0.000	0.000	0.000	0.000	0.000	283	1076	11403	25558	25558	0.000	0.000	18	11385	0	0	194	25364	0	0	100	1	
2	2	1	01: C-01   LM00000021	lmo0045	6957	5276	100	12144	9531	5732	45	45	4	100	99	0	5245	4140	2576	15	15	3	96	91	0	0	0	0	0	0	0	0	0	0	0	0	0	0	0	0	0	0	0	0	0	0	0	0	0	0	0.000	0.000	0.000	0.000	0.000	0.000	0.000	0.000	0.000	0.000	0.000	0.000	0.000	0.000	283	1076	17329	13611	13611	0.000	0.000	12099	5230	0	0	9486	4125	0	0	100	1	
2	3	1	01: C-04   LM00000023	lmo0048	7207	5276	100	7593	5474	3629	45	46	4	98	96	0	3718	2740	1858	15	16	4	87	84	0	0	0	0	0	0	0	0	0	0	0	0	0	0	0	0	0	0	0	0	0	0	0	0	0	0	0.000	0.000	0.000	0.000	0.000	0.000	0.000	0.000	0.000	0.000	0.000	0.000	0.000	0.000	283	1076	11251	8154	8154	0.000	0.000	7548	3703	0	0	5429	2725	0	0	100	1	
2	4	1	01: C-07   LM00000826	lmo0051	7457	5276	100	301	271	146	45	45	4	90	86	0	440	373	238	15	15	4	87	82	0	0	0	0	0	0	0	0	0	0	0	0	0	0	0	0	0	0	0	0	0	0	0	0	0	0	0.000	0.000	0.000	0.000	0.000	0.000	0.000	0.000	0.000	0.000	0.000	0.000	0.000	0.000	283	1076	681	584	584	0.000	0.000	256	425	0	0	226	358	0	0	100	1	
2	5	1	01: C-10   LM00000026	lmo0054	7707	5276	100	1743	1663	1105	46	47	8	100	95	0	1619	1461	997	16	17	11	88	85	0	0	0	0	0	0	0	0	0	0	0	0	0	0	0	0	0	0	0	0	0	0	0	0	0	0	0.000	0.000	0.000	0.000	0.000	0.000	0.000	0.000	0.000	0.000	0.000	0.000	0.000	0.000	283	1076	3300	3062	3062	0.000	0.000	1697	1603	0	0	1617	1445	0	0	100	1	
2	6	1	01: C-13   LM00002106	lmo0057	7957	5276	100	55	58	15	45	45	4	76	61	0	93	89	48	14	15	2	84	83	0	0	0	0	0	0	0	0	0	0	0	0	0	0	0	0	0	0	0	0	0	0	0	0	0	0	0.000	0.000	0.000	0.000	0.000	0.000	0.000	0.000	0.000	0.000	0.000	0.000	0.000	0.000	283	1076	89	88	88	0.000	0.000	10	79	0	0	13	75	0	0	100	1	
2	7	1	01: C-16   LM00000828	lmo0060	8207	5276	100	50	51	5	45	46	4	63	27	0	80	64	32	14	14	2	87	84	0	0	0	0	0	0	0	0	0	0	0	0	0	0	0	0	0	0	0	0	0	0	0	0	0	0	0.000	0.000	0.000	0.000	0.000	0.000	0.000	0.000	0.000	0.000	0.000	0.000	0.000	0.000	283	1076	71	56	56	0.000	0.000	5	66	0	0	6	50	0	0	100	1	
2	8	1	01: C-19   LM00000031	lmo0063	8457	5276	100	49	51	7	45	45	5	47	19	0	83	67	34	14	15	2	90	82	0	0	0	0	0	0	0	0	0	0	0	0	0	0	0	0	0	0	0	0	0	0	0	0	0	0	0.000	0.000	0.000	0.000	0.000	0.000	0.000	0.000	0.000	0.000	0.000	0.000	0.000	0.000	283	1076	73	59	59	0.000	0.000	4	69	0	0	6	53	0	0	100	1	
2	9	1	01: C-22   LM00000034	lmo0066	8707	5276	100	66	69	21	45	45	5	74	69	0	88	74	40	15	15	2	84	80	0	0	0	0	0	0	0	0	0	0	0	0	0	0	0	0	0	0	0	0	0	0	0	0	0	0	0.000	0.000	0.000	0.000	0.000	0.000	0.000	0.000	0.000	0.000	0.000	0.000	0.000	0.000	283	1076	94	83	83	0.000	0.000	21	73	0	0	24	59	0	0	100	1	
2	10	1	01: G-01   LM00002145	lmo0141	8957	5276	100	53	54	7	45	45	4	69	54	0	79	64	30	15	15	2	84	82	0	0	0	0	0	0	0	0	0	0	0	0	0	0	0	0	0	0	0	0	0	0	0	0	0	0	0.000	0.000	0.000	0.000	0.000	0.000	0.000	0.000	0.000	0.000	0.000	0.000	0.000	0.000	283	1076	72	58	58	0.000	0.000	8	64	0	0	9	49	0	0	100	1	
2	11	1	01: G-04   LM00002147	lmo0144	9207	5276	100	49	51	9	45	45	4	48	31	0	79	66	33	15	15	2	88	81	0	0	0	0	0	0	0	0	0	0	0	0	0	0	0	0	0	0	0	0	0	0	0	0	0	0	0.000	0.000	0.000	0.000	0.000	0.000	0.000	0.000	0.000	0.000	0.000	0.000	0.000	0.000	283	1076	68	57	57	0.000	0.000	4	64	0	0	6	51	0	0	100	1	
2	12	1	01: G-07   LM00002149	lmo0147	9457	5276	100	69	69	16	45	45	4	91	86	0	97	90	35	15	15	2	92	91	0	0	0	0	0	0	0	0	0	0	0	0	0	0	0	0	0	0	0	0	0	0	0	0	0	0	0.000	0.000	0.000	0.000	0.000	0.000	0.000	0.000	0.000	0.000	0.000	0.000	0.000	0.000	283	1076	106	99	99	0.000	0.000	24	82	0	0	24	75	0	0	100	1	
2	13	1	01: G-10   LM00000050	lmo0150	9707	5276	100	54	54	9	45	45	4	72	50	0	94	78	39	15	15	2	87	83	0	0	0	0	0	0	0	0	0	0	0	0	0	0	0	0	0	0	0	0	0	0	0	0	0	0	0.000	0.000	0.000	0.000	0.000	0.000	0.000	0.000	0.000	0.000	0.000	0.000	0.000	0.000	283	1076	88	72	72	0.000	0.000	9	79	0	0	9	63	0	0	100	1	
2	14	1	01: G-13   LM00000852	lmo0153	9957	5276	100	55	56	9	45	46	4	75	59	0	120	102	48	15	15	2	91	87	0	0	0	0	0	0	0	0	0	0	0	0	0	0	0	0	0	0	0	0	0	0	0	0	0	0	0.000	0.000	0.000	0.000	0.000	0.000	0.000	0.000	0.000	0.000	0.000	0.000	0.000	0.000	283	1076	115	98	98	0.000	0.000	10	105	0	0	11	87	0	0	100	1	
2	15	1	01: G-16   LM00000855	lmo0156	10207	5276	100	51	52	6	47	47	5	45	23	0	106	89	39	14	15	4	90	86	0	0	0	0	0	0	0	0	0	0	0	0	0	0	0	0	0	0	0	0	0	0	0	0	0	0	0.000	0.000	0.000	0.000	0.000	0.000	0.000	0.000	0.000	0.000	0.000	0.000	0.000	0.000	283	1076	96	80	80	0.000	0.000	4	92	0	0	5	75	0	0	100	1	
2	16	1	01: G-19   LM00002155	lmo0159	10457	5276	100	58	59	13	45	45	4	76	66	0	103	86	45	15	15	2	90	87	0	0	0	0	0	0	0	0	0	0	0	0	0	0	0	0	0	0	0	0	0	0	0	0	0	0	0.000	0.000	0.000	0.000	0.000	0.000	0.000	0.000	0.000	0.000	0.000	0.000	0.000	0.000	283	1076	101	85	85	0.000	0.000	13	88	0	0	14	71	0	0	100	1	
2	17	1	01: G-22   LM00000052	lmo0162	10707	5276	100	242	204	125	45	46	5	86	81	0	147	113	73	15	15	2	84	76	0	0	0	0	0	0	0	0	0	0	0	0	0	0	0	0	0	0	0	0	0	0	0	0	0	0	0.000	0.000	0.000	0.000	0.000	0.000	0.000	0.000	0.000	0.000	0.000	0.000	0.000	0.000	283	1076	329	257	257	0.000	0.000	197	132	0	0	159	98	0	0	100	1	
2	1	2	01: K-01   LM00000886	lmo0237	6707	5526	100	1511	1199	875	45	46	5	94	89	0	1029	857	648	19	21	8	80	75	0	0	0	0	0	0	0	0	0	0	0	0	0	0	0	0	0	0	0	0	0	0	0	0	0	0	0.000	0.000	0.000	0.000	0.000	0.000	0.000	0.000	0.000	0.000	0.000	0.000	0.000	0.000	283	1076	2476	1992	1992	0.000	0.000	1466	1010	0	0	1154	838	0	0	100	1	
2	2	2	01: K-04   LM00000888	lmo0240	6957	5526	100	773	642	366	47	47	5	90	87	0	394	367	233	20	23	9	85	79	0	0	0	0	0	0	0	0	0	0	0	0	0	0	0	0	0	0	0	0	0	0	0	0	0	0	0.000	0.000	0.000	0.000	0.000	0.000	0.000	0.000	0.000	0.000	0.000	0.000	0.000	0.000	283	1076	1100	942	942	0.000	0.000	726	374	0	0	595	347	0	0	100	1	
2	3	2	01: K-07   LM00000891	lmo0243	7207	5526	100	558	480	331	45	46	5	88	83	0	423	353	248	18	19	4	87	80	0	0	0	0	0	0	0	0	0	0	0	0	0	0	0	0	0	0	0	0	0	0	0	0	0	0	0.000	0.000	0.000	0.000	0.000	0.000	0.000	0.000	0.000	0.000	0.000	0.000	0.000	0.000	283	1076	918	770	770	0.000	0.000	513	405	0	0	435	335	0	0	100	1	
2	4	2	01: K-10   LM00000892	lmo0246	7457	5526	100	174	187	105	45	45	4	98	94	0	246	209	125	16	18	6	89	82	0	0	0	0	0	0	0	0	0	0	0	0	0	0	0	0	0	0	0	0	0	0	0	0	0	0	0.000	0.000	0.000	0.000	0.000	0.000	0.000	0.000	0.000	0.000	0.000	0.000	0.000	0.000	283	1076	359	335	335	0.000	0.000	129	230	0	0	142	193	0	0	100	1	
2	5	2	01: K-13   LM00000078	lmo0249	7707	5526	100	15988	13473	9796	46	48	12	98	94	0	16214	12438	9077	15	17	10	83	81	0	0	0	0	0	0	0	0	0	0	0	0	0	0	0	0	0	0	0	0	0	0	0	0	0	0	0.000	0.000	0.000	0.000	0.000	0.000	0.000	0.000	0.000	0.000	0.000	0.000	0.000	0.000	283	1076	32141	25850	25850	0.000	0.000	15942	16199	0	0	13427	12423	0	0	100	1	
2	6	2	01: K-16   LM00002177	lmo0252	7957	5526	100	72	81	37	45	47	9	76	69	0	158	138	104	14	17	9	77	73	0	0	0	0	0	0	0	0	0	0	0	0	0	0	0	0	0	0	0	0	0	0	0	0	0	0	0.000	0.000	0.000	0.000	0.000	0.000	0.000	0.000	0.000	0.000	0.000	0.000	0.000	0.000	283	1076	171	160	160	0.000	0.000	27	144	0	0	36	124	0	0	100	1	
2	7	2	01: K-19   LM00002180	lmo0255	8207	5526	100	264	228	134	46	47	8	81	77	0	150	121	75	15	15	3	75	75	0	0	0	0	0	0	0	0	0	0	0	0	0	0	0	0	0	0	0	0	0	0	0	0	0	0	0.000	0.000	0.000	0.000	0.000	0.000	0.000	0.000	0.000	0.000	0.000	0.000	0.000	0.000	283	1076	353	288	288	0.000	0.000	218	135	0	0	182	106	0	0	100	1	
2	8	2	01: K-22   LM00000082	lmo0258	8457	5526	100	3020	2373	1619	45	45	4	97	95	0	1627	1283	899	14	15	2	90	86	0	0	0	0	0	0	0	0	0	0	0	0	0	0	0	0	0	0	0	0	0	0	0	0	0	0	0.000	0.000	0.000	0.000	0.000	0.000	0.000	0.000	0.000	0.000	0.000	0.000	0.000	0.000	283	1076	4588	3597	3597	0.000	0.000	2975	1613	0	0	2328	1269	0	0	100	1	
2	9	2	01: O-01   LM00002195	lmo0333	8707	5526	100	51	54	11	45	45	4	59	45	0	76	59	36	15	15	2	78	72	0	0	0	0	0	0	0	0	0	0	0	0	0	0	0	0	0	0	0	0	0	0	0	0	0	0	0.000	0.000	0.000	0.000	0.000	0.000	0.000	0.000	0.000	0.000	0.000	0.000	0.000	0.000	283	1076	67	53	53	0.000	0.000	6	61	0	0	9	44	0	0	100	1	
2	10	2	01: O-04   LM00000116	lmo0336	8957	5526	100	136	123	57	45	46	5	83	78	0	128	98	59	15	16	15	72	67	0	0	0	0	0	0	0	0	0	0	0	0	0	0	0	0	0	0	0	0	0	0	0	0	0	0	0.000	0.000	0.000	0.000	0.000	0.000	0.000	0.000	0.000	0.000	0.000	0.000	0.000	0.000	283	1076	204	161	161	0.000	0.000	91	113	0	0	78	83	0	0	100	1	
2	11	2	01: O-07   LM00000920	lmo0339	9207	5526	100	327	294	148	45	46	4	98	92	0	119	108	56	15	15	2	90	88	0	0	0	0	0	0	0	0	0	0	0	0	0	0	0	0	0	0	0	0	0	0	0	0	0	0	0.000	0.000	0.000	0.000	0.000	0.000	0.000	0.000	0.000	0.000	0.000	0.000	0.000	0.000	283	1076	386	342	342	0.000	0.000	282	104	0	0	249	93	0	0	100	1	
2	12	2	01: O-10   LM00000118	lmo0342	9457	5526	100	63	65	16	45	46	5	78	69	0	104	82	48	14	14	2	81	81	0	0	0	0	0	0	0	0	0	0	0	0	0	0	0	0	0	0	0	0	0	0	0	0	0	0	0.000	0.000	0.000	0.000	0.000	0.000	0.000	0.000	0.000	0.000	0.000	0.000	0.000	0.000	283	1076	108	88	88	0.000	0.000	18	90	0	0	20	68	0	0	100	1	
2	13	2	01: O-13   LM00000121	lmo0345	9707	5526	100	74	74	22	44	45	5	85	74	0	119	95	55	15	15	2	80	77	0	0	0	0	0	0	0	0	0	0	0	0	0	0	0	0	0	0	0	0	0	0	0	0	0	0	0.000	0.000	0.000	0.000	0.000	0.000	0.000	0.000	0.000	0.000	0.000	0.000	0.000	0.000	283	1076	134	110	110	0.000	0.000	30	104	0	0	30	80	0	0	100	1	
2	14	2	01: O-16   LM00000123	lmo0348	9957	5526	100	65	67	17	45	45	4	83	76	0	107	91	51	14	14	2	86	82	0	0	0	0	0	0	0	0	0	0	0	0	0	0	0	0	0	0	0	0	0	0	0	0	0	0	0.000	0.000	0.000	0.000	0.000	0.000	0.000	0.000	0.000	0.000	0.000	0.000	0.000	0.000	283	1076	113	99	99	0.000	0.000	20	93	0	0	22	77	0	0	100	1	
2	15	2	01: O-19   LM00000923	lmo0351	10207	5526	100	64	62	14	46	46	5	72	67	0	100	81	45	14	14	2	80	77	0	0	0	0	0	0	0	0	0	0	0	0	0	0	0	0	0	0	0	0	0	0	0	0	0	0	0.000	0.000	0.000	0.000	0.000	0.000	0.000	0.000	0.000	0.000	0.000	0.000	0.000	0.000	283	1076	104	83	83	0.000	0.000	18	86	0	0	16	67	0	0	100	1	
2	16	2	01: O-22   LM00000924	lmo0354	10457	5526	100	221	187	91	45	45	4	95	88	0	204	168	103	14	15	2	90	84	0	0	0	0	0	0	0	0	0	0	0	0	0	0	0	0	0	0	0	0	0	0	0	0	0	0	0.000	0.000	0.000	0.000	0.000	0.000	0.000	0.000	0.000	0.000	0.000	0.000	0.000	0.000	283	1076	366	296	296	0.000	0.000	176	190	0	0	142	154	0	0	100	1	
2	17	2	02: C-01   LM00000146	lmo0425	10707	5526	100	58	60	12	45	45	4	77	62	0	102	90	43	15	15	3	94	87	0	0	0	0	0	0	0	0	0	0	0	0	0	0	0	0	0	0	0	0	0	0	0	0	0	0	0.000	0.000	0.000	0.000	0.000	0.000	0.000	0.000	0.000	0.000	0.000	0.000	0.000	0.000	283	1076	100	90	90	0.000	0.000	13	87	0	0	15	75	0	0	100	1	
2	1	3	02: C-04   LM00000148	lmo0428	6707	5776	100	116	131	67	45	45	5	93	88	0	129	123	69	15	17	5	85	81	0	0	0	0	0	0	0	0	0	0	0	0	0	0	0	0	0	0	0	0	0	0	0	0	0	0	0.000	0.000	0.000	0.000	0.000	0.000	0.000	0.000	0.000	0.000	0.000	0.000	0.000	0.000	283	1076	185	194	194	0.000	0.000	71	114	0	0	86	108	0	0	100	1	
2	2	3	02: C-07   LM00000151	lmo0431	6957	5776	100	68	82	51	45	46	5	84	78	0	147	151	106	16	18	6	79	77	0	0	0	0	0	0	0	0	0	0	0	0	0	0	0	0	0	0	0	0	0	0	0	0	0	0	0.000	0.000	0.000	0.000	0.000	0.000	0.000	0.000	0.000	0.000	0.000	0.000	0.000	0.000	283	1076	154	172	172	0.000	0.000	23	131	0	0	37	135	0	0	100	1	
2	3	3	02: C-10   LM00002220	lmo0434	7207	5776	100	616	486	326	45	45	5	86	82	0	371	292	203	15	16	4	78	74	0	0	0	0	0	0	0	0	0	0	0	0	0	0	0	0	0	0	0	0	0	0	0	0	0	0	0.000	0.000	0.000	0.000	0.000	0.000	0.000	0.000	0.000	0.000	0.000	0.000	0.000	0.000	283	1076	927	718	718	0.000	0.000	571	356	0	0	441	277	0	0	100	1	
2	4	3	02: C-13   LM00000956	lmo0437	7457	5776	100	55	58	12	44	45	5	78	56	0	80	62	33	14	15	4	79	75	0	0	0	0	0	0	0	0	0	0	0	0	0	0	0	0	0	0	0	0	0	0	0	0	0	0	0.000	0.000	0.000	0.000	0.000	0.000	0.000	0.000	0.000	0.000	0.000	0.000	0.000	0.000	283	1076	77	62	62	0.000	0.000	11	66	0	0	14	48	0	0	100	1	
2	5	3	02: C-16   LM00002222	lmo0440	7707	5776	100	69	69	21	44	44	5	80	67	0	74	60	34	14	14	2	83	75	0	0	0	0	0	0	0	0	0	0	0	0	0	0	0	0	0	0	0	0	0	0	0	0	0	0	0.000	0.000	0.000	0.000	0.000	0.000	0.000	0.000	0.000	0.000	0.000	0.000	0.000	0.000	283	1076	85	71	71	0.000	0.000	25	60	0	0	25	46	0	0	100	1	
2	6	3	02: C-19   LM00000957	lmo0443	7957	5776	100	1599	1238	725	45	45	5	98	95	0	732	594	362	13	14	3	88	84	0	0	0	0	0	0	0	0	0	0	0	0	0	0	0	0	0	0	0	0	0	0	0	0	0	0	0.000	0.000	0.000	0.000	0.000	0.000	0.000	0.000	0.000	0.000	0.000	0.000	0.000	0.000	283	1076	2273	1774	1774	0.000	0.000	1554	719	0	0	1193	581	0	0	100	1	
2	7	3	02: C-22   LM00002225	lmo0446	8207	5776	100	50	51	7	45	46	5	43	17	0	76	61	29	14	15	5	78	75	0	0	0	0	0	0	0	0	0	0	0	0	0	0	0	0	0	0	0	0	0	0	0	0	0	0	0.000	0.000	0.000	0.000	0.000	0.000	0.000	0.000	0.000	0.000	0.000	0.000	0.000	0.000	283	1076	67	53	53	0.000	0.000	5	62	0	0	6	47	0	0	100	1	
2	8	3	02: G-01   LM00000184	lmo0521	8457	5776	100	582	496	300	45	46	7	95	88	0	401	331	216	15	16	3	95	89	0	0	0	0	0	0	0	0	0	0	0	0	0	0	0	0	0	0	0	0	0	0	0	0	0	0	0.000	0.000	0.000	0.000	0.000	0.000	0.000	0.000	0.000	0.000	0.000	0.000	0.000	0.000	283	1076	923	767	767	0.000	0.000	537	386	0	0	451	316	0	0	100	1	
2	9	3	02: G-04   LM00000978	lmo0524	8707	5776	100	1665	1311	843	45	46	5	95	92	0	471	364	239	15	15	3	87	83	0	0	0	0	0	0	0	0	0	0	0	0	0	0	0	0	0	0	0	0	0	0	0	0	0	0	0.000	0.000	0.000	0.000	0.000	0.000	0.000	0.000	0.000	0.000	0.000	0.000	0.000	0.000	283	1076	2076	1615	1615	0.000	0.000	1620	456	0	0	1266	349	0	0	100	1	
2	10	3	02: G-07   LM00000979	lmo0527	8957	5776	100	203	193	99	45	45	5	90	84	0	107	94	48	15	15	3	88	83	0	0	0	0	0	0	0	0	0	0	0	0	0	0	0	0	0	0	0	0	0	0	0	0	0	0	0.000	0.000	0.000	0.000	0.000	0.000	0.000	0.000	0.000	0.000	0.000	0.000	0.000	0.000	283	1076	250	227	227	0.000	0.000	158	92	0	0	148	79	0	0	100	1	
2	11	3	02: G-10   LM00000980	lmo0530	9207	5776	100	575	456	278	45	45	4	96	91	0	580	466	311	15	15	2	95	89	0	0	0	0	0	0	0	0	0	0	0	0	0	0	0	0	0	0	0	0	0	0	0	0	0	0	0.000	0.000	0.000	0.000	0.000	0.000	0.000	0.000	0.000	0.000	0.000	0.000	0.000	0.000	283	1076	1095	862	862	0.000	0.000	530	565	0	0	411	451	0	0	100	1	
2	12	3	02: G-13   LM00000982	lmo0533	9457	5776	100	53	53	9	44	45	5	70	43	0	71	59	25	14	14	2	94	90	0	0	0	0	0	0	0	0	0	0	0	0	0	0	0	0	0	0	0	0	0	0	0	0	0	0	0.000	0.000	0.000	0.000	0.000	0.000	0.000	0.000	0.000	0.000	0.000	0.000	0.000	0.000	283	1076	66	54	54	0.000	0.000	9	57	0	0	9	45	0	0	100	1	
2	13	3	02: G-16   LM00000985	lmo0536	9707	5776	100	106	100	39	45	45	4	85	81	0	136	116	69	15	15	2	86	82	0	0	0	0	0	0	0	0	0	0	0	0	0	0	0	0	0	0	0	0	0	0	0	0	0	0	0.000	0.000	0.000	0.000	0.000	0.000	0.000	0.000	0.000	0.000	0.000	0.000	0.000	0.000	283	1076	182	156	156	0.000	0.000	61	121	0	0	55	101	0	0	100	1	
2	14	3	02: G-19   LM00000189	lmo0539	9957	5776	100	8547	6689	4380	46	46	5	100	100	0	1828	1409	917	14	14	2	94	92	0	0	0	0	0	0	0	0	0	0	0	0	0	0	0	0	0	0	0	0	0	0	0	0	0	0	0.000	0.000	0.000	0.000	0.000	0.000	0.000	0.000	0.000	0.000	0.000	0.000	0.000	0.000	283	1076	10315	8038	8038	0.000	0.000	8501	1814	0	0	6643	1395	0	0	100	1	
2	15	3	02: G-22   LM00002254	lmo0542	10207	5776	100	56	56	9	44	45	5	81	60	0	102	85	50	14	14	2	82	81	0	0	0	0	0	0	0	0	0	0	0	0	0	0	0	0	0	0	0	0	0	0	0	0	0	0	0.000	0.000	0.000	0.000	0.000	0.000	0.000	0.000	0.000	0.000	0.000	0.000	0.000	0.000	283	1076	100	83	83	0.000	0.000	12	88	0	0	12	71	0	0	100	1	
2	16	3	02: K-01   LM00002277	lmo0617	10457	5776	100	71	71	18	46	46	4	82	78	0	228	206	111	15	18	7	91	85	0	0	0	0	0	0	0	0	0	0	0	0	0	0	0	0	0	0	0	0	0	0	0	0	0	0	0.000	0.000	0.000	0.000	0.000	0.000	0.000	0.000	0.000	0.000	0.000	0.000	0.000	0.000	283	1076	238	216	216	0.000	0.000	25	213	0	0	25	191	0	0	100	1	
2	17	3	02: K-04   LM00002279	lmo0620	10707	5776	100	170	156	61	46	46	5	91	88	0	235	230	120	21	23	8	93	90	0	0	0	0	0	0	0	0	0	0	0	0	0	0	0	0	0	0	0	0	0	0	0	0	0	0	0.000	0.000	0.000	0.000	0.000	0.000	0.000	0.000	0.000	0.000	0.000	0.000	0.000	0.000	283	1076	338	319	319	0.000	0.000	124	214	0	0	110	209	0	0	100	1	
2	1	4	02: K-07   LM00002282	lmo0623	6707	6026	100	145	127	59	46	46	8	76	72	0	84	67	35	14	15	7	75	72	0	0	0	0	0	0	0	0	0	0	0	0	0	0	0	0	0	0	0	0	0	0	0	0	0	0	0.000	0.000	0.000	0.000	0.000	0.000	0.000	0.000	0.000	0.000	0.000	0.000	0.000	0.000	283	1076	169	134	134	0.000	0.000	99	70	0	0	81	53	0	0	100	1	
2	2	4	02: K-10   LM00000206	lmo0626	6957	6026	100	224	190	105	45	45	5	84	76	0	108	87	54	14	15	3	83	76	0	0	0	0	0	0	0	0	0	0	0	0	0	0	0	0	0	0	0	0	0	0	0	0	0	0	0.000	0.000	0.000	0.000	0.000	0.000	0.000	0.000	0.000	0.000	0.000	0.000	0.000	0.000	283	1076	273	218	218	0.000	0.000	179	94	0	0	145	73	0	0	100	1	
2	3	4	02: K-13   LM00001028	lmo0629	7207	6026	100	479	406	217	45	45	4	96	93	0	170	141	78	14	15	2	92	88	0	0	0	0	0	0	0	0	0	0	0	0	0	0	0	0	0	0	0	0	0	0	0	0	0	0	0.000	0.000	0.000	0.000	0.000	0.000	0.000	0.000	0.000	0.000	0.000	0.000	0.000	0.000	283	1076	590	488	488	0.000	0.000	434	156	0	0	361	127	0	0	100	1	
2	4	4	02: K-16   LM00002286	lmo0632	7457	6026	100	51	52	8	45	45	5	58	23	0	66	55	28	14	16	14	72	65	0	0	0	0	0	0	0	0	0	0	0	0	0	0	0	0	0	0	0	0	0	0	0	0	0	0	0.000	0.000	0.000	0.000	0.000	0.000	0.000	0.000	0.000	0.000	0.000	0.000	0.000	0.000	283	1076	58	48	48	0.000	0.000	6	52	0	0	7	41	0	0	100	1	
2	5	4	02: K-19   LM00001029	lmo0635	7707	6026	100	84	105	66	45	45	5	84	77	0	107	100	57	14	14	3	86	82	0	0	0	0	0	0	0	0	0	0	0	0	0	0	0	0	0	0	0	0	0	0	0	0	0	0	0.000	0.000	0.000	0.000	0.000	0.000	0.000	0.000	0.000	0.000	0.000	0.000	0.000	0.000	283	1076	132	146	146	0.000	0.000	39	93	0	0	60	86	0	0	100	1	
2	6	4	02: K-22   LM00002290	lmo0638	7957	6026	100	49	50	6	46	46	5	39	11	0	66	54	24	14	14	2	90	86	0	0	0	0	0	0	0	0	0	0	0	0	0	0	0	0	0	0	0	0	0	0	0	0	0	0	0.000	0.000	0.000	0.000	0.000	0.000	0.000	0.000	0.000	0.000	0.000	0.000	0.000	0.000	283	1076	55	44	44	0.000	0.000	3	52	0	0	4	40	0	0	100	1	
2	7	4	02: O-01   LM00000237	lmo0713	8207	6026	100	483	402	263	44	45	5	95	90	0	430	348	234	14	14	3	92	87	0	0	0	0	0	0	0	0	0	0	0	0	0	0	0	0	0	0	0	0	0	0	0	0	0	0	0.000	0.000	0.000	0.000	0.000	0.000	0.000	0.000	0.000	0.000	0.000	0.000	0.000	0.000	283	1076	855	692	692	0.000	0.000	439	416	0	0	358	334	0	0	100	1	
2	8	4	02: O-04   LM00001067	lmo0716	8457	6026	100	651	526	339	44	45	5	92	84	0	1547	1156	794	15	15	4	86	80	0	0	0	0	0	0	0	0	0	0	0	0	0	0	0	0	0	0	0	0	0	0	0	0	0	0	0.000	0.000	0.000	0.000	0.000	0.000	0.000	0.000	0.000	0.000	0.000	0.000	0.000	0.000	283	1076	2139	1623	1623	0.000	0.000	607	1532	0	0	482	1141	0	0	100	1	
2	9	4	02: O-07   LM00001068	lmo0719	8707	6026	100	389	311	181	45	46	7	87	82	0	220	172	108	15	16	11	79	74	0	0	0	0	0	0	0	0	0	0	0	0	0	0	0	0	0	0	0	0	0	0	0	0	0	0	0.000	0.000	0.000	0.000	0.000	0.000	0.000	0.000	0.000	0.000	0.000	0.000	0.000	0.000	283	1076	549	423	423	0.000	0.000	344	205	0	0	266	157	0	0	100	1	
2	10	4	02: O-10   LM00001071	lmo0722	8957	6026	100	2914	2517	1685	46	47	17	93	89	0	598	495	324	15	16	8	81	77	0	0	0	0	0	0	0	0	0	0	0	0	0	0	0	0	0	0	0	0	0	0	0	0	0	0	0.000	0.000	0.000	0.000	0.000	0.000	0.000	0.000	0.000	0.000	0.000	0.000	0.000	0.000	283	1076	3451	2951	2951	0.000	0.000	2868	583	0	0	2471	480	0	0	100	1	
2	11	4	02: O-13   LM00002301	lmo0725	9207	6026	100	108	99	34	45	46	6	89	79	0	129	105	56	15	16	5	86	83	0	0	0	0	0	0	0	0	0	0	0	0	0	0	0	0	0	0	0	0	0	0	0	0	0	0	0.000	0.000	0.000	0.000	0.000	0.000	0.000	0.000	0.000	0.000	0.000	0.000	0.000	0.000	283	1076	177	144	144	0.000	0.000	63	114	0	0	54	90	0	0	100	1	
2	12	4	02: O-16   LM00001073	lmo0728	9457	6026	100	204	168	98	45	47	19	69	62	0	135	104	69	15	15	3	90	83	0	0	0	0	0	0	0	0	0	0	0	0	0	0	0	0	0	0	0	0	0	0	0	0	0	0	0.000	0.000	0.000	0.000	0.000	0.000	0.000	0.000	0.000	0.000	0.000	0.000	0.000	0.000	283	1076	279	212	212	0.000	0.000	159	120	0	0	123	89	0	0	100	1	
2	13	4	02: O-19   LM00001076	lmo0731	9707	6026	100	139	124	53	45	46	6	88	78	0	661	501	326	15	16	6	90	81	0	0	0	0	0	0	0	0	0	0	0	0	0	0	0	0	0	0	0	0	0	0	0	0	0	0	0.000	0.000	0.000	0.000	0.000	0.000	0.000	0.000	0.000	0.000	0.000	0.000	0.000	0.000	283	1076	740	565	565	0.000	0.000	94	646	0	0	79	486	0	0	100	1	
2	14	4	02: O-22   LM00002303	lmo0734	9957	6026	100	214	194	103	45	47	10	84	80	0	302	263	175	15	16	5	91	84	0	0	0	0	0	0	0	0	0	0	0	0	0	0	0	0	0	0	0	0	0	0	0	0	0	0	0.000	0.000	0.000	0.000	0.000	0.000	0.000	0.000	0.000	0.000	0.000	0.000	0.000	0.000	283	1076	456	397	397	0.000	0.000	169	287	0	0	149	248	0	0	100	1	
2	15	4	03: C-01   LM00002328	lmo0805	10207	6026	100	246	210	102	45	46	5	95	90	0	365	337	226	15	15	4	100	95	0	0	0	0	0	0	0	0	0	0	0	0	0	0	0	0	0	0	0	0	0	0	0	0	0	0	0.000	0.000	0.000	0.000	0.000	0.000	0.000	0.000	0.000	0.000	0.000	0.000	0.000	0.000	283	1076	551	487	487	0.000	0.000	201	350	0	0	165	322	0	0	100	1	
2	16	4	03: C-04   LM00000260	lmo0808	10457	6026	100	365	311	157	45	46	5	100	98	0	455	413	236	18	22	11	96	94	0	0	0	0	0	0	0	0	0	0	0	0	0	0	0	0	0	0	0	0	0	0	0	0	0	0	0.000	0.000	0.000	0.000	0.000	0.000	0.000	0.000	0.000	0.000	0.000	0.000	0.000	0.000	283	1076	757	661	661	0.000	0.000	320	437	0	0	266	395	0	0	100	1	
2	17	4	03: C-07   LM00000262	lmo0811	10707	6026	100	1063	924	418	46	48	11	98	96	0	603	558	261	19	22	10	98	96	0	0	0	0	0	0	0	0	0	0	0	0	0	0	0	0	0	0	0	0	0	0	0	0	0	0	0.000	0.000	0.000	0.000	0.000	0.000	0.000	0.000	0.000	0.000	0.000	0.000	0.000	0.000	283	1076	1601	1417	1417	0.000	0.000	1017	584	0	0	878	539	0	0	100	1	
2	1	5	03: C-10   LM00001111	lmo0814	6707	6276	100	234	204	115	45	46	5	81	78	0	303	244	166	14	15	3	82	77	0	0	0	0	0	0	0	0	0	0	0	0	0	0	0	0	0	0	0	0	0	0	0	0	0	0	0.000	0.000	0.000	0.000	0.000	0.000	0.000	0.000	0.000	0.000	0.000	0.000	0.000	0.000	283	1076	478	389	389	0.000	0.000	189	289	0	0	159	230	0	0	100	1	
2	2	5	03: C-13   LM00001112	lmo0817	6957	6276	100	126	115	39	44	44	4	91	88	0	83	72	33	14	14	2	89	86	0	0	0	0	0	0	0	0	0	0	0	0	0	0	0	0	0	0	0	0	0	0	0	0	0	0	0.000	0.000	0.000	0.000	0.000	0.000	0.000	0.000	0.000	0.000	0.000	0.000	0.000	0.000	283	1076	151	129	129	0.000	0.000	82	69	0	0	71	58	0	0	100	1	
2	3	5	03: C-16   LM00001114	lmo0820	7207	6276	100	303	273	149	45	46	4	90	88	0	236	198	123	14	15	2	86	82	0	0	0	0	0	0	0	0	0	0	0	0	0	0	0	0	0	0	0	0	0	0	0	0	0	0	0.000	0.000	0.000	0.000	0.000	0.000	0.000	0.000	0.000	0.000	0.000	0.000	0.000	0.000	283	1076	480	412	412	0.000	0.000	258	222	0	0	228	184	0	0	100	1	
2	4	5	03: C-19   LM00000266	lmo0823	7457	6276	100	1720	1546	1082	44	44	4	92	88	0	518	404	275	14	14	2	91	83	0	0	0	0	0	0	0	0	0	0	0	0	0	0	0	0	0	0	0	0	0	0	0	0	0	0	0.000	0.000	0.000	0.000	0.000	0.000	0.000	0.000	0.000	0.000	0.000	0.000	0.000	0.000	283	1076	2180	1892	1892	0.000	0.000	1676	504	0	0	1502	390	0	0	100	1	
2	5	5	03: C-22   LM00001118	lmo0826	7707	6276	100	295	239	144	45	45	4	85	82	0	161	132	90	14	14	2	84	78	0	0	0	0	0	0	0	0	0	0	0	0	0	0	0	0	0	0	0	0	0	0	0	0	0	0	0.000	0.000	0.000	0.000	0.000	0.000	0.000	0.000	0.000	0.000	0.000	0.000	0.000	0.000	283	1076	397	312	312	0.000	0.000	250	147	0	0	194	118	0	0	100	1	
2	6	5	03: G-01   LM00001149	lmo0901	7957	6276	100	50	51	7	45	45	4	55	33	0	61	47	27	14	14	3	67	64	0	0	0	0	0	0	0	0	0	0	0	0	0	0	0	0	0	0	0	0	0	0	0	0	0	0	0.000	0.000	0.000	0.000	0.000	0.000	0.000	0.000	0.000	0.000	0.000	0.000	0.000	0.000	283	1076	52	39	39	0.000	0.000	5	47	0	0	6	33	0	0	100	1	
2	7	5	03: G-04   LM00002351	lmo0904	8207	6276	100	564	465	307	44	45	5	92	86	0	120	98	61	14	14	2	86	82	0	0	0	0	0	0	0	0	0	0	0	0	0	0	0	0	0	0	0	0	0	0	0	0	0	0	0.000	0.000	0.000	0.000	0.000	0.000	0.000	0.000	0.000	0.000	0.000	0.000	0.000	0.000	283	1076	626	505	505	0.000	0.000	520	106	0	0	421	84	0	0	100	1	
2	8	5	03: G-07   LM00001153	lmo0907	8457	6276	100	1700	1306	830	45	45	5	95	92	0	495	390	252	14	15	3	89	83	0	0	0	0	0	0	0	0	0	0	0	0	0	0	0	0	0	0	0	0	0	0	0	0	0	0	0.000	0.000	0.000	0.000	0.000	0.000	0.000	0.000	0.000	0.000	0.000	0.000	0.000	0.000	283	1076	2136	1637	1637	0.000	0.000	1655	481	0	0	1261	376	0	0	100	1	
2	9	5	03: G-10   LM00002353	lmo0910	8707	6276	100	139	137	67	45	45	4	87	80	0	318	250	156	14	15	3	86	82	0	0	0	0	0	0	0	0	0	0	0	0	0	0	0	0	0	0	0	0	0	0	0	0	0	0	0.000	0.000	0.000	0.000	0.000	0.000	0.000	0.000	0.000	0.000	0.000	0.000	0.000	0.000	283	1076	398	328	328	0.000	0.000	94	304	0	0	92	236	0	0	100	1	
2	10	5	03: G-13   LM00001155	lmo0913	8957	6276	100	2057	1655	984	46	46	4	95	93	0	818	662	401	15	15	3	90	87	0	0	0	0	0	0	0	0	0	0	0	0	0	0	0	0	0	0	0	0	0	0	0	0	0	0	0.000	0.000	0.000	0.000	0.000	0.000	0.000	0.000	0.000	0.000	0.000	0.000	0.000	0.000	283	1076	2814	2256	2256	0.000	0.000	2011	803	0	0	1609	647	0	0	100	1	
2	11	5	03: G-16   LM00001156	lmo0916	9207	6276	100	57	62	18	45	45	4	69	59	0	362	274	220	14	15	3	80	72	0	0	0	0	0	0	0	0	0	0	0	0	0	0	0	0	0	0	0	0	0	0	0	0	0	0	0.000	0.000	0.000	0.000	0.000	0.000	0.000	0.000	0.000	0.000	0.000	0.000	0.000	0.000	283	1076	360	277	277	0.000	0.000	12	348	0	0	17	260	0	0	100	1	
2	12	5	03: G-19   LM00001159	lmo0919	9457	6276	100	54	56	10	45	46	5	67	45	0	94	75	46	15	15	5	74	71	0	0	0	0	0	0	0	0	0	0	0	0	0	0	0	0	0	0	0	0	0	0	0	0	0	0	0.000	0.000	0.000	0.000	0.000	0.000	0.000	0.000	0.000	0.000	0.000	0.000	0.000	0.000	283	1076	88	71	71	0.000	0.000	9	79	0	0	11	60	0	0	100	1	
2	13	5	03: G-22   LM00000290	lmo0922	9707	6276	100	356	304	167	44	45	5	95	90	0	165	136	79	15	15	3	90	87	0	0	0	0	0	0	0	0	0	0	0	0	0	0	0	0	0	0	0	0	0	0	0	0	0	0	0.000	0.000	0.000	0.000	0.000	0.000	0.000	0.000	0.000	0.000	0.000	0.000	0.000	0.000	283	1076	462	381	381	0.000	0.000	312	150	0	0	260	121	0	0	100	1	
2	14	5	03: K-01   LM00001199	lmo0997	9957	6276	100	49	49	5	45	45	5	48	18	0	69	56	27	14	15	3	82	80	0	0	0	0	0	0	0	0	0	0	0	0	0	0	0	0	0	0	0	0	0	0	0	0	0	0	0.000	0.000	0.000	0.000	0.000	0.000	0.000	0.000	0.000	0.000	0.000	0.000	0.000	0.000	283	1076	59	46	46	0.000	0.000	4	55	0	0	4	42	0	0	100	1	
2	15	5	03: K-04   LM00001201	lmo1000	10207	6276	100	396	341	200	45	46	5	92	89	0	86	78	44	14	15	3	87	81	0	0	0	0	0	0	0	0	0	0	0	0	0	0	0	0	0	0	0	0	0	0	0	0	0	0	0.000	0.000	0.000	0.000	0.000	0.000	0.000	0.000	0.000	0.000	0.000	0.000	0.000	0.000	283	1076	423	360	360	0.000	0.000	351	72	0	0	296	64	0	0	100	1	
2	16	5	03: K-07   LM00000304	lmo1003	10457	6276	100	2168	1600	1050	45	45	4	97	95	0	903	660	437	14	14	2	95	90	0	0	0	0	0	0	0	0	0	0	0	0	0	0	0	0	0	0	0	0	0	0	0	0	0	0	0.000	0.000	0.000	0.000	0.000	0.000	0.000	0.000	0.000	0.000	0.000	0.000	0.000	0.000	283	1076	3012	2201	2201	0.000	0.000	2123	889	0	0	1555	646	0	0	100	1	
2	17	5	03: K-10   LM00002379	lmo1006	10707	6276	100	450	412	188	45	46	6	97	94	0	210	186	80	14	15	3	99	95	0	0	0	0	0	0	0	0	0	0	0	0	0	0	0	0	0	0	0	0	0	0	0	0	0	0	0.000	0.000	0.000	0.000	0.000	0.000	0.000	0.000	0.000	0.000	0.000	0.000	0.000	0.000	283	1076	601	539	539	0.000	0.000	405	196	0	0	367	172	0	0	100	1	
2	1	6	03: K-13   LM00001205	lmo1009	6707	6526	100	343	293	144	45	46	5	88	84	0	111	96	50	14	15	4	88	80	0	0	0	0	0	0	0	0	0	0	0	0	0	0	0	0	0	0	0	0	0	0	0	0	0	0	0.000	0.000	0.000	0.000	0.000	0.000	0.000	0.000	0.000	0.000	0.000	0.000	0.000	0.000	283	1076	395	330	330	0.000	0.000	298	97	0	0	248	82	0	0	100	1	
2	2	6	03: K-16   LM00000306	lmo1012	6957	6526	100	270	227	134	45	45	5	90	80	0	205	171	119	14	14	2	86	81	0	0	0	0	0	0	0	0	0	0	0	0	0	0	0	0	0	0	0	0	0	0	0	0	0	0	0.000	0.000	0.000	0.000	0.000	0.000	0.000	0.000	0.000	0.000	0.000	0.000	0.000	0.000	283	1076	416	339	339	0.000	0.000	225	191	0	0	182	157	0	0	100	1	
2	3	6	03: K-19   LM00000309	lmo1015	7207	6526	100	473	391	209	45	46	4	92	88	0	735	568	355	14	15	4	93	87	0	0	0	0	0	0	0	0	0	0	0	0	0	0	0	0	0	0	0	0	0	0	0	0	0	0	0.000	0.000	0.000	0.000	0.000	0.000	0.000	0.000	0.000	0.000	0.000	0.000	0.000	0.000	283	1076	1149	900	900	0.000	0.000	428	721	0	0	346	554	0	0	100	1	
2	4	6	03: K-22   LM00002381	lmo1018	7457	6526	100	60	60	13	45	45	5	73	61	0	68	56	30	14	14	2	76	74	0	0	0	0	0	0	0	0	0	0	0	0	0	0	0	0	0	0	0	0	0	0	0	0	0	0	0.000	0.000	0.000	0.000	0.000	0.000	0.000	0.000	0.000	0.000	0.000	0.000	0.000	0.000	283	1076	69	57	57	0.000	0.000	15	54	0	0	15	42	0	0	100	1	
2	5	6	03: O-01   LM00000321	lmo1093	7707	6526	100	955	797	429	44	45	6	96	92	0	363	297	163	14	14	5	88	86	0	0	0	0	0	0	0	0	0	0	0	0	0	0	0	0	0	0	0	0	0	0	0	0	0	0	0.000	0.000	0.000	0.000	0.000	0.000	0.000	0.000	0.000	0.000	0.000	0.000	0.000	0.000	283	1076	1260	1036	1036	0.000	0.000	911	349	0	0	753	283	0	0	100	1	
2	6	6	03: O-04   LM00000322	lmo1096	7957	6526	100	792	606	405	45	45	4	89	85	0	262	200	134	14	14	2	81	79	0	0	0	0	0	0	0	0	0	0	0	0	0	0	0	0	0	0	0	0	0	0	0	0	0	0	0.000	0.000	0.000	0.000	0.000	0.000	0.000	0.000	0.000	0.000	0.000	0.000	0.000	0.000	283	1076	995	747	747	0.000	0.000	747	248	0	0	561	186	0	0	100	1	
2	7	6	03: O-07   LM00002426	lmo1099	8207	6526	100	49	50	7	45	46	6	41	19	0	71	57	30	14	15	8	72	69	0	0	0	0	0	0	0	0	0	0	0	0	0	0	0	0	0	0	0	0	0	0	0	0	0	0	0.000	0.000	0.000	0.000	0.000	0.000	0.000	0.000	0.000	0.000	0.000	0.000	0.000	0.000	283	1076	61	48	48	0.000	0.000	4	57	0	0	5	43	0	0	100	1	
2	8	6	03: O-10   LM00002429	lmo1102	8457	6526	100	48	49	6	41	45	4	70	36	0	64	52	23	15	15	2	87	82	0	0	0	0	0	0	0	0	0	0	0	0	0	0	0	0	0	0	0	0	0	0	0	0	0	0	0.000	0.000	0.000	0.000	0.000	0.000	0.000	0.000	0.000	0.000	0.000	0.000	0.000	0.000	283	1076	56	45	45	0.000	0.000	7	49	0	0	8	37	0	0	100	1	
2	9	6	03: O-13   LM00002432	lmo1105	8707	6526	100	51	53	9	44	45	4	70	44	0	75	62	31	14	15	2	89	82	0	0	0	0	0	0	0	0	0	0	0	0	0	0	0	0	0	0	0	0	0	0	0	0	0	0	0.000	0.000	0.000	0.000	0.000	0.000	0.000	0.000	0.000	0.000	0.000	0.000	0.000	0.000	283	1076	68	57	57	0.000	0.000	7	61	0	0	9	48	0	0	100	1	
2	10	6	03: O-16   LM00002435	lmo1108	8957	6526	100	49	50	6	46	46	5	42	16	0	67	54	28	14	15	3	78	74	0	0	0	0	0	0	0	0	0	0	0	0	0	0	0	0	0	0	0	0	0	0	0	0	0	0	0.000	0.000	0.000	0.000	0.000	0.000	0.000	0.000	0.000	0.000	0.000	0.000	0.000	0.000	283	1076	56	44	44	0.000	0.000	3	53	0	0	4	40	0	0	100	1	
2	11	6	03: O-19   LM00002438	lmo1111	9207	6526	100	50	52	10	45	45	4	55	36	0	74	61	27	15	15	2	87	85	0	0	0	0	0	0	0	0	0	0	0	0	0	0	0	0	0	0	0	0	0	0	0	0	0	0	0.000	0.000	0.000	0.000	0.000	0.000	0.000	0.000	0.000	0.000	0.000	0.000	0.000	0.000	283	1076	64	53	53	0.000	0.000	5	59	0	0	7	46	0	0	100	1	
2	12	6	03: O-22   LM00002441	lmo1114	9457	6526	100	49	49	5	45	45	5	42	11	0	69	54	26	14	15	2	83	80	0	0	0	0	0	0	0	0	0	0	0	0	0	0	0	0	0	0	0	0	0	0	0	0	0	0	0.000	0.000	0.000	0.000	0.000	0.000	0.000	0.000	0.000	0.000	0.000	0.000	0.000	0.000	283	1076	59	44	44	0.000	0.000	4	55	0	0	4	40	0	0	100	1	
2	13	6	04: C-01   LM00000346	lmo1185	9707	6526	100	74	74	19	45	45	4	93	85	0	62	56	21	14	15	3	95	88	0	0	0	0	0	0	0	0	0	0	0	0	0	0	0	0	0	0	0	0	0	0	0	0	0	0	0.000	0.000	0.000	0.000	0.000	0.000	0.000	0.000	0.000	0.000	0.000	0.000	0.000	0.000	283	1076	77	71	71	0.000	0.000	29	48	0	0	29	42	0	0	100	1	
2	14	6	04: C-04   LM00002459	lmo1188	9957	6526	100	275	228	120	45	45	5	88	83	0	105	96	53	14	14	2	92	88	0	0	0	0	0	0	0	0	0	0	0	0	0	0	0	0	0	0	0	0	0	0	0	0	0	0	0.000	0.000	0.000	0.000	0.000	0.000	0.000	0.000	0.000	0.000	0.000	0.000	0.000	0.000	283	1076	321	265	265	0.000	0.000	230	91	0	0	183	82	0	0	100	1	
2	15	6	04: C-07   LM00001264	lmo1191	10207	6526	100	53	53	6	45	46	7	58	19	0	113	94	39	14	14	3	93	91	0	0	0	0	0	0	0	0	0	0	0	0	0	0	0	0	0	0	0	0	0	0	0	0	0	0	0.000	0.000	0.000	0.000	0.000	0.000	0.000	0.000	0.000	0.000	0.000	0.000	0.000	0.000	283	1076	107	88	88	0.000	0.000	8	99	0	0	8	80	0	0	100	1	
2	16	6	04: C-10   LM00001266	lmo1194	10457	6526	100	60	64	15	45	46	6	78	61	0	72	64	24	14	15	3	96	91	0	0	0	0	0	0	0	0	0	0	0	0	0	0	0	0	0	0	0	0	0	0	0	0	0	0	0.000	0.000	0.000	0.000	0.000	0.000	0.000	0.000	0.000	0.000	0.000	0.000	0.000	0.000	283	1076	73	69	69	0.000	0.000	15	58	0	0	19	50	0	0	100	1	
2	17	6	04: C-13   LM00002463	lmo1197	10707	6526	100	60	61	12	45	46	5	81	69	0	83	73	27	14	14	2	99	95	0	0	0	0	0	0	0	0	0	0	0	0	0	0	0	0	0	0	0	0	0	0	0	0	0	0	0.000	0.000	0.000	0.000	0.000	0.000	0.000	0.000	0.000	0.000	0.000	0.000	0.000	0.000	283	1076	84	75	75	0.000	0.000	15	69	0	0	16	59	0	0	100	1	
2	1	7	04: C-16   LM00002465	lmo1200	6707	6776	100	63	66	19	44	45	4	83	70	0	99	83	43	14	14	2	87	83	0	0	0	0	0	0	0	0	0	0	0	0	0	0	0	0	0	0	0	0	0	0	0	0	0	0	0.000	0.000	0.000	0.000	0.000	0.000	0.000	0.000	0.000	0.000	0.000	0.000	0.000	0.000	283	1076	104	91	91	0.000	0.000	19	85	0	0	22	69	0	0	100	1	
2	2	7	04: C-19   LM00001269	lmo1203	6957	6776	100	54	55	8	45	45	5	71	48	0	72	56	31	14	14	2	76	71	0	0	0	0	0	0	0	0	0	0	0	0	0	0	0	0	0	0	0	0	0	0	0	0	0	0	0.000	0.000	0.000	0.000	0.000	0.000	0.000	0.000	0.000	0.000	0.000	0.000	0.000	0.000	283	1076	67	52	52	0.000	0.000	9	58	0	0	10	42	0	0	100	1	
2	3	7	04: C-22   LM00001272	lmo1206	7207	6776	100	66	70	20	46	46	5	81	75	0	84	71	34	14	15	3	87	81	0	0	0	0	0	0	0	0	0	0	0	0	0	0	0	0	0	0	0	0	0	0	0	0	0	0	0.000	0.000	0.000	0.000	0.000	0.000	0.000	0.000	0.000	0.000	0.000	0.000	0.000	0.000	283	1076	90	81	81	0.000	0.000	20	70	0	0	24	57	0	0	100	1	
2	4	7	04: G-01   LM00000368	lmo1281	7457	6776	100	352	279	150	45	45	5	90	86	0	140	115	68	14	14	3	84	81	0	0	0	0	0	0	0	0	0	0	0	0	0	0	0	0	0	0	0	0	0	0	0	0	0	0	0.000	0.000	0.000	0.000	0.000	0.000	0.000	0.000	0.000	0.000	0.000	0.000	0.000	0.000	283	1076	433	335	335	0.000	0.000	307	126	0	0	234	101	0	0	100	1	
2	5	7	04: G-04   LM00001314	lmo1284	7707	6776	100	350	298	158	45	45	4	89	84	0	199	157	88	14	14	2	86	81	0	0	0	0	0	0	0	0	0	0	0	0	0	0	0	0	0	0	0	0	0	0	0	0	0	0	0.000	0.000	0.000	0.000	0.000	0.000	0.000	0.000	0.000	0.000	0.000	0.000	0.000	0.000	283	1076	490	396	396	0.000	0.000	305	185	0	0	253	143	0	0	100	1	
2	6	7	04: G-07   LM00001316	lmo1287	7957	6776	100	1543	1155	910	45	45	5	82	77	0	1019	772	642	14	15	3	76	75	0	0	0	0	0	0	0	0	0	0	0	0	0	0	0	0	0	0	0	0	0	0	0	0	0	0	0.000	0.000	0.000	0.000	0.000	0.000	0.000	0.000	0.000	0.000	0.000	0.000	0.000	0.000	283	1076	2503	1868	1868	0.000	0.000	1498	1005	0	0	1110	758	0	0	100	1	
2	7	7	04: G-10   LM00002484	lmo1290	8207	6776	100	54	55	10	45	45	5	71	48	0	71	59	26	14	14	2	88	83	0	0	0	0	0	0	0	0	0	0	0	0	0	0	0	0	0	0	0	0	0	0	0	0	0	0	0.000	0.000	0.000	0.000	0.000	0.000	0.000	0.000	0.000	0.000	0.000	0.000	0.000	0.000	283	1076	66	55	55	0.000	0.000	9	57	0	0	10	45	0	0	100	1	
2	8	7	04: G-13   LM00001318	lmo1293	8457	6776	100	4811	3712	2416	45	45	4	98	95	0	2663	2066	1385	14	15	2	90	87	0	0	0	0	0	0	0	0	0	0	0	0	0	0	0	0	0	0	0	0	0	0	0	0	0	0	0.000	0.000	0.000	0.000	0.000	0.000	0.000	0.000	0.000	0.000	0.000	0.000	0.000	0.000	283	1076	7415	5719	5719	0.000	0.000	4766	2649	0	0	3667	2052	0	0	100	1	
2	9	7	04: G-16   LM00001320	lmo1296	8707	6776	100	234	195	101	45	46	5	88	85	0	157	126	77	14	15	2	85	82	0	0	0	0	0	0	0	0	0	0	0	0	0	0	0	0	0	0	0	0	0	0	0	0	0	0	0.000	0.000	0.000	0.000	0.000	0.000	0.000	0.000	0.000	0.000	0.000	0.000	0.000	0.000	283	1076	332	262	262	0.000	0.000	189	143	0	0	150	112	0	0	100	1	
2	10	7	04: G-19   LM00000372	lmo1299	8957	6776	100	3992	3177	2197	46	46	4	98	95	0	1193	923	651	14	15	4	87	82	0	0	0	0	0	0	0	0	0	0	0	0	0	0	0	0	0	0	0	0	0	0	0	0	0	0	0.000	0.000	0.000	0.000	0.000	0.000	0.000	0.000	0.000	0.000	0.000	0.000	0.000	0.000	283	1076	5125	4040	4040	0.000	0.000	3946	1179	0	0	3131	909	0	0	100	1	
2	11	7	04: G-22   LM00001321	lmo1302	9207	6776	100	910	730	426	46	46	4	94	93	0	913	747	458	15	16	6	89	86	0	0	0	0	0	0	0	0	0	0	0	0	0	0	0	0	0	0	0	0	0	0	0	0	0	0	0.000	0.000	0.000	0.000	0.000	0.000	0.000	0.000	0.000	0.000	0.000	0.000	0.000	0.000	283	1076	1762	1416	1416	0.000	0.000	864	898	0	0	684	732	0	0	100	1	
2	12	7	04: K-01   LM00001361	lmo1377	9457	6776	100	1388	1107	798	45	46	4	93	92	0	314	250	176	14	14	2	85	81	0	0	0	0	0	0	0	0	0	0	0	0	0	0	0	0	0	0	0	0	0	0	0	0	0	0	0.000	0.000	0.000	0.000	0.000	0.000	0.000	0.000	0.000	0.000	0.000	0.000	0.000	0.000	283	1076	1643	1298	1298	0.000	0.000	1343	300	0	0	1062	236	0	0	100	1	
2	13	7	04: K-04   LM00001363	lmo1380	9707	6776	100	1724	1437	815	45	45	5	99	97	0	631	512	286	14	15	3	95	92	0	0	0	0	0	0	0	0	0	0	0	0	0	0	0	0	0	0	0	0	0	0	0	0	0	0	0.000	0.000	0.000	0.000	0.000	0.000	0.000	0.000	0.000	0.000	0.000	0.000	0.000	0.000	283	1076	2296	1890	1890	0.000	0.000	1679	617	0	0	1392	498	0	0	100	1	
2	14	7	04: K-07   LM00001365	lmo1383	9957	6776	100	498	407	240	46	46	5	93	85	0	194	154	96	14	14	2	84	80	0	0	0	0	0	0	0	0	0	0	0	0	0	0	0	0	0	0	0	0	0	0	0	0	0	0	0.000	0.000	0.000	0.000	0.000	0.000	0.000	0.000	0.000	0.000	0.000	0.000	0.000	0.000	283	1076	632	501	501	0.000	0.000	452	180	0	0	361	140	0	0	100	1	
2	15	7	04: K-10   LM00001367	lmo1386	10207	6776	100	132	128	53	46	47	4	92	88	0	123	108	59	14	14	2	91	87	0	0	0	0	0	0	0	0	0	0	0	0	0	0	0	0	0	0	0	0	0	0	0	0	0	0	0.000	0.000	0.000	0.000	0.000	0.000	0.000	0.000	0.000	0.000	0.000	0.000	0.000	0.000	283	1076	195	176	176	0.000	0.000	86	109	0	0	82	94	0	0	100	1	
2	16	7	04: K-13   LM00000391	lmo1389	10457	6776	100	1114	936	582	45	45	5	96	93	0	451	370	229	14	15	3	96	90	0	0	0	0	0	0	0	0	0	0	0	0	0	0	0	0	0	0	0	0	0	0	0	0	0	0	0.000	0.000	0.000	0.000	0.000	0.000	0.000	0.000	0.000	0.000	0.000	0.000	0.000	0.000	283	1076	1506	1247	1247	0.000	0.000	1069	437	0	0	891	356	0	0	100	1	
2	17	7	04: K-16   LM00001368	lmo1392	10707	6776	100	202	177	98	45	45	5	88	81	0	115	94	57	14	15	2	89	82	0	0	0	0	0	0	0	0	0	0	0	0	0	0	0	0	0	0	0	0	0	0	0	0	0	0	0.000	0.000	0.000	0.000	0.000	0.000	0.000	0.000	0.000	0.000	0.000	0.000	0.000	0.000	283	1076	258	212	212	0.000	0.000	157	101	0	0	132	80	0	0	100	1	
2	1	8	04: K-19   LM00001370	lmo1395	6707	7026	100	1270	948	667	45	45	4	86	83	0	369	280	200	14	15	3	83	78	0	0	0	0	0	0	0	0	0	0	0	0	0	0	0	0	0	0	0	0	0	0	0	0	0	0	0.000	0.000	0.000	0.000	0.000	0.000	0.000	0.000	0.000	0.000	0.000	0.000	0.000	0.000	283	1076	1580	1169	1169	0.000	0.000	1225	355	0	0	903	266	0	0	100	1	
2	2	8	04: K-22   LM00001372	lmo1398	6957	7026	100	766	614	395	45	46	4	90	83	0	738	602	427	14	14	3	82	79	0	0	0	0	0	0	0	0	0	0	0	0	0	0	0	0	0	0	0	0	0	0	0	0	0	0	0.000	0.000	0.000	0.000	0.000	0.000	0.000	0.000	0.000	0.000	0.000	0.000	0.000	0.000	283	1076	1445	1157	1157	0.000	0.000	721	724	0	0	569	588	0	0	100	1	
2	3	8	04: O-01   LM00000408	lmo1473	7207	7026	100	5232	4111	2849	46	46	5	94	90	0	5984	4550	3303	14	14	3	90	85	0	0	0	0	0	0	0	0	0	0	0	0	0	0	0	0	0	0	0	0	0	0	0	0	0	0	0.000	0.000	0.000	0.000	0.000	0.000	0.000	0.000	0.000	0.000	0.000	0.000	0.000	0.000	283	1076	11156	8601	8601	0.000	0.000	5186	5970	0	0	4065	4536	0	0	100	1	
2	4	8	04: O-04   LM00001421	lmo1476	7457	7026	100	169	157	74	45	45	4	90	85	0	148	123	68	14	14	2	85	81	0	0	0	0	0	0	0	0	0	0	0	0	0	0	0	0	0	0	0	0	0	0	0	0	0	0	0.000	0.000	0.000	0.000	0.000	0.000	0.000	0.000	0.000	0.000	0.000	0.000	0.000	0.000	283	1076	258	221	221	0.000	0.000	124	134	0	0	112	109	0	0	100	1	
2	5	8	04: O-07   LM00000411	lmo1479	7707	7026	100	593	478	309	45	45	4	90	86	0	249	197	131	14	14	3	92	86	0	0	0	0	0	0	0	0	0	0	0	0	0	0	0	0	0	0	0	0	0	0	0	0	0	0	0.000	0.000	0.000	0.000	0.000	0.000	0.000	0.000	0.000	0.000	0.000	0.000	0.000	0.000	283	1076	783	616	616	0.000	0.000	548	235	0	0	433	183	0	0	100	1	
2	6	8	04: O-10   LM00002525	lmo1482	7957	7026	100	277	235	126	46	46	6	88	83	0	127	107	58	14	15	3	88	85	0	0	0	0	0	0	0	0	0	0	0	0	0	0	0	0	0	0	0	0	0	0	0	0	0	0	0.000	0.000	0.000	0.000	0.000	0.000	0.000	0.000	0.000	0.000	0.000	0.000	0.000	0.000	283	1076	344	282	282	0.000	0.000	231	113	0	0	189	93	0	0	100	1	
2	7	8	04: O-13   LM00001423	lmo1485	8207	7026	100	69	71	19	45	46	5	82	74	0	104	91	48	14	14	3	88	83	0	0	0	0	0	0	0	0	0	0	0	0	0	0	0	0	0	0	0	0	0	0	0	0	0	0	0.000	0.000	0.000	0.000	0.000	0.000	0.000	0.000	0.000	0.000	0.000	0.000	0.000	0.000	283	1076	114	103	103	0.000	0.000	24	90	0	0	26	77	0	0	100	1	
2	8	8	04: O-16   LM00001425	lmo1488	8457	7026	100	963	737	505	45	46	5	94	86	0	761	579	420	14	15	2	84	80	0	0	0	0	0	0	0	0	0	0	0	0	0	0	0	0	0	0	0	0	0	0	0	0	0	0	0.000	0.000	0.000	0.000	0.000	0.000	0.000	0.000	0.000	0.000	0.000	0.000	0.000	0.000	283	1076	1665	1257	1257	0.000	0.000	918	747	0	0	692	565	0	0	100	1	
2	9	8	04: O-19   LM00001426	lmo1491	8707	7026	100	627	512	289	45	45	5	90	87	0	346	284	168	14	15	2	91	88	0	0	0	0	0	0	0	0	0	0	0	0	0	0	0	0	0	0	0	0	0	0	0	0	0	0	0.000	0.000	0.000	0.000	0.000	0.000	0.000	0.000	0.000	0.000	0.000	0.000	0.000	0.000	283	1076	914	737	737	0.000	0.000	582	332	0	0	467	270	0	0	100	1	
2	10	8	04: O-22   LM00002529	lmo1494	8957	7026	100	82	84	28	45	46	5	84	78	0	69	56	27	15	15	2	87	82	0	0	0	0	0	0	0	0	0	0	0	0	0	0	0	0	0	0	0	0	0	0	0	0	0	0	0.000	0.000	0.000	0.000	0.000	0.000	0.000	0.000	0.000	0.000	0.000	0.000	0.000	0.000	283	1076	91	80	80	0.000	0.000	37	54	0	0	39	41	0	0	100	1	
2	11	8	05: C-01   LM00001469	lmo1565	9207	7026	100	574	465	314	45	45	4	89	86	0	203	166	120	14	15	2	87	83	0	0	0	0	0	0	0	0	0	0	0	0	0	0	0	0	0	0	0	0	0	0	0	0	0	0	0.000	0.000	0.000	0.000	0.000	0.000	0.000	0.000	0.000	0.000	0.000	0.000	0.000	0.000	283	1076	718	572	572	0.000	0.000	529	189	0	0	420	152	0	0	100	1	
2	12	8	05: C-04   LM00001472	lmo1568	9457	7026	100	264	228	125	45	45	4	91	86	0	98	84	44	14	14	6	80	78	0	0	0	0	0	0	0	0	0	0	0	0	0	0	0	0	0	0	0	0	0	0	0	0	0	0	0.000	0.000	0.000	0.000	0.000	0.000	0.000	0.000	0.000	0.000	0.000	0.000	0.000	0.000	283	1076	303	253	253	0.000	0.000	219	84	0	0	183	70	0	0	100	1	
2	13	8	05: C-07   LM00000435	lmo1571	9707	7026	100	2568	2012	1390	45	45	4	94	94	0	903	675	470	14	14	2	89	84	0	0	0	0	0	0	0	0	0	0	0	0	0	0	0	0	0	0	0	0	0	0	0	0	0	0	0.000	0.000	0.000	0.000	0.000	0.000	0.000	0.000	0.000	0.000	0.000	0.000	0.000	0.000	283	1076	3412	2628	2628	0.000	0.000	2523	889	0	0	1967	661	0	0	100	1	
2	14	8	05: C-10   LM00000436	lmo1574	9957	7026	100	132	128	54	46	47	5	87	83	0	109	96	49	14	15	3	93	86	0	0	0	0	0	0	0	0	0	0	0	0	0	0	0	0	0	0	0	0	0	0	0	0	0	0	0.000	0.000	0.000	0.000	0.000	0.000	0.000	0.000	0.000	0.000	0.000	0.000	0.000	0.000	283	1076	181	164	164	0.000	0.000	86	95	0	0	82	82	0	0	100	1	
2	15	8	05: C-13   LM00000437	lmo1577	10207	7026	100	571	445	271	45	46	5	91	88	0	210	175	114	14	14	2	86	81	0	0	0	0	0	0	0	0	0	0	0	0	0	0	0	0	0	0	0	0	0	0	0	0	0	0	0.000	0.000	0.000	0.000	0.000	0.000	0.000	0.000	0.000	0.000	0.000	0.000	0.000	0.000	283	1076	722	561	561	0.000	0.000	526	196	0	0	400	161	0	0	100	1	
2	16	8	05: C-16   LM00001480	lmo1580	10457	7026	100	956	755	417	45	46	5	93	89	0	359	293	153	14	15	6	92	88	0	0	0	0	0	0	0	0	0	0	0	0	0	0	0	0	0	0	0	0	0	0	0	0	0	0	0.000	0.000	0.000	0.000	0.000	0.000	0.000	0.000	0.000	0.000	0.000	0.000	0.000	0.000	283	1076	1256	989	989	0.000	0.000	911	345	0	0	710	279	0	0	100	1	
2	17	8	05: C-19   LM00000440	lmo1583	10707	7026	100	2293	1721	1207	45	46	5	96	92	0	949	698	499	14	15	4	82	79	0	0	0	0	0	0	0	0	0	0	0	0	0	0	0	0	0	0	0	0	0	0	0	0	0	0	0.000	0.000	0.000	0.000	0.000	0.000	0.000	0.000	0.000	0.000	0.000	0.000	0.000	0.000	283	1076	3183	2360	2360	0.000	0.000	2248	935	0	0	1676	684	0	0	100	1	
2	1	9	05: C-22   LM00000442	lmo1586	6707	7276	100	1296	990	840	45	46	6	77	72	0	520	379	328	14	15	3	69	65	0	0	0	0	0	0	0	0	0	0	0	0	0	0	0	0	0	0	0	0	0	0	0	0	0	0	0.000	0.000	0.000	0.000	0.000	0.000	0.000	0.000	0.000	0.000	0.000	0.000	0.000	0.000	283	1076	1757	1310	1310	0.000	0.000	1251	506	0	0	945	365	0	0	100	1	
2	2	9	05: G-01   LM00001523	lmo1661	6957	7276	100	76	81	31	44	45	4	88	77	0	75	60	35	14	14	2	77	72	0	0	0	0	0	0	0	0	0	0	0	0	0	0	0	0	0	0	0	0	0	0	0	0	0	0	0.000	0.000	0.000	0.000	0.000	0.000	0.000	0.000	0.000	0.000	0.000	0.000	0.000	0.000	283	1076	93	83	83	0.000	0.000	32	61	0	0	37	46	0	0	100	1	
2	3	9	05: G-04   LM00001525	lmo1664	7207	7276	100	148	132	60	45	46	5	92	82	0	97	81	48	14	15	2	84	78	0	0	0	0	0	0	0	0	0	0	0	0	0	0	0	0	0	0	0	0	0	0	0	0	0	0	0.000	0.000	0.000	0.000	0.000	0.000	0.000	0.000	0.000	0.000	0.000	0.000	0.000	0.000	283	1076	186	154	154	0.000	0.000	103	83	0	0	87	67	0	0	100	1	
2	4	9	05: G-07   LM00001527	lmo1667	7457	7276	100	202	177	89	44	45	5	87	81	0	89	77	42	14	14	2	82	76	0	0	0	0	0	0	0	0	0	0	0	0	0	0	0	0	0	0	0	0	0	0	0	0	0	0	0.000	0.000	0.000	0.000	0.000	0.000	0.000	0.000	0.000	0.000	0.000	0.000	0.000	0.000	283	1076	233	196	196	0.000	0.000	158	75	0	0	133	63	0	0	100	1	
2	5	9	05: G-10   LM00002563	lmo1670	7707	7276	100	115	101	41	45	45	5	81	73	0	79	61	33	14	14	2	86	79	0	0	0	0	0	0	0	0	0	0	0	0	0	0	0	0	0	0	0	0	0	0	0	0	0	0	0.000	0.000	0.000	0.000	0.000	0.000	0.000	0.000	0.000	0.000	0.000	0.000	0.000	0.000	283	1076	135	103	103	0.000	0.000	70	65	0	0	56	47	0	0	100	1	
2	6	9	05: G-13   LM00000456	lmo1673	7957	7276	100	2229	1741	1081	46	46	5	96	90	0	1561	1272	801	14	14	3	88	86	0	0	0	0	0	0	0	0	0	0	0	0	0	0	0	0	0	0	0	0	0	0	0	0	0	0	0.000	0.000	0.000	0.000	0.000	0.000	0.000	0.000	0.000	0.000	0.000	0.000	0.000	0.000	283	1076	3730	2953	2953	0.000	0.000	2183	1547	0	0	1695	1258	0	0	100	1	
2	7	9	05: G-16   LM00000457	lmo1676	8207	7276	100	744	596	328	45	46	6	92	87	0	361	299	173	14	14	3	92	86	0	0	0	0	0	0	0	0	0	0	0	0	0	0	0	0	0	0	0	0	0	0	0	0	0	0	0.000	0.000	0.000	0.000	0.000	0.000	0.000	0.000	0.000	0.000	0.000	0.000	0.000	0.000	283	1076	1046	836	836	0.000	0.000	699	347	0	0	551	285	0	0	100	1	
2	8	9	05: G-19   LM00001534	lmo1679	8457	7276	100	88	92	37	45	45	4	83	78	0	127	109	67	14	15	2	86	81	0	0	0	0	0	0	0	0	0	0	0	0	0	0	0	0	0	0	0	0	0	0	0	0	0	0	0.000	0.000	0.000	0.000	0.000	0.000	0.000	0.000	0.000	0.000	0.000	0.000	0.000	0.000	283	1076	156	142	142	0.000	0.000	43	113	0	0	47	95	0	0	100	1	
2	9	9	05: G-22   LM00001537	lmo1682	8707	7276	100	86	89	34	45	45	4	80	76	0	174	134	84	14	14	2	88	80	0	0	0	0	0	0	0	0	0	0	0	0	0	0	0	0	0	0	0	0	0	0	0	0	0	0	0.000	0.000	0.000	0.000	0.000	0.000	0.000	0.000	0.000	0.000	0.000	0.000	0.000	0.000	283	1076	201	164	164	0.000	0.000	41	160	0	0	44	120	0	0	100	1	
2	10	9	05: K-01   LM00001581	lmo1757	8957	7276	100	1183	981	604	45	45	4	96	93	0	1000	839	560	14	14	2	90	88	0	0	0	0	0	0	0	0	0	0	0	0	0	0	0	0	0	0	0	0	0	0	0	0	0	0	0.000	0.000	0.000	0.000	0.000	0.000	0.000	0.000	0.000	0.000	0.000	0.000	0.000	0.000	283	1076	2124	1761	1761	0.000	0.000	1138	986	0	0	936	825	0	0	100	1	
2	11	9	05: K-04   LM00001583	lmo1760	9207	7276	100	163	144	69	45	46	5	91	85	0	93	79	41	14	14	2	94	90	0	0	0	0	0	0	0	0	0	0	0	0	0	0	0	0	0	0	0	0	0	0	0	0	0	0	0.000	0.000	0.000	0.000	0.000	0.000	0.000	0.000	0.000	0.000	0.000	0.000	0.000	0.000	283	1076	197	164	164	0.000	0.000	118	79	0	0	99	65	0	0	100	1	
2	12	9	05: K-07   LM00001586	lmo1763	9457	7276	100	260	214	108	45	45	5	87	83	0	101	84	43	14	15	4	85	81	0	0	0	0	0	0	0	0	0	0	0	0	0	0	0	0	0	0	0	0	0	0	0	0	0	0	0.000	0.000	0.000	0.000	0.000	0.000	0.000	0.000	0.000	0.000	0.000	0.000	0.000	0.000	283	1076	302	239	239	0.000	0.000	215	87	0	0	169	70	0	0	100	1	
2	13	9	05: K-10   LM00002577	lmo1766	9707	7276	100	330	279	166	45	45	5	88	81	0	211	175	114	14	15	3	86	79	0	0	0	0	0	0	0	0	0	0	0	0	0	0	0	0	0	0	0	0	0	0	0	0	0	0	0.000	0.000	0.000	0.000	0.000	0.000	0.000	0.000	0.000	0.000	0.000	0.000	0.000	0.000	283	1076	482	395	395	0.000	0.000	285	197	0	0	234	161	0	0	100	1	
2	14	9	05: K-13   LM00000479	lmo1769	9957	7276	100	400	356	196	45	45	5	95	89	0	130	112	61	14	14	2	89	84	0	0	0	0	0	0	0	0	0	0	0	0	0	0	0	0	0	0	0	0	0	0	0	0	0	0	0.000	0.000	0.000	0.000	0.000	0.000	0.000	0.000	0.000	0.000	0.000	0.000	0.000	0.000	283	1076	471	409	409	0.000	0.000	355	116	0	0	311	98	0	0	100	1	
2	15	9	05: K-16   LM00001591	lmo1772	10207	7276	100	298	250	144	46	48	9	86	78	0	91	78	42	14	15	21	75	67	0	0	0	0	0	0	0	0	0	0	0	0	0	0	0	0	0	0	0	0	0	0	0	0	0	0	0.000	0.000	0.000	0.000	0.000	0.000	0.000	0.000	0.000	0.000	0.000	0.000	0.000	0.000	283	1076	329	268	268	0.000	0.000	252	77	0	0	204	64	0	0	100	1	
2	16	9	05: K-19   LM00000482	lmo1775	10457	7276	100	247	220	102	45	46	4	96	92	0	86	76	32	14	14	2	97	93	0	0	0	0	0	0	0	0	0	0	0	0	0	0	0	0	0	0	0	0	0	0	0	0	0	0	0.000	0.000	0.000	0.000	0.000	0.000	0.000	0.000	0.000	0.000	0.000	0.000	0.000	0.000	283	1076	274	237	237	0.000	0.000	202	72	0	0	175	62	0	0	100	1	
2	17	9	05: K-22   LM00001594	lmo1778	10707	7276	100	224	195	96	44	45	5	98	91	0	100	84	43	15	15	3	89	87	0	0	0	0	0	0	0	0	0	0	0	0	0	0	0	0	0	0	0	0	0	0	0	0	0	0	0.000	0.000	0.000	0.000	0.000	0.000	0.000	0.000	0.000	0.000	0.000	0.000	0.000	0.000	283	1076	265	220	220	0.000	0.000	180	85	0	0	151	69	0	0	100	1	
2	1	10	05: O-01   LM00001639	lmo1853	6707	7526	100	190	168	97	45	46	4	84	74	0	309	227	164	14	14	2	83	78	0	0	0	0	0	0	0	0	0	0	0	0	0	0	0	0	0	0	0	0	0	0	0	0	0	0	0.000	0.000	0.000	0.000	0.000	0.000	0.000	0.000	0.000	0.000	0.000	0.000	0.000	0.000	283	1076	440	336	336	0.000	0.000	145	295	0	0	123	213	0	0	100	1	
2	2	10	05: O-04   LM00001641	lmo1856	6957	7526	100	2060	1620	1040	44	45	5	94	91	0	466	384	242	14	14	2	87	82	0	0	0	0	0	0	0	0	0	0	0	0	0	0	0	0	0	0	0	0	0	0	0	0	0	0	0.000	0.000	0.000	0.000	0.000	0.000	0.000	0.000	0.000	0.000	0.000	0.000	0.000	0.000	283	1076	2468	1946	1946	0.000	0.000	2016	452	0	0	1576	370	0	0	100	1	
2	3	10	05: O-07   LM00001644	lmo1859	7207	7526	100	2654	2022	1407	45	45	4	95	92	0	1196	931	698	14	15	2	85	80	0	0	0	0	0	0	0	0	0	0	0	0	0	0	0	0	0	0	0	0	0	0	0	0	0	0	0.000	0.000	0.000	0.000	0.000	0.000	0.000	0.000	0.000	0.000	0.000	0.000	0.000	0.000	283	1076	3791	2894	2894	0.000	0.000	2609	1182	0	0	1977	917	0	0	100	1	
2	4	10	05: O-10   LM00001647	lmo1862	7457	7526	100	727	650	344	46	48	7	92	89	0	702	577	315	14	14	3	94	90	0	0	0	0	0	0	0	0	0	0	0	0	0	0	0	0	0	0	0	0	0	0	0	0	0	0	0.000	0.000	0.000	0.000	0.000	0.000	0.000	0.000	0.000	0.000	0.000	0.000	0.000	0.000	283	1076	1369	1167	1167	0.000	0.000	681	688	0	0	604	563	0	0	100	1	
2	5	10	05: O-13   LM00001650	lmo1865	7707	7526	100	149	144	48	46	47	7	92	89	0	149	138	57	14	14	2	96	92	0	0	0	0	0	0	0	0	0	0	0	0	0	0	0	0	0	0	0	0	0	0	0	0	0	0	0.000	0.000	0.000	0.000	0.000	0.000	0.000	0.000	0.000	0.000	0.000	0.000	0.000	0.000	283	1076	238	222	222	0.000	0.000	103	135	0	0	98	124	0	0	100	1	
2	6	10	05: O-16   LM00001653	lmo1868	7957	7526	100	426	343	210	45	45	4	89	87	0	114	97	59	14	14	2	82	78	0	0	0	0	0	0	0	0	0	0	0	0	0	0	0	0	0	0	0	0	0	0	0	0	0	0	0.000	0.000	0.000	0.000	0.000	0.000	0.000	0.000	0.000	0.000	0.000	0.000	0.000	0.000	283	1076	481	381	381	0.000	0.000	381	100	0	0	298	83	0	0	100	1	
2	7	10	05: O-19   LM00000502	lmo1871	8207	7526	100	202	182	87	44	45	4	92	86	0	95	85	46	14	14	2	90	86	0	0	0	0	0	0	0	0	0	0	0	0	0	0	0	0	0	0	0	0	0	0	0	0	0	0	0.000	0.000	0.000	0.000	0.000	0.000	0.000	0.000	0.000	0.000	0.000	0.000	0.000	0.000	283	1076	239	209	209	0.000	0.000	158	81	0	0	138	71	0	0	100	1	
2	8	10	05: O-22   LM00000503	lmo1874	8457	7526	100	1000	851	542	45	45	4	92	87	0	829	668	440	15	15	2	94	91	0	0	0	0	0	0	0	0	0	0	0	0	0	0	0	0	0	0	0	0	0	0	0	0	0	0	0.000	0.000	0.000	0.000	0.000	0.000	0.000	0.000	0.000	0.000	0.000	0.000	0.000	0.000	283	1076	1769	1459	1459	0.000	0.000	955	814	0	0	806	653	0	0	100	1	
2	9	10	06: C-01   LM00001693	lmo1945	8707	7526	100	528	427	291	45	45	5	88	81	0	107	89	58	14	14	3	75	73	0	0	0	0	0	0	0	0	0	0	0	0	0	0	0	0	0	0	0	0	0	0	0	0	0	0	0.000	0.000	0.000	0.000	0.000	0.000	0.000	0.000	0.000	0.000	0.000	0.000	0.000	0.000	283	1076	576	457	457	0.000	0.000	483	93	0	0	382	75	0	0	100	1	
2	10	10	06: C-04   LM00000522	lmo1948	8957	7526	100	121	113	51	46	45	4	86	80	0	67	61	31	14	15	3	89	82	0	0	0	0	0	0	0	0	0	0	0	0	0	0	0	0	0	0	0	0	0	0	0	0	0	0	0.000	0.000	0.000	0.000	0.000	0.000	0.000	0.000	0.000	0.000	0.000	0.000	0.000	0.000	283	1076	128	114	114	0.000	0.000	75	53	0	0	67	47	0	0	100	1	
2	11	10	06: C-07   LM00000523	lmo1951	9207	7526	100	704	544	388	45	46	5	87	82	0	287	215	158	14	15	3	84	75	0	0	0	0	0	0	0	0	0	0	0	0	0	0	0	0	0	0	0	0	0	0	0	0	0	0	0.000	0.000	0.000	0.000	0.000	0.000	0.000	0.000	0.000	0.000	0.000	0.000	0.000	0.000	283	1076	932	700	700	0.000	0.000	659	273	0	0	499	201	0	0	100	1	
2	12	10	06: C-10   LM00001699	lmo1954	9457	7526	100	878	762	398	45	46	5	94	91	0	710	608	320	14	15	4	93	90	0	0	0	0	0	0	0	0	0	0	0	0	0	0	0	0	0	0	0	0	0	0	0	0	0	0	0.000	0.000	0.000	0.000	0.000	0.000	0.000	0.000	0.000	0.000	0.000	0.000	0.000	0.000	283	1076	1529	1311	1311	0.000	0.000	833	696	0	0	717	594	0	0	100	1	
2	13	10	06: C-13   LM00001701	lmo1957	9707	7526	100	81	83	31	45	45	4	81	71	0	73	62	35	14	14	2	82	77	0	0	0	0	0	0	0	0	0	0	0	0	0	0	0	0	0	0	0	0	0	0	0	0	0	0	0.000	0.000	0.000	0.000	0.000	0.000	0.000	0.000	0.000	0.000	0.000	0.000	0.000	0.000	283	1076	95	86	86	0.000	0.000	36	59	0	0	38	48	0	0	100	1	
2	14	10	06: C-16   LM00001704	lmo1960	9957	7526	100	93	91	27	45	45	5	91	84	0	65	58	24	14	15	2	95	90	0	0	0	0	0	0	0	0	0	0	0	0	0	0	0	0	0	0	0	0	0	0	0	0	0	0	0.000	0.000	0.000	0.000	0.000	0.000	0.000	0.000	0.000	0.000	0.000	0.000	0.000	0.000	283	1076	99	90	90	0.000	0.000	48	51	0	0	46	44	0	0	100	1	
2	15	10	06: C-19   LM00000525	lmo1963	10207	7526	100	573	544	377	46	46	6	89	83	0	234	187	130	14	14	2	85	82	0	0	0	0	0	0	0	0	0	0	0	0	0	0	0	0	0	0	0	0	0	0	0	0	0	0	0.000	0.000	0.000	0.000	0.000	0.000	0.000	0.000	0.000	0.000	0.000	0.000	0.000	0.000	283	1076	747	671	671	0.000	0.000	527	220	0	0	498	173	0	0	100	1	
2	16	10	06: C-22   LM00000526	lmo1966	10457	7526	100	841	694	545	45	45	5	88	78	0	799	582	477	14	15	3	83	77	0	0	0	0	0	0	0	0	0	0	0	0	0	0	0	0	0	0	0	0	0	0	0	0	0	0	0.000	0.000	0.000	0.000	0.000	0.000	0.000	0.000	0.000	0.000	0.000	0.000	0.000	0.000	283	1076	1581	1217	1217	0.000	0.000	796	785	0	0	649	568	0	0	100	1	
2	17	10	06: G-01   LM00000547	lmo2041	10707	7526	100	1180	968	612	44	45	4	96	92	0	273	217	146	14	15	2	92	88	0	0	0	0	0	0	0	0	0	0	0	0	0	0	0	0	0	0	0	0	0	0	0	0	0	0	0.000	0.000	0.000	0.000	0.000	0.000	0.000	0.000	0.000	0.000	0.000	0.000	0.000	0.000	283	1076	1395	1127	1127	0.000	0.000	1136	259	0	0	924	203	0	0	100	1	
2	1	11	06: G-04   LM00001747	lmo2044	6707	7776	100	76	76	26	45	46	5	75	68	0	66	55	27	14	14	2	82	78	0	0	0	0	0	0	0	0	0	0	0	0	0	0	0	0	0	0	0	0	0	0	0	0	0	0	0.000	0.000	0.000	0.000	0.000	0.000	0.000	0.000	0.000	0.000	0.000	0.000	0.000	0.000	283	1076	83	72	72	0.000	0.000	31	52	0	0	31	41	0	0	100	1	
2	2	11	06: G-07   LM00002824	lmo2047	6957	7776	100	2336	1718	1286	43	45	4	93	88	0	1491	1062	818	14	14	2	83	78	0	0	0	0	0	0	0	0	0	0	0	0	0	0	0	0	0	0	0	0	0	0	0	0	0	0	0.000	0.000	0.000	0.000	0.000	0.000	0.000	0.000	0.000	0.000	0.000	0.000	0.000	0.000	283	1076	3770	2723	2723	0.000	0.000	2293	1477	0	0	1675	1048	0	0	100	1	
2	3	11	06: G-10   LM00001748	lmo2050	7207	7776	100	321	279	148	45	45	4	87	82	0	119	101	52	14	14	2	92	86	0	0	0	0	0	0	0	0	0	0	0	0	0	0	0	0	0	0	0	0	0	0	0	0	0	0	0.000	0.000	0.000	0.000	0.000	0.000	0.000	0.000	0.000	0.000	0.000	0.000	0.000	0.000	283	1076	381	321	321	0.000	0.000	276	105	0	0	234	87	0	0	100	1	
2	4	11	06: G-13   LM00001751	lmo2053	7457	7776	100	177	151	69	44	45	4	89	83	0	93	79	42	14	14	2	85	81	0	0	0	0	0	0	0	0	0	0	0	0	0	0	0	0	0	0	0	0	0	0	0	0	0	0	0.000	0.000	0.000	0.000	0.000	0.000	0.000	0.000	0.000	0.000	0.000	0.000	0.000	0.000	283	1076	212	172	172	0.000	0.000	133	79	0	0	107	65	0	0	100	1	
2	5	11	06: G-16   LM00001753	lmo2056	7707	7776	100	184	175	83	45	46	18	80	78	0	152	131	69	14	15	3	87	83	0	0	0	0	0	0	0	0	0	0	0	0	0	0	0	0	0	0	0	0	0	0	0	0	0	0	0.000	0.000	0.000	0.000	0.000	0.000	0.000	0.000	0.000	0.000	0.000	0.000	0.000	0.000	283	1076	277	247	247	0.000	0.000	139	138	0	0	130	117	0	0	100	1	
2	6	11	06: G-19   LM00001756	lmo2059	7957	7776	100	139	123	60	45	45	4	81	75	0	84	72	46	14	14	2	80	73	0	0	0	0	0	0	0	0	0	0	0	0	0	0	0	0	0	0	0	0	0	0	0	0	0	0	0.000	0.000	0.000	0.000	0.000	0.000	0.000	0.000	0.000	0.000	0.000	0.000	0.000	0.000	283	1076	164	136	136	0.000	0.000	94	70	0	0	78	58	0	0	100	1	
2	7	11	06: G-22   LM00000551	lmo2062	8207	7776	100	187	179	101	45	45	5	84	80	0	86	73	40	14	14	3	83	78	0	0	0	0	0	0	0	0	0	0	0	0	0	0	0	0	0	0	0	0	0	0	0	0	0	0	0.000	0.000	0.000	0.000	0.000	0.000	0.000	0.000	0.000	0.000	0.000	0.000	0.000	0.000	283	1076	214	193	193	0.000	0.000	142	72	0	0	134	59	0	0	100	1	
2	8	11	06: K-01   LM00001801	lmo2137	8457	7776	100	168	140	81	45	45	5	77	74	0	77	65	41	14	15	2	80	74	0	0	0	0	0	0	0	0	0	0	0	0	0	0	0	0	0	0	0	0	0	0	0	0	0	0	0.000	0.000	0.000	0.000	0.000	0.000	0.000	0.000	0.000	0.000	0.000	0.000	0.000	0.000	283	1076	186	146	146	0.000	0.000	123	63	0	0	95	51	0	0	100	1	
2	9	11	06: K-04   LM00001804	lmo2140	8707	7776	100	783	648	353	45	45	4	97	94	0	552	454	256	14	15	5	92	87	0	0	0	0	0	0	0	0	0	0	0	0	0	0	0	0	0	0	0	0	0	0	0	0	0	0	0.000	0.000	0.000	0.000	0.000	0.000	0.000	0.000	0.000	0.000	0.000	0.000	0.000	0.000	283	1076	1276	1043	1043	0.000	0.000	738	538	0	0	603	440	0	0	100	1	
2	10	11	06: K-07   LM00002639	lmo2143	8957	7776	100	62	65	17	45	46	14	53	32	0	85	68	41	15	16	14	67	64	0	0	0	0	0	0	0	0	0	0	0	0	0	0	0	0	0	0	0	0	0	0	0	0	0	0	0.000	0.000	0.000	0.000	0.000	0.000	0.000	0.000	0.000	0.000	0.000	0.000	0.000	0.000	283	1076	87	73	73	0.000	0.000	17	70	0	0	20	53	0	0	100	1	
2	11	11	06: K-10   LM00000571	lmo2146	9207	7776	100	78	80	24	45	46	4	86	80	0	76	65	31	14	15	3	87	81	0	0	0	0	0	0	0	0	0	0	0	0	0	0	0	0	0	0	0	0	0	0	0	0	0	0	0.000	0.000	0.000	0.000	0.000	0.000	0.000	0.000	0.000	0.000	0.000	0.000	0.000	0.000	283	1076	95	86	86	0.000	0.000	33	62	0	0	35	51	0	0	100	1	
2	12	11	06: K-13   LM00000574	lmo2149	9457	7776	100	114	114	57	44	45	4	84	75	0	180	140	100	14	14	2	76	75	0	0	0	0	0	0	0	0	0	0	0	0	0	0	0	0	0	0	0	0	0	0	0	0	0	0	0.000	0.000	0.000	0.000	0.000	0.000	0.000	0.000	0.000	0.000	0.000	0.000	0.000	0.000	283	1076	236	196	196	0.000	0.000	70	166	0	0	70	126	0	0	100	1	
2	13	11	06: K-16   LM00000576	lmo2152	9707	7776	100	1943	1544	964	45	45	4	98	95	0	2003	1617	1035	15	15	2	94	92	0	0	0	0	0	0	0	0	0	0	0	0	0	0	0	0	0	0	0	0	0	0	0	0	0	0	0.000	0.000	0.000	0.000	0.000	0.000	0.000	0.000	0.000	0.000	0.000	0.000	0.000	0.000	283	1076	3886	3101	3101	0.000	0.000	1898	1988	0	0	1499	1602	0	0	100	1	
2	14	11	06: K-19   LM00000579	lmo2155	9957	7776	100	1502	1214	823	46	46	5	94	93	0	1807	1382	972	14	14	2	94	89	0	0	0	0	0	0	0	0	0	0	0	0	0	0	0	0	0	0	0	0	0	0	0	0	0	0	0.000	0.000	0.000	0.000	0.000	0.000	0.000	0.000	0.000	0.000	0.000	0.000	0.000	0.000	283	1076	3249	2536	2536	0.000	0.000	1456	1793	0	0	1168	1368	0	0	100	1	
2	15	11	06: K-22   LM00001806	lmo2158	10207	7776	100	1502	1212	687	46	46	4	95	92	0	837	686	380	14	14	3	96	92	0	0	0	0	0	0	0	0	0	0	0	0	0	0	0	0	0	0	0	0	0	0	0	0	0	0	0.000	0.000	0.000	0.000	0.000	0.000	0.000	0.000	0.000	0.000	0.000	0.000	0.000	0.000	283	1076	2279	1838	1838	0.000	0.000	1456	823	0	0	1166	672	0	0	100	1	
2	16	11	06: O-01   LM00002656	lmo2233	10457	7776	100	109	112	45	45	46	5	95	84	0	83	72	36	15	15	2	89	85	0	0	0	0	0	0	0	0	0	0	0	0	0	0	0	0	0	0	0	0	0	0	0	0	0	0	0.000	0.000	0.000	0.000	0.000	0.000	0.000	0.000	0.000	0.000	0.000	0.000	0.000	0.000	283	1076	132	124	124	0.000	0.000	64	68	0	0	67	57	0	0	100	1	
2	17	11	06: O-04   LM00001847	lmo2236	10707	7776	100	56	57	10	45	46	5	75	57	0	76	61	29	15	15	3	86	81	0	0	0	0	0	0	0	0	0	0	0	0	0	0	0	0	0	0	0	0	0	0	0	0	0	0	0.000	0.000	0.000	0.000	0.000	0.000	0.000	0.000	0.000	0.000	0.000	0.000	0.000	0.000	283	1076	72	58	58	0.000	0.000	11	61	0	0	12	46	0	0	100	1	
2	1	12	06: O-07   LM00002657	lmo2239	6707	8026	100	188	157	84	45	45	4	80	76	0	113	95	62	14	15	2	79	75	0	0	0	0	0	0	0	0	0	0	0	0	0	0	0	0	0	0	0	0	0	0	0	0	0	0	0.000	0.000	0.000	0.000	0.000	0.000	0.000	0.000	0.000	0.000	0.000	0.000	0.000	0.000	283	1076	242	193	193	0.000	0.000	143	99	0	0	112	81	0	0	100	1	
2	2	12	06: O-10   LM00002660	lmo2242	6957	8026	100	93	95	39	44	45	4	80	76	0	98	82	47	14	14	2	83	78	0	0	0	0	0	0	0	0	0	0	0	0	0	0	0	0	0	0	0	0	0	0	0	0	0	0	0.000	0.000	0.000	0.000	0.000	0.000	0.000	0.000	0.000	0.000	0.000	0.000	0.000	0.000	283	1076	133	119	119	0.000	0.000	49	84	0	0	51	68	0	0	100	1	
2	3	12	06: O-13   LM00002662	lmo2245	7207	8026	100	323	286	159	45	45	5	86	81	0	135	109	62	14	14	2	83	79	0	0	0	0	0	0	0	0	0	0	0	0	0	0	0	0	0	0	0	0	0	0	0	0	0	0	0.000	0.000	0.000	0.000	0.000	0.000	0.000	0.000	0.000	0.000	0.000	0.000	0.000	0.000	283	1076	399	336	336	0.000	0.000	278	121	0	0	241	95	0	0	100	1	
2	4	12	06: O-16   LM00000603	lmo2248	7457	8026	100	1387	1192	711	45	46	5	95	87	0	204	171	96	14	14	2	84	82	0	0	0	0	0	0	0	0	0	0	0	0	0	0	0	0	0	0	0	0	0	0	0	0	0	0	0.000	0.000	0.000	0.000	0.000	0.000	0.000	0.000	0.000	0.000	0.000	0.000	0.000	0.000	283	1076	1532	1304	1304	0.000	0.000	1342	190	0	0	1147	157	0	0	100	1	
2	5	12	06: O-19   LM00001853	lmo2251	7707	8026	100	682	541	400	45	46	10	78	70	0	349	266	203	14	14	4	75	70	0	0	0	0	0	0	0	0	0	0	0	0	0	0	0	0	0	0	0	0	0	0	0	0	0	0	0.000	0.000	0.000	0.000	0.000	0.000	0.000	0.000	0.000	0.000	0.000	0.000	0.000	0.000	283	1076	972	748	748	0.000	0.000	637	335	0	0	496	252	0	0	100	1	
2	6	12	06: O-22   LM00000605	lmo2254	7957	8026	100	98	96	31	45	45	5	85	82	0	123	109	56	14	15	4	86	83	0	0	0	0	0	0	0	0	0	0	0	0	0	0	0	0	0	0	0	0	0	0	0	0	0	0	0.000	0.000	0.000	0.000	0.000	0.000	0.000	0.000	0.000	0.000	0.000	0.000	0.000	0.000	283	1076	162	146	146	0.000	0.000	53	109	0	0	51	95	0	0	100	1	
2	7	12	07: C-01   LM00002695	lmo2325	8207	8026	100	48	48	6	45	46	5	24	7	0	58	47	22	14	15	3	82	76	0	0	0	0	0	0	0	0	0	0	0	0	0	0	0	0	0	0	0	0	0	0	0	0	0	0	0.000	0.000	0.000	0.000	0.000	0.000	0.000	0.000	0.000	0.000	0.000	0.000	0.000	0.000	283	1076	47	36	36	0.000	0.000	3	44	0	0	3	33	0	0	100	1	
2	8	12	07: C-04   LM00002697	lmo2328	8457	8026	100	48	49	7	44	45	4	48	22	0	54	46	20	14	15	2	84	82	0	0	0	0	0	0	0	0	0	0	0	0	0	0	0	0	0	0	0	0	0	0	0	0	0	0	0.000	0.000	0.000	0.000	0.000	0.000	0.000	0.000	0.000	0.000	0.000	0.000	0.000	0.000	283	1076	44	37	37	0.000	0.000	4	40	0	0	5	32	0	0	100	1	
2	9	12	07: C-07   LM00002699	lmo2331	8707	8026	100	49	50	6	45	45	4	43	17	0	61	47	25	15	15	2	77	69	0	0	0	0	0	0	0	0	0	0	0	0	0	0	0	0	0	0	0	0	0	0	0	0	0	0	0.000	0.000	0.000	0.000	0.000	0.000	0.000	0.000	0.000	0.000	0.000	0.000	0.000	0.000	283	1076	50	37	37	0.000	0.000	4	46	0	0	5	32	0	0	100	1	
2	10	12	07: C-10   LM00001874	lmo2334	8957	8026	100	207	182	74	46	46	5	91	87	0	241	200	101	15	15	2	93	89	0	0	0	0	0	0	0	0	0	0	0	0	0	0	0	0	0	0	0	0	0	0	0	0	0	0	0.000	0.000	0.000	0.000	0.000	0.000	0.000	0.000	0.000	0.000	0.000	0.000	0.000	0.000	283	1076	387	321	321	0.000	0.000	161	226	0	0	136	185	0	0	100	1	
2	11	12	07: C-13   LM00000623	lmo2337	9207	8026	100	1583	1323	685	45	46	5	98	94	0	2340	1931	1014	15	15	3	91	89	0	0	0	0	0	0	0	0	0	0	0	0	0	0	0	0	0	0	0	0	0	0	0	0	0	0	0.000	0.000	0.000	0.000	0.000	0.000	0.000	0.000	0.000	0.000	0.000	0.000	0.000	0.000	283	1076	3863	3194	3194	0.000	0.000	1538	2325	0	0	1278	1916	0	0	100	1	
2	12	12	07: C-16   LM00001879	lmo2340	9457	8026	100	479	420	214	46	46	5	92	88	0	307	264	137	15	15	2	93	89	0	0	0	0	0	0	0	0	0	0	0	0	0	0	0	0	0	0	0	0	0	0	0	0	0	0	0.000	0.000	0.000	0.000	0.000	0.000	0.000	0.000	0.000	0.000	0.000	0.000	0.000	0.000	283	1076	725	623	623	0.000	0.000	433	292	0	0	374	249	0	0	100	1	
2	13	12	07: C-19   LM00002700	lmo2343	9707	8026	100	175	159	65	45	46	5	90	87	0	93	80	34	15	15	2	90	88	0	0	0	0	0	0	0	0	0	0	0	0	0	0	0	0	0	0	0	0	0	0	0	0	0	0	0.000	0.000	0.000	0.000	0.000	0.000	0.000	0.000	0.000	0.000	0.000	0.000	0.000	0.000	283	1076	208	179	179	0.000	0.000	130	78	0	0	114	65	0	0	100	1	
2	14	12	07: C-22   LM00001882	lmo2346	9957	8026	100	159	152	64	46	46	5	90	86	0	79	69	27	14	14	2	94	90	0	0	0	0	0	0	0	0	0	0	0	0	0	0	0	0	0	0	0	0	0	0	0	0	0	0	0.000	0.000	0.000	0.000	0.000	0.000	0.000	0.000	0.000	0.000	0.000	0.000	0.000	0.000	283	1076	178	161	161	0.000	0.000	113	65	0	0	106	55	0	0	100	1	
2	15	12	07: G-01   LM00002718	lmo2421	10207	8026	100	680	602	291	46	46	4	97	96	0	198	172	80	14	14	2	94	92	0	0	0	0	0	0	0	0	0	0	0	0	0	0	0	0	0	0	0	0	0	0	0	0	0	0	0.000	0.000	0.000	0.000	0.000	0.000	0.000	0.000	0.000	0.000	0.000	0.000	0.000	0.000	283	1076	818	714	714	0.000	0.000	634	184	0	0	556	158	0	0	100	1	
2	16	12	07: G-04   LM00002719	lmo2424	10457	8026	100	159	152	57	46	46	4	97	94	0	98	90	41	14	14	2	94	94	0	0	0	0	0	0	0	0	0	0	0	0	0	0	0	0	0	0	0	0	0	0	0	0	0	0	0.000	0.000	0.000	0.000	0.000	0.000	0.000	0.000	0.000	0.000	0.000	0.000	0.000	0.000	283	1076	197	182	182	0.000	0.000	113	84	0	0	106	76	0	0	100	1	
2	17	12	07: G-07   LM00000646	lmo2427	10707	8026	100	288	259	125	47	48	5	97	95	0	162	144	72	15	15	3	96	90	0	0	0	0	0	0	0	0	0	0	0	0	0	0	0	0	0	0	0	0	0	0	0	0	0	0	0.000	0.000	0.000	0.000	0.000	0.000	0.000	0.000	0.000	0.000	0.000	0.000	0.000	0.000	283	1076	388	341	341	0.000	0.000	241	147	0	0	212	129	0	0	100	1	
2	1	13	07: G-10   LM00001923	lmo2430	6707	8276	100	441	384	246	45	46	5	86	80	0	201	169	110	14	14	2	84	81	0	0	0	0	0	0	0	0	0	0	0	0	0	0	0	0	0	0	0	0	0	0	0	0	0	0	0.000	0.000	0.000	0.000	0.000	0.000	0.000	0.000	0.000	0.000	0.000	0.000	0.000	0.000	283	1076	583	494	494	0.000	0.000	396	187	0	0	339	155	0	0	100	1	
2	2	13	07: G-13   LM00001924	lmo2433	6957	8276	100	633	520	312	45	45	5	88	86	0	94	75	41	14	14	3	80	76	0	0	0	0	0	0	0	0	0	0	0	0	0	0	0	0	0	0	0	0	0	0	0	0	0	0	0.000	0.000	0.000	0.000	0.000	0.000	0.000	0.000	0.000	0.000	0.000	0.000	0.000	0.000	283	1076	668	536	536	0.000	0.000	588	80	0	0	475	61	0	0	100	1	
2	3	13	07: G-16   LM00001926	lmo2436	7207	8276	100	432	370	214	45	46	4	88	85	0	135	110	63	14	14	2	84	83	0	0	0	0	0	0	0	0	0	0	0	0	0	0	0	0	0	0	0	0	0	0	0	0	0	0	0.000	0.000	0.000	0.000	0.000	0.000	0.000	0.000	0.000	0.000	0.000	0.000	0.000	0.000	283	1076	508	421	421	0.000	0.000	387	121	0	0	325	96	0	0	100	1	
2	4	13	07: G-19   LM00002723	lmo2439	7457	8276	100	119	106	41	45	45	4	83	77	0	84	69	35	14	14	3	83	78	0	0	0	0	0	0	0	0	0	0	0	0	0	0	0	0	0	0	0	0	0	0	0	0	0	0	0.000	0.000	0.000	0.000	0.000	0.000	0.000	0.000	0.000	0.000	0.000	0.000	0.000	0.000	283	1076	144	116	116	0.000	0.000	74	70	0	0	61	55	0	0	100	1	
2	5	13	07: G-22   LM00001927	lmo2442	7707	8276	100	71	70	24	45	45	5	69	62	0	67	56	35	14	14	4	67	63	0	0	0	0	0	0	0	0	0	0	0	0	0	0	0	0	0	0	0	0	0	0	0	0	0	0	0.000	0.000	0.000	0.000	0.000	0.000	0.000	0.000	0.000	0.000	0.000	0.000	0.000	0.000	283	1076	79	67	67	0.000	0.000	26	53	0	0	25	42	0	0	100	1	
2	6	13	07: K-01   LM00002740	lmo2517	7957	8276	100	204	207	110	45	46	6	88	83	0	167	150	91	14	15	5	83	79	0	0	0	0	0	0	0	0	0	0	0	0	0	0	0	0	0	0	0	0	0	0	0	0	0	0	0.000	0.000	0.000	0.000	0.000	0.000	0.000	0.000	0.000	0.000	0.000	0.000	0.000	0.000	283	1076	312	298	298	0.000	0.000	159	153	0	0	162	136	0	0	100	1	
2	7	13	07: K-04   LM00001968	lmo2520	8207	8276	100	188	165	89	45	46	5	84	77	0	78	67	39	14	15	3	81	73	0	0	0	0	0	0	0	0	0	0	0	0	0	0	0	0	0	0	0	0	0	0	0	0	0	0	0.000	0.000	0.000	0.000	0.000	0.000	0.000	0.000	0.000	0.000	0.000	0.000	0.000	0.000	283	1076	207	173	173	0.000	0.000	143	64	0	0	120	53	0	0	100	1	
2	8	13	07: K-07   LM00002741	lmo2523	8457	8276	100	51	52	7	45	46	5	62	32	0	72	58	26	14	15	3	81	80	0	0	0	0	0	0	0	0	0	0	0	0	0	0	0	0	0	0	0	0	0	0	0	0	0	0	0.000	0.000	0.000	0.000	0.000	0.000	0.000	0.000	0.000	0.000	0.000	0.000	0.000	0.000	283	1076	64	51	51	0.000	0.000	6	58	0	0	7	44	0	0	100	1	
2	9	13	07: K-10   LM00000670	lmo2526	8707	8276	100	1067	868	507	46	46	4	93	89	0	473	377	226	15	15	4	86	84	0	0	0	0	0	0	0	0	0	0	0	0	0	0	0	0	0	0	0	0	0	0	0	0	0	0	0.000	0.000	0.000	0.000	0.000	0.000	0.000	0.000	0.000	0.000	0.000	0.000	0.000	0.000	283	1076	1479	1184	1184	0.000	0.000	1021	458	0	0	822	362	0	0	100	1	
2	10	13	07: K-13   LM00000672	lmo2529	8957	8276	100	11011	8853	5924	46	47	4	100	98	0	9136	7237	4783	15	15	4	96	91	0	0	0	0	0	0	0	0	0	0	0	0	0	0	0	0	0	0	0	0	0	0	0	0	0	0	0.000	0.000	0.000	0.000	0.000	0.000	0.000	0.000	0.000	0.000	0.000	0.000	0.000	0.000	283	1076	20086	16029	16029	0.000	0.000	10965	9121	0	0	8807	7222	0	0	100	1	
2	11	13	07: K-16   LM00000675	lmo2532	9207	8276	100	7091	5853	3684	47	47	5	99	98	0	4596	3663	2336	14	15	3	95	91	0	0	0	0	0	0	0	0	0	0	0	0	0	0	0	0	0	0	0	0	0	0	0	0	0	0	0.000	0.000	0.000	0.000	0.000	0.000	0.000	0.000	0.000	0.000	0.000	0.000	0.000	0.000	283	1076	11626	9455	9455	0.000	0.000	7044	4582	0	0	5806	3649	0	0	100	1	
2	12	13	07: K-19   LM00000677	lmo2535	9457	8276	100	4853	3871	2408	46	47	5	100	98	0	2852	2207	1377	15	15	2	92	88	0	0	0	0	0	0	0	0	0	0	0	0	0	0	0	0	0	0	0	0	0	0	0	0	0	0	0.000	0.000	0.000	0.000	0.000	0.000	0.000	0.000	0.000	0.000	0.000	0.000	0.000	0.000	283	1076	7644	6017	6017	0.000	0.000	4807	2837	0	0	3825	2192	0	0	100	1	
2	13	13	07: K-22   LM00000679	lmo2538	9707	8276	100	1523	1200	750	47	47	4	94	92	0	275	229	142	15	15	2	85	81	0	0	0	0	0	0	0	0	0	0	0	0	0	0	0	0	0	0	0	0	0	0	0	0	0	0	0.000	0.000	0.000	0.000	0.000	0.000	0.000	0.000	0.000	0.000	0.000	0.000	0.000	0.000	283	1076	1736	1367	1367	0.000	0.000	1476	260	0	0	1153	214	0	0	100	1	
2	14	13	07: O-01   LM00000701	lmo2613	9957	8276	100	17516	14468	7373	48	48	5	100	100	0	42751	37092	18496	15	15	2	100	100	0	0	0	0	0	0	0	0	0	0	0	0	0	0	0	0	0	0	0	0	0	0	0	0	0	0	0.000	0.000	0.000	0.000	0.000	0.000	0.000	0.000	0.000	0.000	0.000	0.000	0.000	0.000	283	1076	60204	51497	51497	0.000	0.000	17468	42736	0	0	14420	37077	0	0	100	1	
2	15	13	07: O-04   LM00000703	lmo2616	10207	8276	100	23261	18167	11508	49	49	5	100	100	0	48730	38548	24646	14	15	2	100	100	1	0	0	0	0	0	0	0	0	0	0	0	0	0	0	0	0	0	0	0	0	0	0	0	0	0	0.000	0.000	0.000	0.000	0.000	0.000	0.000	0.000	0.000	0.000	0.000	0.000	0.000	0.000	283	1076	71928	56652	56652	0.000	0.000	23212	48716	0	0	18118	38534	0	0	100	1	
2	16	13	07: O-07   LM00000706	lmo2619	10457	8276	100	22248	18445	10662	50	51	5	100	100	0	52273	41917	24001	15	15	3	100	100	11	0	0	0	0	0	0	0	0	0	0	0	0	0	0	0	0	0	0	0	0	0	0	0	0	0	0.000	0.000	0.000	0.000	0.000	0.000	0.000	0.000	0.000	0.000	0.000	0.000	0.000	0.000	283	1076	74456	60297	60297	0.000	0.000	22198	52258	0	0	18395	41902	0	0	100	1	
2	17	13	07: O-10   LM00000709	lmo2622	10707	8276	100	24566	19879	12352	49	50	9	100	100	0	55827	42611	26704	15	15	3	99	99	34	0	0	0	0	0	0	0	0	0	0	0	0	0	0	0	0	0	0	0	0	0	0	0	0	0	0.000	0.000	0.000	0.000	0.000	0.000	0.000	0.000	0.000	0.000	0.000	0.000	0.000	0.000	283	1076	80329	62426	62426	0.000	0.000	24517	55812	0	0	19830	42596	0	0	100	1	
2	1	14	07: O-13   LM00000712	lmo2625	6707	8526	100	16295	12318	8916	44	45	4	97	94	0	39969	30400	22516	14	14	2	95	93	0	0	0	0	0	0	0	0	0	0	0	0	0	0	0	0	0	0	0	0	0	0	0	0	0	0	0.000	0.000	0.000	0.000	0.000	0.000	0.000	0.000	0.000	0.000	0.000	0.000	0.000	0.000	283	1076	56206	42660	42660	0.000	0.000	16251	39955	0	0	12274	30386	0	0	100	1	
2	2	14	07: O-16   LM00000715	lmo2628	6957	8526	100	24118	18019	14449	45	46	5	96	93	0	48673	34652	28913	14	14	2	96	91	21	0	0	0	0	0	0	0	0	0	0	0	0	0	0	0	0	0	0	0	0	0	0	0	0	0	0.000	0.000	0.000	0.000	0.000	0.000	0.000	0.000	0.000	0.000	0.000	0.000	0.000	0.000	283	1076	72732	52612	52612	0.000	0.000	24073	48659	0	0	17974	34638	0	0	100	1	
2	3	14	07: O-19   LM00000718	lmo2631	7207	8526	100	24310	19778	12116	45	45	4	100	99	0	37414	29677	18923	14	14	2	99	97	0	0	0	0	0	0	0	0	0	0	0	0	0	0	0	0	0	0	0	0	0	0	0	0	0	0	0.000	0.000	0.000	0.000	0.000	0.000	0.000	0.000	0.000	0.000	0.000	0.000	0.000	0.000	283	1076	61665	49396	49396	0.000	0.000	24265	37400	0	0	19733	29663	0	0	100	1	
2	4	14	07: O-22   LM00002765	lmo2634	7457	8526	100	454	374	226	44	45	4	87	83	0	384	307	210	14	14	2	83	81	0	0	0	0	0	0	0	0	0	0	0	0	0	0	0	0	0	0	0	0	0	0	0	0	0	0	0.000	0.000	0.000	0.000	0.000	0.000	0.000	0.000	0.000	0.000	0.000	0.000	0.000	0.000	283	1076	780	623	623	0.000	0.000	410	370	0	0	330	293	0	0	100	1	
2	5	14	08: C-01   LM00002039	lmo2705	7707	8526	100	797	606	394	45	45	4	90	84	0	252	202	131	14	14	2	85	83	0	0	0	0	0	0	0	0	0	0	0	0	0	0	0	0	0	0	0	0	0	0	0	0	0	0	0.000	0.000	0.000	0.000	0.000	0.000	0.000	0.000	0.000	0.000	0.000	0.000	0.000	0.000	283	1076	990	749	749	0.000	0.000	752	238	0	0	561	188	0	0	100	1	
2	6	14	08: C-04   LM00000753	lmo2708	7957	8526	100	139	128	56	45	46	5	88	81	0	105	89	48	14	14	3	87	83	0	0	0	0	0	0	0	0	0	0	0	0	0	0	0	0	0	0	0	0	0	0	0	0	0	0	0.000	0.000	0.000	0.000	0.000	0.000	0.000	0.000	0.000	0.000	0.000	0.000	0.000	0.000	283	1076	185	158	158	0.000	0.000	94	91	0	0	83	75	0	0	100	1	
2	7	14	08: C-07   LM00000755	lmo2711	8207	8526	100	78	78	22	45	45	5	90	82	0	112	99	49	14	14	3	88	83	0	0	0	0	0	0	0	0	0	0	0	0	0	0	0	0	0	0	0	0	0	0	0	0	0	0	0.000	0.000	0.000	0.000	0.000	0.000	0.000	0.000	0.000	0.000	0.000	0.000	0.000	0.000	283	1076	131	118	118	0.000	0.000	33	98	0	0	33	85	0	0	100	1	
2	8	14	08: C-10   LM00002770	lmo2714	8457	8526	100	6085	4801	3465	45	46	5	99	96	0	4559	3534	2599	14	15	2	92	88	0	0	0	0	0	0	0	0	0	0	0	0	0	0	0	0	0	0	0	0	0	0	0	0	0	0	0.000	0.000	0.000	0.000	0.000	0.000	0.000	0.000	0.000	0.000	0.000	0.000	0.000	0.000	283	1076	10585	8276	8276	0.000	0.000	6040	4545	0	0	4756	3520	0	0	100	1	
2	9	14	08: C-13   LM00000757	lmo2717	8707	8526	100	2792	2344	1285	45	45	4	98	96	0	5505	4555	2529	14	15	2	98	95	0	0	0	0	0	0	0	0	0	0	0	0	0	0	0	0	0	0	0	0	0	0	0	0	0	0	0.000	0.000	0.000	0.000	0.000	0.000	0.000	0.000	0.000	0.000	0.000	0.000	0.000	0.000	283	1076	8238	6840	6840	0.000	0.000	2747	5491	0	0	2299	4541	0	0	100	1	
2	10	14	08: C-16   LM00002044	lmo2720	8957	8526	100	895	721	407	47	47	5	98	93	0	810	653	382	14	15	2	97	95	0	0	0	0	0	0	0	0	0	0	0	0	0	0	0	0	0	0	0	0	0	0	0	0	0	0	0.000	0.000	0.000	0.000	0.000	0.000	0.000	0.000	0.000	0.000	0.000	0.000	0.000	0.000	283	1076	1644	1313	1313	0.000	0.000	848	796	0	0	674	639	0	0	100	1	
2	11	14	08: C-19   LM00000761	lmo2723	9207	8526	100	346	310	119	48	48	5	93	90	0	190	172	66	15	15	3	94	94	0	0	0	0	0	0	0	0	0	0	0	0	0	0	0	0	0	0	0	0	0	0	0	0	0	0	0.000	0.000	0.000	0.000	0.000	0.000	0.000	0.000	0.000	0.000	0.000	0.000	0.000	0.000	283	1076	473	419	419	0.000	0.000	298	175	0	0	262	157	0	0	100	1	
2	12	14	08: C-22   LM00002045	lmo2726	9457	8526	100	72	74	20	48	48	5	84	76	0	70	63	30	15	15	3	86	81	0	0	0	0	0	0	0	0	0	0	0	0	0	0	0	0	0	0	0	0	0	0	0	0	0	0	0.000	0.000	0.000	0.000	0.000	0.000	0.000	0.000	0.000	0.000	0.000	0.000	0.000	0.000	283	1076	79	74	74	0.000	0.000	24	55	0	0	26	48	0	0	100	1	
2	13	14	08: G-01   LM00000782	lmo2801	9707	8526	100	172	163	68	49	49	5	91	88	0	88	76	32	15	15	3	92	88	0	0	0	0	0	0	0	0	0	0	0	0	0	0	0	0	0	0	0	0	0	0	0	0	0	0	0.000	0.000	0.000	0.000	0.000	0.000	0.000	0.000	0.000	0.000	0.000	0.000	0.000	0.000	283	1076	196	175	175	0.000	0.000	123	73	0	0	114	61	0	0	100	1	
2	14	14	08: G-04   LM00000784	lmo2804	9957	8526	100	78	79	20	50	50	4	92	81	0	142	119	71	15	15	2	93	88	0	0	0	0	0	0	0	0	0	0	0	0	0	0	0	0	0	0	0	0	0	0	0	0	0	0	0.000	0.000	0.000	0.000	0.000	0.000	0.000	0.000	0.000	0.000	0.000	0.000	0.000	0.000	283	1076	155	133	133	0.000	0.000	28	127	0	0	29	104	0	0	100	1	
2	15	14	08: G-07   LM00002797	lmo2807	10207	8526	100	58	59	6	54	55	6	41	11	0	73	61	24	15	15	2	91	88	0	0	0	0	0	0	0	0	0	0	0	0	0	0	0	0	0	0	0	0	0	0	0	0	0	0	0.000	0.000	0.000	0.000	0.000	0.000	0.000	0.000	0.000	0.000	0.000	0.000	0.000	0.000	283	1076	62	51	51	0.000	0.000	4	58	0	0	5	46	0	0	100	1	
2	16	14	08: G-10   LM00000785	lmo2810	10457	8526	100	956	832	393	61	62	9	95	90	0	551	485	237	15	16	2	98	95	0	0	0	0	0	0	0	0	0	0	0	0	0	0	0	0	0	0	0	0	0	0	0	0	0	0	0.000	0.000	0.000	0.000	0.000	0.000	0.000	0.000	0.000	0.000	0.000	0.000	0.000	0.000	283	1076	1431	1241	1241	0.000	0.000	895	536	0	0	771	470	0	0	100	1	
2	17	14	08: G-13   LM00002081	lmo2813	10707	8526	100	84	85	11	68	70	14	58	19	0	73	67	24	15	15	3	95	91	0	0	0	0	0	0	0	0	0	0	0	0	0	0	0	0	0	0	0	0	0	0	0	0	0	0	0.000	0.000	0.000	0.000	0.000	0.000	0.000	0.000	0.000	0.000	0.000	0.000	0.000	0.000	283	1076	74	69	69	0.000	0.000	16	58	0	0	17	52	0	0	100	1	
2	1	15	08: G-16   LM00002083	lmo2816	6707	8776	100	53	55	10	45	45	4	74	48	0	61	52	24	14	14	2	86	80	0	0	0	0	0	0	0	0	0	0	0	0	0	0	0	0	0	0	0	0	0	0	0	0	0	0	0.000	0.000	0.000	0.000	0.000	0.000	0.000	0.000	0.000	0.000	0.000	0.000	0.000	0.000	283	1076	55	48	48	0.000	0.000	8	47	0	0	10	38	0	0	100	1	
2	2	15	08: G-19   LM00000788	lmo2819	6957	8776	100	51	52	8	45	46	5	58	31	0	64	51	25	14	14	2	77	75	0	0	0	0	0	0	0	0	0	0	0	0	0	0	0	0	0	0	0	0	0	0	0	0	0	0	0.000	0.000	0.000	0.000	0.000	0.000	0.000	0.000	0.000	0.000	0.000	0.000	0.000	0.000	283	1076	56	44	44	0.000	0.000	6	50	0	0	7	37	0	0	100	1	
2	3	15	08: G-22   LM00000790	lmo2822	7207	8776	100	83	80	27	45	45	4	82	72	0	65	54	27	14	14	2	86	80	0	0	0	0	0	0	0	0	0	0	0	0	0	0	0	0	0	0	0	0	0	0	0	0	0	0	0.000	0.000	0.000	0.000	0.000	0.000	0.000	0.000	0.000	0.000	0.000	0.000	0.000	0.000	283	1076	89	75	75	0.000	0.000	38	51	0	0	35	40	0	0	100	1	
2	4	15	08: K-01   EMPTY	EMPTY	7457	8776	100	46	46	4	46	46	5	17	1	0	16	17	4	14	15	4	25	13	0	0	0	0	0	0	0	0	0	0	0	0	0	0	0	0	0	0	0	0	0	0	0	0	0	0	0.000	0.000	0.000	0.000	0.000	0.000	0.000	0.000	0.000	0.000	0.000	0.000	0.000	0.000	283	1076	2	3	3	0.000	0.000	0	2	0	0	0	3	0	0	-75	1	
2	5	15	08: K-04   EMPTY	EMPTY	7707	8776	100	46	47	7	46	47	6	11	3	0	15	17	7	14	16	7	22	7	0	0	0	0	0	0	0	0	0	0	0	0	0	0	0	0	0	0	0	0	0	0	0	0	0	0	0.000	0.000	0.000	0.000	0.000	0.000	0.000	0.000	0.000	0.000	0.000	0.000	0.000	0.000	283	1076	1	4	4	0.000	0.000	0	1	0	0	1	3	0	0	-75	1	
2	6	15	08: K-07   EMPTY	EMPTY	7957	8776	100	46	46	4	46	46	5	10	1	0	15	16	4	14	15	3	32	20	0	0	0	0	0	0	0	0	0	0	0	0	0	0	0	0	0	0	0	0	0	0	0	0	0	0	0.000	0.000	0.000	0.000	0.000	0.000	0.000	0.000	0.000	0.000	0.000	0.000	0.000	0.000	283	1076	1	2	2	0.000	0.000	0	1	0	0	0	2	0	0	-75	1	
2	7	15	09: C-01   LM00000020	lmo0044	8207	8776	100	5413	4863	2580	46	46	6	100	100	0	2375	2028	1137	14	15	6	91	86	0	0	0	0	0	0	0	0	0	0	0	0	0	0	0	0	0	0	0	0	0	0	0	0	0	0	0.000	0.000	0.000	0.000	0.000	0.000	0.000	0.000	0.000	0.000	0.000	0.000	0.000	0.000	283	1076	7728	6831	6831	0.000	0.000	5367	2361	0	0	4817	2014	0	0	100	1	
2	8	15	09: C-04   LM00001308	lmo1275	8457	8776	100	761	763	486	45	46	4	98	93	0	232	205	127	14	15	3	85	81	0	0	0	0	0	0	0	0	0	0	0	0	0	0	0	0	0	0	0	0	0	0	0	0	0	0	0.000	0.000	0.000	0.000	0.000	0.000	0.000	0.000	0.000	0.000	0.000	0.000	0.000	0.000	283	1076	934	909	909	0.000	0.000	716	218	0	0	718	191	0	0	100	1	
2	9	15	09: C-07   LM00002819	lmo1469	8707	8776	100	6112	4525	3384	45	46	5	96	95	0	4834	3542	2676	14	15	2	92	84	0	0	0	0	0	0	0	0	0	0	0	0	0	0	0	0	0	0	0	0	0	0	0	0	0	0	0.000	0.000	0.000	0.000	0.000	0.000	0.000	0.000	0.000	0.000	0.000	0.000	0.000	0.000	283	1076	10887	8008	8008	0.000	0.000	6067	4820	0	0	4480	3528	0	0	100	1	
2	10	15	09: C-10   LM00000452	lmo1657	8957	8776	100	3238	2575	1508	47	48	5	99	98	0	1964	1581	946	15	15	7	88	88	0	0	0	0	0	0	0	0	0	0	0	0	0	0	0	0	0	0	0	0	0	0	0	0	0	0	0.000	0.000	0.000	0.000	0.000	0.000	0.000	0.000	0.000	0.000	0.000	0.000	0.000	0.000	283	1076	5140	4094	4094	0.000	0.000	3191	1949	0	0	2528	1566	0	0	100	1	
2	11	15	09: C-13   lmneg01	lmneg01	9207	8776	100	51	51	6	49	49	5	29	5	0	69	59	23	14	15	2	96	94	0	0	0	0	0	0	0	0	0	0	0	0	0	0	0	0	0	0	0	0	0	0	0	0	0	0	0.000	0.000	0.000	0.000	0.000	0.000	0.000	0.000	0.000	0.000	0.000	0.000	0.000	0.000	283	1076	57	47	47	0.000	0.000	2	55	0	0	2	45	0	0	100	1	
2	12	15	09: C-16   lmneg04	lmneg04	9457	8776	100	53	54	6	48	49	5	58	24	0	61	53	19	15	15	2	92	88	0	0	0	0	0	0	0	0	0	0	0	0	0	0	0	0	0	0	0	0	0	0	0	0	0	0	0.000	0.000	0.000	0.000	0.000	0.000	0.000	0.000	0.000	0.000	0.000	0.000	0.000	0.000	283	1076	51	44	44	0.000	0.000	5	46	0	0	6	38	0	0	100	1	
2	13	15	09: C-19   lmneg07	lmneg07	9707	8776	100	55	56	6	51	51	5	48	19	0	72	63	21	15	15	3	96	92	0	0	0	0	0	0	0	0	0	0	0	0	0	0	0	0	0	0	0	0	0	0	0	0	0	0	0.000	0.000	0.000	0.000	0.000	0.000	0.000	0.000	0.000	0.000	0.000	0.000	0.000	0.000	283	1076	61	53	53	0.000	0.000	4	57	0	0	5	48	0	0	100	1	
2	14	15	09: C-22   lmneg10	lmneg10	9957	8776	100	58	59	6	54	54	5	39	16	0	55	49	15	15	15	2	95	93	0	0	0	0	0	0	0	0	0	0	0	0	0	0	0	0	0	0	0	0	0	0	0	0	0	0	0.000	0.000	0.000	0.000	0.000	0.000	0.000	0.000	0.000	0.000	0.000	0.000	0.000	0.000	283	1076	44	39	39	0.000	0.000	4	40	0	0	5	34	0	0	100	1	
2	15	15	09: G-01   LM00000020	lmo0044	10207	8776	100	8241	7246	2998	64	65	9	100	100	0	3350	2935	1211	16	16	2	99	99	0	0	0	0	0	0	0	0	0	0	0	0	0	0	0	0	0	0	0	0	0	0	0	0	0	0	0.000	0.000	0.000	0.000	0.000	0.000	0.000	0.000	0.000	0.000	0.000	0.000	0.000	0.000	283	1076	11511	10101	10101	0.000	0.000	8177	3334	0	0	7182	2919	0	0	100	1	
2	16	15	09: G-04   LM00001308	lmo1275	10457	8776	100	1180	1007	475	83	87	18	100	96	0	324	277	142	16	16	2	97	93	0	0	0	0	0	0	0	0	0	0	0	0	0	0	0	0	0	0	0	0	0	0	0	0	0	0	0.000	0.000	0.000	0.000	0.000	0.000	0.000	0.000	0.000	0.000	0.000	0.000	0.000	0.000	283	1076	1405	1185	1185	0.000	0.000	1097	308	0	0	924	261	0	0	100	1	
2	17	15	09: G-07   LM00002819	lmo1469	10707	8776	100	6315	5257	2634	109	113	27	100	100	0	4749	3902	2083	16	16	4	99	97	0	0	0	0	0	0	0	0	0	0	0	0	0	0	0	0	0	0	0	0	0	0	0	0	0	0	0.000	0.000	0.000	0.000	0.000	0.000	0.000	0.000	0.000	0.000	0.000	0.000	0.000	0.000	283	1076	10939	9034	9034	0.000	0.000	6206	4733	0	0	5148	3886	0	0	100	1	
2	1	16	09: G-10   LM00000452	lmo1657	6707	9026	100	3220	2537	1485	45	45	5	100	97	0	1951	1511	910	14	14	4	89	83	0	0	0	0	0	0	0	0	0	0	0	0	0	0	0	0	0	0	0	0	0	0	0	0	0	0	0.000	0.000	0.000	0.000	0.000	0.000	0.000	0.000	0.000	0.000	0.000	0.000	0.000	0.000	283	1076	5112	3989	3989	0.000	0.000	3175	1937	0	0	2492	1497	0	0	100	1	
2	2	16	09: G-13   lmneg01	lmneg01	6957	9026	100	50	53	21	45	46	5	48	23	0	68	60	38	14	15	12	76	74	0	0	0	0	0	0	0	0	0	0	0	0	0	0	0	0	0	0	0	0	0	0	0	0	0	0	0.000	0.000	0.000	0.000	0.000	0.000	0.000	0.000	0.000	0.000	0.000	0.000	0.000	0.000	283	1076	59	54	54	0.000	0.000	5	54	0	0	8	46	0	0	100	1	
2	3	16	09: G-16   lmneg04	lmneg04	7207	9026	100	50	50	5	45	45	5	55	13	0	55	49	17	14	14	3	90	85	0	0	0	0	0	0	0	0	0	0	0	0	0	0	0	0	0	0	0	0	0	0	0	0	0	0	0.000	0.000	0.000	0.000	0.000	0.000	0.000	0.000	0.000	0.000	0.000	0.000	0.000	0.000	283	1076	46	40	40	0.000	0.000	5	41	0	0	5	35	0	0	100	1	
2	4	16	09: G-19   lmneg07	lmneg07	7457	9026	100	49	48	4	45	46	6	25	1	0	66	50	25	14	15	6	76	70	0	0	0	0	0	0	0	0	0	0	0	0	0	0	0	0	0	0	0	0	0	0	0	0	0	0	0.000	0.000	0.000	0.000	0.000	0.000	0.000	0.000	0.000	0.000	0.000	0.000	0.000	0.000	283	1076	56	39	39	0.000	0.000	4	52	0	0	3	36	0	0	100	1	
2	5	16	09: G-22   lmneg10	lmneg10	7707	9026	100	48	49	5	44	45	5	42	17	0	52	45	17	14	14	3	90	86	0	0	0	0	0	0	0	0	0	0	0	0	0	0	0	0	0	0	0	0	0	0	0	0	0	0	0.000	0.000	0.000	0.000	0.000	0.000	0.000	0.000	0.000	0.000	0.000	0.000	0.000	0.000	283	1076	42	36	36	0.000	0.000	4	38	0	0	5	31	0	0	100	1	
2	6	16	09: K-01   LM00000020	lmo0044	7957	9026	100	7693	6306	3166	45	46	5	100	100	0	3124	2547	1284	14	15	4	98	95	0	0	0	0	0	0	0	0	0	0	0	0	0	0	0	0	0	0	0	0	0	0	0	0	0	0	0.000	0.000	0.000	0.000	0.000	0.000	0.000	0.000	0.000	0.000	0.000	0.000	0.000	0.000	283	1076	10758	8794	8794	0.000	0.000	7648	3110	0	0	6261	2533	0	0	100	1	
2	7	16	09: K-04   LM00001308	lmo1275	8207	9026	100	1029	828	492	45	46	6	95	92	0	257	218	131	14	15	6	86	81	0	0	0	0	0	0	0	0	0	0	0	0	0	0	0	0	0	0	0	0	0	0	0	0	0	0	0.000	0.000	0.000	0.000	0.000	0.000	0.000	0.000	0.000	0.000	0.000	0.000	0.000	0.000	283	1076	1227	987	987	0.000	0.000	984	243	0	0	783	204	0	0	100	1	
2	8	16	09: K-07   LM00002819	lmo1469	8457	9026	100	4747	3905	2328	45	45	5	99	98	0	3870	3025	1856	14	15	2	99	95	0	0	0	0	0	0	0	0	0	0	0	0	0	0	0	0	0	0	0	0	0	0	0	0	0	0	0.000	0.000	0.000	0.000	0.000	0.000	0.000	0.000	0.000	0.000	0.000	0.000	0.000	0.000	283	1076	8558	6871	6871	0.000	0.000	4702	3856	0	0	3860	3011	0	0	100	1	
2	9	16	09: K-10   LM00000452	lmo1657	8707	9026	100	3161	2480	1491	46	47	4	96	93	0	1864	1446	869	14	14	2	90	88	0	0	0	0	0	0	0	0	0	0	0	0	0	0	0	0	0	0	0	0	0	0	0	0	0	0	0.000	0.000	0.000	0.000	0.000	0.000	0.000	0.000	0.000	0.000	0.000	0.000	0.000	0.000	283	1076	4965	3866	3866	0.000	0.000	3115	1850	0	0	2434	1432	0	0	100	1	
2	10	16	09: K-13   lmneg01	lmneg01	8957	9026	100	52	52	5	49	49	5	41	12	0	63	50	27	14	15	4	74	69	0	0	0	0	0	0	0	0	0	0	0	0	0	0	0	0	0	0	0	0	0	0	0	0	0	0	0.000	0.000	0.000	0.000	0.000	0.000	0.000	0.000	0.000	0.000	0.000	0.000	0.000	0.000	283	1076	52	39	39	0.000	0.000	3	49	0	0	3	36	0	0	100	1	
2	11	16	09: K-16   lmneg04	lmneg04	9207	9026	100	51	52	5	49	50	5	36	10	0	57	49	17	15	15	2	94	90	0	0	0	0	0	0	0	0	0	0	0	0	0	0	0	0	0	0	0	0	0	0	0	0	0	0	0.000	0.000	0.000	0.000	0.000	0.000	0.000	0.000	0.000	0.000	0.000	0.000	0.000	0.000	283	1076	44	37	37	0.000	0.000	2	42	0	0	3	34	0	0	100	1	
2	12	16	09: K-19   lmneg07	lmneg07	9457	9026	100	54	55	5	51	51	5	37	12	0	66	55	24	15	15	2	86	83	0	0	0	0	0	0	0	0	0	0	0	0	0	0	0	0	0	0	0	0	0	0	0	0	0	0	0.000	0.000	0.000	0.000	0.000	0.000	0.000	0.000	0.000	0.000	0.000	0.000	0.000	0.000	283	1076	54	44	44	0.000	0.000	3	51	0	0	4	40	0	0	100	1	
2	13	16	09: K-22   lmneg10	lmneg10	9707	9026	100	58	59	5	56	56	6	26	5	0	54	45	19	15	16	4	82	76	0	0	0	0	0	0	0	0	0	0	0	0	0	0	0	0	0	0	0	0	0	0	0	0	0	0	0.000	0.000	0.000	0.000	0.000	0.000	0.000	0.000	0.000	0.000	0.000	0.000	0.000	0.000	283	1076	41	33	33	0.000	0.000	2	39	0	0	3	30	0	0	100	1	
2	14	16	09: O-01   LM00000020	lmo0044	9957	9026	100	7896	6389	3291	63	64	8	100	100	0	3077	2611	1309	15	15	2	99	98	0	0	0	0	0	0	0	0	0	0	0	0	0	0	0	0	0	0	0	0	0	0	0	0	0	0	0.000	0.000	0.000	0.000	0.000	0.000	0.000	0.000	0.000	0.000	0.000	0.000	0.000	0.000	283	1076	10895	8922	8922	0.000	0.000	7833	3062	0	0	6326	2596	0	0	100	1	
2	15	16	09: O-04   LM00001308	lmo1275	10207	9026	100	1021	883	412	81	81	13	95	93	0	277	239	119	17	18	7	93	90	0	0	0	0	0	0	0	0	0	0	0	0	0	0	0	0	0	0	0	0	0	0	0	0	0	0	0.000	0.000	0.000	0.000	0.000	0.000	0.000	0.000	0.000	0.000	0.000	0.000	0.000	0.000	283	1076	1200	1024	1024	0.000	0.000	940	260	0	0	802	222	0	0	100	1	
2	16	16	09: O-07   LM00002819	lmo1469	10457	9026	100	5959	5295	1924	119	124	29	99	96	0	4511	4074	1366	18	19	4	100	100	0	0	0	0	0	0	0	0	0	0	0	0	0	0	0	0	0	0	0	0	0	0	0	0	0	0	0.000	0.000	0.000	0.000	0.000	0.000	0.000	0.000	0.000	0.000	0.000	0.000	0.000	0.000	283	1076	10333	9232	9232	0.000	0.000	5840	4493	0	0	5176	4056	0	0	100	1	
2	17	16	09: O-10   LM00000452	lmo1657	10707	9026	100	3174	2629	1477	176	177	28	99	96	0	1866	1489	909	17	17	5	96	91	0	0	0	0	0	0	0	0	0	0	0	0	0	0	0	0	0	0	0	0	0	0	0	0	0	0	0.000	0.000	0.000	0.000	0.000	0.000	0.000	0.000	0.000	0.000	0.000	0.000	0.000	0.000	283	1076	4847	3925	3925	0.000	0.000	2998	1849	0	0	2453	1472	0	0	100	1	
2	1	17	09: O-13   lmneg01	lmneg01	6707	9276	100	49	49	5	45	45	4	41	16	0	66	53	27	14	14	3	76	72	0	0	0	0	0	0	0	0	0	0	0	0	0	0	0	0	0	0	0	0	0	0	0	0	0	0	0.000	0.000	0.000	0.000	0.000	0.000	0.000	0.000	0.000	0.000	0.000	0.000	0.000	0.000	283	1076	56	43	43	0.000	0.000	4	52	0	0	4	39	0	0	100	1	
2	2	17	09: O-16   lmneg04	lmneg04	6957	9276	100	49	50	7	45	45	5	46	17	0	58	48	18	14	14	2	88	83	0	0	0	0	0	0	0	0	0	0	0	0	0	0	0	0	0	0	0	0	0	0	0	0	0	0	0.000	0.000	0.000	0.000	0.000	0.000	0.000	0.000	0.000	0.000	0.000	0.000	0.000	0.000	283	1076	48	39	39	0.000	0.000	4	44	0	0	5	34	0	0	100	1	
2	3	17	09: O-19   lmneg07	lmneg07	7207	9276	100	51	52	9	45	46	7	43	17	0	65	53	26	14	14	3	83	74	0	0	0	0	0	0	0	0	0	0	0	0	0	0	0	0	0	0	0	0	0	0	0	0	0	0	0.000	0.000	0.000	0.000	0.000	0.000	0.000	0.000	0.000	0.000	0.000	0.000	0.000	0.000	283	1076	57	46	46	0.000	0.000	6	51	0	0	7	39	0	0	100	1	
2	4	17	09: O-22   lmneg10	lmneg10	7457	9276	100	52	53	10	44	44	4	64	44	0	56	47	27	14	14	2	82	73	0	0	0	0	0	0	0	0	0	0	0	0	0	0	0	0	0	0	0	0	0	0	0	0	0	0	0.000	0.000	0.000	0.000	0.000	0.000	0.000	0.000	0.000	0.000	0.000	0.000	0.000	0.000	283	1076	50	42	42	0.000	0.000	8	42	0	0	9	33	0	0	100	1	
2	5	17	null	EMPTY	7707	9276	100	44	44	4	45	45	4	5	1	0	14	15	2	14	14	3	17	5	0	0	0	0	0	0	0	0	0	0	0	0	0	0	0	0	0	0	0	0	0	0	0	0	0	0	0.000	0.000	0.000	0.000	0.000	0.000	0.000	0.000	0.000	0.000	0.000	0.000	0.000	0.000	283	1076	-1	0	0	0.000	0.000	-1	0	0	0	-1	1	0	0	-75	1	
2	6	17	null	EMPTY	7957	9276	100	45	46	4	45	45	4	17	4	0	14	14	2	14	14	4	2	0	0	0	0	0	0	0	0	0	0	0	0	0	0	0	0	0	0	0	0	0	0	0	0	0	0	0	0.000	0.000	0.000	0.000	0.000	0.000	0.000	0.000	0.000	0.000	0.000	0.000	0.000	0.000	283	1076	0	1	1	0.000	0.000	0	0	0	0	1	0	0	0	-75	1	
2	7	17	null	EMPTY	8207	9276	100	44	44	4	45	46	9	3	0	0	14	14	2	14	17	12	0	0	0	0	0	0	0	0	0	0	0	0	0	0	0	0	0	0	0	0	0	0	0	0	0	0	0	0	0.000	0.000	0.000	0.000	0.000	0.000	0.000	0.000	0.000	0.000	0.000	0.000	0.000	0.000	283	1076	-1	-1	-1	0.000	0.000	-1	0	0	0	-1	0	0	0	-75	1	
2	8	17	null	EMPTY	8457	9276	100	46	46	5	45	46	7	10	2	0	15	16	4	14	17	27	0	0	0	0	0	0	0	0	0	0	0	0	0	0	0	0	0	0	0	0	0	0	0	0	0	0	0	0	0.000	0.000	0.000	0.000	0.000	0.000	0.000	0.000	0.000	0.000	0.000	0.000	0.000	0.000	283	1076	2	3	3	0.000	0.000	1	1	0	0	1	2	0	0	-75	1	
2	9	17	null	EMPTY	8707	9276	100	46	46	4	46	46	4	23	2	0	15	15	2	14	15	2	17	4	0	0	0	0	0	0	0	0	0	0	0	0	0	0	0	0	0	0	0	0	0	0	0	0	0	0	0.000	0.000	0.000	0.000	0.000	0.000	0.000	0.000	0.000	0.000	0.000	0.000	0.000	0.000	283	1076	1	1	1	0.000	0.000	0	1	0	0	0	1	0	0	-75	1	
2	10	17	null	EMPTY	8957	9276	100	49	49	5	49	49	5	14	2	0	14	14	2	15	15	4	3	0	0	0	0	0	0	0	0	0	0	0	0	0	0	0	0	0	0	0	0	0	0	0	0	0	0	0	0.000	0.000	0.000	0.000	0.000	0.000	0.000	0.000	0.000	0.000	0.000	0.000	0.000	0.000	283	1076	-1	-1	-1	0.000	0.000	0	-1	0	0	0	-1	0	0	-75	1	
2	11	17	null	EMPTY	9207	9276	100	51	51	4	50	51	5	13	2	0	15	15	2	15	15	2	15	6	0	0	0	0	0	0	0	0	0	0	0	0	0	0	0	0	0	0	0	0	0	0	0	0	0	0	0.000	0.000	0.000	0.000	0.000	0.000	0.000	0.000	0.000	0.000	0.000	0.000	0.000	0.000	283	1076	1	1	1	0.000	0.000	1	0	0	0	1	0	0	0	-75	1	
2	12	17	null	EMPTY	9457	9276	100	54	54	5	54	54	5	8	3	0	15	15	2	15	15	2	20	4	0	0	0	0	0	0	0	0	0	0	0	0	0	0	0	0	0	0	0	0	0	0	0	0	0	0	0.000	0.000	0.000	0.000	0.000	0.000	0.000	0.000	0.000	0.000	0.000	0.000	0.000	0.000	283	1076	0	0	0	0.000	0.000	0	0	0	0	0	0	0	0	-75	1	
2	13	17	null	EMPTY	9707	9276	100	62	62	5	61	61	7	10	1	0	15	16	3	15	15	2	29	12	0	0	0	0	0	0	0	0	0	0	0	0	0	0	0	0	0	0	0	0	0	0	0	0	0	0	0.000	0.000	0.000	0.000	0.000	0.000	0.000	0.000	0.000	0.000	0.000	0.000	0.000	0.000	283	1076	1	2	2	0.000	0.000	1	0	0	0	1	1	0	0	-75	1	
2	14	17	null	EMPTY	9957	9276	100	76	77	7	76	77	11	9	0	0	16	16	2	15	16	2	13	2	0	0	0	0	0	0	0	0	0	0	0	0	0	0	0	0	0	0	0	0	0	0	0	0	0	0	0.000	0.000	0.000	0.000	0.000	0.000	0.000	0.000	0.000	0.000	0.000	0.000	0.000	0.000	283	1076	1	2	2	0.000	0.000	0	1	0	0	1	1	0	0	-75	1	
2	15	17	null	EMPTY	10207	9276	100	96	95	7	99	99	14	1	0	0	18	18	2	17	18	6	3	0	0	0	0	0	0	0	0	0	0	0	0	0	0	0	0	0	0	0	0	0	0	0	0	0	0	0	0.000	0.000	0.000	0.000	0.000	0.000	0.000	0.000	0.000	0.000	0.000	0.000	0.000	0.000	283	1076	-2	-3	-3	0.000	0.000	-3	1	0	0	-4	1	0	0	-75	1	
2	16	17	null	EMPTY	10457	9276	100	153	153	11	150	152	31	0	0	0	20	20	2	18	19	4	10	2	0	0	0	0	0	0	0	0	0	0	0	0	0	0	0	0	0	0	0	0	0	0	0	0	0	0	0.000	0.000	0.000	0.000	0.000	0.000	0.000	0.000	0.000	0.000	0.000	0.000	0.000	0.000	283	1076	5	5	5	0.000	0.000	3	2	0	0	3	2	0	0	-75	1	
2	17	17	null	EMPTY	10707	9276	100	222	221	7	205	205	13	67	8	0	17	18	2	17	17	3	13	2	0	0	0	0	0	0	0	0	0	0	0	0	0	0	0	0	0	0	0	0	0	0	0	0	0	0	0.000	0.000	0.000	0.000	0.000	0.000	0.000	0.000	0.000	0.000	0.000	0.000	0.000	0.000	283	1076	17	17	17	0.000	0.000	17	0	0	0	16	1	0	0	-75	1	
3	1	1	10: B-01   Dye Marker	Dye Marker	11225	5258	100	80	417	542	45	45	4	82	73	0	15272	32174	28636	15	15	2	100	100	38	0	0	0	0	0	0	0	0	0	0	0	0	0	0	0	0	0	0	0	0	0	0	0	0	0	0.000	0.000	0.000	0.000	0.000	0.000	0.000	0.000	0.000	0.000	0.000	0.000	0.000	0.000	283	1076	15292	32531	32531	0.000	0.000	35	15257	0	0	372	32159	0	0	100	1	
3	2	1	01: B-01   EMPTY	EMPTY	11475	5258	100	47	48	6	44	45	4	42	18	0	16	19	6	15	16	3	31	25	0	0	0	0	0	0	0	0	0	0	0	0	0	0	0	0	0	0	0	0	0	0	0	0	0	0	0.000	0.000	0.000	0.000	0.000	0.000	0.000	0.000	0.000	0.000	0.000	0.000	0.000	0.000	283	1076	4	8	8	0.000	0.000	3	1	0	0	4	4	0	0	-75	1	
3	3	1	01: B-04   LM00000015	lmo0024	11725	5258	100	51	52	7	45	45	4	65	32	0	81	77	33	15	16	4	90	84	0	0	0	0	0	0	0	0	0	0	0	0	0	0	0	0	0	0	0	0	0	0	0	0	0	0	0.000	0.000	0.000	0.000	0.000	0.000	0.000	0.000	0.000	0.000	0.000	0.000	0.000	0.000	283	1076	72	69	69	0.000	0.000	6	66	0	0	7	62	0	0	100	1	
3	4	1	01: B-07   LM00000017	lmo0027	11975	5258	100	92	83	25	46	46	4	83	76	0	138	144	86	15	16	3	92	87	0	0	0	0	0	0	0	0	0	0	0	0	0	0	0	0	0	0	0	0	0	0	0	0	0	0	0.000	0.000	0.000	0.000	0.000	0.000	0.000	0.000	0.000	0.000	0.000	0.000	0.000	0.000	283	1076	169	166	166	0.000	0.000	46	123	0	0	37	129	0	0	100	1	
3	5	1	01: B-10   LM00000819	lmo0030	12225	5258	100	97	95	33	46	46	4	85	81	0	207	208	120	17	19	7	91	87	0	0	0	0	0	0	0	0	0	0	0	0	0	0	0	0	0	0	0	0	0	0	0	0	0	0	0.000	0.000	0.000	0.000	0.000	0.000	0.000	0.000	0.000	0.000	0.000	0.000	0.000	0.000	283	1076	241	240	240	0.000	0.000	51	190	0	0	49	191	0	0	100	1	
3	6	1	01: B-13   LM00000018	lmo0033	12475	5258	100	55	57	10	45	46	5	80	55	0	131	134	63	15	19	10	90	88	0	0	0	0	0	0	0	0	0	0	0	0	0	0	0	0	0	0	0	0	0	0	0	0	0	0	0.000	0.000	0.000	0.000	0.000	0.000	0.000	0.000	0.000	0.000	0.000	0.000	0.000	0.000	283	1076	126	131	131	0.000	0.000	10	116	0	0	12	119	0	0	100	1	
3	7	1	01: B-16   LM00002100	lmo0036	12725	5258	100	82	81	22	45	46	6	88	83	0	128	120	57	15	16	6	86	84	0	0	0	0	0	0	0	0	0	0	0	0	0	0	0	0	0	0	0	0	0	0	0	0	0	0	0.000	0.000	0.000	0.000	0.000	0.000	0.000	0.000	0.000	0.000	0.000	0.000	0.000	0.000	283	1076	150	141	141	0.000	0.000	37	113	0	0	36	105	0	0	100	1	
3	8	1	01: B-19   LM00002103	lmo0039	12975	5258	100	257	237	92	46	46	5	96	93	0	170	163	68	15	15	4	98	97	0	0	0	0	0	0	0	0	0	0	0	0	0	0	0	0	0	0	0	0	0	0	0	0	0	0	0.000	0.000	0.000	0.000	0.000	0.000	0.000	0.000	0.000	0.000	0.000	0.000	0.000	0.000	283	1076	366	339	339	0.000	0.000	211	155	0	0	191	148	0	0	100	1	
3	9	1	01: B-22   LM00000823	lmo0042	13225	5258	100	152	144	43	45	45	4	97	93	0	144	139	61	15	15	2	97	94	0	0	0	0	0	0	0	0	0	0	0	0	0	0	0	0	0	0	0	0	0	0	0	0	0	0	0.000	0.000	0.000	0.000	0.000	0.000	0.000	0.000	0.000	0.000	0.000	0.000	0.000	0.000	283	1076	236	223	223	0.000	0.000	107	129	0	0	99	124	0	0	100	1	
3	10	1	01: F-01   LM00000841	lmo0117	13475	5258	100	69	75	24	45	45	5	96	93	0	1368	1375	644	14	15	2	100	100	0	0	0	0	0	0	0	0	0	0	0	0	0	0	0	0	0	0	0	0	0	0	0	0	0	0	0.000	0.000	0.000	0.000	0.000	0.000	0.000	0.000	0.000	0.000	0.000	0.000	0.000	0.000	283	1076	1378	1391	1391	0.000	0.000	24	1354	0	0	30	1361	0	0	100	1	
3	11	1	01: F-04   LM00000843	lmo0120	13725	5258	100	64	70	22	46	47	5	92	82	0	1721	1536	987	14	15	2	96	94	0	0	0	0	0	0	0	0	0	0	0	0	0	0	0	0	0	0	0	0	0	0	0	0	0	0	0.000	0.000	0.000	0.000	0.000	0.000	0.000	0.000	0.000	0.000	0.000	0.000	0.000	0.000	283	1076	1725	1546	1546	0.000	0.000	18	1707	0	0	24	1522	0	0	100	1	
3	12	1	01: F-07   LM00000846	lmo0123	13975	5258	100	61	62	13	45	45	4	81	70	0	2074	1665	1176	14	14	2	96	90	0	0	0	0	0	0	0	0	0	0	0	0	0	0	0	0	0	0	0	0	0	0	0	0	0	0	0.000	0.000	0.000	0.000	0.000	0.000	0.000	0.000	0.000	0.000	0.000	0.000	0.000	0.000	283	1076	2076	1668	1668	0.000	0.000	16	2060	0	0	17	1651	0	0	100	1	
3	13	1	01: F-10   LM00000847	lmo0126	14225	5258	100	63	62	12	45	46	4	81	73	0	1530	1204	707	14	14	2	92	89	0	0	0	0	0	0	0	0	0	0	0	0	0	0	0	0	0	0	0	0	0	0	0	0	0	0	0.000	0.000	0.000	0.000	0.000	0.000	0.000	0.000	0.000	0.000	0.000	0.000	0.000	0.000	283	1076	1534	1207	1207	0.000	0.000	18	1516	0	0	17	1190	0	0	100	1	
3	14	1	01: F-13   LM00000848	lmo0129	14475	5258	100	72	71	19	45	46	4	81	76	0	890	685	439	15	15	3	87	84	0	0	0	0	0	0	0	0	0	0	0	0	0	0	0	0	0	0	0	0	0	0	0	0	0	0	0.000	0.000	0.000	0.000	0.000	0.000	0.000	0.000	0.000	0.000	0.000	0.000	0.000	0.000	283	1076	902	696	696	0.000	0.000	27	875	0	0	26	670	0	0	100	1	
3	15	1	01: F-16   LM00000046	lmo0132	14725	5258	100	1029	934	396	45	45	4	99	98	0	166	150	66	15	15	2	94	93	0	0	0	0	0	0	0	0	0	0	0	0	0	0	0	0	0	0	0	0	0	0	0	0	0	0	0.000	0.000	0.000	0.000	0.000	0.000	0.000	0.000	0.000	0.000	0.000	0.000	0.000	0.000	283	1076	1135	1024	1024	0.000	0.000	984	151	0	0	889	135	0	0	100	1	
3	16	1	01: F-19   LM00000047	lmo0135	14975	5258	100	7184	6341	2860	46	46	5	100	100	0	347	308	134	16	17	6	94	92	0	0	0	0	0	0	0	0	0	0	0	0	0	0	0	0	0	0	0	0	0	0	0	0	0	0	0.000	0.000	0.000	0.000	0.000	0.000	0.000	0.000	0.000	0.000	0.000	0.000	0.000	0.000	283	1076	7469	6587	6587	0.000	0.000	7138	331	0	0	6295	292	0	0	100	1	
3	17	1	01: F-22   LM00002144	lmo0138	15225	5258	100	59	63	14	46	46	4	83	70	0	124	151	109	16	16	4	81	80	0	0	0	0	0	0	0	0	0	0	0	0	0	0	0	0	0	0	0	0	0	0	0	0	0	0	0.000	0.000	0.000	0.000	0.000	0.000	0.000	0.000	0.000	0.000	0.000	0.000	0.000	0.000	283	1076	121	152	152	0.000	0.000	13	108	0	0	17	135	0	0	100	1	
3	1	2	01: J-01   LM00000873	lmo0213	11225	5508	100	191	175	88	45	46	5	84	81	0	106	106	65	17	28	34	71	65	0	0	0	0	0	0	0	0	0	0	0	0	0	0	0	0	0	0	0	0	0	0	0	0	0	0	0.000	0.000	0.000	0.000	0.000	0.000	0.000	0.000	0.000	0.000	0.000	0.000	0.000	0.000	283	1076	235	219	219	0.000	0.000	146	89	0	0	130	89	0	0	100	1	
3	2	2	01: J-04   LM00002172	lmo0216	11475	5508	100	598	514	284	45	45	5	95	88	0	588	486	296	16	17	4	88	86	0	0	0	0	0	0	0	0	0	0	0	0	0	0	0	0	0	0	0	0	0	0	0	0	0	0	0.000	0.000	0.000	0.000	0.000	0.000	0.000	0.000	0.000	0.000	0.000	0.000	0.000	0.000	283	1076	1125	939	939	0.000	0.000	553	572	0	0	469	470	0	0	100	1	
3	3	2	01: J-07   LM00000070	lmo0219	11725	5508	100	314	270	136	45	45	4	93	90	0	279	311	221	15	15	3	91	87	0	0	0	0	0	0	0	0	0	0	0	0	0	0	0	0	0	0	0	0	0	0	0	0	0	0	0.000	0.000	0.000	0.000	0.000	0.000	0.000	0.000	0.000	0.000	0.000	0.000	0.000	0.000	283	1076	533	521	521	0.000	0.000	269	264	0	0	225	296	0	0	100	1	
3	4	2	01: J-10   LM00000877	lmo0222	11975	5508	100	840	758	387	46	46	5	99	94	0	558	473	256	16	18	6	86	85	0	0	0	0	0	0	0	0	0	0	0	0	0	0	0	0	0	0	0	0	0	0	0	0	0	0	0.000	0.000	0.000	0.000	0.000	0.000	0.000	0.000	0.000	0.000	0.000	0.000	0.000	0.000	283	1076	1336	1169	1169	0.000	0.000	794	542	0	0	712	457	0	0	100	1	
3	5	2	01: J-13   LM00002174	lmo0225	12225	5508	100	450	424	173	46	46	5	99	99	0	313	281	126	15	20	12	90	88	0	0	0	0	0	0	0	0	0	0	0	0	0	0	0	0	0	0	0	0	0	0	0	0	0	0	0.000	0.000	0.000	0.000	0.000	0.000	0.000	0.000	0.000	0.000	0.000	0.000	0.000	0.000	283	1076	702	644	644	0.000	0.000	404	298	0	0	378	266	0	0	100	1	
3	6	2	01: J-16   LM00000881	lmo0228	12475	5508	100	1472	1230	656	46	46	5	98	94	0	564	476	272	14	15	5	87	84	0	0	0	0	0	0	0	0	0	0	0	0	0	0	0	0	0	0	0	0	0	0	0	0	0	0	0.000	0.000	0.000	0.000	0.000	0.000	0.000	0.000	0.000	0.000	0.000	0.000	0.000	0.000	283	1076	1976	1646	1646	0.000	0.000	1426	550	0	0	1184	462	0	0	100	1	
3	7	2	01: J-19   LM00000073	lmo0231	12725	5508	100	45	46	5	45	45	4	21	5	0	16	19	6	15	15	2	36	32	0	0	0	0	0	0	0	0	0	0	0	0	0	0	0	0	0	0	0	0	0	0	0	0	0	0	0.000	0.000	0.000	0.000	0.000	0.000	0.000	0.000	0.000	0.000	0.000	0.000	0.000	0.000	283	1076	1	5	5	0.000	0.000	0	1	0	0	1	4	0	0	100	1	
3	8	2	01: J-22   LM00000075	lmo0234	12975	5508	100	1396	1356	624	45	45	4	100	100	0	809	735	357	15	15	3	96	94	0	0	0	0	0	0	0	0	0	0	0	0	0	0	0	0	0	0	0	0	0	0	0	0	0	0	0.000	0.000	0.000	0.000	0.000	0.000	0.000	0.000	0.000	0.000	0.000	0.000	0.000	0.000	283	1076	2145	2031	2031	0.000	0.000	1351	794	0	0	1311	720	0	0	100	1	
3	9	2	01: N-01   LM00000913	lmo0309	13225	5508	100	51	51	6	45	45	4	54	33	0	76	58	35	15	15	2	82	67	0	0	0	0	0	0	0	0	0	0	0	0	0	0	0	0	0	0	0	0	0	0	0	0	0	0	0.000	0.000	0.000	0.000	0.000	0.000	0.000	0.000	0.000	0.000	0.000	0.000	0.000	0.000	283	1076	67	49	49	0.000	0.000	6	61	0	0	6	43	0	0	100	1	
3	10	2	01: N-04   LM00002191	lmo0312	13475	5508	100	51	52	8	45	45	5	55	31	0	76	58	29	14	14	2	85	79	0	0	0	0	0	0	0	0	0	0	0	0	0	0	0	0	0	0	0	0	0	0	0	0	0	0	0.000	0.000	0.000	0.000	0.000	0.000	0.000	0.000	0.000	0.000	0.000	0.000	0.000	0.000	283	1076	68	51	51	0.000	0.000	6	62	0	0	7	44	0	0	100	1	
3	11	2	01: N-07   LM00000106	lmo0315	13725	5508	100	110	106	33	46	46	5	95	89	0	115	96	45	14	14	3	91	89	0	0	0	0	0	0	0	0	0	0	0	0	0	0	0	0	0	0	0	0	0	0	0	0	0	0	0.000	0.000	0.000	0.000	0.000	0.000	0.000	0.000	0.000	0.000	0.000	0.000	0.000	0.000	283	1076	165	142	142	0.000	0.000	64	101	0	0	60	82	0	0	100	1	
3	12	2	01: N-10   LM00000915	lmo0318	13975	5508	100	171	160	76	45	45	4	93	88	0	118	99	57	14	14	2	81	77	0	0	0	0	0	0	0	0	0	0	0	0	0	0	0	0	0	0	0	0	0	0	0	0	0	0	0.000	0.000	0.000	0.000	0.000	0.000	0.000	0.000	0.000	0.000	0.000	0.000	0.000	0.000	283	1076	230	200	200	0.000	0.000	126	104	0	0	115	85	0	0	100	1	
3	13	2	01: N-13   LM00000109	lmo0321	14225	5508	100	3373	2887	1514	45	45	4	100	100	0	265	226	124	14	14	2	89	88	0	0	0	0	0	0	0	0	0	0	0	0	0	0	0	0	0	0	0	0	0	0	0	0	0	0	0.000	0.000	0.000	0.000	0.000	0.000	0.000	0.000	0.000	0.000	0.000	0.000	0.000	0.000	283	1076	3579	3054	3054	0.000	0.000	3328	251	0	0	2842	212	0	0	100	1	
3	14	2	01: N-16   LM00000917	lmo0324	14475	5508	100	50	50	5	45	45	4	54	21	0	79	64	29	14	15	3	82	80	0	0	0	0	0	0	0	0	0	0	0	0	0	0	0	0	0	0	0	0	0	0	0	0	0	0	0.000	0.000	0.000	0.000	0.000	0.000	0.000	0.000	0.000	0.000	0.000	0.000	0.000	0.000	283	1076	70	55	55	0.000	0.000	5	65	0	0	5	50	0	0	100	1	
3	15	2	01: N-19   LM00000112	lmo0327	14725	5508	100	54	54	7	44	45	4	71	53	0	90	70	38	14	14	2	81	76	0	0	0	0	0	0	0	0	0	0	0	0	0	0	0	0	0	0	0	0	0	0	0	0	0	0	0.000	0.000	0.000	0.000	0.000	0.000	0.000	0.000	0.000	0.000	0.000	0.000	0.000	0.000	283	1076	86	66	66	0.000	0.000	10	76	0	0	10	56	0	0	100	1	
3	16	2	01: N-22   LM00002841	lmo0330	14975	5508	100	56	57	13	45	45	5	61	53	0	85	59	39	14	14	2	69	64	0	0	0	0	0	0	0	0	0	0	0	0	0	0	0	0	0	0	0	0	0	0	0	0	0	0	0.000	0.000	0.000	0.000	0.000	0.000	0.000	0.000	0.000	0.000	0.000	0.000	0.000	0.000	283	1076	82	57	57	0.000	0.000	11	71	0	0	12	45	0	0	100	1	
3	17	2	02: B-01   EMPTY	EMPTY	15225	5508	100	47	48	7	46	46	4	25	12	0	16	18	7	14	15	2	46	32	0	0	0	0	0	0	0	0	0	0	0	0	0	0	0	0	0	0	0	0	0	0	0	0	0	0	0.000	0.000	0.000	0.000	0.000	0.000	0.000	0.000	0.000	0.000	0.000	0.000	0.000	0.000	283	1076	3	6	6	0.000	0.000	1	2	0	0	2	4	0	0	-75	1	
3	1	3	02: B-04   LM00002209	lmo0404	11225	5758	100	110	111	32	46	47	5	94	91	0	321	331	195	16	32	41	91	90	0	0	0	0	0	0	0	0	0	0	0	0	0	0	0	0	0	0	0	0	0	0	0	0	0	0	0.000	0.000	0.000	0.000	0.000	0.000	0.000	0.000	0.000	0.000	0.000	0.000	0.000	0.000	283	1076	369	380	380	0.000	0.000	64	305	0	0	65	315	0	0	100	1	
3	2	3	02: B-07   LM00000948	lmo0407	11475	5758	100	600	527	285	44	44	4	94	93	0	136	115	56	14	15	2	95	89	0	0	0	0	0	0	0	0	0	0	0	0	0	0	0	0	0	0	0	0	0	0	0	0	0	0	0.000	0.000	0.000	0.000	0.000	0.000	0.000	0.000	0.000	0.000	0.000	0.000	0.000	0.000	283	1076	678	584	584	0.000	0.000	556	122	0	0	483	101	0	0	100	1	
3	3	3	02: B-10   LM00003004	lmo0410	11725	5758	100	221	193	87	45	45	4	92	89	0	127	106	51	14	15	2	93	86	0	0	0	0	0	0	0	0	0	0	0	0	0	0	0	0	0	0	0	0	0	0	0	0	0	0	0.000	0.000	0.000	0.000	0.000	0.000	0.000	0.000	0.000	0.000	0.000	0.000	0.000	0.000	283	1076	289	240	240	0.000	0.000	176	113	0	0	148	92	0	0	100	1	
3	4	3	02: B-13   LM00002215	lmo0413	11975	5758	100	215	198	101	45	45	4	91	83	0	114	94	47	15	15	2	89	86	0	0	0	0	0	0	0	0	0	0	0	0	0	0	0	0	0	0	0	0	0	0	0	0	0	0	0.000	0.000	0.000	0.000	0.000	0.000	0.000	0.000	0.000	0.000	0.000	0.000	0.000	0.000	283	1076	269	232	232	0.000	0.000	170	99	0	0	153	79	0	0	100	1	
3	5	3	02: B-16   LM00002216	lmo0416	12225	5758	100	63	66	16	45	46	4	83	75	0	86	71	32	15	15	2	91	89	0	0	0	0	0	0	0	0	0	0	0	0	0	0	0	0	0	0	0	0	0	0	0	0	0	0	0.000	0.000	0.000	0.000	0.000	0.000	0.000	0.000	0.000	0.000	0.000	0.000	0.000	0.000	283	1076	89	77	77	0.000	0.000	18	71	0	0	21	56	0	0	100	1	
3	6	3	02: B-19   LM00002217	lmo0419	12475	5758	100	73	73	18	45	46	6	86	81	0	83	73	29	14	15	2	94	91	0	0	0	0	0	0	0	0	0	0	0	0	0	0	0	0	0	0	0	0	0	0	0	0	0	0	0.000	0.000	0.000	0.000	0.000	0.000	0.000	0.000	0.000	0.000	0.000	0.000	0.000	0.000	283	1076	97	87	87	0.000	0.000	28	69	0	0	28	59	0	0	100	1	
3	7	3	02: B-22   LM00000954	lmo0422	12725	5758	100	77	77	19	45	45	5	93	87	0	120	111	45	14	15	2	96	93	0	0	0	0	0	0	0	0	0	0	0	0	0	0	0	0	0	0	0	0	0	0	0	0	0	0	0.000	0.000	0.000	0.000	0.000	0.000	0.000	0.000	0.000	0.000	0.000	0.000	0.000	0.000	283	1076	138	129	129	0.000	0.000	32	106	0	0	32	97	0	0	100	1	
3	8	3	02: F-01   LM00002250	lmo0497	12975	5758	100	245	235	88	45	45	4	96	93	0	141	133	52	15	15	2	96	94	0	0	0	0	0	0	0	0	0	0	0	0	0	0	0	0	0	0	0	0	0	0	0	0	0	0	0.000	0.000	0.000	0.000	0.000	0.000	0.000	0.000	0.000	0.000	0.000	0.000	0.000	0.000	283	1076	326	308	308	0.000	0.000	200	126	0	0	190	118	0	0	100	1	
3	9	3	02: F-04   LM00000967	lmo0500	13225	5758	100	63	65	12	46	46	4	88	80	0	85	74	28	15	16	4	90	87	0	0	0	0	0	0	0	0	0	0	0	0	0	0	0	0	0	0	0	0	0	0	0	0	0	0	0.000	0.000	0.000	0.000	0.000	0.000	0.000	0.000	0.000	0.000	0.000	0.000	0.000	0.000	283	1076	87	78	78	0.000	0.000	17	70	0	0	19	59	0	0	100	1	
3	10	3	02: F-07   LM00000968	lmo0503	13475	5758	100	53	55	9	45	45	4	76	45	0	77	69	22	14	14	2	99	98	0	0	0	0	0	0	0	0	0	0	0	0	0	0	0	0	0	0	0	0	0	0	0	0	0	0	0.000	0.000	0.000	0.000	0.000	0.000	0.000	0.000	0.000	0.000	0.000	0.000	0.000	0.000	283	1076	71	65	65	0.000	0.000	8	63	0	0	10	55	0	0	100	1	
3	11	3	02: F-10   LM00000178	lmo0506	13725	5758	100	85	83	22	46	46	5	91	86	0	90	80	27	14	15	2	97	94	0	0	0	0	0	0	0	0	0	0	0	0	0	0	0	0	0	0	0	0	0	0	0	0	0	0	0.000	0.000	0.000	0.000	0.000	0.000	0.000	0.000	0.000	0.000	0.000	0.000	0.000	0.000	283	1076	115	103	103	0.000	0.000	39	76	0	0	37	66	0	0	100	1	
3	12	3	02: F-13   LM00000179	lmo0509	13975	5758	100	239	223	76	45	46	4	100	100	0	123	113	40	14	14	2	100	99	0	0	0	0	0	0	0	0	0	0	0	0	0	0	0	0	0	0	0	0	0	0	0	0	0	0	0.000	0.000	0.000	0.000	0.000	0.000	0.000	0.000	0.000	0.000	0.000	0.000	0.000	0.000	283	1076	303	277	277	0.000	0.000	194	109	0	0	178	99	0	0	100	1	
3	13	3	02: F-16   LM00002251	lmo0512	14225	5758	100	431	373	171	45	45	4	96	94	0	193	160	82	14	14	2	90	86	0	0	0	0	0	0	0	0	0	0	0	0	0	0	0	0	0	0	0	0	0	0	0	0	0	0	0.000	0.000	0.000	0.000	0.000	0.000	0.000	0.000	0.000	0.000	0.000	0.000	0.000	0.000	283	1076	565	474	474	0.000	0.000	386	179	0	0	328	146	0	0	100	1	
3	14	3	02: F-19   LM00000975	lmo0515	14475	5758	100	1226	1071	455	45	45	5	99	98	0	656	588	246	14	15	3	100	100	0	0	0	0	0	0	0	0	0	0	0	0	0	0	0	0	0	0	0	0	0	0	0	0	0	0	0.000	0.000	0.000	0.000	0.000	0.000	0.000	0.000	0.000	0.000	0.000	0.000	0.000	0.000	283	1076	1823	1600	1600	0.000	0.000	1181	642	0	0	1026	574	0	0	100	1	
3	15	3	02: F-22   LM00000181	lmo0518	14725	5758	100	642	528	299	45	45	4	95	90	0	179	140	77	14	15	2	89	85	0	0	0	0	0	0	0	0	0	0	0	0	0	0	0	0	0	0	0	0	0	0	0	0	0	0	0.000	0.000	0.000	0.000	0.000	0.000	0.000	0.000	0.000	0.000	0.000	0.000	0.000	0.000	283	1076	762	609	609	0.000	0.000	597	165	0	0	483	126	0	0	100	1	
3	16	3	02: J-01   LM00000198	lmo0593	14975	5758	100	500	428	206	46	46	4	92	89	0	217	183	91	15	15	2	94	89	0	0	0	0	0	0	0	0	0	0	0	0	0	0	0	0	0	0	0	0	0	0	0	0	0	0	0.000	0.000	0.000	0.000	0.000	0.000	0.000	0.000	0.000	0.000	0.000	0.000	0.000	0.000	283	1076	656	550	550	0.000	0.000	454	202	0	0	382	168	0	0	100	1	
3	17	3	02: J-04   LM00000199	lmo0596	15225	5758	100	7366	6501	2697	45	45	4	100	100	0	918	813	328	15	15	2	98	96	0	0	0	0	0	0	0	0	0	0	0	0	0	0	0	0	0	0	0	0	0	0	0	0	0	0	0.000	0.000	0.000	0.000	0.000	0.000	0.000	0.000	0.000	0.000	0.000	0.000	0.000	0.000	283	1076	8224	7254	7254	0.000	0.000	7321	903	0	0	6456	798	0	0	100	1	
3	1	4	02: J-07   LM00001020	lmo0599	11225	6008	100	324	304	125	46	46	5	96	94	0	539	476	228	14	15	2	97	92	0	0	0	0	0	0	0	0	0	0	0	0	0	0	0	0	0	0	0	0	0	0	0	0	0	0	0.000	0.000	0.000	0.000	0.000	0.000	0.000	0.000	0.000	0.000	0.000	0.000	0.000	0.000	283	1076	803	720	720	0.000	0.000	278	525	0	0	258	462	0	0	100	1	
3	2	4	02: J-10   LM00001022	lmo0602	11475	6008	100	935	826	420	44	45	5	96	91	0	230	215	117	14	15	2	93	89	0	0	0	0	0	0	0	0	0	0	0	0	0	0	0	0	0	0	0	0	0	0	0	0	0	0	0.000	0.000	0.000	0.000	0.000	0.000	0.000	0.000	0.000	0.000	0.000	0.000	0.000	0.000	283	1076	1107	983	983	0.000	0.000	891	216	0	0	782	201	0	0	100	1	
3	3	4	02: J-13   LM00000200	lmo0605	11725	6008	100	89	92	27	45	45	4	95	93	0	118	118	51	14	14	2	99	95	0	0	0	0	0	0	0	0	0	0	0	0	0	0	0	0	0	0	0	0	0	0	0	0	0	0	0.000	0.000	0.000	0.000	0.000	0.000	0.000	0.000	0.000	0.000	0.000	0.000	0.000	0.000	283	1076	148	151	151	0.000	0.000	44	104	0	0	47	104	0	0	100	1	
3	4	4	02: J-16   LM00001023	lmo0608	11975	6008	100	989	935	429	45	46	5	99	95	0	542	498	233	14	15	2	99	99	0	0	0	0	0	0	0	0	0	0	0	0	0	0	0	0	0	0	0	0	0	0	0	0	0	0	0.000	0.000	0.000	0.000	0.000	0.000	0.000	0.000	0.000	0.000	0.000	0.000	0.000	0.000	283	1076	1472	1374	1374	0.000	0.000	944	528	0	0	890	484	0	0	100	1	
3	5	4	02: J-19   LM00001024	lmo0611	12225	6008	100	199	180	69	46	46	4	94	92	0	260	233	100	15	15	3	98	96	0	0	0	0	0	0	0	0	0	0	0	0	0	0	0	0	0	0	0	0	0	0	0	0	0	0	0.000	0.000	0.000	0.000	0.000	0.000	0.000	0.000	0.000	0.000	0.000	0.000	0.000	0.000	283	1076	398	352	352	0.000	0.000	153	245	0	0	134	218	0	0	100	1	
3	6	4	02: J-22   LM00002275	lmo0614	12475	6008	100	130	130	47	45	45	4	97	94	0	105	104	46	14	14	2	94	91	0	0	0	0	0	0	0	0	0	0	0	0	0	0	0	0	0	0	0	0	0	0	0	0	0	0	0.000	0.000	0.000	0.000	0.000	0.000	0.000	0.000	0.000	0.000	0.000	0.000	0.000	0.000	283	1076	176	175	175	0.000	0.000	85	91	0	0	85	90	0	0	100	1	
3	7	4	02: N-01   LM00001054	lmo0689	12725	6008	100	1219	1049	475	45	45	4	100	100	0	1064	905	456	15	15	2	96	93	0	0	0	0	0	0	0	0	0	0	0	0	0	0	0	0	0	0	0	0	0	0	0	0	0	0	0.000	0.000	0.000	0.000	0.000	0.000	0.000	0.000	0.000	0.000	0.000	0.000	0.000	0.000	283	1076	2223	1894	1894	0.000	0.000	1174	1049	0	0	1004	890	0	0	100	1	
3	8	4	02: N-04   LM00000229	lmo0692	12975	6008	100	872	767	348	45	46	5	98	95	0	471	411	196	14	15	3	98	95	0	0	0	0	0	0	0	0	0	0	0	0	0	0	0	0	0	0	0	0	0	0	0	0	0	0	0.000	0.000	0.000	0.000	0.000	0.000	0.000	0.000	0.000	0.000	0.000	0.000	0.000	0.000	283	1076	1284	1119	1119	0.000	0.000	827	457	0	0	722	397	0	0	100	1	
3	9	4	02: N-07   LM00001055	lmo0695	13225	6008	100	401	365	148	45	45	4	98	95	0	224	202	87	15	15	3	94	92	0	0	0	0	0	0	0	0	0	0	0	0	0	0	0	0	0	0	0	0	0	0	0	0	0	0	0.000	0.000	0.000	0.000	0.000	0.000	0.000	0.000	0.000	0.000	0.000	0.000	0.000	0.000	283	1076	565	507	507	0.000	0.000	356	209	0	0	320	187	0	0	100	1	
3	10	4	02: N-10   LM00001057	lmo0698	13475	6008	100	1308	1106	633	45	45	4	98	94	0	1127	929	535	14	14	2	96	92	0	0	0	0	0	0	0	0	0	0	0	0	0	0	0	0	0	0	0	0	0	0	0	0	0	0	0.000	0.000	0.000	0.000	0.000	0.000	0.000	0.000	0.000	0.000	0.000	0.000	0.000	0.000	283	1076	2376	1976	1976	0.000	0.000	1263	1113	0	0	1061	915	0	0	100	1	
3	11	4	02: N-13   LM00002298	lmo0701	13725	6008	100	815	691	336	46	46	5	92	91	0	948	781	406	14	15	3	95	93	0	0	0	0	0	0	0	0	0	0	0	0	0	0	0	0	0	0	0	0	0	0	0	0	0	0	0.000	0.000	0.000	0.000	0.000	0.000	0.000	0.000	0.000	0.000	0.000	0.000	0.000	0.000	283	1076	1703	1412	1412	0.000	0.000	769	934	0	0	645	767	0	0	100	1	
3	12	4	02: N-16   LM00001060	lmo0704	13975	6008	100	1033	816	477	46	46	5	90	86	0	548	429	262	14	14	2	89	86	0	0	0	0	0	0	0	0	0	0	0	0	0	0	0	0	0	0	0	0	0	0	0	0	0	0	0.000	0.000	0.000	0.000	0.000	0.000	0.000	0.000	0.000	0.000	0.000	0.000	0.000	0.000	283	1076	1521	1185	1185	0.000	0.000	987	534	0	0	770	415	0	0	100	1	
3	13	4	02: N-19   LM00001062	lmo0707	14225	6008	100	46	47	5	44	45	4	30	7	0	15	17	6	14	14	2	41	28	0	0	0	0	0	0	0	0	0	0	0	0	0	0	0	0	0	0	0	0	0	0	0	0	0	0	0.000	0.000	0.000	0.000	0.000	0.000	0.000	0.000	0.000	0.000	0.000	0.000	0.000	0.000	283	1076	3	6	6	0.000	0.000	2	1	0	0	3	3	0	0	100	1	
3	14	4	02: N-22   LM00001065	lmo0710	14475	6008	100	1419	1090	618	45	45	4	97	95	0	1111	879	509	14	14	3	93	89	0	0	0	0	0	0	0	0	0	0	0	0	0	0	0	0	0	0	0	0	0	0	0	0	0	0	0.000	0.000	0.000	0.000	0.000	0.000	0.000	0.000	0.000	0.000	0.000	0.000	0.000	0.000	283	1076	2471	1910	1910	0.000	0.000	1374	1097	0	0	1045	865	0	0	100	1	
3	15	4	03: B-01   EMPTY	EMPTY	14725	6008	100	46	46	6	45	46	4	16	4	0	15	19	17	14	14	2	40	32	0	0	0	0	0	0	0	0	0	0	0	0	0	0	0	0	0	0	0	0	0	0	0	0	0	0	0.000	0.000	0.000	0.000	0.000	0.000	0.000	0.000	0.000	0.000	0.000	0.000	0.000	0.000	283	1076	2	6	6	0.000	0.000	1	1	0	0	1	5	0	0	-75	1	
3	16	4	03: B-04   LM00001095	lmo0784	14975	6008	100	7717	6257	3096	46	46	4	99	98	0	1203	997	468	15	15	2	94	94	0	0	0	0	0	0	0	0	0	0	0	0	0	0	0	0	0	0	0	0	0	0	0	0	0	0	0.000	0.000	0.000	0.000	0.000	0.000	0.000	0.000	0.000	0.000	0.000	0.000	0.000	0.000	283	1076	8859	7193	7193	0.000	0.000	7671	1188	0	0	6211	982	0	0	100	1	
3	17	4	03: B-07   LM00001098	lmo0787	15225	6008	100	310	277	120	46	46	4	93	92	0	138	122	54	15	15	2	94	91	0	0	0	0	0	0	0	0	0	0	0	0	0	0	0	0	0	0	0	0	0	0	0	0	0	0	0.000	0.000	0.000	0.000	0.000	0.000	0.000	0.000	0.000	0.000	0.000	0.000	0.000	0.000	283	1076	387	338	338	0.000	0.000	264	123	0	0	231	107	0	0	100	1	
3	1	5	03: B-10   LM00002324	lmo0790	11225	6258	100	176	159	76	45	45	5	85	82	0	109	88	47	14	14	2	88	84	0	0	0	0	0	0	0	0	0	0	0	0	0	0	0	0	0	0	0	0	0	0	0	0	0	0	0.000	0.000	0.000	0.000	0.000	0.000	0.000	0.000	0.000	0.000	0.000	0.000	0.000	0.000	283	1076	226	188	188	0.000	0.000	131	95	0	0	114	74	0	0	100	1	
3	2	5	03: B-13   LM00000256	lmo0793	11475	6258	100	75	78	21	45	45	5	89	85	0	81	70	27	15	15	2	93	88	0	0	0	0	0	0	0	0	0	0	0	0	0	0	0	0	0	0	0	0	0	0	0	0	0	0	0.000	0.000	0.000	0.000	0.000	0.000	0.000	0.000	0.000	0.000	0.000	0.000	0.000	0.000	283	1076	96	88	88	0.000	0.000	30	66	0	0	33	55	0	0	100	1	
3	3	5	03: B-16   LM00001103	lmo0796	11725	6258	100	2706	2243	1150	45	46	6	96	93	0	378	325	166	14	15	3	95	89	0	0	0	0	0	0	0	0	0	0	0	0	0	0	0	0	0	0	0	0	0	0	0	0	0	0	0.000	0.000	0.000	0.000	0.000	0.000	0.000	0.000	0.000	0.000	0.000	0.000	0.000	0.000	283	1076	3025	2509	2509	0.000	0.000	2661	364	0	0	2198	311	0	0	100	1	
3	4	5	03: B-19   LM00001106	lmo0799	11975	6258	100	434	376	174	45	46	5	92	86	0	156	140	65	14	15	2	92	88	0	0	0	0	0	0	0	0	0	0	0	0	0	0	0	0	0	0	0	0	0	0	0	0	0	0	0.000	0.000	0.000	0.000	0.000	0.000	0.000	0.000	0.000	0.000	0.000	0.000	0.000	0.000	283	1076	531	457	457	0.000	0.000	389	142	0	0	331	126	0	0	100	1	
3	5	5	03: B-22   LM00001107	lmo0802	12225	6258	100	128	121	50	45	46	5	86	81	0	91	74	34	15	15	2	94	84	0	0	0	0	0	0	0	0	0	0	0	0	0	0	0	0	0	0	0	0	0	0	0	0	0	0	0.000	0.000	0.000	0.000	0.000	0.000	0.000	0.000	0.000	0.000	0.000	0.000	0.000	0.000	283	1076	159	135	135	0.000	0.000	83	76	0	0	76	59	0	0	100	1	
3	6	5	03: F-01   LM00002345	lmo0877	12475	6258	100	55	57	11	45	45	4	78	55	0	77	63	30	14	14	2	87	83	0	0	0	0	0	0	0	0	0	0	0	0	0	0	0	0	0	0	0	0	0	0	0	0	0	0	0.000	0.000	0.000	0.000	0.000	0.000	0.000	0.000	0.000	0.000	0.000	0.000	0.000	0.000	283	1076	73	61	61	0.000	0.000	10	63	0	0	12	49	0	0	100	1	
3	7	5	03: F-04   LM00002347	lmo0880	12725	6258	100	1616	1288	733	45	46	5	95	90	0	233	193	107	14	15	2	89	88	0	0	0	0	0	0	0	0	0	0	0	0	0	0	0	0	0	0	0	0	0	0	0	0	0	0	0.000	0.000	0.000	0.000	0.000	0.000	0.000	0.000	0.000	0.000	0.000	0.000	0.000	0.000	283	1076	1790	1422	1422	0.000	0.000	1571	219	0	0	1243	179	0	0	100	1	
3	8	5	03: F-07   LM00001140	lmo0883	12975	6258	100	330	304	138	46	46	5	93	90	0	130	117	52	15	16	15	85	84	0	0	0	0	0	0	0	0	0	0	0	0	0	0	0	0	0	0	0	0	0	0	0	0	0	0	0.000	0.000	0.000	0.000	0.000	0.000	0.000	0.000	0.000	0.000	0.000	0.000	0.000	0.000	283	1076	399	360	360	0.000	0.000	284	115	0	0	258	102	0	0	100	1	
3	9	5	03: F-10   LM00002350	lmo0886	13225	6258	100	518	448	201	45	46	5	96	92	0	225	196	90	15	15	2	93	91	0	0	0	0	0	0	0	0	0	0	0	0	0	0	0	0	0	0	0	0	0	0	0	0	0	0	0.000	0.000	0.000	0.000	0.000	0.000	0.000	0.000	0.000	0.000	0.000	0.000	0.000	0.000	283	1076	683	584	584	0.000	0.000	473	210	0	0	403	181	0	0	100	1	
3	10	5	03: F-13   LM00000281	lmo0889	13475	6258	100	1360	1161	567	45	46	5	94	92	0	414	356	180	14	15	3	95	88	0	0	0	0	0	0	0	0	0	0	0	0	0	0	0	0	0	0	0	0	0	0	0	0	0	0	0.000	0.000	0.000	0.000	0.000	0.000	0.000	0.000	0.000	0.000	0.000	0.000	0.000	0.000	283	1076	1715	1458	1458	0.000	0.000	1315	400	0	0	1116	342	0	0	100	1	
3	11	5	03: F-16   LM00001143	lmo0892	13725	6258	100	1338	998	690	45	46	4	84	81	0	591	449	312	14	14	2	83	80	0	0	0	0	0	0	0	0	0	0	0	0	0	0	0	0	0	0	0	0	0	0	0	0	0	0	0.000	0.000	0.000	0.000	0.000	0.000	0.000	0.000	0.000	0.000	0.000	0.000	0.000	0.000	283	1076	1870	1388	1388	0.000	0.000	1293	577	0	0	953	435	0	0	100	1	
3	12	5	03: F-19   LM00000285	lmo0895	13975	6258	100	9710	7684	4878	47	47	5	97	95	0	1876	1481	917	14	14	2	87	84	0	0	0	0	0	0	0	0	0	0	0	0	0	0	0	0	0	0	0	0	0	0	0	0	0	0	0.000	0.000	0.000	0.000	0.000	0.000	0.000	0.000	0.000	0.000	0.000	0.000	0.000	0.000	283	1076	11525	9104	9104	0.000	0.000	9663	1862	0	0	7637	1467	0	0	100	1	
3	13	5	03: F-22   LM00001146	lmo0898	14225	6258	100	874	758	331	45	46	4	97	95	0	789	689	310	14	14	2	95	93	0	0	0	0	0	0	0	0	0	0	0	0	0	0	0	0	0	0	0	0	0	0	0	0	0	0	0.000	0.000	0.000	0.000	0.000	0.000	0.000	0.000	0.000	0.000	0.000	0.000	0.000	0.000	283	1076	1604	1388	1388	0.000	0.000	829	775	0	0	713	675	0	0	100	1	
3	14	5	03: J-01   LM00001184	lmo0973	14475	6258	100	4061	3384	1886	45	46	5	98	96	0	3127	2644	1452	14	15	3	94	92	0	0	0	0	0	0	0	0	0	0	0	0	0	0	0	0	0	0	0	0	0	0	0	0	0	0	0.000	0.000	0.000	0.000	0.000	0.000	0.000	0.000	0.000	0.000	0.000	0.000	0.000	0.000	283	1076	7129	5969	5969	0.000	0.000	4016	3113	0	0	3339	2630	0	0	100	1	
3	15	5	03: J-04   LM00002374	lmo0976	14725	6258	100	456	419	205	46	46	5	92	87	0	352	308	142	14	15	3	98	95	0	0	0	0	0	0	0	0	0	0	0	0	0	0	0	0	0	0	0	0	0	0	0	0	0	0	0.000	0.000	0.000	0.000	0.000	0.000	0.000	0.000	0.000	0.000	0.000	0.000	0.000	0.000	283	1076	748	667	667	0.000	0.000	410	338	0	0	373	294	0	0	100	1	
3	16	5	03: J-07   LM00002375	lmo0979	14975	6258	100	120	114	37	46	46	4	93	90	0	108	95	41	14	15	2	96	93	0	0	0	0	0	0	0	0	0	0	0	0	0	0	0	0	0	0	0	0	0	0	0	0	0	0	0.000	0.000	0.000	0.000	0.000	0.000	0.000	0.000	0.000	0.000	0.000	0.000	0.000	0.000	283	1076	168	149	149	0.000	0.000	74	94	0	0	68	81	0	0	100	1	
3	17	5	03: J-10   LM00001189	lmo0982	15225	6258	100	946	853	349	45	45	4	99	96	0	188	172	66	15	15	3	94	93	0	0	0	0	0	0	0	0	0	0	0	0	0	0	0	0	0	0	0	0	0	0	0	0	0	0	0.000	0.000	0.000	0.000	0.000	0.000	0.000	0.000	0.000	0.000	0.000	0.000	0.000	0.000	283	1076	1074	965	965	0.000	0.000	901	173	0	0	808	157	0	0	100	1	
3	1	6	03: J-13   LM00002376	lmo0985	11225	6508	100	69	73	20	45	46	5	89	81	0	178	160	78	14	14	3	93	88	0	0	0	0	0	0	0	0	0	0	0	0	0	0	0	0	0	0	0	0	0	0	0	0	0	0	0.000	0.000	0.000	0.000	0.000	0.000	0.000	0.000	0.000	0.000	0.000	0.000	0.000	0.000	283	1076	188	174	174	0.000	0.000	24	164	0	0	28	146	0	0	100	1	
3	2	6	03: J-16   LM00000300	lmo0988	11475	6508	100	176	166	79	45	45	4	90	85	0	241	207	105	15	15	2	90	88	0	0	0	0	0	0	0	0	0	0	0	0	0	0	0	0	0	0	0	0	0	0	0	0	0	0	0.000	0.000	0.000	0.000	0.000	0.000	0.000	0.000	0.000	0.000	0.000	0.000	0.000	0.000	283	1076	357	313	313	0.000	0.000	131	226	0	0	121	192	0	0	100	1	
3	3	6	03: J-19   LM00000301	lmo0991	11725	6508	100	179	165	69	45	46	5	90	85	0	180	156	78	14	15	3	92	87	0	0	0	0	0	0	0	0	0	0	0	0	0	0	0	0	0	0	0	0	0	0	0	0	0	0	0.000	0.000	0.000	0.000	0.000	0.000	0.000	0.000	0.000	0.000	0.000	0.000	0.000	0.000	283	1076	300	262	262	0.000	0.000	134	166	0	0	120	142	0	0	100	1	
3	4	6	03: J-22   LM00001197	lmo0994	11975	6508	100	2495	2039	1102	45	45	4	99	98	0	1424	1149	626	14	14	2	97	94	0	0	0	0	0	0	0	0	0	0	0	0	0	0	0	0	0	0	0	0	0	0	0	0	0	0	0.000	0.000	0.000	0.000	0.000	0.000	0.000	0.000	0.000	0.000	0.000	0.000	0.000	0.000	283	1076	3860	3129	3129	0.000	0.000	2450	1410	0	0	1994	1135	0	0	100	1	
3	5	6	03: N-01   LM00001229	lmo1069	12225	6508	100	93	89	22	46	46	5	90	86	0	129	116	46	15	15	2	96	92	0	0	0	0	0	0	0	0	0	0	0	0	0	0	0	0	0	0	0	0	0	0	0	0	0	0	0.000	0.000	0.000	0.000	0.000	0.000	0.000	0.000	0.000	0.000	0.000	0.000	0.000	0.000	283	1076	161	144	144	0.000	0.000	47	114	0	0	43	101	0	0	100	1	
3	6	6	03: N-04   LM00000319	lmo1072	12475	6508	100	2098	1707	923	45	45	4	96	93	0	567	460	248	14	15	2	94	90	0	0	0	0	0	0	0	0	0	0	0	0	0	0	0	0	0	0	0	0	0	0	0	0	0	0	0.000	0.000	0.000	0.000	0.000	0.000	0.000	0.000	0.000	0.000	0.000	0.000	0.000	0.000	283	1076	2606	2108	2108	0.000	0.000	2053	553	0	0	1662	446	0	0	100	1	
3	7	6	03: N-07   LM00002405	lmo1075	12725	6508	100	1192	986	566	45	46	5	95	88	0	914	732	434	14	15	2	92	90	0	0	0	0	0	0	0	0	0	0	0	0	0	0	0	0	0	0	0	0	0	0	0	0	0	0	0.000	0.000	0.000	0.000	0.000	0.000	0.000	0.000	0.000	0.000	0.000	0.000	0.000	0.000	283	1076	2047	1659	1659	0.000	0.000	1147	900	0	0	941	718	0	0	100	1	
3	8	6	03: N-10   LM00002408	lmo1078	12975	6508	100	244	227	95	45	46	5	96	90	0	186	162	74	15	15	2	91	89	0	0	0	0	0	0	0	0	0	0	0	0	0	0	0	0	0	0	0	0	0	0	0	0	0	0	0.000	0.000	0.000	0.000	0.000	0.000	0.000	0.000	0.000	0.000	0.000	0.000	0.000	0.000	283	1076	370	329	329	0.000	0.000	199	171	0	0	182	147	0	0	100	1	
3	9	6	03: N-13   LM00002411	lmo1081	13225	6508	100	2218	1893	959	45	45	4	99	96	0	1397	1188	608	15	15	2	95	93	0	0	0	0	0	0	0	0	0	0	0	0	0	0	0	0	0	0	0	0	0	0	0	0	0	0	0.000	0.000	0.000	0.000	0.000	0.000	0.000	0.000	0.000	0.000	0.000	0.000	0.000	0.000	283	1076	3555	3021	3021	0.000	0.000	2173	1382	0	0	1848	1173	0	0	100	1	
3	10	6	03: N-16   LM00002414	lmo1084	13475	6508	100	2245	1828	1048	45	45	4	98	94	0	1737	1397	840	14	14	3	94	87	0	0	0	0	0	0	0	0	0	0	0	0	0	0	0	0	0	0	0	0	0	0	0	0	0	0	0.000	0.000	0.000	0.000	0.000	0.000	0.000	0.000	0.000	0.000	0.000	0.000	0.000	0.000	283	1076	3923	3166	3166	0.000	0.000	2200	1723	0	0	1783	1383	0	0	100	1	
3	11	6	03: N-19   LM00002417	lmo1087	13725	6508	100	1866	1622	794	46	46	4	97	95	0	660	569	263	14	14	2	95	94	0	0	0	0	0	0	0	0	0	0	0	0	0	0	0	0	0	0	0	0	0	0	0	0	0	0	0.000	0.000	0.000	0.000	0.000	0.000	0.000	0.000	0.000	0.000	0.000	0.000	0.000	0.000	283	1076	2466	2131	2131	0.000	0.000	1820	646	0	0	1576	555	0	0	100	1	
3	12	6	03: N-22   LM00002420	lmo1090	13975	6508	100	420	365	199	46	46	4	89	87	0	154	130	73	14	14	3	88	83	0	0	0	0	0	0	0	0	0	0	0	0	0	0	0	0	0	0	0	0	0	0	0	0	0	0	0.000	0.000	0.000	0.000	0.000	0.000	0.000	0.000	0.000	0.000	0.000	0.000	0.000	0.000	283	1076	514	435	435	0.000	0.000	374	140	0	0	319	116	0	0	100	1	
3	13	6	04: B-01   EMPTY	EMPTY	14225	6508	100	43	44	4	45	45	5	6	1	0	15	17	5	14	14	2	40	31	0	0	0	0	0	0	0	0	0	0	0	0	0	0	0	0	0	0	0	0	0	0	0	0	0	0	0.000	0.000	0.000	0.000	0.000	0.000	0.000	0.000	0.000	0.000	0.000	0.000	0.000	0.000	283	1076	-1	2	2	0.000	0.000	-2	1	0	0	-1	3	0	0	-75	1	
3	14	6	04: B-04   LM00000338	lmo1164	14475	6508	100	56	58	14	46	46	5	73	47	0	91	78	33	14	14	2	92	87	0	0	0	0	0	0	0	0	0	0	0	0	0	0	0	0	0	0	0	0	0	0	0	0	0	0	0.000	0.000	0.000	0.000	0.000	0.000	0.000	0.000	0.000	0.000	0.000	0.000	0.000	0.000	283	1076	87	76	76	0.000	0.000	10	77	0	0	12	64	0	0	100	1	
3	15	6	04: B-07   LM00001250	lmo1167	14725	6508	100	52	52	8	46	46	4	60	23	0	76	67	27	14	15	2	90	88	0	0	0	0	0	0	0	0	0	0	0	0	0	0	0	0	0	0	0	0	0	0	0	0	0	0	0.000	0.000	0.000	0.000	0.000	0.000	0.000	0.000	0.000	0.000	0.000	0.000	0.000	0.000	283	1076	68	59	59	0.000	0.000	6	62	0	0	6	53	0	0	100	1	
3	16	6	04: B-10   LM00001253	lmo1170	14975	6508	100	82	83	25	46	46	4	87	85	0	92	83	31	14	14	2	92	90	0	0	0	0	0	0	0	0	0	0	0	0	0	0	0	0	0	0	0	0	0	0	0	0	0	0	0.000	0.000	0.000	0.000	0.000	0.000	0.000	0.000	0.000	0.000	0.000	0.000	0.000	0.000	283	1076	114	106	106	0.000	0.000	36	78	0	0	37	69	0	0	100	1	
3	17	6	04: B-13   LM00001256	lmo1173	15225	6508	100	90	85	24	45	45	4	90	85	0	77	67	26	14	15	2	92	88	0	0	0	0	0	0	0	0	0	0	0	0	0	0	0	0	0	0	0	0	0	0	0	0	0	0	0.000	0.000	0.000	0.000	0.000	0.000	0.000	0.000	0.000	0.000	0.000	0.000	0.000	0.000	283	1076	108	93	93	0.000	0.000	45	63	0	0	40	53	0	0	100	1	
3	1	7	04: B-16   LM00000340	lmo1176	11225	6758	100	60	62	16	45	45	4	73	65	0	86	69	33	15	15	3	83	80	0	0	0	0	0	0	0	0	0	0	0	0	0	0	0	0	0	0	0	0	0	0	0	0	0	0	0.000	0.000	0.000	0.000	0.000	0.000	0.000	0.000	0.000	0.000	0.000	0.000	0.000	0.000	283	1076	86	71	71	0.000	0.000	15	71	0	0	17	54	0	0	100	1	
3	2	7	04: B-19   LM00000342	lmo1179	11475	6758	100	60	63	16	45	45	4	75	66	0	89	71	35	15	15	3	81	79	0	0	0	0	0	0	0	0	0	0	0	0	0	0	0	0	0	0	0	0	0	0	0	0	0	0	0.000	0.000	0.000	0.000	0.000	0.000	0.000	0.000	0.000	0.000	0.000	0.000	0.000	0.000	283	1076	89	74	74	0.000	0.000	15	74	0	0	18	56	0	0	100	1	
3	3	7	04: B-22   LM00000345	lmo1182	11725	6758	100	61	62	11	45	46	5	85	71	0	77	67	26	14	15	3	88	84	0	0	0	0	0	0	0	0	0	0	0	0	0	0	0	0	0	0	0	0	0	0	0	0	0	0	0.000	0.000	0.000	0.000	0.000	0.000	0.000	0.000	0.000	0.000	0.000	0.000	0.000	0.000	283	1076	79	70	70	0.000	0.000	16	63	0	0	17	53	0	0	100	1	
3	4	7	04: F-01   LM00000359	lmo1257	11975	6758	100	1199	978	533	45	45	5	92	88	0	756	598	332	14	15	3	91	86	0	0	0	0	0	0	0	0	0	0	0	0	0	0	0	0	0	0	0	0	0	0	0	0	0	0	0.000	0.000	0.000	0.000	0.000	0.000	0.000	0.000	0.000	0.000	0.000	0.000	0.000	0.000	283	1076	1896	1517	1517	0.000	0.000	1154	742	0	0	933	584	0	0	100	1	
3	5	7	04: F-04   LM00000362	lmo1260	12225	6758	100	177	165	73	45	45	5	90	82	0	124	108	50	15	15	2	88	86	0	0	0	0	0	0	0	0	0	0	0	0	0	0	0	0	0	0	0	0	0	0	0	0	0	0	0.000	0.000	0.000	0.000	0.000	0.000	0.000	0.000	0.000	0.000	0.000	0.000	0.000	0.000	283	1076	241	213	213	0.000	0.000	132	109	0	0	120	93	0	0	100	1	
3	6	7	04: F-07   LM00002478	lmo1263	12475	6758	100	90	89	36	45	45	5	76	72	0	79	63	32	14	15	4	81	77	0	0	0	0	0	0	0	0	0	0	0	0	0	0	0	0	0	0	0	0	0	0	0	0	0	0	0.000	0.000	0.000	0.000	0.000	0.000	0.000	0.000	0.000	0.000	0.000	0.000	0.000	0.000	283	1076	110	93	93	0.000	0.000	45	65	0	0	44	49	0	0	100	1	
3	7	7	04: F-10   LM00001303	lmo1266	12725	6758	100	138	126	47	45	46	8	86	83	0	81	71	30	14	15	5	85	82	0	0	0	0	0	0	0	0	0	0	0	0	0	0	0	0	0	0	0	0	0	0	0	0	0	0	0.000	0.000	0.000	0.000	0.000	0.000	0.000	0.000	0.000	0.000	0.000	0.000	0.000	0.000	283	1076	160	138	138	0.000	0.000	93	67	0	0	81	57	0	0	100	1	
3	8	7	04: F-13   LM00001304	lmo1269	12975	6758	100	631	524	289	45	46	4	91	88	0	335	283	160	15	15	3	89	86	0	0	0	0	0	0	0	0	0	0	0	0	0	0	0	0	0	0	0	0	0	0	0	0	0	0	0.000	0.000	0.000	0.000	0.000	0.000	0.000	0.000	0.000	0.000	0.000	0.000	0.000	0.000	283	1076	906	747	747	0.000	0.000	586	320	0	0	479	268	0	0	100	1	
3	9	7	04: F-16   LM00001307	lmo1272	13225	6758	100	564	504	261	46	46	5	89	86	0	375	330	177	15	15	9	86	83	0	0	0	0	0	0	0	0	0	0	0	0	0	0	0	0	0	0	0	0	0	0	0	0	0	0	0.000	0.000	0.000	0.000	0.000	0.000	0.000	0.000	0.000	0.000	0.000	0.000	0.000	0.000	283	1076	878	773	773	0.000	0.000	518	360	0	0	458	315	0	0	100	1	
3	10	7	04: F-19   LM00001308	lmo1275	13475	6758	100	1245	966	619	46	46	5	89	84	0	324	259	162	14	15	6	81	78	0	0	0	0	0	0	0	0	0	0	0	0	0	0	0	0	0	0	0	0	0	0	0	0	0	0	0.000	0.000	0.000	0.000	0.000	0.000	0.000	0.000	0.000	0.000	0.000	0.000	0.000	0.000	283	1076	1509	1165	1165	0.000	0.000	1199	310	0	0	920	245	0	0	100	1	
3	11	7	04: F-22   LM00001310	lmo1278	13725	6758	100	1720	1476	802	45	45	4	94	93	0	988	863	467	14	14	2	95	92	0	0	0	0	0	0	0	0	0	0	0	0	0	0	0	0	0	0	0	0	0	0	0	0	0	0	0.000	0.000	0.000	0.000	0.000	0.000	0.000	0.000	0.000	0.000	0.000	0.000	0.000	0.000	283	1076	2649	2280	2280	0.000	0.000	1675	974	0	0	1431	849	0	0	100	1	
3	12	7	04: J-01   LM00001343	lmo1353	13975	6758	100	111	105	39	46	46	4	86	81	0	76	63	30	14	14	2	83	81	0	0	0	0	0	0	0	0	0	0	0	0	0	0	0	0	0	0	0	0	0	0	0	0	0	0	0.000	0.000	0.000	0.000	0.000	0.000	0.000	0.000	0.000	0.000	0.000	0.000	0.000	0.000	283	1076	127	108	108	0.000	0.000	65	62	0	0	59	49	0	0	100	1	
3	13	7	04: J-04   LM00001345	lmo1356	14225	6758	100	1866	1529	850	45	46	5	96	90	0	536	456	242	14	14	2	91	90	0	0	0	0	0	0	0	0	0	0	0	0	0	0	0	0	0	0	0	0	0	0	0	0	0	0	0.000	0.000	0.000	0.000	0.000	0.000	0.000	0.000	0.000	0.000	0.000	0.000	0.000	0.000	283	1076	2343	1926	1926	0.000	0.000	1821	522	0	0	1484	442	0	0	100	1	
3	14	7	04: J-07   LM00001347	lmo1359	14475	6758	100	1977	1650	996	46	46	4	92	89	0	1048	876	530	14	14	3	90	86	0	0	0	0	0	0	0	0	0	0	0	0	0	0	0	0	0	0	0	0	0	0	0	0	0	0	0.000	0.000	0.000	0.000	0.000	0.000	0.000	0.000	0.000	0.000	0.000	0.000	0.000	0.000	283	1076	2965	2466	2466	0.000	0.000	1931	1034	0	0	1604	862	0	0	100	1	
3	15	7	04: J-10   LM00001350	lmo1362	14725	6758	100	1090	924	512	45	46	4	94	89	0	623	531	275	14	15	4	90	87	0	0	0	0	0	0	0	0	0	0	0	0	0	0	0	0	0	0	0	0	0	0	0	0	0	0	0.000	0.000	0.000	0.000	0.000	0.000	0.000	0.000	0.000	0.000	0.000	0.000	0.000	0.000	283	1076	1654	1396	1396	0.000	0.000	1045	609	0	0	879	517	0	0	100	1	
3	16	7	04: J-13   LM00001352	lmo1365	14975	6758	100	184	167	66	46	46	5	90	87	0	131	118	54	14	14	3	94	89	0	0	0	0	0	0	0	0	0	0	0	0	0	0	0	0	0	0	0	0	0	0	0	0	0	0	0.000	0.000	0.000	0.000	0.000	0.000	0.000	0.000	0.000	0.000	0.000	0.000	0.000	0.000	283	1076	255	225	225	0.000	0.000	138	117	0	0	121	104	0	0	100	1	
3	17	7	04: J-16   LM00001355	lmo1368	15225	6758	100	959	826	432	46	46	5	92	90	0	203	176	89	15	15	3	89	87	0	0	0	0	0	0	0	0	0	0	0	0	0	0	0	0	0	0	0	0	0	0	0	0	0	0	0.000	0.000	0.000	0.000	0.000	0.000	0.000	0.000	0.000	0.000	0.000	0.000	0.000	0.000	283	1076	1101	941	941	0.000	0.000	913	188	0	0	780	161	0	0	100	1	
3	1	8	04: J-19   LM00001357	lmo1371	11225	7008	100	1865	1517	994	46	47	15	81	78	0	1184	964	631	14	17	40	76	75	0	0	0	0	0	0	0	0	0	0	0	0	0	0	0	0	0	0	0	0	0	0	0	0	0	0	0.000	0.000	0.000	0.000	0.000	0.000	0.000	0.000	0.000	0.000	0.000	0.000	0.000	0.000	283	1076	2989	2421	2421	0.000	0.000	1819	1170	0	0	1471	950	0	0	100	1	
3	2	8	04: J-22   LM00000386	lmo1374	11475	7008	100	2565	2000	1295	45	47	20	82	78	0	3088	2456	1619	14	20	63	77	77	0	0	0	0	0	0	0	0	0	0	0	0	0	0	0	0	0	0	0	0	0	0	0	0	0	0	0.000	0.000	0.000	0.000	0.000	0.000	0.000	0.000	0.000	0.000	0.000	0.000	0.000	0.000	283	1076	5594	4397	4397	0.000	0.000	2520	3074	0	0	1955	2442	0	0	100	1	
3	3	8	04: N-01   LM00001408	lmo1449	11725	7008	100	960	768	462	45	45	6	85	80	0	1054	824	504	14	15	3	89	83	0	0	0	0	0	0	0	0	0	0	0	0	0	0	0	0	0	0	0	0	0	0	0	0	0	0	0.000	0.000	0.000	0.000	0.000	0.000	0.000	0.000	0.000	0.000	0.000	0.000	0.000	0.000	283	1076	1955	1533	1533	0.000	0.000	915	1040	0	0	723	810	0	0	100	1	
3	4	8	04: N-04   LM00001409	lmo1452	11975	7008	100	461	419	269	45	45	4	86	81	0	251	214	140	15	15	2	81	79	0	0	0	0	0	0	0	0	0	0	0	0	0	0	0	0	0	0	0	0	0	0	0	0	0	0	0.000	0.000	0.000	0.000	0.000	0.000	0.000	0.000	0.000	0.000	0.000	0.000	0.000	0.000	283	1076	652	573	573	0.000	0.000	416	236	0	0	374	199	0	0	100	1	
3	5	8	04: N-07   LM00001410	lmo1455	12225	7008	100	52	54	9	45	45	4	61	42	0	77	64	31	15	15	2	85	82	0	0	0	0	0	0	0	0	0	0	0	0	0	0	0	0	0	0	0	0	0	0	0	0	0	0	0.000	0.000	0.000	0.000	0.000	0.000	0.000	0.000	0.000	0.000	0.000	0.000	0.000	0.000	283	1076	69	58	58	0.000	0.000	7	62	0	0	9	49	0	0	100	1	
3	6	8	04: N-10   LM00001412	lmo1458	12475	7008	100	936	835	391	45	46	5	97	93	0	678	593	268	14	15	5	94	92	0	0	0	0	0	0	0	0	0	0	0	0	0	0	0	0	0	0	0	0	0	0	0	0	0	0	0.000	0.000	0.000	0.000	0.000	0.000	0.000	0.000	0.000	0.000	0.000	0.000	0.000	0.000	283	1076	1555	1369	1369	0.000	0.000	891	664	0	0	790	579	0	0	100	1	
3	7	8	04: N-13   LM00002520	lmo1461	12725	7008	100	53	53	6	45	45	4	73	47	0	65	57	20	15	15	2	92	90	0	0	0	0	0	0	0	0	0	0	0	0	0	0	0	0	0	0	0	0	0	0	0	0	0	0	0.000	0.000	0.000	0.000	0.000	0.000	0.000	0.000	0.000	0.000	0.000	0.000	0.000	0.000	283	1076	58	50	50	0.000	0.000	8	50	0	0	8	42	0	0	100	1	
3	8	8	04: N-16   LM00001416	lmo1464	12975	7008	100	651	527	323	45	45	5	88	82	0	252	207	132	15	15	2	90	86	0	0	0	0	0	0	0	0	0	0	0	0	0	0	0	0	0	0	0	0	0	0	0	0	0	0	0.000	0.000	0.000	0.000	0.000	0.000	0.000	0.000	0.000	0.000	0.000	0.000	0.000	0.000	283	1076	843	674	674	0.000	0.000	606	237	0	0	482	192	0	0	100	1	
3	9	8	04: N-19   LM00001419	lmo1467	13225	7008	100	839	727	361	45	46	5	94	89	0	371	324	169	15	16	9	88	86	0	0	0	0	0	0	0	0	0	0	0	0	0	0	0	0	0	0	0	0	0	0	0	0	0	0	0.000	0.000	0.000	0.000	0.000	0.000	0.000	0.000	0.000	0.000	0.000	0.000	0.000	0.000	283	1076	1150	991	991	0.000	0.000	794	356	0	0	682	309	0	0	100	1	
3	10	8	04: N-22   LM00000406	lmo1470	13475	7008	100	1087	878	544	46	46	6	88	85	0	786	642	396	14	15	4	89	82	0	0	0	0	0	0	0	0	0	0	0	0	0	0	0	0	0	0	0	0	0	0	0	0	0	0	0.000	0.000	0.000	0.000	0.000	0.000	0.000	0.000	0.000	0.000	0.000	0.000	0.000	0.000	283	1076	1813	1460	1460	0.000	0.000	1041	772	0	0	832	628	0	0	100	1	
3	11	8	05: B-01   EMPTY	EMPTY	13725	7008	100	45	46	5	44	45	4	24	10	0	16	18	6	14	15	2	40	32	0	0	0	0	0	0	0	0	0	0	0	0	0	0	0	0	0	0	0	0	0	0	0	0	0	0	0.000	0.000	0.000	0.000	0.000	0.000	0.000	0.000	0.000	0.000	0.000	0.000	0.000	0.000	283	1076	3	6	6	0.000	0.000	1	2	0	0	2	4	0	0	-75	1	
3	12	8	05: B-04   LM00001459	lmo1544	13975	7008	100	547	448	254	46	46	4	84	82	0	126	115	65	14	14	2	85	81	0	0	0	0	0	0	0	0	0	0	0	0	0	0	0	0	0	0	0	0	0	0	0	0	0	0	0.000	0.000	0.000	0.000	0.000	0.000	0.000	0.000	0.000	0.000	0.000	0.000	0.000	0.000	283	1076	613	503	503	0.000	0.000	501	112	0	0	402	101	0	0	100	1	
3	13	8	05: B-07   LM00000428	lmo1547	14225	7008	100	1460	1120	728	45	45	5	88	83	0	416	336	221	14	14	2	83	78	0	0	0	0	0	0	0	0	0	0	0	0	0	0	0	0	0	0	0	0	0	0	0	0	0	0	0.000	0.000	0.000	0.000	0.000	0.000	0.000	0.000	0.000	0.000	0.000	0.000	0.000	0.000	283	1076	1817	1397	1397	0.000	0.000	1415	402	0	0	1075	322	0	0	100	1	
3	14	8	05: B-10   LM00002537	lmo1550	14475	7008	100	50	52	7	45	45	5	58	31	0	75	64	26	14	15	2	91	86	0	0	0	0	0	0	0	0	0	0	0	0	0	0	0	0	0	0	0	0	0	0	0	0	0	0	0.000	0.000	0.000	0.000	0.000	0.000	0.000	0.000	0.000	0.000	0.000	0.000	0.000	0.000	283	1076	66	57	57	0.000	0.000	5	61	0	0	7	50	0	0	100	1	
3	15	8	05: B-13   LM00001462	lmo1553	14725	7008	100	1012	874	504	45	45	5	90	86	0	531	444	258	14	15	4	88	84	0	0	0	0	0	0	0	0	0	0	0	0	0	0	0	0	0	0	0	0	0	0	0	0	0	0	0.000	0.000	0.000	0.000	0.000	0.000	0.000	0.000	0.000	0.000	0.000	0.000	0.000	0.000	283	1076	1484	1259	1259	0.000	0.000	967	517	0	0	829	430	0	0	100	1	
3	16	8	05: B-16   LM00001464	lmo1556	14975	7008	100	272	237	126	44	45	5	84	82	0	123	100	53	14	15	6	78	77	0	0	0	0	0	0	0	0	0	0	0	0	0	0	0	0	0	0	0	0	0	0	0	0	0	0	0.000	0.000	0.000	0.000	0.000	0.000	0.000	0.000	0.000	0.000	0.000	0.000	0.000	0.000	283	1076	337	279	279	0.000	0.000	228	109	0	0	193	86	0	0	100	1	
3	17	8	05: B-19   LM00000431	lmo1559	15225	7008	100	626	511	328	45	45	5	90	82	0	1130	864	577	14	15	2	85	81	0	0	0	0	0	0	0	0	0	0	0	0	0	0	0	0	0	0	0	0	0	0	0	0	0	0	0.000	0.000	0.000	0.000	0.000	0.000	0.000	0.000	0.000	0.000	0.000	0.000	0.000	0.000	283	1076	1697	1316	1316	0.000	0.000	581	1116	0	0	466	850	0	0	100	1	
3	1	9	05: B-22   LM00000433	lmo1562	11225	7258	100	971	800	596	45	45	5	88	82	0	386	316	240	15	15	2	80	78	0	0	0	0	0	0	0	0	0	0	0	0	0	0	0	0	0	0	0	0	0	0	0	0	0	0	0.000	0.000	0.000	0.000	0.000	0.000	0.000	0.000	0.000	0.000	0.000	0.000	0.000	0.000	283	1076	1297	1056	1056	0.000	0.000	926	371	0	0	755	301	0	0	100	1	
3	2	9	05: F-01   LM00001511	lmo1637	11475	7258	100	1051	865	635	45	46	4	84	77	0	1063	796	589	14	15	2	86	76	0	0	0	0	0	0	0	0	0	0	0	0	0	0	0	0	0	0	0	0	0	0	0	0	0	0	0.000	0.000	0.000	0.000	0.000	0.000	0.000	0.000	0.000	0.000	0.000	0.000	0.000	0.000	283	1076	2055	1602	1602	0.000	0.000	1006	1049	0	0	820	782	0	0	100	1	
3	3	9	05: F-04   LM00002555	lmo1640	11725	7258	100	108	100	37	45	45	4	83	78	0	97	79	43	14	15	2	89	82	0	0	0	0	0	0	0	0	0	0	0	0	0	0	0	0	0	0	0	0	0	0	0	0	0	0	0.000	0.000	0.000	0.000	0.000	0.000	0.000	0.000	0.000	0.000	0.000	0.000	0.000	0.000	283	1076	146	120	120	0.000	0.000	63	83	0	0	55	65	0	0	100	1	
3	4	9	05: F-07   LM00001515	lmo1643	11975	7258	100	633	498	342	46	46	4	81	76	0	356	278	196	14	15	2	80	76	0	0	0	0	0	0	0	0	0	0	0	0	0	0	0	0	0	0	0	0	0	0	0	0	0	0	0.000	0.000	0.000	0.000	0.000	0.000	0.000	0.000	0.000	0.000	0.000	0.000	0.000	0.000	283	1076	929	716	716	0.000	0.000	587	342	0	0	452	264	0	0	100	1	
3	5	9	05: F-10   LM00001518	lmo1646	12225	7258	100	160	143	63	44	45	4	92	85	0	155	132	67	14	15	2	89	87	0	0	0	0	0	0	0	0	0	0	0	0	0	0	0	0	0	0	0	0	0	0	0	0	0	0	0.000	0.000	0.000	0.000	0.000	0.000	0.000	0.000	0.000	0.000	0.000	0.000	0.000	0.000	283	1076	257	217	217	0.000	0.000	116	141	0	0	99	118	0	0	100	1	
3	6	9	05: F-13   LM00001519	lmo1649	12475	7258	100	2523	2065	1111	44	44	4	93	89	0	2390	2008	1044	14	14	2	94	91	0	0	0	0	0	0	0	0	0	0	0	0	0	0	0	0	0	0	0	0	0	0	0	0	0	0	0.000	0.000	0.000	0.000	0.000	0.000	0.000	0.000	0.000	0.000	0.000	0.000	0.000	0.000	283	1076	4855	4015	4015	0.000	0.000	2479	2376	0	0	2021	1994	0	0	100	1	
3	7	9	05: F-16   LM00001521	lmo1652	12725	7258	100	399	354	205	45	45	5	90	83	0	210	174	104	15	15	2	88	83	0	0	0	0	0	0	0	0	0	0	0	0	0	0	0	0	0	0	0	0	0	0	0	0	0	0	0.000	0.000	0.000	0.000	0.000	0.000	0.000	0.000	0.000	0.000	0.000	0.000	0.000	0.000	283	1076	549	468	468	0.000	0.000	354	195	0	0	309	159	0	0	100	1	
3	8	9	05: F-19   LM00001522	lmo1655	12975	7258	100	48	48	5	46	46	5	26	8	0	60	50	21	15	16	4	85	75	0	0	0	0	0	0	0	0	0	0	0	0	0	0	0	0	0	0	0	0	0	0	0	0	0	0	0.000	0.000	0.000	0.000	0.000	0.000	0.000	0.000	0.000	0.000	0.000	0.000	0.000	0.000	283	1076	47	37	37	0.000	0.000	2	45	0	0	2	35	0	0	100	1	
3	9	9	05: F-22   LM00000453	lmo1658	13225	7258	100	7420	6005	3682	45	45	4	98	95	0	4469	3595	2204	14	15	3	90	87	0	0	0	0	0	0	0	0	0	0	0	0	0	0	0	0	0	0	0	0	0	0	0	0	0	0	0.000	0.000	0.000	0.000	0.000	0.000	0.000	0.000	0.000	0.000	0.000	0.000	0.000	0.000	283	1076	11830	9541	9541	0.000	0.000	7375	4455	0	0	5960	3581	0	0	100	1	
3	10	9	05: J-01   LM00001566	lmo1733	13475	7258	100	377	319	176	46	46	5	84	80	0	276	237	134	14	14	2	90	86	0	0	0	0	0	0	0	0	0	0	0	0	0	0	0	0	0	0	0	0	0	0	0	0	0	0	0.000	0.000	0.000	0.000	0.000	0.000	0.000	0.000	0.000	0.000	0.000	0.000	0.000	0.000	283	1076	593	496	496	0.000	0.000	331	262	0	0	273	223	0	0	100	1	
3	11	9	05: J-04   LM00001569	lmo1736	13725	7258	100	285	260	117	46	46	4	90	88	0	164	149	65	14	15	3	95	93	0	0	0	0	0	0	0	0	0	0	0	0	0	0	0	0	0	0	0	0	0	0	0	0	0	0	0.000	0.000	0.000	0.000	0.000	0.000	0.000	0.000	0.000	0.000	0.000	0.000	0.000	0.000	283	1076	389	349	349	0.000	0.000	239	150	0	0	214	135	0	0	100	1	
3	12	9	05: J-07   LM00001571	lmo1739	13975	7258	100	50	49	6	46	46	4	39	15	0	65	54	21	14	14	2	90	86	0	0	0	0	0	0	0	0	0	0	0	0	0	0	0	0	0	0	0	0	0	0	0	0	0	0	0.000	0.000	0.000	0.000	0.000	0.000	0.000	0.000	0.000	0.000	0.000	0.000	0.000	0.000	283	1076	55	43	43	0.000	0.000	4	51	0	0	3	40	0	0	100	1	
3	13	9	05: J-10   LM00001573	lmo1742	14225	7258	100	616	531	315	46	46	5	84	81	0	280	226	134	14	14	3	86	81	0	0	0	0	0	0	0	0	0	0	0	0	0	0	0	0	0	0	0	0	0	0	0	0	0	0	0.000	0.000	0.000	0.000	0.000	0.000	0.000	0.000	0.000	0.000	0.000	0.000	0.000	0.000	283	1076	836	697	697	0.000	0.000	570	266	0	0	485	212	0	0	100	1	
3	14	9	05: J-13   LM00001575	lmo1745	14475	7258	100	485	429	215	45	45	5	93	87	0	187	162	81	14	14	2	90	88	0	0	0	0	0	0	0	0	0	0	0	0	0	0	0	0	0	0	0	0	0	0	0	0	0	0	0.000	0.000	0.000	0.000	0.000	0.000	0.000	0.000	0.000	0.000	0.000	0.000	0.000	0.000	283	1076	613	532	532	0.000	0.000	440	173	0	0	384	148	0	0	100	1	
3	15	9	05: J-16   LM00002575	lmo1748	14725	7258	100	171	154	59	45	46	6	89	84	0	101	92	43	14	14	4	88	84	0	0	0	0	0	0	0	0	0	0	0	0	0	0	0	0	0	0	0	0	0	0	0	0	0	0	0.000	0.000	0.000	0.000	0.000	0.000	0.000	0.000	0.000	0.000	0.000	0.000	0.000	0.000	283	1076	213	187	187	0.000	0.000	126	87	0	0	109	78	0	0	100	1	
3	16	9	05: J-19   LM00001578	lmo1751	14975	7258	100	835	711	357	45	46	6	90	88	0	522	444	222	14	15	4	90	87	0	0	0	0	0	0	0	0	0	0	0	0	0	0	0	0	0	0	0	0	0	0	0	0	0	0	0.000	0.000	0.000	0.000	0.000	0.000	0.000	0.000	0.000	0.000	0.000	0.000	0.000	0.000	283	1076	1298	1096	1096	0.000	0.000	790	508	0	0	666	430	0	0	100	1	
3	17	9	05: J-22   LM00000475	lmo1754	15225	7258	100	1179	1015	558	45	46	5	96	91	0	916	783	434	14	15	12	83	83	0	0	0	0	0	0	0	0	0	0	0	0	0	0	0	0	0	0	0	0	0	0	0	0	0	0	0.000	0.000	0.000	0.000	0.000	0.000	0.000	0.000	0.000	0.000	0.000	0.000	0.000	0.000	283	1076	2036	1739	1739	0.000	0.000	1134	902	0	0	970	769	0	0	100	1	
3	1	10	05: N-01   LM00001624	lmo1829	11225	7508	100	188	162	81	44	44	4	88	78	0	121	97	57	14	14	2	83	79	0	0	0	0	0	0	0	0	0	0	0	0	0	0	0	0	0	0	0	0	0	0	0	0	0	0	0.000	0.000	0.000	0.000	0.000	0.000	0.000	0.000	0.000	0.000	0.000	0.000	0.000	0.000	283	1076	251	201	201	0.000	0.000	144	107	0	0	118	83	0	0	100	1	
3	2	10	05: N-04   LM00001626	lmo1832	11475	7508	100	420	371	207	45	45	4	93	86	0	351	307	184	15	15	2	90	84	0	0	0	0	0	0	0	0	0	0	0	0	0	0	0	0	0	0	0	0	0	0	0	0	0	0	0.000	0.000	0.000	0.000	0.000	0.000	0.000	0.000	0.000	0.000	0.000	0.000	0.000	0.000	283	1076	711	618	618	0.000	0.000	375	336	0	0	326	292	0	0	100	1	
3	3	10	05: N-07   LM00001629	lmo1835	11725	7508	100	479	390	241	45	45	5	83	78	0	378	297	197	14	15	2	84	81	0	0	0	0	0	0	0	0	0	0	0	0	0	0	0	0	0	0	0	0	0	0	0	0	0	0	0.000	0.000	0.000	0.000	0.000	0.000	0.000	0.000	0.000	0.000	0.000	0.000	0.000	0.000	283	1076	798	628	628	0.000	0.000	434	364	0	0	345	283	0	0	100	1	
3	4	10	05: N-10   LM00001632	lmo1838	11975	7508	100	54	59	15	45	45	5	73	50	0	37	34	15	14	15	3	78	71	0	0	0	0	0	0	0	0	0	0	0	0	0	0	0	0	0	0	0	0	0	0	0	0	0	0	0.000	0.000	0.000	0.000	0.000	0.000	0.000	0.000	0.000	0.000	0.000	0.000	0.000	0.000	283	1076	32	34	34	0.000	0.000	9	23	0	0	14	20	0	0	100	1	
3	5	10	05: N-13   LM00002586	lmo1841	12225	7508	100	54	55	10	45	45	4	64	51	0	74	61	26	15	15	3	86	81	0	0	0	0	0	0	0	0	0	0	0	0	0	0	0	0	0	0	0	0	0	0	0	0	0	0	0.000	0.000	0.000	0.000	0.000	0.000	0.000	0.000	0.000	0.000	0.000	0.000	0.000	0.000	283	1076	68	56	56	0.000	0.000	9	59	0	0	10	46	0	0	100	1	
3	6	10	05: N-16   LM00000500	lmo1844	12475	7508	100	559	483	269	45	45	4	89	87	0	181	164	91	14	15	2	91	87	0	0	0	0	0	0	0	0	0	0	0	0	0	0	0	0	0	0	0	0	0	0	0	0	0	0	0.000	0.000	0.000	0.000	0.000	0.000	0.000	0.000	0.000	0.000	0.000	0.000	0.000	0.000	283	1076	681	588	588	0.000	0.000	514	167	0	0	438	150	0	0	100	1	
3	7	10	05: N-19   LM00001635	lmo1847	12725	7508	100	920	761	426	45	45	5	90	86	0	1179	979	546	14	15	2	91	89	0	0	0	0	0	0	0	0	0	0	0	0	0	0	0	0	0	0	0	0	0	0	0	0	0	0	0.000	0.000	0.000	0.000	0.000	0.000	0.000	0.000	0.000	0.000	0.000	0.000	0.000	0.000	283	1076	2040	1681	1681	0.000	0.000	875	1165	0	0	716	965	0	0	100	1	
3	8	10	05: N-22   LM00001637	lmo1850	12975	7508	100	806	656	368	45	45	5	87	84	0	480	390	220	15	15	3	87	86	0	0	0	0	0	0	0	0	0	0	0	0	0	0	0	0	0	0	0	0	0	0	0	0	0	0	0.000	0.000	0.000	0.000	0.000	0.000	0.000	0.000	0.000	0.000	0.000	0.000	0.000	0.000	283	1076	1226	986	986	0.000	0.000	761	465	0	0	611	375	0	0	100	1	
3	9	10	06: B-01   EMPTY	EMPTY	13225	7508	100	46	46	5	45	45	4	28	8	0	15	17	5	14	15	3	35	22	0	0	0	0	0	0	0	0	0	0	0	0	0	0	0	0	0	0	0	0	0	0	0	0	0	0	0.000	0.000	0.000	0.000	0.000	0.000	0.000	0.000	0.000	0.000	0.000	0.000	0.000	0.000	283	1076	2	4	4	0.000	0.000	1	1	0	0	1	3	0	0	-75	1	
3	10	10	06: B-04   LM00001681	lmo1924	13475	7508	100	525	452	257	45	45	4	88	83	0	364	308	182	15	15	3	83	82	0	0	0	0	0	0	0	0	0	0	0	0	0	0	0	0	0	0	0	0	0	0	0	0	0	0	0.000	0.000	0.000	0.000	0.000	0.000	0.000	0.000	0.000	0.000	0.000	0.000	0.000	0.000	283	1076	829	700	700	0.000	0.000	480	349	0	0	407	293	0	0	100	1	
3	11	10	06: B-07   LM00001684	lmo1927	13725	7508	100	646	534	363	45	45	5	83	77	0	360	300	215	14	16	4	76	72	0	0	0	0	0	0	0	0	0	0	0	0	0	0	0	0	0	0	0	0	0	0	0	0	0	0	0.000	0.000	0.000	0.000	0.000	0.000	0.000	0.000	0.000	0.000	0.000	0.000	0.000	0.000	283	1076	947	775	775	0.000	0.000	601	346	0	0	489	286	0	0	100	1	
3	12	10	06: B-10   LM00001686	lmo1930	13975	7508	100	2215	1876	1146	46	46	5	94	89	0	277	231	135	14	14	3	87	82	0	0	0	0	0	0	0	0	0	0	0	0	0	0	0	0	0	0	0	0	0	0	0	0	0	0	0.000	0.000	0.000	0.000	0.000	0.000	0.000	0.000	0.000	0.000	0.000	0.000	0.000	0.000	283	1076	2432	2047	2047	0.000	0.000	2169	263	0	0	1830	217	0	0	100	1	
3	13	10	06: B-13   LM00001688	lmo1933	14225	7508	100	703	617	396	46	46	5	84	79	0	250	214	136	14	14	2	85	80	0	0	0	0	0	0	0	0	0	0	0	0	0	0	0	0	0	0	0	0	0	0	0	0	0	0	0.000	0.000	0.000	0.000	0.000	0.000	0.000	0.000	0.000	0.000	0.000	0.000	0.000	0.000	283	1076	893	771	771	0.000	0.000	657	236	0	0	571	200	0	0	100	1	
3	14	10	06: B-16   LM00000519	lmo1936	14475	7508	100	1838	1507	887	44	45	4	93	87	0	1097	909	528	14	15	2	89	86	0	0	0	0	0	0	0	0	0	0	0	0	0	0	0	0	0	0	0	0	0	0	0	0	0	0	0.000	0.000	0.000	0.000	0.000	0.000	0.000	0.000	0.000	0.000	0.000	0.000	0.000	0.000	283	1076	2877	2358	2358	0.000	0.000	1794	1083	0	0	1463	895	0	0	100	1	
3	15	10	06: B-19   LM00002602	lmo1939	14725	7508	100	53	56	12	45	45	4	64	48	0	77	60	31	14	15	4	77	73	0	0	0	0	0	0	0	0	0	0	0	0	0	0	0	0	0	0	0	0	0	0	0	0	0	0	0.000	0.000	0.000	0.000	0.000	0.000	0.000	0.000	0.000	0.000	0.000	0.000	0.000	0.000	283	1076	71	57	57	0.000	0.000	8	63	0	0	11	46	0	0	100	1	
3	16	10	06: B-22   LM00002603	lmo1942	14975	7508	100	125	108	48	45	45	5	82	72	0	109	87	52	14	14	3	76	72	0	0	0	0	0	0	0	0	0	0	0	0	0	0	0	0	0	0	0	0	0	0	0	0	0	0	0.000	0.000	0.000	0.000	0.000	0.000	0.000	0.000	0.000	0.000	0.000	0.000	0.000	0.000	283	1076	175	136	136	0.000	0.000	80	95	0	0	63	73	0	0	100	1	
3	17	10	06: F-01   LM00001733	lmo2017	15225	7508	100	669	544	348	45	45	5	87	85	0	321	256	160	14	16	20	76	76	0	0	0	0	0	0	0	0	0	0	0	0	0	0	0	0	0	0	0	0	0	0	0	0	0	0	0.000	0.000	0.000	0.000	0.000	0.000	0.000	0.000	0.000	0.000	0.000	0.000	0.000	0.000	283	1076	931	741	741	0.000	0.000	624	307	0	0	499	242	0	0	100	1	
3	1	11	06: F-04   LM00000541	lmo2020	11225	7758	100	876	717	421	45	45	4	88	82	0	193	161	94	14	15	2	90	82	0	0	0	0	0	0	0	0	0	0	0	0	0	0	0	0	0	0	0	0	0	0	0	0	0	0	0.000	0.000	0.000	0.000	0.000	0.000	0.000	0.000	0.000	0.000	0.000	0.000	0.000	0.000	283	1076	1010	819	819	0.000	0.000	831	179	0	0	672	147	0	0	100	1	
3	2	11	06: F-07   LM00001735	lmo2023	11475	7758	100	50	52	10	45	45	5	56	23	0	74	60	29	15	15	2	82	78	0	0	0	0	0	0	0	0	0	0	0	0	0	0	0	0	0	0	0	0	0	0	0	0	0	0	0.000	0.000	0.000	0.000	0.000	0.000	0.000	0.000	0.000	0.000	0.000	0.000	0.000	0.000	283	1076	64	52	52	0.000	0.000	5	59	0	0	7	45	0	0	100	1	
3	3	11	06: F-10   LM00002619	lmo2026	11725	7758	100	48	49	5	44	45	4	50	22	0	78	62	30	14	14	2	85	81	0	0	0	0	0	0	0	0	0	0	0	0	0	0	0	0	0	0	0	0	0	0	0	0	0	0	0.000	0.000	0.000	0.000	0.000	0.000	0.000	0.000	0.000	0.000	0.000	0.000	0.000	0.000	283	1076	68	53	53	0.000	0.000	4	64	0	0	5	48	0	0	100	1	
3	4	11	06: F-13   LM00000542	lmo2029	11975	7758	100	1058	876	589	45	45	5	90	80	0	760	607	410	14	14	2	88	81	0	0	0	0	0	0	0	0	0	0	0	0	0	0	0	0	0	0	0	0	0	0	0	0	0	0	0.000	0.000	0.000	0.000	0.000	0.000	0.000	0.000	0.000	0.000	0.000	0.000	0.000	0.000	283	1076	1759	1424	1424	0.000	0.000	1013	746	0	0	831	593	0	0	100	1	
3	5	11	06: F-16   LM00000544	lmo2032	12225	7758	100	2761	2325	1520	44	45	5	94	89	0	816	649	415	15	15	2	86	82	0	0	0	0	0	0	0	0	0	0	0	0	0	0	0	0	0	0	0	0	0	0	0	0	0	0	0.000	0.000	0.000	0.000	0.000	0.000	0.000	0.000	0.000	0.000	0.000	0.000	0.000	0.000	283	1076	3518	2915	2915	0.000	0.000	2717	801	0	0	2281	634	0	0	100	1	
3	6	11	06: F-19   LM00001741	lmo2035	12475	7758	100	604	495	337	45	46	5	81	75	0	446	363	256	14	14	2	78	76	0	0	0	0	0	0	0	0	0	0	0	0	0	0	0	0	0	0	0	0	0	0	0	0	0	0	0.000	0.000	0.000	0.000	0.000	0.000	0.000	0.000	0.000	0.000	0.000	0.000	0.000	0.000	283	1076	991	799	799	0.000	0.000	559	432	0	0	450	349	0	0	100	1	
3	7	11	06: F-22   LM00001744	lmo2038	12725	7758	100	601	497	294	46	46	5	84	80	0	252	204	124	15	15	2	82	79	0	0	0	0	0	0	0	0	0	0	0	0	0	0	0	0	0	0	0	0	0	0	0	0	0	0	0.000	0.000	0.000	0.000	0.000	0.000	0.000	0.000	0.000	0.000	0.000	0.000	0.000	0.000	283	1076	792	640	640	0.000	0.000	555	237	0	0	451	189	0	0	100	1	
3	8	11	06: J-01   LM00001786	lmo2113	12975	7758	100	756	608	419	44	45	4	90	80	0	262	202	134	15	15	2	84	83	0	0	0	0	0	0	0	0	0	0	0	0	0	0	0	0	0	0	0	0	0	0	0	0	0	0	0.000	0.000	0.000	0.000	0.000	0.000	0.000	0.000	0.000	0.000	0.000	0.000	0.000	0.000	283	1076	959	751	751	0.000	0.000	712	247	0	0	564	187	0	0	100	1	
3	9	11	06: J-04   LM00002635	lmo2116	13225	7758	100	226	197	107	44	45	4	84	80	0	87	81	46	14	15	2	81	78	0	0	0	0	0	0	0	0	0	0	0	0	0	0	0	0	0	0	0	0	0	0	0	0	0	0	0.000	0.000	0.000	0.000	0.000	0.000	0.000	0.000	0.000	0.000	0.000	0.000	0.000	0.000	283	1076	255	220	220	0.000	0.000	182	73	0	0	153	67	0	0	100	1	
3	10	11	06: J-07   LM00001790	lmo2119	13475	7758	100	1523	1275	880	45	45	5	90	82	0	404	306	206	14	14	2	96	87	0	0	0	0	0	0	0	0	0	0	0	0	0	0	0	0	0	0	0	0	0	0	0	0	0	0	0.000	0.000	0.000	0.000	0.000	0.000	0.000	0.000	0.000	0.000	0.000	0.000	0.000	0.000	283	1076	1868	1522	1522	0.000	0.000	1478	390	0	0	1230	292	0	0	100	1	
3	11	11	06: J-10   LM00000565	lmo2122	13725	7758	100	83	84	31	45	46	5	82	76	0	91	74	40	14	15	2	86	81	0	0	0	0	0	0	0	0	0	0	0	0	0	0	0	0	0	0	0	0	0	0	0	0	0	0	0.000	0.000	0.000	0.000	0.000	0.000	0.000	0.000	0.000	0.000	0.000	0.000	0.000	0.000	283	1076	115	99	99	0.000	0.000	38	77	0	0	39	60	0	0	100	1	
3	12	11	06: J-13   LM00000567	lmo2125	13975	7758	100	98	92	38	45	45	5	78	71	0	195	151	99	14	14	2	78	75	0	0	0	0	0	0	0	0	0	0	0	0	0	0	0	0	0	0	0	0	0	0	0	0	0	0	0.000	0.000	0.000	0.000	0.000	0.000	0.000	0.000	0.000	0.000	0.000	0.000	0.000	0.000	283	1076	234	184	184	0.000	0.000	53	181	0	0	47	137	0	0	100	1	
3	13	11	06: J-16   LM00001793	lmo2128	14225	7758	100	143	129	56	45	45	5	83	77	0	86	73	35	14	14	2	88	83	0	0	0	0	0	0	0	0	0	0	0	0	0	0	0	0	0	0	0	0	0	0	0	0	0	0	0.000	0.000	0.000	0.000	0.000	0.000	0.000	0.000	0.000	0.000	0.000	0.000	0.000	0.000	283	1076	170	143	143	0.000	0.000	98	72	0	0	84	59	0	0	100	1	
3	14	11	06: J-19   LM00001796	lmo2131	14475	7758	100	78	76	24	44	45	5	79	74	0	78	60	31	14	15	4	76	72	0	0	0	0	0	0	0	0	0	0	0	0	0	0	0	0	0	0	0	0	0	0	0	0	0	0	0.000	0.000	0.000	0.000	0.000	0.000	0.000	0.000	0.000	0.000	0.000	0.000	0.000	0.000	283	1076	98	78	78	0.000	0.000	34	64	0	0	32	46	0	0	100	1	
3	15	11	06: J-22   LM00001798	lmo2134	14725	7758	100	52	53	8	45	45	5	59	40	0	66	55	24	14	15	3	83	78	0	0	0	0	0	0	0	0	0	0	0	0	0	0	0	0	0	0	0	0	0	0	0	0	0	0	0.000	0.000	0.000	0.000	0.000	0.000	0.000	0.000	0.000	0.000	0.000	0.000	0.000	0.000	283	1076	59	49	49	0.000	0.000	7	52	0	0	8	41	0	0	100	1	
3	16	11	06: N-01   LM00000597	lmo2209	14975	7758	100	339	296	164	46	46	4	87	84	0	106	89	45	15	15	3	83	79	0	0	0	0	0	0	0	0	0	0	0	0	0	0	0	0	0	0	0	0	0	0	0	0	0	0	0.000	0.000	0.000	0.000	0.000	0.000	0.000	0.000	0.000	0.000	0.000	0.000	0.000	0.000	283	1076	384	324	324	0.000	0.000	293	91	0	0	250	74	0	0	100	1	
3	17	11	06: N-04   LM00001832	lmo2212	15225	7758	100	1070	849	599	46	46	5	87	80	0	541	418	292	15	15	3	79	75	0	0	0	0	0	0	0	0	0	0	0	0	0	0	0	0	0	0	0	0	0	0	0	0	0	0	0.000	0.000	0.000	0.000	0.000	0.000	0.000	0.000	0.000	0.000	0.000	0.000	0.000	0.000	283	1076	1550	1206	1206	0.000	0.000	1024	526	0	0	803	403	0	0	100	1	
3	1	12	06: N-07   LM00001834	lmo2215	11225	8008	100	468	382	258	46	47	6	78	71	0	127	100	64	15	15	3	73	72	0	0	0	0	0	0	0	0	0	0	0	0	0	0	0	0	0	0	0	0	0	0	0	0	0	0	0.000	0.000	0.000	0.000	0.000	0.000	0.000	0.000	0.000	0.000	0.000	0.000	0.000	0.000	283	1076	534	421	421	0.000	0.000	422	112	0	0	336	85	0	0	100	1	
3	2	12	06: N-10   LM00001836	lmo2218	11475	8008	100	147	134	69	46	46	5	81	76	0	98	87	54	14	15	2	78	75	0	0	0	0	0	0	0	0	0	0	0	0	0	0	0	0	0	0	0	0	0	0	0	0	0	0	0.000	0.000	0.000	0.000	0.000	0.000	0.000	0.000	0.000	0.000	0.000	0.000	0.000	0.000	283	1076	185	161	161	0.000	0.000	101	84	0	0	88	73	0	0	100	1	
3	3	12	06: N-13   LM00002652	lmo2221	11725	8008	100	320	285	162	45	46	5	90	81	0	331	261	157	14	14	2	91	88	0	0	0	0	0	0	0	0	0	0	0	0	0	0	0	0	0	0	0	0	0	0	0	0	0	0	0.000	0.000	0.000	0.000	0.000	0.000	0.000	0.000	0.000	0.000	0.000	0.000	0.000	0.000	283	1076	592	487	487	0.000	0.000	275	317	0	0	240	247	0	0	100	1	
3	4	12	06: N-16   LM00001841	lmo2224	11975	8008	100	120	116	54	46	46	4	82	78	0	114	93	53	14	14	2	84	79	0	0	0	0	0	0	0	0	0	0	0	0	0	0	0	0	0	0	0	0	0	0	0	0	0	0	0.000	0.000	0.000	0.000	0.000	0.000	0.000	0.000	0.000	0.000	0.000	0.000	0.000	0.000	283	1076	174	149	149	0.000	0.000	74	100	0	0	70	79	0	0	100	1	
3	5	12	06: N-19   LM00001843	lmo2227	12225	8008	100	81	77	27	45	45	4	75	67	0	162	133	94	14	14	2	81	74	0	0	0	0	0	0	0	0	0	0	0	0	0	0	0	0	0	0	0	0	0	0	0	0	0	0	0.000	0.000	0.000	0.000	0.000	0.000	0.000	0.000	0.000	0.000	0.000	0.000	0.000	0.000	283	1076	184	151	151	0.000	0.000	36	148	0	0	32	119	0	0	100	1	
3	6	12	06: N-22   LM00000600	lmo2230	12475	8008	100	2101	2118	1388	46	46	7	100	100	0	1376	1249	775	15	16	6	89	84	0	0	0	0	0	0	0	0	0	0	0	0	0	0	0	0	0	0	0	0	0	0	0	0	0	0	0.000	0.000	0.000	0.000	0.000	0.000	0.000	0.000	0.000	0.000	0.000	0.000	0.000	0.000	283	1076	3416	3306	3306	0.000	0.000	2055	1361	0	0	2072	1234	0	0	100	1	
3	7	12	07: B-01   EMPTY	EMPTY	12725	8008	100	46	47	5	45	46	5	19	5	0	16	18	5	15	15	3	36	28	0	0	0	0	0	0	0	0	0	0	0	0	0	0	0	0	0	0	0	0	0	0	0	0	0	0	0.000	0.000	0.000	0.000	0.000	0.000	0.000	0.000	0.000	0.000	0.000	0.000	0.000	0.000	283	1076	2	5	5	0.000	0.000	1	1	0	0	2	3	0	0	-75	1	
3	8	12	07: B-04   LM00002829	lmo2304	12975	8008	100	49	49	5	45	64	256	0	0	0	70	59	25	15	244	3276	0	0	0	0	0	0	0	0	0	0	0	0	0	0	0	0	0	0	0	0	0	0	0	0	0	0	0	0	0.000	0.000	0.000	0.000	0.000	0.000	0.000	0.000	0.000	0.000	0.000	0.000	0.000	0.000	283	1076	59	48	48	0.000	0.000	4	55	0	0	4	44	0	0	100	1	
3	9	12	07: B-07   LM00001869	lmo2307	13225	8008	100	52	52	6	45	46	5	63	30	0	102	82	39	15	15	3	83	80	0	0	0	0	0	0	0	0	0	0	0	0	0	0	0	0	0	0	0	0	0	0	0	0	0	0	0.000	0.000	0.000	0.000	0.000	0.000	0.000	0.000	0.000	0.000	0.000	0.000	0.000	0.000	283	1076	94	74	74	0.000	0.000	7	87	0	0	7	67	0	0	100	1	
3	10	12	07: B-10   LM00002831	lmo2310	13475	8008	100	53	52	8	46	46	5	58	28	0	75	60	27	15	15	4	81	77	0	0	0	0	0	0	0	0	0	0	0	0	0	0	0	0	0	0	0	0	0	0	0	0	0	0	0.000	0.000	0.000	0.000	0.000	0.000	0.000	0.000	0.000	0.000	0.000	0.000	0.000	0.000	283	1076	67	51	51	0.000	0.000	7	60	0	0	6	45	0	0	100	1	
3	11	12	07: B-13   LM00002688	lmo2313	13725	8008	100	52	51	6	45	46	4	61	36	0	61	53	19	14	14	2	88	85	0	0	0	0	0	0	0	0	0	0	0	0	0	0	0	0	0	0	0	0	0	0	0	0	0	0	0.000	0.000	0.000	0.000	0.000	0.000	0.000	0.000	0.000	0.000	0.000	0.000	0.000	0.000	283	1076	54	45	45	0.000	0.000	7	47	0	0	6	39	0	0	100	1	
3	12	12	07: B-16   LM00000619	lmo2316	13975	8008	100	50	50	5	46	46	5	45	8	0	61	51	22	14	14	2	83	81	0	0	0	0	0	0	0	0	0	0	0	0	0	0	0	0	0	0	0	0	0	0	0	0	0	0	0.000	0.000	0.000	0.000	0.000	0.000	0.000	0.000	0.000	0.000	0.000	0.000	0.000	0.000	283	1076	51	41	41	0.000	0.000	4	47	0	0	4	37	0	0	100	1	
3	13	12	07: B-19   LM00002692	lmo2319	14225	8008	100	112	107	45	46	46	4	81	75	0	204	174	125	14	15	3	84	78	0	0	0	0	0	0	0	0	0	0	0	0	0	0	0	0	0	0	0	0	0	0	0	0	0	0	0.000	0.000	0.000	0.000	0.000	0.000	0.000	0.000	0.000	0.000	0.000	0.000	0.000	0.000	283	1076	256	221	221	0.000	0.000	66	190	0	0	61	160	0	0	100	1	
3	14	12	07: B-22   LM00002832	lmo2322	14475	8008	100	63	65	14	45	45	5	83	69	0	352	299	175	15	16	4	85	83	0	0	0	0	0	0	0	0	0	0	0	0	0	0	0	0	0	0	0	0	0	0	0	0	0	0	0.000	0.000	0.000	0.000	0.000	0.000	0.000	0.000	0.000	0.000	0.000	0.000	0.000	0.000	283	1076	355	304	304	0.000	0.000	18	337	0	0	20	284	0	0	100	1	
3	15	12	07: F-01   LM00002710	lmo2397	14725	8008	100	83	81	21	46	46	5	85	80	0	84	70	32	15	15	2	83	81	0	0	0	0	0	0	0	0	0	0	0	0	0	0	0	0	0	0	0	0	0	0	0	0	0	0	0.000	0.000	0.000	0.000	0.000	0.000	0.000	0.000	0.000	0.000	0.000	0.000	0.000	0.000	283	1076	106	90	90	0.000	0.000	37	69	0	0	35	55	0	0	100	1	
3	16	12	07: F-04   LM00002712	lmo2400	14975	8008	100	324	271	164	47	47	5	84	78	0	120	98	56	15	15	2	80	77	0	0	0	0	0	0	0	0	0	0	0	0	0	0	0	0	0	0	0	0	0	0	0	0	0	0	0.000	0.000	0.000	0.000	0.000	0.000	0.000	0.000	0.000	0.000	0.000	0.000	0.000	0.000	283	1076	382	307	307	0.000	0.000	277	105	0	0	224	83	0	0	100	1	
3	17	12	07: F-07   LM00000639	lmo2403	15225	8008	100	486	412	227	45	45	4	92	87	0	189	159	87	15	15	2	89	84	0	0	0	0	0	0	0	0	0	0	0	0	0	0	0	0	0	0	0	0	0	0	0	0	0	0	0.000	0.000	0.000	0.000	0.000	0.000	0.000	0.000	0.000	0.000	0.000	0.000	0.000	0.000	283	1076	615	511	511	0.000	0.000	441	174	0	0	367	144	0	0	100	1	
3	1	13	07: F-10   LM00001913	lmo2406	11225	8258	100	404	329	201	47	47	5	82	77	0	130	108	65	14	15	2	84	82	0	0	0	0	0	0	0	0	0	0	0	0	0	0	0	0	0	0	0	0	0	0	0	0	0	0	0.000	0.000	0.000	0.000	0.000	0.000	0.000	0.000	0.000	0.000	0.000	0.000	0.000	0.000	283	1076	473	376	376	0.000	0.000	357	116	0	0	282	94	0	0	100	1	
3	2	13	07: F-13   LM00002715	lmo2409	11475	8258	100	337	292	192	45	45	4	81	76	0	427	328	232	14	14	2	87	77	0	0	0	0	0	0	0	0	0	0	0	0	0	0	0	0	0	0	0	0	0	0	0	0	0	0	0.000	0.000	0.000	0.000	0.000	0.000	0.000	0.000	0.000	0.000	0.000	0.000	0.000	0.000	283	1076	705	561	561	0.000	0.000	292	413	0	0	247	314	0	0	100	1	
3	3	13	07: F-16   LM00000642	lmo2412	11725	8258	100	3240	2728	1780	46	46	4	92	88	0	1239	993	634	14	14	2	85	81	0	0	0	0	0	0	0	0	0	0	0	0	0	0	0	0	0	0	0	0	0	0	0	0	0	0	0.000	0.000	0.000	0.000	0.000	0.000	0.000	0.000	0.000	0.000	0.000	0.000	0.000	0.000	283	1076	4419	3661	3661	0.000	0.000	3194	1225	0	0	2682	979	0	0	100	1	
3	4	13	07: F-19   LM00000645	lmo2415	11975	8258	100	3689	2993	2060	46	46	4	87	84	0	839	644	415	14	14	2	80	80	0	0	0	0	0	0	0	0	0	0	0	0	0	0	0	0	0	0	0	0	0	0	0	0	0	0	0.000	0.000	0.000	0.000	0.000	0.000	0.000	0.000	0.000	0.000	0.000	0.000	0.000	0.000	283	1076	4468	3577	3577	0.000	0.000	3643	825	0	0	2947	630	0	0	100	1	
3	5	13	07: F-22   LM00001916	lmo2418	12225	8258	100	328	270	183	45	45	4	78	71	0	301	228	165	15	15	3	76	73	0	0	0	0	0	0	0	0	0	0	0	0	0	0	0	0	0	0	0	0	0	0	0	0	0	0	0.000	0.000	0.000	0.000	0.000	0.000	0.000	0.000	0.000	0.000	0.000	0.000	0.000	0.000	283	1076	569	438	438	0.000	0.000	283	286	0	0	225	213	0	0	100	1	
3	6	13	07: J-01   LM00002737	lmo2493	12475	8258	100	104	101	39	45	46	5	86	80	0	81	68	37	14	15	3	85	82	0	0	0	0	0	0	0	0	0	0	0	0	0	0	0	0	0	0	0	0	0	0	0	0	0	0	0.000	0.000	0.000	0.000	0.000	0.000	0.000	0.000	0.000	0.000	0.000	0.000	0.000	0.000	283	1076	126	110	110	0.000	0.000	59	67	0	0	56	54	0	0	100	1	
3	7	13	07: J-04   LM00000662	lmo2496	12725	8258	100	49	49	5	46	46	4	28	14	0	71	56	27	14	15	2	80	76	0	0	0	0	0	0	0	0	0	0	0	0	0	0	0	0	0	0	0	0	0	0	0	0	0	0	0.000	0.000	0.000	0.000	0.000	0.000	0.000	0.000	0.000	0.000	0.000	0.000	0.000	0.000	283	1076	60	45	45	0.000	0.000	3	57	0	0	3	42	0	0	100	1	
3	8	13	07: J-07   LM00000665	lmo2499	12975	8258	100	59	62	14	46	82	372	0	0	0	83	69	30	15	327	3746	0	0	0	0	0	0	0	0	0	0	0	0	0	0	0	0	0	0	0	0	0	0	0	0	0	0	0	0	0.000	0.000	0.000	0.000	0.000	0.000	0.000	0.000	0.000	0.000	0.000	0.000	0.000	0.000	283	1076	81	70	70	0.000	0.000	13	68	0	0	16	54	0	0	100	1	
3	9	13	07: J-10   LM00002738	lmo2502	13225	8258	100	509	408	259	46	46	5	83	80	0	254	206	132	14	15	2	86	82	0	0	0	0	0	0	0	0	0	0	0	0	0	0	0	0	0	0	0	0	0	0	0	0	0	0	0.000	0.000	0.000	0.000	0.000	0.000	0.000	0.000	0.000	0.000	0.000	0.000	0.000	0.000	283	1076	703	554	554	0.000	0.000	463	240	0	0	362	192	0	0	100	1	
3	10	13	07: J-13   LM00001959	lmo2505	13475	8258	100	2614	2051	1480	46	46	4	94	89	0	1383	1082	762	14	15	3	89	80	0	0	0	0	0	0	0	0	0	0	0	0	0	0	0	0	0	0	0	0	0	0	0	0	0	0	0.000	0.000	0.000	0.000	0.000	0.000	0.000	0.000	0.000	0.000	0.000	0.000	0.000	0.000	283	1076	3937	3073	3073	0.000	0.000	2568	1369	0	0	2005	1068	0	0	100	1	
3	11	13	07: J-16   LM00001960	lmo2508	13725	8258	100	953	760	480	46	46	4	85	82	0	473	377	243	14	14	2	90	83	0	0	0	0	0	0	0	0	0	0	0	0	0	0	0	0	0	0	0	0	0	0	0	0	0	0	0.000	0.000	0.000	0.000	0.000	0.000	0.000	0.000	0.000	0.000	0.000	0.000	0.000	0.000	283	1076	1366	1077	1077	0.000	0.000	907	459	0	0	714	363	0	0	100	1	
3	12	13	07: J-19   LM00000669	lmo2511	13975	8258	100	7670	5781	3916	45	45	4	97	93	0	1956	1515	995	14	14	2	89	88	0	0	0	0	0	0	0	0	0	0	0	0	0	0	0	0	0	0	0	0	0	0	0	0	0	0	0.000	0.000	0.000	0.000	0.000	0.000	0.000	0.000	0.000	0.000	0.000	0.000	0.000	0.000	283	1076	9567	7237	7237	0.000	0.000	7625	1942	0	0	5736	1501	0	0	100	1	
3	13	13	07: J-22   LM00001963	lmo2514	14225	8258	100	1518	1147	770	46	46	4	84	81	0	418	364	247	14	14	3	81	78	0	0	0	0	0	0	0	0	0	0	0	0	0	0	0	0	0	0	0	0	0	0	0	0	0	0	0.000	0.000	0.000	0.000	0.000	0.000	0.000	0.000	0.000	0.000	0.000	0.000	0.000	0.000	283	1076	1876	1451	1451	0.000	0.000	1472	404	0	0	1101	350	0	0	100	1	
3	14	13	07: N-01   LM00001998	lmo2589	14475	8258	100	113	106	42	45	46	5	83	78	0	94	80	43	14	15	4	83	78	0	0	0	0	0	0	0	0	0	0	0	0	0	0	0	0	0	0	0	0	0	0	0	0	0	0	0.000	0.000	0.000	0.000	0.000	0.000	0.000	0.000	0.000	0.000	0.000	0.000	0.000	0.000	283	1076	148	127	127	0.000	0.000	68	80	0	0	61	66	0	0	100	1	
3	15	13	07: N-04   LM00002759	lmo2592	14725	8258	100	189	162	86	46	46	5	82	76	0	164	127	81	14	15	3	81	76	0	0	0	0	0	0	0	0	0	0	0	0	0	0	0	0	0	0	0	0	0	0	0	0	0	0	0.000	0.000	0.000	0.000	0.000	0.000	0.000	0.000	0.000	0.000	0.000	0.000	0.000	0.000	283	1076	293	229	229	0.000	0.000	143	150	0	0	116	113	0	0	100	1	
3	16	13	07: N-07   LM00002762	lmo2595	14975	8258	100	51	51	5	47	48	5	31	10	0	67	54	22	15	15	3	90	80	0	0	0	0	0	0	0	0	0	0	0	0	0	0	0	0	0	0	0	0	0	0	0	0	0	0	0.000	0.000	0.000	0.000	0.000	0.000	0.000	0.000	0.000	0.000	0.000	0.000	0.000	0.000	283	1076	56	43	43	0.000	0.000	4	52	0	0	4	39	0	0	100	1	
3	17	13	07: N-10   LM00002000	lmo2598	15225	8258	100	949	752	479	47	47	5	84	81	0	639	508	325	15	15	2	86	82	0	0	0	0	0	0	0	0	0	0	0	0	0	0	0	0	0	0	0	0	0	0	0	0	0	0	0.000	0.000	0.000	0.000	0.000	0.000	0.000	0.000	0.000	0.000	0.000	0.000	0.000	0.000	283	1076	1526	1198	1198	0.000	0.000	902	624	0	0	705	493	0	0	100	1	
3	1	14	07: N-13   LM00002003	lmo2601	11225	8508	100	53	54	11	51	51	8	21	5	0	59	49	22	15	15	4	80	74	0	0	0	0	0	0	0	0	0	0	0	0	0	0	0	0	0	0	0	0	0	0	0	0	0	0	0.000	0.000	0.000	0.000	0.000	0.000	0.000	0.000	0.000	0.000	0.000	0.000	0.000	0.000	283	1076	46	37	37	0.000	0.000	2	44	0	0	3	34	0	0	100	1	
3	2	14	07: N-16   LM00002764	lmo2604	11475	8508	100	250	227	163	47	47	5	69	66	0	151	115	88	14	15	2	71	66	0	0	0	0	0	0	0	0	0	0	0	0	0	0	0	0	0	0	0	0	0	0	0	0	0	0	0.000	0.000	0.000	0.000	0.000	0.000	0.000	0.000	0.000	0.000	0.000	0.000	0.000	0.000	283	1076	340	281	281	0.000	0.000	203	137	0	0	180	101	0	0	100	1	
3	3	14	07: N-19   LM00000696	lmo2607	11725	8508	100	14347	11254	8230	46	49	53	78	75	0	21031	16234	11873	15	20	95	73	73	0	0	0	0	0	0	0	0	0	0	0	0	0	0	0	0	0	0	0	0	0	0	0	0	0	0	0.000	0.000	0.000	0.000	0.000	0.000	0.000	0.000	0.000	0.000	0.000	0.000	0.000	0.000	283	1076	35317	27427	27427	0.000	0.000	14301	21016	0	0	11208	16219	0	0	100	1	
3	4	14	07: N-22   LM00000698	lmo2610	11975	8508	100	14688	11627	8105	45	46	4	98	93	0	24135	18623	12569	14	14	2	93	88	0	0	0	0	0	0	0	0	0	0	0	0	0	0	0	0	0	0	0	0	0	0	0	0	0	0	0.000	0.000	0.000	0.000	0.000	0.000	0.000	0.000	0.000	0.000	0.000	0.000	0.000	0.000	283	1076	38764	30191	30191	0.000	0.000	14643	24121	0	0	11582	18609	0	0	100	1	
3	5	14	08: B-01   EMPTY	EMPTY	12225	8508	100	46	47	4	45	46	4	22	7	0	16	17	4	15	15	3	31	19	0	0	0	0	0	0	0	0	0	0	0	0	0	0	0	0	0	0	0	0	0	0	0	0	0	0	0.000	0.000	0.000	0.000	0.000	0.000	0.000	0.000	0.000	0.000	0.000	0.000	0.000	0.000	283	1076	2	4	4	0.000	0.000	1	1	0	0	2	2	0	0	-75	1	
3	6	14	08: B-04   LM00000744	lmo2684	12475	8508	100	1651	1432	798	45	46	4	92	90	0	4569	3800	2044	14	15	3	94	91	0	0	0	0	0	0	0	0	0	0	0	0	0	0	0	0	0	0	0	0	0	0	0	0	0	0	0.000	0.000	0.000	0.000	0.000	0.000	0.000	0.000	0.000	0.000	0.000	0.000	0.000	0.000	283	1076	6161	5173	5173	0.000	0.000	1606	4555	0	0	1387	3786	0	0	100	1	
3	7	14	08: B-07   LM00002027	lmo2687	12725	8508	100	292	254	153	45	46	5	83	77	0	112	101	61	14	14	2	87	78	0	0	0	0	0	0	0	0	0	0	0	0	0	0	0	0	0	0	0	0	0	0	0	0	0	0	0.000	0.000	0.000	0.000	0.000	0.000	0.000	0.000	0.000	0.000	0.000	0.000	0.000	0.000	283	1076	345	296	296	0.000	0.000	247	98	0	0	209	87	0	0	100	1	
3	8	14	08: B-10   LM00002030	lmo2690	12975	8508	100	287	250	142	45	46	5	90	82	0	96	79	41	15	15	2	84	82	0	0	0	0	0	0	0	0	0	0	0	0	0	0	0	0	0	0	0	0	0	0	0	0	0	0	0.000	0.000	0.000	0.000	0.000	0.000	0.000	0.000	0.000	0.000	0.000	0.000	0.000	0.000	283	1076	323	269	269	0.000	0.000	242	81	0	0	205	64	0	0	100	1	
3	9	14	08: B-13   LM00000747	lmo2693	13225	8508	100	528	465	235	46	46	5	92	86	0	304	259	134	14	15	2	91	89	0	0	0	0	0	0	0	0	0	0	0	0	0	0	0	0	0	0	0	0	0	0	0	0	0	0	0.000	0.000	0.000	0.000	0.000	0.000	0.000	0.000	0.000	0.000	0.000	0.000	0.000	0.000	283	1076	772	664	664	0.000	0.000	482	290	0	0	419	245	0	0	100	1	
3	10	14	08: B-16   LM00002032	lmo2696	13475	8508	100	6387	5206	3202	45	46	4	98	95	0	627	522	302	14	14	2	91	86	0	0	0	0	0	0	0	0	0	0	0	0	0	0	0	0	0	0	0	0	0	0	0	0	0	0	0.000	0.000	0.000	0.000	0.000	0.000	0.000	0.000	0.000	0.000	0.000	0.000	0.000	0.000	283	1076	6955	5669	5669	0.000	0.000	6342	613	0	0	5161	508	0	0	100	1	
3	11	14	08: B-19   LM00002035	lmo2699	13725	8508	100	172	156	76	45	46	4	85	80	0	106	91	47	14	14	3	89	82	0	0	0	0	0	0	0	0	0	0	0	0	0	0	0	0	0	0	0	0	0	0	0	0	0	0	0.000	0.000	0.000	0.000	0.000	0.000	0.000	0.000	0.000	0.000	0.000	0.000	0.000	0.000	283	1076	219	188	188	0.000	0.000	127	92	0	0	111	77	0	0	100	1	
3	12	14	08: B-22   LM00002038	lmo2702	13975	8508	100	1398	1139	719	44	45	5	92	86	0	743	605	366	13	14	2	90	85	0	0	0	0	0	0	0	0	0	0	0	0	0	0	0	0	0	0	0	0	0	0	0	0	0	0	0.000	0.000	0.000	0.000	0.000	0.000	0.000	0.000	0.000	0.000	0.000	0.000	0.000	0.000	283	1076	2084	1687	1687	0.000	0.000	1354	730	0	0	1095	592	0	0	100	1	
3	13	14	08: F-01   LM00000775	lmo2777	14225	8508	100	73	76	21	46	46	5	90	82	0	81	70	34	14	14	2	93	87	0	0	0	0	0	0	0	0	0	0	0	0	0	0	0	0	0	0	0	0	0	0	0	0	0	0	0.000	0.000	0.000	0.000	0.000	0.000	0.000	0.000	0.000	0.000	0.000	0.000	0.000	0.000	283	1076	94	86	86	0.000	0.000	27	67	0	0	30	56	0	0	100	1	
3	14	14	08: F-04   LM00002788	lmo2780	14475	8508	100	90	88	33	46	46	5	80	76	0	115	96	53	14	15	3	83	79	0	0	0	0	0	0	0	0	0	0	0	0	0	0	0	0	0	0	0	0	0	0	0	0	0	0	0.000	0.000	0.000	0.000	0.000	0.000	0.000	0.000	0.000	0.000	0.000	0.000	0.000	0.000	283	1076	145	124	124	0.000	0.000	44	101	0	0	42	82	0	0	100	1	
3	15	14	08: F-07   LM00002791	lmo2783	14725	8508	100	79	79	25	45	46	5	86	80	0	83	73	37	14	15	2	88	81	0	0	0	0	0	0	0	0	0	0	0	0	0	0	0	0	0	0	0	0	0	0	0	0	0	0	0.000	0.000	0.000	0.000	0.000	0.000	0.000	0.000	0.000	0.000	0.000	0.000	0.000	0.000	283	1076	103	93	93	0.000	0.000	34	69	0	0	34	59	0	0	100	1	
3	16	14	08: F-10   LM00002793	lmo2786	14975	8508	100	59	64	15	45	46	5	89	72	0	86	75	31	14	14	2	93	87	0	0	0	0	0	0	0	0	0	0	0	0	0	0	0	0	0	0	0	0	0	0	0	0	0	0	0.000	0.000	0.000	0.000	0.000	0.000	0.000	0.000	0.000	0.000	0.000	0.000	0.000	0.000	283	1076	86	80	80	0.000	0.000	14	72	0	0	19	61	0	0	100	1	
3	17	14	08: F-13   LM00002071	lmo2789	15225	8508	100	604	514	312	46	47	6	84	81	0	142	120	66	15	15	3	84	81	0	0	0	0	0	0	0	0	0	0	0	0	0	0	0	0	0	0	0	0	0	0	0	0	0	0	0.000	0.000	0.000	0.000	0.000	0.000	0.000	0.000	0.000	0.000	0.000	0.000	0.000	0.000	283	1076	685	573	573	0.000	0.000	558	127	0	0	468	105	0	0	100	1	
3	1	15	08: F-16   LM00000777	lmo2792	11225	8758	100	1603	1285	837	59	63	13	81	77	0	350	275	175	15	15	2	83	79	0	0	0	0	0	0	0	0	0	0	0	0	0	0	0	0	0	0	0	0	0	0	0	0	0	0	0.000	0.000	0.000	0.000	0.000	0.000	0.000	0.000	0.000	0.000	0.000	0.000	0.000	0.000	283	1076	1879	1486	1486	0.000	0.000	1544	335	0	0	1226	260	0	0	100	1	
3	2	15	08: F-19   LM00002075	lmo2795	11475	8758	100	102	94	35	48	48	5	75	72	0	95	77	43	14	15	3	81	75	0	0	0	0	0	0	0	0	0	0	0	0	0	0	0	0	0	0	0	0	0	0	0	0	0	0	0.000	0.000	0.000	0.000	0.000	0.000	0.000	0.000	0.000	0.000	0.000	0.000	0.000	0.000	283	1076	135	109	109	0.000	0.000	54	81	0	0	46	63	0	0	100	1	
3	3	15	08: F-22   LM00002077	lmo2798	11725	8758	100	72	73	21	46	47	26	51	15	0	76	64	31	14	15	18	73	69	0	0	0	0	0	0	0	0	0	0	0	0	0	0	0	0	0	0	0	0	0	0	0	0	0	0	0.000	0.000	0.000	0.000	0.000	0.000	0.000	0.000	0.000	0.000	0.000	0.000	0.000	0.000	283	1076	88	77	77	0.000	0.000	26	62	0	0	27	50	0	0	100	1	
3	4	15	08: J-01   EMPTY	EMPTY	11975	8758	100	46	46	5	46	46	5	14	5	0	15	16	4	14	15	3	31	23	0	0	0	0	0	0	0	0	0	0	0	0	0	0	0	0	0	0	0	0	0	0	0	0	0	0	0.000	0.000	0.000	0.000	0.000	0.000	0.000	0.000	0.000	0.000	0.000	0.000	0.000	0.000	283	1076	1	2	2	0.000	0.000	0	1	0	0	0	2	0	0	-75	1	
3	5	15	08: J-04   EMPTY	EMPTY	12225	8758	100	47	48	5	45	46	4	34	16	0	16	18	7	15	15	3	30	27	0	0	0	0	0	0	0	0	0	0	0	0	0	0	0	0	0	0	0	0	0	0	0	0	0	0	0.000	0.000	0.000	0.000	0.000	0.000	0.000	0.000	0.000	0.000	0.000	0.000	0.000	0.000	283	1076	3	6	6	0.000	0.000	2	1	0	0	3	3	0	0	-75	1	
3	6	15	08: J-07   EMPTY	EMPTY	12475	8758	100	45	46	4	45	46	4	15	4	0	16	17	4	14	15	4	25	13	0	0	0	0	0	0	0	0	0	0	0	0	0	0	0	0	0	0	0	0	0	0	0	0	0	0	0.000	0.000	0.000	0.000	0.000	0.000	0.000	0.000	0.000	0.000	0.000	0.000	0.000	0.000	283	1076	2	4	4	0.000	0.000	0	2	0	0	1	3	0	0	-75	1	
3	7	15	09: B-01   EMPTY	EMPTY	12725	8758	100	47	47	5	45	46	5	32	7	0	16	18	5	14	15	3	49	31	0	0	0	0	0	0	0	0	0	0	0	0	0	0	0	0	0	0	0	0	0	0	0	0	0	0	0.000	0.000	0.000	0.000	0.000	0.000	0.000	0.000	0.000	0.000	0.000	0.000	0.000	0.000	283	1076	4	6	6	0.000	0.000	2	2	0	0	2	4	0	0	-75	1	
3	8	15	09: B-04   LM00001308	lmo1275	12975	8758	100	1065	923	471	45	45	4	94	91	0	281	245	122	15	15	3	87	86	0	0	0	0	0	0	0	0	0	0	0	0	0	0	0	0	0	0	0	0	0	0	0	0	0	0	0.000	0.000	0.000	0.000	0.000	0.000	0.000	0.000	0.000	0.000	0.000	0.000	0.000	0.000	283	1076	1286	1108	1108	0.000	0.000	1020	266	0	0	878	230	0	0	100	1	
3	9	15	09: B-07   LM00002819	lmo1469	13225	8758	100	6429	5011	3268	46	46	6	94	90	0	5041	3819	2494	15	15	4	87	83	0	0	0	0	0	0	0	0	0	0	0	0	0	0	0	0	0	0	0	0	0	0	0	0	0	0	0.000	0.000	0.000	0.000	0.000	0.000	0.000	0.000	0.000	0.000	0.000	0.000	0.000	0.000	283	1076	11409	8769	8769	0.000	0.000	6383	5026	0	0	4965	3804	0	0	100	1	
3	10	15	09: B-10   LM00000452	lmo1657	13475	8758	100	3220	2576	1481	45	46	6	95	89	0	1927	1522	865	14	15	4	89	87	0	0	0	0	0	0	0	0	0	0	0	0	0	0	0	0	0	0	0	0	0	0	0	0	0	0	0.000	0.000	0.000	0.000	0.000	0.000	0.000	0.000	0.000	0.000	0.000	0.000	0.000	0.000	283	1076	5088	4039	4039	0.000	0.000	3175	1913	0	0	2531	1508	0	0	100	1	
3	11	15	09: B-13   lmneg01	lmneg01	13725	8758	100	49	49	5	46	46	4	42	9	0	70	58	24	14	14	2	89	86	0	0	0	0	0	0	0	0	0	0	0	0	0	0	0	0	0	0	0	0	0	0	0	0	0	0	0.000	0.000	0.000	0.000	0.000	0.000	0.000	0.000	0.000	0.000	0.000	0.000	0.000	0.000	283	1076	59	47	47	0.000	0.000	3	56	0	0	3	44	0	0	100	1	
3	12	15	09: B-16   lmneg04	lmneg04	13975	8758	100	49	49	4	46	46	4	30	11	0	58	50	17	14	14	2	91	88	0	0	0	0	0	0	0	0	0	0	0	0	0	0	0	0	0	0	0	0	0	0	0	0	0	0	0.000	0.000	0.000	0.000	0.000	0.000	0.000	0.000	0.000	0.000	0.000	0.000	0.000	0.000	283	1076	47	39	39	0.000	0.000	3	44	0	0	3	36	0	0	100	1	
3	13	15	09: B-19   lmneg07	lmneg07	14225	8758	100	51	51	6	45	45	5	58	26	0	65	56	21	14	14	4	86	83	0	0	0	0	0	0	0	0	0	0	0	0	0	0	0	0	0	0	0	0	0	0	0	0	0	0	0.000	0.000	0.000	0.000	0.000	0.000	0.000	0.000	0.000	0.000	0.000	0.000	0.000	0.000	283	1076	57	48	48	0.000	0.000	6	51	0	0	6	42	0	0	100	1	
3	14	15	09: B-22   lmneg10	lmneg10	14475	8758	100	50	50	5	46	46	4	44	20	0	57	51	16	14	14	2	93	90	0	0	0	0	0	0	0	0	0	0	0	0	0	0	0	0	0	0	0	0	0	0	0	0	0	0	0.000	0.000	0.000	0.000	0.000	0.000	0.000	0.000	0.000	0.000	0.000	0.000	0.000	0.000	283	1076	47	41	41	0.000	0.000	4	43	0	0	4	37	0	0	100	1	
3	15	15	09: F-01   LM00000020	lmo0044	14725	8758	100	8929	7715	3081	45	46	5	100	100	0	3462	3159	1242	14	15	3	100	100	0	0	0	0	0	0	0	0	0	0	0	0	0	0	0	0	0	0	0	0	0	0	0	0	0	0	0.000	0.000	0.000	0.000	0.000	0.000	0.000	0.000	0.000	0.000	0.000	0.000	0.000	0.000	283	1076	12332	10815	10815	0.000	0.000	8884	3448	0	0	7670	3145	0	0	100	1	
3	16	15	09: F-04   LM00001308	lmo1275	14975	8758	100	1110	936	470	46	46	5	95	92	0	306	269	126	14	14	3	95	91	0	0	0	0	0	0	0	0	0	0	0	0	0	0	0	0	0	0	0	0	0	0	0	0	0	0	0.000	0.000	0.000	0.000	0.000	0.000	0.000	0.000	0.000	0.000	0.000	0.000	0.000	0.000	283	1076	1356	1145	1145	0.000	0.000	1064	292	0	0	890	255	0	0	100	1	
3	17	15	09: F-07   LM00002819	lmo1469	15225	8758	100	6521	5316	2927	46	46	5	99	98	0	5266	4341	2286	14	15	2	98	95	0	0	0	0	0	0	0	0	0	0	0	0	0	0	0	0	0	0	0	0	0	0	0	0	0	0	0.000	0.000	0.000	0.000	0.000	0.000	0.000	0.000	0.000	0.000	0.000	0.000	0.000	0.000	283	1076	11727	9597	9597	0.000	0.000	6475	5252	0	0	5270	4327	0	0	100	1	
3	1	16	09: F-10   LM00000452	lmo1657	11225	9008	100	3513	2897	1470	73	77	22	90	88	0	2036	1677	871	14	15	3	98	90	0	0	0	0	0	0	0	0	0	0	0	0	0	0	0	0	0	0	0	0	0	0	0	0	0	0	0.000	0.000	0.000	0.000	0.000	0.000	0.000	0.000	0.000	0.000	0.000	0.000	0.000	0.000	283	1076	5462	4487	4487	0.000	0.000	3440	2022	0	0	2824	1663	0	0	100	1	
3	2	16	09: F-13   lmneg01	lmneg01	11475	9008	100	55	56	11	49	49	6	51	27	0	73	63	26	14	15	2	88	85	0	0	0	0	0	0	0	0	0	0	0	0	0	0	0	0	0	0	0	0	0	0	0	0	0	0	0.000	0.000	0.000	0.000	0.000	0.000	0.000	0.000	0.000	0.000	0.000	0.000	0.000	0.000	283	1076	65	56	56	0.000	0.000	6	59	0	0	7	49	0	0	100	1	
3	3	16	09: F-16   lmneg04	lmneg04	11725	9008	100	51	53	8	46	46	4	55	30	0	64	57	21	14	15	3	93	89	0	0	0	0	0	0	0	0	0	0	0	0	0	0	0	0	0	0	0	0	0	0	0	0	0	0	0.000	0.000	0.000	0.000	0.000	0.000	0.000	0.000	0.000	0.000	0.000	0.000	0.000	0.000	283	1076	55	50	50	0.000	0.000	5	50	0	0	7	43	0	0	100	1	
3	4	16	09: F-19   lmneg07	lmneg07	11975	9008	100	58	58	9	45	46	5	76	61	0	74	61	28	14	15	3	83	80	0	0	0	0	0	0	0	0	0	0	0	0	0	0	0	0	0	0	0	0	0	0	0	0	0	0	0.000	0.000	0.000	0.000	0.000	0.000	0.000	0.000	0.000	0.000	0.000	0.000	0.000	0.000	283	1076	73	60	60	0.000	0.000	13	60	0	0	13	47	0	0	100	1	
3	5	16	09: F-22   lmneg10	lmneg10	12225	9008	100	48	48	5	45	46	5	41	12	0	56	48	19	15	15	2	85	82	0	0	0	0	0	0	0	0	0	0	0	0	0	0	0	0	0	0	0	0	0	0	0	0	0	0	0.000	0.000	0.000	0.000	0.000	0.000	0.000	0.000	0.000	0.000	0.000	0.000	0.000	0.000	283	1076	44	36	36	0.000	0.000	3	41	0	0	3	33	0	0	100	1	
3	6	16	09: J-01   LM00000020	lmo0044	12475	9008	100	10229	8714	4321	45	46	5	100	100	0	4065	3531	1590	14	14	2	98	96	0	0	0	0	0	0	0	0	0	0	0	0	0	0	0	0	0	0	0	0	0	0	0	0	0	0	0.000	0.000	0.000	0.000	0.000	0.000	0.000	0.000	0.000	0.000	0.000	0.000	0.000	0.000	283	1076	14235	12186	12186	0.000	0.000	10184	4051	0	0	8669	3517	0	0	100	1	
3	7	16	09: J-04   LM00001308	lmo1275	12725	9008	100	1106	938	521	45	45	4	92	88	0	279	242	130	14	15	2	90	88	0	0	0	0	0	0	0	0	0	0	0	0	0	0	0	0	0	0	0	0	0	0	0	0	0	0	0.000	0.000	0.000	0.000	0.000	0.000	0.000	0.000	0.000	0.000	0.000	0.000	0.000	0.000	283	1076	1326	1121	1121	0.000	0.000	1061	265	0	0	893	228	0	0	100	1	
3	8	16	09: J-07   LM00002819	lmo1469	12975	9008	100	6527	5195	2957	45	46	6	97	96	0	4947	4028	2291	15	15	3	91	89	0	0	0	0	0	0	0	0	0	0	0	0	0	0	0	0	0	0	0	0	0	0	0	0	0	0	0.000	0.000	0.000	0.000	0.000	0.000	0.000	0.000	0.000	0.000	0.000	0.000	0.000	0.000	283	1076	11414	9163	9163	0.000	0.000	6482	4932	0	0	5150	4013	0	0	100	1	
3	9	16	09: J-10   LM00000452	lmo1657	13225	9008	100	3277	2754	1300	46	46	5	97	95	0	1931	1677	786	14	15	3	95	93	0	0	0	0	0	0	0	0	0	0	0	0	0	0	0	0	0	0	0	0	0	0	0	0	0	0	0.000	0.000	0.000	0.000	0.000	0.000	0.000	0.000	0.000	0.000	0.000	0.000	0.000	0.000	283	1076	5148	4371	4371	0.000	0.000	3231	1917	0	0	2708	1663	0	0	100	1	
3	10	16	09: J-13   lmneg01	lmneg01	13475	9008	100	51	51	6	45	45	5	56	22	0	70	58	25	14	15	4	86	79	0	0	0	0	0	0	0	0	0	0	0	0	0	0	0	0	0	0	0	0	0	0	0	0	0	0	0.000	0.000	0.000	0.000	0.000	0.000	0.000	0.000	0.000	0.000	0.000	0.000	0.000	0.000	283	1076	62	50	50	0.000	0.000	6	56	0	0	6	44	0	0	100	1	
3	11	16	09: J-16   lmneg04	lmneg04	13725	9008	100	50	51	6	45	46	4	58	30	0	62	55	20	14	14	2	93	88	0	0	0	0	0	0	0	0	0	0	0	0	0	0	0	0	0	0	0	0	0	0	0	0	0	0	0.000	0.000	0.000	0.000	0.000	0.000	0.000	0.000	0.000	0.000	0.000	0.000	0.000	0.000	283	1076	53	47	47	0.000	0.000	5	48	0	0	6	41	0	0	100	1	
3	12	16	09: J-19   lmneg07	lmneg07	13975	9008	100	49	50	6	45	46	4	46	26	0	68	59	23	14	14	2	87	86	0	0	0	0	0	0	0	0	0	0	0	0	0	0	0	0	0	0	0	0	0	0	0	0	0	0	0.000	0.000	0.000	0.000	0.000	0.000	0.000	0.000	0.000	0.000	0.000	0.000	0.000	0.000	283	1076	58	50	50	0.000	0.000	4	54	0	0	5	45	0	0	100	1	
3	13	16	09: J-22   lmneg10	lmneg10	14225	9008	100	51	51	5	45	46	5	53	16	0	56	49	18	14	14	4	88	83	0	0	0	0	0	0	0	0	0	0	0	0	0	0	0	0	0	0	0	0	0	0	0	0	0	0	0.000	0.000	0.000	0.000	0.000	0.000	0.000	0.000	0.000	0.000	0.000	0.000	0.000	0.000	283	1076	48	41	41	0.000	0.000	6	42	0	0	6	35	0	0	100	1	
3	14	16	09: N-01   LM00000020	lmo0044	14475	9008	100	8102	6476	3860	45	46	5	98	93	0	3408	2761	1598	14	15	6	87	87	0	0	0	0	0	0	0	0	0	0	0	0	0	0	0	0	0	0	0	0	0	0	0	0	0	0	0.000	0.000	0.000	0.000	0.000	0.000	0.000	0.000	0.000	0.000	0.000	0.000	0.000	0.000	283	1076	11451	9178	9178	0.000	0.000	8057	3394	0	0	6431	2747	0	0	100	1	
3	15	16	09: N-04   LM00001308	lmo1275	14725	9008	100	994	868	507	45	46	5	90	87	0	275	237	135	14	15	5	84	83	0	0	0	0	0	0	0	0	0	0	0	0	0	0	0	0	0	0	0	0	0	0	0	0	0	0	0.000	0.000	0.000	0.000	0.000	0.000	0.000	0.000	0.000	0.000	0.000	0.000	0.000	0.000	283	1076	1210	1046	1046	0.000	0.000	949	261	0	0	823	223	0	0	100	1	
3	16	16	09: N-07   LM00002819	lmo1469	14975	9008	100	6109	5057	2773	47	47	5	99	95	0	4609	3898	2095	14	15	2	96	93	0	0	0	0	0	0	0	0	0	0	0	0	0	0	0	0	0	0	0	0	0	0	0	0	0	0	0.000	0.000	0.000	0.000	0.000	0.000	0.000	0.000	0.000	0.000	0.000	0.000	0.000	0.000	283	1076	10657	8894	8894	0.000	0.000	6062	4595	0	0	5010	3884	0	0	100	1	
3	17	16	09: N-10   LM00000452	lmo1657	15225	9008	100	3088	2426	1533	46	46	5	95	91	0	2005	1575	935	15	15	3	89	84	0	0	0	0	0	0	0	0	0	0	0	0	0	0	0	0	0	0	0	0	0	0	0	0	0	0	0.000	0.000	0.000	0.000	0.000	0.000	0.000	0.000	0.000	0.000	0.000	0.000	0.000	0.000	283	1076	5032	3940	3940	0.000	0.000	3042	1990	0	0	2380	1560	0	0	100	1	
3	1	17	09: N-13   lmneg01	lmneg01	11225	9258	100	83	83	11	76	81	24	8	0	0	70	56	28	14	15	3	83	76	0	0	0	0	0	0	0	0	0	0	0	0	0	0	0	0	0	0	0	0	0	0	0	0	0	0	0.000	0.000	0.000	0.000	0.000	0.000	0.000	0.000	0.000	0.000	0.000	0.000	0.000	0.000	283	1076	63	49	49	0.000	0.000	7	56	0	0	7	42	0	0	100	1	
3	2	17	09: N-16   lmneg04	lmneg04	11475	9258	100	52	52	6	48	49	6	40	10	0	58	50	20	14	14	2	86	82	0	0	0	0	0	0	0	0	0	0	0	0	0	0	0	0	0	0	0	0	0	0	0	0	0	0	0.000	0.000	0.000	0.000	0.000	0.000	0.000	0.000	0.000	0.000	0.000	0.000	0.000	0.000	283	1076	48	40	40	0.000	0.000	4	44	0	0	4	36	0	0	100	1	
3	3	17	09: N-19   lmneg07	lmneg07	11725	9258	100	53	53	7	45	46	5	68	36	0	66	54	25	14	14	3	81	78	0	0	0	0	0	0	0	0	0	0	0	0	0	0	0	0	0	0	0	0	0	0	0	0	0	0	0.000	0.000	0.000	0.000	0.000	0.000	0.000	0.000	0.000	0.000	0.000	0.000	0.000	0.000	283	1076	60	48	48	0.000	0.000	8	52	0	0	8	40	0	0	100	1	
3	4	17	09: N-22   lmneg10	lmneg10	11975	9258	100	47	48	5	46	46	5	29	6	0	52	44	20	14	14	3	77	72	0	0	0	0	0	0	0	0	0	0	0	0	0	0	0	0	0	0	0	0	0	0	0	0	0	0	0.000	0.000	0.000	0.000	0.000	0.000	0.000	0.000	0.000	0.000	0.000	0.000	0.000	0.000	283	1076	39	32	32	0.000	0.000	1	38	0	0	2	30	0	0	100	1	
3	5	17	null	EMPTY	12225	9258	100	44	45	5	45	45	5	15	4	0	15	15	2	14	15	2	19	5	0	0	0	0	0	0	0	0	0	0	0	0	0	0	0	0	0	0	0	0	0	0	0	0	0	0	0.000	0.000	0.000	0.000	0.000	0.000	0.000	0.000	0.000	0.000	0.000	0.000	0.000	0.000	283	1076	0	1	1	0.000	0.000	-1	1	0	0	0	1	0	0	-75	1	
3	6	17	null	EMPTY	12475	9258	100	45	45	6	45	45	4	14	5	0	15	15	2	14	14	2	18	6	0	0	0	0	0	0	0	0	0	0	0	0	0	0	0	0	0	0	0	0	0	0	0	0	0	0	0.000	0.000	0.000	0.000	0.000	0.000	0.000	0.000	0.000	0.000	0.000	0.000	0.000	0.000	283	1076	1	1	1	0.000	0.000	0	1	0	0	0	1	0	0	-75	1	
3	7	17	null	EMPTY	12725	9258	100	44	45	5	46	46	4	13	4	0	15	15	2	14	15	3	19	3	0	0	0	0	0	0	0	0	0	0	0	0	0	0	0	0	0	0	0	0	0	0	0	0	0	0	0.000	0.000	0.000	0.000	0.000	0.000	0.000	0.000	0.000	0.000	0.000	0.000	0.000	0.000	283	1076	-1	0	0	0.000	0.000	-2	1	0	0	-1	1	0	0	-75	1	
3	8	17	null	EMPTY	12975	9258	100	44	44	4	45	45	5	9	2	0	14	15	3	14	15	3	9	2	0	0	0	0	0	0	0	0	0	0	0	0	0	0	0	0	0	0	0	0	0	0	0	0	0	0	0.000	0.000	0.000	0.000	0.000	0.000	0.000	0.000	0.000	0.000	0.000	0.000	0.000	0.000	283	1076	-1	0	0	0.000	0.000	-1	0	0	0	-1	1	0	0	-75	1	
3	9	17	null	EMPTY	13225	9258	100	47	47	4	46	46	5	11	2	0	15	15	2	15	16	11	0	0	0	0	0	0	0	0	0	0	0	0	0	0	0	0	0	0	0	0	0	0	0	0	0	0	0	0	0.000	0.000	0.000	0.000	0.000	0.000	0.000	0.000	0.000	0.000	0.000	0.000	0.000	0.000	283	1076	1	1	1	0.000	0.000	1	0	0	0	1	0	0	0	-75	1	
3	10	17	null	EMPTY	13475	9258	100	45	45	4	45	46	11	0	0	0	14	14	2	14	15	15	0	0	0	0	0	0	0	0	0	0	0	0	0	0	0	0	0	0	0	0	0	0	0	0	0	0	0	0	0.000	0.000	0.000	0.000	0.000	0.000	0.000	0.000	0.000	0.000	0.000	0.000	0.000	0.000	283	1076	0	0	0	0.000	0.000	0	0	0	0	0	0	0	0	-75	1	
3	11	17	null	EMPTY	13725	9258	100	45	46	5	45	45	4	21	6	0	16	18	9	14	14	2	41	23	0	0	0	0	0	0	0	0	0	0	0	0	0	0	0	0	0	0	0	0	0	0	0	0	0	0	0.000	0.000	0.000	0.000	0.000	0.000	0.000	0.000	0.000	0.000	0.000	0.000	0.000	0.000	283	1076	2	5	5	0.000	0.000	0	2	0	0	1	4	0	0	-75	1	
3	12	17	null	EMPTY	13975	9258	100	45	46	6	45	45	5	11	4	0	13	14	4	14	14	2	13	3	0	0	0	0	0	0	0	0	0	0	0	0	0	0	0	0	0	0	0	0	0	0	0	0	0	0	0.000	0.000	0.000	0.000	0.000	0.000	0.000	0.000	0.000	0.000	0.000	0.000	0.000	0.000	283	1076	-1	1	1	0.000	0.000	0	-1	0	0	1	0	0	0	-75	1	
3	13	17	null	EMPTY	14225	9258	100	46	46	4	45	46	5	21	1	0	14	14	2	14	14	2	6	3	0	0	0	0	0	0	0	0	0	0	0	0	0	0	0	0	0	0	0	0	0	0	0	0	0	0	0.000	0.000	0.000	0.000	0.000	0.000	0.000	0.000	0.000	0.000	0.000	0.000	0.000	0.000	283	1076	1	1	1	0.000	0.000	1	0	0	0	1	0	0	0	-75	1	
3	14	17	null	EMPTY	14475	9258	100	46	46	4	44	45	4	22	7	0	15	15	2	14	14	2	25	8	0	0	0	0	0	0	0	0	0	0	0	0	0	0	0	0	0	0	0	0	0	0	0	0	0	0	0.000	0.000	0.000	0.000	0.000	0.000	0.000	0.000	0.000	0.000	0.000	0.000	0.000	0.000	283	1076	3	3	3	0.000	0.000	2	1	0	0	2	1	0	0	-75	1	
3	15	17	null	EMPTY	14725	9258	100	47	48	5	47	48	7	9	0	0	14	15	3	14	15	2	16	8	0	0	0	0	0	0	0	0	0	0	0	0	0	0	0	0	0	0	0	0	0	0	0	0	0	0	0.000	0.000	0.000	0.000	0.000	0.000	0.000	0.000	0.000	0.000	0.000	0.000	0.000	0.000	283	1076	0	2	2	0.000	0.000	0	0	0	0	1	1	0	0	-75	1	
3	16	17	null	EMPTY	14975	9258	100	46	46	4	48	49	7	2	0	0	15	15	2	14	15	4	2	0	0	0	0	0	0	0	0	0	0	0	0	0	0	0	0	0	0	0	0	0	0	0	0	0	0	0	0.000	0.000	0.000	0.000	0.000	0.000	0.000	0.000	0.000	0.000	0.000	0.000	0.000	0.000	283	1076	-1	-1	-1	0.000	0.000	-2	1	0	0	-2	1	0	0	-75	1	
3	17	17	null	EMPTY	15225	9258	100	45	46	4	46	46	5	14	4	0	15	16	6	15	15	2	12	6	0	0	0	0	0	0	0	0	0	0	0	0	0	0	0	0	0	0	0	0	0	0	0	0	0	0	0.000	0.000	0.000	0.000	0.000	0.000	0.000	0.000	0.000	0.000	0.000	0.000	0.000	0.000	283	1076	-1	1	1	0.000	0.000	-1	0	0	0	0	1	0	0	-75	1	
4	1	1	10: A-01   Dye Marker	Dye Marker	15756	5277	100	66	363	498	45	45	4	81	73	0	11371	28352	28956	15	15	2	100	100	34	0	0	0	0	0	0	0	0	0	0	0	0	0	0	0	0	0	0	0	0	0	0	0	0	0	0.000	0.000	0.000	0.000	0.000	0.000	0.000	0.000	0.000	0.000	0.000	0.000	0.000	0.000	283	1076	11377	28655	28655	0.000	0.000	21	11356	0	0	318	28337	0	0	100	1	
4	2	1	01: A-01   EMPTY	EMPTY	16006	5277	100	46	47	6	45	45	4	26	8	0	17	22	25	15	16	3	39	26	0	0	0	0	0	0	0	0	0	0	0	0	0	0	0	0	0	0	0	0	0	0	0	0	0	0	0.000	0.000	0.000	0.000	0.000	0.000	0.000	0.000	0.000	0.000	0.000	0.000	0.000	0.000	283	1076	3	9	9	0.000	0.000	1	2	0	0	2	7	0	0	-75	1	
4	3	1	01: A-04   LM00000002	lmo0002	16256	5277	100	649	674	394	45	48	13	94	92	0	544	562	348	15	17	8	90	86	0	0	0	0	0	0	0	0	0	0	0	0	0	0	0	0	0	0	0	0	0	0	0	0	0	0	0.000	0.000	0.000	0.000	0.000	0.000	0.000	0.000	0.000	0.000	0.000	0.000	0.000	0.000	283	1076	1133	1176	1176	0.000	0.000	604	529	0	0	629	547	0	0	100	1	
4	4	1	01: A-07   LM00000810	lmo0005	16506	5277	100	263	300	183	44	45	8	95	89	0	331	347	228	15	16	6	87	83	0	0	0	0	0	0	0	0	0	0	0	0	0	0	0	0	0	0	0	0	0	0	0	0	0	0	0.000	0.000	0.000	0.000	0.000	0.000	0.000	0.000	0.000	0.000	0.000	0.000	0.000	0.000	283	1076	535	588	588	0.000	0.000	219	316	0	0	256	332	0	0	100	1	
4	5	1	01: A-10   LM00000006	lmo0008	16756	5277	100	349	309	135	45	45	4	99	97	0	165	148	80	14	15	4	87	83	0	0	0	0	0	0	0	0	0	0	0	0	0	0	0	0	0	0	0	0	0	0	0	0	0	0	0.000	0.000	0.000	0.000	0.000	0.000	0.000	0.000	0.000	0.000	0.000	0.000	0.000	0.000	283	1076	455	398	398	0.000	0.000	304	151	0	0	264	134	0	0	100	1	
4	6	1	01: A-13   LM00000008	lmo0011	17006	5277	100	307	298	195	45	46	5	95	87	0	262	273	216	15	15	4	90	81	0	0	0	0	0	0	0	0	0	0	0	0	0	0	0	0	0	0	0	0	0	0	0	0	0	0	0.000	0.000	0.000	0.000	0.000	0.000	0.000	0.000	0.000	0.000	0.000	0.000	0.000	0.000	283	1076	509	511	511	0.000	0.000	262	247	0	0	253	258	0	0	100	1	
4	7	1	01: A-16   LM00000011	lmo0014	17256	5277	100	2421	2178	1119	45	46	8	96	92	0	910	801	443	15	17	8	88	87	0	0	0	0	0	0	0	0	0	0	0	0	0	0	0	0	0	0	0	0	0	0	0	0	0	0	0.000	0.000	0.000	0.000	0.000	0.000	0.000	0.000	0.000	0.000	0.000	0.000	0.000	0.000	283	1076	3271	2919	2919	0.000	0.000	2376	895	0	0	2133	786	0	0	100	1	
4	8	1	01: A-19   LM00002098	lmo0017	17506	5277	100	53	53	6	46	46	4	66	41	0	94	78	32	14	14	3	93	89	0	0	0	0	0	0	0	0	0	0	0	0	0	0	0	0	0	0	0	0	0	0	0	0	0	0	0.000	0.000	0.000	0.000	0.000	0.000	0.000	0.000	0.000	0.000	0.000	0.000	0.000	0.000	283	1076	87	71	71	0.000	0.000	7	80	0	0	7	64	0	0	100	1	
4	9	1	01: A-22   LM00000813	lmo0020	17756	5277	100	48	48	7	46	46	5	25	6	0	40	33	14	14	14	2	89	77	0	0	0	0	0	0	0	0	0	0	0	0	0	0	0	0	0	0	0	0	0	0	0	0	0	0	0.000	0.000	0.000	0.000	0.000	0.000	0.000	0.000	0.000	0.000	0.000	0.000	0.000	0.000	283	1076	28	21	21	0.000	0.000	2	26	0	0	2	19	0	0	100	1	
4	10	1	01: E-01   LM00002129	lmo0093	18006	5277	100	82	81	19	46	46	4	92	92	0	92	79	30	14	15	3	93	88	0	0	0	0	0	0	0	0	0	0	0	0	0	0	0	0	0	0	0	0	0	0	0	0	0	0	0.000	0.000	0.000	0.000	0.000	0.000	0.000	0.000	0.000	0.000	0.000	0.000	0.000	0.000	283	1076	114	100	100	0.000	0.000	36	78	0	0	35	65	0	0	100	1	
4	11	1	01: E-04   LM00000036	lmo0096	18256	5277	100	2484	2245	1062	46	46	4	100	100	0	1504	1391	675	14	15	2	98	96	0	0	0	0	0	0	0	0	0	0	0	0	0	0	0	0	0	0	0	0	0	0	0	0	0	0	0.000	0.000	0.000	0.000	0.000	0.000	0.000	0.000	0.000	0.000	0.000	0.000	0.000	0.000	283	1076	3928	3576	3576	0.000	0.000	2438	1490	0	0	2199	1377	0	0	100	1	
4	12	1	01: E-07   LM00000039	lmo0099	18506	5277	100	1013	884	391	44	45	5	98	98	0	1368	1180	608	14	15	4	94	89	0	0	0	0	0	0	0	0	0	0	0	0	0	0	0	0	0	0	0	0	0	0	0	0	0	0	0.000	0.000	0.000	0.000	0.000	0.000	0.000	0.000	0.000	0.000	0.000	0.000	0.000	0.000	283	1076	2323	2006	2006	0.000	0.000	969	1354	0	0	840	1166	0	0	100	1	
4	13	1	01: E-10   LM00000836	lmo0102	18756	5277	100	146	137	47	46	46	5	92	90	0	150	134	56	14	15	3	94	92	0	0	0	0	0	0	0	0	0	0	0	0	0	0	0	0	0	0	0	0	0	0	0	0	0	0	0.000	0.000	0.000	0.000	0.000	0.000	0.000	0.000	0.000	0.000	0.000	0.000	0.000	0.000	283	1076	236	211	211	0.000	0.000	100	136	0	0	91	120	0	0	100	1	
4	14	1	01: E-13   LM00000041	lmo0105	19006	5277	100	95	94	32	46	46	6	86	78	0	185	156	82	14	15	6	83	82	0	0	0	0	0	0	0	0	0	0	0	0	0	0	0	0	0	0	0	0	0	0	0	0	0	0	0.000	0.000	0.000	0.000	0.000	0.000	0.000	0.000	0.000	0.000	0.000	0.000	0.000	0.000	283	1076	220	190	190	0.000	0.000	49	171	0	0	48	142	0	0	100	1	
4	15	1	01: E-16   LM00000838	lmo0108	19256	5277	100	81	81	17	45	46	5	98	94	0	95	85	30	14	15	3	97	92	0	0	0	0	0	0	0	0	0	0	0	0	0	0	0	0	0	0	0	0	0	0	0	0	0	0	0.000	0.000	0.000	0.000	0.000	0.000	0.000	0.000	0.000	0.000	0.000	0.000	0.000	0.000	283	1076	117	107	107	0.000	0.000	36	81	0	0	36	71	0	0	100	1	
4	16	1	01: E-19   LM00002134	lmo0111	19506	5277	100	94	92	27	46	46	4	91	87	0	79	67	27	14	15	2	88	87	0	0	0	0	0	0	0	0	0	0	0	0	0	0	0	0	0	0	0	0	0	0	0	0	0	0	0.000	0.000	0.000	0.000	0.000	0.000	0.000	0.000	0.000	0.000	0.000	0.000	0.000	0.000	283	1076	113	99	99	0.000	0.000	48	65	0	0	46	53	0	0	100	1	
4	17	1	01: E-22   LM00000043	lmo0114	19756	5277	100	146	134	59	46	46	5	90	83	0	146	116	67	15	15	3	84	80	0	0	0	0	0	0	0	0	0	0	0	0	0	0	0	0	0	0	0	0	0	0	0	0	0	0	0.000	0.000	0.000	0.000	0.000	0.000	0.000	0.000	0.000	0.000	0.000	0.000	0.000	0.000	283	1076	231	189	189	0.000	0.000	100	131	0	0	88	101	0	0	100	1	
4	1	2	01: I-01   LM00000063	lmo0189	15756	5527	100	730	514	357	45	45	4	84	81	0	469	337	258	14	14	2	85	80	0	0	0	0	0	0	0	0	0	0	0	0	0	0	0	0	0	0	0	0	0	0	0	0	0	0	0.000	0.000	0.000	0.000	0.000	0.000	0.000	0.000	0.000	0.000	0.000	0.000	0.000	0.000	283	1076	1140	792	792	0.000	0.000	685	455	0	0	469	323	0	0	100	1	
4	2	2	01: I-04   LM00000064	lmo0192	16006	5527	100	318	281	112	46	46	4	99	98	0	196	178	73	14	15	3	98	95	0	0	0	0	0	0	0	0	0	0	0	0	0	0	0	0	0	0	0	0	0	0	0	0	0	0	0.000	0.000	0.000	0.000	0.000	0.000	0.000	0.000	0.000	0.000	0.000	0.000	0.000	0.000	283	1076	454	399	399	0.000	0.000	272	182	0	0	235	164	0	0	100	1	
4	3	2	01: I-07   LM00000868	lmo0195	16256	5527	100	841	760	498	45	46	8	89	85	0	368	313	211	15	15	4	83	81	0	0	0	0	0	0	0	0	0	0	0	0	0	0	0	0	0	0	0	0	0	0	0	0	0	0	0.000	0.000	0.000	0.000	0.000	0.000	0.000	0.000	0.000	0.000	0.000	0.000	0.000	0.000	283	1076	1149	1013	1013	0.000	0.000	796	353	0	0	715	298	0	0	100	1	
4	4	2	01: I-10   LM00000870	lmo0198	16506	5527	100	432	372	186	45	46	8	92	85	0	206	166	92	14	16	7	82	79	0	0	0	0	0	0	0	0	0	0	0	0	0	0	0	0	0	0	0	0	0	0	0	0	0	0	0.000	0.000	0.000	0.000	0.000	0.000	0.000	0.000	0.000	0.000	0.000	0.000	0.000	0.000	283	1076	579	479	479	0.000	0.000	387	192	0	0	327	152	0	0	100	1	
4	5	2	01: I-13   LM00002164	lmo0201	16756	5527	100	70	70	16	45	45	4	89	86	0	138	110	55	14	15	3	88	82	0	0	0	0	0	0	0	0	0	0	0	0	0	0	0	0	0	0	0	0	0	0	0	0	0	0	0.000	0.000	0.000	0.000	0.000	0.000	0.000	0.000	0.000	0.000	0.000	0.000	0.000	0.000	283	1076	149	121	121	0.000	0.000	25	124	0	0	25	96	0	0	100	1	
4	6	2	01: I-16   LM00002167	lmo0204	17006	5527	100	61	61	9	45	46	5	87	77	0	132	108	56	14	15	2	90	85	0	0	0	0	0	0	0	0	0	0	0	0	0	0	0	0	0	0	0	0	0	0	0	0	0	0	0.000	0.000	0.000	0.000	0.000	0.000	0.000	0.000	0.000	0.000	0.000	0.000	0.000	0.000	283	1076	134	110	110	0.000	0.000	16	118	0	0	16	94	0	0	100	1	
4	7	2	01: I-19   LM00002170	lmo0207	17256	5527	100	58	59	11	45	45	4	81	69	0	96	81	38	14	14	3	86	81	0	0	0	0	0	0	0	0	0	0	0	0	0	0	0	0	0	0	0	0	0	0	0	0	0	0	0.000	0.000	0.000	0.000	0.000	0.000	0.000	0.000	0.000	0.000	0.000	0.000	0.000	0.000	283	1076	95	81	81	0.000	0.000	13	82	0	0	14	67	0	0	100	1	
4	8	2	01: I-22   LM00000067	lmo0210	17506	5527	100	7322	5935	3307	46	46	4	100	99	0	7029	5748	3444	14	14	3	95	92	0	0	0	0	0	0	0	0	0	0	0	0	0	0	0	0	0	0	0	0	0	0	0	0	0	0	0.000	0.000	0.000	0.000	0.000	0.000	0.000	0.000	0.000	0.000	0.000	0.000	0.000	0.000	283	1076	14291	11623	11623	0.000	0.000	7276	7015	0	0	5889	5734	0	0	100	1	
4	9	2	01: M-01   LM00000092	lmo0285	17756	5527	100	321	317	107	46	46	5	100	98	0	334	304	117	14	14	2	99	98	0	0	0	0	0	0	0	0	0	0	0	0	0	0	0	0	0	0	0	0	0	0	0	0	0	0	0.000	0.000	0.000	0.000	0.000	0.000	0.000	0.000	0.000	0.000	0.000	0.000	0.000	0.000	283	1076	595	561	561	0.000	0.000	275	320	0	0	271	290	0	0	100	1	
4	10	2	01: M-04   LM00000906	lmo0288	18006	5527	100	250	234	83	46	46	5	99	95	0	170	155	62	14	14	2	95	92	0	0	0	0	0	0	0	0	0	0	0	0	0	0	0	0	0	0	0	0	0	0	0	0	0	0	0.000	0.000	0.000	0.000	0.000	0.000	0.000	0.000	0.000	0.000	0.000	0.000	0.000	0.000	283	1076	360	329	329	0.000	0.000	204	156	0	0	188	141	0	0	100	1	
4	11	2	01: M-07   LM00000909	lmo0291	18256	5527	100	2004	1893	808	46	46	6	100	100	0	579	522	242	15	15	4	92	91	0	0	0	0	0	0	0	0	0	0	0	0	0	0	0	0	0	0	0	0	0	0	0	0	0	0	0.000	0.000	0.000	0.000	0.000	0.000	0.000	0.000	0.000	0.000	0.000	0.000	0.000	0.000	283	1076	2522	2354	2354	0.000	0.000	1958	564	0	0	1847	507	0	0	100	1	
4	12	2	01: M-10   LM00000094	lmo0294	18506	5527	100	76	78	21	45	46	8	88	80	0	87	71	31	15	15	5	81	79	0	0	0	0	0	0	0	0	0	0	0	0	0	0	0	0	0	0	0	0	0	0	0	0	0	0	0.000	0.000	0.000	0.000	0.000	0.000	0.000	0.000	0.000	0.000	0.000	0.000	0.000	0.000	283	1076	103	89	89	0.000	0.000	31	72	0	0	33	56	0	0	100	1	
4	13	2	01: M-13   LM00000097	lmo0297	18756	5527	100	73	70	13	45	46	6	90	83	0	99	86	33	14	14	4	95	88	0	0	0	0	0	0	0	0	0	0	0	0	0	0	0	0	0	0	0	0	0	0	0	0	0	0	0.000	0.000	0.000	0.000	0.000	0.000	0.000	0.000	0.000	0.000	0.000	0.000	0.000	0.000	283	1076	113	97	97	0.000	0.000	28	85	0	0	25	72	0	0	100	1	
4	14	2	01: M-16   LM00000100	lmo0300	19006	5527	100	61	63	10	46	46	5	88	77	0	130	117	41	14	14	3	98	96	0	0	0	0	0	0	0	0	0	0	0	0	0	0	0	0	0	0	0	0	0	0	0	0	0	0	0.000	0.000	0.000	0.000	0.000	0.000	0.000	0.000	0.000	0.000	0.000	0.000	0.000	0.000	283	1076	131	120	120	0.000	0.000	15	116	0	0	17	103	0	0	100	1	
4	15	2	01: M-19   LM00002187	lmo0303	19256	5527	100	562	470	249	45	45	5	94	90	0	213	173	95	14	15	3	93	87	0	0	0	0	0	0	0	0	0	0	0	0	0	0	0	0	0	0	0	0	0	0	0	0	0	0	0.000	0.000	0.000	0.000	0.000	0.000	0.000	0.000	0.000	0.000	0.000	0.000	0.000	0.000	283	1076	716	584	584	0.000	0.000	517	199	0	0	425	159	0	0	100	1	
4	16	2	01: M-22   LM00000103	lmo0306	19506	5527	100	56	57	9	46	47	4	71	57	0	94	72	41	14	15	2	80	73	0	0	0	0	0	0	0	0	0	0	0	0	0	0	0	0	0	0	0	0	0	0	0	0	0	0	0.000	0.000	0.000	0.000	0.000	0.000	0.000	0.000	0.000	0.000	0.000	0.000	0.000	0.000	283	1076	90	69	69	0.000	0.000	10	80	0	0	11	58	0	0	100	1	
4	17	2	02: A-01   EMPTY	EMPTY	19756	5527	100	45	46	4	45	46	5	15	4	0	15	16	4	14	15	2	28	17	0	0	0	0	0	0	0	0	0	0	0	0	0	0	0	0	0	0	0	0	0	0	0	0	0	0	0.000	0.000	0.000	0.000	0.000	0.000	0.000	0.000	0.000	0.000	0.000	0.000	0.000	0.000	283	1076	1	3	3	0.000	0.000	0	1	0	0	1	2	0	0	-75	1	
4	1	3	02: A-04   LM00000140	lmo0382	15756	5777	100	55	55	9	45	45	4	72	54	0	72	59	25	15	15	2	86	84	0	0	0	0	0	0	0	0	0	0	0	0	0	0	0	0	0	0	0	0	0	0	0	0	0	0	0.000	0.000	0.000	0.000	0.000	0.000	0.000	0.000	0.000	0.000	0.000	0.000	0.000	0.000	283	1076	67	54	54	0.000	0.000	10	57	0	0	10	44	0	0	100	1	
4	2	3	02: A-07   LM00000935	lmo0385	16006	5777	100	111	107	41	46	46	4	86	82	0	89	75	34	14	15	3	88	84	0	0	0	0	0	0	0	0	0	0	0	0	0	0	0	0	0	0	0	0	0	0	0	0	0	0	0.000	0.000	0.000	0.000	0.000	0.000	0.000	0.000	0.000	0.000	0.000	0.000	0.000	0.000	283	1076	140	122	122	0.000	0.000	65	75	0	0	61	61	0	0	100	1	
4	3	3	02: A-10   LM00000938	lmo0388	16256	5777	100	303	270	132	45	45	4	95	92	0	81	70	33	14	14	2	90	85	0	0	0	0	0	0	0	0	0	0	0	0	0	0	0	0	0	0	0	0	0	0	0	0	0	0	0.000	0.000	0.000	0.000	0.000	0.000	0.000	0.000	0.000	0.000	0.000	0.000	0.000	0.000	283	1076	325	281	281	0.000	0.000	258	67	0	0	225	56	0	0	100	1	
4	4	3	02: A-13   LM00000940	lmo0391	16506	5777	100	1303	1066	669	45	45	4	92	88	0	822	652	420	14	15	2	88	84	0	0	0	0	0	0	0	0	0	0	0	0	0	0	0	0	0	0	0	0	0	0	0	0	0	0	0.000	0.000	0.000	0.000	0.000	0.000	0.000	0.000	0.000	0.000	0.000	0.000	0.000	0.000	283	1076	2066	1659	1659	0.000	0.000	1258	808	0	0	1021	638	0	0	100	1	
4	5	3	02: A-16   LM00000941	lmo0394	16756	5777	100	66	66	16	44	45	6	74	69	0	73	57	32	14	14	3	73	69	0	0	0	0	0	0	0	0	0	0	0	0	0	0	0	0	0	0	0	0	0	0	0	0	0	0	0.000	0.000	0.000	0.000	0.000	0.000	0.000	0.000	0.000	0.000	0.000	0.000	0.000	0.000	283	1076	81	65	65	0.000	0.000	22	59	0	0	22	43	0	0	100	1	
4	6	3	02: A-19   LM00000942	lmo0397	17006	5777	100	651	519	277	45	46	5	94	89	0	182	149	86	14	14	3	84	80	0	0	0	0	0	0	0	0	0	0	0	0	0	0	0	0	0	0	0	0	0	0	0	0	0	0	0.000	0.000	0.000	0.000	0.000	0.000	0.000	0.000	0.000	0.000	0.000	0.000	0.000	0.000	283	1076	774	609	609	0.000	0.000	606	168	0	0	474	135	0	0	100	1	
4	7	3	02: A-22   LM00000945	lmo0400	17256	5777	100	132	129	50	46	46	5	90	86	0	778	664	369	14	14	2	93	89	0	0	0	0	0	0	0	0	0	0	0	0	0	0	0	0	0	0	0	0	0	0	0	0	0	0	0.000	0.000	0.000	0.000	0.000	0.000	0.000	0.000	0.000	0.000	0.000	0.000	0.000	0.000	283	1076	850	733	733	0.000	0.000	86	764	0	0	83	650	0	0	100	1	
4	8	3	02: E-01   LM00003005	lmo0473	17506	5777	100	51	51	7	45	46	4	57	34	0	93	77	33	14	14	2	91	88	0	0	0	0	0	0	0	0	0	0	0	0	0	0	0	0	0	0	0	0	0	0	0	0	0	0	0.000	0.000	0.000	0.000	0.000	0.000	0.000	0.000	0.000	0.000	0.000	0.000	0.000	0.000	283	1076	85	69	69	0.000	0.000	6	79	0	0	6	63	0	0	100	1	
4	9	3	02: E-04   LM00002245	lmo0476	17756	5777	100	61	64	15	45	45	6	82	59	0	81	67	31	14	14	3	88	81	0	0	0	0	0	0	0	0	0	0	0	0	0	0	0	0	0	0	0	0	0	0	0	0	0	0	0.000	0.000	0.000	0.000	0.000	0.000	0.000	0.000	0.000	0.000	0.000	0.000	0.000	0.000	283	1076	83	72	72	0.000	0.000	16	67	0	0	19	53	0	0	100	1	
4	10	3	02: E-07   LM00000963	lmo0479	18006	5777	100	74	73	17	45	46	5	91	83	0	112	96	46	14	14	2	88	84	0	0	0	0	0	0	0	0	0	0	0	0	0	0	0	0	0	0	0	0	0	0	0	0	0	0	0.000	0.000	0.000	0.000	0.000	0.000	0.000	0.000	0.000	0.000	0.000	0.000	0.000	0.000	283	1076	127	110	110	0.000	0.000	29	98	0	0	28	82	0	0	100	1	
4	11	3	02: E-10   LM00000163	lmo0482	18256	5777	100	380	340	163	46	46	5	96	95	0	213	174	95	14	14	3	86	82	0	0	0	0	0	0	0	0	0	0	0	0	0	0	0	0	0	0	0	0	0	0	0	0	0	0	0.000	0.000	0.000	0.000	0.000	0.000	0.000	0.000	0.000	0.000	0.000	0.000	0.000	0.000	283	1076	533	454	454	0.000	0.000	334	199	0	0	294	160	0	0	100	1	
4	12	3	02: E-13   LM00000166	lmo0485	18506	5777	100	138	133	32	46	46	5	99	97	0	97	89	26	14	15	3	97	94	0	0	0	0	0	0	0	0	0	0	0	0	0	0	0	0	0	0	0	0	0	0	0	0	0	0	0.000	0.000	0.000	0.000	0.000	0.000	0.000	0.000	0.000	0.000	0.000	0.000	0.000	0.000	283	1076	175	162	162	0.000	0.000	92	83	0	0	87	75	0	0	100	1	
4	13	3	02: E-16   LM00000167	lmo0488	18756	5777	100	238	219	85	46	47	6	98	95	0	184	156	72	14	15	3	98	94	0	0	0	0	0	0	0	0	0	0	0	0	0	0	0	0	0	0	0	0	0	0	0	0	0	0	0.000	0.000	0.000	0.000	0.000	0.000	0.000	0.000	0.000	0.000	0.000	0.000	0.000	0.000	283	1076	362	315	315	0.000	0.000	192	170	0	0	173	142	0	0	100	1	
4	14	3	02: E-19   LM00000169	lmo0491	19006	5777	100	152	141	65	45	46	5	89	79	0	110	89	53	14	14	2	82	75	0	0	0	0	0	0	0	0	0	0	0	0	0	0	0	0	0	0	0	0	0	0	0	0	0	0	0.000	0.000	0.000	0.000	0.000	0.000	0.000	0.000	0.000	0.000	0.000	0.000	0.000	0.000	283	1076	203	171	171	0.000	0.000	107	96	0	0	96	75	0	0	100	1	
4	15	3	02: E-22   LM00000170	lmo0494	19256	5777	100	170	155	68	46	47	5	87	83	0	122	100	50	15	15	2	90	82	0	0	0	0	0	0	0	0	0	0	0	0	0	0	0	0	0	0	0	0	0	0	0	0	0	0	0.000	0.000	0.000	0.000	0.000	0.000	0.000	0.000	0.000	0.000	0.000	0.000	0.000	0.000	283	1076	231	194	194	0.000	0.000	124	107	0	0	109	85	0	0	100	1	
4	16	3	02: I-01   LM00001002	lmo0569	19506	5777	100	126	124	41	47	48	7	94	89	0	108	98	38	15	16	6	90	89	0	0	0	0	0	0	0	0	0	0	0	0	0	0	0	0	0	0	0	0	0	0	0	0	0	0	0.000	0.000	0.000	0.000	0.000	0.000	0.000	0.000	0.000	0.000	0.000	0.000	0.000	0.000	283	1076	172	160	160	0.000	0.000	79	93	0	0	77	83	0	0	100	1	
4	17	3	02: I-04   LM00001004	lmo0572	19756	5777	100	118	121	39	46	47	6	96	94	0	113	103	42	14	15	2	97	93	0	0	0	0	0	0	0	0	0	0	0	0	0	0	0	0	0	0	0	0	0	0	0	0	0	0	0.000	0.000	0.000	0.000	0.000	0.000	0.000	0.000	0.000	0.000	0.000	0.000	0.000	0.000	283	1076	171	164	164	0.000	0.000	72	99	0	0	75	89	0	0	100	1	
4	1	4	02: I-07   LM00000194	lmo0575	15756	6027	100	565	501	235	44	45	5	98	94	0	174	151	76	14	14	2	92	87	0	0	0	0	0	0	0	0	0	0	0	0	0	0	0	0	0	0	0	0	0	0	0	0	0	0	0.000	0.000	0.000	0.000	0.000	0.000	0.000	0.000	0.000	0.000	0.000	0.000	0.000	0.000	283	1076	681	594	594	0.000	0.000	521	160	0	0	457	137	0	0	100	1	
4	2	4	02: I-10   LM00000197	lmo0578	16006	6027	100	132	127	51	46	46	9	84	80	0	91	77	34	15	15	4	84	81	0	0	0	0	0	0	0	0	0	0	0	0	0	0	0	0	0	0	0	0	0	0	0	0	0	0	0.000	0.000	0.000	0.000	0.000	0.000	0.000	0.000	0.000	0.000	0.000	0.000	0.000	0.000	283	1076	162	143	143	0.000	0.000	86	76	0	0	81	62	0	0	100	1	
4	3	4	02: I-13   LM00001006	lmo0581	16256	6027	100	290	259	125	45	46	5	93	87	0	354	310	169	14	14	3	89	86	0	0	0	0	0	0	0	0	0	0	0	0	0	0	0	0	0	0	0	0	0	0	0	0	0	0	0.000	0.000	0.000	0.000	0.000	0.000	0.000	0.000	0.000	0.000	0.000	0.000	0.000	0.000	283	1076	585	510	510	0.000	0.000	245	340	0	0	214	296	0	0	100	1	
4	4	4	02: I-16   LM00001009	lmo0584	16506	6027	100	1457	1186	621	45	46	4	97	94	0	579	475	263	14	14	2	94	91	0	0	0	0	0	0	0	0	0	0	0	0	0	0	0	0	0	0	0	0	0	0	0	0	0	0	0.000	0.000	0.000	0.000	0.000	0.000	0.000	0.000	0.000	0.000	0.000	0.000	0.000	0.000	283	1076	1977	1602	1602	0.000	0.000	1412	565	0	0	1141	461	0	0	100	1	
4	5	4	02: I-19   LM00001011	lmo0587	16756	6027	100	78	77	20	45	45	4	88	82	0	107	93	37	14	14	3	92	89	0	0	0	0	0	0	0	0	0	0	0	0	0	0	0	0	0	0	0	0	0	0	0	0	0	0	0.000	0.000	0.000	0.000	0.000	0.000	0.000	0.000	0.000	0.000	0.000	0.000	0.000	0.000	283	1076	126	111	111	0.000	0.000	33	93	0	0	32	79	0	0	100	1	
4	6	4	02: I-22   LM00001014	lmo0590	17006	6027	100	1039	826	460	45	45	5	91	87	0	141	116	63	14	14	3	92	83	0	0	0	0	0	0	0	0	0	0	0	0	0	0	0	0	0	0	0	0	0	0	0	0	0	0	0.000	0.000	0.000	0.000	0.000	0.000	0.000	0.000	0.000	0.000	0.000	0.000	0.000	0.000	283	1076	1121	883	883	0.000	0.000	994	127	0	0	781	102	0	0	100	1	
4	7	4	02: M-01   LM00001043	lmo0665	17256	6027	100	1886	1540	897	45	45	4	97	94	0	236	192	109	14	14	2	87	82	0	0	0	0	0	0	0	0	0	0	0	0	0	0	0	0	0	0	0	0	0	0	0	0	0	0	0.000	0.000	0.000	0.000	0.000	0.000	0.000	0.000	0.000	0.000	0.000	0.000	0.000	0.000	283	1076	2063	1673	1673	0.000	0.000	1841	222	0	0	1495	178	0	0	100	1	
4	8	4	02: M-04   LM00000217	lmo0668	17506	6027	100	627	543	303	46	46	5	87	85	0	267	218	126	14	15	5	83	80	0	0	0	0	0	0	0	0	0	0	0	0	0	0	0	0	0	0	0	0	0	0	0	0	0	0	0.000	0.000	0.000	0.000	0.000	0.000	0.000	0.000	0.000	0.000	0.000	0.000	0.000	0.000	283	1076	834	701	701	0.000	0.000	581	253	0	0	497	204	0	0	100	1	
4	9	4	02: M-07   LM00000219	lmo0671	17756	6027	100	149	139	44	45	45	4	98	96	0	95	86	32	13	14	2	98	96	0	0	0	0	0	0	0	0	0	0	0	0	0	0	0	0	0	0	0	0	0	0	0	0	0	0	0.000	0.000	0.000	0.000	0.000	0.000	0.000	0.000	0.000	0.000	0.000	0.000	0.000	0.000	283	1076	186	167	167	0.000	0.000	104	82	0	0	94	73	0	0	100	1	
4	10	4	02: M-10   LM00000220	lmo0674	18006	6027	100	1115	943	525	45	46	5	95	90	0	331	272	156	14	14	2	87	84	0	0	0	0	0	0	0	0	0	0	0	0	0	0	0	0	0	0	0	0	0	0	0	0	0	0	0.000	0.000	0.000	0.000	0.000	0.000	0.000	0.000	0.000	0.000	0.000	0.000	0.000	0.000	283	1076	1387	1156	1156	0.000	0.000	1070	317	0	0	898	258	0	0	100	1	
4	11	4	02: M-13   LM00001048	lmo0677	18256	6027	100	105	101	36	45	45	4	90	83	0	99	80	41	14	14	2	85	82	0	0	0	0	0	0	0	0	0	0	0	0	0	0	0	0	0	0	0	0	0	0	0	0	0	0	0.000	0.000	0.000	0.000	0.000	0.000	0.000	0.000	0.000	0.000	0.000	0.000	0.000	0.000	283	1076	145	122	122	0.000	0.000	60	85	0	0	56	66	0	0	100	1	
4	12	4	02: M-16   LM00000222	lmo0680	18506	6027	100	71	70	17	45	46	5	83	76	0	80	65	33	14	14	2	88	81	0	0	0	0	0	0	0	0	0	0	0	0	0	0	0	0	0	0	0	0	0	0	0	0	0	0	0.000	0.000	0.000	0.000	0.000	0.000	0.000	0.000	0.000	0.000	0.000	0.000	0.000	0.000	283	1076	92	76	76	0.000	0.000	26	66	0	0	25	51	0	0	100	1	
4	13	4	02: M-19   LM00001051	lmo0683	18756	6027	100	148	140	47	45	46	4	99	96	0	115	102	46	14	15	2	94	90	0	0	0	0	0	0	0	0	0	0	0	0	0	0	0	0	0	0	0	0	0	0	0	0	0	0	0.000	0.000	0.000	0.000	0.000	0.000	0.000	0.000	0.000	0.000	0.000	0.000	0.000	0.000	283	1076	204	183	183	0.000	0.000	103	101	0	0	95	88	0	0	100	1	
4	14	4	02: M-22   LM00000225	lmo0686	19006	6027	100	835	719	429	46	46	4	91	87	0	1267	1029	641	14	14	2	89	86	0	0	0	0	0	0	0	0	0	0	0	0	0	0	0	0	0	0	0	0	0	0	0	0	0	0	0.000	0.000	0.000	0.000	0.000	0.000	0.000	0.000	0.000	0.000	0.000	0.000	0.000	0.000	283	1076	2042	1688	1688	0.000	0.000	789	1253	0	0	673	1015	0	0	100	1	
4	15	4	03: A-01   EMPTY	EMPTY	19256	6027	100	47	47	5	46	47	4	24	6	0	16	17	4	14	15	3	35	19	0	0	0	0	0	0	0	0	0	0	0	0	0	0	0	0	0	0	0	0	0	0	0	0	0	0	0.000	0.000	0.000	0.000	0.000	0.000	0.000	0.000	0.000	0.000	0.000	0.000	0.000	0.000	283	1076	3	4	4	0.000	0.000	1	2	0	0	1	3	0	0	-75	1	
4	16	4	03: A-04   LM00001084	lmo0762	19506	6027	100	274	264	105	46	47	5	99	98	0	159	151	69	14	15	8	88	87	0	0	0	0	0	0	0	0	0	0	0	0	0	0	0	0	0	0	0	0	0	0	0	0	0	0	0.000	0.000	0.000	0.000	0.000	0.000	0.000	0.000	0.000	0.000	0.000	0.000	0.000	0.000	283	1076	373	355	355	0.000	0.000	228	145	0	0	218	137	0	0	100	1	
4	17	4	03: A-07   LM00000248	lmo0765	19756	6027	100	53	54	6	46	46	5	75	34	0	77	68	24	14	15	2	91	89	0	0	0	0	0	0	0	0	0	0	0	0	0	0	0	0	0	0	0	0	0	0	0	0	0	0	0.000	0.000	0.000	0.000	0.000	0.000	0.000	0.000	0.000	0.000	0.000	0.000	0.000	0.000	283	1076	70	62	62	0.000	0.000	7	63	0	0	8	54	0	0	100	1	
4	1	5	03: A-10   LM00000251	lmo0768	15756	6277	100	61	66	22	44	45	5	83	72	0	92	86	47	14	15	3	88	83	0	0	0	0	0	0	0	0	0	0	0	0	0	0	0	0	0	0	0	0	0	0	0	0	0	0	0.000	0.000	0.000	0.000	0.000	0.000	0.000	0.000	0.000	0.000	0.000	0.000	0.000	0.000	283	1076	95	94	94	0.000	0.000	17	78	0	0	22	72	0	0	100	1	
4	2	5	03: A-13   LM00002319	lmo0771	16006	6277	100	325	296	139	45	45	5	95	91	0	162	141	68	14	15	3	93	89	0	0	0	0	0	0	0	0	0	0	0	0	0	0	0	0	0	0	0	0	0	0	0	0	0	0	0.000	0.000	0.000	0.000	0.000	0.000	0.000	0.000	0.000	0.000	0.000	0.000	0.000	0.000	283	1076	428	378	378	0.000	0.000	280	148	0	0	251	127	0	0	100	1	
4	3	5	03: A-16   LM00001091	lmo0774	16256	6277	100	684	622	288	45	46	5	97	95	0	308	275	134	14	14	2	93	91	0	0	0	0	0	0	0	0	0	0	0	0	0	0	0	0	0	0	0	0	0	0	0	0	0	0	0.000	0.000	0.000	0.000	0.000	0.000	0.000	0.000	0.000	0.000	0.000	0.000	0.000	0.000	283	1076	933	838	838	0.000	0.000	639	294	0	0	577	261	0	0	100	1	
4	4	5	03: A-19   LM00000252	lmo0777	16506	6277	100	576	470	270	45	45	4	87	84	0	201	164	98	14	14	2	88	83	0	0	0	0	0	0	0	0	0	0	0	0	0	0	0	0	0	0	0	0	0	0	0	0	0	0	0.000	0.000	0.000	0.000	0.000	0.000	0.000	0.000	0.000	0.000	0.000	0.000	0.000	0.000	283	1076	718	575	575	0.000	0.000	531	187	0	0	425	150	0	0	100	1	
4	5	5	03: A-22   LM00002322	lmo0780	16756	6277	100	49	51	8	45	45	4	50	29	0	81	63	34	14	14	2	83	77	0	0	0	0	0	0	0	0	0	0	0	0	0	0	0	0	0	0	0	0	0	0	0	0	0	0	0.000	0.000	0.000	0.000	0.000	0.000	0.000	0.000	0.000	0.000	0.000	0.000	0.000	0.000	283	1076	71	55	55	0.000	0.000	4	67	0	0	6	49	0	0	100	1	
4	6	5	03: E-01   LM00002341	lmo0853	17006	6277	100	160	136	63	46	47	6	79	74	0	98	80	44	14	15	4	78	75	0	0	0	0	0	0	0	0	0	0	0	0	0	0	0	0	0	0	0	0	0	0	0	0	0	0	0.000	0.000	0.000	0.000	0.000	0.000	0.000	0.000	0.000	0.000	0.000	0.000	0.000	0.000	283	1076	198	156	156	0.000	0.000	114	84	0	0	90	66	0	0	100	1	
4	7	5	03: E-04   LM00001128	lmo0856	17256	6277	100	509	478	219	45	46	5	98	95	0	478	404	200	14	14	3	92	89	0	0	0	0	0	0	0	0	0	0	0	0	0	0	0	0	0	0	0	0	0	0	0	0	0	0	0.000	0.000	0.000	0.000	0.000	0.000	0.000	0.000	0.000	0.000	0.000	0.000	0.000	0.000	283	1076	928	823	823	0.000	0.000	464	464	0	0	433	390	0	0	100	1	
4	8	5	03: E-07   LM00000271	lmo0859	17506	6277	100	105	105	35	47	47	4	88	85	0	69	62	24	14	14	4	87	84	0	0	0	0	0	0	0	0	0	0	0	0	0	0	0	0	0	0	0	0	0	0	0	0	0	0	0.000	0.000	0.000	0.000	0.000	0.000	0.000	0.000	0.000	0.000	0.000	0.000	0.000	0.000	283	1076	113	106	106	0.000	0.000	58	55	0	0	58	48	0	0	100	1	
4	9	5	03: E-10   LM00001132	lmo0862	17756	6277	100	52	53	8	46	46	4	61	43	0	71	63	24	14	14	2	91	86	0	0	0	0	0	0	0	0	0	0	0	0	0	0	0	0	0	0	0	0	0	0	0	0	0	0	0.000	0.000	0.000	0.000	0.000	0.000	0.000	0.000	0.000	0.000	0.000	0.000	0.000	0.000	283	1076	63	56	56	0.000	0.000	6	57	0	0	7	49	0	0	100	1	
4	10	5	03: E-13   LM00001134	lmo0865	18006	6277	100	83	81	22	45	46	8	82	80	0	88	75	33	14	15	8	82	80	0	0	0	0	0	0	0	0	0	0	0	0	0	0	0	0	0	0	0	0	0	0	0	0	0	0	0.000	0.000	0.000	0.000	0.000	0.000	0.000	0.000	0.000	0.000	0.000	0.000	0.000	0.000	283	1076	112	97	97	0.000	0.000	38	74	0	0	36	61	0	0	100	1	
4	11	5	03: E-16   LM00001135	lmo0868	18256	6277	100	81	78	29	45	45	4	73	67	0	79	56	36	14	14	2	74	66	0	0	0	0	0	0	0	0	0	0	0	0	0	0	0	0	0	0	0	0	0	0	0	0	0	0	0.000	0.000	0.000	0.000	0.000	0.000	0.000	0.000	0.000	0.000	0.000	0.000	0.000	0.000	283	1076	101	75	75	0.000	0.000	36	65	0	0	33	42	0	0	100	1	
4	12	5	03: E-19   LM00000275	lmo0871	18506	6277	100	273	233	116	46	46	4	94	84	0	125	100	54	14	14	2	85	81	0	0	0	0	0	0	0	0	0	0	0	0	0	0	0	0	0	0	0	0	0	0	0	0	0	0	0.000	0.000	0.000	0.000	0.000	0.000	0.000	0.000	0.000	0.000	0.000	0.000	0.000	0.000	283	1076	338	273	273	0.000	0.000	227	111	0	0	187	86	0	0	100	1	
4	13	5	03: E-22   LM00002344	lmo0874	18756	6277	100	60	63	13	45	45	4	95	85	0	81	76	19	14	15	2	100	99	0	0	0	0	0	0	0	0	0	0	0	0	0	0	0	0	0	0	0	0	0	0	0	0	0	0	0.000	0.000	0.000	0.000	0.000	0.000	0.000	0.000	0.000	0.000	0.000	0.000	0.000	0.000	283	1076	82	80	80	0.000	0.000	15	67	0	0	18	62	0	0	100	1	
4	14	5	03: I-01   LM00002365	lmo0949	19006	6277	100	175	167	56	44	45	5	99	97	0	108	101	41	14	14	2	97	94	0	0	0	0	0	0	0	0	0	0	0	0	0	0	0	0	0	0	0	0	0	0	0	0	0	0	0.000	0.000	0.000	0.000	0.000	0.000	0.000	0.000	0.000	0.000	0.000	0.000	0.000	0.000	283	1076	225	210	210	0.000	0.000	131	94	0	0	123	87	0	0	100	1	
4	15	5	03: I-04   LM00002367	lmo0952	19256	6277	100	57	62	21	46	46	5	66	52	0	78	74	35	14	15	3	92	87	0	0	0	0	0	0	0	0	0	0	0	0	0	0	0	0	0	0	0	0	0	0	0	0	0	0	0.000	0.000	0.000	0.000	0.000	0.000	0.000	0.000	0.000	0.000	0.000	0.000	0.000	0.000	283	1076	75	76	76	0.000	0.000	11	64	0	0	16	60	0	0	100	1	
4	16	5	03: I-07   LM00000294	lmo0955	19506	6277	100	1520	1361	572	46	47	5	100	100	0	533	472	200	14	15	7	96	94	0	0	0	0	0	0	0	0	0	0	0	0	0	0	0	0	0	0	0	0	0	0	0	0	0	0	0.000	0.000	0.000	0.000	0.000	0.000	0.000	0.000	0.000	0.000	0.000	0.000	0.000	0.000	283	1076	1993	1773	1773	0.000	0.000	1474	519	0	0	1315	458	0	0	100	1	
4	17	5	03: I-10   LM00000296	lmo0958	19756	6277	100	1249	1195	441	46	47	5	100	100	0	500	467	187	14	15	4	98	96	0	0	0	0	0	0	0	0	0	0	0	0	0	0	0	0	0	0	0	0	0	0	0	0	0	0	0.000	0.000	0.000	0.000	0.000	0.000	0.000	0.000	0.000	0.000	0.000	0.000	0.000	0.000	283	1076	1689	1602	1602	0.000	0.000	1203	486	0	0	1149	453	0	0	100	1	
4	1	6	03: I-13   LM00001178	lmo0961	15756	6527	100	268	243	104	46	46	5	97	95	0	389	339	169	15	15	4	93	90	0	0	0	0	0	0	0	0	0	0	0	0	0	0	0	0	0	0	0	0	0	0	0	0	0	0	0.000	0.000	0.000	0.000	0.000	0.000	0.000	0.000	0.000	0.000	0.000	0.000	0.000	0.000	283	1076	596	521	521	0.000	0.000	222	374	0	0	197	324	0	0	100	1	
4	2	6	03: I-16   LM00000297	lmo0964	16006	6527	100	1161	1033	546	45	46	7	94	88	0	668	557	308	14	14	3	93	90	0	0	0	0	0	0	0	0	0	0	0	0	0	0	0	0	0	0	0	0	0	0	0	0	0	0	0.000	0.000	0.000	0.000	0.000	0.000	0.000	0.000	0.000	0.000	0.000	0.000	0.000	0.000	283	1076	1770	1531	1531	0.000	0.000	1116	654	0	0	988	543	0	0	100	1	
4	3	6	03: I-19   LM00000298	lmo0967	16256	6527	100	160	157	49	44	46	6	98	95	0	98	88	32	14	14	3	94	92	0	0	0	0	0	0	0	0	0	0	0	0	0	0	0	0	0	0	0	0	0	0	0	0	0	0	0.000	0.000	0.000	0.000	0.000	0.000	0.000	0.000	0.000	0.000	0.000	0.000	0.000	0.000	283	1076	200	187	187	0.000	0.000	116	84	0	0	113	74	0	0	100	1	
4	4	6	03: I-22   LM00001182	lmo0970	16506	6527	100	717	602	280	46	46	5	92	91	0	218	186	94	14	14	3	93	88	0	0	0	0	0	0	0	0	0	0	0	0	0	0	0	0	0	0	0	0	0	0	0	0	0	0	0.000	0.000	0.000	0.000	0.000	0.000	0.000	0.000	0.000	0.000	0.000	0.000	0.000	0.000	283	1076	875	728	728	0.000	0.000	671	204	0	0	556	172	0	0	100	1	
4	5	6	03: M-01   LM00002395	lmo1045	16756	6527	100	364	324	134	45	45	5	97	93	0	245	211	100	14	14	9	87	85	0	0	0	0	0	0	0	0	0	0	0	0	0	0	0	0	0	0	0	0	0	0	0	0	0	0	0.000	0.000	0.000	0.000	0.000	0.000	0.000	0.000	0.000	0.000	0.000	0.000	0.000	0.000	283	1076	550	476	476	0.000	0.000	319	231	0	0	279	197	0	0	100	1	
4	6	6	03: M-04   LM00002396	lmo1048	17006	6527	100	101	103	36	46	47	6	92	83	0	164	149	79	14	15	3	90	86	0	0	0	0	0	0	0	0	0	0	0	0	0	0	0	0	0	0	0	0	0	0	0	0	0	0	0.000	0.000	0.000	0.000	0.000	0.000	0.000	0.000	0.000	0.000	0.000	0.000	0.000	0.000	283	1076	205	192	192	0.000	0.000	55	150	0	0	57	135	0	0	100	1	
4	7	6	03: M-07   LM00001222	lmo1051	17256	6527	100	180	165	61	45	46	5	94	88	0	115	102	42	14	14	3	92	87	0	0	0	0	0	0	0	0	0	0	0	0	0	0	0	0	0	0	0	0	0	0	0	0	0	0	0.000	0.000	0.000	0.000	0.000	0.000	0.000	0.000	0.000	0.000	0.000	0.000	0.000	0.000	283	1076	236	208	208	0.000	0.000	135	101	0	0	120	88	0	0	100	1	
4	8	6	03: M-10   LM00000316	lmo1054	17506	6527	100	7432	6960	3674	45	46	5	100	100	0	3758	3421	1828	14	14	2	99	99	0	0	0	0	0	0	0	0	0	0	0	0	0	0	0	0	0	0	0	0	0	0	0	0	0	0	0.000	0.000	0.000	0.000	0.000	0.000	0.000	0.000	0.000	0.000	0.000	0.000	0.000	0.000	283	1076	11131	10322	10322	0.000	0.000	7387	3744	0	0	6915	3407	0	0	100	1	
4	9	6	03: M-13   LM00001224	lmo1057	17756	6527	100	686	619	318	46	47	6	92	89	0	624	542	285	14	15	3	96	94	0	0	0	0	0	0	0	0	0	0	0	0	0	0	0	0	0	0	0	0	0	0	0	0	0	0	0.000	0.000	0.000	0.000	0.000	0.000	0.000	0.000	0.000	0.000	0.000	0.000	0.000	0.000	283	1076	1250	1101	1101	0.000	0.000	640	610	0	0	573	528	0	0	100	1	
4	10	6	03: M-16   LM00002398	lmo1060	18006	6527	100	76	76	19	46	47	7	85	79	0	103	86	41	14	15	3	84	82	0	0	0	0	0	0	0	0	0	0	0	0	0	0	0	0	0	0	0	0	0	0	0	0	0	0	0.000	0.000	0.000	0.000	0.000	0.000	0.000	0.000	0.000	0.000	0.000	0.000	0.000	0.000	283	1076	119	102	102	0.000	0.000	30	89	0	0	30	72	0	0	100	1	
4	11	6	03: M-19   LM00002401	lmo1063	18256	6527	100	52	53	6	46	46	4	60	37	0	73	65	21	14	14	2	95	94	0	0	0	0	0	0	0	0	0	0	0	0	0	0	0	0	0	0	0	0	0	0	0	0	0	0	0.000	0.000	0.000	0.000	0.000	0.000	0.000	0.000	0.000	0.000	0.000	0.000	0.000	0.000	283	1076	65	58	58	0.000	0.000	6	59	0	0	7	51	0	0	100	1	
4	12	6	03: M-22   LM00002402	lmo1066	18506	6527	100	305	276	129	47	47	5	89	87	0	143	125	61	14	15	3	86	83	0	0	0	0	0	0	0	0	0	0	0	0	0	0	0	0	0	0	0	0	0	0	0	0	0	0	0.000	0.000	0.000	0.000	0.000	0.000	0.000	0.000	0.000	0.000	0.000	0.000	0.000	0.000	283	1076	387	340	340	0.000	0.000	258	129	0	0	229	111	0	0	100	1	
4	13	6	04: A-01   EMPTY	EMPTY	18756	6527	100	47	47	4	46	46	6	12	2	0	15	16	4	15	15	4	21	13	0	0	0	0	0	0	0	0	0	0	0	0	0	0	0	0	0	0	0	0	0	0	0	0	0	0	0.000	0.000	0.000	0.000	0.000	0.000	0.000	0.000	0.000	0.000	0.000	0.000	0.000	0.000	283	1076	1	2	2	0.000	0.000	1	0	0	0	1	1	0	0	-75	1	
4	14	6	04: A-04   LM00000334	lmo1142	19006	6527	100	64	65	15	46	46	5	80	72	0	75	64	27	14	14	2	87	86	0	0	0	0	0	0	0	0	0	0	0	0	0	0	0	0	0	0	0	0	0	0	0	0	0	0	0.000	0.000	0.000	0.000	0.000	0.000	0.000	0.000	0.000	0.000	0.000	0.000	0.000	0.000	283	1076	79	69	69	0.000	0.000	18	61	0	0	19	50	0	0	100	1	
4	15	6	04: A-07   LM00001237	lmo1145	19256	6527	100	84	96	38	46	46	5	96	94	0	94	103	53	15	15	2	100	99	0	0	0	0	0	0	0	0	0	0	0	0	0	0	0	0	0	0	0	0	0	0	0	0	0	0	0.000	0.000	0.000	0.000	0.000	0.000	0.000	0.000	0.000	0.000	0.000	0.000	0.000	0.000	283	1076	117	138	138	0.000	0.000	38	79	0	0	50	88	0	0	100	1	
4	16	6	04: A-10   LM00001238	lmo1148	19506	6527	100	64	65	14	46	46	5	86	71	0	68	65	15	14	15	2	100	99	0	0	0	0	0	0	0	0	0	0	0	0	0	0	0	0	0	0	0	0	0	0	0	0	0	0	0.000	0.000	0.000	0.000	0.000	0.000	0.000	0.000	0.000	0.000	0.000	0.000	0.000	0.000	283	1076	72	70	70	0.000	0.000	18	54	0	0	19	51	0	0	100	1	
4	17	6	04: A-13   LM00002816	lmo1151	19756	6527	100	62	62	12	47	47	5	75	63	0	90	80	31	15	15	3	94	88	0	0	0	0	0	0	0	0	0	0	0	0	0	0	0	0	0	0	0	0	0	0	0	0	0	0	0.000	0.000	0.000	0.000	0.000	0.000	0.000	0.000	0.000	0.000	0.000	0.000	0.000	0.000	283	1076	90	80	80	0.000	0.000	15	75	0	0	15	65	0	0	100	1	
4	1	7	04: A-16   LM00001240	lmo1154	15756	6777	100	51	54	11	45	45	4	64	45	0	60	51	23	14	15	2	81	79	0	0	0	0	0	0	0	0	0	0	0	0	0	0	0	0	0	0	0	0	0	0	0	0	0	0	0.000	0.000	0.000	0.000	0.000	0.000	0.000	0.000	0.000	0.000	0.000	0.000	0.000	0.000	283	1076	52	46	46	0.000	0.000	6	46	0	0	9	37	0	0	100	1	
4	2	7	04: A-19   LM00001243	lmo1157	16006	6777	100	56	58	12	45	45	5	74	55	0	88	66	38	14	14	3	73	69	0	0	0	0	0	0	0	0	0	0	0	0	0	0	0	0	0	0	0	0	0	0	0	0	0	0	0.000	0.000	0.000	0.000	0.000	0.000	0.000	0.000	0.000	0.000	0.000	0.000	0.000	0.000	283	1076	85	65	65	0.000	0.000	11	74	0	0	13	52	0	0	100	1	
4	3	7	04: A-22   LM00001245	lmo1160	16256	6777	100	59	60	10	46	46	5	80	58	0	80	70	30	14	15	3	87	85	0	0	0	0	0	0	0	0	0	0	0	0	0	0	0	0	0	0	0	0	0	0	0	0	0	0	0.000	0.000	0.000	0.000	0.000	0.000	0.000	0.000	0.000	0.000	0.000	0.000	0.000	0.000	283	1076	79	70	70	0.000	0.000	13	66	0	0	14	56	0	0	100	1	
4	4	7	04: E-01   LM00000355	lmo1233	16506	6777	100	1303	1098	496	46	46	5	96	96	0	952	813	413	14	15	4	92	90	0	0	0	0	0	0	0	0	0	0	0	0	0	0	0	0	0	0	0	0	0	0	0	0	0	0	0.000	0.000	0.000	0.000	0.000	0.000	0.000	0.000	0.000	0.000	0.000	0.000	0.000	0.000	283	1076	2195	1851	1851	0.000	0.000	1257	938	0	0	1052	799	0	0	100	1	
4	5	7	04: E-04   LM00001288	lmo1236	16756	6777	100	404	344	174	45	45	5	88	83	0	111	91	47	14	14	3	87	81	0	0	0	0	0	0	0	0	0	0	0	0	0	0	0	0	0	0	0	0	0	0	0	0	0	0	0.000	0.000	0.000	0.000	0.000	0.000	0.000	0.000	0.000	0.000	0.000	0.000	0.000	0.000	283	1076	456	376	376	0.000	0.000	359	97	0	0	299	77	0	0	100	1	
4	6	7	04: E-07   LM00000356	lmo1239	17006	6777	100	1001	852	572	46	46	4	93	87	0	336	263	172	14	14	3	84	78	0	0	0	0	0	0	0	0	0	0	0	0	0	0	0	0	0	0	0	0	0	0	0	0	0	0	0.000	0.000	0.000	0.000	0.000	0.000	0.000	0.000	0.000	0.000	0.000	0.000	0.000	0.000	283	1076	1277	1055	1055	0.000	0.000	955	322	0	0	806	249	0	0	100	1	
4	7	7	04: E-10   LM00001292	lmo1242	17256	6777	100	56	58	13	46	46	6	70	29	0	72	67	22	14	14	4	92	91	0	0	0	0	0	0	0	0	0	0	0	0	0	0	0	0	0	0	0	0	0	0	0	0	0	0	0.000	0.000	0.000	0.000	0.000	0.000	0.000	0.000	0.000	0.000	0.000	0.000	0.000	0.000	283	1076	68	65	65	0.000	0.000	10	58	0	0	12	53	0	0	100	1	
4	8	7	04: E-13   LM00001294	lmo1245	17506	6777	100	74	75	21	46	46	5	81	79	0	99	82	40	14	14	2	86	83	0	0	0	0	0	0	0	0	0	0	0	0	0	0	0	0	0	0	0	0	0	0	0	0	0	0	0.000	0.000	0.000	0.000	0.000	0.000	0.000	0.000	0.000	0.000	0.000	0.000	0.000	0.000	283	1076	113	97	97	0.000	0.000	28	85	0	0	29	68	0	0	100	1	
4	9	7	04: E-16   LM00002475	lmo1248	17756	6777	100	76	77	22	46	47	7	84	76	0	82	77	34	14	15	5	90	86	0	0	0	0	0	0	0	0	0	0	0	0	0	0	0	0	0	0	0	0	0	0	0	0	0	0	0.000	0.000	0.000	0.000	0.000	0.000	0.000	0.000	0.000	0.000	0.000	0.000	0.000	0.000	283	1076	98	94	94	0.000	0.000	30	68	0	0	31	63	0	0	100	1	
4	10	7	04: E-19   LM00001297	lmo1251	18006	6777	100	115	112	49	45	46	5	86	83	0	76	69	36	14	15	3	88	82	0	0	0	0	0	0	0	0	0	0	0	0	0	0	0	0	0	0	0	0	0	0	0	0	0	0	0.000	0.000	0.000	0.000	0.000	0.000	0.000	0.000	0.000	0.000	0.000	0.000	0.000	0.000	283	1076	132	122	122	0.000	0.000	70	62	0	0	67	55	0	0	100	1	
4	11	7	04: E-22   LM00001300	lmo1254	18256	6777	100	82	82	21	45	45	5	95	90	0	141	126	54	14	15	3	95	92	0	0	0	0	0	0	0	0	0	0	0	0	0	0	0	0	0	0	0	0	0	0	0	0	0	0	0.000	0.000	0.000	0.000	0.000	0.000	0.000	0.000	0.000	0.000	0.000	0.000	0.000	0.000	283	1076	164	149	149	0.000	0.000	37	127	0	0	37	112	0	0	100	1	
4	12	7	04: I-01   LM00001332	lmo1329	18506	6777	100	649	572	343	46	46	5	88	84	0	441	369	226	14	15	4	81	80	0	0	0	0	0	0	0	0	0	0	0	0	0	0	0	0	0	0	0	0	0	0	0	0	0	0	0.000	0.000	0.000	0.000	0.000	0.000	0.000	0.000	0.000	0.000	0.000	0.000	0.000	0.000	283	1076	1030	881	881	0.000	0.000	603	427	0	0	526	355	0	0	100	1	
4	13	7	04: I-04   LM00002496	lmo1332	18756	6777	100	416	408	131	46	47	6	99	99	0	322	295	100	14	15	4	99	98	0	0	0	0	0	0	0	0	0	0	0	0	0	0	0	0	0	0	0	0	0	0	0	0	0	0	0.000	0.000	0.000	0.000	0.000	0.000	0.000	0.000	0.000	0.000	0.000	0.000	0.000	0.000	283	1076	678	643	643	0.000	0.000	370	308	0	0	362	281	0	0	100	1	
4	14	7	04: I-07   LM00002818	lmo1335	19006	6777	100	744	657	296	45	46	4	95	93	0	1168	1001	471	14	15	3	94	92	0	0	0	0	0	0	0	0	0	0	0	0	0	0	0	0	0	0	0	0	0	0	0	0	0	0	0.000	0.000	0.000	0.000	0.000	0.000	0.000	0.000	0.000	0.000	0.000	0.000	0.000	0.000	283	1076	1853	1599	1599	0.000	0.000	699	1154	0	0	612	987	0	0	100	1	
4	15	7	04: I-10   LM00001336	lmo1338	19256	6777	100	124	121	35	45	46	5	100	97	0	129	121	43	15	15	4	98	95	0	0	0	0	0	0	0	0	0	0	0	0	0	0	0	0	0	0	0	0	0	0	0	0	0	0	0.000	0.000	0.000	0.000	0.000	0.000	0.000	0.000	0.000	0.000	0.000	0.000	0.000	0.000	283	1076	193	182	182	0.000	0.000	79	114	0	0	76	106	0	0	100	1	
4	16	7	04: I-13   LM00002498	lmo1341	19506	6777	100	54	55	8	46	46	5	65	32	0	82	74	23	15	15	2	97	95	0	0	0	0	0	0	0	0	0	0	0	0	0	0	0	0	0	0	0	0	0	0	0	0	0	0	0.000	0.000	0.000	0.000	0.000	0.000	0.000	0.000	0.000	0.000	0.000	0.000	0.000	0.000	283	1076	75	68	68	0.000	0.000	8	67	0	0	9	59	0	0	100	1	
4	17	7	04: I-16   LM00002501	lmo1344	19756	6777	100	54	56	9	46	47	5	75	37	0	82	67	31	15	15	3	85	79	0	0	0	0	0	0	0	0	0	0	0	0	0	0	0	0	0	0	0	0	0	0	0	0	0	0	0.000	0.000	0.000	0.000	0.000	0.000	0.000	0.000	0.000	0.000	0.000	0.000	0.000	0.000	283	1076	75	62	62	0.000	0.000	8	67	0	0	10	52	0	0	100	1	
4	1	8	04: I-19   LM00002503	lmo1347	15756	7027	100	48	48	4	47	48	9	5	0	0	72	59	24	15	17	9	80	77	0	0	0	0	0	0	0	0	0	0	0	0	0	0	0	0	0	0	0	0	0	0	0	0	0	0	0.000	0.000	0.000	0.000	0.000	0.000	0.000	0.000	0.000	0.000	0.000	0.000	0.000	0.000	283	1076	58	45	45	0.000	0.000	1	57	0	0	1	44	0	0	100	1	
4	2	8	04: I-22   LM00001342	lmo1350	16006	7027	100	344	304	150	46	46	5	89	86	0	398	338	190	14	15	3	92	88	0	0	0	0	0	0	0	0	0	0	0	0	0	0	0	0	0	0	0	0	0	0	0	0	0	0	0.000	0.000	0.000	0.000	0.000	0.000	0.000	0.000	0.000	0.000	0.000	0.000	0.000	0.000	283	1076	682	582	582	0.000	0.000	298	384	0	0	258	324	0	0	100	1	
4	3	8	04: M-01   LM00001393	lmo1425	16256	7027	100	4566	3727	2150	46	46	5	100	97	0	709	586	336	14	14	2	90	88	0	0	0	0	0	0	0	0	0	0	0	0	0	0	0	0	0	0	0	0	0	0	0	0	0	0	0.000	0.000	0.000	0.000	0.000	0.000	0.000	0.000	0.000	0.000	0.000	0.000	0.000	0.000	283	1076	5215	4253	4253	0.000	0.000	4520	695	0	0	3681	572	0	0	100	1	
4	4	8	04: M-04   LM00000397	lmo1428	16506	7027	100	794	658	393	46	46	7	84	81	0	131	106	60	14	15	3	79	76	0	0	0	0	0	0	0	0	0	0	0	0	0	0	0	0	0	0	0	0	0	0	0	0	0	0	0.000	0.000	0.000	0.000	0.000	0.000	0.000	0.000	0.000	0.000	0.000	0.000	0.000	0.000	283	1076	865	704	704	0.000	0.000	748	117	0	0	612	92	0	0	100	1	
4	5	8	04: M-07   LM00000398	lmo1431	16756	7027	100	757	624	333	45	46	5	92	89	0	565	445	256	14	14	2	90	89	0	0	0	0	0	0	0	0	0	0	0	0	0	0	0	0	0	0	0	0	0	0	0	0	0	0	0.000	0.000	0.000	0.000	0.000	0.000	0.000	0.000	0.000	0.000	0.000	0.000	0.000	0.000	283	1076	1263	1010	1010	0.000	0.000	712	551	0	0	579	431	0	0	100	1	
4	6	8	04: M-10   LM00000399	lmo1434	17006	7027	100	1452	1343	656	46	46	5	99	97	0	919	851	436	14	14	3	95	92	0	0	0	0	0	0	0	0	0	0	0	0	0	0	0	0	0	0	0	0	0	0	0	0	0	0	0.000	0.000	0.000	0.000	0.000	0.000	0.000	0.000	0.000	0.000	0.000	0.000	0.000	0.000	283	1076	2311	2134	2134	0.000	0.000	1406	905	0	0	1297	837	0	0	100	1	
4	7	8	04: M-13   LM00001400	lmo1437	17256	7027	100	312	293	103	45	46	9	97	92	0	141	129	51	14	15	5	93	89	0	0	0	0	0	0	0	0	0	0	0	0	0	0	0	0	0	0	0	0	0	0	0	0	0	0	0.000	0.000	0.000	0.000	0.000	0.000	0.000	0.000	0.000	0.000	0.000	0.000	0.000	0.000	283	1076	394	363	363	0.000	0.000	267	127	0	0	248	115	0	0	100	1	
4	8	8	04: M-16   LM00001402	lmo1440	17506	7027	100	223	202	104	46	47	8	83	78	0	299	235	146	14	15	6	78	77	0	0	0	0	0	0	0	0	0	0	0	0	0	0	0	0	0	0	0	0	0	0	0	0	0	0	0.000	0.000	0.000	0.000	0.000	0.000	0.000	0.000	0.000	0.000	0.000	0.000	0.000	0.000	283	1076	462	377	377	0.000	0.000	177	285	0	0	156	221	0	0	100	1	
4	9	8	04: M-19   LM00002517	lmo1443	17756	7027	100	242	226	97	45	46	4	98	94	0	92	84	39	14	14	2	89	86	0	0	0	0	0	0	0	0	0	0	0	0	0	0	0	0	0	0	0	0	0	0	0	0	0	0	0.000	0.000	0.000	0.000	0.000	0.000	0.000	0.000	0.000	0.000	0.000	0.000	0.000	0.000	283	1076	275	251	251	0.000	0.000	197	78	0	0	181	70	0	0	100	1	
4	10	8	04: M-22   LM00001406	lmo1446	18006	7027	100	281	246	132	45	46	5	85	82	0	163	143	85	14	14	2	82	79	0	0	0	0	0	0	0	0	0	0	0	0	0	0	0	0	0	0	0	0	0	0	0	0	0	0	0.000	0.000	0.000	0.000	0.000	0.000	0.000	0.000	0.000	0.000	0.000	0.000	0.000	0.000	283	1076	385	330	330	0.000	0.000	236	149	0	0	201	129	0	0	100	1	
4	11	8	05: A-01   EMPTY	EMPTY	18256	7027	100	47	48	5	46	46	5	20	7	0	15	16	4	15	15	3	22	16	0	0	0	0	0	0	0	0	0	0	0	0	0	0	0	0	0	0	0	0	0	0	0	0	0	0	0.000	0.000	0.000	0.000	0.000	0.000	0.000	0.000	0.000	0.000	0.000	0.000	0.000	0.000	283	1076	1	3	3	0.000	0.000	1	0	0	0	2	1	0	0	-75	1	
4	12	8	05: A-04   LM00001448	lmo1522	18506	7027	100	767	696	334	47	47	5	97	95	0	197	174	83	15	15	3	92	87	0	0	0	0	0	0	0	0	0	0	0	0	0	0	0	0	0	0	0	0	0	0	0	0	0	0	0.000	0.000	0.000	0.000	0.000	0.000	0.000	0.000	0.000	0.000	0.000	0.000	0.000	0.000	283	1076	902	808	808	0.000	0.000	720	182	0	0	649	159	0	0	100	1	
4	13	8	05: A-07   LM00000421	lmo1525	18756	7027	100	725	599	357	46	46	4	90	86	0	343	277	173	14	15	4	81	77	0	0	0	0	0	0	0	0	0	0	0	0	0	0	0	0	0	0	0	0	0	0	0	0	0	0	0.000	0.000	0.000	0.000	0.000	0.000	0.000	0.000	0.000	0.000	0.000	0.000	0.000	0.000	283	1076	1008	816	816	0.000	0.000	679	329	0	0	553	263	0	0	100	1	
4	14	8	05: A-10   LM00001452	lmo1528	19006	7027	100	387	363	176	46	46	6	92	88	0	200	180	87	15	15	2	89	88	0	0	0	0	0	0	0	0	0	0	0	0	0	0	0	0	0	0	0	0	0	0	0	0	0	0	0.000	0.000	0.000	0.000	0.000	0.000	0.000	0.000	0.000	0.000	0.000	0.000	0.000	0.000	283	1076	526	482	482	0.000	0.000	341	185	0	0	317	165	0	0	100	1	
4	15	8	05: A-13   LM00001453	lmo1531	19256	7027	100	763	646	360	46	46	5	89	87	0	329	286	164	15	15	3	87	86	0	0	0	0	0	0	0	0	0	0	0	0	0	0	0	0	0	0	0	0	0	0	0	0	0	0	0.000	0.000	0.000	0.000	0.000	0.000	0.000	0.000	0.000	0.000	0.000	0.000	0.000	0.000	283	1076	1031	871	871	0.000	0.000	717	314	0	0	600	271	0	0	100	1	
4	16	8	05: A-16   LM00002532	lmo1534	19506	7027	100	495	476	209	46	47	16	92	89	0	188	188	85	15	15	8	89	89	0	0	0	0	0	0	0	0	0	0	0	0	0	0	0	0	0	0	0	0	0	0	0	0	0	0	0.000	0.000	0.000	0.000	0.000	0.000	0.000	0.000	0.000	0.000	0.000	0.000	0.000	0.000	283	1076	622	603	603	0.000	0.000	449	173	0	0	430	173	0	0	100	1	
4	17	8	05: A-19   LM00000424	lmo1537	19756	7027	100	543	494	336	47	47	6	78	75	0	439	364	246	15	15	3	81	79	0	0	0	0	0	0	0	0	0	0	0	0	0	0	0	0	0	0	0	0	0	0	0	0	0	0	0.000	0.000	0.000	0.000	0.000	0.000	0.000	0.000	0.000	0.000	0.000	0.000	0.000	0.000	283	1076	920	796	796	0.000	0.000	496	424	0	0	447	349	0	0	100	1	
4	1	9	05: A-22   LM00000426	lmo1540	15756	7277	100	10810	8457	5598	47	48	9	93	89	0	5088	4020	2701	15	17	13	81	80	0	0	0	0	0	0	0	0	0	0	0	0	0	0	0	0	0	0	0	0	0	0	0	0	0	0	0.000	0.000	0.000	0.000	0.000	0.000	0.000	0.000	0.000	0.000	0.000	0.000	0.000	0.000	283	1076	15836	12415	12415	0.000	0.000	10763	5073	0	0	8410	4005	0	0	100	1	
4	2	9	05: E-01   LM00002548	lmo1613	16006	7277	100	66	65	13	45	45	5	89	76	0	77	63	30	14	15	4	85	80	0	0	0	0	0	0	0	0	0	0	0	0	0	0	0	0	0	0	0	0	0	0	0	0	0	0	0.000	0.000	0.000	0.000	0.000	0.000	0.000	0.000	0.000	0.000	0.000	0.000	0.000	0.000	283	1076	84	69	69	0.000	0.000	21	63	0	0	20	49	0	0	100	1	
4	3	9	05: E-04   LM00002549	lmo1616	16256	7277	100	224	208	102	45	45	4	90	85	0	178	150	79	14	14	2	87	85	0	0	0	0	0	0	0	0	0	0	0	0	0	0	0	0	0	0	0	0	0	0	0	0	0	0	0.000	0.000	0.000	0.000	0.000	0.000	0.000	0.000	0.000	0.000	0.000	0.000	0.000	0.000	283	1076	343	299	299	0.000	0.000	179	164	0	0	163	136	0	0	100	1	
4	4	9	05: E-07   LM00001497	lmo1619	16506	7277	100	501	421	223	45	45	4	87	85	0	296	232	134	14	14	3	87	81	0	0	0	0	0	0	0	0	0	0	0	0	0	0	0	0	0	0	0	0	0	0	0	0	0	0	0.000	0.000	0.000	0.000	0.000	0.000	0.000	0.000	0.000	0.000	0.000	0.000	0.000	0.000	283	1076	738	594	594	0.000	0.000	456	282	0	0	376	218	0	0	100	1	
4	5	9	05: E-10   LM00001500	lmo1622	16756	7277	100	757	642	292	45	46	4	97	96	0	182	158	73	14	14	2	94	92	0	0	0	0	0	0	0	0	0	0	0	0	0	0	0	0	0	0	0	0	0	0	0	0	0	0	0.000	0.000	0.000	0.000	0.000	0.000	0.000	0.000	0.000	0.000	0.000	0.000	0.000	0.000	283	1076	880	741	741	0.000	0.000	712	168	0	0	597	144	0	0	100	1	
4	6	9	05: E-13   LM00002551	lmo1625	17006	7277	100	268	236	112	46	46	5	88	83	0	132	113	55	14	15	3	90	85	0	0	0	0	0	0	0	0	0	0	0	0	0	0	0	0	0	0	0	0	0	0	0	0	0	0	0.000	0.000	0.000	0.000	0.000	0.000	0.000	0.000	0.000	0.000	0.000	0.000	0.000	0.000	283	1076	340	289	289	0.000	0.000	222	118	0	0	190	99	0	0	100	1	
4	7	9	05: E-16   LM00001505	lmo1628	17256	7277	100	57	59	11	46	46	5	75	53	0	76	68	28	14	14	3	91	87	0	0	0	0	0	0	0	0	0	0	0	0	0	0	0	0	0	0	0	0	0	0	0	0	0	0	0.000	0.000	0.000	0.000	0.000	0.000	0.000	0.000	0.000	0.000	0.000	0.000	0.000	0.000	283	1076	73	67	67	0.000	0.000	11	62	0	0	13	54	0	0	100	1	
4	8	9	05: E-19   LM00001507	lmo1631	17506	7277	100	87	84	23	45	46	5	84	81	0	119	99	51	14	14	3	86	83	0	0	0	0	0	0	0	0	0	0	0	0	0	0	0	0	0	0	0	0	0	0	0	0	0	0	0.000	0.000	0.000	0.000	0.000	0.000	0.000	0.000	0.000	0.000	0.000	0.000	0.000	0.000	283	1076	147	124	124	0.000	0.000	42	105	0	0	39	85	0	0	100	1	
4	9	9	05: E-22   LM00000449	lmo1634	17756	7277	100	5803	4807	2393	46	46	5	100	98	0	3574	2990	1555	14	14	3	95	93	0	0	0	0	0	0	0	0	0	0	0	0	0	0	0	0	0	0	0	0	0	0	0	0	0	0	0.000	0.000	0.000	0.000	0.000	0.000	0.000	0.000	0.000	0.000	0.000	0.000	0.000	0.000	283	1076	9317	7737	7737	0.000	0.000	5757	3560	0	0	4761	2976	0	0	100	1	
4	10	9	05: I-01   LM00001555	lmo1709	18006	7277	100	711	614	331	46	46	5	93	88	0	483	407	231	14	14	2	89	87	0	0	0	0	0	0	0	0	0	0	0	0	0	0	0	0	0	0	0	0	0	0	0	0	0	0	0.000	0.000	0.000	0.000	0.000	0.000	0.000	0.000	0.000	0.000	0.000	0.000	0.000	0.000	283	1076	1134	961	961	0.000	0.000	665	469	0	0	568	393	0	0	100	1	
4	11	9	05: I-04   LM00001557	lmo1712	18256	7277	100	779	716	273	46	47	5	100	99	0	141	132	48	15	16	3	98	94	0	0	0	0	0	0	0	0	0	0	0	0	0	0	0	0	0	0	0	0	0	0	0	0	0	0	0.000	0.000	0.000	0.000	0.000	0.000	0.000	0.000	0.000	0.000	0.000	0.000	0.000	0.000	283	1076	859	787	787	0.000	0.000	733	126	0	0	670	117	0	0	100	1	
4	12	9	05: I-07   LM00001559	lmo1715	18506	7277	100	55	57	9	45	46	5	75	49	0	70	63	23	15	16	3	91	87	0	0	0	0	0	0	0	0	0	0	0	0	0	0	0	0	0	0	0	0	0	0	0	0	0	0	0.000	0.000	0.000	0.000	0.000	0.000	0.000	0.000	0.000	0.000	0.000	0.000	0.000	0.000	283	1076	65	60	60	0.000	0.000	10	55	0	0	12	48	0	0	100	1	
4	13	9	05: I-10   LM00000466	lmo1718	18756	7277	100	406	335	197	46	47	6	85	81	0	375	282	178	15	15	5	81	77	0	0	0	0	0	0	0	0	0	0	0	0	0	0	0	0	0	0	0	0	0	0	0	0	0	0	0.000	0.000	0.000	0.000	0.000	0.000	0.000	0.000	0.000	0.000	0.000	0.000	0.000	0.000	283	1076	720	556	556	0.000	0.000	360	360	0	0	289	267	0	0	100	1	
4	14	9	05: I-13   LM00001561	lmo1721	19006	7277	100	175	157	70	45	46	10	80	78	0	142	118	65	14	15	8	79	77	0	0	0	0	0	0	0	0	0	0	0	0	0	0	0	0	0	0	0	0	0	0	0	0	0	0	0.000	0.000	0.000	0.000	0.000	0.000	0.000	0.000	0.000	0.000	0.000	0.000	0.000	0.000	283	1076	258	216	216	0.000	0.000	130	128	0	0	112	104	0	0	100	1	
4	15	9	05: I-16   LM00001563	lmo1724	19256	7277	100	114	112	45	45	46	5	83	80	0	75	63	28	14	15	4	83	81	0	0	0	0	0	0	0	0	0	0	0	0	0	0	0	0	0	0	0	0	0	0	0	0	0	0	0.000	0.000	0.000	0.000	0.000	0.000	0.000	0.000	0.000	0.000	0.000	0.000	0.000	0.000	283	1076	130	116	116	0.000	0.000	69	61	0	0	67	49	0	0	100	1	
4	16	9	05: I-19   LM00000468	lmo1727	19506	7277	100	153	149	58	45	46	5	95	89	0	115	103	44	15	15	4	90	87	0	0	0	0	0	0	0	0	0	0	0	0	0	0	0	0	0	0	0	0	0	0	0	0	0	0	0.000	0.000	0.000	0.000	0.000	0.000	0.000	0.000	0.000	0.000	0.000	0.000	0.000	0.000	283	1076	208	192	192	0.000	0.000	108	100	0	0	104	88	0	0	100	1	
4	17	9	05: I-22   LM00000471	lmo1730	19756	7277	100	1796	1499	935	45	46	6	96	89	0	1035	803	494	14	15	4	88	84	0	0	0	0	0	0	0	0	0	0	0	0	0	0	0	0	0	0	0	0	0	0	0	0	0	0	0.000	0.000	0.000	0.000	0.000	0.000	0.000	0.000	0.000	0.000	0.000	0.000	0.000	0.000	283	1076	2772	2243	2243	0.000	0.000	1751	1021	0	0	1454	789	0	0	100	1	
4	1	10	05: M-01   LM00001610	lmo1805	15756	7527	100	169	148	76	45	60	173	20	0	0	98	82	49	15	114	1164	0	0	0	0	0	0	0	0	0	0	0	0	0	0	0	0	0	0	0	0	0	0	0	0	0	0	0	0	0.000	0.000	0.000	0.000	0.000	0.000	0.000	0.000	0.000	0.000	0.000	0.000	0.000	0.000	283	1076	207	170	170	0.000	0.000	124	83	0	0	103	67	0	0	100	1	
4	2	10	05: M-04   LM00000492	lmo1808	16006	7527	100	1514	1279	687	46	46	5	95	93	0	1042	857	483	15	15	5	90	86	0	0	0	0	0	0	0	0	0	0	0	0	0	0	0	0	0	0	0	0	0	0	0	0	0	0	0.000	0.000	0.000	0.000	0.000	0.000	0.000	0.000	0.000	0.000	0.000	0.000	0.000	0.000	283	1076	2495	2075	2075	0.000	0.000	1468	1027	0	0	1233	842	0	0	100	1	
4	3	10	05: M-07   LM00000493	lmo1811	16256	7527	100	471	415	189	45	45	4	93	91	0	193	169	75	14	14	2	95	93	0	0	0	0	0	0	0	0	0	0	0	0	0	0	0	0	0	0	0	0	0	0	0	0	0	0	0.000	0.000	0.000	0.000	0.000	0.000	0.000	0.000	0.000	0.000	0.000	0.000	0.000	0.000	283	1076	605	525	525	0.000	0.000	426	179	0	0	370	155	0	0	100	1	
4	4	10	05: M-10   LM00001614	lmo1814	16506	7527	100	1221	1051	551	44	45	5	99	96	0	363	316	179	14	14	2	91	89	0	0	0	0	0	0	0	0	0	0	0	0	0	0	0	0	0	0	0	0	0	0	0	0	0	0	0.000	0.000	0.000	0.000	0.000	0.000	0.000	0.000	0.000	0.000	0.000	0.000	0.000	0.000	283	1076	1526	1309	1309	0.000	0.000	1177	349	0	0	1007	302	0	0	100	1	
4	5	10	05: M-13   LM00001616	lmo1817	16756	7527	100	388	369	133	45	45	4	100	99	0	480	445	198	14	14	2	96	95	0	0	0	0	0	0	0	0	0	0	0	0	0	0	0	0	0	0	0	0	0	0	0	0	0	0	0.000	0.000	0.000	0.000	0.000	0.000	0.000	0.000	0.000	0.000	0.000	0.000	0.000	0.000	283	1076	809	755	755	0.000	0.000	343	466	0	0	324	431	0	0	100	1	
4	6	10	05: M-16   LM00001619	lmo1820	17006	7527	100	1461	1244	716	45	46	4	93	91	0	1321	1096	627	14	14	3	93	90	0	0	0	0	0	0	0	0	0	0	0	0	0	0	0	0	0	0	0	0	0	0	0	0	0	0	0.000	0.000	0.000	0.000	0.000	0.000	0.000	0.000	0.000	0.000	0.000	0.000	0.000	0.000	283	1076	2723	2281	2281	0.000	0.000	1416	1307	0	0	1199	1082	0	0	100	1	
4	7	10	05: M-19   LM00002583	lmo1823	17256	7527	100	285	266	122	46	46	4	92	87	0	261	228	125	14	14	2	90	85	0	0	0	0	0	0	0	0	0	0	0	0	0	0	0	0	0	0	0	0	0	0	0	0	0	0	0.000	0.000	0.000	0.000	0.000	0.000	0.000	0.000	0.000	0.000	0.000	0.000	0.000	0.000	283	1076	486	434	434	0.000	0.000	239	247	0	0	220	214	0	0	100	1	
4	8	10	05: M-22   LM00002584	lmo1826	17506	7527	100	670	604	295	45	45	4	96	90	0	254	210	101	14	14	3	94	87	0	0	0	0	0	0	0	0	0	0	0	0	0	0	0	0	0	0	0	0	0	0	0	0	0	0	0.000	0.000	0.000	0.000	0.000	0.000	0.000	0.000	0.000	0.000	0.000	0.000	0.000	0.000	283	1076	865	755	755	0.000	0.000	625	240	0	0	559	196	0	0	100	1	
4	9	10	06: A-01   EMPTY	EMPTY	17756	7527	100	46	47	8	45	45	4	22	8	0	14	16	6	14	14	2	33	25	0	0	0	0	0	0	0	0	0	0	0	0	0	0	0	0	0	0	0	0	0	0	0	0	0	0	0.000	0.000	0.000	0.000	0.000	0.000	0.000	0.000	0.000	0.000	0.000	0.000	0.000	0.000	283	1076	1	4	4	0.000	0.000	1	0	0	0	2	2	0	0	-75	1	
4	10	10	06: A-04   LM00001668	lmo1902	18006	7527	100	140	125	58	46	46	5	81	76	0	105	87	47	14	14	2	84	80	0	0	0	0	0	0	0	0	0	0	0	0	0	0	0	0	0	0	0	0	0	0	0	0	0	0	0.000	0.000	0.000	0.000	0.000	0.000	0.000	0.000	0.000	0.000	0.000	0.000	0.000	0.000	283	1076	185	152	152	0.000	0.000	94	91	0	0	79	73	0	0	100	1	
4	11	10	06: A-07   LM00001670	lmo1905	18256	7527	100	903	732	547	46	46	5	80	73	0	439	336	249	15	15	2	76	74	0	0	0	0	0	0	0	0	0	0	0	0	0	0	0	0	0	0	0	0	0	0	0	0	0	0	0.000	0.000	0.000	0.000	0.000	0.000	0.000	0.000	0.000	0.000	0.000	0.000	0.000	0.000	283	1076	1281	1007	1007	0.000	0.000	857	424	0	0	686	321	0	0	100	1	
4	12	10	06: A-10   LM00001673	lmo1908	18506	7527	100	435	384	174	45	46	5	91	88	0	170	153	73	14	15	3	92	88	0	0	0	0	0	0	0	0	0	0	0	0	0	0	0	0	0	0	0	0	0	0	0	0	0	0	0.000	0.000	0.000	0.000	0.000	0.000	0.000	0.000	0.000	0.000	0.000	0.000	0.000	0.000	283	1076	546	478	478	0.000	0.000	390	156	0	0	339	139	0	0	100	1	
4	13	10	06: A-13   LM00000512	lmo1911	18756	7527	100	118	109	53	45	46	5	83	70	0	93	76	48	15	15	3	73	71	0	0	0	0	0	0	0	0	0	0	0	0	0	0	0	0	0	0	0	0	0	0	0	0	0	0	0.000	0.000	0.000	0.000	0.000	0.000	0.000	0.000	0.000	0.000	0.000	0.000	0.000	0.000	283	1076	151	125	125	0.000	0.000	73	78	0	0	64	61	0	0	100	1	
4	14	10	06: A-16   LM00000514	lmo1914	19006	7527	100	767	685	337	46	46	6	95	93	0	372	325	178	14	15	3	94	93	0	0	0	0	0	0	0	0	0	0	0	0	0	0	0	0	0	0	0	0	0	0	0	0	0	0	0.000	0.000	0.000	0.000	0.000	0.000	0.000	0.000	0.000	0.000	0.000	0.000	0.000	0.000	283	1076	1079	950	950	0.000	0.000	721	358	0	0	639	311	0	0	100	1	
4	15	10	06: A-19   LM00001676	lmo1917	19256	7527	100	2028	1585	1248	46	46	6	80	76	0	2212	1600	1261	14	15	4	82	75	0	0	0	0	0	0	0	0	0	0	0	0	0	0	0	0	0	0	0	0	0	0	0	0	0	0	0.000	0.000	0.000	0.000	0.000	0.000	0.000	0.000	0.000	0.000	0.000	0.000	0.000	0.000	283	1076	4180	3125	3125	0.000	0.000	1982	2198	0	0	1539	1586	0	0	100	1	
4	16	10	06: A-22   LM00001679	lmo1920	19506	7527	100	173	153	88	46	46	4	72	71	0	102	81	54	14	15	2	75	70	0	0	0	0	0	0	0	0	0	0	0	0	0	0	0	0	0	0	0	0	0	0	0	0	0	0	0.000	0.000	0.000	0.000	0.000	0.000	0.000	0.000	0.000	0.000	0.000	0.000	0.000	0.000	283	1076	215	174	174	0.000	0.000	127	88	0	0	107	67	0	0	100	1	
4	17	10	06: E-01   LM00000534	lmo1993	19756	7527	100	282	248	123	46	47	6	88	84	0	121	103	47	15	15	3	91	87	0	0	0	0	0	0	0	0	0	0	0	0	0	0	0	0	0	0	0	0	0	0	0	0	0	0	0.000	0.000	0.000	0.000	0.000	0.000	0.000	0.000	0.000	0.000	0.000	0.000	0.000	0.000	283	1076	342	290	290	0.000	0.000	236	106	0	0	202	88	0	0	100	1	
4	1	11	06: E-04   LM00001719	lmo1996	15756	7777	100	268	232	112	44	45	5	95	83	0	87	76	35	14	15	13	80	78	0	0	0	0	0	0	0	0	0	0	0	0	0	0	0	0	0	0	0	0	0	0	0	0	0	0	0.000	0.000	0.000	0.000	0.000	0.000	0.000	0.000	0.000	0.000	0.000	0.000	0.000	0.000	283	1076	297	250	250	0.000	0.000	224	73	0	0	188	62	0	0	100	1	
4	2	11	06: E-07   LM00002616	lmo1999	16006	7777	100	103	101	38	45	45	5	88	81	0	157	128	71	14	15	3	86	83	0	0	0	0	0	0	0	0	0	0	0	0	0	0	0	0	0	0	0	0	0	0	0	0	0	0	0.000	0.000	0.000	0.000	0.000	0.000	0.000	0.000	0.000	0.000	0.000	0.000	0.000	0.000	283	1076	201	170	170	0.000	0.000	58	143	0	0	56	114	0	0	100	1	
4	3	11	06: E-10   LM00001724	lmo2002	16256	7777	100	169	165	59	45	45	5	96	94	0	139	126	51	14	14	2	97	93	0	0	0	0	0	0	0	0	0	0	0	0	0	0	0	0	0	0	0	0	0	0	0	0	0	0	0.000	0.000	0.000	0.000	0.000	0.000	0.000	0.000	0.000	0.000	0.000	0.000	0.000	0.000	283	1076	249	232	232	0.000	0.000	124	125	0	0	120	112	0	0	100	1	
4	4	11	06: E-13   LM00001726	lmo2005	16506	7777	100	176	164	58	44	45	5	95	91	0	170	155	72	14	15	4	94	89	0	0	0	0	0	0	0	0	0	0	0	0	0	0	0	0	0	0	0	0	0	0	0	0	0	0	0.000	0.000	0.000	0.000	0.000	0.000	0.000	0.000	0.000	0.000	0.000	0.000	0.000	0.000	283	1076	288	261	261	0.000	0.000	132	156	0	0	120	141	0	0	100	1	
4	5	11	06: E-16   LM00000537	lmo2008	16756	7777	100	59	62	14	44	45	4	91	71	0	72	65	22	14	14	2	95	92	0	0	0	0	0	0	0	0	0	0	0	0	0	0	0	0	0	0	0	0	0	0	0	0	0	0	0.000	0.000	0.000	0.000	0.000	0.000	0.000	0.000	0.000	0.000	0.000	0.000	0.000	0.000	283	1076	73	69	69	0.000	0.000	15	58	0	0	18	51	0	0	100	1	
4	6	11	06: E-19   LM00001729	lmo2011	17006	7777	100	113	105	39	45	46	6	85	79	0	87	72	38	14	15	4	79	78	0	0	0	0	0	0	0	0	0	0	0	0	0	0	0	0	0	0	0	0	0	0	0	0	0	0	0.000	0.000	0.000	0.000	0.000	0.000	0.000	0.000	0.000	0.000	0.000	0.000	0.000	0.000	283	1076	141	118	118	0.000	0.000	68	73	0	0	60	58	0	0	100	1	
4	7	11	06: E-22   LM00001731	lmo2014	17256	7777	100	57	58	10	46	46	5	71	54	0	72	61	26	14	14	5	85	78	0	0	0	0	0	0	0	0	0	0	0	0	0	0	0	0	0	0	0	0	0	0	0	0	0	0	0.000	0.000	0.000	0.000	0.000	0.000	0.000	0.000	0.000	0.000	0.000	0.000	0.000	0.000	283	1076	69	59	59	0.000	0.000	11	58	0	0	12	47	0	0	100	1	
4	8	11	06: I-01   LM00001772	lmo2089	17506	7777	100	2182	1629	1046	46	47	8	85	80	0	518	402	262	14	15	6	77	76	0	0	0	0	0	0	0	0	0	0	0	0	0	0	0	0	0	0	0	0	0	0	0	0	0	0	0.000	0.000	0.000	0.000	0.000	0.000	0.000	0.000	0.000	0.000	0.000	0.000	0.000	0.000	283	1076	2640	1971	1971	0.000	0.000	2136	504	0	0	1583	388	0	0	100	1	
4	9	11	06: I-04   LM00002633	lmo2092	17756	7777	100	665	592	303	46	46	6	92	89	0	167	145	70	14	14	3	88	86	0	0	0	0	0	0	0	0	0	0	0	0	0	0	0	0	0	0	0	0	0	0	0	0	0	0	0.000	0.000	0.000	0.000	0.000	0.000	0.000	0.000	0.000	0.000	0.000	0.000	0.000	0.000	283	1076	772	677	677	0.000	0.000	619	153	0	0	546	131	0	0	100	1	
4	10	11	06: I-07   LM00000558	lmo2095	18006	7777	100	83	81	23	45	45	5	83	81	0	84	71	32	14	14	3	86	81	0	0	0	0	0	0	0	0	0	0	0	0	0	0	0	0	0	0	0	0	0	0	0	0	0	0	0.000	0.000	0.000	0.000	0.000	0.000	0.000	0.000	0.000	0.000	0.000	0.000	0.000	0.000	283	1076	108	93	93	0.000	0.000	38	70	0	0	36	57	0	0	100	1	
4	11	11	06: I-10   LM00000559	lmo2098	18256	7777	100	55	57	12	46	46	5	63	44	0	79	66	30	14	15	3	87	80	0	0	0	0	0	0	0	0	0	0	0	0	0	0	0	0	0	0	0	0	0	0	0	0	0	0	0.000	0.000	0.000	0.000	0.000	0.000	0.000	0.000	0.000	0.000	0.000	0.000	0.000	0.000	283	1076	74	63	63	0.000	0.000	9	65	0	0	11	52	0	0	100	1	
4	12	11	06: I-13   LM00000561	lmo2101	18506	7777	100	377	328	210	45	46	5	83	76	0	131	103	65	14	15	2	78	74	0	0	0	0	0	0	0	0	0	0	0	0	0	0	0	0	0	0	0	0	0	0	0	0	0	0	0.000	0.000	0.000	0.000	0.000	0.000	0.000	0.000	0.000	0.000	0.000	0.000	0.000	0.000	283	1076	449	372	372	0.000	0.000	332	117	0	0	283	89	0	0	100	1	
4	13	11	06: I-16   LM00001778	lmo2104	18756	7777	100	137	131	51	46	46	4	96	86	0	76	67	33	14	15	3	92	85	0	0	0	0	0	0	0	0	0	0	0	0	0	0	0	0	0	0	0	0	0	0	0	0	0	0	0.000	0.000	0.000	0.000	0.000	0.000	0.000	0.000	0.000	0.000	0.000	0.000	0.000	0.000	283	1076	153	138	138	0.000	0.000	91	62	0	0	85	53	0	0	100	1	
4	14	11	06: I-19   LM00001781	lmo2107	19006	7777	100	89	86	28	45	45	5	82	79	0	118	97	53	14	15	3	84	80	0	0	0	0	0	0	0	0	0	0	0	0	0	0	0	0	0	0	0	0	0	0	0	0	0	0	0.000	0.000	0.000	0.000	0.000	0.000	0.000	0.000	0.000	0.000	0.000	0.000	0.000	0.000	283	1076	148	124	124	0.000	0.000	44	104	0	0	41	83	0	0	100	1	
4	15	11	06: I-22   LM00001783	lmo2110	19256	7777	100	360	371	260	46	55	83	70	70	0	149	138	85	15	19	36	72	70	0	0	0	0	0	0	0	0	0	0	0	0	0	0	0	0	0	0	0	0	0	0	0	0	0	0	0.000	0.000	0.000	0.000	0.000	0.000	0.000	0.000	0.000	0.000	0.000	0.000	0.000	0.000	283	1076	448	448	448	0.000	0.000	314	134	0	0	325	123	0	0	100	1	
4	16	11	06: M-01   LM00001820	lmo2185	19506	7777	100	66	66	14	46	46	5	85	77	0	76	67	26	14	15	3	92	87	0	0	0	0	0	0	0	0	0	0	0	0	0	0	0	0	0	0	0	0	0	0	0	0	0	0	0.000	0.000	0.000	0.000	0.000	0.000	0.000	0.000	0.000	0.000	0.000	0.000	0.000	0.000	283	1076	82	73	73	0.000	0.000	20	62	0	0	20	53	0	0	100	1	
4	17	11	06: M-04   LM00001822	lmo2188	19756	7777	100	913	726	535	45	47	6	85	76	0	213	164	116	14	16	11	70	68	0	0	0	0	0	0	0	0	0	0	0	0	0	0	0	0	0	0	0	0	0	0	0	0	0	0	0.000	0.000	0.000	0.000	0.000	0.000	0.000	0.000	0.000	0.000	0.000	0.000	0.000	0.000	283	1076	1067	831	831	0.000	0.000	868	199	0	0	681	150	0	0	100	1	
4	1	12	06: M-07   LM00000589	lmo2191	15756	8027	100	1681	1367	786	45	45	5	91	88	0	924	760	443	14	15	3	88	85	0	0	0	0	0	0	0	0	0	0	0	0	0	0	0	0	0	0	0	0	0	0	0	0	0	0	0.000	0.000	0.000	0.000	0.000	0.000	0.000	0.000	0.000	0.000	0.000	0.000	0.000	0.000	283	1076	2546	2068	2068	0.000	0.000	1636	910	0	0	1322	746	0	0	100	1	
4	2	12	06: M-10   LM00001823	lmo2194	16006	8027	100	4883	4190	2050	45	46	5	99	99	0	1271	1117	560	14	15	3	96	94	0	0	0	0	0	0	0	0	0	0	0	0	0	0	0	0	0	0	0	0	0	0	0	0	0	0	0.000	0.000	0.000	0.000	0.000	0.000	0.000	0.000	0.000	0.000	0.000	0.000	0.000	0.000	283	1076	6095	5248	5248	0.000	0.000	4838	1257	0	0	4145	1103	0	0	100	1	
4	3	12	06: M-13   LM00002649	lmo2197	16256	8027	100	102	99	25	45	45	4	95	93	0	66	60	19	14	14	2	95	93	0	0	0	0	0	0	0	0	0	0	0	0	0	0	0	0	0	0	0	0	0	0	0	0	0	0	0.000	0.000	0.000	0.000	0.000	0.000	0.000	0.000	0.000	0.000	0.000	0.000	0.000	0.000	283	1076	109	100	100	0.000	0.000	57	52	0	0	54	46	0	0	100	1	
4	4	12	06: M-16   LM00001825	lmo2200	16506	8027	100	2501	2125	1036	44	45	5	97	96	0	763	628	323	14	14	2	93	91	0	0	0	0	0	0	0	0	0	0	0	0	0	0	0	0	0	0	0	0	0	0	0	0	0	0	0.000	0.000	0.000	0.000	0.000	0.000	0.000	0.000	0.000	0.000	0.000	0.000	0.000	0.000	283	1076	3206	2695	2695	0.000	0.000	2457	749	0	0	2081	614	0	0	100	1	
4	5	12	06: M-19   LM00001828	lmo2203	16756	8027	100	179	155	72	44	45	5	87	80	0	103	84	46	14	14	2	86	80	0	0	0	0	0	0	0	0	0	0	0	0	0	0	0	0	0	0	0	0	0	0	0	0	0	0	0.000	0.000	0.000	0.000	0.000	0.000	0.000	0.000	0.000	0.000	0.000	0.000	0.000	0.000	283	1076	224	181	181	0.000	0.000	135	89	0	0	111	70	0	0	100	1	
4	6	12	06: M-22   LM00001830	lmo2206	17006	8027	100	367	341	142	45	46	8	94	92	0	332	289	129	14	15	4	93	92	0	0	0	0	0	0	0	0	0	0	0	0	0	0	0	0	0	0	0	0	0	0	0	0	0	0	0.000	0.000	0.000	0.000	0.000	0.000	0.000	0.000	0.000	0.000	0.000	0.000	0.000	0.000	283	1076	640	571	571	0.000	0.000	322	318	0	0	296	275	0	0	100	1	
4	7	12	07: A-01   EMPTY	EMPTY	17256	8027	100	47	47	5	46	46	7	11	1	0	15	17	5	14	14	3	25	15	0	0	0	0	0	0	0	0	0	0	0	0	0	0	0	0	0	0	0	0	0	0	0	0	0	0	0.000	0.000	0.000	0.000	0.000	0.000	0.000	0.000	0.000	0.000	0.000	0.000	0.000	0.000	283	1076	2	4	4	0.000	0.000	1	1	0	0	1	3	0	0	-75	1	
4	8	12	07: A-04   LM00002677	lmo2282	17506	8027	100	56	55	6	45	45	4	81	71	0	70	61	22	14	14	2	88	87	0	0	0	0	0	0	0	0	0	0	0	0	0	0	0	0	0	0	0	0	0	0	0	0	0	0	0.000	0.000	0.000	0.000	0.000	0.000	0.000	0.000	0.000	0.000	0.000	0.000	0.000	0.000	283	1076	67	57	57	0.000	0.000	11	56	0	0	10	47	0	0	100	1	
4	9	12	07: A-07   LM00002680	lmo2285	17756	8027	100	50	52	10	45	46	5	54	29	0	66	55	27	14	14	3	75	73	0	0	0	0	0	0	0	0	0	0	0	0	0	0	0	0	0	0	0	0	0	0	0	0	0	0	0.000	0.000	0.000	0.000	0.000	0.000	0.000	0.000	0.000	0.000	0.000	0.000	0.000	0.000	283	1076	57	48	48	0.000	0.000	5	52	0	0	7	41	0	0	100	1	
4	10	12	07: A-10   LM00000610	lmo2288	18006	8027	100	51	51	6	45	46	5	55	24	0	59	48	22	14	15	2	82	77	0	0	0	0	0	0	0	0	0	0	0	0	0	0	0	0	0	0	0	0	0	0	0	0	0	0	0.000	0.000	0.000	0.000	0.000	0.000	0.000	0.000	0.000	0.000	0.000	0.000	0.000	0.000	283	1076	51	40	40	0.000	0.000	6	45	0	0	6	34	0	0	100	1	
4	11	12	07: A-13   LM00000612	lmo2291	18256	8027	100	65	67	15	45	46	4	90	83	0	70	62	19	14	15	2	94	92	0	0	0	0	0	0	0	0	0	0	0	0	0	0	0	0	0	0	0	0	0	0	0	0	0	0	0.000	0.000	0.000	0.000	0.000	0.000	0.000	0.000	0.000	0.000	0.000	0.000	0.000	0.000	283	1076	76	70	70	0.000	0.000	20	56	0	0	22	48	0	0	100	1	
4	12	12	07: A-16   LM00001864	lmo2294	18506	8027	100	54	54	9	46	47	5	65	40	0	62	53	22	14	15	2	87	81	0	0	0	0	0	0	0	0	0	0	0	0	0	0	0	0	0	0	0	0	0	0	0	0	0	0	0.000	0.000	0.000	0.000	0.000	0.000	0.000	0.000	0.000	0.000	0.000	0.000	0.000	0.000	283	1076	56	47	47	0.000	0.000	8	48	0	0	8	39	0	0	100	1	
4	13	12	07: A-19   LM00001866	lmo2297	18756	8027	100	50	49	5	45	46	4	51	14	0	70	59	24	14	15	6	81	79	0	0	0	0	0	0	0	0	0	0	0	0	0	0	0	0	0	0	0	0	0	0	0	0	0	0	0.000	0.000	0.000	0.000	0.000	0.000	0.000	0.000	0.000	0.000	0.000	0.000	0.000	0.000	283	1076	61	49	49	0.000	0.000	5	56	0	0	4	45	0	0	100	1	
4	14	12	07: A-22   LM00000616	lmo2300	19006	8027	100	51	50	6	45	45	4	58	29	0	71	58	28	14	14	3	80	77	0	0	0	0	0	0	0	0	0	0	0	0	0	0	0	0	0	0	0	0	0	0	0	0	0	0	0.000	0.000	0.000	0.000	0.000	0.000	0.000	0.000	0.000	0.000	0.000	0.000	0.000	0.000	283	1076	63	49	49	0.000	0.000	6	57	0	0	5	44	0	0	100	1	
4	15	12	07: E-01   LM00001895	lmo2373	19256	8027	100	91	89	31	45	50	52	45	3	0	78	67	29	15	17	21	75	71	0	0	0	0	0	0	0	0	0	0	0	0	0	0	0	0	0	0	0	0	0	0	0	0	0	0	0.000	0.000	0.000	0.000	0.000	0.000	0.000	0.000	0.000	0.000	0.000	0.000	0.000	0.000	283	1076	109	96	96	0.000	0.000	46	63	0	0	44	52	0	0	100	1	
4	16	12	07: E-04   LM00001898	lmo2376	19506	8027	100	1207	1065	705	47	52	66	73	72	0	671	520	337	15	18	18	75	74	0	0	0	0	0	0	0	0	0	0	0	0	0	0	0	0	0	0	0	0	0	0	0	0	0	0	0.000	0.000	0.000	0.000	0.000	0.000	0.000	0.000	0.000	0.000	0.000	0.000	0.000	0.000	283	1076	1816	1523	1523	0.000	0.000	1160	656	0	0	1018	505	0	0	100	1	
4	17	12	07: E-07   LM00001899	lmo2379	19756	8027	100	501	446	225	46	47	6	94	91	0	241	207	103	14	15	3	95	90	0	0	0	0	0	0	0	0	0	0	0	0	0	0	0	0	0	0	0	0	0	0	0	0	0	0	0.000	0.000	0.000	0.000	0.000	0.000	0.000	0.000	0.000	0.000	0.000	0.000	0.000	0.000	283	1076	682	593	593	0.000	0.000	455	227	0	0	400	193	0	0	100	1	
4	1	13	07: E-10   LM00001901	lmo2382	15756	8277	100	675	559	389	45	45	4	89	82	0	430	343	250	14	15	2	81	79	0	0	0	0	0	0	0	0	0	0	0	0	0	0	0	0	0	0	0	0	0	0	0	0	0	0	0.000	0.000	0.000	0.000	0.000	0.000	0.000	0.000	0.000	0.000	0.000	0.000	0.000	0.000	283	1076	1046	843	843	0.000	0.000	630	416	0	0	514	329	0	0	100	1	
4	2	13	07: E-13   LM00001903	lmo2385	16006	8277	100	69	69	19	45	45	5	77	66	0	78	61	35	14	15	3	71	68	0	0	0	0	0	0	0	0	0	0	0	0	0	0	0	0	0	0	0	0	0	0	0	0	0	0	0.000	0.000	0.000	0.000	0.000	0.000	0.000	0.000	0.000	0.000	0.000	0.000	0.000	0.000	283	1076	88	71	71	0.000	0.000	24	64	0	0	24	47	0	0	100	1	
4	3	13	07: E-16   LM00001904	lmo2388	16256	8277	100	272	247	115	45	46	6	91	87	0	113	99	48	14	16	34	78	73	0	0	0	0	0	0	0	0	0	0	0	0	0	0	0	0	0	0	0	0	0	0	0	0	0	0	0.000	0.000	0.000	0.000	0.000	0.000	0.000	0.000	0.000	0.000	0.000	0.000	0.000	0.000	283	1076	326	287	287	0.000	0.000	227	99	0	0	202	85	0	0	100	1	
4	4	13	07: E-19   LM00001905	lmo2391	16506	8277	100	4046	3284	1716	46	46	5	99	96	0	2978	2463	1336	14	14	2	95	91	0	0	0	0	0	0	0	0	0	0	0	0	0	0	0	0	0	0	0	0	0	0	0	0	0	0	0.000	0.000	0.000	0.000	0.000	0.000	0.000	0.000	0.000	0.000	0.000	0.000	0.000	0.000	283	1076	6964	5687	5687	0.000	0.000	4000	2964	0	0	3238	2449	0	0	100	1	
4	5	13	07: E-22   LM00002846	lmo2394	16756	8277	100	49	51	6	44	45	4	58	35	0	47	48	32	14	15	5	59	56	0	0	0	0	0	0	0	0	0	0	0	0	0	0	0	0	0	0	0	0	0	0	0	0	0	0	0.000	0.000	0.000	0.000	0.000	0.000	0.000	0.000	0.000	0.000	0.000	0.000	0.000	0.000	283	1076	38	41	41	0.000	0.000	5	33	0	0	7	34	0	0	100	1	
4	6	13	07: I-01   LM00001936	lmo2469	17006	8277	100	151	140	60	46	46	5	85	81	0	192	162	92	14	14	2	83	82	0	0	0	0	0	0	0	0	0	0	0	0	0	0	0	0	0	0	0	0	0	0	0	0	0	0	0.000	0.000	0.000	0.000	0.000	0.000	0.000	0.000	0.000	0.000	0.000	0.000	0.000	0.000	283	1076	283	242	242	0.000	0.000	105	178	0	0	94	148	0	0	100	1	
4	7	13	07: I-04   LM00001938	lmo2472	17256	8277	100	1308	1093	654	45	46	5	91	86	0	340	274	167	14	15	4	82	79	0	0	0	0	0	0	0	0	0	0	0	0	0	0	0	0	0	0	0	0	0	0	0	0	0	0	0.000	0.000	0.000	0.000	0.000	0.000	0.000	0.000	0.000	0.000	0.000	0.000	0.000	0.000	283	1076	1589	1308	1308	0.000	0.000	1263	326	0	0	1048	260	0	0	100	1	
4	8	13	07: I-07   LM00001940	lmo2475	17506	8277	100	253	220	114	46	46	4	82	79	0	134	110	63	14	15	4	82	80	0	0	0	0	0	0	0	0	0	0	0	0	0	0	0	0	0	0	0	0	0	0	0	0	0	0	0.000	0.000	0.000	0.000	0.000	0.000	0.000	0.000	0.000	0.000	0.000	0.000	0.000	0.000	283	1076	327	270	270	0.000	0.000	207	120	0	0	174	96	0	0	100	1	
4	9	13	07: I-10   LM00001942	lmo2478	17756	8277	100	1218	987	651	45	46	6	86	82	0	608	498	326	14	14	4	81	78	0	0	0	0	0	0	0	0	0	0	0	0	0	0	0	0	0	0	0	0	0	0	0	0	0	0	0.000	0.000	0.000	0.000	0.000	0.000	0.000	0.000	0.000	0.000	0.000	0.000	0.000	0.000	283	1076	1767	1426	1426	0.000	0.000	1173	594	0	0	942	484	0	0	100	1	
4	10	13	07: I-13   LM00001944	lmo2481	18006	8277	100	1439	1162	724	46	46	5	88	85	0	597	475	293	14	14	2	85	80	0	0	0	0	0	0	0	0	0	0	0	0	0	0	0	0	0	0	0	0	0	0	0	0	0	0	0.000	0.000	0.000	0.000	0.000	0.000	0.000	0.000	0.000	0.000	0.000	0.000	0.000	0.000	283	1076	1976	1577	1577	0.000	0.000	1393	583	0	0	1116	461	0	0	100	1	
4	11	13	07: I-16   LM00001947	lmo2484	18256	8277	100	2158	1817	1116	45	46	5	95	93	0	468	380	235	14	15	2	85	83	0	0	0	0	0	0	0	0	0	0	0	0	0	0	0	0	0	0	0	0	0	0	0	0	0	0	0.000	0.000	0.000	0.000	0.000	0.000	0.000	0.000	0.000	0.000	0.000	0.000	0.000	0.000	283	1076	2567	2138	2138	0.000	0.000	2113	454	0	0	1772	366	0	0	100	1	
4	12	13	07: I-19   LM00001949	lmo2487	18506	8277	100	1487	1236	741	45	46	5	93	89	0	669	566	349	14	15	2	86	84	0	0	0	0	0	0	0	0	0	0	0	0	0	0	0	0	0	0	0	0	0	0	0	0	0	0	0.000	0.000	0.000	0.000	0.000	0.000	0.000	0.000	0.000	0.000	0.000	0.000	0.000	0.000	283	1076	2097	1743	1743	0.000	0.000	1442	655	0	0	1191	552	0	0	100	1	
4	13	13	07: I-22   LM00002735	lmo2490	18756	8277	100	139	128	65	47	46	5	80	77	0	70	63	59	14	15	4	82	73	0	0	0	0	0	0	0	0	0	0	0	0	0	0	0	0	0	0	0	0	0	0	0	0	0	0	0.000	0.000	0.000	0.000	0.000	0.000	0.000	0.000	0.000	0.000	0.000	0.000	0.000	0.000	283	1076	148	130	130	0.000	0.000	92	56	0	0	81	49	0	0	100	1	
4	14	13	07: M-01   LM00001987	lmo2565	19006	8277	100	262	240	104	46	46	5	91	89	0	173	159	75	14	14	2	93	91	0	0	0	0	0	0	0	0	0	0	0	0	0	0	0	0	0	0	0	0	0	0	0	0	0	0	0.000	0.000	0.000	0.000	0.000	0.000	0.000	0.000	0.000	0.000	0.000	0.000	0.000	0.000	283	1076	375	339	339	0.000	0.000	216	159	0	0	194	145	0	0	100	1	
4	15	13	07: M-04   LM00001989	lmo2568	19256	8277	100	146	129	64	46	46	4	85	78	0	178	138	91	14	15	2	76	76	0	0	0	0	0	0	0	0	0	0	0	0	0	0	0	0	0	0	0	0	0	0	0	0	0	0	0.000	0.000	0.000	0.000	0.000	0.000	0.000	0.000	0.000	0.000	0.000	0.000	0.000	0.000	283	1076	264	207	207	0.000	0.000	100	164	0	0	83	124	0	0	100	1	
4	16	13	07: M-07   LM00000689	lmo2571	19506	8277	100	2971	2513	1595	46	46	5	97	92	0	533	422	259	14	15	2	88	83	0	0	0	0	0	0	0	0	0	0	0	0	0	0	0	0	0	0	0	0	0	0	0	0	0	0	0.000	0.000	0.000	0.000	0.000	0.000	0.000	0.000	0.000	0.000	0.000	0.000	0.000	0.000	283	1076	3444	2875	2875	0.000	0.000	2925	519	0	0	2467	408	0	0	100	1	
4	17	13	07: M-10   LM00001991	lmo2574	19756	8277	100	862	683	443	46	46	5	87	81	0	200	162	98	15	15	2	84	79	0	0	0	0	0	0	0	0	0	0	0	0	0	0	0	0	0	0	0	0	0	0	0	0	0	0	0.000	0.000	0.000	0.000	0.000	0.000	0.000	0.000	0.000	0.000	0.000	0.000	0.000	0.000	283	1076	1001	784	784	0.000	0.000	816	185	0	0	637	147	0	0	100	1	
4	1	14	07: M-13   LM00001993	lmo2577	15756	8527	100	91	85	31	45	46	4	78	68	0	74	59	31	15	15	2	78	73	0	0	0	0	0	0	0	0	0	0	0	0	0	0	0	0	0	0	0	0	0	0	0	0	0	0	0.000	0.000	0.000	0.000	0.000	0.000	0.000	0.000	0.000	0.000	0.000	0.000	0.000	0.000	283	1076	105	84	84	0.000	0.000	46	59	0	0	40	44	0	0	100	1	
4	2	14	07: M-16   LM00002755	lmo2580	16006	8527	100	56	60	17	47	52	91	0	0	0	66	51	31	14	49	586	0	0	0	0	0	0	0	0	0	0	0	0	0	0	0	0	0	0	0	0	0	0	0	0	0	0	0	0	0.000	0.000	0.000	0.000	0.000	0.000	0.000	0.000	0.000	0.000	0.000	0.000	0.000	0.000	283	1076	61	50	50	0.000	0.000	9	52	0	0	13	37	0	0	100	1	
4	3	14	07: M-19   LM00001994	lmo2583	16256	8527	100	81	84	24	46	51	54	24	0	0	71	63	24	14	64	723	0	0	0	0	0	0	0	0	0	0	0	0	0	0	0	0	0	0	0	0	0	0	0	0	0	0	0	0	0.000	0.000	0.000	0.000	0.000	0.000	0.000	0.000	0.000	0.000	0.000	0.000	0.000	0.000	283	1076	92	87	87	0.000	0.000	35	57	0	0	38	49	0	0	100	1	
4	4	14	07: M-22   LM00001997	lmo2586	16506	8527	100	117	108	52	45	45	5	74	70	0	100	81	52	14	14	2	77	71	0	0	0	0	0	0	0	0	0	0	0	0	0	0	0	0	0	0	0	0	0	0	0	0	0	0	0.000	0.000	0.000	0.000	0.000	0.000	0.000	0.000	0.000	0.000	0.000	0.000	0.000	0.000	283	1076	158	130	130	0.000	0.000	72	86	0	0	63	67	0	0	100	1	
4	5	14	08: A-01   EMPTY	EMPTY	16756	8527	100	46	47	5	45	46	5	23	8	0	15	16	5	14	15	3	23	16	0	0	0	0	0	0	0	0	0	0	0	0	0	0	0	0	0	0	0	0	0	0	0	0	0	0	0.000	0.000	0.000	0.000	0.000	0.000	0.000	0.000	0.000	0.000	0.000	0.000	0.000	0.000	283	1076	2	4	4	0.000	0.000	1	1	0	0	2	2	0	0	-75	1	
4	6	14	08: A-04   LM00002017	lmo2662	17006	8527	100	57	58	10	46	46	4	76	55	0	74	63	26	14	15	2	93	89	0	0	0	0	0	0	0	0	0	0	0	0	0	0	0	0	0	0	0	0	0	0	0	0	0	0	0.000	0.000	0.000	0.000	0.000	0.000	0.000	0.000	0.000	0.000	0.000	0.000	0.000	0.000	283	1076	71	61	61	0.000	0.000	11	60	0	0	12	49	0	0	100	1	
4	7	14	08: A-07   LM00000736	lmo2665	17256	8527	100	85	84	31	45	46	5	78	75	0	144	122	69	14	14	2	89	86	0	0	0	0	0	0	0	0	0	0	0	0	0	0	0	0	0	0	0	0	0	0	0	0	0	0	0.000	0.000	0.000	0.000	0.000	0.000	0.000	0.000	0.000	0.000	0.000	0.000	0.000	0.000	283	1076	170	147	147	0.000	0.000	40	130	0	0	39	108	0	0	100	1	
4	8	14	08: A-10   LM00000738	lmo2668	17506	8527	100	214	191	103	46	46	6	83	79	0	342	298	189	14	14	5	84	78	0	0	0	0	0	0	0	0	0	0	0	0	0	0	0	0	0	0	0	0	0	0	0	0	0	0	0.000	0.000	0.000	0.000	0.000	0.000	0.000	0.000	0.000	0.000	0.000	0.000	0.000	0.000	283	1076	496	429	429	0.000	0.000	168	328	0	0	145	284	0	0	100	1	
4	9	14	08: A-13   LM00002767	lmo2671	17756	8527	100	627	549	269	45	47	14	87	84	0	265	232	112	13	14	6	90	88	0	0	0	0	0	0	0	0	0	0	0	0	0	0	0	0	0	0	0	0	0	0	0	0	0	0	0.000	0.000	0.000	0.000	0.000	0.000	0.000	0.000	0.000	0.000	0.000	0.000	0.000	0.000	283	1076	834	723	723	0.000	0.000	582	252	0	0	504	219	0	0	100	1	
4	10	14	08: A-16   LM00002020	lmo2674	18006	8527	100	1442	1276	769	46	46	4	90	88	0	1432	1291	765	14	14	2	90	85	0	0	0	0	0	0	0	0	0	0	0	0	0	0	0	0	0	0	0	0	0	0	0	0	0	0	0.000	0.000	0.000	0.000	0.000	0.000	0.000	0.000	0.000	0.000	0.000	0.000	0.000	0.000	283	1076	2814	2507	2507	0.000	0.000	1396	1418	0	0	1230	1277	0	0	100	1	
4	11	14	08: A-19   LM00000741	lmo2677	18256	8527	100	258	234	100	45	45	5	93	89	0	206	183	83	14	14	2	94	92	0	0	0	0	0	0	0	0	0	0	0	0	0	0	0	0	0	0	0	0	0	0	0	0	0	0	0.000	0.000	0.000	0.000	0.000	0.000	0.000	0.000	0.000	0.000	0.000	0.000	0.000	0.000	283	1076	405	358	358	0.000	0.000	213	192	0	0	189	169	0	0	100	1	
4	12	14	08: A-22   LM00002024	lmo2680	18506	8527	100	85	90	34	45	47	32	58	34	0	112	91	50	14	15	3	83	80	0	0	0	0	0	0	0	0	0	0	0	0	0	0	0	0	0	0	0	0	0	0	0	0	0	0	0.000	0.000	0.000	0.000	0.000	0.000	0.000	0.000	0.000	0.000	0.000	0.000	0.000	0.000	283	1076	138	122	122	0.000	0.000	40	98	0	0	45	77	0	0	100	1	
4	13	14	08: E-01   LM00002779	lmo2753	18756	8527	100	51	51	6	46	46	5	51	20	0	75	59	28	14	15	2	82	78	0	0	0	0	0	0	0	0	0	0	0	0	0	0	0	0	0	0	0	0	0	0	0	0	0	0	0.000	0.000	0.000	0.000	0.000	0.000	0.000	0.000	0.000	0.000	0.000	0.000	0.000	0.000	283	1076	66	50	50	0.000	0.000	5	61	0	0	5	45	0	0	100	1	
4	14	14	08: E-04   LM00002781	lmo2756	19006	8527	100	489	441	260	47	47	5	85	83	0	455	388	230	14	14	2	89	86	0	0	0	0	0	0	0	0	0	0	0	0	0	0	0	0	0	0	0	0	0	0	0	0	0	0	0.000	0.000	0.000	0.000	0.000	0.000	0.000	0.000	0.000	0.000	0.000	0.000	0.000	0.000	283	1076	883	768	768	0.000	0.000	442	441	0	0	394	374	0	0	100	1	
4	15	14	08: E-07   LM00002061	lmo2759	19256	8527	100	56	56	9	45	46	5	75	59	0	82	65	32	14	15	3	83	80	0	0	0	0	0	0	0	0	0	0	0	0	0	0	0	0	0	0	0	0	0	0	0	0	0	0	0.000	0.000	0.000	0.000	0.000	0.000	0.000	0.000	0.000	0.000	0.000	0.000	0.000	0.000	283	1076	79	62	62	0.000	0.000	11	68	0	0	11	51	0	0	100	1	
4	16	14	08: E-10   LM00002063	lmo2762	19506	8527	100	61	62	12	45	46	4	85	72	0	65	55	24	15	15	3	82	79	0	0	0	0	0	0	0	0	0	0	0	0	0	0	0	0	0	0	0	0	0	0	0	0	0	0	0.000	0.000	0.000	0.000	0.000	0.000	0.000	0.000	0.000	0.000	0.000	0.000	0.000	0.000	283	1076	66	57	57	0.000	0.000	16	50	0	0	17	40	0	0	100	1	
4	17	14	08: E-13   LM00002065	lmo2765	19756	8527	100	54	56	12	46	47	5	59	46	0	71	56	30	14	15	2	82	73	0	0	0	0	0	0	0	0	0	0	0	0	0	0	0	0	0	0	0	0	0	0	0	0	0	0	0.000	0.000	0.000	0.000	0.000	0.000	0.000	0.000	0.000	0.000	0.000	0.000	0.000	0.000	283	1076	65	52	52	0.000	0.000	8	57	0	0	10	42	0	0	100	1	
4	1	15	08: E-16   LM00002782	lmo2768	15756	8777	100	200	177	93	45	46	5	87	80	0	127	108	61	15	15	2	83	80	0	0	0	0	0	0	0	0	0	0	0	0	0	0	0	0	0	0	0	0	0	0	0	0	0	0	0.000	0.000	0.000	0.000	0.000	0.000	0.000	0.000	0.000	0.000	0.000	0.000	0.000	0.000	283	1076	267	225	225	0.000	0.000	155	112	0	0	132	93	0	0	100	1	
4	2	15	08: E-19   LM00002784	lmo2771	16006	8777	100	60	65	17	45	45	4	86	74	0	130	115	51	14	14	2	95	90	0	0	0	0	0	0	0	0	0	0	0	0	0	0	0	0	0	0	0	0	0	0	0	0	0	0	0.000	0.000	0.000	0.000	0.000	0.000	0.000	0.000	0.000	0.000	0.000	0.000	0.000	0.000	283	1076	131	121	121	0.000	0.000	15	116	0	0	20	101	0	0	100	1	
4	3	15	08: E-22   LM00000773	lmo2774	16256	8777	100	48	48	4	45	46	5	22	1	0	64	50	24	13	14	2	81	77	0	0	0	0	0	0	0	0	0	0	0	0	0	0	0	0	0	0	0	0	0	0	0	0	0	0	0.000	0.000	0.000	0.000	0.000	0.000	0.000	0.000	0.000	0.000	0.000	0.000	0.000	0.000	283	1076	54	40	40	0.000	0.000	3	51	0	0	3	37	0	0	100	1	
4	4	15	08: I-01   LM00000803	lmo2849	16506	8777	100	53	54	8	45	45	5	75	41	0	102	87	34	14	14	3	92	89	0	0	0	0	0	0	0	0	0	0	0	0	0	0	0	0	0	0	0	0	0	0	0	0	0	0	0.000	0.000	0.000	0.000	0.000	0.000	0.000	0.000	0.000	0.000	0.000	0.000	0.000	0.000	283	1076	96	82	82	0.000	0.000	8	88	0	0	9	73	0	0	100	1	
4	5	15	08: I-04   LM00002804	lmo2852	16756	8777	100	225	203	95	46	46	5	87	84	0	390	326	180	14	15	2	88	86	0	0	0	0	0	0	0	0	0	0	0	0	0	0	0	0	0	0	0	0	0	0	0	0	0	0	0.000	0.000	0.000	0.000	0.000	0.000	0.000	0.000	0.000	0.000	0.000	0.000	0.000	0.000	283	1076	555	469	469	0.000	0.000	179	376	0	0	157	312	0	0	100	1	
4	6	15	08: I-07   LM00000808	lmo2855	17006	8777	100	525	438	276	46	46	4	84	78	0	577	478	326	14	14	2	81	78	0	0	0	0	0	0	0	0	0	0	0	0	0	0	0	0	0	0	0	0	0	0	0	0	0	0	0.000	0.000	0.000	0.000	0.000	0.000	0.000	0.000	0.000	0.000	0.000	0.000	0.000	0.000	283	1076	1042	856	856	0.000	0.000	479	563	0	0	392	464	0	0	100	1	
4	7	15	09: A-01   EMPTY	EMPTY	17256	8777	100	46	46	4	45	46	4	16	6	0	15	17	5	14	14	2	44	31	0	0	0	0	0	0	0	0	0	0	0	0	0	0	0	0	0	0	0	0	0	0	0	0	0	0	0.000	0.000	0.000	0.000	0.000	0.000	0.000	0.000	0.000	0.000	0.000	0.000	0.000	0.000	283	1076	2	4	4	0.000	0.000	1	1	0	0	1	3	0	0	-75	1	
4	8	15	09: A-04   LM00001308	lmo1275	17506	8777	100	1095	963	443	46	46	4	99	98	0	305	269	127	14	14	5	93	89	0	0	0	0	0	0	0	0	0	0	0	0	0	0	0	0	0	0	0	0	0	0	0	0	0	0	0.000	0.000	0.000	0.000	0.000	0.000	0.000	0.000	0.000	0.000	0.000	0.000	0.000	0.000	283	1076	1340	1172	1172	0.000	0.000	1049	291	0	0	917	255	0	0	100	1	
4	9	15	09: A-07   LM00002819	lmo1469	17756	8777	100	5554	4823	2930	45	46	5	100	100	0	4382	3672	2213	13	14	2	99	96	0	0	0	0	0	0	0	0	0	0	0	0	0	0	0	0	0	0	0	0	0	0	0	0	0	0	0.000	0.000	0.000	0.000	0.000	0.000	0.000	0.000	0.000	0.000	0.000	0.000	0.000	0.000	283	1076	9878	8437	8437	0.000	0.000	5509	4369	0	0	4778	3659	0	0	100	1	
4	10	15	09: A-10   LM00000452	lmo1657	18006	8777	100	2487	2315	1000	46	47	5	100	100	0	1670	1468	662	14	14	4	97	95	0	0	0	0	0	0	0	0	0	0	0	0	0	0	0	0	0	0	0	0	0	0	0	0	0	0	0.000	0.000	0.000	0.000	0.000	0.000	0.000	0.000	0.000	0.000	0.000	0.000	0.000	0.000	283	1076	4097	3723	3723	0.000	0.000	2441	1656	0	0	2269	1454	0	0	100	1	
4	11	15	09: A-13   lmneg01	lmneg01	18256	8777	100	49	49	5	46	46	5	28	9	0	71	63	22	14	15	4	92	90	0	0	0	0	0	0	0	0	0	0	0	0	0	0	0	0	0	0	0	0	0	0	0	0	0	0	0.000	0.000	0.000	0.000	0.000	0.000	0.000	0.000	0.000	0.000	0.000	0.000	0.000	0.000	283	1076	60	52	52	0.000	0.000	3	57	0	0	3	49	0	0	100	1	
4	12	15	09: A-16   lmneg04	lmneg04	18506	8777	100	51	51	5	46	48	32	0	0	0	60	53	17	14	15	3	94	91	0	0	0	0	0	0	0	0	0	0	0	0	0	0	0	0	0	0	0	0	0	0	0	0	0	0	0.000	0.000	0.000	0.000	0.000	0.000	0.000	0.000	0.000	0.000	0.000	0.000	0.000	0.000	283	1076	51	44	44	0.000	0.000	5	46	0	0	5	39	0	0	100	1	
4	13	15	09: A-19   lmneg07	lmneg07	18756	8777	100	49	49	4	46	47	5	36	3	0	69	62	19	14	15	3	93	90	0	0	0	0	0	0	0	0	0	0	0	0	0	0	0	0	0	0	0	0	0	0	0	0	0	0	0.000	0.000	0.000	0.000	0.000	0.000	0.000	0.000	0.000	0.000	0.000	0.000	0.000	0.000	283	1076	58	51	51	0.000	0.000	3	55	0	0	3	48	0	0	100	1	
4	14	15	09: A-22   lmneg10	lmneg10	19006	8777	100	120	116	37	46	46	5	94	91	0	60	55	16	14	15	2	97	95	0	0	0	0	0	0	0	0	0	0	0	0	0	0	0	0	0	0	0	0	0	0	0	0	0	0	0.000	0.000	0.000	0.000	0.000	0.000	0.000	0.000	0.000	0.000	0.000	0.000	0.000	0.000	283	1076	120	111	111	0.000	0.000	74	46	0	0	70	41	0	0	100	1	
4	15	15	09: E-01   LM00000020	lmo0044	19256	8777	100	8158	7147	3153	46	46	4	100	100	0	3412	3014	1435	14	14	2	99	97	0	0	0	0	0	0	0	0	0	0	0	0	0	0	0	0	0	0	0	0	0	0	0	0	0	0	0.000	0.000	0.000	0.000	0.000	0.000	0.000	0.000	0.000	0.000	0.000	0.000	0.000	0.000	283	1076	11510	10101	10101	0.000	0.000	8112	3398	0	0	7101	3000	0	0	100	1	
4	16	15	09: E-04   LM00001308	lmo1275	19506	8777	100	1153	1037	409	46	46	5	100	100	0	303	288	119	14	15	3	98	98	0	0	0	0	0	0	0	0	0	0	0	0	0	0	0	0	0	0	0	0	0	0	0	0	0	0	0.000	0.000	0.000	0.000	0.000	0.000	0.000	0.000	0.000	0.000	0.000	0.000	0.000	0.000	283	1076	1396	1265	1265	0.000	0.000	1107	289	0	0	991	274	0	0	100	1	
4	17	15	09: E-07   LM00002819	lmo1469	19756	8777	100	6359	5551	2542	46	47	6	100	99	0	5070	4364	2071	15	15	2	100	99	0	0	0	0	0	0	0	0	0	0	0	0	0	0	0	0	0	0	0	0	0	0	0	0	0	0	0.000	0.000	0.000	0.000	0.000	0.000	0.000	0.000	0.000	0.000	0.000	0.000	0.000	0.000	283	1076	11368	9854	9854	0.000	0.000	6313	5055	0	0	5505	4349	0	0	100	1	
4	1	16	09: E-10   LM00000452	lmo1657	15756	9027	100	3363	2796	1460	45	46	4	99	99	0	1936	1661	892	14	15	3	95	92	0	0	0	0	0	0	0	0	0	0	0	0	0	0	0	0	0	0	0	0	0	0	0	0	0	0	0.000	0.000	0.000	0.000	0.000	0.000	0.000	0.000	0.000	0.000	0.000	0.000	0.000	0.000	283	1076	5240	4398	4398	0.000	0.000	3318	1922	0	0	2751	1647	0	0	100	1	
4	2	16	09: E-13   lmneg01	lmneg01	16006	9027	100	49	50	5	45	46	5	47	13	0	74	63	25	14	15	14	80	77	0	0	0	0	0	0	0	0	0	0	0	0	0	0	0	0	0	0	0	0	0	0	0	0	0	0	0.000	0.000	0.000	0.000	0.000	0.000	0.000	0.000	0.000	0.000	0.000	0.000	0.000	0.000	283	1076	64	54	54	0.000	0.000	4	60	0	0	5	49	0	0	100	1	
4	3	16	09: E-16   lmneg04	lmneg04	16256	9027	100	50	50	6	45	45	5	56	21	0	60	54	15	14	14	3	96	92	0	0	0	0	0	0	0	0	0	0	0	0	0	0	0	0	0	0	0	0	0	0	0	0	0	0	0.000	0.000	0.000	0.000	0.000	0.000	0.000	0.000	0.000	0.000	0.000	0.000	0.000	0.000	283	1076	51	45	45	0.000	0.000	5	46	0	0	5	40	0	0	100	1	
4	4	16	09: E-19   lmneg07	lmneg07	16506	9027	100	49	49	5	45	45	5	33	8	0	67	56	23	14	14	2	85	83	0	0	0	0	0	0	0	0	0	0	0	0	0	0	0	0	0	0	0	0	0	0	0	0	0	0	0.000	0.000	0.000	0.000	0.000	0.000	0.000	0.000	0.000	0.000	0.000	0.000	0.000	0.000	283	1076	57	46	46	0.000	0.000	4	53	0	0	4	42	0	0	100	1	
4	5	16	09: E-22   lmneg10	lmneg10	16756	9027	100	49	50	6	45	46	5	48	15	0	55	49	16	14	14	3	93	89	0	0	0	0	0	0	0	0	0	0	0	0	0	0	0	0	0	0	0	0	0	0	0	0	0	0	0.000	0.000	0.000	0.000	0.000	0.000	0.000	0.000	0.000	0.000	0.000	0.000	0.000	0.000	283	1076	45	40	40	0.000	0.000	4	41	0	0	5	35	0	0	100	1	
4	6	16	09: I-01   LM00000020	lmo0044	17006	9027	100	9939	8893	3641	46	46	4	100	100	0	3890	3564	1540	14	15	3	100	100	0	0	0	0	0	0	0	0	0	0	0	0	0	0	0	0	0	0	0	0	0	0	0	0	0	0	0.000	0.000	0.000	0.000	0.000	0.000	0.000	0.000	0.000	0.000	0.000	0.000	0.000	0.000	283	1076	13769	12397	12397	0.000	0.000	9893	3876	0	0	8847	3550	0	0	100	1	
4	7	16	09: I-04   LM00001308	lmo1275	17256	9027	100	1121	988	481	45	46	5	99	99	0	278	248	122	14	14	2	96	93	0	0	0	0	0	0	0	0	0	0	0	0	0	0	0	0	0	0	0	0	0	0	0	0	0	0	0.000	0.000	0.000	0.000	0.000	0.000	0.000	0.000	0.000	0.000	0.000	0.000	0.000	0.000	283	1076	1340	1177	1177	0.000	0.000	1076	264	0	0	943	234	0	0	100	1	
4	8	16	09: I-07   LM00002819	lmo1469	17506	9027	100	6478	5606	2641	46	46	7	100	99	0	5233	4347	2177	14	15	8	94	91	0	0	0	0	0	0	0	0	0	0	0	0	0	0	0	0	0	0	0	0	0	0	0	0	0	0	0.000	0.000	0.000	0.000	0.000	0.000	0.000	0.000	0.000	0.000	0.000	0.000	0.000	0.000	283	1076	11651	9893	9893	0.000	0.000	6432	5219	0	0	5560	4333	0	0	100	1	
4	9	16	09: I-10   LM00000452	lmo1657	17756	9027	100	3358	2927	1536	45	45	5	100	99	0	2057	1757	944	14	15	6	92	90	0	0	0	0	0	0	0	0	0	0	0	0	0	0	0	0	0	0	0	0	0	0	0	0	0	0	0.000	0.000	0.000	0.000	0.000	0.000	0.000	0.000	0.000	0.000	0.000	0.000	0.000	0.000	283	1076	5356	4625	4625	0.000	0.000	3313	2043	0	0	2882	1743	0	0	100	1	
4	10	16	09: I-13   lmneg01	lmneg01	18006	9027	100	54	58	14	46	47	8	52	28	0	79	69	26	14	15	3	90	88	0	0	0	0	0	0	0	0	0	0	0	0	0	0	0	0	0	0	0	0	0	0	0	0	0	0	0.000	0.000	0.000	0.000	0.000	0.000	0.000	0.000	0.000	0.000	0.000	0.000	0.000	0.000	283	1076	73	67	67	0.000	0.000	8	65	0	0	12	55	0	0	100	1	
4	11	16	09: I-16   lmneg04	lmneg04	18256	9027	100	50	50	6	45	45	4	53	22	0	60	54	16	14	15	3	95	92	0	0	0	0	0	0	0	0	0	0	0	0	0	0	0	0	0	0	0	0	0	0	0	0	0	0	0.000	0.000	0.000	0.000	0.000	0.000	0.000	0.000	0.000	0.000	0.000	0.000	0.000	0.000	283	1076	51	45	45	0.000	0.000	5	46	0	0	5	40	0	0	100	1	
4	12	16	09: I-19   lmneg07	lmneg07	18506	9027	100	51	52	5	45	45	4	65	27	0	72	62	24	14	14	3	96	91	0	0	0	0	0	0	0	0	0	0	0	0	0	0	0	0	0	0	0	0	0	0	0	0	0	0	0.000	0.000	0.000	0.000	0.000	0.000	0.000	0.000	0.000	0.000	0.000	0.000	0.000	0.000	283	1076	64	55	55	0.000	0.000	6	58	0	0	7	48	0	0	100	1	
4	13	16	09: I-22   lmneg10	lmneg10	18756	9027	100	49	50	4	46	46	5	41	9	0	55	50	16	14	15	3	93	92	0	0	0	0	0	0	0	0	0	0	0	0	0	0	0	0	0	0	0	0	0	0	0	0	0	0	0.000	0.000	0.000	0.000	0.000	0.000	0.000	0.000	0.000	0.000	0.000	0.000	0.000	0.000	283	1076	44	40	40	0.000	0.000	3	41	0	0	4	36	0	0	100	1	
4	14	16	09: M-01   LM00000020	lmo0044	19006	9027	100	7150	6121	3728	46	47	6	97	94	0	3169	2680	1563	14	15	3	92	88	0	0	0	0	0	0	0	0	0	0	0	0	0	0	0	0	0	0	0	0	0	0	0	0	0	0	0.000	0.000	0.000	0.000	0.000	0.000	0.000	0.000	0.000	0.000	0.000	0.000	0.000	0.000	283	1076	10259	8741	8741	0.000	0.000	7104	3155	0	0	6075	2666	0	0	100	1	
4	15	16	09: M-04   LM00001308	lmo1275	19256	9027	100	1005	837	519	45	46	5	86	82	0	270	222	135	14	15	2	92	86	0	0	0	0	0	0	0	0	0	0	0	0	0	0	0	0	0	0	0	0	0	0	0	0	0	0	0.000	0.000	0.000	0.000	0.000	0.000	0.000	0.000	0.000	0.000	0.000	0.000	0.000	0.000	283	1076	1216	1000	1000	0.000	0.000	960	256	0	0	792	208	0	0	100	1	
4	16	16	09: M-07   LM00002819	lmo1469	19506	9027	100	5508	4742	2711	46	46	5	96	93	0	4448	3792	2149	14	15	3	89	87	0	0	0	0	0	0	0	0	0	0	0	0	0	0	0	0	0	0	0	0	0	0	0	0	0	0	0.000	0.000	0.000	0.000	0.000	0.000	0.000	0.000	0.000	0.000	0.000	0.000	0.000	0.000	283	1076	9896	8474	8474	0.000	0.000	5462	4434	0	0	4696	3778	0	0	100	1	
4	17	16	09: M-10   LM00000452	lmo1657	19756	9027	100	3540	2902	1947	46	46	5	93	86	0	2275	1867	1191	14	15	5	87	82	0	0	0	0	0	0	0	0	0	0	0	0	0	0	0	0	0	0	0	0	0	0	0	0	0	0	0.000	0.000	0.000	0.000	0.000	0.000	0.000	0.000	0.000	0.000	0.000	0.000	0.000	0.000	283	1076	5755	4709	4709	0.000	0.000	3494	2261	0	0	2856	1853	0	0	100	1	
4	1	17	09: M-13   lmneg01	lmneg01	15756	9277	100	48	48	6	45	45	5	39	11	0	69	53	27	14	14	2	81	76	0	0	0	0	0	0	0	0	0	0	0	0	0	0	0	0	0	0	0	0	0	0	0	0	0	0	0.000	0.000	0.000	0.000	0.000	0.000	0.000	0.000	0.000	0.000	0.000	0.000	0.000	0.000	283	1076	58	42	42	0.000	0.000	3	55	0	0	3	39	0	0	100	1	
4	2	17	09: M-16   lmneg04	lmneg04	16006	9277	100	49	49	4	45	46	5	43	10	0	60	50	21	14	15	3	81	79	0	0	0	0	0	0	0	0	0	0	0	0	0	0	0	0	0	0	0	0	0	0	0	0	0	0	0.000	0.000	0.000	0.000	0.000	0.000	0.000	0.000	0.000	0.000	0.000	0.000	0.000	0.000	283	1076	50	40	40	0.000	0.000	4	46	0	0	4	36	0	0	100	1	
4	3	17	09: M-19   lmneg07	lmneg07	16256	9277	100	49	50	7	45	45	5	44	20	0	69	59	32	14	14	2	92	88	0	0	0	0	0	0	0	0	0	0	0	0	0	0	0	0	0	0	0	0	0	0	0	0	0	0	0.000	0.000	0.000	0.000	0.000	0.000	0.000	0.000	0.000	0.000	0.000	0.000	0.000	0.000	283	1076	59	50	50	0.000	0.000	4	55	0	0	5	45	0	0	100	1	
4	4	17	09: M-22   lmneg10	lmneg10	16506	9277	100	48	48	5	45	46	6	33	4	0	50	39	20	14	14	3	66	63	0	0	0	0	0	0	0	0	0	0	0	0	0	0	0	0	0	0	0	0	0	0	0	0	0	0	0.000	0.000	0.000	0.000	0.000	0.000	0.000	0.000	0.000	0.000	0.000	0.000	0.000	0.000	283	1076	39	28	28	0.000	0.000	3	36	0	0	3	25	0	0	100	1	
4	5	17	null	EMPTY	16756	9277	100	44	44	5	45	46	4	14	5	0	14	14	2	14	14	2	10	3	0	0	0	0	0	0	0	0	0	0	0	0	0	0	0	0	0	0	0	0	0	0	0	0	0	0	0.000	0.000	0.000	0.000	0.000	0.000	0.000	0.000	0.000	0.000	0.000	0.000	0.000	0.000	283	1076	-1	-1	-1	0.000	0.000	-1	0	0	0	-1	0	0	0	-75	1	
4	6	17	null	EMPTY	17006	9277	100	45	45	4	45	46	6	8	0	0	14	14	2	14	14	3	8	1	0	0	0	0	0	0	0	0	0	0	0	0	0	0	0	0	0	0	0	0	0	0	0	0	0	0	0.000	0.000	0.000	0.000	0.000	0.000	0.000	0.000	0.000	0.000	0.000	0.000	0.000	0.000	283	1076	0	0	0	0.000	0.000	0	0	0	0	0	0	0	0	-75	1	
4	7	17	null	EMPTY	17256	9277	100	47	48	4	46	46	5	25	7	0	15	15	2	14	14	3	17	3	0	0	0	0	0	0	0	0	0	0	0	0	0	0	0	0	0	0	0	0	0	0	0	0	0	0	0.000	0.000	0.000	0.000	0.000	0.000	0.000	0.000	0.000	0.000	0.000	0.000	0.000	0.000	283	1076	2	3	3	0.000	0.000	1	1	0	0	2	1	0	0	-75	1	
4	8	17	null	EMPTY	17506	9277	100	47	47	5	46	46	5	20	5	0	14	15	3	14	14	2	18	8	0	0	0	0	0	0	0	0	0	0	0	0	0	0	0	0	0	0	0	0	0	0	0	0	0	0	0.000	0.000	0.000	0.000	0.000	0.000	0.000	0.000	0.000	0.000	0.000	0.000	0.000	0.000	283	1076	1	2	2	0.000	0.000	1	0	0	0	1	1	0	0	-75	1	
4	9	17	null	EMPTY	17756	9277	100	46	46	4	46	46	5	12	2	0	13	13	2	14	14	4	4	0	0	0	0	0	0	0	0	0	0	0	0	0	0	0	0	0	0	0	0	0	0	0	0	0	0	0	0.000	0.000	0.000	0.000	0.000	0.000	0.000	0.000	0.000	0.000	0.000	0.000	0.000	0.000	283	1076	-1	-1	-1	0.000	0.000	0	-1	0	0	0	-1	0	0	-75	1	
4	10	17	null	EMPTY	18006	9277	100	45	45	4	46	46	5	9	2	0	14	14	2	14	15	5	1	0	0	0	0	0	0	0	0	0	0	0	0	0	0	0	0	0	0	0	0	0	0	0	0	0	0	0	0.000	0.000	0.000	0.000	0.000	0.000	0.000	0.000	0.000	0.000	0.000	0.000	0.000	0.000	283	1076	-1	-1	-1	0.000	0.000	-1	0	0	0	-1	0	0	0	-75	1	
4	11	17	null	EMPTY	18256	9277	100	46	47	5	45	46	6	14	2	0	14	15	2	15	15	3	9	1	0	0	0	0	0	0	0	0	0	0	0	0	0	0	0	0	0	0	0	0	0	0	0	0	0	0	0.000	0.000	0.000	0.000	0.000	0.000	0.000	0.000	0.000	0.000	0.000	0.000	0.000	0.000	283	1076	0	2	2	0.000	0.000	1	-1	0	0	2	0	0	0	-75	1	
4	12	17	null	EMPTY	18506	9277	100	45	45	5	45	46	5	13	3	0	14	15	4	14	15	2	19	12	0	0	0	0	0	0	0	0	0	0	0	0	0	0	0	0	0	0	0	0	0	0	0	0	0	0	0.000	0.000	0.000	0.000	0.000	0.000	0.000	0.000	0.000	0.000	0.000	0.000	0.000	0.000	283	1076	0	1	1	0.000	0.000	0	0	0	0	0	1	0	0	-75	1	
4	13	17	null	EMPTY	18756	9277	100	46	46	4	46	46	5	12	2	0	14	14	3	14	14	2	9	5	0	0	0	0	0	0	0	0	0	0	0	0	0	0	0	0	0	0	0	0	0	0	0	0	0	0	0.000	0.000	0.000	0.000	0.000	0.000	0.000	0.000	0.000	0.000	0.000	0.000	0.000	0.000	283	1076	0	0	0	0.000	0.000	0	0	0	0	0	0	0	0	-75	1	
4	14	17	null	EMPTY	19006	9277	100	47	47	4	46	46	6	9	3	0	15	15	3	14	15	3	22	6	0	0	0	0	0	0	0	0	0	0	0	0	0	0	0	0	0	0	0	0	0	0	0	0	0	0	0.000	0.000	0.000	0.000	0.000	0.000	0.000	0.000	0.000	0.000	0.000	0.000	0.000	0.000	283	1076	2	2	2	0.000	0.000	1	1	0	0	1	1	0	0	-75	1	
4	15	17	null	EMPTY	19256	9277	100	47	47	5	45	51	81	0	0	0	16	16	4	14	15	4	10	2	0	0	0	0	0	0	0	0	0	0	0	0	0	0	0	0	0	0	0	0	0	0	0	0	0	0	0.000	0.000	0.000	0.000	0.000	0.000	0.000	0.000	0.000	0.000	0.000	0.000	0.000	0.000	283	1076	4	4	4	0.000	0.000	2	2	0	0	2	2	0	0	-75	1	
4	16	17	null	EMPTY	19506	9277	100	46	46	4	46	46	5	10	1	0	14	15	2	15	15	2	7	0	0	0	0	0	0	0	0	0	0	0	0	0	0	0	0	0	0	0	0	0	0	0	0	0	0	0	0.000	0.000	0.000	0.000	0.000	0.000	0.000	0.000	0.000	0.000	0.000	0.000	0.000	0.000	283	1076	-1	0	0	0.000	0.000	0	-1	0	0	0	0	0	0	-75	1	
4	17	17	null	EMPTY	19756	9277	100	45	45	5	45	46	5	16	3	0	15	15	3	15	16	5	5	0	0	0	0	0	0	0	0	0	0	0	0	0	0	0	0	0	0	0	0	0	0	0	0	0	0	0	0.000	0.000	0.000	0.000	0.000	0.000	0.000	0.000	0.000	0.000	0.000	0.000	0.000	0.000	283	1076	0	0	0	0.000	0.000	0	0	0	0	0	0	0	0	-75	1	
5	1	1	10: D-02   Dye Marker	Dye Marker	2224	9725	100	75	378	535	45	46	4	88	78	0	13415	29308	28411	13	14	2	100	100	34	0	0	0	0	0	0	0	0	0	0	0	0	0	0	0	0	0	0	0	0	0	0	0	0	0	0.000	0.000	0.000	0.000	0.000	0.000	0.000	0.000	0.000	0.000	0.000	0.000	0.000	0.000	285	1076	13432	29628	29628	0.000	0.000	30	13402	0	0	333	29295	0	0	100	1	
5	2	1	01: D-02   LM00002112	lmo0070	2474	9725	100	54	54	6	45	46	6	64	29	0	94	77	33	13	14	7	96	84	0	0	0	0	0	0	0	0	0	0	0	0	0	0	0	0	0	0	0	0	0	0	0	0	0	0	0.000	0.000	0.000	0.000	0.000	0.000	0.000	0.000	0.000	0.000	0.000	0.000	0.000	0.000	285	1076	90	73	73	0.000	0.000	9	81	0	0	9	64	0	0	100	1	
5	3	1	01: D-05   LM00002115	lmo0073	2724	9725	100	49	50	5	45	45	4	46	20	0	55	44	20	13	13	2	89	80	0	0	0	0	0	0	0	0	0	0	0	0	0	0	0	0	0	0	0	0	0	0	0	0	0	0	0.000	0.000	0.000	0.000	0.000	0.000	0.000	0.000	0.000	0.000	0.000	0.000	0.000	0.000	285	1076	46	36	36	0.000	0.000	4	42	0	0	5	31	0	0	100	1	
5	4	1	01: D-08   LM00000830	lmo0076	2974	9725	100	235	207	107	45	46	4	88	84	0	156	134	73	13	13	2	92	88	0	0	0	0	0	0	0	0	0	0	0	0	0	0	0	0	0	0	0	0	0	0	0	0	0	0	0.000	0.000	0.000	0.000	0.000	0.000	0.000	0.000	0.000	0.000	0.000	0.000	0.000	0.000	285	1076	333	283	283	0.000	0.000	190	143	0	0	162	121	0	0	100	1	
5	5	1	01: D-11   LM00002117	lmo0079	3224	9725	100	83	79	26	45	45	5	78	74	0	77	62	32	13	14	2	84	78	0	0	0	0	0	0	0	0	0	0	0	0	0	0	0	0	0	0	0	0	0	0	0	0	0	0	0.000	0.000	0.000	0.000	0.000	0.000	0.000	0.000	0.000	0.000	0.000	0.000	0.000	0.000	285	1076	102	83	83	0.000	0.000	38	64	0	0	34	49	0	0	100	1	
5	6	1	01: D-14   LM00002120	lmo0082	3474	9725	100	50	50	6	45	45	4	55	27	0	74	62	26	13	14	2	89	87	0	0	0	0	0	0	0	0	0	0	0	0	0	0	0	0	0	0	0	0	0	0	0	0	0	0	0.000	0.000	0.000	0.000	0.000	0.000	0.000	0.000	0.000	0.000	0.000	0.000	0.000	0.000	285	1076	66	54	54	0.000	0.000	5	61	0	0	5	49	0	0	100	1	
5	7	1	01: D-17   LM00002123	lmo0085	3724	9725	100	49	49	6	44	45	5	54	18	0	80	62	32	13	14	3	81	77	0	0	0	0	0	0	0	0	0	0	0	0	0	0	0	0	0	0	0	0	0	0	0	0	0	0	0.000	0.000	0.000	0.000	0.000	0.000	0.000	0.000	0.000	0.000	0.000	0.000	0.000	0.000	285	1076	72	54	54	0.000	0.000	5	67	0	0	5	49	0	0	100	1	
5	8	1	01: D-20   LM00000832	lmo0088	3974	9725	100	57	58	11	45	46	5	77	61	0	82	67	32	13	14	5	81	79	0	0	0	0	0	0	0	0	0	0	0	0	0	0	0	0	0	0	0	0	0	0	0	0	0	0	0.000	0.000	0.000	0.000	0.000	0.000	0.000	0.000	0.000	0.000	0.000	0.000	0.000	0.000	285	1076	81	67	67	0.000	0.000	12	69	0	0	13	54	0	0	100	1	
5	9	1	01: D-23   LM00002127	lmo0091	4224	9725	100	63	69	23	44	45	5	79	66	0	66	54	29	13	14	10	72	68	0	0	0	0	0	0	0	0	0	0	0	0	0	0	0	0	0	0	0	0	0	0	0	0	0	0	0.000	0.000	0.000	0.000	0.000	0.000	0.000	0.000	0.000	0.000	0.000	0.000	0.000	0.000	285	1076	72	66	66	0.000	0.000	19	53	0	0	25	41	0	0	100	1	
5	10	1	01: H-02   LM00002158	lmo0166	4474	9725	100	293	252	130	45	46	4	88	84	0	375	315	177	13	14	2	93	88	0	0	0	0	0	0	0	0	0	0	0	0	0	0	0	0	0	0	0	0	0	0	0	0	0	0	0.000	0.000	0.000	0.000	0.000	0.000	0.000	0.000	0.000	0.000	0.000	0.000	0.000	0.000	285	1076	610	509	509	0.000	0.000	248	362	0	0	207	302	0	0	100	1	
5	11	1	01: H-05   LM00000053	lmo0169	4724	9725	100	3835	2987	1977	45	45	5	99	94	0	653	534	345	13	13	2	89	87	0	0	0	0	0	0	0	0	0	0	0	0	0	0	0	0	0	0	0	0	0	0	0	0	0	0	0.000	0.000	0.000	0.000	0.000	0.000	0.000	0.000	0.000	0.000	0.000	0.000	0.000	0.000	285	1076	4430	3463	3463	0.000	0.000	3790	640	0	0	2942	521	0	0	100	1	
5	12	1	01: H-08   LM00003001	lmo0172	4974	9725	100	56	58	12	45	46	4	71	59	0	75	58	36	14	14	2	74	68	0	0	0	0	0	0	0	0	0	0	0	0	0	0	0	0	0	0	0	0	0	0	0	0	0	0	0.000	0.000	0.000	0.000	0.000	0.000	0.000	0.000	0.000	0.000	0.000	0.000	0.000	0.000	285	1076	72	57	57	0.000	0.000	11	61	0	0	13	44	0	0	100	1	
5	13	1	01: H-11   LM00000861	lmo0175	5224	9725	100	53	54	8	44	45	4	69	56	0	77	59	32	14	14	2	83	76	0	0	0	0	0	0	0	0	0	0	0	0	0	0	0	0	0	0	0	0	0	0	0	0	0	0	0.000	0.000	0.000	0.000	0.000	0.000	0.000	0.000	0.000	0.000	0.000	0.000	0.000	0.000	285	1076	72	55	55	0.000	0.000	9	63	0	0	10	45	0	0	100	1	
5	14	1	01: H-14   LM00000056	lmo0178	5474	9725	100	58	58	13	45	45	6	70	56	0	68	55	28	14	14	8	73	67	0	0	0	0	0	0	0	0	0	0	0	0	0	0	0	0	0	0	0	0	0	0	0	0	0	0	0.000	0.000	0.000	0.000	0.000	0.000	0.000	0.000	0.000	0.000	0.000	0.000	0.000	0.000	285	1076	67	54	54	0.000	0.000	13	54	0	0	13	41	0	0	100	1	
5	15	1	01: H-17   LM00000059	lmo0181	5724	9725	100	44	44	4	45	45	4	11	2	0	14	15	4	13	14	3	33	17	0	0	0	0	0	0	0	0	0	0	0	0	0	0	0	0	0	0	0	0	0	0	0	0	0	0	0.000	0.000	0.000	0.000	0.000	0.000	0.000	0.000	0.000	0.000	0.000	0.000	0.000	0.000	285	1076	0	1	1	0.000	0.000	-1	1	0	0	-1	2	0	0	100	1	
5	16	1	01: H-20   LM00000864	lmo0184	5974	9725	100	191	174	100	45	45	4	81	75	0	193	152	96	13	14	2	88	79	0	0	0	0	0	0	0	0	0	0	0	0	0	0	0	0	0	0	0	0	0	0	0	0	0	0	0.000	0.000	0.000	0.000	0.000	0.000	0.000	0.000	0.000	0.000	0.000	0.000	0.000	0.000	285	1076	326	268	268	0.000	0.000	146	180	0	0	129	139	0	0	100	1	
5	17	1	01: H-23   LM00002160	lmo0187	6224	9725	100	290	250	174	45	45	4	80	74	0	157	122	90	13	14	2	78	72	0	0	0	0	0	0	0	0	0	0	0	0	0	0	0	0	0	0	0	0	0	0	0	0	0	0	0.000	0.000	0.000	0.000	0.000	0.000	0.000	0.000	0.000	0.000	0.000	0.000	0.000	0.000	285	1076	389	314	314	0.000	0.000	245	144	0	0	205	109	0	0	100	1	
5	1	2	01: L-02   LM00002182	lmo0262	2224	9975	100	48	48	6	45	46	7	27	5	0	66	54	24	13	14	3	86	80	0	0	0	0	0	0	0	0	0	0	0	0	0	0	0	0	0	0	0	0	0	0	0	0	0	0	0.000	0.000	0.000	0.000	0.000	0.000	0.000	0.000	0.000	0.000	0.000	0.000	0.000	0.000	285	1076	56	44	44	0.000	0.000	3	53	0	0	3	41	0	0	100	1	
5	2	2	01: L-05   LM00000085	lmo0265	2474	9975	100	48	48	5	45	45	5	40	14	0	72	58	26	13	13	3	87	83	0	0	0	0	0	0	0	0	0	0	0	0	0	0	0	0	0	0	0	0	0	0	0	0	0	0	0.000	0.000	0.000	0.000	0.000	0.000	0.000	0.000	0.000	0.000	0.000	0.000	0.000	0.000	285	1076	62	48	48	0.000	0.000	3	59	0	0	3	45	0	0	100	1	
5	3	2	01: L-08   LM00000896	lmo0268	2724	9975	100	343	291	157	46	46	4	92	90	0	183	151	85	13	14	3	90	87	0	0	0	0	0	0	0	0	0	0	0	0	0	0	0	0	0	0	0	0	0	0	0	0	0	0	0.000	0.000	0.000	0.000	0.000	0.000	0.000	0.000	0.000	0.000	0.000	0.000	0.000	0.000	285	1076	467	383	383	0.000	0.000	297	170	0	0	245	138	0	0	100	1	
5	4	2	01: L-11   LM00000087	lmo0271	2974	9975	100	1021	787	525	45	45	4	92	88	0	239	195	138	13	14	3	79	73	0	0	0	0	0	0	0	0	0	0	0	0	0	0	0	0	0	0	0	0	0	0	0	0	0	0	0.000	0.000	0.000	0.000	0.000	0.000	0.000	0.000	0.000	0.000	0.000	0.000	0.000	0.000	285	1076	1202	924	924	0.000	0.000	976	226	0	0	742	182	0	0	100	1	
5	5	2	01: L-14   LM00000900	lmo0274	3224	9975	100	154	135	63	45	46	5	80	77	0	122	99	55	14	14	3	81	79	0	0	0	0	0	0	0	0	0	0	0	0	0	0	0	0	0	0	0	0	0	0	0	0	0	0	0.000	0.000	0.000	0.000	0.000	0.000	0.000	0.000	0.000	0.000	0.000	0.000	0.000	0.000	285	1076	217	175	175	0.000	0.000	109	108	0	0	90	85	0	0	100	1	
5	6	2	01: L-17   LM00000902	lmo0277	3474	9975	100	46	46	4	45	45	5	31	2	0	14	16	5	13	13	2	41	29	0	0	0	0	0	0	0	0	0	0	0	0	0	0	0	0	0	0	0	0	0	0	0	0	0	0	0.000	0.000	0.000	0.000	0.000	0.000	0.000	0.000	0.000	0.000	0.000	0.000	0.000	0.000	285	1076	2	4	4	0.000	0.000	1	1	0	0	1	3	0	0	100	1	
5	7	2	01: L-20   LM00000903	lmo0280	3724	9975	100	263	234	118	45	45	4	93	87	0	462	377	218	13	14	2	92	89	0	0	0	0	0	0	0	0	0	0	0	0	0	0	0	0	0	0	0	0	0	0	0	0	0	0	0.000	0.000	0.000	0.000	0.000	0.000	0.000	0.000	0.000	0.000	0.000	0.000	0.000	0.000	285	1076	667	553	553	0.000	0.000	218	449	0	0	189	364	0	0	100	1	
5	8	2	01: L-23   LM00000904	lmo0283	3974	9975	100	251	216	123	45	46	4	89	80	0	352	276	182	13	14	2	90	85	0	0	0	0	0	0	0	0	0	0	0	0	0	0	0	0	0	0	0	0	0	0	0	0	0	0	0.000	0.000	0.000	0.000	0.000	0.000	0.000	0.000	0.000	0.000	0.000	0.000	0.000	0.000	285	1076	545	434	434	0.000	0.000	206	339	0	0	171	263	0	0	100	1	
5	9	2	01: P-02   LM00000128	lmo0358	4224	9975	100	58	61	12	45	45	5	88	67	0	76	75	17	13	14	2	100	100	0	0	0	0	0	0	0	0	0	0	0	0	0	0	0	0	0	0	0	0	0	0	0	0	0	0	0.000	0.000	0.000	0.000	0.000	0.000	0.000	0.000	0.000	0.000	0.000	0.000	0.000	0.000	285	1076	76	78	78	0.000	0.000	13	63	0	0	16	62	0	0	100	1	
5	10	2	01: P-05   LM00000926	lmo0361	4474	9975	100	60	61	8	46	46	4	96	86	0	63	62	10	13	14	3	100	99	0	0	0	0	0	0	0	0	0	0	0	0	0	0	0	0	0	0	0	0	0	0	0	0	0	0	0.000	0.000	0.000	0.000	0.000	0.000	0.000	0.000	0.000	0.000	0.000	0.000	0.000	0.000	285	1076	64	64	64	0.000	0.000	14	50	0	0	15	49	0	0	100	1	
5	11	2	01: P-08   LM00000131	lmo0364	4724	9975	100	56	58	10	45	45	4	77	66	0	79	69	28	13	14	3	95	91	0	0	0	0	0	0	0	0	0	0	0	0	0	0	0	0	0	0	0	0	0	0	0	0	0	0	0.000	0.000	0.000	0.000	0.000	0.000	0.000	0.000	0.000	0.000	0.000	0.000	0.000	0.000	285	1076	77	69	69	0.000	0.000	11	66	0	0	13	56	0	0	100	1	
5	12	2	01: P-11   LM00000928	lmo0367	4974	9975	100	63	66	19	45	46	5	86	70	0	73	65	30	14	14	6	82	79	0	0	0	0	0	0	0	0	0	0	0	0	0	0	0	0	0	0	0	0	0	0	0	0	0	0	0.000	0.000	0.000	0.000	0.000	0.000	0.000	0.000	0.000	0.000	0.000	0.000	0.000	0.000	285	1076	77	72	72	0.000	0.000	18	59	0	0	21	51	0	0	100	1	
5	13	2	01: P-14   LM00000929	lmo0370	5224	9975	100	1295	1041	608	45	46	4	96	93	0	596	461	273	13	14	4	92	88	0	0	0	0	0	0	0	0	0	0	0	0	0	0	0	0	0	0	0	0	0	0	0	0	0	0	0.000	0.000	0.000	0.000	0.000	0.000	0.000	0.000	0.000	0.000	0.000	0.000	0.000	0.000	285	1076	1833	1444	1444	0.000	0.000	1250	583	0	0	996	448	0	0	100	1	
5	14	2	01: P-17   LM00000930	lmo0373	5474	9975	100	90	88	27	45	45	5	89	84	0	146	127	66	13	14	3	94	88	0	0	0	0	0	0	0	0	0	0	0	0	0	0	0	0	0	0	0	0	0	0	0	0	0	0	0.000	0.000	0.000	0.000	0.000	0.000	0.000	0.000	0.000	0.000	0.000	0.000	0.000	0.000	285	1076	178	157	157	0.000	0.000	45	133	0	0	43	114	0	0	100	1	
5	15	2	01: P-20   LM00000932	lmo0376	5724	9975	100	92	86	29	46	46	5	82	73	0	94	75	44	13	14	9	74	70	0	0	0	0	0	0	0	0	0	0	0	0	0	0	0	0	0	0	0	0	0	0	0	0	0	0	0.000	0.000	0.000	0.000	0.000	0.000	0.000	0.000	0.000	0.000	0.000	0.000	0.000	0.000	285	1076	127	102	102	0.000	0.000	46	81	0	0	40	62	0	0	100	1	
5	16	2	01: P-23   LM00002201	lmo0379	5974	9975	100	56	57	8	45	45	5	91	61	0	80	78	11	14	14	5	100	100	0	0	0	0	0	0	0	0	0	0	0	0	0	0	0	0	0	0	0	0	0	0	0	0	0	0	0.000	0.000	0.000	0.000	0.000	0.000	0.000	0.000	0.000	0.000	0.000	0.000	0.000	0.000	285	1076	77	76	76	0.000	0.000	11	66	0	0	12	64	0	0	100	1	
5	17	2	02: D-02   LM00000958	lmo0450	6224	9975	100	320	250	147	44	45	5	81	77	0	179	143	88	13	14	2	87	83	0	0	0	0	0	0	0	0	0	0	0	0	0	0	0	0	0	0	0	0	0	0	0	0	0	0	0.000	0.000	0.000	0.000	0.000	0.000	0.000	0.000	0.000	0.000	0.000	0.000	0.000	0.000	285	1076	442	336	336	0.000	0.000	276	166	0	0	206	130	0	0	100	1	
5	1	3	02: D-05   LM00000158	lmo0453	2224	10225	100	679	556	355	46	46	5	86	80	0	256	206	127	13	14	4	82	80	0	0	0	0	0	0	0	0	0	0	0	0	0	0	0	0	0	0	0	0	0	0	0	0	0	0	0.000	0.000	0.000	0.000	0.000	0.000	0.000	0.000	0.000	0.000	0.000	0.000	0.000	0.000	285	1076	876	703	703	0.000	0.000	633	243	0	0	510	193	0	0	100	1	
5	2	3	02: D-08   LM00000962	lmo0456	2474	10225	100	51	52	6	45	46	5	60	29	0	68	55	28	13	13	2	85	80	0	0	0	0	0	0	0	0	0	0	0	0	0	0	0	0	0	0	0	0	0	0	0	0	0	0	0.000	0.000	0.000	0.000	0.000	0.000	0.000	0.000	0.000	0.000	0.000	0.000	0.000	0.000	285	1076	61	49	49	0.000	0.000	6	55	0	0	7	42	0	0	100	1	
5	3	3	02: D-11   LM00002229	lmo0459	2724	10225	100	301	233	146	45	46	4	85	78	0	78	63	38	13	13	2	76	73	0	0	0	0	0	0	0	0	0	0	0	0	0	0	0	0	0	0	0	0	0	0	0	0	0	0	0.000	0.000	0.000	0.000	0.000	0.000	0.000	0.000	0.000	0.000	0.000	0.000	0.000	0.000	285	1076	321	238	238	0.000	0.000	256	65	0	0	188	50	0	0	100	1	
5	4	3	02: D-14   LM00002232	lmo0462	2974	10225	100	243	209	113	45	46	6	82	76	0	95	80	44	13	14	4	82	76	0	0	0	0	0	0	0	0	0	0	0	0	0	0	0	0	0	0	0	0	0	0	0	0	0	0	0.000	0.000	0.000	0.000	0.000	0.000	0.000	0.000	0.000	0.000	0.000	0.000	0.000	0.000	285	1076	280	231	231	0.000	0.000	198	82	0	0	164	67	0	0	100	1	
5	5	3	02: D-17   LM00002235	lmo0465	3224	10225	100	49	49	6	45	46	5	45	15	0	60	48	29	14	14	2	74	62	0	0	0	0	0	0	0	0	0	0	0	0	0	0	0	0	0	0	0	0	0	0	0	0	0	0	0.000	0.000	0.000	0.000	0.000	0.000	0.000	0.000	0.000	0.000	0.000	0.000	0.000	0.000	285	1076	50	38	38	0.000	0.000	4	46	0	0	4	34	0	0	100	1	
5	6	3	02: D-20   LM00002238	lmo0468	3474	10225	100	54	54	8	45	46	5	75	48	0	72	59	27	13	14	3	88	82	0	0	0	0	0	0	0	0	0	0	0	0	0	0	0	0	0	0	0	0	0	0	0	0	0	0	0.000	0.000	0.000	0.000	0.000	0.000	0.000	0.000	0.000	0.000	0.000	0.000	0.000	0.000	285	1076	68	55	55	0.000	0.000	9	59	0	0	9	46	0	0	100	1	
5	7	3	02: D-23   LM00002241	lmo0471	3724	10225	100	50	50	4	45	45	4	55	23	0	81	66	28	13	13	2	91	87	0	0	0	0	0	0	0	0	0	0	0	0	0	0	0	0	0	0	0	0	0	0	0	0	0	0	0.000	0.000	0.000	0.000	0.000	0.000	0.000	0.000	0.000	0.000	0.000	0.000	0.000	0.000	285	1076	73	58	58	0.000	0.000	5	68	0	0	5	53	0	0	100	1	
5	8	3	02: H-02   LM00000993	lmo0546	3974	10225	100	61	61	15	46	46	4	67	61	0	83	66	39	13	14	2	79	75	0	0	0	0	0	0	0	0	0	0	0	0	0	0	0	0	0	0	0	0	0	0	0	0	0	0	0.000	0.000	0.000	0.000	0.000	0.000	0.000	0.000	0.000	0.000	0.000	0.000	0.000	0.000	285	1076	85	68	68	0.000	0.000	15	70	0	0	15	53	0	0	100	1	
5	9	3	02: H-05   LM00002256	lmo0549	4224	10225	100	51	50	5	46	46	5	43	16	0	62	49	26	13	14	3	73	71	0	0	0	0	0	0	0	0	0	0	0	0	0	0	0	0	0	0	0	0	0	0	0	0	0	0	0.000	0.000	0.000	0.000	0.000	0.000	0.000	0.000	0.000	0.000	0.000	0.000	0.000	0.000	285	1076	54	40	40	0.000	0.000	5	49	0	0	4	36	0	0	100	1	
5	10	3	02: H-08   LM00000996	lmo0552	4474	10225	100	60	60	13	45	46	4	76	63	0	77	62	33	14	14	2	76	74	0	0	0	0	0	0	0	0	0	0	0	0	0	0	0	0	0	0	0	0	0	0	0	0	0	0	0.000	0.000	0.000	0.000	0.000	0.000	0.000	0.000	0.000	0.000	0.000	0.000	0.000	0.000	285	1076	78	63	63	0.000	0.000	15	63	0	0	15	48	0	0	100	1	
5	11	3	02: H-11   LM00000999	lmo0555	4724	10225	100	3099	2594	2176	46	46	5	81	76	0	675	493	394	13	14	3	77	73	0	0	0	0	0	0	0	0	0	0	0	0	0	0	0	0	0	0	0	0	0	0	0	0	0	0	0.000	0.000	0.000	0.000	0.000	0.000	0.000	0.000	0.000	0.000	0.000	0.000	0.000	0.000	285	1076	3715	3028	3028	0.000	0.000	3053	662	0	0	2548	480	0	0	100	1	
5	12	3	02: H-14   LM00000191	lmo0558	4974	10225	100	2785	2292	1515	46	46	5	96	91	0	902	731	452	14	14	2	91	89	0	0	0	0	0	0	0	0	0	0	0	0	0	0	0	0	0	0	0	0	0	0	0	0	0	0	0.000	0.000	0.000	0.000	0.000	0.000	0.000	0.000	0.000	0.000	0.000	0.000	0.000	0.000	285	1076	3627	2963	2963	0.000	0.000	2739	888	0	0	2246	717	0	0	100	1	
5	13	3	02: H-17   LM00002260	lmo0561	5224	10225	100	226	191	114	45	45	4	77	70	0	110	92	60	14	14	2	77	72	0	0	0	0	0	0	0	0	0	0	0	0	0	0	0	0	0	0	0	0	0	0	0	0	0	0	0.000	0.000	0.000	0.000	0.000	0.000	0.000	0.000	0.000	0.000	0.000	0.000	0.000	0.000	285	1076	277	224	224	0.000	0.000	181	96	0	0	146	78	0	0	100	1	
5	14	3	02: H-20   LM00002262	lmo0564	5474	10225	100	315	263	147	46	47	7	82	78	0	154	131	75	14	16	11	78	76	0	0	0	0	0	0	0	0	0	0	0	0	0	0	0	0	0	0	0	0	0	0	0	0	0	0	0.000	0.000	0.000	0.000	0.000	0.000	0.000	0.000	0.000	0.000	0.000	0.000	0.000	0.000	285	1076	409	334	334	0.000	0.000	269	140	0	0	217	117	0	0	100	1	
5	15	3	02: H-23   LM00002265	lmo0567	5724	10225	100	302	260	183	45	46	4	77	70	0	148	114	79	14	14	2	82	77	0	0	0	0	0	0	0	0	0	0	0	0	0	0	0	0	0	0	0	0	0	0	0	0	0	0	0.000	0.000	0.000	0.000	0.000	0.000	0.000	0.000	0.000	0.000	0.000	0.000	0.000	0.000	285	1076	391	315	315	0.000	0.000	257	134	0	0	215	100	0	0	100	1	
5	16	3	02: L-02   LM00001031	lmo0642	5974	10225	100	1472	1242	660	45	46	5	91	90	0	332	286	138	14	14	3	93	87	0	0	0	0	0	0	0	0	0	0	0	0	0	0	0	0	0	0	0	0	0	0	0	0	0	0	0.000	0.000	0.000	0.000	0.000	0.000	0.000	0.000	0.000	0.000	0.000	0.000	0.000	0.000	285	1076	1745	1469	1469	0.000	0.000	1427	318	0	0	1197	272	0	0	100	1	
5	17	3	02: L-05   LM00001034	lmo0645	6224	10225	100	107	98	40	45	46	5	78	73	0	127	106	64	13	14	4	79	75	0	0	0	0	0	0	0	0	0	0	0	0	0	0	0	0	0	0	0	0	0	0	0	0	0	0	0.000	0.000	0.000	0.000	0.000	0.000	0.000	0.000	0.000	0.000	0.000	0.000	0.000	0.000	285	1076	176	146	146	0.000	0.000	62	114	0	0	53	93	0	0	100	1	
5	1	4	02: L-08   LM00001036	lmo0648	2224	10475	100	568	453	329	45	45	6	83	71	0	141	117	84	13	14	5	73	68	0	0	0	0	0	0	0	0	0	0	0	0	0	0	0	0	0	0	0	0	0	0	0	0	0	0	0.000	0.000	0.000	0.000	0.000	0.000	0.000	0.000	0.000	0.000	0.000	0.000	0.000	0.000	285	1076	651	512	512	0.000	0.000	523	128	0	0	408	104	0	0	100	1	
5	2	4	02: L-11   LM00002291	lmo0651	2474	10475	100	446	362	239	45	46	4	79	75	0	278	214	144	13	13	2	82	79	0	0	0	0	0	0	0	0	0	0	0	0	0	0	0	0	0	0	0	0	0	0	0	0	0	0	0.000	0.000	0.000	0.000	0.000	0.000	0.000	0.000	0.000	0.000	0.000	0.000	0.000	0.000	285	1076	666	518	518	0.000	0.000	401	265	0	0	317	201	0	0	100	1	
5	3	4	02: L-14   LM00002293	lmo0654	2724	10475	100	1597	1246	772	45	46	5	90	86	0	318	248	144	13	13	2	91	89	0	0	0	0	0	0	0	0	0	0	0	0	0	0	0	0	0	0	0	0	0	0	0	0	0	0	0.000	0.000	0.000	0.000	0.000	0.000	0.000	0.000	0.000	0.000	0.000	0.000	0.000	0.000	285	1076	1857	1436	1436	0.000	0.000	1552	305	0	0	1201	235	0	0	100	1	
5	4	4	02: L-17   LM00002295	lmo0657	2974	10475	100	309	250	159	46	46	5	85	75	0	148	117	81	13	13	3	75	71	0	0	0	0	0	0	0	0	0	0	0	0	0	0	0	0	0	0	0	0	0	0	0	0	0	0	0.000	0.000	0.000	0.000	0.000	0.000	0.000	0.000	0.000	0.000	0.000	0.000	0.000	0.000	285	1076	398	308	308	0.000	0.000	263	135	0	0	204	104	0	0	100	1	
5	5	4	02: L-20   LM00002296	lmo0660	3224	10475	100	63	63	12	46	46	5	84	69	0	77	63	30	14	14	2	88	84	0	0	0	0	0	0	0	0	0	0	0	0	0	0	0	0	0	0	0	0	0	0	0	0	0	0	0.000	0.000	0.000	0.000	0.000	0.000	0.000	0.000	0.000	0.000	0.000	0.000	0.000	0.000	285	1076	80	66	66	0.000	0.000	17	63	0	0	17	49	0	0	100	1	
5	6	4	02: L-23   LM00000215	lmo0663	3474	10475	100	1703	1240	895	45	45	4	87	81	0	590	431	299	13	14	2	84	80	0	0	0	0	0	0	0	0	0	0	0	0	0	0	0	0	0	0	0	0	0	0	0	0	0	0	0.000	0.000	0.000	0.000	0.000	0.000	0.000	0.000	0.000	0.000	0.000	0.000	0.000	0.000	285	1076	2235	1613	1613	0.000	0.000	1658	577	0	0	1195	418	0	0	100	1	
5	7	4	02: P-02   LM00002307	lmo0738	3724	10475	100	140	128	72	46	46	4	75	66	0	195	147	114	13	13	4	70	67	0	0	0	0	0	0	0	0	0	0	0	0	0	0	0	0	0	0	0	0	0	0	0	0	0	0	0.000	0.000	0.000	0.000	0.000	0.000	0.000	0.000	0.000	0.000	0.000	0.000	0.000	0.000	285	1076	276	216	216	0.000	0.000	94	182	0	0	82	134	0	0	100	1	
5	8	4	02: P-05   LM00000244	lmo0741	3974	10475	100	48	49	6	45	46	8	19	4	0	72	55	31	13	14	16	66	62	0	0	0	0	0	0	0	0	0	0	0	0	0	0	0	0	0	0	0	0	0	0	0	0	0	0	0.000	0.000	0.000	0.000	0.000	0.000	0.000	0.000	0.000	0.000	0.000	0.000	0.000	0.000	285	1076	62	46	46	0.000	0.000	3	59	0	0	4	42	0	0	100	1	
5	9	4	02: P-08   LM00002309	lmo0744	4224	10475	100	51	52	10	45	45	5	54	33	0	71	56	29	13	14	3	78	74	0	0	0	0	0	0	0	0	0	0	0	0	0	0	0	0	0	0	0	0	0	0	0	0	0	0	0.000	0.000	0.000	0.000	0.000	0.000	0.000	0.000	0.000	0.000	0.000	0.000	0.000	0.000	285	1076	64	50	50	0.000	0.000	6	58	0	0	7	43	0	0	100	1	
5	10	4	02: P-11   LM00002311	lmo0747	4474	10475	100	48	48	6	45	45	4	34	16	0	63	48	25	13	13	2	77	74	0	0	0	0	0	0	0	0	0	0	0	0	0	0	0	0	0	0	0	0	0	0	0	0	0	0	0.000	0.000	0.000	0.000	0.000	0.000	0.000	0.000	0.000	0.000	0.000	0.000	0.000	0.000	285	1076	53	38	38	0.000	0.000	3	50	0	0	3	35	0	0	100	1	
5	11	4	02: P-14   LM00002314	lmo0750	4724	10475	100	145	132	68	45	45	4	79	75	0	85	72	45	13	14	3	79	75	0	0	0	0	0	0	0	0	0	0	0	0	0	0	0	0	0	0	0	0	0	0	0	0	0	0	0.000	0.000	0.000	0.000	0.000	0.000	0.000	0.000	0.000	0.000	0.000	0.000	0.000	0.000	285	1076	172	146	146	0.000	0.000	100	72	0	0	87	59	0	0	100	1	
5	12	4	02: P-17   LM00002317	lmo0753	4974	10475	100	122	108	57	44	45	4	72	64	0	77	63	41	14	14	2	68	66	0	0	0	0	0	0	0	0	0	0	0	0	0	0	0	0	0	0	0	0	0	0	0	0	0	0	0.000	0.000	0.000	0.000	0.000	0.000	0.000	0.000	0.000	0.000	0.000	0.000	0.000	0.000	285	1076	141	113	113	0.000	0.000	78	63	0	0	64	49	0	0	100	1	
5	13	4	02: P-20   LM00000247	lmo0756	5224	10475	100	414	329	192	45	45	4	85	82	0	126	104	60	14	14	3	86	81	0	0	0	0	0	0	0	0	0	0	0	0	0	0	0	0	0	0	0	0	0	0	0	0	0	0	0.000	0.000	0.000	0.000	0.000	0.000	0.000	0.000	0.000	0.000	0.000	0.000	0.000	0.000	285	1076	481	374	374	0.000	0.000	369	112	0	0	284	90	0	0	100	1	
5	14	4	02: P-23   LM00001081	lmo0759	5474	10475	100	329	277	197	46	47	7	72	67	0	189	145	108	14	17	9	67	65	0	0	0	0	0	0	0	0	0	0	0	0	0	0	0	0	0	0	0	0	0	0	0	0	0	0	0.000	0.000	0.000	0.000	0.000	0.000	0.000	0.000	0.000	0.000	0.000	0.000	0.000	0.000	285	1076	458	362	362	0.000	0.000	283	175	0	0	231	131	0	0	100	1	
5	15	4	03: D-02   LM00002330	lmo0830	5724	10475	100	505	379	270	46	47	6	75	71	0	140	103	70	14	15	6	69	67	0	0	0	0	0	0	0	0	0	0	0	0	0	0	0	0	0	0	0	0	0	0	0	0	0	0	0.000	0.000	0.000	0.000	0.000	0.000	0.000	0.000	0.000	0.000	0.000	0.000	0.000	0.000	285	1076	585	422	422	0.000	0.000	459	126	0	0	333	89	0	0	100	1	
5	16	4	03: D-05   LM00002333	lmo0833	5974	10475	100	55	56	12	46	46	5	62	46	0	77	60	31	14	14	3	82	75	0	0	0	0	0	0	0	0	0	0	0	0	0	0	0	0	0	0	0	0	0	0	0	0	0	0	0.000	0.000	0.000	0.000	0.000	0.000	0.000	0.000	0.000	0.000	0.000	0.000	0.000	0.000	285	1076	72	56	56	0.000	0.000	9	63	0	0	10	46	0	0	100	1	
5	17	4	03: D-08   LM00001119	lmo0836	6224	10475	100	264	215	120	46	46	5	78	75	0	83	69	37	14	14	4	78	74	0	0	0	0	0	0	0	0	0	0	0	0	0	0	0	0	0	0	0	0	0	0	0	0	0	0	0.000	0.000	0.000	0.000	0.000	0.000	0.000	0.000	0.000	0.000	0.000	0.000	0.000	0.000	285	1076	287	224	224	0.000	0.000	218	69	0	0	169	55	0	0	100	1	
5	1	5	03: D-11   LM00002337	lmo0839	2224	10725	100	53	54	8	45	45	4	68	46	0	59	48	25	13	13	2	83	74	0	0	0	0	0	0	0	0	0	0	0	0	0	0	0	0	0	0	0	0	0	0	0	0	0	0	0.000	0.000	0.000	0.000	0.000	0.000	0.000	0.000	0.000	0.000	0.000	0.000	0.000	0.000	285	1076	54	44	44	0.000	0.000	8	46	0	0	9	35	0	0	100	1	
5	2	5	03: D-14   LM00002338	lmo0842	2474	10725	100	50	50	5	46	46	6	39	8	0	73	60	28	13	13	2	84	81	0	0	0	0	0	0	0	0	0	0	0	0	0	0	0	0	0	0	0	0	0	0	0	0	0	0	0.000	0.000	0.000	0.000	0.000	0.000	0.000	0.000	0.000	0.000	0.000	0.000	0.000	0.000	285	1076	64	51	51	0.000	0.000	4	60	0	0	4	47	0	0	100	1	
5	3	5	03: D-17   LM00001122	lmo0845	2724	10725	100	246	211	122	46	46	5	83	79	0	116	93	55	14	14	3	76	73	0	0	0	0	0	0	0	0	0	0	0	0	0	0	0	0	0	0	0	0	0	0	0	0	0	0	0.000	0.000	0.000	0.000	0.000	0.000	0.000	0.000	0.000	0.000	0.000	0.000	0.000	0.000	285	1076	302	244	244	0.000	0.000	200	102	0	0	165	79	0	0	100	1	
5	4	5	03: D-20   LM00001125	lmo0848	2974	10725	100	447	349	240	45	45	5	82	74	0	304	237	176	13	14	5	72	68	0	0	0	0	0	0	0	0	0	0	0	0	0	0	0	0	0	0	0	0	0	0	0	0	0	0	0.000	0.000	0.000	0.000	0.000	0.000	0.000	0.000	0.000	0.000	0.000	0.000	0.000	0.000	285	1076	693	528	528	0.000	0.000	402	291	0	0	304	224	0	0	100	1	
5	5	5	03: D-23   LM00001126	lmo0851	3224	10725	100	278	221	149	45	45	4	81	73	0	84	65	44	13	14	3	69	65	0	0	0	0	0	0	0	0	0	0	0	0	0	0	0	0	0	0	0	0	0	0	0	0	0	0	0.000	0.000	0.000	0.000	0.000	0.000	0.000	0.000	0.000	0.000	0.000	0.000	0.000	0.000	285	1076	304	228	228	0.000	0.000	233	71	0	0	176	52	0	0	100	1	
5	6	5	03: H-02   LM00002357	lmo0926	3474	10725	100	255	212	146	45	45	4	72	68	0	174	136	102	13	13	2	76	71	0	0	0	0	0	0	0	0	0	0	0	0	0	0	0	0	0	0	0	0	0	0	0	0	0	0	0.000	0.000	0.000	0.000	0.000	0.000	0.000	0.000	0.000	0.000	0.000	0.000	0.000	0.000	285	1076	371	290	290	0.000	0.000	210	161	0	0	167	123	0	0	100	1	
5	7	5	03: H-05   LM00001163	lmo0929	3724	10725	100	328	278	154	45	45	6	89	82	0	181	151	89	13	13	4	85	79	0	0	0	0	0	0	0	0	0	0	0	0	0	0	0	0	0	0	0	0	0	0	0	0	0	0	0.000	0.000	0.000	0.000	0.000	0.000	0.000	0.000	0.000	0.000	0.000	0.000	0.000	0.000	285	1076	451	371	371	0.000	0.000	283	168	0	0	233	138	0	0	100	1	
5	8	5	03: H-08   LM00000292	lmo0932	3974	10725	100	103	101	46	45	45	4	82	77	0	108	90	58	13	14	2	78	74	0	0	0	0	0	0	0	0	0	0	0	0	0	0	0	0	0	0	0	0	0	0	0	0	0	0	0.000	0.000	0.000	0.000	0.000	0.000	0.000	0.000	0.000	0.000	0.000	0.000	0.000	0.000	285	1076	153	133	133	0.000	0.000	58	95	0	0	56	77	0	0	100	1	
5	9	5	03: H-11   LM00002359	lmo0935	4224	10725	100	480	386	256	44	44	4	83	80	0	280	237	161	13	13	2	81	78	0	0	0	0	0	0	0	0	0	0	0	0	0	0	0	0	0	0	0	0	0	0	0	0	0	0	0.000	0.000	0.000	0.000	0.000	0.000	0.000	0.000	0.000	0.000	0.000	0.000	0.000	0.000	285	1076	703	566	566	0.000	0.000	436	267	0	0	342	224	0	0	100	1	
5	10	5	03: H-14   LM00002360	lmo0938	4474	10725	100	364	298	173	45	46	5	83	78	0	162	134	79	13	14	2	86	80	0	0	0	0	0	0	0	0	0	0	0	0	0	0	0	0	0	0	0	0	0	0	0	0	0	0	0.000	0.000	0.000	0.000	0.000	0.000	0.000	0.000	0.000	0.000	0.000	0.000	0.000	0.000	285	1076	468	374	374	0.000	0.000	319	149	0	0	253	121	0	0	100	1	
5	11	5	03: H-17   LM00002363	lmo0941	4724	10725	100	48	48	4	45	45	4	38	11	0	34	41	26	13	13	2	65	61	0	0	0	0	0	0	0	0	0	0	0	0	0	0	0	0	0	0	0	0	0	0	0	0	0	0	0.000	0.000	0.000	0.000	0.000	0.000	0.000	0.000	0.000	0.000	0.000	0.000	0.000	0.000	285	1076	24	31	31	0.000	0.000	3	21	0	0	3	28	0	0	100	1	
5	12	5	03: H-20   LM00001169	lmo0944	4974	10725	100	1016	751	568	45	45	4	88	79	0	240	183	131	14	14	2	78	71	0	0	0	0	0	0	0	0	0	0	0	0	0	0	0	0	0	0	0	0	0	0	0	0	0	0	0.000	0.000	0.000	0.000	0.000	0.000	0.000	0.000	0.000	0.000	0.000	0.000	0.000	0.000	285	1076	1197	875	875	0.000	0.000	971	226	0	0	706	169	0	0	100	1	
5	13	5	03: H-23   LM00001172	lmo0947	5224	10725	100	127	116	55	45	45	5	78	73	0	166	133	82	13	14	2	90	84	0	0	0	0	0	0	0	0	0	0	0	0	0	0	0	0	0	0	0	0	0	0	0	0	0	0	0.000	0.000	0.000	0.000	0.000	0.000	0.000	0.000	0.000	0.000	0.000	0.000	0.000	0.000	285	1076	235	191	191	0.000	0.000	82	153	0	0	71	120	0	0	100	1	
5	14	5	03: L-02   LM00001212	lmo1022	5474	10725	100	1280	944	731	45	46	6	85	77	0	345	271	209	14	14	3	73	69	0	0	0	0	0	0	0	0	0	0	0	0	0	0	0	0	0	0	0	0	0	0	0	0	0	0	0.000	0.000	0.000	0.000	0.000	0.000	0.000	0.000	0.000	0.000	0.000	0.000	0.000	0.000	285	1076	1566	1156	1156	0.000	0.000	1235	331	0	0	899	257	0	0	100	1	
5	15	5	03: L-05   LM00002383	lmo1025	5724	10725	100	265	219	145	45	46	5	73	69	0	76	60	37	13	14	2	79	72	0	0	0	0	0	0	0	0	0	0	0	0	0	0	0	0	0	0	0	0	0	0	0	0	0	0	0.000	0.000	0.000	0.000	0.000	0.000	0.000	0.000	0.000	0.000	0.000	0.000	0.000	0.000	285	1076	283	221	221	0.000	0.000	220	63	0	0	174	47	0	0	100	1	
5	16	5	03: L-08   LM00000311	lmo1028	5974	10725	100	1443	1142	901	45	45	5	80	73	0	1399	1056	836	14	14	2	80	76	0	0	0	0	0	0	0	0	0	0	0	0	0	0	0	0	0	0	0	0	0	0	0	0	0	0	0.000	0.000	0.000	0.000	0.000	0.000	0.000	0.000	0.000	0.000	0.000	0.000	0.000	0.000	285	1076	2783	2139	2139	0.000	0.000	1398	1385	0	0	1097	1042	0	0	100	1	
5	17	5	03: L-11   LM00002385	lmo1031	6224	10725	100	62	62	15	45	45	4	76	71	0	97	85	48	14	14	3	81	80	0	0	0	0	0	0	0	0	0	0	0	0	0	0	0	0	0	0	0	0	0	0	0	0	0	0	0.000	0.000	0.000	0.000	0.000	0.000	0.000	0.000	0.000	0.000	0.000	0.000	0.000	0.000	285	1076	100	88	88	0.000	0.000	17	83	0	0	17	71	0	0	100	1	
5	1	6	03: L-14   LM00002388	lmo1034	2224	10975	100	53	54	11	44	44	5	63	46	0	75	58	29	13	13	3	78	75	0	0	0	0	0	0	0	0	0	0	0	0	0	0	0	0	0	0	0	0	0	0	0	0	0	0	0.000	0.000	0.000	0.000	0.000	0.000	0.000	0.000	0.000	0.000	0.000	0.000	0.000	0.000	285	1076	71	55	55	0.000	0.000	9	62	0	0	10	45	0	0	100	1	
5	2	6	03: L-17   LM00001217	lmo1037	2474	10975	100	63	64	16	45	46	6	72	64	0	62	49	24	13	14	3	79	72	0	0	0	0	0	0	0	0	0	0	0	0	0	0	0	0	0	0	0	0	0	0	0	0	0	0	0.000	0.000	0.000	0.000	0.000	0.000	0.000	0.000	0.000	0.000	0.000	0.000	0.000	0.000	285	1076	67	55	55	0.000	0.000	18	49	0	0	19	36	0	0	100	1	
5	3	6	03: L-20   LM00000312	lmo1040	2724	10975	100	473	377	226	45	46	5	87	80	0	170	132	79	14	15	4	78	74	0	0	0	0	0	0	0	0	0	0	0	0	0	0	0	0	0	0	0	0	0	0	0	0	0	0	0.000	0.000	0.000	0.000	0.000	0.000	0.000	0.000	0.000	0.000	0.000	0.000	0.000	0.000	285	1076	584	450	450	0.000	0.000	428	156	0	0	332	118	0	0	100	1	
5	4	6	03: L-23   LM00002393	lmo1043	2974	10975	100	387	319	228	44	45	4	75	71	0	226	172	127	13	14	4	72	70	0	0	0	0	0	0	0	0	0	0	0	0	0	0	0	0	0	0	0	0	0	0	0	0	0	0	0.000	0.000	0.000	0.000	0.000	0.000	0.000	0.000	0.000	0.000	0.000	0.000	0.000	0.000	285	1076	556	434	434	0.000	0.000	343	213	0	0	275	159	0	0	100	1	
5	5	6	03: P-02   LM00002445	lmo1118	3224	10975	100	50	49	5	44	45	4	55	23	0	71	57	27	13	13	2	82	79	0	0	0	0	0	0	0	0	0	0	0	0	0	0	0	0	0	0	0	0	0	0	0	0	0	0	0.000	0.000	0.000	0.000	0.000	0.000	0.000	0.000	0.000	0.000	0.000	0.000	0.000	0.000	285	1076	64	49	49	0.000	0.000	6	58	0	0	5	44	0	0	100	1	
5	6	6	03: P-05   LM00002448	lmo1121	3474	10975	100	51	52	9	45	45	5	58	33	0	73	56	31	13	13	2	75	73	0	0	0	0	0	0	0	0	0	0	0	0	0	0	0	0	0	0	0	0	0	0	0	0	0	0	0.000	0.000	0.000	0.000	0.000	0.000	0.000	0.000	0.000	0.000	0.000	0.000	0.000	0.000	285	1076	66	50	50	0.000	0.000	6	60	0	0	7	43	0	0	100	1	
5	7	6	03: P-08   LM00000324	lmo1124	3724	10975	100	46	47	6	45	45	4	25	12	0	55	44	21	13	13	2	78	75	0	0	0	0	0	0	0	0	0	0	0	0	0	0	0	0	0	0	0	0	0	0	0	0	0	0	0.000	0.000	0.000	0.000	0.000	0.000	0.000	0.000	0.000	0.000	0.000	0.000	0.000	0.000	285	1076	43	33	33	0.000	0.000	1	42	0	0	2	31	0	0	100	1	
5	8	6	03: P-11   LM00000326	lmo1127	3974	10975	100	178	161	88	44	45	4	87	78	0	70	59	32	13	13	2	92	83	0	0	0	0	0	0	0	0	0	0	0	0	0	0	0	0	0	0	0	0	0	0	0	0	0	0	0.000	0.000	0.000	0.000	0.000	0.000	0.000	0.000	0.000	0.000	0.000	0.000	0.000	0.000	285	1076	191	163	163	0.000	0.000	134	57	0	0	117	46	0	0	100	1	
5	9	6	03: P-14   LM00000329	lmo1130	4224	10975	100	93	90	32	44	44	5	86	76	0	76	64	31	13	14	2	85	81	0	0	0	0	0	0	0	0	0	0	0	0	0	0	0	0	0	0	0	0	0	0	0	0	0	0	0.000	0.000	0.000	0.000	0.000	0.000	0.000	0.000	0.000	0.000	0.000	0.000	0.000	0.000	285	1076	112	97	97	0.000	0.000	49	63	0	0	46	51	0	0	100	1	
5	10	6	03: P-17   LM00002450	lmo1133	4474	10975	100	50	51	7	45	45	5	47	23	0	63	50	25	14	14	3	80	73	0	0	0	0	0	0	0	0	0	0	0	0	0	0	0	0	0	0	0	0	0	0	0	0	0	0	0.000	0.000	0.000	0.000	0.000	0.000	0.000	0.000	0.000	0.000	0.000	0.000	0.000	0.000	285	1076	54	42	42	0.000	0.000	5	49	0	0	6	36	0	0	100	1	
5	11	6	03: P-20   LM00000332	lmo1136	4724	10975	100	81	79	31	44	44	4	74	65	0	69	55	32	13	13	2	82	72	0	0	0	0	0	0	0	0	0	0	0	0	0	0	0	0	0	0	0	0	0	0	0	0	0	0	0.000	0.000	0.000	0.000	0.000	0.000	0.000	0.000	0.000	0.000	0.000	0.000	0.000	0.000	285	1076	93	77	77	0.000	0.000	37	56	0	0	35	42	0	0	100	1	
5	12	6	03: P-23   LM00002453	lmo1139	4974	10975	100	99	90	34	46	46	6	74	71	0	78	61	33	13	14	7	73	70	0	0	0	0	0	0	0	0	0	0	0	0	0	0	0	0	0	0	0	0	0	0	0	0	0	0	0.000	0.000	0.000	0.000	0.000	0.000	0.000	0.000	0.000	0.000	0.000	0.000	0.000	0.000	285	1076	118	92	92	0.000	0.000	53	65	0	0	44	48	0	0	100	1	
5	13	6	04: D-02   LM00000348	lmo1210	5224	10975	100	102	100	40	45	45	5	81	80	0	94	81	39	14	14	4	85	81	0	0	0	0	0	0	0	0	0	0	0	0	0	0	0	0	0	0	0	0	0	0	0	0	0	0	0.000	0.000	0.000	0.000	0.000	0.000	0.000	0.000	0.000	0.000	0.000	0.000	0.000	0.000	285	1076	137	122	122	0.000	0.000	57	80	0	0	55	67	0	0	100	1	
5	14	6	04: D-05   LM00002469	lmo1213	5474	10975	100	92	91	38	44	45	4	78	74	0	78	63	33	13	14	2	86	79	0	0	0	0	0	0	0	0	0	0	0	0	0	0	0	0	0	0	0	0	0	0	0	0	0	0	0.000	0.000	0.000	0.000	0.000	0.000	0.000	0.000	0.000	0.000	0.000	0.000	0.000	0.000	285	1076	113	97	97	0.000	0.000	48	65	0	0	47	50	0	0	100	1	
5	15	6	04: D-08   LM00001276	lmo1216	5724	10975	100	110	99	36	45	45	5	82	75	0	113	90	49	14	14	4	78	75	0	0	0	0	0	0	0	0	0	0	0	0	0	0	0	0	0	0	0	0	0	0	0	0	0	0	0.000	0.000	0.000	0.000	0.000	0.000	0.000	0.000	0.000	0.000	0.000	0.000	0.000	0.000	285	1076	164	130	130	0.000	0.000	65	99	0	0	54	76	0	0	100	1	
5	16	6	04: D-11   LM00002471	lmo1219	5974	10975	100	59	60	13	45	45	4	73	61	0	71	56	31	14	14	3	74	69	0	0	0	0	0	0	0	0	0	0	0	0	0	0	0	0	0	0	0	0	0	0	0	0	0	0	0.000	0.000	0.000	0.000	0.000	0.000	0.000	0.000	0.000	0.000	0.000	0.000	0.000	0.000	285	1076	71	57	57	0.000	0.000	14	57	0	0	15	42	0	0	100	1	
5	17	6	04: D-14   LM00001278	lmo1222	6224	10975	100	489	422	273	44	45	4	87	76	0	837	680	460	14	14	3	82	78	0	0	0	0	0	0	0	0	0	0	0	0	0	0	0	0	0	0	0	0	0	0	0	0	0	0	0.000	0.000	0.000	0.000	0.000	0.000	0.000	0.000	0.000	0.000	0.000	0.000	0.000	0.000	285	1076	1268	1044	1044	0.000	0.000	445	823	0	0	378	666	0	0	100	1	
5	1	7	04: D-17   LM00001280	lmo1225	2224	11225	100	817	601	502	45	45	4	71	66	0	288	220	179	13	14	3	73	68	0	0	0	0	0	0	0	0	0	0	0	0	0	0	0	0	0	0	0	0	0	0	0	0	0	0	0.000	0.000	0.000	0.000	0.000	0.000	0.000	0.000	0.000	0.000	0.000	0.000	0.000	0.000	285	1076	1047	763	763	0.000	0.000	772	275	0	0	556	207	0	0	100	1	
5	2	7	04: D-20   LM00001282	lmo1228	2474	11225	100	126	116	58	44	45	5	78	68	0	145	111	79	13	13	3	75	69	0	0	0	0	0	0	0	0	0	0	0	0	0	0	0	0	0	0	0	0	0	0	0	0	0	0	0.000	0.000	0.000	0.000	0.000	0.000	0.000	0.000	0.000	0.000	0.000	0.000	0.000	0.000	285	1076	214	170	170	0.000	0.000	82	132	0	0	72	98	0	0	100	1	
5	3	7	04: D-23   LM00001284	lmo1231	2724	11225	100	357	299	171	45	45	5	92	82	0	440	363	224	13	14	5	86	81	0	0	0	0	0	0	0	0	0	0	0	0	0	0	0	0	0	0	0	0	0	0	0	0	0	0	0.000	0.000	0.000	0.000	0.000	0.000	0.000	0.000	0.000	0.000	0.000	0.000	0.000	0.000	285	1076	739	604	604	0.000	0.000	312	427	0	0	254	350	0	0	100	1	
5	4	7	04: H-02   LM00001323	lmo1306	2974	11225	100	531	424	257	45	45	5	84	79	0	620	480	304	13	13	2	87	81	0	0	0	0	0	0	0	0	0	0	0	0	0	0	0	0	0	0	0	0	0	0	0	0	0	0	0.000	0.000	0.000	0.000	0.000	0.000	0.000	0.000	0.000	0.000	0.000	0.000	0.000	0.000	285	1076	1093	846	846	0.000	0.000	486	607	0	0	379	467	0	0	100	1	
5	5	7	04: H-05   LM00001324	lmo1309	3224	11225	100	190	175	119	45	45	5	67	63	0	153	131	105	13	13	2	68	68	0	0	0	0	0	0	0	0	0	0	0	0	0	0	0	0	0	0	0	0	0	0	0	0	0	0	0.000	0.000	0.000	0.000	0.000	0.000	0.000	0.000	0.000	0.000	0.000	0.000	0.000	0.000	285	1076	285	248	248	0.000	0.000	145	140	0	0	130	118	0	0	100	1	
5	6	7	04: H-08   LM00002494	lmo1312	3474	11225	100	52	53	9	45	45	4	60	45	0	62	48	28	13	13	2	74	69	0	0	0	0	0	0	0	0	0	0	0	0	0	0	0	0	0	0	0	0	0	0	0	0	0	0	0.000	0.000	0.000	0.000	0.000	0.000	0.000	0.000	0.000	0.000	0.000	0.000	0.000	0.000	285	1076	56	43	43	0.000	0.000	7	49	0	0	8	35	0	0	100	1	
5	7	7	04: H-11   LM00000376	lmo1315	3724	11225	100	847	631	479	44	45	4	81	74	0	199	156	116	13	13	2	79	73	0	0	0	0	0	0	0	0	0	0	0	0	0	0	0	0	0	0	0	0	0	0	0	0	0	0	0.000	0.000	0.000	0.000	0.000	0.000	0.000	0.000	0.000	0.000	0.000	0.000	0.000	0.000	285	1076	989	730	730	0.000	0.000	803	186	0	0	587	143	0	0	100	1	
5	8	7	04: H-14   LM00001325	lmo1318	3974	11225	100	1676	1209	887	45	45	4	82	78	0	837	622	444	13	14	4	81	75	0	0	0	0	0	0	0	0	0	0	0	0	0	0	0	0	0	0	0	0	0	0	0	0	0	0	0.000	0.000	0.000	0.000	0.000	0.000	0.000	0.000	0.000	0.000	0.000	0.000	0.000	0.000	285	1076	2455	1773	1773	0.000	0.000	1631	824	0	0	1164	609	0	0	100	1	
5	9	7	04: H-17   LM00001328	lmo1321	4224	11225	100	1664	1341	1034	44	44	6	84	79	0	2036	1620	1241	14	14	6	76	73	0	0	0	0	0	0	0	0	0	0	0	0	0	0	0	0	0	0	0	0	0	0	0	0	0	0	0.000	0.000	0.000	0.000	0.000	0.000	0.000	0.000	0.000	0.000	0.000	0.000	0.000	0.000	285	1076	3642	2903	2903	0.000	0.000	1620	2022	0	0	1297	1606	0	0	100	1	
5	10	7	04: H-20   LM00001330	lmo1324	4474	11225	100	3009	2544	1527	46	46	5	97	95	0	4458	3700	2074	14	14	2	94	92	0	0	0	0	0	0	0	0	0	0	0	0	0	0	0	0	0	0	0	0	0	0	0	0	0	0	0.000	0.000	0.000	0.000	0.000	0.000	0.000	0.000	0.000	0.000	0.000	0.000	0.000	0.000	285	1076	7407	6184	6184	0.000	0.000	2963	4444	0	0	2498	3686	0	0	100	1	
5	11	7	04: H-23   LM00000381	lmo1327	4724	11225	100	1774	1425	1069	45	46	5	83	80	0	3813	2952	2146	13	14	3	86	77	0	0	0	0	0	0	0	0	0	0	0	0	0	0	0	0	0	0	0	0	0	0	0	0	0	0	0.000	0.000	0.000	0.000	0.000	0.000	0.000	0.000	0.000	0.000	0.000	0.000	0.000	0.000	285	1076	5529	4319	4319	0.000	0.000	1729	3800	0	0	1380	2939	0	0	100	1	
5	12	7	04: L-02   LM00001374	lmo1402	4974	11225	100	239	311	268	44	45	4	68	62	0	160	160	144	14	14	2	68	64	0	0	0	0	0	0	0	0	0	0	0	0	0	0	0	0	0	0	0	0	0	0	0	0	0	0	0.000	0.000	0.000	0.000	0.000	0.000	0.000	0.000	0.000	0.000	0.000	0.000	0.000	0.000	285	1076	341	413	413	0.000	0.000	195	146	0	0	267	146	0	0	100	1	
5	13	7	04: L-05   LM00002512	lmo1405	5224	11225	100	633	518	331	44	45	4	83	79	0	443	358	236	13	14	2	86	82	0	0	0	0	0	0	0	0	0	0	0	0	0	0	0	0	0	0	0	0	0	0	0	0	0	0	0.000	0.000	0.000	0.000	0.000	0.000	0.000	0.000	0.000	0.000	0.000	0.000	0.000	0.000	285	1076	1019	819	819	0.000	0.000	589	430	0	0	474	345	0	0	100	1	
5	14	7	04: L-08   LM00001378	lmo1408	5474	11225	100	76	73	22	44	44	5	81	70	0	75	57	33	13	14	2	86	75	0	0	0	0	0	0	0	0	0	0	0	0	0	0	0	0	0	0	0	0	0	0	0	0	0	0	0.000	0.000	0.000	0.000	0.000	0.000	0.000	0.000	0.000	0.000	0.000	0.000	0.000	0.000	285	1076	94	73	73	0.000	0.000	32	62	0	0	29	44	0	0	100	1	
5	15	7	04: L-11   LM00001381	lmo1411	5724	11225	100	80	82	34	45	45	5	72	65	0	71	55	33	13	13	2	74	69	0	0	0	0	0	0	0	0	0	0	0	0	0	0	0	0	0	0	0	0	0	0	0	0	0	0	0.000	0.000	0.000	0.000	0.000	0.000	0.000	0.000	0.000	0.000	0.000	0.000	0.000	0.000	285	1076	93	79	79	0.000	0.000	35	58	0	0	37	42	0	0	100	1	
5	16	7	04: L-14   LM00001382	lmo1414	5974	11225	100	260	219	119	45	46	4	83	79	0	146	120	69	14	14	2	83	82	0	0	0	0	0	0	0	0	0	0	0	0	0	0	0	0	0	0	0	0	0	0	0	0	0	0	0.000	0.000	0.000	0.000	0.000	0.000	0.000	0.000	0.000	0.000	0.000	0.000	0.000	0.000	285	1076	347	280	280	0.000	0.000	215	132	0	0	174	106	0	0	100	1	
5	17	7	04: L-17   LM00001385	lmo1417	6224	11225	100	49	49	5	45	45	4	46	21	0	76	58	30	14	14	2	77	73	0	0	0	0	0	0	0	0	0	0	0	0	0	0	0	0	0	0	0	0	0	0	0	0	0	0	0.000	0.000	0.000	0.000	0.000	0.000	0.000	0.000	0.000	0.000	0.000	0.000	0.000	0.000	285	1076	66	48	48	0.000	0.000	4	62	0	0	4	44	0	0	100	1	
5	1	8	04: L-20   LM00001388	lmo1420	2224	11475	100	209	189	101	47	54	21	74	72	0	150	125	77	14	14	3	84	78	0	0	0	0	0	0	0	0	0	0	0	0	0	0	0	0	0	0	0	0	0	0	0	0	0	0	0.000	0.000	0.000	0.000	0.000	0.000	0.000	0.000	0.000	0.000	0.000	0.000	0.000	0.000	285	1076	298	253	253	0.000	0.000	162	136	0	0	142	111	0	0	100	1	
5	2	8	04: L-23   LM00001391	lmo1423	2474	11475	100	1351	1031	804	46	54	19	73	67	0	1070	754	588	14	16	5	73	71	0	0	0	0	0	0	0	0	0	0	0	0	0	0	0	0	0	0	0	0	0	0	0	0	0	0	0.000	0.000	0.000	0.000	0.000	0.000	0.000	0.000	0.000	0.000	0.000	0.000	0.000	0.000	285	1076	2361	1725	1725	0.000	0.000	1305	1056	0	0	985	740	0	0	100	1	
5	3	8	04: P-02   LM00002530	lmo1498	2724	11475	100	156	134	69	45	46	4	79	73	0	107	81	51	13	14	2	83	76	0	0	0	0	0	0	0	0	0	0	0	0	0	0	0	0	0	0	0	0	0	0	0	0	0	0	0.000	0.000	0.000	0.000	0.000	0.000	0.000	0.000	0.000	0.000	0.000	0.000	0.000	0.000	285	1076	205	157	157	0.000	0.000	111	94	0	0	89	68	0	0	100	1	
5	4	8	04: P-05   LM00000415	lmo1501	2974	11475	100	46	46	5	45	46	4	18	6	0	14	15	3	13	14	2	31	19	0	0	0	0	0	0	0	0	0	0	0	0	0	0	0	0	0	0	0	0	0	0	0	0	0	0	0.000	0.000	0.000	0.000	0.000	0.000	0.000	0.000	0.000	0.000	0.000	0.000	0.000	0.000	285	1076	2	3	3	0.000	0.000	1	1	0	0	1	2	0	0	100	1	
5	5	8	04: P-08   LM00001433	lmo1504	3224	11475	100	456	414	295	45	46	7	72	70	0	840	642	473	13	14	6	75	73	0	0	0	0	0	0	0	0	0	0	0	0	0	0	0	0	0	0	0	0	0	0	0	0	0	0	0.000	0.000	0.000	0.000	0.000	0.000	0.000	0.000	0.000	0.000	0.000	0.000	0.000	0.000	285	1076	1238	998	998	0.000	0.000	411	827	0	0	369	629	0	0	100	1	
5	6	8	04: P-11   LM00001436	lmo1507	3474	11475	100	221	189	100	45	45	4	84	82	0	107	91	52	13	13	2	89	83	0	0	0	0	0	0	0	0	0	0	0	0	0	0	0	0	0	0	0	0	0	0	0	0	0	0	0.000	0.000	0.000	0.000	0.000	0.000	0.000	0.000	0.000	0.000	0.000	0.000	0.000	0.000	285	1076	270	222	222	0.000	0.000	176	94	0	0	144	78	0	0	100	1	
5	7	8	04: P-14   LM00001439	lmo1510	3724	11475	100	785	654	386	45	45	5	87	85	0	375	317	178	13	13	2	93	86	0	0	0	0	0	0	0	0	0	0	0	0	0	0	0	0	0	0	0	0	0	0	0	0	0	0	0.000	0.000	0.000	0.000	0.000	0.000	0.000	0.000	0.000	0.000	0.000	0.000	0.000	0.000	285	1076	1102	913	913	0.000	0.000	740	362	0	0	609	304	0	0	100	1	
5	8	8	04: P-17   LM00000418	lmo1513	3974	11475	100	275	220	153	45	46	5	77	67	0	175	131	101	14	14	4	68	66	0	0	0	0	0	0	0	0	0	0	0	0	0	0	0	0	0	0	0	0	0	0	0	0	0	0	0.000	0.000	0.000	0.000	0.000	0.000	0.000	0.000	0.000	0.000	0.000	0.000	0.000	0.000	285	1076	391	292	292	0.000	0.000	230	161	0	0	175	117	0	0	100	1	
5	9	8	04: P-20   LM00001444	lmo1516	4224	11475	100	133	121	46	45	45	5	89	84	0	99	84	38	13	14	4	92	85	0	0	0	0	0	0	0	0	0	0	0	0	0	0	0	0	0	0	0	0	0	0	0	0	0	0	0.000	0.000	0.000	0.000	0.000	0.000	0.000	0.000	0.000	0.000	0.000	0.000	0.000	0.000	285	1076	174	147	147	0.000	0.000	88	86	0	0	76	71	0	0	100	1	
5	10	8	04: P-23   LM00001445	lmo1519	4474	11475	100	1209	901	684	45	45	5	78	73	0	750	572	434	13	14	2	84	75	0	0	0	0	0	0	0	0	0	0	0	0	0	0	0	0	0	0	0	0	0	0	0	0	0	0	0.000	0.000	0.000	0.000	0.000	0.000	0.000	0.000	0.000	0.000	0.000	0.000	0.000	0.000	285	1076	1901	1415	1415	0.000	0.000	1164	737	0	0	856	559	0	0	100	1	
5	11	8	05: D-02   LM00001482	lmo1590	4724	11475	100	123	114	62	45	45	4	66	61	0	77	59	37	13	13	2	80	72	0	0	0	0	0	0	0	0	0	0	0	0	0	0	0	0	0	0	0	0	0	0	0	0	0	0	0.000	0.000	0.000	0.000	0.000	0.000	0.000	0.000	0.000	0.000	0.000	0.000	0.000	0.000	285	1076	142	115	115	0.000	0.000	78	64	0	0	69	46	0	0	100	1	
5	12	8	05: D-05   LM00002542	lmo1593	4974	11475	100	248	221	136	45	45	4	79	75	0	245	198	138	14	14	2	82	79	0	0	0	0	0	0	0	0	0	0	0	0	0	0	0	0	0	0	0	0	0	0	0	0	0	0	0.000	0.000	0.000	0.000	0.000	0.000	0.000	0.000	0.000	0.000	0.000	0.000	0.000	0.000	285	1076	434	360	360	0.000	0.000	203	231	0	0	176	184	0	0	100	1	
5	13	8	05: D-08   LM00000444	lmo1596	5224	11475	100	743	535	456	45	45	4	73	66	0	801	587	531	13	14	2	78	72	0	0	0	0	0	0	0	0	0	0	0	0	0	0	0	0	0	0	0	0	0	0	0	0	0	0	0.000	0.000	0.000	0.000	0.000	0.000	0.000	0.000	0.000	0.000	0.000	0.000	0.000	0.000	285	1076	1486	1064	1064	0.000	0.000	698	788	0	0	490	574	0	0	100	1	
5	14	8	05: D-11   LM00001487	lmo1599	5474	11475	100	1564	1208	842	46	45	4	86	80	0	842	651	435	13	14	2	88	83	0	0	0	0	0	0	0	0	0	0	0	0	0	0	0	0	0	0	0	0	0	0	0	0	0	0	0.000	0.000	0.000	0.000	0.000	0.000	0.000	0.000	0.000	0.000	0.000	0.000	0.000	0.000	285	1076	2347	1800	1800	0.000	0.000	1518	829	0	0	1162	638	0	0	100	1	
5	15	8	05: D-14   LM00000447	lmo1602	5724	11475	100	8701	6857	5442	44	45	5	90	86	0	2725	2141	1631	13	13	2	89	82	0	0	0	0	0	0	0	0	0	0	0	0	0	0	0	0	0	0	0	0	0	0	0	0	0	0	0.000	0.000	0.000	0.000	0.000	0.000	0.000	0.000	0.000	0.000	0.000	0.000	0.000	0.000	285	1076	11369	8941	8941	0.000	0.000	8657	2712	0	0	6813	2128	0	0	100	1	
5	16	8	05: D-17   LM00000448	lmo1605	5974	11475	100	1006	841	436	45	46	4	95	92	0	252	212	111	13	14	2	95	89	0	0	0	0	0	0	0	0	0	0	0	0	0	0	0	0	0	0	0	0	0	0	0	0	0	0	0.000	0.000	0.000	0.000	0.000	0.000	0.000	0.000	0.000	0.000	0.000	0.000	0.000	0.000	285	1076	1200	995	995	0.000	0.000	961	239	0	0	796	199	0	0	100	1	
5	17	8	05: D-20   LM00002546	lmo1608	6224	11475	100	1638	1259	1080	45	46	5	73	68	0	1102	769	643	14	14	2	72	70	0	0	0	0	0	0	0	0	0	0	0	0	0	0	0	0	0	0	0	0	0	0	0	0	0	0	0.000	0.000	0.000	0.000	0.000	0.000	0.000	0.000	0.000	0.000	0.000	0.000	0.000	0.000	285	1076	2681	1969	1969	0.000	0.000	1593	1088	0	0	1214	755	0	0	100	1	
5	1	9	05: D-23   LM00001492	lmo1611	2224	11725	100	853	602	501	45	53	21	64	61	0	825	590	499	13	14	2	75	69	0	0	0	0	0	0	0	0	0	0	0	0	0	0	0	0	0	0	0	0	0	0	0	0	0	0	0.000	0.000	0.000	0.000	0.000	0.000	0.000	0.000	0.000	0.000	0.000	0.000	0.000	0.000	285	1076	1620	1134	1134	0.000	0.000	808	812	0	0	557	577	0	0	100	1	
5	2	9	05: H-02   LM00001540	lmo1686	2474	11725	100	601	530	401	47	54	19	68	67	0	153	116	80	14	15	4	72	67	0	0	0	0	0	0	0	0	0	0	0	0	0	0	0	0	0	0	0	0	0	0	0	0	0	0	0.000	0.000	0.000	0.000	0.000	0.000	0.000	0.000	0.000	0.000	0.000	0.000	0.000	0.000	285	1076	693	585	585	0.000	0.000	554	139	0	0	483	102	0	0	100	1	
5	3	9	05: H-05   LM00001542	lmo1689	2724	11725	100	274	226	137	45	45	4	82	77	0	117	92	59	13	13	2	78	73	0	0	0	0	0	0	0	0	0	0	0	0	0	0	0	0	0	0	0	0	0	0	0	0	0	0	0.000	0.000	0.000	0.000	0.000	0.000	0.000	0.000	0.000	0.000	0.000	0.000	0.000	0.000	285	1076	333	260	260	0.000	0.000	229	104	0	0	181	79	0	0	100	1	
5	4	9	05: H-08   LM00001545	lmo1692	2974	11725	100	346	280	191	45	46	4	82	73	0	153	125	86	13	14	4	79	74	0	0	0	0	0	0	0	0	0	0	0	0	0	0	0	0	0	0	0	0	0	0	0	0	0	0	0.000	0.000	0.000	0.000	0.000	0.000	0.000	0.000	0.000	0.000	0.000	0.000	0.000	0.000	285	1076	441	347	347	0.000	0.000	301	140	0	0	235	112	0	0	100	1	
5	5	9	05: H-11   LM00001547	lmo1695	3224	11725	100	672	522	365	45	45	4	81	76	0	556	436	313	13	14	2	82	78	0	0	0	0	0	0	0	0	0	0	0	0	0	0	0	0	0	0	0	0	0	0	0	0	0	0	0.000	0.000	0.000	0.000	0.000	0.000	0.000	0.000	0.000	0.000	0.000	0.000	0.000	0.000	285	1076	1170	900	900	0.000	0.000	627	543	0	0	477	423	0	0	100	1	
5	6	9	05: H-14   LM00001549	lmo1698	3474	11725	100	89	81	30	46	46	4	74	66	0	70	59	35	13	14	2	77	73	0	0	0	0	0	0	0	0	0	0	0	0	0	0	0	0	0	0	0	0	0	0	0	0	0	0	0.000	0.000	0.000	0.000	0.000	0.000	0.000	0.000	0.000	0.000	0.000	0.000	0.000	0.000	285	1076	100	81	81	0.000	0.000	43	57	0	0	35	46	0	0	100	1	
5	7	9	05: H-17   LM00002567	lmo1701	3724	11725	100	50	50	5	46	46	4	49	18	0	53	42	20	13	13	2	78	75	0	0	0	0	0	0	0	0	0	0	0	0	0	0	0	0	0	0	0	0	0	0	0	0	0	0	0.000	0.000	0.000	0.000	0.000	0.000	0.000	0.000	0.000	0.000	0.000	0.000	0.000	0.000	285	1076	44	33	33	0.000	0.000	4	40	0	0	4	29	0	0	100	1	
5	8	9	05: H-20   LM00000463	lmo1704	3974	11725	100	531	426	307	45	45	4	75	71	0	209	156	111	13	14	2	75	73	0	0	0	0	0	0	0	0	0	0	0	0	0	0	0	0	0	0	0	0	0	0	0	0	0	0	0.000	0.000	0.000	0.000	0.000	0.000	0.000	0.000	0.000	0.000	0.000	0.000	0.000	0.000	285	1076	682	524	524	0.000	0.000	486	196	0	0	381	143	0	0	100	1	
5	9	9	05: H-23   LM00001553	lmo1707	4224	11725	100	67	64	15	45	45	5	72	66	0	87	70	40	13	14	3	77	74	0	0	0	0	0	0	0	0	0	0	0	0	0	0	0	0	0	0	0	0	0	0	0	0	0	0	0.000	0.000	0.000	0.000	0.000	0.000	0.000	0.000	0.000	0.000	0.000	0.000	0.000	0.000	285	1076	96	76	76	0.000	0.000	22	74	0	0	19	57	0	0	100	1	
5	10	9	05: L-02   LM00001596	lmo1782	4474	11725	100	375	296	211	45	46	4	80	69	0	154	119	83	13	13	2	81	73	0	0	0	0	0	0	0	0	0	0	0	0	0	0	0	0	0	0	0	0	0	0	0	0	0	0	0.000	0.000	0.000	0.000	0.000	0.000	0.000	0.000	0.000	0.000	0.000	0.000	0.000	0.000	285	1076	471	357	357	0.000	0.000	330	141	0	0	251	106	0	0	100	1	
5	11	9	05: L-05   LM00000484	lmo1785	4724	11725	100	4733	3539	2418	45	45	4	92	87	0	4959	3760	2457	13	13	2	88	86	0	0	0	0	0	0	0	0	0	0	0	0	0	0	0	0	0	0	0	0	0	0	0	0	0	0	0.000	0.000	0.000	0.000	0.000	0.000	0.000	0.000	0.000	0.000	0.000	0.000	0.000	0.000	285	1076	9634	7241	7241	0.000	0.000	4688	4946	0	0	3494	3747	0	0	100	1	
5	12	9	05: L-08   LM00001598	lmo1788	4974	11725	100	86	87	39	46	46	5	72	64	0	54	43	23	13	14	3	72	67	0	0	0	0	0	0	0	0	0	0	0	0	0	0	0	0	0	0	0	0	0	0	0	0	0	0	0.000	0.000	0.000	0.000	0.000	0.000	0.000	0.000	0.000	0.000	0.000	0.000	0.000	0.000	285	1076	81	71	71	0.000	0.000	40	41	0	0	41	30	0	0	100	1	
5	13	9	05: L-11   LM00001600	lmo1791	5224	11725	100	1193	938	779	45	45	4	75	71	0	488	421	347	13	13	2	78	72	0	0	0	0	0	0	0	0	0	0	0	0	0	0	0	0	0	0	0	0	0	0	0	0	0	0	0.000	0.000	0.000	0.000	0.000	0.000	0.000	0.000	0.000	0.000	0.000	0.000	0.000	0.000	285	1076	1623	1301	1301	0.000	0.000	1148	475	0	0	893	408	0	0	100	1	
5	14	9	05: L-14   LM00001603	lmo1794	5474	11725	100	107	101	47	45	45	5	77	67	0	100	82	52	13	14	2	83	73	0	0	0	0	0	0	0	0	0	0	0	0	0	0	0	0	0	0	0	0	0	0	0	0	0	0	0.000	0.000	0.000	0.000	0.000	0.000	0.000	0.000	0.000	0.000	0.000	0.000	0.000	0.000	285	1076	149	125	125	0.000	0.000	62	87	0	0	56	69	0	0	100	1	
5	15	9	05: L-17   LM00000487	lmo1797	5724	11725	100	3909	3006	2081	45	45	4	92	86	0	3754	2900	1954	13	13	2	90	87	0	0	0	0	0	0	0	0	0	0	0	0	0	0	0	0	0	0	0	0	0	0	0	0	0	0	0.000	0.000	0.000	0.000	0.000	0.000	0.000	0.000	0.000	0.000	0.000	0.000	0.000	0.000	285	1076	7605	5848	5848	0.000	0.000	3864	3741	0	0	2961	2887	0	0	100	1	
5	16	9	05: L-20   LM00001607	lmo1800	5974	11725	100	48	49	5	45	45	4	39	17	0	62	48	22	13	14	2	80	78	0	0	0	0	0	0	0	0	0	0	0	0	0	0	0	0	0	0	0	0	0	0	0	0	0	0	0.000	0.000	0.000	0.000	0.000	0.000	0.000	0.000	0.000	0.000	0.000	0.000	0.000	0.000	285	1076	52	39	39	0.000	0.000	3	49	0	0	4	35	0	0	100	1	
5	17	9	05: L-23   LM00001609	lmo1803	6224	11725	100	1473	1175	807	45	45	5	90	83	0	1642	1297	867	14	14	2	86	82	0	0	0	0	0	0	0	0	0	0	0	0	0	0	0	0	0	0	0	0	0	0	0	0	0	0	0.000	0.000	0.000	0.000	0.000	0.000	0.000	0.000	0.000	0.000	0.000	0.000	0.000	0.000	285	1076	3056	2413	2413	0.000	0.000	1428	1628	0	0	1130	1283	0	0	100	1	
5	1	10	05: P-02   LM00001658	lmo1878	2224	11975	100	447	339	257	45	45	5	74	67	0	154	113	83	13	13	2	82	69	0	0	0	0	0	0	0	0	0	0	0	0	0	0	0	0	0	0	0	0	0	0	0	0	0	0	0.000	0.000	0.000	0.000	0.000	0.000	0.000	0.000	0.000	0.000	0.000	0.000	0.000	0.000	285	1076	543	394	394	0.000	0.000	402	141	0	0	294	100	0	0	100	1	
5	2	10	05: P-05   LM00001660	lmo1881	2474	11975	100	624	475	299	45	46	19	74	72	0	221	174	108	13	13	4	79	75	0	0	0	0	0	0	0	0	0	0	0	0	0	0	0	0	0	0	0	0	0	0	0	0	0	0	0.000	0.000	0.000	0.000	0.000	0.000	0.000	0.000	0.000	0.000	0.000	0.000	0.000	0.000	285	1076	787	591	591	0.000	0.000	579	208	0	0	430	161	0	0	100	1	
5	3	10	05: P-08   LM00001661	lmo1884	2724	11975	100	535	457	359	46	46	5	75	68	0	75	60	39	13	13	2	74	69	0	0	0	0	0	0	0	0	0	0	0	0	0	0	0	0	0	0	0	0	0	0	0	0	0	0	0.000	0.000	0.000	0.000	0.000	0.000	0.000	0.000	0.000	0.000	0.000	0.000	0.000	0.000	285	1076	551	458	458	0.000	0.000	489	62	0	0	411	47	0	0	100	1	
5	4	10	05: P-11   LM00001664	lmo1887	2974	11975	100	701	577	390	45	46	4	86	80	0	324	255	169	13	13	2	86	81	0	0	0	0	0	0	0	0	0	0	0	0	0	0	0	0	0	0	0	0	0	0	0	0	0	0	0.000	0.000	0.000	0.000	0.000	0.000	0.000	0.000	0.000	0.000	0.000	0.000	0.000	0.000	285	1076	967	774	774	0.000	0.000	656	311	0	0	532	242	0	0	100	1	
5	5	10	05: P-14   LM00002593	lmo1890	3224	11975	100	190	167	82	46	46	5	86	81	0	94	80	40	13	14	4	82	79	0	0	0	0	0	0	0	0	0	0	0	0	0	0	0	0	0	0	0	0	0	0	0	0	0	0	0.000	0.000	0.000	0.000	0.000	0.000	0.000	0.000	0.000	0.000	0.000	0.000	0.000	0.000	285	1076	225	188	188	0.000	0.000	144	81	0	0	121	67	0	0	100	1	
5	6	10	05: P-17   LM00002594	lmo1893	3474	11975	100	366	299	191	46	46	4	79	76	0	281	230	155	13	14	2	83	78	0	0	0	0	0	0	0	0	0	0	0	0	0	0	0	0	0	0	0	0	0	0	0	0	0	0	0.000	0.000	0.000	0.000	0.000	0.000	0.000	0.000	0.000	0.000	0.000	0.000	0.000	0.000	285	1076	588	470	470	0.000	0.000	320	268	0	0	253	217	0	0	100	1	
5	7	10	05: P-20   LM00000508	lmo1896	3724	11975	100	1762	1400	964	44	45	4	93	85	0	1232	968	636	13	13	2	88	85	0	0	0	0	0	0	0	0	0	0	0	0	0	0	0	0	0	0	0	0	0	0	0	0	0	0	0.000	0.000	0.000	0.000	0.000	0.000	0.000	0.000	0.000	0.000	0.000	0.000	0.000	0.000	285	1076	2937	2311	2311	0.000	0.000	1718	1219	0	0	1356	955	0	0	100	1	
5	8	10	05: P-23   LM00001667	lmo1899	3974	11975	100	169	151	81	46	46	5	80	75	0	151	126	79	13	14	2	79	76	0	0	0	0	0	0	0	0	0	0	0	0	0	0	0	0	0	0	0	0	0	0	0	0	0	0	0.000	0.000	0.000	0.000	0.000	0.000	0.000	0.000	0.000	0.000	0.000	0.000	0.000	0.000	285	1076	261	218	218	0.000	0.000	123	138	0	0	105	113	0	0	100	1	
5	9	10	06: D-02   LM00002610	lmo1970	4224	11975	100	54	57	14	44	45	5	70	52	0	77	61	42	14	14	3	66	61	0	0	0	0	0	0	0	0	0	0	0	0	0	0	0	0	0	0	0	0	0	0	0	0	0	0	0.000	0.000	0.000	0.000	0.000	0.000	0.000	0.000	0.000	0.000	0.000	0.000	0.000	0.000	285	1076	73	60	60	0.000	0.000	10	63	0	0	13	47	0	0	100	1	
5	10	10	06: D-05   LM00002613	lmo1973	4474	11975	100	82	79	28	45	45	4	79	72	0	117	96	60	14	14	2	78	75	0	0	0	0	0	0	0	0	0	0	0	0	0	0	0	0	0	0	0	0	0	0	0	0	0	0	0.000	0.000	0.000	0.000	0.000	0.000	0.000	0.000	0.000	0.000	0.000	0.000	0.000	0.000	285	1076	140	116	116	0.000	0.000	37	103	0	0	34	82	0	0	100	1	
5	11	10	06: D-08   LM00000529	lmo1976	4724	11975	100	306	264	206	45	46	4	70	63	0	94	78	60	13	14	3	67	63	0	0	0	0	0	0	0	0	0	0	0	0	0	0	0	0	0	0	0	0	0	0	0	0	0	0	0.000	0.000	0.000	0.000	0.000	0.000	0.000	0.000	0.000	0.000	0.000	0.000	0.000	0.000	285	1076	342	284	284	0.000	0.000	261	81	0	0	219	65	0	0	100	1	
5	12	10	06: D-11   LM00001707	lmo1979	4974	11975	100	101	89	40	45	45	4	70	62	0	78	56	38	13	13	2	74	66	0	0	0	0	0	0	0	0	0	0	0	0	0	0	0	0	0	0	0	0	0	0	0	0	0	0	0.000	0.000	0.000	0.000	0.000	0.000	0.000	0.000	0.000	0.000	0.000	0.000	0.000	0.000	285	1076	121	87	87	0.000	0.000	56	65	0	0	44	43	0	0	100	1	
5	13	10	06: D-14   LM00001708	lmo1982	5224	11975	100	68	76	32	45	46	5	63	56	0	56	47	32	14	14	2	61	58	0	0	0	0	0	0	0	0	0	0	0	0	0	0	0	0	0	0	0	0	0	0	0	0	0	0	0.000	0.000	0.000	0.000	0.000	0.000	0.000	0.000	0.000	0.000	0.000	0.000	0.000	0.000	285	1076	65	64	64	0.000	0.000	23	42	0	0	31	33	0	0	100	1	
5	14	10	06: D-17   LM00001710	lmo1985	5474	11975	100	215	189	133	45	45	4	68	64	0	167	125	98	13	14	2	78	67	0	0	0	0	0	0	0	0	0	0	0	0	0	0	0	0	0	0	0	0	0	0	0	0	0	0	0.000	0.000	0.000	0.000	0.000	0.000	0.000	0.000	0.000	0.000	0.000	0.000	0.000	0.000	285	1076	324	256	256	0.000	0.000	170	154	0	0	144	112	0	0	100	1
[truncated: 2,741,907 more chars]
