# Supplementary material for: Different Transcriptional Responses from Slow and Fast Growth Rate Strains of Listeria monocytogenes Adapted to Low Temperature
Source: Front Microbiol. 2016 Mar 1;7:229. doi: 10.3389/fmicb.2016.00229 (PMC4772535; doi:10.3389/fmicb.2016.00229)
Supplement: Data Sheet S1 — Microarry gpr data. [file Data_Sheet_1.ZIP › microarray data/16.gpr]

ATF	1.0
21	82
"Type=GenePix Results 2"
"DateTime=2014/03/14 16:05:37"
"Settings=Easy Quant"
"GalFile=C:\Users\Patricia Gallardo\Desktop\LM3001_Listeria monocytogenes_v1.GAL"
"Scanner=Model:  Serial No.: "
"Comment=<F1>cy5<F2>cy3<F1 Offset>0,0<F2 Offset>0,-1<Comment>"
"PixelSize=5"
"Wavelengths=1 nm	2 nm"
"ImageFiles=C:\Users\Patricia Gallardo\Desktop\Microarreglos\imagenes con flip corregido\19723728_3B-3D2_1.tif	C:\Users\Patricia Gallardo\Desktop\Microarreglos\imagenes con flip corregido\19723728_3B-3D2_2.tif"
"PMTGain=0	0"
"NormalizationMethod=LOWESS"
"NormalizationFactors=0.000	0.000"
"JpegImage="
"RatioFormulations=W2/W1(2/1)"
"Barcode=Unknown	Unknown"
"ImageOrigin=0	0"
"JpegOrigin=0	0"
"Creator=ScanArray Express, Microarray Analysis System 4.0.0.4"
"Temperature=0.0"
"LaserPower=0	0	0	0"
"LaserOnTime=0	0	0	0"
"Block"	"Column"	"Row"	"Name"	"ID"	"X"	"Y"	"Dia."	"F1 Median"	"F1 Mean"	"F1 SD"	"B1 Median"	"B1 Mean"	"B1 SD"	"% > B1+1SD"	"% > B1+2SD"	"F1 % Sat."	"F2 Median"	"F2 Mean"	"F2 SD"	"B2 Median"	"B2 Mean"	"B2 SD"	"% > B2+1SD"	"% > B2+2SD"	"F2 % Sat."	"F3 Median"	"F3 Mean"	"F3 SD"	"B3 Median"	"B3 Mean"	"B3 SD"	"% > B3+1SD"	"% > B3+2SD"	"F3 % Sat."	"F4 Median"	"F4 Mean"	"F4 SD"	"B4 Median"	"B4 Mean"	"B4 SD"	"% > B4+1SD"	"% > B4+2SD"	"F4 % Sat."	"Ratio of Medians (2/1)"	"Ratio of Means (2/1)"	"Median of Ratios (2/1)"	"Mean of Ratios (2/1)"	"Ratios SD (2/1)"	"Rgn Ratio (2/1)"	"Rgn R� (2/1)"	"Ratio of Medians (Ratio/2)"	"Ratio of Means (Ratio/2)"	"Median of Ratios (Ratio/2)"	"Mean of Ratios (Ratio/2)"	"Ratios SD (Ratio/2)"	"Rgn Ratio (Ratio/2)"	"Rgn R� (Ratio/2)"	"Ratio of Medians (Ratio/3)"	"Ratio of Means (Ratio/3)"	"Median of Ratios (Ratio/3)"	"Mean of Ratios (Ratio/3)"	"Ratios SD (Ratio/3)"	"Rgn Ratio (Ratio/3)"	"Rgn R� (Ratio/3)"	"F Pixels"	"B Pixels"	"Sum of Medians"	"Sum of Means"	"Log Ratio (2/1)"	"Log Ratio (Ratio/2)"	"Log Ratio (Ratio/3)"	"F1 Median - B1"	"F2 Median - B2"	"F3 Median - B3"	"F4 Median - B4"	"F1 Mean - B1"	"F2 Mean - B2"	"F3 Mean - B3"	"F4 Mean - B4"	"Flags"	"Normalize"
1	1	1	10: D-01   Dye Marker	Dye Marker	2091	5327	100	75	206	213	48	49	5	86	78	0	18786	29463	25289	20	21	6	100	100	16	0	0	0	0	0	0	0	0	0	0	0	0	0	0	0	0	0	0	0	0	0	0	0	0	0	0.000	0.000	0.000	0.000	0.000	0.000	0.000	0.000	0.000	0.000	0.000	0.000	0.000	0.000	283	1076	18793	29601	29601	0.000	0.000	27	18766	0	0	158	29443	0	0	100	1	
1	2	1	01: D-01   LM00002111	lmo0069	2341	5327	100	54	54	7	46	47	5	64	34	0	81	69	25	18	19	5	92	86	0	0	0	0	0	0	0	0	0	0	0	0	0	0	0	0	0	0	0	0	0	0	0	0	0	0	0.000	0.000	0.000	0.000	0.000	0.000	0.000	0.000	0.000	0.000	0.000	0.000	0.000	0.000	283	1076	71	59	59	0.000	0.000	8	63	0	0	8	51	0	0	100	1	
1	3	1	01: D-04   LM00002114	lmo0072	2591	5327	100	51	51	4	47	49	10	7	0	0	78	66	24	18	21	30	76	49	0	0	0	0	0	0	0	0	0	0	0	0	0	0	0	0	0	0	0	0	0	0	0	0	0	0	0.000	0.000	0.000	0.000	0.000	0.000	0.000	0.000	0.000	0.000	0.000	0.000	0.000	0.000	283	1076	64	52	52	0.000	0.000	4	60	0	0	4	48	0	0	100	1	
1	4	1	01: D-07   LM00000829	lmo0075	2841	5327	100	102	97	25	47	47	6	96	88	0	110	98	35	17	19	14	89	86	0	0	0	0	0	0	0	0	0	0	0	0	0	0	0	0	0	0	0	0	0	0	0	0	0	0	0.000	0.000	0.000	0.000	0.000	0.000	0.000	0.000	0.000	0.000	0.000	0.000	0.000	0.000	283	1076	148	131	131	0.000	0.000	55	93	0	0	50	81	0	0	100	1	
1	5	1	01: D-10   LM00000831	lmo0078	3091	5327	100	84	82	17	47	47	4	93	90	0	101	92	30	17	17	4	98	93	0	0	0	0	0	0	0	0	0	0	0	0	0	0	0	0	0	0	0	0	0	0	0	0	0	0	0.000	0.000	0.000	0.000	0.000	0.000	0.000	0.000	0.000	0.000	0.000	0.000	0.000	0.000	283	1076	121	110	110	0.000	0.000	37	84	0	0	35	75	0	0	100	1	
1	6	1	01: D-13   LM00002119	lmo0081	3341	5327	100	47	47	5	48	48	5	9	0	0	21	23	6	17	19	9	33	5	0	0	0	0	0	0	0	0	0	0	0	0	0	0	0	0	0	0	0	0	0	0	0	0	0	0	0.000	0.000	0.000	0.000	0.000	0.000	0.000	0.000	0.000	0.000	0.000	0.000	0.000	0.000	283	1076	3	5	5	0.000	0.000	-1	4	0	0	-1	6	0	0	100	1	
1	7	1	01: D-16   LM00002122	lmo0084	3591	5327	100	66	68	13	47	47	5	88	79	0	108	92	35	17	19	11	87	84	0	0	0	0	0	0	0	0	0	0	0	0	0	0	0	0	0	0	0	0	0	0	0	0	0	0	0.000	0.000	0.000	0.000	0.000	0.000	0.000	0.000	0.000	0.000	0.000	0.000	0.000	0.000	283	1076	110	96	96	0.000	0.000	19	91	0	0	21	75	0	0	100	1	
1	8	1	01: D-19   LM00002125	lmo0087	3841	5327	100	50	50	5	47	47	5	35	5	0	65	58	18	17	18	3	95	91	0	0	0	0	0	0	0	0	0	0	0	0	0	0	0	0	0	0	0	0	0	0	0	0	0	0	0.000	0.000	0.000	0.000	0.000	0.000	0.000	0.000	0.000	0.000	0.000	0.000	0.000	0.000	283	1076	51	44	44	0.000	0.000	3	48	0	0	3	41	0	0	100	1	
1	9	1	01: D-22   LM00000833	lmo0090	4091	5327	100	53	54	6	46	47	5	75	40	0	77	69	22	17	17	3	96	92	0	0	0	0	0	0	0	0	0	0	0	0	0	0	0	0	0	0	0	0	0	0	0	0	0	0	0.000	0.000	0.000	0.000	0.000	0.000	0.000	0.000	0.000	0.000	0.000	0.000	0.000	0.000	283	1076	67	60	60	0.000	0.000	7	60	0	0	8	52	0	0	100	1	
1	10	1	01: H-01   LM00000858	lmo0165	4341	5327	100	60	61	11	46	47	6	80	58	0	124	107	51	16	17	4	92	87	0	0	0	0	0	0	0	0	0	0	0	0	0	0	0	0	0	0	0	0	0	0	0	0	0	0	0.000	0.000	0.000	0.000	0.000	0.000	0.000	0.000	0.000	0.000	0.000	0.000	0.000	0.000	283	1076	122	106	106	0.000	0.000	14	108	0	0	15	91	0	0	100	1	
1	11	1	01: H-04   LM00000860	lmo0168	4591	5327	100	52	53	6	46	47	5	52	22	0	67	57	21	17	17	3	95	88	0	0	0	0	0	0	0	0	0	0	0	0	0	0	0	0	0	0	0	0	0	0	0	0	0	0	0.000	0.000	0.000	0.000	0.000	0.000	0.000	0.000	0.000	0.000	0.000	0.000	0.000	0.000	283	1076	56	47	47	0.000	0.000	6	50	0	0	7	40	0	0	100	1	
1	12	1	01: H-07   LM00002159	lmo0171	4841	5327	100	56	57	7	47	47	5	72	46	0	76	66	23	17	17	3	94	89	0	0	0	0	0	0	0	0	0	0	0	0	0	0	0	0	0	0	0	0	0	0	0	0	0	0	0.000	0.000	0.000	0.000	0.000	0.000	0.000	0.000	0.000	0.000	0.000	0.000	0.000	0.000	283	1076	68	59	59	0.000	0.000	9	59	0	0	10	49	0	0	100	1	
1	13	1	01: H-10   LM00002839	lmo0174	5091	5327	100	55	55	6	46	47	5	76	47	0	97	78	34	16	17	3	91	86	0	0	0	0	0	0	0	0	0	0	0	0	0	0	0	0	0	0	0	0	0	0	0	0	0	0	0.000	0.000	0.000	0.000	0.000	0.000	0.000	0.000	0.000	0.000	0.000	0.000	0.000	0.000	283	1076	90	71	71	0.000	0.000	9	81	0	0	9	62	0	0	100	1	
1	14	1	01: H-13   LM00000055	lmo0177	5341	5327	100	114	111	42	47	47	5	88	84	0	100	82	37	16	17	4	92	86	0	0	0	0	0	0	0	0	0	0	0	0	0	0	0	0	0	0	0	0	0	0	0	0	0	0	0.000	0.000	0.000	0.000	0.000	0.000	0.000	0.000	0.000	0.000	0.000	0.000	0.000	0.000	283	1076	151	130	130	0.000	0.000	67	84	0	0	64	66	0	0	100	1	
1	15	1	01: H-16   LM00000058	lmo0180	5591	5327	100	53	53	6	47	47	5	61	25	0	85	71	28	16	17	5	88	82	0	0	0	0	0	0	0	0	0	0	0	0	0	0	0	0	0	0	0	0	0	0	0	0	0	0	0.000	0.000	0.000	0.000	0.000	0.000	0.000	0.000	0.000	0.000	0.000	0.000	0.000	0.000	283	1076	75	61	61	0.000	0.000	6	69	0	0	6	55	0	0	100	1	
1	16	1	01: H-19   LM00000863	lmo0183	5841	5327	100	47	47	4	47	47	5	17	1	0	19	21	5	16	17	5	35	17	0	0	0	0	0	0	0	0	0	0	0	0	0	0	0	0	0	0	0	0	0	0	0	0	0	0	0.000	0.000	0.000	0.000	0.000	0.000	0.000	0.000	0.000	0.000	0.000	0.000	0.000	0.000	283	1076	3	5	5	0.000	0.000	0	3	0	0	0	5	0	0	100	1	
1	17	1	01: H-22   LM00000062	lmo0186	6091	5327	100	84	83	26	47	47	5	82	76	0	92	76	35	16	16	4	94	86	0	0	0	0	0	0	0	0	0	0	0	0	0	0	0	0	0	0	0	0	0	0	0	0	0	0	0.000	0.000	0.000	0.000	0.000	0.000	0.000	0.000	0.000	0.000	0.000	0.000	0.000	0.000	283	1076	113	96	96	0.000	0.000	37	76	0	0	36	60	0	0	100	1	
1	1	2	01: L-01   LM00000084	lmo0261	2091	5577	100	62	64	13	48	48	8	76	46	0	90	84	57	19	22	26	80	73	0	0	0	0	0	0	0	0	0	0	0	0	0	0	0	0	0	0	0	0	0	0	0	0	0	0	0.000	0.000	0.000	0.000	0.000	0.000	0.000	0.000	0.000	0.000	0.000	0.000	0.000	0.000	283	1076	85	81	81	0.000	0.000	14	71	0	0	16	65	0	0	100	1	
1	2	2	01: L-04   LM00002184	lmo0264	2341	5577	100	50	51	5	47	48	7	23	2	0	86	70	30	18	20	17	76	69	0	0	0	0	0	0	0	0	0	0	0	0	0	0	0	0	0	0	0	0	0	0	0	0	0	0	0.000	0.000	0.000	0.000	0.000	0.000	0.000	0.000	0.000	0.000	0.000	0.000	0.000	0.000	283	1076	71	56	56	0.000	0.000	3	68	0	0	4	52	0	0	100	1	
1	3	2	01: L-07   LM00000895	lmo0267	2591	5577	100	122	110	44	48	49	12	74	70	0	151	125	64	18	23	42	74	68	0	0	0	0	0	0	0	0	0	0	0	0	0	0	0	0	0	0	0	0	0	0	0	0	0	0	0.000	0.000	0.000	0.000	0.000	0.000	0.000	0.000	0.000	0.000	0.000	0.000	0.000	0.000	283	1076	207	169	169	0.000	0.000	74	133	0	0	62	107	0	0	100	1	
1	4	2	01: L-10   LM00000897	lmo0270	2841	5577	100	50	50	5	47	47	5	17	5	0	71	60	22	17	18	4	87	82	0	0	0	0	0	0	0	0	0	0	0	0	0	0	0	0	0	0	0	0	0	0	0	0	0	0	0.000	0.000	0.000	0.000	0.000	0.000	0.000	0.000	0.000	0.000	0.000	0.000	0.000	0.000	283	1076	57	46	46	0.000	0.000	3	54	0	0	3	43	0	0	100	1	
1	5	2	01: L-13   LM00000899	lmo0273	3091	5577	100	90	85	21	47	47	5	92	82	0	96	83	31	17	17	3	96	93	0	0	0	0	0	0	0	0	0	0	0	0	0	0	0	0	0	0	0	0	0	0	0	0	0	0	0.000	0.000	0.000	0.000	0.000	0.000	0.000	0.000	0.000	0.000	0.000	0.000	0.000	0.000	283	1076	122	104	104	0.000	0.000	43	79	0	0	38	66	0	0	100	1	
1	6	2	01: L-16   LM00000901	lmo0276	3341	5577	100	126	123	43	47	48	5	93	87	0	150	135	58	17	18	9	90	86	0	0	0	0	0	0	0	0	0	0	0	0	0	0	0	0	0	0	0	0	0	0	0	0	0	0	0.000	0.000	0.000	0.000	0.000	0.000	0.000	0.000	0.000	0.000	0.000	0.000	0.000	0.000	283	1076	212	194	194	0.000	0.000	79	133	0	0	76	118	0	0	100	1	
1	7	2	01: L-19   LM00000089	lmo0279	3591	5577	100	107	103	38	47	48	5	87	81	0	165	137	74	17	18	6	83	80	0	0	0	0	0	0	0	0	0	0	0	0	0	0	0	0	0	0	0	0	0	0	0	0	0	0	0.000	0.000	0.000	0.000	0.000	0.000	0.000	0.000	0.000	0.000	0.000	0.000	0.000	0.000	283	1076	208	176	176	0.000	0.000	60	148	0	0	56	120	0	0	100	1	
1	8	2	01: L-22   LM00000090	lmo0282	3841	5577	100	47	46	4	46	47	5	10	0	0	19	20	5	17	18	4	37	18	0	0	0	0	0	0	0	0	0	0	0	0	0	0	0	0	0	0	0	0	0	0	0	0	0	0	0.000	0.000	0.000	0.000	0.000	0.000	0.000	0.000	0.000	0.000	0.000	0.000	0.000	0.000	283	1076	3	3	3	0.000	0.000	1	2	0	0	0	3	0	0	100	1	
1	9	2	01: P-01   LM00000925	lmo0357	4091	5577	100	50	50	5	45	46	5	53	14	0	72	56	28	16	17	2	79	75	0	0	0	0	0	0	0	0	0	0	0	0	0	0	0	0	0	0	0	0	0	0	0	0	0	0	0.000	0.000	0.000	0.000	0.000	0.000	0.000	0.000	0.000	0.000	0.000	0.000	0.000	0.000	283	1076	61	45	45	0.000	0.000	5	56	0	0	5	40	0	0	100	1	
1	10	2	01: P-04   LM00000130	lmo0360	4341	5577	100	55	56	9	46	46	5	72	43	0	76	59	30	16	17	4	79	72	0	0	0	0	0	0	0	0	0	0	0	0	0	0	0	0	0	0	0	0	0	0	0	0	0	0	0.000	0.000	0.000	0.000	0.000	0.000	0.000	0.000	0.000	0.000	0.000	0.000	0.000	0.000	283	1076	69	53	53	0.000	0.000	9	60	0	0	10	43	0	0	100	1	
1	11	2	01: P-07   LM00000927	lmo0363	4591	5577	100	51	51	6	46	47	5	56	21	0	71	58	25	16	17	9	76	72	0	0	0	0	0	0	0	0	0	0	0	0	0	0	0	0	0	0	0	0	0	0	0	0	0	0	0.000	0.000	0.000	0.000	0.000	0.000	0.000	0.000	0.000	0.000	0.000	0.000	0.000	0.000	283	1076	60	47	47	0.000	0.000	5	55	0	0	5	42	0	0	100	1	
1	12	2	01: P-10   LM00000133	lmo0366	4841	5577	100	53	54	7	47	47	5	54	26	0	92	73	36	17	18	8	76	73	0	0	0	0	0	0	0	0	0	0	0	0	0	0	0	0	0	0	0	0	0	0	0	0	0	0	0.000	0.000	0.000	0.000	0.000	0.000	0.000	0.000	0.000	0.000	0.000	0.000	0.000	0.000	283	1076	81	63	63	0.000	0.000	6	75	0	0	7	56	0	0	100	1	
1	13	2	01: P-13   LM00000135	lmo0369	5091	5577	100	178	152	70	47	47	5	88	80	0	167	136	77	16	17	7	83	78	0	0	0	0	0	0	0	0	0	0	0	0	0	0	0	0	0	0	0	0	0	0	0	0	0	0	0.000	0.000	0.000	0.000	0.000	0.000	0.000	0.000	0.000	0.000	0.000	0.000	0.000	0.000	283	1076	282	225	225	0.000	0.000	131	151	0	0	105	120	0	0	100	1	
1	14	2	01: P-16   LM00000137	lmo0372	5341	5577	100	54	54	6	47	47	5	59	30	0	86	70	35	16	17	4	83	79	0	0	0	0	0	0	0	0	0	0	0	0	0	0	0	0	0	0	0	0	0	0	0	0	0	0	0.000	0.000	0.000	0.000	0.000	0.000	0.000	0.000	0.000	0.000	0.000	0.000	0.000	0.000	283	1076	77	61	61	0.000	0.000	7	70	0	0	7	54	0	0	100	1	
1	15	2	01: P-19   LM00000138	lmo0375	5591	5577	100	57	58	10	47	47	5	66	52	0	94	74	43	16	17	4	78	72	0	0	0	0	0	0	0	0	0	0	0	0	0	0	0	0	0	0	0	0	0	0	0	0	0	0	0.000	0.000	0.000	0.000	0.000	0.000	0.000	0.000	0.000	0.000	0.000	0.000	0.000	0.000	283	1076	88	69	69	0.000	0.000	10	78	0	0	11	58	0	0	100	1	
1	16	2	01: P-22   LM00002200	lmo0378	5841	5577	100	51	51	4	47	47	5	45	11	0	80	61	30	16	16	2	81	78	0	0	0	0	0	0	0	0	0	0	0	0	0	0	0	0	0	0	0	0	0	0	0	0	0	0	0.000	0.000	0.000	0.000	0.000	0.000	0.000	0.000	0.000	0.000	0.000	0.000	0.000	0.000	283	1076	68	49	49	0.000	0.000	4	64	0	0	4	45	0	0	100	1	
1	17	2	02: D-01   LM00000157	lmo0449	6091	5577	100	64	65	12	46	46	5	86	76	0	75	65	22	16	16	3	95	92	0	0	0	0	0	0	0	0	0	0	0	0	0	0	0	0	0	0	0	0	0	0	0	0	0	0	0.000	0.000	0.000	0.000	0.000	0.000	0.000	0.000	0.000	0.000	0.000	0.000	0.000	0.000	283	1076	77	68	68	0.000	0.000	18	59	0	0	19	49	0	0	100	1	
1	1	3	02: D-04   LM00000959	lmo0452	2091	5827	100	81	78	17	46	47	5	92	85	0	95	85	32	19	20	8	88	85	0	0	0	0	0	0	0	0	0	0	0	0	0	0	0	0	0	0	0	0	0	0	0	0	0	0	0.000	0.000	0.000	0.000	0.000	0.000	0.000	0.000	0.000	0.000	0.000	0.000	0.000	0.000	283	1076	111	98	98	0.000	0.000	35	76	0	0	32	66	0	0	100	1	
1	2	3	02: D-07   LM00000961	lmo0455	2341	5827	100	52	53	6	47	48	6	44	16	0	71	62	21	17	19	11	87	80	0	0	0	0	0	0	0	0	0	0	0	0	0	0	0	0	0	0	0	0	0	0	0	0	0	0	0.000	0.000	0.000	0.000	0.000	0.000	0.000	0.000	0.000	0.000	0.000	0.000	0.000	0.000	283	1076	59	51	51	0.000	0.000	5	54	0	0	6	45	0	0	100	1	
1	3	3	02: D-10   LM00000160	lmo0458	2591	5827	100	53	54	8	46	47	6	54	26	0	79	71	26	17	19	10	87	84	0	0	0	0	0	0	0	0	0	0	0	0	0	0	0	0	0	0	0	0	0	0	0	0	0	0	0.000	0.000	0.000	0.000	0.000	0.000	0.000	0.000	0.000	0.000	0.000	0.000	0.000	0.000	283	1076	69	62	62	0.000	0.000	7	62	0	0	8	54	0	0	100	1	
1	4	3	02: D-13   LM00002231	lmo0461	2841	5827	100	54	54	6	46	46	5	74	38	0	82	72	25	17	18	5	94	89	0	0	0	0	0	0	0	0	0	0	0	0	0	0	0	0	0	0	0	0	0	0	0	0	0	0	0.000	0.000	0.000	0.000	0.000	0.000	0.000	0.000	0.000	0.000	0.000	0.000	0.000	0.000	283	1076	73	63	63	0.000	0.000	8	65	0	0	8	55	0	0	100	1	
1	5	3	02: D-16   LM00002234	lmo0464	3091	5827	100	78	82	33	46	46	5	83	81	0	76	67	53	17	18	5	80	76	0	0	0	0	0	0	0	0	0	0	0	0	0	0	0	0	0	0	0	0	0	0	0	0	0	0	0.000	0.000	0.000	0.000	0.000	0.000	0.000	0.000	0.000	0.000	0.000	0.000	0.000	0.000	283	1076	91	86	86	0.000	0.000	32	59	0	0	36	50	0	0	100	1	
1	6	3	02: D-19   LM00002237	lmo0467	3341	5827	100	51	52	5	47	47	5	47	16	0	73	64	22	16	17	4	92	88	0	0	0	0	0	0	0	0	0	0	0	0	0	0	0	0	0	0	0	0	0	0	0	0	0	0	0.000	0.000	0.000	0.000	0.000	0.000	0.000	0.000	0.000	0.000	0.000	0.000	0.000	0.000	283	1076	61	53	53	0.000	0.000	4	57	0	0	5	48	0	0	100	1	
1	7	3	02: D-22   LM00002240	lmo0470	3591	5827	100	54	54	6	47	48	6	55	23	0	78	72	16	17	18	6	96	95	0	0	0	0	0	0	0	0	0	0	0	0	0	0	0	0	0	0	0	0	0	0	0	0	0	0	0.000	0.000	0.000	0.000	0.000	0.000	0.000	0.000	0.000	0.000	0.000	0.000	0.000	0.000	283	1076	68	62	62	0.000	0.000	7	61	0	0	7	55	0	0	100	1	
1	8	3	02: H-01   LM00000992	lmo0545	3841	5827	100	50	50	5	46	46	5	32	9	0	75	64	23	16	17	4	95	90	0	0	0	0	0	0	0	0	0	0	0	0	0	0	0	0	0	0	0	0	0	0	0	0	0	0	0.000	0.000	0.000	0.000	0.000	0.000	0.000	0.000	0.000	0.000	0.000	0.000	0.000	0.000	283	1076	63	52	52	0.000	0.000	4	59	0	0	4	48	0	0	100	1	
1	9	3	02: H-04   LM00002255	lmo0548	4091	5827	100	72	70	17	45	46	5	88	78	0	72	61	25	16	17	4	86	80	0	0	0	0	0	0	0	0	0	0	0	0	0	0	0	0	0	0	0	0	0	0	0	0	0	0	0.000	0.000	0.000	0.000	0.000	0.000	0.000	0.000	0.000	0.000	0.000	0.000	0.000	0.000	283	1076	83	70	70	0.000	0.000	27	56	0	0	25	45	0	0	100	1	
1	10	3	02: H-07   LM00000995	lmo0551	4341	5827	100	53	53	7	46	47	7	47	13	0	73	63	22	16	18	17	82	75	0	0	0	0	0	0	0	0	0	0	0	0	0	0	0	0	0	0	0	0	0	0	0	0	0	0	0.000	0.000	0.000	0.000	0.000	0.000	0.000	0.000	0.000	0.000	0.000	0.000	0.000	0.000	283	1076	64	54	54	0.000	0.000	7	57	0	0	7	47	0	0	100	1	
1	11	3	02: H-10   LM00000998	lmo0554	4591	5827	100	454	392	193	45	46	5	98	94	0	182	158	78	16	16	3	90	87	0	0	0	0	0	0	0	0	0	0	0	0	0	0	0	0	0	0	0	0	0	0	0	0	0	0	0.000	0.000	0.000	0.000	0.000	0.000	0.000	0.000	0.000	0.000	0.000	0.000	0.000	0.000	283	1076	575	489	489	0.000	0.000	409	166	0	0	347	142	0	0	100	1	
1	12	3	02: H-13   LM00002258	lmo0557	4841	5827	100	69	69	17	46	47	5	84	76	0	67	57	22	16	16	3	89	83	0	0	0	0	0	0	0	0	0	0	0	0	0	0	0	0	0	0	0	0	0	0	0	0	0	0	0.000	0.000	0.000	0.000	0.000	0.000	0.000	0.000	0.000	0.000	0.000	0.000	0.000	0.000	283	1076	74	64	64	0.000	0.000	23	51	0	0	23	41	0	0	100	1	
1	13	3	02: H-16   LM00000192	lmo0560	5091	5827	100	230	200	90	47	47	4	93	90	0	110	91	46	17	17	4	83	81	0	0	0	0	0	0	0	0	0	0	0	0	0	0	0	0	0	0	0	0	0	0	0	0	0	0	0.000	0.000	0.000	0.000	0.000	0.000	0.000	0.000	0.000	0.000	0.000	0.000	0.000	0.000	283	1076	276	227	227	0.000	0.000	183	93	0	0	153	74	0	0	100	1	
1	14	3	02: H-19   LM00001000	lmo0563	5341	5827	100	59	60	11	46	46	5	81	60	0	72	63	22	16	17	3	95	89	0	0	0	0	0	0	0	0	0	0	0	0	0	0	0	0	0	0	0	0	0	0	0	0	0	0	0.000	0.000	0.000	0.000	0.000	0.000	0.000	0.000	0.000	0.000	0.000	0.000	0.000	0.000	283	1076	69	61	61	0.000	0.000	13	56	0	0	14	47	0	0	100	1	
1	15	3	02: H-22   LM00002264	lmo0566	5591	5827	100	60	60	10	46	47	5	86	70	0	72	62	22	16	16	3	93	89	0	0	0	0	0	0	0	0	0	0	0	0	0	0	0	0	0	0	0	0	0	0	0	0	0	0	0.000	0.000	0.000	0.000	0.000	0.000	0.000	0.000	0.000	0.000	0.000	0.000	0.000	0.000	283	1076	70	60	60	0.000	0.000	14	56	0	0	14	46	0	0	100	1	
1	16	3	02: L-01   LM00000210	lmo0641	5841	5827	100	123	120	39	46	47	6	96	92	0	140	121	51	16	16	4	91	87	0	0	0	0	0	0	0	0	0	0	0	0	0	0	0	0	0	0	0	0	0	0	0	0	0	0	0.000	0.000	0.000	0.000	0.000	0.000	0.000	0.000	0.000	0.000	0.000	0.000	0.000	0.000	283	1076	201	179	179	0.000	0.000	77	124	0	0	74	105	0	0	100	1	
1	17	3	02: L-04   LM00001033	lmo0644	6091	5827	100	200	177	74	46	46	4	90	89	0	142	118	60	15	15	3	91	86	0	0	0	0	0	0	0	0	0	0	0	0	0	0	0	0	0	0	0	0	0	0	0	0	0	0	0.000	0.000	0.000	0.000	0.000	0.000	0.000	0.000	0.000	0.000	0.000	0.000	0.000	0.000	283	1076	281	234	234	0.000	0.000	154	127	0	0	131	103	0	0	100	1	
1	1	4	02: L-07   LM00000211	lmo0647	2091	6077	100	560	454	245	47	47	5	98	95	0	277	225	121	19	20	7	91	86	0	0	0	0	0	0	0	0	0	0	0	0	0	0	0	0	0	0	0	0	0	0	0	0	0	0	0.000	0.000	0.000	0.000	0.000	0.000	0.000	0.000	0.000	0.000	0.000	0.000	0.000	0.000	283	1076	771	613	613	0.000	0.000	513	258	0	0	407	206	0	0	100	1	
1	2	4	02: L-10   LM00001038	lmo0650	2341	6077	100	300	257	132	46	47	6	93	87	0	168	137	73	18	19	9	81	79	0	0	0	0	0	0	0	0	0	0	0	0	0	0	0	0	0	0	0	0	0	0	0	0	0	0	0.000	0.000	0.000	0.000	0.000	0.000	0.000	0.000	0.000	0.000	0.000	0.000	0.000	0.000	283	1076	404	330	330	0.000	0.000	254	150	0	0	211	119	0	0	100	1	
1	3	4	02: L-13   LM00001039	lmo0653	2591	6077	100	460	385	183	47	47	7	96	92	0	203	167	84	17	19	11	87	82	0	0	0	0	0	0	0	0	0	0	0	0	0	0	0	0	0	0	0	0	0	0	0	0	0	0	0.000	0.000	0.000	0.000	0.000	0.000	0.000	0.000	0.000	0.000	0.000	0.000	0.000	0.000	283	1076	599	488	488	0.000	0.000	413	186	0	0	338	150	0	0	100	1	
1	4	4	02: L-16   LM00000212	lmo0656	2841	6077	100	103	99	27	47	47	5	93	88	0	79	68	26	17	17	4	88	84	0	0	0	0	0	0	0	0	0	0	0	0	0	0	0	0	0	0	0	0	0	0	0	0	0	0	0.000	0.000	0.000	0.000	0.000	0.000	0.000	0.000	0.000	0.000	0.000	0.000	0.000	0.000	283	1076	118	103	103	0.000	0.000	56	62	0	0	52	51	0	0	100	1	
1	5	4	02: L-19   LM00001041	lmo0659	3091	6077	100	49	50	5	46	47	8	18	3	0	68	60	18	17	18	14	87	81	0	0	0	0	0	0	0	0	0	0	0	0	0	0	0	0	0	0	0	0	0	0	0	0	0	0	0.000	0.000	0.000	0.000	0.000	0.000	0.000	0.000	0.000	0.000	0.000	0.000	0.000	0.000	283	1076	54	47	47	0.000	0.000	3	51	0	0	4	43	0	0	100	1	
1	6	4	02: L-22   LM00000214	lmo0662	3341	6077	100	415	356	156	47	47	5	99	95	0	255	210	104	16	17	4	93	89	0	0	0	0	0	0	0	0	0	0	0	0	0	0	0	0	0	0	0	0	0	0	0	0	0	0	0.000	0.000	0.000	0.000	0.000	0.000	0.000	0.000	0.000	0.000	0.000	0.000	0.000	0.000	283	1076	607	503	503	0.000	0.000	368	239	0	0	309	194	0	0	100	1	
1	7	4	02: P-01   LM00002306	lmo0737	3591	6077	100	54	55	6	46	47	6	73	26	0	79	72	23	16	17	6	93	90	0	0	0	0	0	0	0	0	0	0	0	0	0	0	0	0	0	0	0	0	0	0	0	0	0	0	0.000	0.000	0.000	0.000	0.000	0.000	0.000	0.000	0.000	0.000	0.000	0.000	0.000	0.000	283	1076	71	65	65	0.000	0.000	8	63	0	0	9	56	0	0	100	1	
1	8	4	02: P-04   LM00000243	lmo0740	3841	6077	100	64	64	12	46	46	5	84	65	0	80	67	28	16	17	3	90	88	0	0	0	0	0	0	0	0	0	0	0	0	0	0	0	0	0	0	0	0	0	0	0	0	0	0	0.000	0.000	0.000	0.000	0.000	0.000	0.000	0.000	0.000	0.000	0.000	0.000	0.000	0.000	283	1076	82	69	69	0.000	0.000	18	64	0	0	18	51	0	0	100	1	
1	9	4	02: P-07   LM00000245	lmo0743	4091	6077	100	49	49	5	45	46	5	43	14	0	60	52	17	17	17	4	89	87	0	0	0	0	0	0	0	0	0	0	0	0	0	0	0	0	0	0	0	0	0	0	0	0	0	0	0.000	0.000	0.000	0.000	0.000	0.000	0.000	0.000	0.000	0.000	0.000	0.000	0.000	0.000	283	1076	47	39	39	0.000	0.000	4	43	0	0	4	35	0	0	100	1	
1	10	4	02: P-10   LM00002310	lmo0746	4341	6077	100	50	50	5	46	46	5	41	10	0	71	60	22	17	19	27	77	51	0	0	0	0	0	0	0	0	0	0	0	0	0	0	0	0	0	0	0	0	0	0	0	0	0	0	0.000	0.000	0.000	0.000	0.000	0.000	0.000	0.000	0.000	0.000	0.000	0.000	0.000	0.000	283	1076	58	47	47	0.000	0.000	4	54	0	0	4	43	0	0	100	1	
1	11	4	02: P-13   LM00002313	lmo0749	4591	6077	100	56	56	8	46	46	4	72	54	0	67	56	23	16	17	3	86	82	0	0	0	0	0	0	0	0	0	0	0	0	0	0	0	0	0	0	0	0	0	0	0	0	0	0	0.000	0.000	0.000	0.000	0.000	0.000	0.000	0.000	0.000	0.000	0.000	0.000	0.000	0.000	283	1076	61	50	50	0.000	0.000	10	51	0	0	10	40	0	0	100	1	
1	12	4	02: P-16   LM00002316	lmo0752	4841	6077	100	60	59	10	46	46	4	80	68	0	97	76	41	16	16	3	86	76	0	0	0	0	0	0	0	0	0	0	0	0	0	0	0	0	0	0	0	0	0	0	0	0	0	0	0.000	0.000	0.000	0.000	0.000	0.000	0.000	0.000	0.000	0.000	0.000	0.000	0.000	0.000	283	1076	95	73	73	0.000	0.000	14	81	0	0	13	60	0	0	100	1	
1	13	4	02: P-19   LM00001078	lmo0755	5091	6077	100	97	94	25	46	46	5	94	89	0	81	72	24	16	17	5	93	89	0	0	0	0	0	0	0	0	0	0	0	0	0	0	0	0	0	0	0	0	0	0	0	0	0	0	0.000	0.000	0.000	0.000	0.000	0.000	0.000	0.000	0.000	0.000	0.000	0.000	0.000	0.000	283	1076	116	104	104	0.000	0.000	51	65	0	0	48	56	0	0	100	1	
1	14	4	02: P-22   LM00001080	lmo0758	5341	6077	100	53	54	7	46	46	5	70	39	0	74	63	24	16	16	3	94	89	0	0	0	0	0	0	0	0	0	0	0	0	0	0	0	0	0	0	0	0	0	0	0	0	0	0	0.000	0.000	0.000	0.000	0.000	0.000	0.000	0.000	0.000	0.000	0.000	0.000	0.000	0.000	283	1076	65	55	55	0.000	0.000	7	58	0	0	8	47	0	0	100	1	
1	15	4	03: D-01   LM00000267	lmo0829	5591	6077	100	66	66	15	46	46	4	84	73	0	77	66	29	16	16	3	90	83	0	0	0	0	0	0	0	0	0	0	0	0	0	0	0	0	0	0	0	0	0	0	0	0	0	0	0.000	0.000	0.000	0.000	0.000	0.000	0.000	0.000	0.000	0.000	0.000	0.000	0.000	0.000	283	1076	81	70	70	0.000	0.000	20	61	0	0	20	50	0	0	100	1	
1	16	4	03: D-04   LM00002332	lmo0832	5841	6077	100	50	51	5	46	47	5	41	12	0	64	54	21	16	16	4	83	79	0	0	0	0	0	0	0	0	0	0	0	0	0	0	0	0	0	0	0	0	0	0	0	0	0	0	0.000	0.000	0.000	0.000	0.000	0.000	0.000	0.000	0.000	0.000	0.000	0.000	0.000	0.000	283	1076	52	43	43	0.000	0.000	4	48	0	0	5	38	0	0	100	1	
1	17	4	03: D-07   LM00002335	lmo0835	6091	6077	100	52	53	6	46	47	4	70	36	0	73	63	22	15	16	3	96	92	0	0	0	0	0	0	0	0	0	0	0	0	0	0	0	0	0	0	0	0	0	0	0	0	0	0	0.000	0.000	0.000	0.000	0.000	0.000	0.000	0.000	0.000	0.000	0.000	0.000	0.000	0.000	283	1076	64	55	55	0.000	0.000	6	58	0	0	7	48	0	0	100	1	
1	1	5	03: D-10   LM00002336	lmo0838	2091	6327	100	52	52	5	48	177	1629	0	0	0	67	59	18	19	225	2484	0	0	0	0	0	0	0	0	0	0	0	0	0	0	0	0	0	0	0	0	0	0	0	0	0	0	0	0	0.000	0.000	0.000	0.000	0.000	0.000	0.000	0.000	0.000	0.000	0.000	0.000	0.000	0.000	283	1076	52	44	44	0.000	0.000	4	48	0	0	4	40	0	0	100	1	
1	2	5	03: D-13   LM00000269	lmo0841	2341	6327	100	55	55	7	47	47	6	65	23	0	79	70	23	17	19	8	89	86	0	0	0	0	0	0	0	0	0	0	0	0	0	0	0	0	0	0	0	0	0	0	0	0	0	0	0.000	0.000	0.000	0.000	0.000	0.000	0.000	0.000	0.000	0.000	0.000	0.000	0.000	0.000	283	1076	70	61	61	0.000	0.000	8	62	0	0	8	53	0	0	100	1	
1	3	5	03: D-16   LM00001121	lmo0844	2591	6327	100	51	51	5	47	48	9	10	1	0	67	60	19	17	21	30	78	7	0	0	0	0	0	0	0	0	0	0	0	0	0	0	0	0	0	0	0	0	0	0	0	0	0	0	0.000	0.000	0.000	0.000	0.000	0.000	0.000	0.000	0.000	0.000	0.000	0.000	0.000	0.000	283	1076	54	47	47	0.000	0.000	4	50	0	0	4	43	0	0	100	1	
1	4	5	03: D-19   LM00001124	lmo0847	2841	6327	100	91	90	24	47	47	5	93	86	0	102	91	40	17	18	11	83	83	0	0	0	0	0	0	0	0	0	0	0	0	0	0	0	0	0	0	0	0	0	0	0	0	0	0	0.000	0.000	0.000	0.000	0.000	0.000	0.000	0.000	0.000	0.000	0.000	0.000	0.000	0.000	283	1076	129	117	117	0.000	0.000	44	85	0	0	43	74	0	0	100	1	
1	5	5	03: D-22   LM00002814	lmo0850	3091	6327	100	60	62	10	47	47	5	82	61	0	98	86	35	16	17	4	95	92	0	0	0	0	0	0	0	0	0	0	0	0	0	0	0	0	0	0	0	0	0	0	0	0	0	0	0.000	0.000	0.000	0.000	0.000	0.000	0.000	0.000	0.000	0.000	0.000	0.000	0.000	0.000	283	1076	95	85	85	0.000	0.000	13	82	0	0	15	70	0	0	100	1	
1	6	5	03: H-01   LM00001161	lmo0925	3341	6327	100	80	79	25	46	47	5	85	73	0	108	88	46	17	18	4	83	78	0	0	0	0	0	0	0	0	0	0	0	0	0	0	0	0	0	0	0	0	0	0	0	0	0	0	0.000	0.000	0.000	0.000	0.000	0.000	0.000	0.000	0.000	0.000	0.000	0.000	0.000	0.000	283	1076	125	104	104	0.000	0.000	34	91	0	0	33	71	0	0	100	1	
1	7	5	03: H-04   LM00001162	lmo0928	3591	6327	100	57	57	7	46	46	5	77	51	0	67	60	19	16	18	10	88	84	0	0	0	0	0	0	0	0	0	0	0	0	0	0	0	0	0	0	0	0	0	0	0	0	0	0	0.000	0.000	0.000	0.000	0.000	0.000	0.000	0.000	0.000	0.000	0.000	0.000	0.000	0.000	283	1076	62	55	55	0.000	0.000	11	51	0	0	11	44	0	0	100	1	
1	8	5	03: H-07   LM00001165	lmo0931	3841	6327	100	207	187	75	46	47	5	98	93	0	128	111	48	16	17	8	86	84	0	0	0	0	0	0	0	0	0	0	0	0	0	0	0	0	0	0	0	0	0	0	0	0	0	0	0.000	0.000	0.000	0.000	0.000	0.000	0.000	0.000	0.000	0.000	0.000	0.000	0.000	0.000	283	1076	273	236	236	0.000	0.000	161	112	0	0	141	95	0	0	100	1	
1	9	5	03: H-10   LM00001166	lmo0934	4091	6327	100	126	118	46	46	46	5	89	83	0	111	94	47	16	17	4	92	84	0	0	0	0	0	0	0	0	0	0	0	0	0	0	0	0	0	0	0	0	0	0	0	0	0	0	0.000	0.000	0.000	0.000	0.000	0.000	0.000	0.000	0.000	0.000	0.000	0.000	0.000	0.000	283	1076	175	150	150	0.000	0.000	80	95	0	0	72	78	0	0	100	1	
1	10	5	03: H-13   LM00002815	lmo0937	4341	6327	100	82	79	18	46	47	5	92	88	0	88	75	31	16	17	3	89	87	0	0	0	0	0	0	0	0	0	0	0	0	0	0	0	0	0	0	0	0	0	0	0	0	0	0	0.000	0.000	0.000	0.000	0.000	0.000	0.000	0.000	0.000	0.000	0.000	0.000	0.000	0.000	283	1076	108	92	92	0.000	0.000	36	72	0	0	33	59	0	0	100	1	
1	11	5	03: H-16   LM00002362	lmo0940	4591	6327	100	51	52	6	47	48	8	35	5	0	67	55	24	16	18	7	77	73	0	0	0	0	0	0	0	0	0	0	0	0	0	0	0	0	0	0	0	0	0	0	0	0	0	0	0.000	0.000	0.000	0.000	0.000	0.000	0.000	0.000	0.000	0.000	0.000	0.000	0.000	0.000	283	1076	55	44	44	0.000	0.000	4	51	0	0	5	39	0	0	100	1	
1	12	5	03: H-19   LM00000293	lmo0943	4841	6327	100	758	631	342	46	46	5	98	96	0	343	281	155	16	16	4	89	86	0	0	0	0	0	0	0	0	0	0	0	0	0	0	0	0	0	0	0	0	0	0	0	0	0	0	0.000	0.000	0.000	0.000	0.000	0.000	0.000	0.000	0.000	0.000	0.000	0.000	0.000	0.000	283	1076	1039	850	850	0.000	0.000	712	327	0	0	585	265	0	0	100	1	
1	13	5	03: H-22   LM00001171	lmo0946	5091	6327	100	57	59	10	46	46	5	81	59	0	87	76	29	16	17	4	91	87	0	0	0	0	0	0	0	0	0	0	0	0	0	0	0	0	0	0	0	0	0	0	0	0	0	0	0.000	0.000	0.000	0.000	0.000	0.000	0.000	0.000	0.000	0.000	0.000	0.000	0.000	0.000	283	1076	82	73	73	0.000	0.000	11	71	0	0	13	60	0	0	100	1	
1	14	5	03: L-01   LM00001211	lmo1021	5341	6327	100	197	170	71	47	47	5	92	87	0	115	96	45	16	16	3	93	88	0	0	0	0	0	0	0	0	0	0	0	0	0	0	0	0	0	0	0	0	0	0	0	0	0	0	0.000	0.000	0.000	0.000	0.000	0.000	0.000	0.000	0.000	0.000	0.000	0.000	0.000	0.000	283	1076	249	203	203	0.000	0.000	150	99	0	0	123	80	0	0	100	1	
1	15	5	03: L-04   LM00002382	lmo1024	5591	6327	100	53	54	7	46	46	5	58	42	0	56	48	18	16	16	2	87	84	0	0	0	0	0	0	0	0	0	0	0	0	0	0	0	0	0	0	0	0	0	0	0	0	0	0	0.000	0.000	0.000	0.000	0.000	0.000	0.000	0.000	0.000	0.000	0.000	0.000	0.000	0.000	283	1076	47	40	40	0.000	0.000	7	40	0	0	8	32	0	0	100	1	
1	16	5	03: L-07   LM00001215	lmo1027	5841	6327	100	627	521	267	46	47	5	99	95	0	821	654	381	16	16	4	92	87	0	0	0	0	0	0	0	0	0	0	0	0	0	0	0	0	0	0	0	0	0	0	0	0	0	0	0.000	0.000	0.000	0.000	0.000	0.000	0.000	0.000	0.000	0.000	0.000	0.000	0.000	0.000	283	1076	1386	1113	1113	0.000	0.000	581	805	0	0	475	638	0	0	100	1	
1	17	5	03: L-10   LM00002384	lmo1030	6091	6327	100	67	67	13	46	47	7	88	70	0	73	64	24	15	16	15	82	77	0	0	0	0	0	0	0	0	0	0	0	0	0	0	0	0	0	0	0	0	0	0	0	0	0	0	0.000	0.000	0.000	0.000	0.000	0.000	0.000	0.000	0.000	0.000	0.000	0.000	0.000	0.000	283	1076	79	70	70	0.000	0.000	21	58	0	0	21	49	0	0	100	1	
1	1	6	03: L-13   LM00002387	lmo1033	2091	6577	100	53	54	8	46	47	6	59	25	0	80	69	28	19	19	5	87	82	0	0	0	0	0	0	0	0	0	0	0	0	0	0	0	0	0	0	0	0	0	0	0	0	0	0	0.000	0.000	0.000	0.000	0.000	0.000	0.000	0.000	0.000	0.000	0.000	0.000	0.000	0.000	283	1076	68	58	58	0.000	0.000	7	61	0	0	8	50	0	0	100	1	
1	2	6	03: L-16   LM00002390	lmo1036	2341	6577	100	77	78	18	47	48	6	90	83	0	83	72	27	17	19	18	83	76	0	0	0	0	0	0	0	0	0	0	0	0	0	0	0	0	0	0	0	0	0	0	0	0	0	0	0.000	0.000	0.000	0.000	0.000	0.000	0.000	0.000	0.000	0.000	0.000	0.000	0.000	0.000	283	1076	96	86	86	0.000	0.000	30	66	0	0	31	55	0	0	100	1	
1	3	6	03: L-19   LM00001218	lmo1039	2591	6577	100	87	86	24	46	47	8	89	78	0	79	70	25	17	20	24	80	71	0	0	0	0	0	0	0	0	0	0	0	0	0	0	0	0	0	0	0	0	0	0	0	0	0	0	0.000	0.000	0.000	0.000	0.000	0.000	0.000	0.000	0.000	0.000	0.000	0.000	0.000	0.000	283	1076	103	93	93	0.000	0.000	41	62	0	0	40	53	0	0	100	1	
1	4	6	03: L-22   LM00002392	lmo1042	2841	6577	100	88	85	23	47	48	6	89	82	0	93	77	32	16	18	5	92	85	0	0	0	0	0	0	0	0	0	0	0	0	0	0	0	0	0	0	0	0	0	0	0	0	0	0	0.000	0.000	0.000	0.000	0.000	0.000	0.000	0.000	0.000	0.000	0.000	0.000	0.000	0.000	283	1076	118	99	99	0.000	0.000	41	77	0	0	38	61	0	0	100	1	
1	5	6	03: P-01   LM00002444	lmo1117	3091	6577	100	48	49	5	46	46	5	24	5	0	66	57	19	16	17	6	87	82	0	0	0	0	0	0	0	0	0	0	0	0	0	0	0	0	0	0	0	0	0	0	0	0	0	0	0.000	0.000	0.000	0.000	0.000	0.000	0.000	0.000	0.000	0.000	0.000	0.000	0.000	0.000	283	1076	52	44	44	0.000	0.000	2	50	0	0	3	41	0	0	100	1	
1	6	6	03: P-04   LM00002447	lmo1120	3341	6577	100	50	51	5	46	46	4	49	26	0	65	56	20	16	17	4	90	87	0	0	0	0	0	0	0	0	0	0	0	0	0	0	0	0	0	0	0	0	0	0	0	0	0	0	0.000	0.000	0.000	0.000	0.000	0.000	0.000	0.000	0.000	0.000	0.000	0.000	0.000	0.000	283	1076	53	45	45	0.000	0.000	4	49	0	0	5	40	0	0	100	1	
1	7	6	03: P-07   LM00000323	lmo1123	3591	6577	100	49	48	4	46	47	6	14	2	0	57	46	22	16	17	6	72	65	0	0	0	0	0	0	0	0	0	0	0	0	0	0	0	0	0	0	0	0	0	0	0	0	0	0	0.000	0.000	0.000	0.000	0.000	0.000	0.000	0.000	0.000	0.000	0.000	0.000	0.000	0.000	283	1076	44	32	32	0.000	0.000	3	41	0	0	2	30	0	0	100	1	
1	8	6	03: P-10   LM00000325	lmo1126	3841	6577	100	75	74	16	46	47	5	92	83	0	65	58	20	16	16	3	92	88	0	0	0	0	0	0	0	0	0	0	0	0	0	0	0	0	0	0	0	0	0	0	0	0	0	0	0.000	0.000	0.000	0.000	0.000	0.000	0.000	0.000	0.000	0.000	0.000	0.000	0.000	0.000	283	1076	78	70	70	0.000	0.000	29	49	0	0	28	42	0	0	100	1	
1	9	6	03: P-13   LM00000328	lmo1129	4091	6577	100	54	54	6	45	46	5	71	46	0	66	58	19	16	17	3	95	89	0	0	0	0	0	0	0	0	0	0	0	0	0	0	0	0	0	0	0	0	0	0	0	0	0	0	0.000	0.000	0.000	0.000	0.000	0.000	0.000	0.000	0.000	0.000	0.000	0.000	0.000	0.000	283	1076	59	51	51	0.000	0.000	9	50	0	0	9	42	0	0	100	1	
1	10	6	03: P-16   LM00000331	lmo1132	4341	6577	100	50	50	4	46	47	5	41	7	0	66	57	20	16	17	5	90	86	0	0	0	0	0	0	0	0	0	0	0	0	0	0	0	0	0	0	0	0	0	0	0	0	0	0	0.000	0.000	0.000	0.000	0.000	0.000	0.000	0.000	0.000	0.000	0.000	0.000	0.000	0.000	283	1076	54	45	45	0.000	0.000	4	50	0	0	4	41	0	0	100	1	
1	11	6	03: P-19   LM00002452	lmo1135	4591	6577	100	51	51	6	46	46	5	57	23	0	74	64	24	16	16	3	92	88	0	0	0	0	0	0	0	0	0	0	0	0	0	0	0	0	0	0	0	0	0	0	0	0	0	0	0.000	0.000	0.000	0.000	0.000	0.000	0.000	0.000	0.000	0.000	0.000	0.000	0.000	0.000	283	1076	63	53	53	0.000	0.000	5	58	0	0	5	48	0	0	100	1	
1	12	6	03: P-22   LM00000333	lmo1138	4841	6577	100	87	84	20	46	46	5	94	88	0	67	59	21	15	16	2	97	94	0	0	0	0	0	0	0	0	0	0	0	0	0	0	0	0	0	0	0	0	0	0	0	0	0	0	0.000	0.000	0.000	0.000	0.000	0.000	0.000	0.000	0.000	0.000	0.000	0.000	0.000	0.000	283	1076	93	82	82	0.000	0.000	41	52	0	0	38	44	0	0	100	1	
1	13	6	04: D-01   LM00002467	lmo1209	5091	6577	100	85	85	19	46	46	5	98	93	0	98	94	33	16	16	3	99	96	0	0	0	0	0	0	0	0	0	0	0	0	0	0	0	0	0	0	0	0	0	0	0	0	0	0	0.000	0.000	0.000	0.000	0.000	0.000	0.000	0.000	0.000	0.000	0.000	0.000	0.000	0.000	283	1076	121	117	117	0.000	0.000	39	82	0	0	39	78	0	0	100	1	
1	14	6	04: D-04   LM00002468	lmo1212	5341	6577	100	51	50	4	46	47	5	40	8	0	71	59	23	16	17	5	87	81	0	0	0	0	0	0	0	0	0	0	0	0	0	0	0	0	0	0	0	0	0	0	0	0	0	0	0.000	0.000	0.000	0.000	0.000	0.000	0.000	0.000	0.000	0.000	0.000	0.000	0.000	0.000	283	1076	60	47	47	0.000	0.000	5	55	0	0	4	43	0	0	100	1	
1	15	6	04: D-07   LM00001275	lmo1215	5591	6577	100	56	56	7	46	46	5	68	42	0	75	66	22	16	17	4	94	89	0	0	0	0	0	0	0	0	0	0	0	0	0	0	0	0	0	0	0	0	0	0	0	0	0	0	0.000	0.000	0.000	0.000	0.000	0.000	0.000	0.000	0.000	0.000	0.000	0.000	0.000	0.000	283	1076	69	60	60	0.000	0.000	10	59	0	0	10	50	0	0	100	1	
1	16	6	04: D-10   LM00001277	lmo1218	5841	6577	100	377	346	116	46	46	5	100	100	0	405	365	129	15	15	3	100	99	0	0	0	0	0	0	0	0	0	0	0	0	0	0	0	0	0	0	0	0	0	0	0	0	0	0	0.000	0.000	0.000	0.000	0.000	0.000	0.000	0.000	0.000	0.000	0.000	0.000	0.000	0.000	283	1076	721	650	650	0.000	0.000	331	390	0	0	300	350	0	0	100	1	
1	17	6	04: D-13   LM00000352	lmo1221	6091	6577	100	98	96	22	46	46	5	95	93	0	158	143	55	15	15	3	98	97	0	0	0	0	0	0	0	0	0	0	0	0	0	0	0	0	0	0	0	0	0	0	0	0	0	0	0.000	0.000	0.000	0.000	0.000	0.000	0.000	0.000	0.000	0.000	0.000	0.000	0.000	0.000	283	1076	195	178	178	0.000	0.000	52	143	0	0	50	128	0	0	100	1	
1	1	7	04: D-16   LM00001279	lmo1224	2091	6827	100	77	78	16	47	111	696	0	0	0	107	100	28	18	344	3387	0	0	0	0	0	0	0	0	0	0	0	0	0	0	0	0	0	0	0	0	0	0	0	0	0	0	0	0	0.000	0.000	0.000	0.000	0.000	0.000	0.000	0.000	0.000	0.000	0.000	0.000	0.000	0.000	283	1076	119	113	113	0.000	0.000	30	89	0	0	31	82	0	0	100	1	
1	2	7	04: D-19   LM00001281	lmo1227	2341	6827	100	57	57	8	47	48	5	76	51	0	71	62	21	17	18	7	90	85	0	0	0	0	0	0	0	0	0	0	0	0	0	0	0	0	0	0	0	0	0	0	0	0	0	0	0.000	0.000	0.000	0.000	0.000	0.000	0.000	0.000	0.000	0.000	0.000	0.000	0.000	0.000	283	1076	64	55	55	0.000	0.000	10	54	0	0	10	45	0	0	100	1	
1	3	7	04: D-22   LM00000354	lmo1230	2591	6827	100	76	76	15	47	48	7	92	83	0	69	66	19	17	18	17	87	82	0	0	0	0	0	0	0	0	0	0	0	0	0	0	0	0	0	0	0	0	0	0	0	0	0	0	0.000	0.000	0.000	0.000	0.000	0.000	0.000	0.000	0.000	0.000	0.000	0.000	0.000	0.000	283	1076	81	78	78	0.000	0.000	29	52	0	0	29	49	0	0	100	1	
1	4	7	04: H-01   LM00000373	lmo1305	2841	6827	100	319	273	122	47	47	5	96	93	0	187	163	76	16	17	5	95	89	0	0	0	0	0	0	0	0	0	0	0	0	0	0	0	0	0	0	0	0	0	0	0	0	0	0	0.000	0.000	0.000	0.000	0.000	0.000	0.000	0.000	0.000	0.000	0.000	0.000	0.000	0.000	283	1076	443	373	373	0.000	0.000	272	171	0	0	226	147	0	0	100	1	
1	5	7	04: H-04   LM00002491	lmo1308	3091	6827	100	139	122	55	46	47	6	84	76	0	140	111	70	17	17	4	78	75	0	0	0	0	0	0	0	0	0	0	0	0	0	0	0	0	0	0	0	0	0	0	0	0	0	0	0.000	0.000	0.000	0.000	0.000	0.000	0.000	0.000	0.000	0.000	0.000	0.000	0.000	0.000	283	1076	216	170	170	0.000	0.000	93	123	0	0	76	94	0	0	100	1	
1	6	7	04: H-07   LM00002493	lmo1311	3341	6827	100	63	63	11	46	47	5	82	69	0	70	62	26	16	17	4	91	84	0	0	0	0	0	0	0	0	0	0	0	0	0	0	0	0	0	0	0	0	0	0	0	0	0	0	0.000	0.000	0.000	0.000	0.000	0.000	0.000	0.000	0.000	0.000	0.000	0.000	0.000	0.000	283	1076	71	63	63	0.000	0.000	17	54	0	0	17	46	0	0	100	1	
1	7	7	04: H-10   LM00000375	lmo1314	3591	6827	100	297	277	109	46	47	5	100	98	0	171	164	70	16	17	3	99	96	0	0	0	0	0	0	0	0	0	0	0	0	0	0	0	0	0	0	0	0	0	0	0	0	0	0	0.000	0.000	0.000	0.000	0.000	0.000	0.000	0.000	0.000	0.000	0.000	0.000	0.000	0.000	283	1076	406	379	379	0.000	0.000	251	155	0	0	231	148	0	0	100	1	
1	8	7	04: H-13   LM00000378	lmo1317	3841	6827	100	207	195	79	45	46	5	100	95	0	221	190	89	16	16	3	92	90	0	0	0	0	0	0	0	0	0	0	0	0	0	0	0	0	0	0	0	0	0	0	0	0	0	0	0.000	0.000	0.000	0.000	0.000	0.000	0.000	0.000	0.000	0.000	0.000	0.000	0.000	0.000	283	1076	367	324	324	0.000	0.000	162	205	0	0	150	174	0	0	100	1	
1	9	7	04: H-16   LM00001327	lmo1320	4091	6827	100	186	166	70	46	47	5	96	91	0	194	166	84	16	17	5	93	90	0	0	0	0	0	0	0	0	0	0	0	0	0	0	0	0	0	0	0	0	0	0	0	0	0	0	0.000	0.000	0.000	0.000	0.000	0.000	0.000	0.000	0.000	0.000	0.000	0.000	0.000	0.000	283	1076	318	270	270	0.000	0.000	140	178	0	0	120	150	0	0	100	1	
1	10	7	04: H-19   LM00001329	lmo1323	4341	6827	100	601	483	269	46	47	5	97	93	0	1205	936	558	16	17	5	94	92	0	0	0	0	0	0	0	0	0	0	0	0	0	0	0	0	0	0	0	0	0	0	0	0	0	0	0.000	0.000	0.000	0.000	0.000	0.000	0.000	0.000	0.000	0.000	0.000	0.000	0.000	0.000	283	1076	1744	1357	1357	0.000	0.000	555	1189	0	0	437	920	0	0	100	1	
1	11	7	04: H-22   LM00002495	lmo1326	4591	6827	100	670	572	261	46	46	5	99	98	0	1421	1186	589	16	17	6	96	95	0	0	0	0	0	0	0	0	0	0	0	0	0	0	0	0	0	0	0	0	0	0	0	0	0	0	0.000	0.000	0.000	0.000	0.000	0.000	0.000	0.000	0.000	0.000	0.000	0.000	0.000	0.000	283	1076	2029	1696	1696	0.000	0.000	624	1405	0	0	526	1170	0	0	100	1	
1	12	7	04: L-01   LM00002511	lmo1401	4841	6827	100	132	120	46	46	46	5	92	85	0	132	110	54	16	16	3	93	88	0	0	0	0	0	0	0	0	0	0	0	0	0	0	0	0	0	0	0	0	0	0	0	0	0	0	0.000	0.000	0.000	0.000	0.000	0.000	0.000	0.000	0.000	0.000	0.000	0.000	0.000	0.000	283	1076	202	168	168	0.000	0.000	86	116	0	0	74	94	0	0	100	1	
1	13	7	04: L-04   LM00001376	lmo1404	5091	6827	100	111	110	34	46	46	5	98	95	0	124	115	50	15	16	4	95	91	0	0	0	0	0	0	0	0	0	0	0	0	0	0	0	0	0	0	0	0	0	0	0	0	0	0	0.000	0.000	0.000	0.000	0.000	0.000	0.000	0.000	0.000	0.000	0.000	0.000	0.000	0.000	283	1076	174	164	164	0.000	0.000	65	109	0	0	64	100	0	0	100	1	
1	14	7	04: L-07   LM00001377	lmo1407	5341	6827	100	310	266	124	46	47	4	99	96	0	460	374	198	16	16	3	97	94	0	0	0	0	0	0	0	0	0	0	0	0	0	0	0	0	0	0	0	0	0	0	0	0	0	0	0.000	0.000	0.000	0.000	0.000	0.000	0.000	0.000	0.000	0.000	0.000	0.000	0.000	0.000	283	1076	708	578	578	0.000	0.000	264	444	0	0	220	358	0	0	100	1	
1	15	7	04: L-10   LM00001380	lmo1410	5591	6827	100	50	51	6	47	47	5	38	12	0	60	52	17	16	16	3	90	87	0	0	0	0	0	0	0	0	0	0	0	0	0	0	0	0	0	0	0	0	0	0	0	0	0	0	0.000	0.000	0.000	0.000	0.000	0.000	0.000	0.000	0.000	0.000	0.000	0.000	0.000	0.000	283	1076	47	40	40	0.000	0.000	3	44	0	0	4	36	0	0	100	1	
1	16	7	04: L-13   LM00002513	lmo1413	5841	6827	100	56	55	7	47	47	4	67	51	0	72	62	25	16	16	3	89	85	0	0	0	0	0	0	0	0	0	0	0	0	0	0	0	0	0	0	0	0	0	0	0	0	0	0	0.000	0.000	0.000	0.000	0.000	0.000	0.000	0.000	0.000	0.000	0.000	0.000	0.000	0.000	283	1076	65	54	54	0.000	0.000	9	56	0	0	8	46	0	0	100	1	
1	17	7	04: L-16   LM00001384	lmo1416	6091	6827	100	53	55	7	46	46	4	70	40	0	64	56	21	15	15	2	93	89	0	0	0	0	0	0	0	0	0	0	0	0	0	0	0	0	0	0	0	0	0	0	0	0	0	0	0.000	0.000	0.000	0.000	0.000	0.000	0.000	0.000	0.000	0.000	0.000	0.000	0.000	0.000	283	1076	56	50	50	0.000	0.000	7	49	0	0	9	41	0	0	100	1	
1	1	8	04: L-19   LM00001387	lmo1419	2091	7077	100	54	55	7	47	47	5	62	38	0	75	64	25	18	19	5	88	82	0	0	0	0	0	0	0	0	0	0	0	0	0	0	0	0	0	0	0	0	0	0	0	0	0	0	0.000	0.000	0.000	0.000	0.000	0.000	0.000	0.000	0.000	0.000	0.000	0.000	0.000	0.000	283	1076	64	54	54	0.000	0.000	7	57	0	0	8	46	0	0	100	1	
1	2	8	04: L-22   LM00001390	lmo1422	2341	7077	100	637	549	282	47	47	5	98	95	0	136	115	52	17	19	11	88	82	0	0	0	0	0	0	0	0	0	0	0	0	0	0	0	0	0	0	0	0	0	0	0	0	0	0	0.000	0.000	0.000	0.000	0.000	0.000	0.000	0.000	0.000	0.000	0.000	0.000	0.000	0.000	283	1076	709	600	600	0.000	0.000	590	119	0	0	502	98	0	0	100	1	
1	3	8	04: P-01   LM00001430	lmo1497	2591	7077	100	59	60	8	46	47	7	84	50	0	76	67	20	17	18	7	92	88	0	0	0	0	0	0	0	0	0	0	0	0	0	0	0	0	0	0	0	0	0	0	0	0	0	0	0.000	0.000	0.000	0.000	0.000	0.000	0.000	0.000	0.000	0.000	0.000	0.000	0.000	0.000	283	1076	72	64	64	0.000	0.000	13	59	0	0	14	50	0	0	100	1	
1	4	8	04: P-04   LM00001432	lmo1500	2841	7077	100	52	52	5	46	46	5	52	16	0	64	58	17	16	17	7	93	87	0	0	0	0	0	0	0	0	0	0	0	0	0	0	0	0	0	0	0	0	0	0	0	0	0	0	0.000	0.000	0.000	0.000	0.000	0.000	0.000	0.000	0.000	0.000	0.000	0.000	0.000	0.000	283	1076	54	48	48	0.000	0.000	6	48	0	0	6	42	0	0	100	1	
1	5	8	04: P-07   LM00000417	lmo1503	3091	7077	100	335	296	117	47	48	5	99	98	0	432	373	169	16	18	9	95	93	0	0	0	0	0	0	0	0	0	0	0	0	0	0	0	0	0	0	0	0	0	0	0	0	0	0	0.000	0.000	0.000	0.000	0.000	0.000	0.000	0.000	0.000	0.000	0.000	0.000	0.000	0.000	283	1076	704	606	606	0.000	0.000	288	416	0	0	249	357	0	0	100	1	
1	6	8	04: P-10   LM00001435	lmo1506	3341	7077	100	51	51	5	46	47	7	34	5	0	64	60	13	16	18	18	90	83	0	0	0	0	0	0	0	0	0	0	0	0	0	0	0	0	0	0	0	0	0	0	0	0	0	0	0.000	0.000	0.000	0.000	0.000	0.000	0.000	0.000	0.000	0.000	0.000	0.000	0.000	0.000	283	1076	53	49	49	0.000	0.000	5	48	0	0	5	44	0	0	100	1	
1	7	8	04: P-13   LM00001438	lmo1509	3591	7077	100	139	129	39	47	47	6	95	92	0	187	164	69	17	19	15	92	87	0	0	0	0	0	0	0	0	0	0	0	0	0	0	0	0	0	0	0	0	0	0	0	0	0	0	0.000	0.000	0.000	0.000	0.000	0.000	0.000	0.000	0.000	0.000	0.000	0.000	0.000	0.000	283	1076	262	229	229	0.000	0.000	92	170	0	0	82	147	0	0	100	1	
1	8	8	04: P-16   LM00001441	lmo1512	3841	7077	100	193	184	61	47	47	5	98	95	0	187	172	63	16	17	9	96	92	0	0	0	0	0	0	0	0	0	0	0	0	0	0	0	0	0	0	0	0	0	0	0	0	0	0	0.000	0.000	0.000	0.000	0.000	0.000	0.000	0.000	0.000	0.000	0.000	0.000	0.000	0.000	283	1076	317	293	293	0.000	0.000	146	171	0	0	137	156	0	0	100	1	
1	9	8	04: P-19   LM00001443	lmo1515	4091	7077	100	82	79	17	46	47	5	91	84	0	79	70	25	16	17	7	89	85	0	0	0	0	0	0	0	0	0	0	0	0	0	0	0	0	0	0	0	0	0	0	0	0	0	0	0.000	0.000	0.000	0.000	0.000	0.000	0.000	0.000	0.000	0.000	0.000	0.000	0.000	0.000	283	1076	99	87	87	0.000	0.000	36	63	0	0	33	54	0	0	100	1	
1	10	8	04: P-22   LM00000419	lmo1518	4341	7077	100	88	86	21	46	47	6	93	84	0	115	100	40	16	17	6	93	88	0	0	0	0	0	0	0	0	0	0	0	0	0	0	0	0	0	0	0	0	0	0	0	0	0	0	0.000	0.000	0.000	0.000	0.000	0.000	0.000	0.000	0.000	0.000	0.000	0.000	0.000	0.000	283	1076	141	124	124	0.000	0.000	42	99	0	0	40	84	0	0	100	1	
1	11	8	05: D-01   LM00002541	lmo1589	4591	7077	100	70	71	18	45	45	5	87	80	0	69	58	24	16	17	6	86	80	0	0	0	0	0	0	0	0	0	0	0	0	0	0	0	0	0	0	0	0	0	0	0	0	0	0	0.000	0.000	0.000	0.000	0.000	0.000	0.000	0.000	0.000	0.000	0.000	0.000	0.000	0.000	283	1076	78	68	68	0.000	0.000	25	53	0	0	26	42	0	0	100	1	
1	12	8	05: D-04   LM00001484	lmo1592	4841	7077	100	46	47	5	46	47	6	15	1	0	48	44	12	16	16	3	93	88	0	0	0	0	0	0	0	0	0	0	0	0	0	0	0	0	0	0	0	0	0	0	0	0	0	0	0.000	0.000	0.000	0.000	0.000	0.000	0.000	0.000	0.000	0.000	0.000	0.000	0.000	0.000	283	1076	32	29	29	0.000	0.000	0	32	0	0	1	28	0	0	100	1	
1	13	8	05: D-07   LM00001486	lmo1595	5091	7077	100	79	81	20	46	46	5	94	86	0	77	68	25	16	16	2	94	90	0	0	0	0	0	0	0	0	0	0	0	0	0	0	0	0	0	0	0	0	0	0	0	0	0	0	0.000	0.000	0.000	0.000	0.000	0.000	0.000	0.000	0.000	0.000	0.000	0.000	0.000	0.000	283	1076	94	87	87	0.000	0.000	33	61	0	0	35	52	0	0	100	1	
1	14	8	05: D-10   LM00000445	lmo1598	5341	7077	100	51	50	5	46	46	4	50	18	0	63	56	16	16	16	3	96	94	0	0	0	0	0	0	0	0	0	0	0	0	0	0	0	0	0	0	0	0	0	0	0	0	0	0	0.000	0.000	0.000	0.000	0.000	0.000	0.000	0.000	0.000	0.000	0.000	0.000	0.000	0.000	283	1076	52	44	44	0.000	0.000	5	47	0	0	4	40	0	0	100	1	
1	15	8	05: D-13   LM00000446	lmo1601	5591	7077	100	1945	1420	981	46	46	5	99	94	0	916	679	474	16	16	2	89	86	0	0	0	0	0	0	0	0	0	0	0	0	0	0	0	0	0	0	0	0	0	0	0	0	0	0	0.000	0.000	0.000	0.000	0.000	0.000	0.000	0.000	0.000	0.000	0.000	0.000	0.000	0.000	283	1076	2799	2037	2037	0.000	0.000	1899	900	0	0	1374	663	0	0	100	1	
1	16	8	05: D-16   LM00001490	lmo1604	5841	7077	100	78	76	17	46	46	4	92	84	0	80	72	28	15	16	3	95	88	0	0	0	0	0	0	0	0	0	0	0	0	0	0	0	0	0	0	0	0	0	0	0	0	0	0	0.000	0.000	0.000	0.000	0.000	0.000	0.000	0.000	0.000	0.000	0.000	0.000	0.000	0.000	283	1076	97	87	87	0.000	0.000	32	65	0	0	30	57	0	0	100	1	
1	17	8	05: D-19   LM00002545	lmo1607	6091	7077	100	145	136	47	46	46	5	96	89	0	161	143	63	15	16	5	94	90	0	0	0	0	0	0	0	0	0	0	0	0	0	0	0	0	0	0	0	0	0	0	0	0	0	0	0.000	0.000	0.000	0.000	0.000	0.000	0.000	0.000	0.000	0.000	0.000	0.000	0.000	0.000	283	1076	245	218	218	0.000	0.000	99	146	0	0	90	128	0	0	100	1	
1	1	9	05: D-22   LM00002547	lmo1610	2091	7327	100	212	204	72	47	47	6	97	94	0	369	343	119	18	20	20	96	96	0	0	0	0	0	0	0	0	0	0	0	0	0	0	0	0	0	0	0	0	0	0	0	0	0	0	0.000	0.000	0.000	0.000	0.000	0.000	0.000	0.000	0.000	0.000	0.000	0.000	0.000	0.000	283	1076	516	482	482	0.000	0.000	165	351	0	0	157	325	0	0	100	1	
1	2	9	05: H-01   LM00001539	lmo1685	2341	7327	100	131	121	41	47	47	5	92	88	0	134	116	48	17	19	14	89	84	0	0	0	0	0	0	0	0	0	0	0	0	0	0	0	0	0	0	0	0	0	0	0	0	0	0	0.000	0.000	0.000	0.000	0.000	0.000	0.000	0.000	0.000	0.000	0.000	0.000	0.000	0.000	283	1076	201	173	173	0.000	0.000	84	117	0	0	74	99	0	0	100	1	
1	3	9	05: H-04   LM00001541	lmo1688	2591	7327	100	209	190	67	47	48	6	98	95	0	103	95	33	17	19	14	90	87	0	0	0	0	0	0	0	0	0	0	0	0	0	0	0	0	0	0	0	0	0	0	0	0	0	0	0.000	0.000	0.000	0.000	0.000	0.000	0.000	0.000	0.000	0.000	0.000	0.000	0.000	0.000	283	1076	248	221	221	0.000	0.000	162	86	0	0	143	78	0	0	100	1	
1	4	9	05: H-07   LM00001544	lmo1691	2841	7327	100	101	95	25	46	47	5	94	88	0	106	93	36	16	17	6	91	89	0	0	0	0	0	0	0	0	0	0	0	0	0	0	0	0	0	0	0	0	0	0	0	0	0	0	0.000	0.000	0.000	0.000	0.000	0.000	0.000	0.000	0.000	0.000	0.000	0.000	0.000	0.000	283	1076	145	126	126	0.000	0.000	55	90	0	0	49	77	0	0	100	1	
1	5	9	05: H-10   LM00000459	lmo1694	3091	7327	100	393	327	153	46	47	5	97	93	0	197	166	73	16	17	9	94	88	0	0	0	0	0	0	0	0	0	0	0	0	0	0	0	0	0	0	0	0	0	0	0	0	0	0	0.000	0.000	0.000	0.000	0.000	0.000	0.000	0.000	0.000	0.000	0.000	0.000	0.000	0.000	283	1076	528	431	431	0.000	0.000	347	181	0	0	281	150	0	0	100	1	
1	6	9	05: H-13   LM00002566	lmo1697	3341	7327	100	81	79	20	47	49	13	76	63	0	70	62	21	15	20	34	76	5	0	0	0	0	0	0	0	0	0	0	0	0	0	0	0	0	0	0	0	0	0	0	0	0	0	0	0.000	0.000	0.000	0.000	0.000	0.000	0.000	0.000	0.000	0.000	0.000	0.000	0.000	0.000	283	1076	89	79	79	0.000	0.000	34	55	0	0	32	47	0	0	100	1	
1	7	9	05: H-16   LM00000461	lmo1700	3591	7327	100	71	74	16	47	47	5	90	80	0	88	77	29	16	17	5	92	88	0	0	0	0	0	0	0	0	0	0	0	0	0	0	0	0	0	0	0	0	0	0	0	0	0	0	0.000	0.000	0.000	0.000	0.000	0.000	0.000	0.000	0.000	0.000	0.000	0.000	0.000	0.000	283	1076	96	88	88	0.000	0.000	24	72	0	0	27	61	0	0	100	1	
1	8	9	05: H-19   LM00000462	lmo1703	3841	7327	100	255	231	93	46	47	6	97	95	0	269	229	107	17	19	15	89	86	0	0	0	0	0	0	0	0	0	0	0	0	0	0	0	0	0	0	0	0	0	0	0	0	0	0	0.000	0.000	0.000	0.000	0.000	0.000	0.000	0.000	0.000	0.000	0.000	0.000	0.000	0.000	283	1076	461	397	397	0.000	0.000	209	252	0	0	185	212	0	0	100	1	
1	9	9	05: H-22   LM00001552	lmo1706	4091	7327	100	196	182	62	46	46	6	99	96	0	158	148	58	16	16	3	97	95	0	0	0	0	0	0	0	0	0	0	0	0	0	0	0	0	0	0	0	0	0	0	0	0	0	0	0.000	0.000	0.000	0.000	0.000	0.000	0.000	0.000	0.000	0.000	0.000	0.000	0.000	0.000	283	1076	292	268	268	0.000	0.000	150	142	0	0	136	132	0	0	100	1	
1	10	9	05: L-01   LM00002580	lmo1781	4341	7327	100	55	57	10	46	46	4	73	53	0	81	72	28	16	16	3	89	87	0	0	0	0	0	0	0	0	0	0	0	0	0	0	0	0	0	0	0	0	0	0	0	0	0	0	0.000	0.000	0.000	0.000	0.000	0.000	0.000	0.000	0.000	0.000	0.000	0.000	0.000	0.000	283	1076	74	67	67	0.000	0.000	9	65	0	0	11	56	0	0	100	1	
1	11	9	05: L-04   LM00001597	lmo1784	4591	7327	100	3249	2637	1312	45	46	4	100	100	0	4152	3445	1727	16	16	4	99	99	0	0	0	0	0	0	0	0	0	0	0	0	0	0	0	0	0	0	0	0	0	0	0	0	0	0	0.000	0.000	0.000	0.000	0.000	0.000	0.000	0.000	0.000	0.000	0.000	0.000	0.000	0.000	283	1076	7340	6021	6021	0.000	0.000	3204	4136	0	0	2592	3429	0	0	100	1	
1	12	9	05: L-07   LM00000485	lmo1787	4841	7327	100	865	659	403	46	46	4	93	93	0	882	647	418	16	16	2	87	84	0	0	0	0	0	0	0	0	0	0	0	0	0	0	0	0	0	0	0	0	0	0	0	0	0	0	0.000	0.000	0.000	0.000	0.000	0.000	0.000	0.000	0.000	0.000	0.000	0.000	0.000	0.000	283	1076	1685	1244	1244	0.000	0.000	819	866	0	0	613	631	0	0	100	1	
1	13	9	05: L-10   LM00002582	lmo1790	5091	7327	100	111	106	36	46	46	5	94	89	0	92	84	38	15	16	3	93	89	0	0	0	0	0	0	0	0	0	0	0	0	0	0	0	0	0	0	0	0	0	0	0	0	0	0	0.000	0.000	0.000	0.000	0.000	0.000	0.000	0.000	0.000	0.000	0.000	0.000	0.000	0.000	283	1076	142	129	129	0.000	0.000	65	77	0	0	60	69	0	0	100	1	
1	14	9	05: L-13   LM00001602	lmo1793	5341	7327	100	179	169	73	46	47	4	91	87	0	177	152	78	16	16	3	91	88	0	0	0	0	0	0	0	0	0	0	0	0	0	0	0	0	0	0	0	0	0	0	0	0	0	0	0.000	0.000	0.000	0.000	0.000	0.000	0.000	0.000	0.000	0.000	0.000	0.000	0.000	0.000	283	1076	294	259	259	0.000	0.000	133	161	0	0	123	136	0	0	100	1	
1	15	9	05: L-16   LM00000486	lmo1796	5591	7327	100	758	649	338	46	46	4	99	96	0	923	755	418	15	16	3	98	95	0	0	0	0	0	0	0	0	0	0	0	0	0	0	0	0	0	0	0	0	0	0	0	0	0	0	0.000	0.000	0.000	0.000	0.000	0.000	0.000	0.000	0.000	0.000	0.000	0.000	0.000	0.000	283	1076	1620	1343	1343	0.000	0.000	712	908	0	0	603	740	0	0	100	1	
1	16	9	05: L-19   LM00001606	lmo1799	5841	7327	100	53	54	7	45	46	5	71	38	0	62	57	16	15	16	3	98	96	0	0	0	0	0	0	0	0	0	0	0	0	0	0	0	0	0	0	0	0	0	0	0	0	0	0	0.000	0.000	0.000	0.000	0.000	0.000	0.000	0.000	0.000	0.000	0.000	0.000	0.000	0.000	283	1076	55	51	51	0.000	0.000	8	47	0	0	9	42	0	0	100	1	
1	17	9	05: L-22   LM00001608	lmo1802	6091	7327	100	89	87	23	45	45	4	94	90	0	112	98	42	15	15	2	94	90	0	0	0	0	0	0	0	0	0	0	0	0	0	0	0	0	0	0	0	0	0	0	0	0	0	0	0.000	0.000	0.000	0.000	0.000	0.000	0.000	0.000	0.000	0.000	0.000	0.000	0.000	0.000	283	1076	141	125	125	0.000	0.000	44	97	0	0	42	83	0	0	100	1	
1	1	10	05: P-01   LM00000504	lmo1877	2091	7577	100	308	279	111	48	50	14	92	88	0	119	111	41	18	27	74	77	8	0	0	0	0	0	0	0	0	0	0	0	0	0	0	0	0	0	0	0	0	0	0	0	0	0	0	0.000	0.000	0.000	0.000	0.000	0.000	0.000	0.000	0.000	0.000	0.000	0.000	0.000	0.000	283	1076	361	324	324	0.000	0.000	260	101	0	0	231	93	0	0	100	1	
1	2	10	05: P-04   LM00001659	lmo1880	2341	7577	100	71	72	15	47	47	5	87	81	0	82	72	24	17	18	6	94	89	0	0	0	0	0	0	0	0	0	0	0	0	0	0	0	0	0	0	0	0	0	0	0	0	0	0	0.000	0.000	0.000	0.000	0.000	0.000	0.000	0.000	0.000	0.000	0.000	0.000	0.000	0.000	283	1076	89	80	80	0.000	0.000	24	65	0	0	25	55	0	0	100	1	
1	3	10	05: P-07   LM00000505	lmo1883	2591	7577	100	107	101	29	47	47	6	95	86	0	103	92	39	16	17	7	89	83	0	0	0	0	0	0	0	0	0	0	0	0	0	0	0	0	0	0	0	0	0	0	0	0	0	0	0.000	0.000	0.000	0.000	0.000	0.000	0.000	0.000	0.000	0.000	0.000	0.000	0.000	0.000	283	1076	147	130	130	0.000	0.000	60	87	0	0	54	76	0	0	100	1	
1	4	10	05: P-10   LM00001663	lmo1886	2841	7577	100	280	248	107	47	47	6	95	90	0	175	153	74	16	18	14	89	83	0	0	0	0	0	0	0	0	0	0	0	0	0	0	0	0	0	0	0	0	0	0	0	0	0	0	0.000	0.000	0.000	0.000	0.000	0.000	0.000	0.000	0.000	0.000	0.000	0.000	0.000	0.000	283	1076	392	338	338	0.000	0.000	233	159	0	0	201	137	0	0	100	1	
1	5	10	05: P-13   LM00002592	lmo1889	3091	7577	100	103	99	31	46	46	5	97	95	0	86	89	61	16	17	6	96	93	0	0	0	0	0	0	0	0	0	0	0	0	0	0	0	0	0	0	0	0	0	0	0	0	0	0	0.000	0.000	0.000	0.000	0.000	0.000	0.000	0.000	0.000	0.000	0.000	0.000	0.000	0.000	283	1076	127	126	126	0.000	0.000	57	70	0	0	53	73	0	0	100	1	
1	6	10	05: P-16   LM00000507	lmo1892	3341	7577	100	110	111	33	46	46	5	96	93	0	145	134	49	16	17	7	96	94	0	0	0	0	0	0	0	0	0	0	0	0	0	0	0	0	0	0	0	0	0	0	0	0	0	0	0.000	0.000	0.000	0.000	0.000	0.000	0.000	0.000	0.000	0.000	0.000	0.000	0.000	0.000	283	1076	193	183	183	0.000	0.000	64	129	0	0	65	118	0	0	100	1	
1	7	10	05: P-19   LM00002595	lmo1895	3591	7577	100	91	92	23	47	47	5	97	94	0	126	109	44	16	16	3	96	94	0	0	0	0	0	0	0	0	0	0	0	0	0	0	0	0	0	0	0	0	0	0	0	0	0	0	0.000	0.000	0.000	0.000	0.000	0.000	0.000	0.000	0.000	0.000	0.000	0.000	0.000	0.000	283	1076	154	138	138	0.000	0.000	44	110	0	0	45	93	0	0	100	1	
1	8	10	05: P-22   LM00000510	lmo1898	3841	7577	100	134	130	45	46	46	5	97	93	0	145	134	57	16	16	5	94	93	0	0	0	0	0	0	0	0	0	0	0	0	0	0	0	0	0	0	0	0	0	0	0	0	0	0	0.000	0.000	0.000	0.000	0.000	0.000	0.000	0.000	0.000	0.000	0.000	0.000	0.000	0.000	283	1076	217	202	202	0.000	0.000	88	129	0	0	84	118	0	0	100	1	
1	9	10	06: D-01   LM00002609	lmo1969	4091	7577	100	51	52	7	46	47	10	30	6	0	72	69	20	16	18	19	92	83	0	0	0	0	0	0	0	0	0	0	0	0	0	0	0	0	0	0	0	0	0	0	0	0	0	0	0.000	0.000	0.000	0.000	0.000	0.000	0.000	0.000	0.000	0.000	0.000	0.000	0.000	0.000	283	1076	61	59	59	0.000	0.000	5	56	0	0	6	53	0	0	100	1	
1	10	10	06: D-04   LM00002612	lmo1972	4341	7577	100	90	87	21	46	46	5	96	89	0	147	133	51	16	17	8	94	90	0	0	0	0	0	0	0	0	0	0	0	0	0	0	0	0	0	0	0	0	0	0	0	0	0	0	0.000	0.000	0.000	0.000	0.000	0.000	0.000	0.000	0.000	0.000	0.000	0.000	0.000	0.000	283	1076	175	158	158	0.000	0.000	44	131	0	0	41	117	0	0	100	1	
1	11	10	06: D-07   LM00000528	lmo1975	4591	7577	100	52	53	7	46	46	5	52	30	0	90	78	35	16	17	5	87	81	0	0	0	0	0	0	0	0	0	0	0	0	0	0	0	0	0	0	0	0	0	0	0	0	0	0	0.000	0.000	0.000	0.000	0.000	0.000	0.000	0.000	0.000	0.000	0.000	0.000	0.000	0.000	283	1076	80	69	69	0.000	0.000	6	74	0	0	7	62	0	0	100	1	
1	12	10	06: D-10   LM00000531	lmo1978	4841	7577	100	280	243	100	46	47	5	97	94	0	140	125	55	16	16	4	94	90	0	0	0	0	0	0	0	0	0	0	0	0	0	0	0	0	0	0	0	0	0	0	0	0	0	0	0.000	0.000	0.000	0.000	0.000	0.000	0.000	0.000	0.000	0.000	0.000	0.000	0.000	0.000	283	1076	358	306	306	0.000	0.000	234	124	0	0	197	109	0	0	100	1	
1	13	10	06: D-13   LM00002615	lmo1981	5091	7577	100	59	60	9	46	47	7	74	46	0	69	59	20	15	17	9	88	81	0	0	0	0	0	0	0	0	0	0	0	0	0	0	0	0	0	0	0	0	0	0	0	0	0	0	0.000	0.000	0.000	0.000	0.000	0.000	0.000	0.000	0.000	0.000	0.000	0.000	0.000	0.000	283	1076	67	58	58	0.000	0.000	13	54	0	0	14	44	0	0	100	1	
1	14	10	06: D-16   LM00001709	lmo1984	5341	7577	100	59	59	12	46	47	6	71	51	0	72	64	27	16	17	11	83	77	0	0	0	0	0	0	0	0	0	0	0	0	0	0	0	0	0	0	0	0	0	0	0	0	0	0	0.000	0.000	0.000	0.000	0.000	0.000	0.000	0.000	0.000	0.000	0.000	0.000	0.000	0.000	283	1076	69	61	61	0.000	0.000	13	56	0	0	13	48	0	0	100	1	
1	15	10	06: D-19   LM00000533	lmo1987	5591	7577	100	53	53	5	46	46	5	72	29	0	63	55	23	15	16	3	87	83	0	0	0	0	0	0	0	0	0	0	0	0	0	0	0	0	0	0	0	0	0	0	0	0	0	0	0.000	0.000	0.000	0.000	0.000	0.000	0.000	0.000	0.000	0.000	0.000	0.000	0.000	0.000	283	1076	55	47	47	0.000	0.000	7	48	0	0	7	40	0	0	100	1	
1	16	10	06: D-22   LM00001714	lmo1990	5841	7577	100	55	57	10	46	46	5	63	47	0	59	50	23	15	15	5	78	73	0	0	0	0	0	0	0	0	0	0	0	0	0	0	0	0	0	0	0	0	0	0	0	0	0	0	0.000	0.000	0.000	0.000	0.000	0.000	0.000	0.000	0.000	0.000	0.000	0.000	0.000	0.000	283	1076	53	46	46	0.000	0.000	9	44	0	0	11	35	0	0	100	1	
1	17	10	06: H-01   LM00001760	lmo2065	6091	7577	100	79	75	18	46	46	5	90	81	0	54	49	18	15	15	3	89	86	0	0	0	0	0	0	0	0	0	0	0	0	0	0	0	0	0	0	0	0	0	0	0	0	0	0	0.000	0.000	0.000	0.000	0.000	0.000	0.000	0.000	0.000	0.000	0.000	0.000	0.000	0.000	283	1076	72	63	63	0.000	0.000	33	39	0	0	29	34	0	0	100	1	
1	1	11	06: H-04   LM00000552	lmo2068	2091	7827	100	981	809	390	47	73	313	79	72	0	465	397	192	18	57	496	34	0	0	0	0	0	0	0	0	0	0	0	0	0	0	0	0	0	0	0	0	0	0	0	0	0	0	0	0.000	0.000	0.000	0.000	0.000	0.000	0.000	0.000	0.000	0.000	0.000	0.000	0.000	0.000	283	1076	1381	1141	1141	0.000	0.000	934	447	0	0	762	379	0	0	100	1	
1	2	11	06: H-07   LM00002627	lmo2071	2341	7827	100	73	71	14	47	48	6	88	78	0	65	59	19	17	18	7	91	83	0	0	0	0	0	0	0	0	0	0	0	0	0	0	0	0	0	0	0	0	0	0	0	0	0	0	0.000	0.000	0.000	0.000	0.000	0.000	0.000	0.000	0.000	0.000	0.000	0.000	0.000	0.000	283	1076	74	66	66	0.000	0.000	26	48	0	0	24	42	0	0	100	1	
1	3	11	06: H-10   LM00001763	lmo2074	2591	7827	100	99	97	26	47	47	5	93	89	0	105	97	37	16	17	4	98	95	0	0	0	0	0	0	0	0	0	0	0	0	0	0	0	0	0	0	0	0	0	0	0	0	0	0	0.000	0.000	0.000	0.000	0.000	0.000	0.000	0.000	0.000	0.000	0.000	0.000	0.000	0.000	283	1076	141	131	131	0.000	0.000	52	89	0	0	50	81	0	0	100	1	
1	4	11	06: H-13   LM00002628	lmo2077	2841	7827	100	125	123	34	46	47	5	98	94	0	122	115	44	16	17	3	98	96	0	0	0	0	0	0	0	0	0	0	0	0	0	0	0	0	0	0	0	0	0	0	0	0	0	0	0.000	0.000	0.000	0.000	0.000	0.000	0.000	0.000	0.000	0.000	0.000	0.000	0.000	0.000	283	1076	185	176	176	0.000	0.000	79	106	0	0	77	99	0	0	100	1	
1	5	11	06: H-16   LM00002629	lmo2080	3091	7827	100	70	69	15	46	46	4	88	82	0	80	69	27	16	16	3	96	93	0	0	0	0	0	0	0	0	0	0	0	0	0	0	0	0	0	0	0	0	0	0	0	0	0	0	0.000	0.000	0.000	0.000	0.000	0.000	0.000	0.000	0.000	0.000	0.000	0.000	0.000	0.000	283	1076	88	76	76	0.000	0.000	24	64	0	0	23	53	0	0	100	1	
1	6	11	06: H-19   LM00001769	lmo2083	3341	7827	100	69	69	13	46	46	5	92	85	0	64	57	19	16	17	7	88	86	0	0	0	0	0	0	0	0	0	0	0	0	0	0	0	0	0	0	0	0	0	0	0	0	0	0	0.000	0.000	0.000	0.000	0.000	0.000	0.000	0.000	0.000	0.000	0.000	0.000	0.000	0.000	283	1076	71	64	64	0.000	0.000	23	48	0	0	23	41	0	0	100	1	
1	7	11	06: H-22   LM00002632	lmo2086	3591	7827	100	53	53	6	46	47	6	59	21	0	66	58	19	17	17	4	93	89	0	0	0	0	0	0	0	0	0	0	0	0	0	0	0	0	0	0	0	0	0	0	0	0	0	0	0.000	0.000	0.000	0.000	0.000	0.000	0.000	0.000	0.000	0.000	0.000	0.000	0.000	0.000	283	1076	56	48	48	0.000	0.000	7	49	0	0	7	41	0	0	100	1	
1	8	11	06: L-01   LM00001807	lmo2161	3841	7827	100	51	52	6	43	46	5	75	47	0	69	59	24	16	17	4	86	81	0	0	0	0	0	0	0	0	0	0	0	0	0	0	0	0	0	0	0	0	0	0	0	0	0	0	0.000	0.000	0.000	0.000	0.000	0.000	0.000	0.000	0.000	0.000	0.000	0.000	0.000	0.000	283	1076	61	52	52	0.000	0.000	8	53	0	0	9	43	0	0	100	1	
1	9	11	06: L-04   LM00001809	lmo2164	4091	7827	100	50	50	5	45	46	5	55	16	0	63	56	17	16	16	4	95	92	0	0	0	0	0	0	0	0	0	0	0	0	0	0	0	0	0	0	0	0	0	0	0	0	0	0	0.000	0.000	0.000	0.000	0.000	0.000	0.000	0.000	0.000	0.000	0.000	0.000	0.000	0.000	283	1076	52	45	45	0.000	0.000	5	47	0	0	5	40	0	0	100	1	
1	10	11	06: L-07   LM00002644	lmo2167	4341	7827	100	99	95	28	46	46	5	94	89	0	71	65	26	16	16	4	89	85	0	0	0	0	0	0	0	0	0	0	0	0	0	0	0	0	0	0	0	0	0	0	0	0	0	0	0.000	0.000	0.000	0.000	0.000	0.000	0.000	0.000	0.000	0.000	0.000	0.000	0.000	0.000	283	1076	108	98	98	0.000	0.000	53	55	0	0	49	49	0	0	100	1	
1	11	11	06: L-10   LM00001813	lmo2170	4591	7827	100	50	50	5	45	46	6	40	4	0	65	58	20	15	16	7	88	82	0	0	0	0	0	0	0	0	0	0	0	0	0	0	0	0	0	0	0	0	0	0	0	0	0	0	0.000	0.000	0.000	0.000	0.000	0.000	0.000	0.000	0.000	0.000	0.000	0.000	0.000	0.000	283	1076	55	48	48	0.000	0.000	5	50	0	0	5	43	0	0	100	1	
1	12	11	06: L-13   LM00000584	lmo2173	4841	7827	100	231	208	84	45	46	5	99	96	0	160	136	62	16	16	3	96	93	0	0	0	0	0	0	0	0	0	0	0	0	0	0	0	0	0	0	0	0	0	0	0	0	0	0	0.000	0.000	0.000	0.000	0.000	0.000	0.000	0.000	0.000	0.000	0.000	0.000	0.000	0.000	283	1076	330	283	283	0.000	0.000	186	144	0	0	163	120	0	0	100	1	
1	13	11	06: L-16   LM00002645	lmo2176	5091	7827	100	63	63	10	45	46	5	93	78	0	70	62	18	16	17	6	95	92	0	0	0	0	0	0	0	0	0	0	0	0	0	0	0	0	0	0	0	0	0	0	0	0	0	0	0.000	0.000	0.000	0.000	0.000	0.000	0.000	0.000	0.000	0.000	0.000	0.000	0.000	0.000	283	1076	72	64	64	0.000	0.000	18	54	0	0	18	46	0	0	100	1	
1	14	11	06: L-19   LM00000586	lmo2179	5341	7827	100	48	49	5	46	47	5	31	12	0	71	61	21	16	16	2	93	89	0	0	0	0	0	0	0	0	0	0	0	0	0	0	0	0	0	0	0	0	0	0	0	0	0	0	0.000	0.000	0.000	0.000	0.000	0.000	0.000	0.000	0.000	0.000	0.000	0.000	0.000	0.000	283	1076	57	48	48	0.000	0.000	2	55	0	0	3	45	0	0	100	1	
1	15	11	06: L-22   LM00001817	lmo2182	5591	7827	100	50	51	5	46	47	5	43	13	0	65	57	19	15	16	4	92	87	0	0	0	0	0	0	0	0	0	0	0	0	0	0	0	0	0	0	0	0	0	0	0	0	0	0	0.000	0.000	0.000	0.000	0.000	0.000	0.000	0.000	0.000	0.000	0.000	0.000	0.000	0.000	283	1076	54	47	47	0.000	0.000	4	50	0	0	5	42	0	0	100	1	
1	16	11	06: P-01   LM00002664	lmo2257	5841	7827	100	272	272	91	46	46	5	100	100	0	357	348	124	14	15	5	99	98	0	0	0	0	0	0	0	0	0	0	0	0	0	0	0	0	0	0	0	0	0	0	0	0	0	0	0.000	0.000	0.000	0.000	0.000	0.000	0.000	0.000	0.000	0.000	0.000	0.000	0.000	0.000	283	1076	569	560	560	0.000	0.000	226	343	0	0	226	334	0	0	100	1	
1	17	11	06: P-04   LM00002667	lmo2260	6091	7827	100	52	54	8	45	45	5	68	46	0	58	50	21	15	15	3	86	81	0	0	0	0	0	0	0	0	0	0	0	0	0	0	0	0	0	0	0	0	0	0	0	0	0	0	0.000	0.000	0.000	0.000	0.000	0.000	0.000	0.000	0.000	0.000	0.000	0.000	0.000	0.000	283	1076	50	44	44	0.000	0.000	7	43	0	0	9	35	0	0	100	1	
1	1	12	06: P-07   LM00001856	lmo2263	2091	8077	100	61	62	9	46	47	5	90	72	0	85	75	28	17	18	6	92	87	0	0	0	0	0	0	0	0	0	0	0	0	0	0	0	0	0	0	0	0	0	0	0	0	0	0	0.000	0.000	0.000	0.000	0.000	0.000	0.000	0.000	0.000	0.000	0.000	0.000	0.000	0.000	283	1076	83	74	74	0.000	0.000	15	68	0	0	16	58	0	0	100	1	
1	2	12	06: P-10   LM00002671	lmo2266	2341	8077	100	291	258	115	46	47	6	97	94	0	189	162	73	17	19	13	89	86	0	0	0	0	0	0	0	0	0	0	0	0	0	0	0	0	0	0	0	0	0	0	0	0	0	0	0.000	0.000	0.000	0.000	0.000	0.000	0.000	0.000	0.000	0.000	0.000	0.000	0.000	0.000	283	1076	417	357	357	0.000	0.000	245	172	0	0	212	145	0	0	100	1	
1	3	12	06: P-13   LM00000607	lmo2269	2591	8077	100	162	151	47	47	47	5	96	93	0	147	133	53	16	17	7	96	93	0	0	0	0	0	0	0	0	0	0	0	0	0	0	0	0	0	0	0	0	0	0	0	0	0	0	0.000	0.000	0.000	0.000	0.000	0.000	0.000	0.000	0.000	0.000	0.000	0.000	0.000	0.000	283	1076	246	221	221	0.000	0.000	115	131	0	0	104	117	0	0	100	1	
1	4	12	06: P-16   LM00001861	lmo2272	2841	8077	100	50	50	4	46	47	5	40	14	0	74	65	22	16	17	4	94	89	0	0	0	0	0	0	0	0	0	0	0	0	0	0	0	0	0	0	0	0	0	0	0	0	0	0	0.000	0.000	0.000	0.000	0.000	0.000	0.000	0.000	0.000	0.000	0.000	0.000	0.000	0.000	283	1076	62	53	53	0.000	0.000	4	58	0	0	4	49	0	0	100	1	
1	5	12	06: P-19   LM00001863	lmo2275	3091	8077	100	50	51	6	46	47	6	38	7	0	69	60	21	16	16	4	92	88	0	0	0	0	0	0	0	0	0	0	0	0	0	0	0	0	0	0	0	0	0	0	0	0	0	0	0.000	0.000	0.000	0.000	0.000	0.000	0.000	0.000	0.000	0.000	0.000	0.000	0.000	0.000	283	1076	57	49	49	0.000	0.000	4	53	0	0	5	44	0	0	100	1	
1	6	12	06: P-22   LM00002675	lmo2278	3341	8077	100	53	52	5	46	47	9	23	0	0	70	65	16	16	17	15	94	87	0	0	0	0	0	0	0	0	0	0	0	0	0	0	0	0	0	0	0	0	0	0	0	0	0	0	0.000	0.000	0.000	0.000	0.000	0.000	0.000	0.000	0.000	0.000	0.000	0.000	0.000	0.000	283	1076	61	55	55	0.000	0.000	7	54	0	0	6	49	0	0	100	1	
1	7	12	07: D-01   LM00001884	lmo2349	3591	8077	100	62	63	10	46	49	23	20	0	0	76	68	21	16	20	43	77	0	0	0	0	0	0	0	0	0	0	0	0	0	0	0	0	0	0	0	0	0	0	0	0	0	0	0	0.000	0.000	0.000	0.000	0.000	0.000	0.000	0.000	0.000	0.000	0.000	0.000	0.000	0.000	283	1076	76	69	69	0.000	0.000	16	60	0	0	17	52	0	0	100	1	
1	8	12	07: D-04   LM00001886	lmo2352	3841	8077	100	137	132	40	46	47	5	98	96	0	57	53	14	16	16	5	95	92	0	0	0	0	0	0	0	0	0	0	0	0	0	0	0	0	0	0	0	0	0	0	0	0	0	0	0.000	0.000	0.000	0.000	0.000	0.000	0.000	0.000	0.000	0.000	0.000	0.000	0.000	0.000	283	1076	132	123	123	0.000	0.000	91	41	0	0	86	37	0	0	100	1	
1	9	12	07: D-07   LM00001889	lmo2355	4091	8077	100	60	60	11	46	46	5	77	59	0	65	57	22	15	16	5	88	84	0	0	0	0	0	0	0	0	0	0	0	0	0	0	0	0	0	0	0	0	0	0	0	0	0	0	0.000	0.000	0.000	0.000	0.000	0.000	0.000	0.000	0.000	0.000	0.000	0.000	0.000	0.000	283	1076	64	56	56	0.000	0.000	14	50	0	0	14	42	0	0	100	1	
1	10	12	07: D-10   LM00002706	lmo2358	4341	8077	100	588	507	211	46	46	5	99	99	0	278	237	102	16	16	3	95	93	0	0	0	0	0	0	0	0	0	0	0	0	0	0	0	0	0	0	0	0	0	0	0	0	0	0	0.000	0.000	0.000	0.000	0.000	0.000	0.000	0.000	0.000	0.000	0.000	0.000	0.000	0.000	283	1076	804	682	682	0.000	0.000	542	262	0	0	461	221	0	0	100	1	
1	11	12	07: D-13   LM00000626	lmo2361	4591	8077	100	92	92	25	45	46	6	93	88	0	68	62	20	15	16	5	93	87	0	0	0	0	0	0	0	0	0	0	0	0	0	0	0	0	0	0	0	0	0	0	0	0	0	0	0.000	0.000	0.000	0.000	0.000	0.000	0.000	0.000	0.000	0.000	0.000	0.000	0.000	0.000	283	1076	100	94	94	0.000	0.000	47	53	0	0	47	47	0	0	100	1	
1	12	12	07: D-16   LM00002708	lmo2364	4841	8077	100	49	49	4	45	46	5	39	9	0	60	52	17	15	16	4	92	88	0	0	0	0	0	0	0	0	0	0	0	0	0	0	0	0	0	0	0	0	0	0	0	0	0	0	0.000	0.000	0.000	0.000	0.000	0.000	0.000	0.000	0.000	0.000	0.000	0.000	0.000	0.000	283	1076	49	41	41	0.000	0.000	4	45	0	0	4	37	0	0	100	1	
1	13	12	07: D-19   LM00000629	lmo2367	5091	8077	100	403	363	145	46	46	5	99	98	0	222	195	82	16	17	6	95	91	0	0	0	0	0	0	0	0	0	0	0	0	0	0	0	0	0	0	0	0	0	0	0	0	0	0	0.000	0.000	0.000	0.000	0.000	0.000	0.000	0.000	0.000	0.000	0.000	0.000	0.000	0.000	283	1076	563	496	496	0.000	0.000	357	206	0	0	317	179	0	0	100	1	
1	14	12	07: D-22   LM00000630	lmo2370	5341	8077	100	61	61	11	46	46	5	78	65	0	72	62	22	15	16	4	93	89	0	0	0	0	0	0	0	0	0	0	0	0	0	0	0	0	0	0	0	0	0	0	0	0	0	0	0.000	0.000	0.000	0.000	0.000	0.000	0.000	0.000	0.000	0.000	0.000	0.000	0.000	0.000	283	1076	72	62	62	0.000	0.000	15	57	0	0	15	47	0	0	100	1	
1	15	12	07: H-01   LM00002727	lmo2445	5591	8077	100	50	50	5	46	46	5	49	17	0	61	54	17	15	16	3	94	90	0	0	0	0	0	0	0	0	0	0	0	0	0	0	0	0	0	0	0	0	0	0	0	0	0	0	0.000	0.000	0.000	0.000	0.000	0.000	0.000	0.000	0.000	0.000	0.000	0.000	0.000	0.000	283	1076	50	43	43	0.000	0.000	4	46	0	0	4	39	0	0	100	1	
1	16	12	07: H-04   LM00000650	lmo2448	5841	8077	100	267	249	113	46	46	5	98	96	0	192	166	82	15	15	3	91	89	0	0	0	0	0	0	0	0	0	0	0	0	0	0	0	0	0	0	0	0	0	0	0	0	0	0	0.000	0.000	0.000	0.000	0.000	0.000	0.000	0.000	0.000	0.000	0.000	0.000	0.000	0.000	283	1076	398	354	354	0.000	0.000	221	177	0	0	203	151	0	0	100	1	
1	17	12	07: H-07   LM00000653	lmo2451	6091	8077	100	334	280	139	45	46	5	97	90	0	289	238	132	14	15	3	97	90	0	0	0	0	0	0	0	0	0	0	0	0	0	0	0	0	0	0	0	0	0	0	0	0	0	0	0.000	0.000	0.000	0.000	0.000	0.000	0.000	0.000	0.000	0.000	0.000	0.000	0.000	0.000	283	1076	564	459	459	0.000	0.000	289	275	0	0	235	224	0	0	100	1	
1	1	13	07: H-10   LM00002834	lmo2454	2091	8327	100	164	153	57	46	47	5	95	93	0	195	182	95	17	18	8	90	87	0	0	0	0	0	0	0	0	0	0	0	0	0	0	0	0	0	0	0	0	0	0	0	0	0	0	0.000	0.000	0.000	0.000	0.000	0.000	0.000	0.000	0.000	0.000	0.000	0.000	0.000	0.000	283	1076	296	272	272	0.000	0.000	118	178	0	0	107	165	0	0	100	1	
1	2	13	07: H-13   LM00000657	lmo2457	2341	8327	100	3515	2985	1379	47	48	6	100	99	0	5334	4546	2139	17	18	6	100	98	0	0	0	0	0	0	0	0	0	0	0	0	0	0	0	0	0	0	0	0	0	0	0	0	0	0	0.000	0.000	0.000	0.000	0.000	0.000	0.000	0.000	0.000	0.000	0.000	0.000	0.000	0.000	283	1076	8785	7467	7467	0.000	0.000	3468	5317	0	0	2938	4529	0	0	100	1	
1	3	13	07: H-16   LM00000660	lmo2460	2591	8327	100	330	307	125	47	49	10	95	91	0	190	175	78	17	20	27	86	83	0	0	0	0	0	0	0	0	0	0	0	0	0	0	0	0	0	0	0	0	0	0	0	0	0	0	0.000	0.000	0.000	0.000	0.000	0.000	0.000	0.000	0.000	0.000	0.000	0.000	0.000	0.000	283	1076	456	418	418	0.000	0.000	283	173	0	0	260	158	0	0	100	1	
1	4	13	07: H-19   LM00001933	lmo2463	2841	8327	100	266	239	84	47	47	5	96	96	0	116	105	34	16	17	5	98	96	0	0	0	0	0	0	0	0	0	0	0	0	0	0	0	0	0	0	0	0	0	0	0	0	0	0	0.000	0.000	0.000	0.000	0.000	0.000	0.000	0.000	0.000	0.000	0.000	0.000	0.000	0.000	283	1076	319	281	281	0.000	0.000	219	100	0	0	192	89	0	0	100	1	
1	5	13	07: H-22   LM00002729	lmo2466	3091	8327	100	49	49	4	47	47	5	22	2	0	60	50	19	16	16	4	87	81	0	0	0	0	0	0	0	0	0	0	0	0	0	0	0	0	0	0	0	0	0	0	0	0	0	0	0.000	0.000	0.000	0.000	0.000	0.000	0.000	0.000	0.000	0.000	0.000	0.000	0.000	0.000	283	1076	46	36	36	0.000	0.000	2	44	0	0	2	34	0	0	100	1	
1	6	13	07: L-01   LM00002744	lmo2541	3341	8327	100	109	105	32	47	47	5	94	89	0	101	90	36	16	17	5	94	90	0	0	0	0	0	0	0	0	0	0	0	0	0	0	0	0	0	0	0	0	0	0	0	0	0	0	0.000	0.000	0.000	0.000	0.000	0.000	0.000	0.000	0.000	0.000	0.000	0.000	0.000	0.000	283	1076	147	132	132	0.000	0.000	62	85	0	0	58	74	0	0	100	1	
1	7	13	07: L-04   LM00001977	lmo2544	3591	8327	100	96	90	26	46	47	5	91	85	0	82	73	30	16	17	8	86	82	0	0	0	0	0	0	0	0	0	0	0	0	0	0	0	0	0	0	0	0	0	0	0	0	0	0	0.000	0.000	0.000	0.000	0.000	0.000	0.000	0.000	0.000	0.000	0.000	0.000	0.000	0.000	283	1076	116	101	101	0.000	0.000	50	66	0	0	44	57	0	0	100	1	
1	8	13	07: L-07   LM00000682	lmo2547	3841	8327	100	154	141	55	46	47	5	93	88	0	96	81	35	16	16	3	91	87	0	0	0	0	0	0	0	0	0	0	0	0	0	0	0	0	0	0	0	0	0	0	0	0	0	0	0.000	0.000	0.000	0.000	0.000	0.000	0.000	0.000	0.000	0.000	0.000	0.000	0.000	0.000	283	1076	188	160	160	0.000	0.000	108	80	0	0	95	65	0	0	100	1	
1	9	13	07: L-10   LM00001979	lmo2550	4091	8327	100	116	107	44	46	47	6	87	77	0	108	88	49	15	16	5	86	78	0	0	0	0	0	0	0	0	0	0	0	0	0	0	0	0	0	0	0	0	0	0	0	0	0	0	0.000	0.000	0.000	0.000	0.000	0.000	0.000	0.000	0.000	0.000	0.000	0.000	0.000	0.000	283	1076	163	134	134	0.000	0.000	70	93	0	0	61	73	0	0	100	1	
1	10	13	07: L-13   LM00001982	lmo2553	4341	8327	100	112	112	42	46	47	5	93	89	0	113	101	49	16	16	4	91	88	0	0	0	0	0	0	0	0	0	0	0	0	0	0	0	0	0	0	0	0	0	0	0	0	0	0	0.000	0.000	0.000	0.000	0.000	0.000	0.000	0.000	0.000	0.000	0.000	0.000	0.000	0.000	283	1076	163	151	151	0.000	0.000	66	97	0	0	66	85	0	0	100	1	
1	11	13	07: L-16   LM00000685	lmo2556	4591	8327	100	1883	1605	953	45	46	5	99	98	0	1882	1489	915	16	17	8	88	87	0	0	0	0	0	0	0	0	0	0	0	0	0	0	0	0	0	0	0	0	0	0	0	0	0	0	0.000	0.000	0.000	0.000	0.000	0.000	0.000	0.000	0.000	0.000	0.000	0.000	0.000	0.000	283	1076	3704	3033	3033	0.000	0.000	1838	1866	0	0	1560	1473	0	0	100	1	
1	12	13	07: L-19   LM00000686	lmo2559	4841	8327	100	153	141	54	46	47	5	93	88	0	200	180	83	16	16	4	93	91	0	0	0	0	0	0	0	0	0	0	0	0	0	0	0	0	0	0	0	0	0	0	0	0	0	0	0.000	0.000	0.000	0.000	0.000	0.000	0.000	0.000	0.000	0.000	0.000	0.000	0.000	0.000	283	1076	291	259	259	0.000	0.000	107	184	0	0	95	164	0	0	100	1	
1	13	13	07: L-22   LM00001986	lmo2562	5091	8327	100	133	124	40	45	45	4	95	91	0	108	96	41	15	16	3	97	92	0	0	0	0	0	0	0	0	0	0	0	0	0	0	0	0	0	0	0	0	0	0	0	0	0	0	0.000	0.000	0.000	0.000	0.000	0.000	0.000	0.000	0.000	0.000	0.000	0.000	0.000	0.000	283	1076	181	160	160	0.000	0.000	88	93	0	0	79	81	0	0	100	1	
1	14	13	07: P-01   LM00000721	lmo2637	5341	8327	100	1146	957	498	46	47	5	100	99	0	1874	1519	813	15	16	3	98	95	0	0	0	0	0	0	0	0	0	0	0	0	0	0	0	0	0	0	0	0	0	0	0	0	0	0	0.000	0.000	0.000	0.000	0.000	0.000	0.000	0.000	0.000	0.000	0.000	0.000	0.000	0.000	283	1076	2959	2415	2415	0.000	0.000	1100	1859	0	0	911	1504	0	0	100	1	
1	15	13	07: P-04   LM00000723	lmo2640	5591	8327	100	90	85	27	46	47	5	86	78	0	111	94	51	16	16	3	85	82	0	0	0	0	0	0	0	0	0	0	0	0	0	0	0	0	0	0	0	0	0	0	0	0	0	0	0.000	0.000	0.000	0.000	0.000	0.000	0.000	0.000	0.000	0.000	0.000	0.000	0.000	0.000	283	1076	139	117	117	0.000	0.000	44	95	0	0	39	78	0	0	100	1	
1	16	13	07: P-07   LM00002009	lmo2643	5841	8327	100	66	66	13	46	46	5	87	80	0	75	64	24	15	15	2	92	86	0	0	0	0	0	0	0	0	0	0	0	0	0	0	0	0	0	0	0	0	0	0	0	0	0	0	0.000	0.000	0.000	0.000	0.000	0.000	0.000	0.000	0.000	0.000	0.000	0.000	0.000	0.000	283	1076	80	69	69	0.000	0.000	20	60	0	0	20	49	0	0	100	1	
1	17	13	07: P-10   LM00002010	lmo2646	6091	8327	100	48	48	5	46	46	6	26	4	0	71	59	25	14	15	7	81	79	0	0	0	0	0	0	0	0	0	0	0	0	0	0	0	0	0	0	0	0	0	0	0	0	0	0	0.000	0.000	0.000	0.000	0.000	0.000	0.000	0.000	0.000	0.000	0.000	0.000	0.000	0.000	283	1076	59	47	47	0.000	0.000	2	57	0	0	2	45	0	0	100	1	
1	1	14	07: P-13   LM00000727	lmo2649	2091	8577	100	68	68	13	47	47	5	90	83	0	253	222	105	17	18	5	93	90	0	0	0	0	0	0	0	0	0	0	0	0	0	0	0	0	0	0	0	0	0	0	0	0	0	0	0.000	0.000	0.000	0.000	0.000	0.000	0.000	0.000	0.000	0.000	0.000	0.000	0.000	0.000	283	1076	257	226	226	0.000	0.000	21	236	0	0	21	205	0	0	100	1	
1	2	14	07: P-16   LM00002013	lmo2652	2341	8577	100	67	66	14	47	48	6	86	67	0	97	95	52	17	18	11	87	83	0	0	0	0	0	0	0	0	0	0	0	0	0	0	0	0	0	0	0	0	0	0	0	0	0	0	0.000	0.000	0.000	0.000	0.000	0.000	0.000	0.000	0.000	0.000	0.000	0.000	0.000	0.000	283	1076	100	97	97	0.000	0.000	20	80	0	0	19	78	0	0	100	1	
1	3	14	07: P-19   LM00000730	lmo2655	2591	8577	100	6148	5094	2360	46	47	6	100	100	0	17249	14545	7072	16	17	6	100	100	0	0	0	0	0	0	0	0	0	0	0	0	0	0	0	0	0	0	0	0	0	0	0	0	0	0	0.000	0.000	0.000	0.000	0.000	0.000	0.000	0.000	0.000	0.000	0.000	0.000	0.000	0.000	283	1076	23335	19577	19577	0.000	0.000	6102	17233	0	0	5048	14529	0	0	100	1	
1	4	14	07: P-22   LM00002014	lmo2658	2841	8577	100	59	60	10	46	47	5	80	63	0	73	65	25	16	16	4	94	87	0	0	0	0	0	0	0	0	0	0	0	0	0	0	0	0	0	0	0	0	0	0	0	0	0	0	0.000	0.000	0.000	0.000	0.000	0.000	0.000	0.000	0.000	0.000	0.000	0.000	0.000	0.000	283	1076	70	63	63	0.000	0.000	13	57	0	0	14	49	0	0	100	1	
1	5	14	08: D-01   LM00000764	lmo2729	3091	8577	100	86	84	23	46	46	5	90	81	0	79	69	26	16	16	4	92	88	0	0	0	0	0	0	0	0	0	0	0	0	0	0	0	0	0	0	0	0	0	0	0	0	0	0	0.000	0.000	0.000	0.000	0.000	0.000	0.000	0.000	0.000	0.000	0.000	0.000	0.000	0.000	283	1076	103	91	91	0.000	0.000	40	63	0	0	38	53	0	0	100	1	
1	6	14	08: D-04   LM00002772	lmo2732	3341	8577	100	61	62	10	46	47	5	84	64	0	71	65	21	15	16	3	94	92	0	0	0	0	0	0	0	0	0	0	0	0	0	0	0	0	0	0	0	0	0	0	0	0	0	0	0.000	0.000	0.000	0.000	0.000	0.000	0.000	0.000	0.000	0.000	0.000	0.000	0.000	0.000	283	1076	71	66	66	0.000	0.000	15	56	0	0	16	50	0	0	100	1	
1	7	14	08: D-07   LM00002775	lmo2735	3591	8577	100	76	74	16	46	47	5	88	81	0	67	60	23	15	16	3	89	85	0	0	0	0	0	0	0	0	0	0	0	0	0	0	0	0	0	0	0	0	0	0	0	0	0	0	0.000	0.000	0.000	0.000	0.000	0.000	0.000	0.000	0.000	0.000	0.000	0.000	0.000	0.000	283	1076	82	73	73	0.000	0.000	30	52	0	0	28	45	0	0	100	1	
1	8	14	08: D-10   LM00000765	lmo2738	3841	8577	100	235	206	89	46	47	4	93	88	0	151	137	69	14	15	3	94	91	0	0	0	0	0	0	0	0	0	0	0	0	0	0	0	0	0	0	0	0	0	0	0	0	0	0	0.000	0.000	0.000	0.000	0.000	0.000	0.000	0.000	0.000	0.000	0.000	0.000	0.000	0.000	283	1076	326	283	283	0.000	0.000	189	137	0	0	160	123	0	0	100	1	
1	9	14	08: D-13   LM00002051	lmo2741	4091	8577	100	62	62	10	45	45	5	91	80	0	65	59	16	15	16	3	95	93	0	0	0	0	0	0	0	0	0	0	0	0	0	0	0	0	0	0	0	0	0	0	0	0	0	0	0.000	0.000	0.000	0.000	0.000	0.000	0.000	0.000	0.000	0.000	0.000	0.000	0.000	0.000	283	1076	67	61	61	0.000	0.000	17	50	0	0	17	44	0	0	100	1	
1	10	14	08: D-16   LM00000767	lmo2744	4341	8577	100	76	73	14	46	47	5	89	85	0	79	72	26	16	16	4	89	86	0	0	0	0	0	0	0	0	0	0	0	0	0	0	0	0	0	0	0	0	0	0	0	0	0	0	0.000	0.000	0.000	0.000	0.000	0.000	0.000	0.000	0.000	0.000	0.000	0.000	0.000	0.000	283	1076	93	83	83	0.000	0.000	30	63	0	0	27	56	0	0	100	1	
1	11	14	08: D-19   LM00000768	lmo2747	4591	8577	100	458	399	198	46	46	5	99	96	0	195	160	83	15	16	3	92	87	0	0	0	0	0	0	0	0	0	0	0	0	0	0	0	0	0	0	0	0	0	0	0	0	0	0	0.000	0.000	0.000	0.000	0.000	0.000	0.000	0.000	0.000	0.000	0.000	0.000	0.000	0.000	283	1076	592	498	498	0.000	0.000	412	180	0	0	353	145	0	0	100	1	
1	12	14	08: D-22   LM00002057	lmo2750	4841	8577	100	68	69	13	46	46	5	90	84	0	69	63	20	15	15	3	95	92	0	0	0	0	0	0	0	0	0	0	0	0	0	0	0	0	0	0	0	0	0	0	0	0	0	0	0.000	0.000	0.000	0.000	0.000	0.000	0.000	0.000	0.000	0.000	0.000	0.000	0.000	0.000	283	1076	76	71	71	0.000	0.000	22	54	0	0	23	48	0	0	100	1	
1	13	14	08: H-01   LM00000792	lmo2825	5091	8577	100	118	111	37	46	46	5	92	89	0	74	68	29	15	16	5	87	83	0	0	0	0	0	0	0	0	0	0	0	0	0	0	0	0	0	0	0	0	0	0	0	0	0	0	0.000	0.000	0.000	0.000	0.000	0.000	0.000	0.000	0.000	0.000	0.000	0.000	0.000	0.000	283	1076	131	118	118	0.000	0.000	72	59	0	0	65	53	0	0	100	1	
1	14	14	08: H-04   LM00002087	lmo2828	5341	8577	100	47	47	4	46	46	4	22	7	0	57	50	17	15	15	3	91	86	0	0	0	0	0	0	0	0	0	0	0	0	0	0	0	0	0	0	0	0	0	0	0	0	0	0	0.000	0.000	0.000	0.000	0.000	0.000	0.000	0.000	0.000	0.000	0.000	0.000	0.000	0.000	283	1076	43	36	36	0.000	0.000	1	42	0	0	1	35	0	0	100	1	
1	15	14	08: H-07   LM00002089	lmo2831	5591	8577	100	101	95	26	46	47	5	91	87	0	81	74	32	15	16	3	91	86	0	0	0	0	0	0	0	0	0	0	0	0	0	0	0	0	0	0	0	0	0	0	0	0	0	0	0.000	0.000	0.000	0.000	0.000	0.000	0.000	0.000	0.000	0.000	0.000	0.000	0.000	0.000	283	1076	121	108	108	0.000	0.000	55	66	0	0	49	59	0	0	100	1	
1	16	14	08: H-10   LM00002091	lmo2834	5841	8577	100	51	51	5	46	47	5	48	11	0	58	49	19	15	15	3	85	82	0	0	0	0	0	0	0	0	0	0	0	0	0	0	0	0	0	0	0	0	0	0	0	0	0	0	0.000	0.000	0.000	0.000	0.000	0.000	0.000	0.000	0.000	0.000	0.000	0.000	0.000	0.000	283	1076	48	39	39	0.000	0.000	5	43	0	0	5	34	0	0	100	1	
1	17	14	08: H-13   LM00000796	lmo2837	6091	8577	100	51	52	5	46	47	5	57	21	0	59	53	17	14	15	3	92	88	0	0	0	0	0	0	0	0	0	0	0	0	0	0	0	0	0	0	0	0	0	0	0	0	0	0	0.000	0.000	0.000	0.000	0.000	0.000	0.000	0.000	0.000	0.000	0.000	0.000	0.000	0.000	283	1076	50	45	45	0.000	0.000	5	45	0	0	6	39	0	0	100	1	
1	1	15	08: H-16   LM00000799	lmo2840	2091	8827	100	49	50	5	47	48	10	7	0	0	66	61	15	17	20	33	84	1	0	0	0	0	0	0	0	0	0	0	0	0	0	0	0	0	0	0	0	0	0	0	0	0	0	0	0.000	0.000	0.000	0.000	0.000	0.000	0.000	0.000	0.000	0.000	0.000	0.000	0.000	0.000	283	1076	51	47	47	0.000	0.000	2	49	0	0	3	44	0	0	100	1	
1	2	15	08: H-19   LM00002094	lmo2843	2341	8827	100	89	87	25	46	46	6	92	85	0	62	55	19	16	18	8	84	78	0	0	0	0	0	0	0	0	0	0	0	0	0	0	0	0	0	0	0	0	0	0	0	0	0	0	0.000	0.000	0.000	0.000	0.000	0.000	0.000	0.000	0.000	0.000	0.000	0.000	0.000	0.000	283	1076	89	80	80	0.000	0.000	43	46	0	0	41	39	0	0	100	1	
1	3	15	08: H-22   LM00000800	lmo2846	2591	8827	100	51	52	6	47	47	5	41	14	0	68	62	18	16	17	4	94	92	0	0	0	0	0	0	0	0	0	0	0	0	0	0	0	0	0	0	0	0	0	0	0	0	0	0	0.000	0.000	0.000	0.000	0.000	0.000	0.000	0.000	0.000	0.000	0.000	0.000	0.000	0.000	283	1076	56	51	51	0.000	0.000	4	52	0	0	5	46	0	0	100	1	
1	4	15	08: L-01   EMPTY	EMPTY	2841	8827	100	46	48	6	47	47	5	19	5	0	17	19	12	16	17	6	13	2	0	0	0	0	0	0	0	0	0	0	0	0	0	0	0	0	0	0	0	0	0	0	0	0	0	0	0.000	0.000	0.000	0.000	0.000	0.000	0.000	0.000	0.000	0.000	0.000	0.000	0.000	0.000	283	1076	0	4	4	0.000	0.000	-1	1	0	0	1	3	0	0	-75	1	
1	5	15	08: L-04   EMPTY	EMPTY	3091	8827	100	47	47	5	46	47	5	22	7	0	18	20	6	15	16	4	45	24	0	0	0	0	0	0	0	0	0	0	0	0	0	0	0	0	0	0	0	0	0	0	0	0	0	0	0.000	0.000	0.000	0.000	0.000	0.000	0.000	0.000	0.000	0.000	0.000	0.000	0.000	0.000	283	1076	4	6	6	0.000	0.000	1	3	0	0	1	5	0	0	-75	1	
1	6	15	08: L-07   EMPTY	EMPTY	3341	8827	100	47	48	6	46	47	7	10	4	0	17	19	11	15	17	19	1	1	0	0	0	0	0	0	0	0	0	0	0	0	0	0	0	0	0	0	0	0	0	0	0	0	0	0	0.000	0.000	0.000	0.000	0.000	0.000	0.000	0.000	0.000	0.000	0.000	0.000	0.000	0.000	283	1076	3	6	6	0.000	0.000	1	2	0	0	2	4	0	0	-75	1	
1	7	15	09: D-01   LM00000020	lmo0044	3591	8827	100	1599	1364	663	46	46	5	100	99	0	962	812	413	15	16	3	96	93	0	0	0	0	0	0	0	0	0	0	0	0	0	0	0	0	0	0	0	0	0	0	0	0	0	0	0.000	0.000	0.000	0.000	0.000	0.000	0.000	0.000	0.000	0.000	0.000	0.000	0.000	0.000	283	1076	2500	2115	2115	0.000	0.000	1553	947	0	0	1318	797	0	0	100	1	
1	8	15	09: D-04   LM00001308	lmo1275	3841	8827	100	287	251	113	46	47	4	96	91	0	128	110	51	15	15	3	95	87	0	0	0	0	0	0	0	0	0	0	0	0	0	0	0	0	0	0	0	0	0	0	0	0	0	0	0.000	0.000	0.000	0.000	0.000	0.000	0.000	0.000	0.000	0.000	0.000	0.000	0.000	0.000	283	1076	354	300	300	0.000	0.000	241	113	0	0	205	95	0	0	100	1	
1	9	15	09: D-07   LM00002819	lmo1469	4091	8827	100	1844	1487	835	45	46	5	100	98	0	2417	2003	1082	15	16	3	93	92	0	0	0	0	0	0	0	0	0	0	0	0	0	0	0	0	0	0	0	0	0	0	0	0	0	0	0.000	0.000	0.000	0.000	0.000	0.000	0.000	0.000	0.000	0.000	0.000	0.000	0.000	0.000	283	1076	4201	3430	3430	0.000	0.000	1799	2402	0	0	1442	1988	0	0	100	1	
1	10	15	09: D-10   LM00000452	lmo1657	4341	8827	100	724	639	279	45	46	4	100	99	0	713	616	279	15	16	2	97	96	0	0	0	0	0	0	0	0	0	0	0	0	0	0	0	0	0	0	0	0	0	0	0	0	0	0	0.000	0.000	0.000	0.000	0.000	0.000	0.000	0.000	0.000	0.000	0.000	0.000	0.000	0.000	283	1076	1377	1195	1195	0.000	0.000	679	698	0	0	594	601	0	0	100	1	
1	11	15	09: D-13   lmneg01	lmneg01	4591	8827	100	48	49	4	45	45	4	40	15	0	63	55	19	15	15	3	94	88	0	0	0	0	0	0	0	0	0	0	0	0	0	0	0	0	0	0	0	0	0	0	0	0	0	0	0.000	0.000	0.000	0.000	0.000	0.000	0.000	0.000	0.000	0.000	0.000	0.000	0.000	0.000	283	1076	51	44	44	0.000	0.000	3	48	0	0	4	40	0	0	100	1	
1	12	15	09: D-16   lmneg04	lmneg04	4841	8827	100	47	47	4	45	45	5	33	4	0	54	47	16	15	15	3	87	84	0	0	0	0	0	0	0	0	0	0	0	0	0	0	0	0	0	0	0	0	0	0	0	0	0	0	0.000	0.000	0.000	0.000	0.000	0.000	0.000	0.000	0.000	0.000	0.000	0.000	0.000	0.000	283	1076	41	34	34	0.000	0.000	2	39	0	0	2	32	0	0	100	1	
1	13	15	09: D-19   lmneg07	lmneg07	5091	8827	100	49	48	4	46	46	5	29	4	0	55	52	14	15	15	2	95	93	0	0	0	0	0	0	0	0	0	0	0	0	0	0	0	0	0	0	0	0	0	0	0	0	0	0	0.000	0.000	0.000	0.000	0.000	0.000	0.000	0.000	0.000	0.000	0.000	0.000	0.000	0.000	283	1076	43	39	39	0.000	0.000	3	40	0	0	2	37	0	0	100	1	
1	14	15	09: D-22   lmneg10	lmneg10	5341	8827	100	49	48	4	45	46	4	41	6	0	51	46	14	15	16	3	92	87	0	0	0	0	0	0	0	0	0	0	0	0	0	0	0	0	0	0	0	0	0	0	0	0	0	0	0.000	0.000	0.000	0.000	0.000	0.000	0.000	0.000	0.000	0.000	0.000	0.000	0.000	0.000	283	1076	40	34	34	0.000	0.000	4	36	0	0	3	31	0	0	100	1	
1	15	15	09: H-01   LM00000020	lmo0044	5591	8827	100	1341	1203	453	46	46	6	100	100	0	782	712	294	15	16	9	94	93	0	0	0	0	0	0	0	0	0	0	0	0	0	0	0	0	0	0	0	0	0	0	0	0	0	0	0.000	0.000	0.000	0.000	0.000	0.000	0.000	0.000	0.000	0.000	0.000	0.000	0.000	0.000	283	1076	2062	1854	1854	0.000	0.000	1295	767	0	0	1157	697	0	0	100	1	
1	16	15	09: H-04   LM00001308	lmo1275	5841	8827	100	274	231	115	46	47	8	87	83	0	106	90	48	15	17	21	75	71	0	0	0	0	0	0	0	0	0	0	0	0	0	0	0	0	0	0	0	0	0	0	0	0	0	0	0.000	0.000	0.000	0.000	0.000	0.000	0.000	0.000	0.000	0.000	0.000	0.000	0.000	0.000	283	1076	319	260	260	0.000	0.000	228	91	0	0	185	75	0	0	100	1	
1	17	15	09: H-07   LM00002819	lmo1469	6091	8827	100	1420	1198	601	46	46	4	100	100	0	1928	1618	864	14	15	3	98	95	0	0	0	0	0	0	0	0	0	0	0	0	0	0	0	0	0	0	0	0	0	0	0	0	0	0	0.000	0.000	0.000	0.000	0.000	0.000	0.000	0.000	0.000	0.000	0.000	0.000	0.000	0.000	283	1076	3288	2756	2756	0.000	0.000	1374	1914	0	0	1152	1604	0	0	100	1	
1	1	16	09: H-10   LM00000452	lmo1657	2091	9077	100	1018	812	423	46	46	5	98	97	0	944	763	418	17	17	4	91	88	0	0	0	0	0	0	0	0	0	0	0	0	0	0	0	0	0	0	0	0	0	0	0	0	0	0	0.000	0.000	0.000	0.000	0.000	0.000	0.000	0.000	0.000	0.000	0.000	0.000	0.000	0.000	283	1076	1899	1512	1512	0.000	0.000	972	927	0	0	766	746	0	0	100	1	
1	2	16	09: H-13   lmneg01	lmneg01	2341	9077	100	50	241	998	46	47	5	41	19	0	66	1087	5419	16	17	4	95	91	0	0	0	0	0	0	0	0	0	0	0	0	0	0	0	0	0	0	0	0	0	0	0	0	0	0	0.000	0.000	0.000	0.000	0.000	0.000	0.000	0.000	0.000	0.000	0.000	0.000	0.000	0.000	283	1076	54	1266	1266	0.000	0.000	4	50	0	0	195	1071	0	0	100	1	
1	3	16	09: H-16   lmneg04	lmneg04	2591	9077	100	49	49	5	46	46	5	27	6	0	56	50	15	16	16	3	93	92	0	0	0	0	0	0	0	0	0	0	0	0	0	0	0	0	0	0	0	0	0	0	0	0	0	0	0.000	0.000	0.000	0.000	0.000	0.000	0.000	0.000	0.000	0.000	0.000	0.000	0.000	0.000	283	1076	43	37	37	0.000	0.000	3	40	0	0	3	34	0	0	100	1	
1	4	16	09: H-19   lmneg07	lmneg07	2841	9077	100	49	50	5	45	46	5	48	16	0	58	50	19	16	16	4	82	78	0	0	0	0	0	0	0	0	0	0	0	0	0	0	0	0	0	0	0	0	0	0	0	0	0	0	0.000	0.000	0.000	0.000	0.000	0.000	0.000	0.000	0.000	0.000	0.000	0.000	0.000	0.000	283	1076	46	39	39	0.000	0.000	4	42	0	0	5	34	0	0	100	1	
1	5	16	09: H-22   lmneg10	lmneg10	3091	9077	100	50	50	5	46	47	5	45	11	0	51	45	13	15	16	5	92	85	0	0	0	0	0	0	0	0	0	0	0	0	0	0	0	0	0	0	0	0	0	0	0	0	0	0	0.000	0.000	0.000	0.000	0.000	0.000	0.000	0.000	0.000	0.000	0.000	0.000	0.000	0.000	283	1076	40	34	34	0.000	0.000	4	36	0	0	4	30	0	0	100	1	
1	6	16	09: L-01   LM00000020	lmo0044	3341	9077	100	1615	1401	604	47	47	5	100	100	0	924	840	372	15	16	4	96	94	0	0	0	0	0	0	0	0	0	0	0	0	0	0	0	0	0	0	0	0	0	0	0	0	0	0	0.000	0.000	0.000	0.000	0.000	0.000	0.000	0.000	0.000	0.000	0.000	0.000	0.000	0.000	283	1076	2477	2179	2179	0.000	0.000	1568	909	0	0	1354	825	0	0	100	1	
1	7	16	09: L-04   LM00001308	lmo1275	3591	9077	100	281	246	110	46	46	5	95	91	0	124	106	53	16	16	5	87	81	0	0	0	0	0	0	0	0	0	0	0	0	0	0	0	0	0	0	0	0	0	0	0	0	0	0	0.000	0.000	0.000	0.000	0.000	0.000	0.000	0.000	0.000	0.000	0.000	0.000	0.000	0.000	283	1076	343	290	290	0.000	0.000	235	108	0	0	200	90	0	0	100	1	
1	8	16	09: L-07   LM00002819	lmo1469	3841	9077	100	1822	1459	796	45	46	5	100	98	0	2474	1952	1117	15	16	3	95	92	0	0	0	0	0	0	0	0	0	0	0	0	0	0	0	0	0	0	0	0	0	0	0	0	0	0	0.000	0.000	0.000	0.000	0.000	0.000	0.000	0.000	0.000	0.000	0.000	0.000	0.000	0.000	283	1076	4236	3351	3351	0.000	0.000	1777	2459	0	0	1414	1937	0	0	100	1	
1	9	16	09: L-10   LM00000452	lmo1657	4091	9077	100	769	616	331	45	46	5	97	93	0	686	546	312	15	15	3	89	87	0	0	0	0	0	0	0	0	0	0	0	0	0	0	0	0	0	0	0	0	0	0	0	0	0	0	0.000	0.000	0.000	0.000	0.000	0.000	0.000	0.000	0.000	0.000	0.000	0.000	0.000	0.000	283	1076	1395	1102	1102	0.000	0.000	724	671	0	0	571	531	0	0	100	1	
1	10	16	09: L-13   lmneg01	lmneg01	4341	9077	100	48	48	5	46	47	6	18	1	0	60	51	19	16	16	3	84	80	0	0	0	0	0	0	0	0	0	0	0	0	0	0	0	0	0	0	0	0	0	0	0	0	0	0	0.000	0.000	0.000	0.000	0.000	0.000	0.000	0.000	0.000	0.000	0.000	0.000	0.000	0.000	283	1076	46	37	37	0.000	0.000	2	44	0	0	2	35	0	0	100	1	
1	11	16	09: L-16   lmneg04	lmneg04	4591	9077	100	48	48	4	45	45	4	37	8	0	53	47	16	15	15	3	91	86	0	0	0	0	0	0	0	0	0	0	0	0	0	0	0	0	0	0	0	0	0	0	0	0	0	0	0.000	0.000	0.000	0.000	0.000	0.000	0.000	0.000	0.000	0.000	0.000	0.000	0.000	0.000	283	1076	41	35	35	0.000	0.000	3	38	0	0	3	32	0	0	100	1	
1	12	16	09: L-19   lmneg07	lmneg07	4841	9077	100	50	50	4	46	46	5	33	6	0	65	55	21	14	15	4	88	84	0	0	0	0	0	0	0	0	0	0	0	0	0	0	0	0	0	0	0	0	0	0	0	0	0	0	0.000	0.000	0.000	0.000	0.000	0.000	0.000	0.000	0.000	0.000	0.000	0.000	0.000	0.000	283	1076	55	45	45	0.000	0.000	4	51	0	0	4	41	0	0	100	1	
1	13	16	09: L-22   lmneg10	lmneg10	5091	9077	100	48	48	4	46	46	5	35	2	0	50	44	14	15	15	4	88	83	0	0	0	0	0	0	0	0	0	0	0	0	0	0	0	0	0	0	0	0	0	0	0	0	0	0	0.000	0.000	0.000	0.000	0.000	0.000	0.000	0.000	0.000	0.000	0.000	0.000	0.000	0.000	283	1076	37	31	31	0.000	0.000	2	35	0	0	2	29	0	0	100	1	
1	14	16	09: P-01   LM00000020	lmo0044	5341	9077	100	1224	1050	537	45	46	4	99	99	0	763	633	339	15	15	3	93	89	0	0	0	0	0	0	0	0	0	0	0	0	0	0	0	0	0	0	0	0	0	0	0	0	0	0	0.000	0.000	0.000	0.000	0.000	0.000	0.000	0.000	0.000	0.000	0.000	0.000	0.000	0.000	283	1076	1927	1623	1623	0.000	0.000	1179	748	0	0	1005	618	0	0	100	1	
1	15	16	09: P-04   LM00001308	lmo1275	5591	9077	100	256	234	99	46	46	5	93	90	0	116	101	45	15	15	3	93	87	0	0	0	0	0	0	0	0	0	0	0	0	0	0	0	0	0	0	0	0	0	0	0	0	0	0	0.000	0.000	0.000	0.000	0.000	0.000	0.000	0.000	0.000	0.000	0.000	0.000	0.000	0.000	283	1076	311	274	274	0.000	0.000	210	101	0	0	188	86	0	0	100	1	
1	16	16	09: P-07   LM00002819	lmo1469	5841	9077	100	1440	1127	717	46	47	5	95	94	0	1870	1434	956	15	16	3	86	84	0	0	0	0	0	0	0	0	0	0	0	0	0	0	0	0	0	0	0	0	0	0	0	0	0	0	0.000	0.000	0.000	0.000	0.000	0.000	0.000	0.000	0.000	0.000	0.000	0.000	0.000	0.000	283	1076	3249	2500	2500	0.000	0.000	1394	1855	0	0	1081	1419	0	0	100	1	
1	17	16	09: P-10   LM00000452	lmo1657	6091	9077	100	534	480	214	46	46	6	99	95	0	532	465	231	15	15	3	94	91	0	0	0	0	0	0	0	0	0	0	0	0	0	0	0	0	0	0	0	0	0	0	0	0	0	0	0.000	0.000	0.000	0.000	0.000	0.000	0.000	0.000	0.000	0.000	0.000	0.000	0.000	0.000	283	1076	1005	884	884	0.000	0.000	488	517	0	0	434	450	0	0	100	1	
1	1	17	09: P-13   lmneg01	lmneg01	2091	9327	100	48	49	4	46	47	5	26	3	0	65	56	19	17	18	6	86	82	0	0	0	0	0	0	0	0	0	0	0	0	0	0	0	0	0	0	0	0	0	0	0	0	0	0	0.000	0.000	0.000	0.000	0.000	0.000	0.000	0.000	0.000	0.000	0.000	0.000	0.000	0.000	283	1076	50	42	42	0.000	0.000	2	48	0	0	3	39	0	0	100	1	
1	2	17	09: P-16   lmneg04	lmneg04	2341	9327	100	50	51	6	46	46	5	50	15	0	58	53	17	16	17	7	90	84	0	0	0	0	0	0	0	0	0	0	0	0	0	0	0	0	0	0	0	0	0	0	0	0	0	0	0.000	0.000	0.000	0.000	0.000	0.000	0.000	0.000	0.000	0.000	0.000	0.000	0.000	0.000	283	1076	46	42	42	0.000	0.000	4	42	0	0	5	37	0	0	100	1	
1	3	17	09: P-19   lmneg07	lmneg07	2591	9327	100	49	50	8	46	47	5	33	9	0	70	61	20	15	16	3	94	92	0	0	0	0	0	0	0	0	0	0	0	0	0	0	0	0	0	0	0	0	0	0	0	0	0	0	0.000	0.000	0.000	0.000	0.000	0.000	0.000	0.000	0.000	0.000	0.000	0.000	0.000	0.000	283	1076	58	50	50	0.000	0.000	3	55	0	0	4	46	0	0	100	1	
1	4	17	09: P-22   lmneg10	lmneg10	2841	9327	100	48	48	4	46	47	6	28	1	0	51	44	16	16	17	5	80	72	0	0	0	0	0	0	0	0	0	0	0	0	0	0	0	0	0	0	0	0	0	0	0	0	0	0	0.000	0.000	0.000	0.000	0.000	0.000	0.000	0.000	0.000	0.000	0.000	0.000	0.000	0.000	283	1076	37	30	30	0.000	0.000	2	35	0	0	2	28	0	0	100	1	
1	5	17	null	EMPTY	3091	9327	100	47	47	4	45	46	5	22	4	0	16	16	3	15	16	4	12	3	0	0	0	0	0	0	0	0	0	0	0	0	0	0	0	0	0	0	0	0	0	0	0	0	0	0	0.000	0.000	0.000	0.000	0.000	0.000	0.000	0.000	0.000	0.000	0.000	0.000	0.000	0.000	283	1076	3	3	3	0.000	0.000	2	1	0	0	2	1	0	0	-75	1	
1	6	17	null	EMPTY	3341	9327	100	46	46	7	46	46	6	17	3	0	15	16	4	15	16	3	12	4	0	0	0	0	0	0	0	0	0	0	0	0	0	0	0	0	0	0	0	0	0	0	0	0	0	0	0.000	0.000	0.000	0.000	0.000	0.000	0.000	0.000	0.000	0.000	0.000	0.000	0.000	0.000	283	1076	0	1	1	0.000	0.000	0	0	0	0	0	1	0	0	-75	1	
1	7	17	null	EMPTY	3591	9327	100	46	46	4	46	46	5	7	0	0	15	15	3	15	16	4	6	1	0	0	0	0	0	0	0	0	0	0	0	0	0	0	0	0	0	0	0	0	0	0	0	0	0	0	0.000	0.000	0.000	0.000	0.000	0.000	0.000	0.000	0.000	0.000	0.000	0.000	0.000	0.000	283	1076	0	0	0	0.000	0.000	0	0	0	0	0	0	0	0	-75	1	
1	8	17	null	EMPTY	3841	9327	100	45	45	5	46	46	5	7	1	0	15	15	3	15	16	3	11	1	0	0	0	0	0	0	0	0	0	0	0	0	0	0	0	0	0	0	0	0	0	0	0	0	0	0	0.000	0.000	0.000	0.000	0.000	0.000	0.000	0.000	0.000	0.000	0.000	0.000	0.000	0.000	283	1076	-1	-1	-1	0.000	0.000	-1	0	0	0	-1	0	0	0	-75	1	
1	9	17	null	EMPTY	4091	9327	100	46	46	6	45	46	5	23	5	0	15	15	3	15	15	3	15	4	0	0	0	0	0	0	0	0	0	0	0	0	0	0	0	0	0	0	0	0	0	0	0	0	0	0	0.000	0.000	0.000	0.000	0.000	0.000	0.000	0.000	0.000	0.000	0.000	0.000	0.000	0.000	283	1076	1	1	1	0.000	0.000	1	0	0	0	1	0	0	0	-75	1	
1	10	17	null	EMPTY	4341	9327	100	45	46	5	46	46	4	22	4	0	15	16	3	15	16	3	18	5	0	0	0	0	0	0	0	0	0	0	0	0	0	0	0	0	0	0	0	0	0	0	0	0	0	0	0.000	0.000	0.000	0.000	0.000	0.000	0.000	0.000	0.000	0.000	0.000	0.000	0.000	0.000	283	1076	-1	1	1	0.000	0.000	-1	0	0	0	0	1	0	0	-75	1	
1	11	17	null	EMPTY	4591	9327	100	47	48	8	45	45	5	28	13	0	15	17	7	15	16	4	16	9	0	0	0	0	0	0	0	0	0	0	0	0	0	0	0	0	0	0	0	0	0	0	0	0	0	0	0.000	0.000	0.000	0.000	0.000	0.000	0.000	0.000	0.000	0.000	0.000	0.000	0.000	0.000	283	1076	2	5	5	0.000	0.000	2	0	0	0	3	2	0	0	-75	1	
1	12	17	null	EMPTY	4841	9327	100	45	46	5	45	45	5	23	7	0	15	15	2	15	16	3	18	4	0	0	0	0	0	0	0	0	0	0	0	0	0	0	0	0	0	0	0	0	0	0	0	0	0	0	0.000	0.000	0.000	0.000	0.000	0.000	0.000	0.000	0.000	0.000	0.000	0.000	0.000	0.000	283	1076	0	1	1	0.000	0.000	0	0	0	0	1	0	0	0	-75	1	
1	13	17	null	EMPTY	5091	9327	100	44	45	5	45	45	5	19	5	0	15	15	2	14	15	2	16	3	0	0	0	0	0	0	0	0	0	0	0	0	0	0	0	0	0	0	0	0	0	0	0	0	0	0	0.000	0.000	0.000	0.000	0.000	0.000	0.000	0.000	0.000	0.000	0.000	0.000	0.000	0.000	283	1076	0	1	1	0.000	0.000	-1	1	0	0	0	1	0	0	-75	1	
1	14	17	null	EMPTY	5341	9327	100	44	45	5	45	46	5	19	4	0	15	15	3	15	15	2	13	7	0	0	0	0	0	0	0	0	0	0	0	0	0	0	0	0	0	0	0	0	0	0	0	0	0	0	0.000	0.000	0.000	0.000	0.000	0.000	0.000	0.000	0.000	0.000	0.000	0.000	0.000	0.000	283	1076	-1	0	0	0.000	0.000	-1	0	0	0	0	0	0	0	-75	1	
1	15	17	null	EMPTY	5591	9327	100	46	46	4	45	46	4	23	1	0	15	15	2	15	15	2	9	1	0	0	0	0	0	0	0	0	0	0	0	0	0	0	0	0	0	0	0	0	0	0	0	0	0	0	0.000	0.000	0.000	0.000	0.000	0.000	0.000	0.000	0.000	0.000	0.000	0.000	0.000	0.000	283	1076	1	1	1	0.000	0.000	1	0	0	0	1	0	0	0	-75	1	
1	16	17	null	EMPTY	5841	9327	100	44	45	4	46	46	4	12	3	0	15	15	4	15	15	2	17	5	0	0	0	0	0	0	0	0	0	0	0	0	0	0	0	0	0	0	0	0	0	0	0	0	0	0	0.000	0.000	0.000	0.000	0.000	0.000	0.000	0.000	0.000	0.000	0.000	0.000	0.000	0.000	283	1076	-2	-1	-1	0.000	0.000	-2	0	0	0	-1	0	0	0	-75	1	
1	17	17	null	EMPTY	6091	9327	100	45	45	5	45	45	4	18	6	0	14	14	2	14	15	2	18	6	0	0	0	0	0	0	0	0	0	0	0	0	0	0	0	0	0	0	0	0	0	0	0	0	0	0	0.000	0.000	0.000	0.000	0.000	0.000	0.000	0.000	0.000	0.000	0.000	0.000	0.000	0.000	283	1076	0	0	0	0.000	0.000	0	0	0	0	0	0	0	0	-75	1	
2	1	1	10: C-01   Dye Marker	Dye Marker	6585	5337	100	65	155	161	47	47	5	81	73	0	13819	21233	21213	16	16	2	100	100	0	0	0	0	0	0	0	0	0	0	0	0	0	0	0	0	0	0	0	0	0	0	0	0	0	0	0.000	0.000	0.000	0.000	0.000	0.000	0.000	0.000	0.000	0.000	0.000	0.000	0.000	0.000	283	1076	13821	21325	21325	0.000	0.000	18	13803	0	0	108	21217	0	0	100	1	
2	2	1	01: C-01   LM00000021	lmo0045	6835	5337	100	2327	1758	1083	47	47	5	95	94	0	1320	1018	637	15	16	3	94	87	0	0	0	0	0	0	0	0	0	0	0	0	0	0	0	0	0	0	0	0	0	0	0	0	0	0	0.000	0.000	0.000	0.000	0.000	0.000	0.000	0.000	0.000	0.000	0.000	0.000	0.000	0.000	283	1076	3585	2714	2714	0.000	0.000	2280	1305	0	0	1711	1003	0	0	100	1	
2	3	1	01: C-04   LM00000023	lmo0048	7085	5337	100	1325	1011	590	47	47	5	93	89	0	850	672	387	16	16	3	92	88	0	0	0	0	0	0	0	0	0	0	0	0	0	0	0	0	0	0	0	0	0	0	0	0	0	0	0.000	0.000	0.000	0.000	0.000	0.000	0.000	0.000	0.000	0.000	0.000	0.000	0.000	0.000	283	1076	2112	1620	1620	0.000	0.000	1278	834	0	0	964	656	0	0	100	1	
2	4	1	01: C-07   LM00000826	lmo0051	7335	5337	100	95	90	28	47	47	5	84	76	0	153	132	70	15	15	3	93	90	0	0	0	0	0	0	0	0	0	0	0	0	0	0	0	0	0	0	0	0	0	0	0	0	0	0	0.000	0.000	0.000	0.000	0.000	0.000	0.000	0.000	0.000	0.000	0.000	0.000	0.000	0.000	283	1076	186	160	160	0.000	0.000	48	138	0	0	43	117	0	0	100	1	
2	5	1	01: C-10   LM00000026	lmo0054	7585	5337	100	406	398	193	46	47	5	96	94	0	321	298	149	15	16	4	92	90	0	0	0	0	0	0	0	0	0	0	0	0	0	0	0	0	0	0	0	0	0	0	0	0	0	0	0.000	0.000	0.000	0.000	0.000	0.000	0.000	0.000	0.000	0.000	0.000	0.000	0.000	0.000	283	1076	666	635	635	0.000	0.000	360	306	0	0	352	283	0	0	100	1	
2	6	1	01: C-13   LM00002106	lmo0057	7835	5337	100	52	51	5	46	46	5	58	15	0	69	59	21	16	16	3	90	87	0	0	0	0	0	0	0	0	0	0	0	0	0	0	0	0	0	0	0	0	0	0	0	0	0	0	0.000	0.000	0.000	0.000	0.000	0.000	0.000	0.000	0.000	0.000	0.000	0.000	0.000	0.000	283	1076	59	48	48	0.000	0.000	6	53	0	0	5	43	0	0	100	1	
2	7	1	01: C-16   LM00000828	lmo0060	8085	5337	100	50	50	5	47	47	5	28	5	0	73	60	26	16	17	3	88	81	0	0	0	0	0	0	0	0	0	0	0	0	0	0	0	0	0	0	0	0	0	0	0	0	0	0	0.000	0.000	0.000	0.000	0.000	0.000	0.000	0.000	0.000	0.000	0.000	0.000	0.000	0.000	283	1076	60	47	47	0.000	0.000	3	57	0	0	3	44	0	0	100	1	
2	8	1	01: C-19   LM00000031	lmo0063	8335	5337	100	50	51	4	47	47	5	39	8	0	81	65	31	16	16	3	88	81	0	0	0	0	0	0	0	0	0	0	0	0	0	0	0	0	0	0	0	0	0	0	0	0	0	0	0.000	0.000	0.000	0.000	0.000	0.000	0.000	0.000	0.000	0.000	0.000	0.000	0.000	0.000	283	1076	68	53	53	0.000	0.000	3	65	0	0	4	49	0	0	100	1	
2	9	1	01: C-22   LM00000034	lmo0066	8585	5337	100	53	53	6	47	47	5	61	29	0	78	65	25	16	16	3	93	88	0	0	0	0	0	0	0	0	0	0	0	0	0	0	0	0	0	0	0	0	0	0	0	0	0	0	0.000	0.000	0.000	0.000	0.000	0.000	0.000	0.000	0.000	0.000	0.000	0.000	0.000	0.000	283	1076	68	55	55	0.000	0.000	6	62	0	0	6	49	0	0	100	1	
2	10	1	01: G-01   LM00002145	lmo0141	8835	5337	100	52	52	6	47	47	4	54	25	0	81	66	28	16	17	3	89	83	0	0	0	0	0	0	0	0	0	0	0	0	0	0	0	0	0	0	0	0	0	0	0	0	0	0	0.000	0.000	0.000	0.000	0.000	0.000	0.000	0.000	0.000	0.000	0.000	0.000	0.000	0.000	283	1076	70	55	55	0.000	0.000	5	65	0	0	5	50	0	0	100	1	
2	11	1	01: G-04   LM00002147	lmo0144	9085	5337	100	55	54	6	47	47	5	67	33	0	75	62	25	16	16	2	90	87	0	0	0	0	0	0	0	0	0	0	0	0	0	0	0	0	0	0	0	0	0	0	0	0	0	0	0.000	0.000	0.000	0.000	0.000	0.000	0.000	0.000	0.000	0.000	0.000	0.000	0.000	0.000	283	1076	67	53	53	0.000	0.000	8	59	0	0	7	46	0	0	100	1	
2	12	1	01: G-07   LM00002149	lmo0147	9335	5337	100	60	59	7	47	47	5	83	64	0	86	76	25	16	16	2	94	92	0	0	0	0	0	0	0	0	0	0	0	0	0	0	0	0	0	0	0	0	0	0	0	0	0	0	0.000	0.000	0.000	0.000	0.000	0.000	0.000	0.000	0.000	0.000	0.000	0.000	0.000	0.000	283	1076	83	72	72	0.000	0.000	13	70	0	0	12	60	0	0	100	1	
2	13	1	01: G-10   LM00000050	lmo0150	9585	5337	100	52	52	6	46	47	5	50	19	0	82	63	32	15	16	3	88	78	0	0	0	0	0	0	0	0	0	0	0	0	0	0	0	0	0	0	0	0	0	0	0	0	0	0	0.000	0.000	0.000	0.000	0.000	0.000	0.000	0.000	0.000	0.000	0.000	0.000	0.000	0.000	283	1076	73	54	54	0.000	0.000	6	67	0	0	6	48	0	0	100	1	
2	14	1	01: G-13   LM00000852	lmo0153	9835	5337	100	53	53	6	47	47	5	63	25	0	95	79	33	16	17	4	90	85	0	0	0	0	0	0	0	0	0	0	0	0	0	0	0	0	0	0	0	0	0	0	0	0	0	0	0.000	0.000	0.000	0.000	0.000	0.000	0.000	0.000	0.000	0.000	0.000	0.000	0.000	0.000	283	1076	85	69	69	0.000	0.000	6	79	0	0	6	63	0	0	100	1	
2	15	1	01: G-16   LM00000855	lmo0156	10085	5337	100	53	52	4	47	47	5	57	10	0	82	68	30	16	17	4	87	83	0	0	0	0	0	0	0	0	0	0	0	0	0	0	0	0	0	0	0	0	0	0	0	0	0	0	0.000	0.000	0.000	0.000	0.000	0.000	0.000	0.000	0.000	0.000	0.000	0.000	0.000	0.000	283	1076	72	57	57	0.000	0.000	6	66	0	0	5	52	0	0	100	1	
2	16	1	01: G-19   LM00002155	lmo0159	10335	5337	100	54	54	6	48	49	8	33	7	0	92	78	31	17	18	6	87	84	0	0	0	0	0	0	0	0	0	0	0	0	0	0	0	0	0	0	0	0	0	0	0	0	0	0	0.000	0.000	0.000	0.000	0.000	0.000	0.000	0.000	0.000	0.000	0.000	0.000	0.000	0.000	283	1076	81	67	67	0.000	0.000	6	75	0	0	6	61	0	0	100	1	
2	17	1	01: G-22   LM00000052	lmo0162	10585	5337	100	73	71	16	48	48	5	86	74	0	99	81	39	16	17	5	84	82	0	0	0	0	0	0	0	0	0	0	0	0	0	0	0	0	0	0	0	0	0	0	0	0	0	0	0.000	0.000	0.000	0.000	0.000	0.000	0.000	0.000	0.000	0.000	0.000	0.000	0.000	0.000	283	1076	108	88	88	0.000	0.000	25	83	0	0	23	65	0	0	100	1	
2	1	2	01: K-01   LM00000886	lmo0237	6585	5587	100	381	299	201	46	47	5	80	76	0	264	209	149	15	16	3	78	75	0	0	0	0	0	0	0	0	0	0	0	0	0	0	0	0	0	0	0	0	0	0	0	0	0	0	0.000	0.000	0.000	0.000	0.000	0.000	0.000	0.000	0.000	0.000	0.000	0.000	0.000	0.000	283	1076	584	447	447	0.000	0.000	335	249	0	0	253	194	0	0	100	1	
2	2	2	01: K-04   LM00000888	lmo0240	6835	5587	100	285	233	145	45	46	5	89	81	0	149	119	81	16	16	5	75	71	0	0	0	0	0	0	0	0	0	0	0	0	0	0	0	0	0	0	0	0	0	0	0	0	0	0	0.000	0.000	0.000	0.000	0.000	0.000	0.000	0.000	0.000	0.000	0.000	0.000	0.000	0.000	283	1076	373	291	291	0.000	0.000	240	133	0	0	188	103	0	0	100	1	
2	3	2	01: K-07   LM00000891	lmo0243	7085	5587	100	173	153	81	46	46	5	83	78	0	129	106	65	15	16	2	82	80	0	0	0	0	0	0	0	0	0	0	0	0	0	0	0	0	0	0	0	0	0	0	0	0	0	0	0.000	0.000	0.000	0.000	0.000	0.000	0.000	0.000	0.000	0.000	0.000	0.000	0.000	0.000	283	1076	241	198	198	0.000	0.000	127	114	0	0	107	91	0	0	100	1	
2	4	2	01: K-10   LM00000892	lmo0246	7335	5587	100	55	55	7	46	47	5	70	47	0	79	62	29	15	16	7	78	75	0	0	0	0	0	0	0	0	0	0	0	0	0	0	0	0	0	0	0	0	0	0	0	0	0	0	0.000	0.000	0.000	0.000	0.000	0.000	0.000	0.000	0.000	0.000	0.000	0.000	0.000	0.000	283	1076	73	56	56	0.000	0.000	9	64	0	0	9	47	0	0	100	1	
2	5	2	01: K-13   LM00000078	lmo0249	7585	5587	100	4532	3373	2257	45	46	4	95	92	0	4734	3561	2346	15	15	2	95	93	0	0	0	0	0	0	0	0	0	0	0	0	0	0	0	0	0	0	0	0	0	0	0	0	0	0	0.000	0.000	0.000	0.000	0.000	0.000	0.000	0.000	0.000	0.000	0.000	0.000	0.000	0.000	283	1076	9206	6874	6874	0.000	0.000	4487	4719	0	0	3328	3546	0	0	100	1	
2	6	2	01: K-16   LM00002177	lmo0252	7835	5587	100	50	50	6	46	46	4	50	27	0	78	63	29	16	16	3	87	80	0	0	0	0	0	0	0	0	0	0	0	0	0	0	0	0	0	0	0	0	0	0	0	0	0	0	0.000	0.000	0.000	0.000	0.000	0.000	0.000	0.000	0.000	0.000	0.000	0.000	0.000	0.000	283	1076	66	51	51	0.000	0.000	4	62	0	0	4	47	0	0	100	1	
2	7	2	01: K-19   LM00002180	lmo0255	8085	5587	100	58	60	11	46	46	6	73	49	0	82	66	31	16	17	9	77	73	0	0	0	0	0	0	0	0	0	0	0	0	0	0	0	0	0	0	0	0	0	0	0	0	0	0	0.000	0.000	0.000	0.000	0.000	0.000	0.000	0.000	0.000	0.000	0.000	0.000	0.000	0.000	283	1076	78	64	64	0.000	0.000	12	66	0	0	14	50	0	0	100	1	
2	8	2	01: K-22   LM00000082	lmo0258	8335	5587	100	539	426	253	47	47	5	87	87	0	276	233	144	15	16	4	87	80	0	0	0	0	0	0	0	0	0	0	0	0	0	0	0	0	0	0	0	0	0	0	0	0	0	0	0.000	0.000	0.000	0.000	0.000	0.000	0.000	0.000	0.000	0.000	0.000	0.000	0.000	0.000	283	1076	753	597	597	0.000	0.000	492	261	0	0	379	218	0	0	100	1	
2	9	2	01: O-01   LM00002195	lmo0333	8585	5587	100	52	52	6	47	47	5	52	21	0	76	56	30	16	16	4	74	68	0	0	0	0	0	0	0	0	0	0	0	0	0	0	0	0	0	0	0	0	0	0	0	0	0	0	0.000	0.000	0.000	0.000	0.000	0.000	0.000	0.000	0.000	0.000	0.000	0.000	0.000	0.000	283	1076	65	45	45	0.000	0.000	5	60	0	0	5	40	0	0	100	1	
2	10	2	01: O-04   LM00000116	lmo0336	8835	5587	100	68	67	17	46	47	5	76	66	0	82	65	38	16	16	3	71	68	0	0	0	0	0	0	0	0	0	0	0	0	0	0	0	0	0	0	0	0	0	0	0	0	0	0	0.000	0.000	0.000	0.000	0.000	0.000	0.000	0.000	0.000	0.000	0.000	0.000	0.000	0.000	283	1076	88	70	70	0.000	0.000	22	66	0	0	21	49	0	0	100	1	
2	11	2	01: O-07   LM00000920	lmo0339	9085	5587	100	82	83	31	46	47	4	81	73	0	78	61	31	16	16	3	82	77	0	0	0	0	0	0	0	0	0	0	0	0	0	0	0	0	0	0	0	0	0	0	0	0	0	0	0.000	0.000	0.000	0.000	0.000	0.000	0.000	0.000	0.000	0.000	0.000	0.000	0.000	0.000	283	1076	98	82	82	0.000	0.000	36	62	0	0	37	45	0	0	100	1	
2	12	2	01: O-10   LM00000118	lmo0342	9335	5587	100	57	58	10	46	47	5	77	53	0	86	66	36	16	16	3	81	73	0	0	0	0	0	0	0	0	0	0	0	0	0	0	0	0	0	0	0	0	0	0	0	0	0	0	0.000	0.000	0.000	0.000	0.000	0.000	0.000	0.000	0.000	0.000	0.000	0.000	0.000	0.000	283	1076	81	62	62	0.000	0.000	11	70	0	0	12	50	0	0	100	1	
2	13	2	01: O-13   LM00000121	lmo0345	9585	5587	100	59	58	11	46	47	6	73	52	0	93	73	43	15	16	3	80	76	0	0	0	0	0	0	0	0	0	0	0	0	0	0	0	0	0	0	0	0	0	0	0	0	0	0	0.000	0.000	0.000	0.000	0.000	0.000	0.000	0.000	0.000	0.000	0.000	0.000	0.000	0.000	283	1076	91	70	70	0.000	0.000	13	78	0	0	12	58	0	0	100	1	
2	14	2	01: O-16   LM00000123	lmo0348	9835	5587	100	51	52	6	47	47	5	49	23	0	74	58	32	15	16	2	79	75	0	0	0	0	0	0	0	0	0	0	0	0	0	0	0	0	0	0	0	0	0	0	0	0	0	0	0.000	0.000	0.000	0.000	0.000	0.000	0.000	0.000	0.000	0.000	0.000	0.000	0.000	0.000	283	1076	63	48	48	0.000	0.000	4	59	0	0	5	43	0	0	100	1	
2	15	2	01: O-19   LM00000923	lmo0351	10085	5587	100	54	54	7	47	47	5	63	34	0	85	66	35	16	16	3	75	73	0	0	0	0	0	0	0	0	0	0	0	0	0	0	0	0	0	0	0	0	0	0	0	0	0	0	0.000	0.000	0.000	0.000	0.000	0.000	0.000	0.000	0.000	0.000	0.000	0.000	0.000	0.000	283	1076	76	57	57	0.000	0.000	7	69	0	0	7	50	0	0	100	1	
2	16	2	01: O-22   LM00000924	lmo0354	10335	5587	100	83	78	26	47	47	5	73	67	0	107	80	45	16	16	3	83	76	0	0	0	0	0	0	0	0	0	0	0	0	0	0	0	0	0	0	0	0	0	0	0	0	0	0	0.000	0.000	0.000	0.000	0.000	0.000	0.000	0.000	0.000	0.000	0.000	0.000	0.000	0.000	283	1076	127	95	95	0.000	0.000	36	91	0	0	31	64	0	0	100	1	
2	17	2	02: C-01   LM00000146	lmo0425	10585	5587	100	54	55	6	47	47	5	69	37	0	93	77	31	17	17	4	92	88	0	0	0	0	0	0	0	0	0	0	0	0	0	0	0	0	0	0	0	0	0	0	0	0	0	0	0.000	0.000	0.000	0.000	0.000	0.000	0.000	0.000	0.000	0.000	0.000	0.000	0.000	0.000	283	1076	83	68	68	0.000	0.000	7	76	0	0	8	60	0	0	100	1	
2	1	3	02: C-04   LM00000148	lmo0428	6585	5837	100	53	53	5	46	46	4	66	29	0	67	54	23	15	16	4	89	80	0	0	0	0	0	0	0	0	0	0	0	0	0	0	0	0	0	0	0	0	0	0	0	0	0	0	0.000	0.000	0.000	0.000	0.000	0.000	0.000	0.000	0.000	0.000	0.000	0.000	0.000	0.000	283	1076	59	46	46	0.000	0.000	7	52	0	0	7	39	0	0	100	1	
2	2	3	02: C-07   LM00000151	lmo0431	6835	5837	100	52	53	7	46	46	5	54	26	0	75	61	28	15	16	4	86	79	0	0	0	0	0	0	0	0	0	0	0	0	0	0	0	0	0	0	0	0	0	0	0	0	0	0	0.000	0.000	0.000	0.000	0.000	0.000	0.000	0.000	0.000	0.000	0.000	0.000	0.000	0.000	283	1076	66	53	53	0.000	0.000	6	60	0	0	7	46	0	0	100	1	
2	3	3	02: C-10   LM00002220	lmo0434	7085	5837	100	126	112	48	47	47	5	81	78	0	118	95	53	15	16	4	83	78	0	0	0	0	0	0	0	0	0	0	0	0	0	0	0	0	0	0	0	0	0	0	0	0	0	0	0.000	0.000	0.000	0.000	0.000	0.000	0.000	0.000	0.000	0.000	0.000	0.000	0.000	0.000	283	1076	182	145	145	0.000	0.000	79	103	0	0	65	80	0	0	100	1	
2	4	3	02: C-13   LM00000956	lmo0437	7335	5837	100	50	51	6	46	47	5	48	16	0	71	58	25	15	16	3	92	88	0	0	0	0	0	0	0	0	0	0	0	0	0	0	0	0	0	0	0	0	0	0	0	0	0	0	0.000	0.000	0.000	0.000	0.000	0.000	0.000	0.000	0.000	0.000	0.000	0.000	0.000	0.000	283	1076	60	48	48	0.000	0.000	4	56	0	0	5	43	0	0	100	1	
2	5	3	02: C-16   LM00002222	lmo0440	7585	5837	100	56	56	8	46	46	7	65	32	0	58	49	25	15	16	10	70	61	0	0	0	0	0	0	0	0	0	0	0	0	0	0	0	0	0	0	0	0	0	0	0	0	0	0	0.000	0.000	0.000	0.000	0.000	0.000	0.000	0.000	0.000	0.000	0.000	0.000	0.000	0.000	283	1076	53	44	44	0.000	0.000	10	43	0	0	10	34	0	0	100	1	
2	6	3	02: C-19   LM00000957	lmo0443	7835	5837	100	195	173	70	45	45	5	99	95	0	198	164	82	15	15	2	95	92	0	0	0	0	0	0	0	0	0	0	0	0	0	0	0	0	0	0	0	0	0	0	0	0	0	0	0.000	0.000	0.000	0.000	0.000	0.000	0.000	0.000	0.000	0.000	0.000	0.000	0.000	0.000	283	1076	333	277	277	0.000	0.000	150	183	0	0	128	149	0	0	100	1	
2	7	3	02: C-22   LM00002225	lmo0446	8085	5837	100	50	50	5	46	46	5	47	16	0	68	57	23	16	17	5	86	81	0	0	0	0	0	0	0	0	0	0	0	0	0	0	0	0	0	0	0	0	0	0	0	0	0	0	0.000	0.000	0.000	0.000	0.000	0.000	0.000	0.000	0.000	0.000	0.000	0.000	0.000	0.000	283	1076	56	45	45	0.000	0.000	4	52	0	0	4	41	0	0	100	1	
2	8	3	02: G-01   LM00000184	lmo0521	8335	5837	100	115	108	42	45	46	5	93	86	0	109	86	46	15	16	2	93	89	0	0	0	0	0	0	0	0	0	0	0	0	0	0	0	0	0	0	0	0	0	0	0	0	0	0	0.000	0.000	0.000	0.000	0.000	0.000	0.000	0.000	0.000	0.000	0.000	0.000	0.000	0.000	283	1076	164	134	134	0.000	0.000	70	94	0	0	63	71	0	0	100	1	
2	9	3	02: G-04   LM00000978	lmo0524	8585	5837	100	360	301	154	46	46	5	99	95	0	147	117	62	16	16	3	88	84	0	0	0	0	0	0	0	0	0	0	0	0	0	0	0	0	0	0	0	0	0	0	0	0	0	0	0.000	0.000	0.000	0.000	0.000	0.000	0.000	0.000	0.000	0.000	0.000	0.000	0.000	0.000	283	1076	445	356	356	0.000	0.000	314	131	0	0	255	101	0	0	100	1	
2	10	3	02: G-07   LM00000979	lmo0527	8835	5837	100	82	79	19	47	46	4	87	83	0	76	64	28	15	16	2	92	87	0	0	0	0	0	0	0	0	0	0	0	0	0	0	0	0	0	0	0	0	0	0	0	0	0	0	0.000	0.000	0.000	0.000	0.000	0.000	0.000	0.000	0.000	0.000	0.000	0.000	0.000	0.000	283	1076	96	81	81	0.000	0.000	35	61	0	0	32	49	0	0	100	1	
2	11	3	02: G-10   LM00000980	lmo0530	9085	5837	100	214	178	81	47	47	5	94	89	0	180	150	83	15	16	5	95	86	0	0	0	0	0	0	0	0	0	0	0	0	0	0	0	0	0	0	0	0	0	0	0	0	0	0	0.000	0.000	0.000	0.000	0.000	0.000	0.000	0.000	0.000	0.000	0.000	0.000	0.000	0.000	283	1076	332	266	266	0.000	0.000	167	165	0	0	131	135	0	0	100	1	
2	12	3	02: G-13   LM00000982	lmo0533	9335	5837	100	54	53	7	46	46	4	66	40	0	68	56	24	16	16	3	89	84	0	0	0	0	0	0	0	0	0	0	0	0	0	0	0	0	0	0	0	0	0	0	0	0	0	0	0.000	0.000	0.000	0.000	0.000	0.000	0.000	0.000	0.000	0.000	0.000	0.000	0.000	0.000	283	1076	60	47	47	0.000	0.000	8	52	0	0	7	40	0	0	100	1	
2	13	3	02: G-16   LM00000985	lmo0536	9585	5837	100	64	64	13	46	46	5	82	71	0	96	78	39	15	15	2	90	85	0	0	0	0	0	0	0	0	0	0	0	0	0	0	0	0	0	0	0	0	0	0	0	0	0	0	0.000	0.000	0.000	0.000	0.000	0.000	0.000	0.000	0.000	0.000	0.000	0.000	0.000	0.000	283	1076	99	81	81	0.000	0.000	18	81	0	0	18	63	0	0	100	1	
2	14	3	02: G-19   LM00000189	lmo0539	9835	5837	100	1302	1046	694	47	47	4	99	96	0	298	252	159	15	16	3	94	89	0	0	0	0	0	0	0	0	0	0	0	0	0	0	0	0	0	0	0	0	0	0	0	0	0	0	0.000	0.000	0.000	0.000	0.000	0.000	0.000	0.000	0.000	0.000	0.000	0.000	0.000	0.000	283	1076	1538	1236	1236	0.000	0.000	1255	283	0	0	999	237	0	0	100	1	
2	15	3	02: G-22   LM00002254	lmo0542	10085	5837	100	53	52	6	46	47	4	62	37	0	80	66	28	16	16	3	88	84	0	0	0	0	0	0	0	0	0	0	0	0	0	0	0	0	0	0	0	0	0	0	0	0	0	0	0.000	0.000	0.000	0.000	0.000	0.000	0.000	0.000	0.000	0.000	0.000	0.000	0.000	0.000	283	1076	71	56	56	0.000	0.000	7	64	0	0	6	50	0	0	100	1	
2	16	3	02: K-01   LM00002277	lmo0617	10335	5837	100	54	55	7	47	47	5	63	39	0	106	87	44	16	17	3	90	86	0	0	0	0	0	0	0	0	0	0	0	0	0	0	0	0	0	0	0	0	0	0	0	0	0	0	0.000	0.000	0.000	0.000	0.000	0.000	0.000	0.000	0.000	0.000	0.000	0.000	0.000	0.000	283	1076	97	79	79	0.000	0.000	7	90	0	0	8	71	0	0	100	1	
2	17	3	02: K-04   LM00002279	lmo0620	10585	5837	100	82	80	19	46	46	4	91	86	0	111	93	43	16	16	3	93	89	0	0	0	0	0	0	0	0	0	0	0	0	0	0	0	0	0	0	0	0	0	0	0	0	0	0	0.000	0.000	0.000	0.000	0.000	0.000	0.000	0.000	0.000	0.000	0.000	0.000	0.000	0.000	283	1076	131	111	111	0.000	0.000	36	95	0	0	34	77	0	0	100	1	
2	1	4	02: K-07   LM00002282	lmo0623	6585	6087	100	72	69	17	46	47	5	81	71	0	68	56	24	15	15	3	87	86	0	0	0	0	0	0	0	0	0	0	0	0	0	0	0	0	0	0	0	0	0	0	0	0	0	0	0.000	0.000	0.000	0.000	0.000	0.000	0.000	0.000	0.000	0.000	0.000	0.000	0.000	0.000	283	1076	79	64	64	0.000	0.000	26	53	0	0	23	41	0	0	100	1	
2	2	4	02: K-10   LM00000206	lmo0626	6835	6087	100	66	65	14	45	46	5	82	71	0	66	55	25	15	16	3	89	80	0	0	0	0	0	0	0	0	0	0	0	0	0	0	0	0	0	0	0	0	0	0	0	0	0	0	0.000	0.000	0.000	0.000	0.000	0.000	0.000	0.000	0.000	0.000	0.000	0.000	0.000	0.000	283	1076	72	60	60	0.000	0.000	21	51	0	0	20	40	0	0	100	1	
2	3	4	02: K-13   LM00001028	lmo0629	7085	6087	100	89	83	25	46	47	5	90	79	0	89	73	35	15	16	6	87	81	0	0	0	0	0	0	0	0	0	0	0	0	0	0	0	0	0	0	0	0	0	0	0	0	0	0	0.000	0.000	0.000	0.000	0.000	0.000	0.000	0.000	0.000	0.000	0.000	0.000	0.000	0.000	283	1076	117	95	95	0.000	0.000	43	74	0	0	37	58	0	0	100	1	
2	4	4	02: K-16   LM00002286	lmo0632	7335	6087	100	50	50	5	47	47	5	35	10	0	60	49	21	15	15	6	81	73	0	0	0	0	0	0	0	0	0	0	0	0	0	0	0	0	0	0	0	0	0	0	0	0	0	0	0.000	0.000	0.000	0.000	0.000	0.000	0.000	0.000	0.000	0.000	0.000	0.000	0.000	0.000	283	1076	48	37	37	0.000	0.000	3	45	0	0	3	34	0	0	100	1	
2	5	4	02: K-19   LM00001029	lmo0635	7585	6087	100	51	51	4	45	46	5	69	19	0	69	59	23	15	15	2	95	87	0	0	0	0	0	0	0	0	0	0	0	0	0	0	0	0	0	0	0	0	0	0	0	0	0	0	0.000	0.000	0.000	0.000	0.000	0.000	0.000	0.000	0.000	0.000	0.000	0.000	0.000	0.000	283	1076	60	50	50	0.000	0.000	6	54	0	0	6	44	0	0	100	1	
2	6	4	02: K-22   LM00002290	lmo0638	7835	6087	100	50	50	5	47	47	5	35	9	0	63	52	20	15	16	3	89	84	0	0	0	0	0	0	0	0	0	0	0	0	0	0	0	0	0	0	0	0	0	0	0	0	0	0	0.000	0.000	0.000	0.000	0.000	0.000	0.000	0.000	0.000	0.000	0.000	0.000	0.000	0.000	283	1076	51	40	40	0.000	0.000	3	48	0	0	3	37	0	0	100	1	
2	7	4	02: O-01   LM00000237	lmo0713	8085	6087	100	130	116	45	46	47	11	78	74	0	122	101	53	16	16	4	87	83	0	0	0	0	0	0	0	0	0	0	0	0	0	0	0	0	0	0	0	0	0	0	0	0	0	0	0.000	0.000	0.000	0.000	0.000	0.000	0.000	0.000	0.000	0.000	0.000	0.000	0.000	0.000	283	1076	190	155	155	0.000	0.000	84	106	0	0	70	85	0	0	100	1	
2	8	4	02: O-04   LM00001067	lmo0716	8335	6087	100	176	150	73	46	46	4	90	85	0	376	297	199	15	16	3	92	84	0	0	0	0	0	0	0	0	0	0	0	0	0	0	0	0	0	0	0	0	0	0	0	0	0	0	0.000	0.000	0.000	0.000	0.000	0.000	0.000	0.000	0.000	0.000	0.000	0.000	0.000	0.000	283	1076	491	386	386	0.000	0.000	130	361	0	0	104	282	0	0	100	1	
2	9	4	02: O-07   LM00001068	lmo0719	8585	6087	100	78	74	19	46	47	5	83	72	0	92	75	38	15	16	3	86	79	0	0	0	0	0	0	0	0	0	0	0	0	0	0	0	0	0	0	0	0	0	0	0	0	0	0	0.000	0.000	0.000	0.000	0.000	0.000	0.000	0.000	0.000	0.000	0.000	0.000	0.000	0.000	283	1076	109	88	88	0.000	0.000	32	77	0	0	28	60	0	0	100	1	
2	10	4	02: O-10   LM00001071	lmo0722	8835	6087	100	968	776	474	47	47	5	99	95	0	187	152	90	16	17	4	86	82	0	0	0	0	0	0	0	0	0	0	0	0	0	0	0	0	0	0	0	0	0	0	0	0	0	0	0.000	0.000	0.000	0.000	0.000	0.000	0.000	0.000	0.000	0.000	0.000	0.000	0.000	0.000	283	1076	1092	865	865	0.000	0.000	921	171	0	0	729	136	0	0	100	1	
2	11	4	02: O-13   LM00002301	lmo0725	9085	6087	100	58	58	8	46	47	5	76	57	0	75	63	28	15	16	3	89	83	0	0	0	0	0	0	0	0	0	0	0	0	0	0	0	0	0	0	0	0	0	0	0	0	0	0	0.000	0.000	0.000	0.000	0.000	0.000	0.000	0.000	0.000	0.000	0.000	0.000	0.000	0.000	283	1076	72	60	60	0.000	0.000	12	60	0	0	12	48	0	0	100	1	
2	12	4	02: O-16   LM00001073	lmo0728	9335	6087	100	92	86	31	46	47	4	84	72	0	83	65	36	16	16	3	80	73	0	0	0	0	0	0	0	0	0	0	0	0	0	0	0	0	0	0	0	0	0	0	0	0	0	0	0.000	0.000	0.000	0.000	0.000	0.000	0.000	0.000	0.000	0.000	0.000	0.000	0.000	0.000	283	1076	113	89	89	0.000	0.000	46	67	0	0	40	49	0	0	100	1	
2	13	4	02: O-19   LM00001076	lmo0731	9585	6087	100	64	63	12	46	46	4	81	75	0	117	94	48	15	15	3	91	84	0	0	0	0	0	0	0	0	0	0	0	0	0	0	0	0	0	0	0	0	0	0	0	0	0	0	0.000	0.000	0.000	0.000	0.000	0.000	0.000	0.000	0.000	0.000	0.000	0.000	0.000	0.000	283	1076	120	96	96	0.000	0.000	18	102	0	0	17	79	0	0	100	1	
2	14	4	02: O-22   LM00002303	lmo0734	9835	6087	100	72	72	18	46	47	5	86	75	0	100	83	44	15	15	3	93	84	0	0	0	0	0	0	0	0	0	0	0	0	0	0	0	0	0	0	0	0	0	0	0	0	0	0	0.000	0.000	0.000	0.000	0.000	0.000	0.000	0.000	0.000	0.000	0.000	0.000	0.000	0.000	283	1076	111	94	94	0.000	0.000	26	85	0	0	26	68	0	0	100	1	
2	15	4	03: C-01   LM00002328	lmo0805	10085	6087	100	72	71	16	47	47	5	82	74	0	80	65	29	15	16	4	88	84	0	0	0	0	0	0	0	0	0	0	0	0	0	0	0	0	0	0	0	0	0	0	0	0	0	0	0.000	0.000	0.000	0.000	0.000	0.000	0.000	0.000	0.000	0.000	0.000	0.000	0.000	0.000	283	1076	90	74	74	0.000	0.000	25	65	0	0	24	50	0	0	100	1	
2	16	4	03: C-04   LM00000260	lmo0808	10335	6087	100	76	75	19	47	48	5	82	75	0	77	65	26	16	16	7	85	81	0	0	0	0	0	0	0	0	0	0	0	0	0	0	0	0	0	0	0	0	0	0	0	0	0	0	0.000	0.000	0.000	0.000	0.000	0.000	0.000	0.000	0.000	0.000	0.000	0.000	0.000	0.000	283	1076	90	77	77	0.000	0.000	29	61	0	0	28	49	0	0	100	1	
2	17	4	03: C-07   LM00000262	lmo0811	10585	6087	100	295	262	109	46	47	5	98	95	0	135	116	48	16	17	2	98	95	0	0	0	0	0	0	0	0	0	0	0	0	0	0	0	0	0	0	0	0	0	0	0	0	0	0	0.000	0.000	0.000	0.000	0.000	0.000	0.000	0.000	0.000	0.000	0.000	0.000	0.000	0.000	283	1076	368	316	316	0.000	0.000	249	119	0	0	216	100	0	0	100	1	
2	1	5	03: C-10   LM00001111	lmo0814	6585	6337	100	76	73	19	46	47	5	86	77	0	118	96	54	15	15	2	90	84	0	0	0	0	0	0	0	0	0	0	0	0	0	0	0	0	0	0	0	0	0	0	0	0	0	0	0.000	0.000	0.000	0.000	0.000	0.000	0.000	0.000	0.000	0.000	0.000	0.000	0.000	0.000	283	1076	133	108	108	0.000	0.000	30	103	0	0	27	81	0	0	100	1	
2	2	5	03: C-13   LM00001112	lmo0817	6835	6337	100	54	53	7	46	46	4	66	43	0	58	50	17	15	15	2	93	90	0	0	0	0	0	0	0	0	0	0	0	0	0	0	0	0	0	0	0	0	0	0	0	0	0	0	0.000	0.000	0.000	0.000	0.000	0.000	0.000	0.000	0.000	0.000	0.000	0.000	0.000	0.000	283	1076	51	42	42	0.000	0.000	8	43	0	0	7	35	0	0	100	1	
2	3	5	03: C-16   LM00001114	lmo0820	7085	6337	100	90	86	25	46	46	5	90	86	0	87	73	32	15	16	3	95	87	0	0	0	0	0	0	0	0	0	0	0	0	0	0	0	0	0	0	0	0	0	0	0	0	0	0	0.000	0.000	0.000	0.000	0.000	0.000	0.000	0.000	0.000	0.000	0.000	0.000	0.000	0.000	283	1076	116	98	98	0.000	0.000	44	72	0	0	40	58	0	0	100	1	
2	4	5	03: C-19   LM00000266	lmo0823	7335	6337	100	431	358	186	45	45	4	96	94	0	177	150	78	15	15	2	95	92	0	0	0	0	0	0	0	0	0	0	0	0	0	0	0	0	0	0	0	0	0	0	0	0	0	0	0.000	0.000	0.000	0.000	0.000	0.000	0.000	0.000	0.000	0.000	0.000	0.000	0.000	0.000	283	1076	548	448	448	0.000	0.000	386	162	0	0	313	135	0	0	100	1	
2	5	5	03: C-22   LM00001118	lmo0826	7585	6337	100	72	72	17	46	46	5	90	81	0	76	66	30	14	15	2	96	91	0	0	0	0	0	0	0	0	0	0	0	0	0	0	0	0	0	0	0	0	0	0	0	0	0	0	0.000	0.000	0.000	0.000	0.000	0.000	0.000	0.000	0.000	0.000	0.000	0.000	0.000	0.000	283	1076	88	78	78	0.000	0.000	26	62	0	0	26	52	0	0	100	1	
2	6	5	03: G-01   LM00001149	lmo0901	7835	6337	100	49	49	4	46	46	5	36	4	0	58	48	22	15	15	3	83	76	0	0	0	0	0	0	0	0	0	0	0	0	0	0	0	0	0	0	0	0	0	0	0	0	0	0	0.000	0.000	0.000	0.000	0.000	0.000	0.000	0.000	0.000	0.000	0.000	0.000	0.000	0.000	283	1076	46	36	36	0.000	0.000	3	43	0	0	3	33	0	0	100	1	
2	7	5	03: G-04   LM00002351	lmo0904	8085	6337	100	114	105	35	46	47	11	84	74	0	67	58	24	15	16	4	91	84	0	0	0	0	0	0	0	0	0	0	0	0	0	0	0	0	0	0	0	0	0	0	0	0	0	0	0.000	0.000	0.000	0.000	0.000	0.000	0.000	0.000	0.000	0.000	0.000	0.000	0.000	0.000	283	1076	120	102	102	0.000	0.000	68	52	0	0	59	43	0	0	100	1	
2	8	5	03: G-07   LM00001153	lmo0907	8335	6337	100	226	193	91	47	47	4	95	87	0	127	103	55	15	16	2	92	89	0	0	0	0	0	0	0	0	0	0	0	0	0	0	0	0	0	0	0	0	0	0	0	0	0	0	0.000	0.000	0.000	0.000	0.000	0.000	0.000	0.000	0.000	0.000	0.000	0.000	0.000	0.000	283	1076	291	234	234	0.000	0.000	179	112	0	0	146	88	0	0	100	1	
2	9	5	03: G-10   LM00002353	lmo0910	8585	6337	100	53	54	7	46	47	6	55	23	0	82	72	32	15	16	5	90	84	0	0	0	0	0	0	0	0	0	0	0	0	0	0	0	0	0	0	0	0	0	0	0	0	0	0	0.000	0.000	0.000	0.000	0.000	0.000	0.000	0.000	0.000	0.000	0.000	0.000	0.000	0.000	283	1076	74	65	65	0.000	0.000	7	67	0	0	8	57	0	0	100	1	
2	10	5	03: G-13   LM00001155	lmo0913	8835	6337	100	318	282	147	46	47	5	96	88	0	212	170	96	16	16	4	87	83	0	0	0	0	0	0	0	0	0	0	0	0	0	0	0	0	0	0	0	0	0	0	0	0	0	0	0.000	0.000	0.000	0.000	0.000	0.000	0.000	0.000	0.000	0.000	0.000	0.000	0.000	0.000	283	1076	468	390	390	0.000	0.000	272	196	0	0	236	154	0	0	100	1	
2	11	5	03: G-16   LM00001156	lmo0916	9085	6337	100	53	54	9	46	47	5	67	42	0	147	114	74	16	16	3	81	74	0	0	0	0	0	0	0	0	0	0	0	0	0	0	0	0	0	0	0	0	0	0	0	0	0	0	0.000	0.000	0.000	0.000	0.000	0.000	0.000	0.000	0.000	0.000	0.000	0.000	0.000	0.000	283	1076	138	106	106	0.000	0.000	7	131	0	0	8	98	0	0	100	1	
2	12	5	03: G-19   LM00001159	lmo0919	9335	6337	100	57	56	7	46	47	5	76	57	0	82	66	31	16	16	3	89	78	0	0	0	0	0	0	0	0	0	0	0	0	0	0	0	0	0	0	0	0	0	0	0	0	0	0	0.000	0.000	0.000	0.000	0.000	0.000	0.000	0.000	0.000	0.000	0.000	0.000	0.000	0.000	283	1076	77	60	60	0.000	0.000	11	66	0	0	10	50	0	0	100	1	
2	13	5	03: G-22   LM00000290	lmo0922	9585	6337	100	72	71	14	45	46	4	94	86	0	71	61	23	15	15	3	95	90	0	0	0	0	0	0	0	0	0	0	0	0	0	0	0	0	0	0	0	0	0	0	0	0	0	0	0.000	0.000	0.000	0.000	0.000	0.000	0.000	0.000	0.000	0.000	0.000	0.000	0.000	0.000	283	1076	83	72	72	0.000	0.000	27	56	0	0	26	46	0	0	100	1	
2	14	5	03: K-01   LM00001199	lmo0997	9835	6337	100	52	53	5	46	47	4	65	34	0	72	58	26	16	16	2	85	81	0	0	0	0	0	0	0	0	0	0	0	0	0	0	0	0	0	0	0	0	0	0	0	0	0	0	0.000	0.000	0.000	0.000	0.000	0.000	0.000	0.000	0.000	0.000	0.000	0.000	0.000	0.000	283	1076	62	49	49	0.000	0.000	6	56	0	0	7	42	0	0	100	1	
2	15	5	03: K-04   LM00001201	lmo1000	10085	6337	100	75	75	22	46	46	4	81	73	0	60	52	22	15	16	3	90	86	0	0	0	0	0	0	0	0	0	0	0	0	0	0	0	0	0	0	0	0	0	0	0	0	0	0	0.000	0.000	0.000	0.000	0.000	0.000	0.000	0.000	0.000	0.000	0.000	0.000	0.000	0.000	283	1076	74	66	66	0.000	0.000	29	45	0	0	29	37	0	0	100	1	
2	16	5	03: K-07   LM00000304	lmo1003	10335	6337	100	347	288	189	47	48	5	87	81	0	192	165	114	16	17	4	84	79	0	0	0	0	0	0	0	0	0	0	0	0	0	0	0	0	0	0	0	0	0	0	0	0	0	0	0.000	0.000	0.000	0.000	0.000	0.000	0.000	0.000	0.000	0.000	0.000	0.000	0.000	0.000	283	1076	476	390	390	0.000	0.000	300	176	0	0	241	149	0	0	100	1	
2	17	5	03: K-10   LM00002379	lmo1006	10585	6337	100	133	123	34	47	48	5	98	95	0	111	99	35	17	17	3	95	93	0	0	0	0	0	0	0	0	0	0	0	0	0	0	0	0	0	0	0	0	0	0	0	0	0	0	0.000	0.000	0.000	0.000	0.000	0.000	0.000	0.000	0.000	0.000	0.000	0.000	0.000	0.000	283	1076	180	158	158	0.000	0.000	86	94	0	0	76	82	0	0	100	1	
2	1	6	03: K-13   LM00001205	lmo1009	6585	6587	100	66	67	13	46	46	5	90	79	0	66	56	21	15	16	13	81	74	0	0	0	0	0	0	0	0	0	0	0	0	0	0	0	0	0	0	0	0	0	0	0	0	0	0	0.000	0.000	0.000	0.000	0.000	0.000	0.000	0.000	0.000	0.000	0.000	0.000	0.000	0.000	283	1076	71	62	62	0.000	0.000	20	51	0	0	21	41	0	0	100	1	
2	2	6	03: K-16   LM00000306	lmo1012	6835	6587	100	107	99	32	46	46	5	90	80	0	115	94	49	15	16	3	88	84	0	0	0	0	0	0	0	0	0	0	0	0	0	0	0	0	0	0	0	0	0	0	0	0	0	0	0.000	0.000	0.000	0.000	0.000	0.000	0.000	0.000	0.000	0.000	0.000	0.000	0.000	0.000	283	1076	161	132	132	0.000	0.000	61	100	0	0	53	79	0	0	100	1	
2	3	6	03: K-19   LM00000309	lmo1015	7085	6587	100	94	92	31	46	47	5	91	82	0	121	99	51	15	16	3	94	88	0	0	0	0	0	0	0	0	0	0	0	0	0	0	0	0	0	0	0	0	0	0	0	0	0	0	0.000	0.000	0.000	0.000	0.000	0.000	0.000	0.000	0.000	0.000	0.000	0.000	0.000	0.000	283	1076	154	130	130	0.000	0.000	48	106	0	0	46	84	0	0	100	1	
2	4	6	03: K-22   LM00002381	lmo1018	7335	6587	100	51	52	5	46	46	5	47	17	0	63	52	22	15	16	3	91	84	0	0	0	0	0	0	0	0	0	0	0	0	0	0	0	0	0	0	0	0	0	0	0	0	0	0	0.000	0.000	0.000	0.000	0.000	0.000	0.000	0.000	0.000	0.000	0.000	0.000	0.000	0.000	283	1076	53	43	43	0.000	0.000	5	48	0	0	6	37	0	0	100	1	
2	5	6	03: O-01   LM00000321	lmo1093	7585	6587	100	164	158	53	46	46	4	96	96	0	112	98	40	15	15	2	95	93	0	0	0	0	0	0	0	0	0	0	0	0	0	0	0	0	0	0	0	0	0	0	0	0	0	0	0.000	0.000	0.000	0.000	0.000	0.000	0.000	0.000	0.000	0.000	0.000	0.000	0.000	0.000	283	1076	215	195	195	0.000	0.000	118	97	0	0	112	83	0	0	100	1	
2	6	6	03: O-04   LM00000322	lmo1096	7835	6587	100	144	129	59	46	46	4	87	81	0	96	76	44	15	15	2	78	75	0	0	0	0	0	0	0	0	0	0	0	0	0	0	0	0	0	0	0	0	0	0	0	0	0	0	0.000	0.000	0.000	0.000	0.000	0.000	0.000	0.000	0.000	0.000	0.000	0.000	0.000	0.000	283	1076	179	144	144	0.000	0.000	98	81	0	0	83	61	0	0	100	1	
2	7	6	03: O-07   LM00002426	lmo1099	8085	6587	100	50	49	5	47	47	4	31	10	0	60	49	28	15	16	3	71	67	0	0	0	0	0	0	0	0	0	0	0	0	0	0	0	0	0	0	0	0	0	0	0	0	0	0	0.000	0.000	0.000	0.000	0.000	0.000	0.000	0.000	0.000	0.000	0.000	0.000	0.000	0.000	283	1076	48	36	36	0.000	0.000	3	45	0	0	2	34	0	0	100	1	
2	8	6	03: O-10   LM00002429	lmo1102	8335	6587	100	49	49	4	47	47	5	33	5	0	57	48	22	15	15	2	80	79	0	0	0	0	0	0	0	0	0	0	0	0	0	0	0	0	0	0	0	0	0	0	0	0	0	0	0.000	0.000	0.000	0.000	0.000	0.000	0.000	0.000	0.000	0.000	0.000	0.000	0.000	0.000	283	1076	44	35	35	0.000	0.000	2	42	0	0	2	33	0	0	100	1	
2	9	6	03: O-13   LM00002432	lmo1105	8585	6587	100	51	52	5	47	47	5	45	12	0	73	61	23	15	15	3	95	88	0	0	0	0	0	0	0	0	0	0	0	0	0	0	0	0	0	0	0	0	0	0	0	0	0	0	0.000	0.000	0.000	0.000	0.000	0.000	0.000	0.000	0.000	0.000	0.000	0.000	0.000	0.000	283	1076	62	51	51	0.000	0.000	4	58	0	0	5	46	0	0	100	1	
2	10	6	03: O-16   LM00002435	lmo1108	8835	6587	100	50	50	5	47	47	5	37	10	0	66	54	23	16	16	4	83	78	0	0	0	0	0	0	0	0	0	0	0	0	0	0	0	0	0	0	0	0	0	0	0	0	0	0	0.000	0.000	0.000	0.000	0.000	0.000	0.000	0.000	0.000	0.000	0.000	0.000	0.000	0.000	283	1076	53	41	41	0.000	0.000	3	50	0	0	3	38	0	0	100	1	
2	11	6	03: O-19   LM00002438	lmo1111	9085	6587	100	53	53	6	47	47	5	62	32	0	76	63	25	16	16	2	90	85	0	0	0	0	0	0	0	0	0	0	0	0	0	0	0	0	0	0	0	0	0	0	0	0	0	0	0.000	0.000	0.000	0.000	0.000	0.000	0.000	0.000	0.000	0.000	0.000	0.000	0.000	0.000	283	1076	66	53	53	0.000	0.000	6	60	0	0	6	47	0	0	100	1	
2	12	6	03: O-22   LM00002441	lmo1114	9335	6587	100	56	55	6	47	47	5	71	43	0	73	59	26	16	16	4	87	79	0	0	0	0	0	0	0	0	0	0	0	0	0	0	0	0	0	0	0	0	0	0	0	0	0	0	0.000	0.000	0.000	0.000	0.000	0.000	0.000	0.000	0.000	0.000	0.000	0.000	0.000	0.000	283	1076	66	51	51	0.000	0.000	9	57	0	0	8	43	0	0	100	1	
2	13	6	04: C-01   LM00000346	lmo1185	9585	6587	100	59	58	7	46	46	5	82	67	0	64	58	17	15	16	4	94	90	0	0	0	0	0	0	0	0	0	0	0	0	0	0	0	0	0	0	0	0	0	0	0	0	0	0	0.000	0.000	0.000	0.000	0.000	0.000	0.000	0.000	0.000	0.000	0.000	0.000	0.000	0.000	283	1076	62	55	55	0.000	0.000	13	49	0	0	12	43	0	0	100	1	
2	14	6	04: C-04   LM00002459	lmo1188	9835	6587	100	66	66	12	46	46	4	88	78	0	72	60	25	16	16	3	86	82	0	0	0	0	0	0	0	0	0	0	0	0	0	0	0	0	0	0	0	0	0	0	0	0	0	0	0.000	0.000	0.000	0.000	0.000	0.000	0.000	0.000	0.000	0.000	0.000	0.000	0.000	0.000	283	1076	76	64	64	0.000	0.000	20	56	0	0	20	44	0	0	100	1	
2	15	6	04: C-07   LM00001264	lmo1191	10085	6587	100	53	53	5	47	47	4	63	35	0	78	66	25	15	16	3	92	87	0	0	0	0	0	0	0	0	0	0	0	0	0	0	0	0	0	0	0	0	0	0	0	0	0	0	0.000	0.000	0.000	0.000	0.000	0.000	0.000	0.000	0.000	0.000	0.000	0.000	0.000	0.000	283	1076	69	57	57	0.000	0.000	6	63	0	0	6	51	0	0	100	1	
2	16	6	04: C-10   LM00001266	lmo1194	10335	6587	100	52	53	6	48	48	5	48	20	0	74	65	23	16	17	3	92	90	0	0	0	0	0	0	0	0	0	0	0	0	0	0	0	0	0	0	0	0	0	0	0	0	0	0	0.000	0.000	0.000	0.000	0.000	0.000	0.000	0.000	0.000	0.000	0.000	0.000	0.000	0.000	283	1076	62	54	54	0.000	0.000	4	58	0	0	5	49	0	0	100	1	
2	17	6	04: C-13   LM00002463	lmo1197	10585	6587	100	63	63	9	49	50	7	81	47	0	87	80	32	19	22	20	84	76	0	0	0	0	0	0	0	0	0	0	0	0	0	0	0	0	0	0	0	0	0	0	0	0	0	0	0.000	0.000	0.000	0.000	0.000	0.000	0.000	0.000	0.000	0.000	0.000	0.000	0.000	0.000	283	1076	82	75	75	0.000	0.000	14	68	0	0	14	61	0	0	100	1	
2	1	7	04: C-16   LM00002465	lmo1200	6585	6837	100	57	56	7	46	46	4	79	67	0	77	69	22	15	16	3	97	94	0	0	0	0	0	0	0	0	0	0	0	0	0	0	0	0	0	0	0	0	0	0	0	0	0	0	0.000	0.000	0.000	0.000	0.000	0.000	0.000	0.000	0.000	0.000	0.000	0.000	0.000	0.000	283	1076	73	64	64	0.000	0.000	11	62	0	0	10	54	0	0	100	1	
2	2	7	04: C-19   LM00001269	lmo1203	6835	6837	100	51	51	5	46	47	6	42	8	0	63	51	24	15	16	3	81	74	0	0	0	0	0	0	0	0	0	0	0	0	0	0	0	0	0	0	0	0	0	0	0	0	0	0	0.000	0.000	0.000	0.000	0.000	0.000	0.000	0.000	0.000	0.000	0.000	0.000	0.000	0.000	283	1076	53	41	41	0.000	0.000	5	48	0	0	5	36	0	0	100	1	
2	3	7	04: C-22   LM00001272	lmo1206	7085	6837	100	49	50	7	45	46	5	47	23	0	66	56	24	15	16	4	87	81	0	0	0	0	0	0	0	0	0	0	0	0	0	0	0	0	0	0	0	0	0	0	0	0	0	0	0.000	0.000	0.000	0.000	0.000	0.000	0.000	0.000	0.000	0.000	0.000	0.000	0.000	0.000	283	1076	55	46	46	0.000	0.000	4	51	0	0	5	41	0	0	100	1	
2	4	7	04: G-01   LM00000368	lmo1281	7335	6837	100	65	65	11	46	46	5	90	75	0	71	61	24	15	16	3	93	89	0	0	0	0	0	0	0	0	0	0	0	0	0	0	0	0	0	0	0	0	0	0	0	0	0	0	0.000	0.000	0.000	0.000	0.000	0.000	0.000	0.000	0.000	0.000	0.000	0.000	0.000	0.000	283	1076	75	65	65	0.000	0.000	19	56	0	0	19	46	0	0	100	1	
2	5	7	04: G-04   LM00001314	lmo1284	7585	6837	100	88	84	29	47	47	4	82	74	0	84	66	37	15	15	2	82	80	0	0	0	0	0	0	0	0	0	0	0	0	0	0	0	0	0	0	0	0	0	0	0	0	0	0	0.000	0.000	0.000	0.000	0.000	0.000	0.000	0.000	0.000	0.000	0.000	0.000	0.000	0.000	283	1076	110	88	88	0.000	0.000	41	69	0	0	37	51	0	0	100	1	
2	6	7	04: G-07   LM00001316	lmo1287	7835	6837	100	259	219	131	45	46	4	93	86	0	289	235	165	15	15	3	88	81	0	0	0	0	0	0	0	0	0	0	0	0	0	0	0	0	0	0	0	0	0	0	0	0	0	0	0.000	0.000	0.000	0.000	0.000	0.000	0.000	0.000	0.000	0.000	0.000	0.000	0.000	0.000	283	1076	488	394	394	0.000	0.000	214	274	0	0	174	220	0	0	100	1	
2	7	7	04: G-10   LM00002484	lmo1290	8085	6837	100	49	49	4	46	46	5	28	8	0	64	52	21	14	15	3	89	85	0	0	0	0	0	0	0	0	0	0	0	0	0	0	0	0	0	0	0	0	0	0	0	0	0	0	0.000	0.000	0.000	0.000	0.000	0.000	0.000	0.000	0.000	0.000	0.000	0.000	0.000	0.000	283	1076	53	41	41	0.000	0.000	3	50	0	0	3	38	0	0	100	1	
2	8	7	04: G-13   LM00001318	lmo1293	8335	6837	100	590	475	280	47	47	4	94	92	0	448	356	216	15	16	3	92	88	0	0	0	0	0	0	0	0	0	0	0	0	0	0	0	0	0	0	0	0	0	0	0	0	0	0	0.000	0.000	0.000	0.000	0.000	0.000	0.000	0.000	0.000	0.000	0.000	0.000	0.000	0.000	283	1076	976	769	769	0.000	0.000	543	433	0	0	428	341	0	0	100	1	
2	9	7	04: G-16   LM00001320	lmo1296	8585	6837	100	73	73	17	46	47	5	94	82	0	80	68	29	15	16	2	95	89	0	0	0	0	0	0	0	0	0	0	0	0	0	0	0	0	0	0	0	0	0	0	0	0	0	0	0.000	0.000	0.000	0.000	0.000	0.000	0.000	0.000	0.000	0.000	0.000	0.000	0.000	0.000	283	1076	92	80	80	0.000	0.000	27	65	0	0	27	53	0	0	100	1	
2	10	7	04: G-19   LM00000372	lmo1299	8835	6837	100	650	530	284	46	46	5	98	98	0	208	173	97	15	15	2	91	90	0	0	0	0	0	0	0	0	0	0	0	0	0	0	0	0	0	0	0	0	0	0	0	0	0	0	0.000	0.000	0.000	0.000	0.000	0.000	0.000	0.000	0.000	0.000	0.000	0.000	0.000	0.000	283	1076	797	642	642	0.000	0.000	604	193	0	0	484	158	0	0	100	1	
2	11	7	04: G-22   LM00001321	lmo1302	9085	6837	100	139	123	45	47	47	4	89	86	0	227	185	99	15	16	3	95	88	0	0	0	0	0	0	0	0	0	0	0	0	0	0	0	0	0	0	0	0	0	0	0	0	0	0	0.000	0.000	0.000	0.000	0.000	0.000	0.000	0.000	0.000	0.000	0.000	0.000	0.000	0.000	283	1076	304	246	246	0.000	0.000	92	212	0	0	76	170	0	0	100	1	
2	12	7	04: K-01   LM00001361	lmo1377	9335	6837	100	191	172	82	46	47	5	95	88	0	121	99	52	16	16	3	86	83	0	0	0	0	0	0	0	0	0	0	0	0	0	0	0	0	0	0	0	0	0	0	0	0	0	0	0.000	0.000	0.000	0.000	0.000	0.000	0.000	0.000	0.000	0.000	0.000	0.000	0.000	0.000	283	1076	250	209	209	0.000	0.000	145	105	0	0	126	83	0	0	100	1	
2	13	7	04: K-04   LM00001363	lmo1380	9585	6837	100	253	224	105	47	47	5	98	93	0	216	185	95	15	16	4	93	88	0	0	0	0	0	0	0	0	0	0	0	0	0	0	0	0	0	0	0	0	0	0	0	0	0	0	0.000	0.000	0.000	0.000	0.000	0.000	0.000	0.000	0.000	0.000	0.000	0.000	0.000	0.000	283	1076	407	347	347	0.000	0.000	206	201	0	0	177	170	0	0	100	1	
2	14	7	04: K-07   LM00001365	lmo1383	9835	6837	100	112	103	32	46	47	5	94	86	0	86	77	33	15	16	3	95	91	0	0	0	0	0	0	0	0	0	0	0	0	0	0	0	0	0	0	0	0	0	0	0	0	0	0	0.000	0.000	0.000	0.000	0.000	0.000	0.000	0.000	0.000	0.000	0.000	0.000	0.000	0.000	283	1076	137	119	119	0.000	0.000	66	71	0	0	57	62	0	0	100	1	
2	15	7	04: K-10   LM00001367	lmo1386	10085	6837	100	64	64	14	47	47	4	81	72	0	78	66	30	15	16	3	86	82	0	0	0	0	0	0	0	0	0	0	0	0	0	0	0	0	0	0	0	0	0	0	0	0	0	0	0.000	0.000	0.000	0.000	0.000	0.000	0.000	0.000	0.000	0.000	0.000	0.000	0.000	0.000	283	1076	80	68	68	0.000	0.000	17	63	0	0	17	51	0	0	100	1	
2	16	7	04: K-13   LM00000391	lmo1389	10335	6837	100	208	191	87	47	48	5	95	89	0	145	123	57	16	17	3	96	91	0	0	0	0	0	0	0	0	0	0	0	0	0	0	0	0	0	0	0	0	0	0	0	0	0	0	0.000	0.000	0.000	0.000	0.000	0.000	0.000	0.000	0.000	0.000	0.000	0.000	0.000	0.000	283	1076	290	251	251	0.000	0.000	161	129	0	0	144	107	0	0	100	1	
2	17	7	04: K-16   LM00001368	lmo1392	10585	6837	100	86	82	22	50	51	8	76	69	0	115	92	42	20	22	8	86	78	0	0	0	0	0	0	0	0	0	0	0	0	0	0	0	0	0	0	0	0	0	0	0	0	0	0	0.000	0.000	0.000	0.000	0.000	0.000	0.000	0.000	0.000	0.000	0.000	0.000	0.000	0.000	283	1076	131	104	104	0.000	0.000	36	95	0	0	32	72	0	0	100	1	
2	1	8	04: K-19   LM00001370	lmo1395	6585	7087	100	164	160	84	47	47	4	90	84	0	108	92	53	15	16	4	87	78	0	0	0	0	0	0	0	0	0	0	0	0	0	0	0	0	0	0	0	0	0	0	0	0	0	0	0.000	0.000	0.000	0.000	0.000	0.000	0.000	0.000	0.000	0.000	0.000	0.000	0.000	0.000	283	1076	210	190	190	0.000	0.000	117	93	0	0	113	77	0	0	100	1	
2	2	8	04: K-22   LM00001372	lmo1398	6835	7087	100	166	146	69	46	46	5	89	83	0	248	196	119	15	16	3	90	83	0	0	0	0	0	0	0	0	0	0	0	0	0	0	0	0	0	0	0	0	0	0	0	0	0	0	0.000	0.000	0.000	0.000	0.000	0.000	0.000	0.000	0.000	0.000	0.000	0.000	0.000	0.000	283	1076	353	281	281	0.000	0.000	120	233	0	0	100	181	0	0	100	1	
2	3	8	04: O-01   LM00000408	lmo1473	7085	7087	100	955	757	451	46	46	6	98	95	0	978	785	465	15	15	5	91	88	0	0	0	0	0	0	0	0	0	0	0	0	0	0	0	0	0	0	0	0	0	0	0	0	0	0	0.000	0.000	0.000	0.000	0.000	0.000	0.000	0.000	0.000	0.000	0.000	0.000	0.000	0.000	283	1076	1872	1481	1481	0.000	0.000	909	963	0	0	711	770	0	0	100	1	
2	4	8	04: O-04   LM00001421	lmo1476	7335	7087	100	63	64	13	47	47	9	73	43	0	72	64	25	15	16	4	89	86	0	0	0	0	0	0	0	0	0	0	0	0	0	0	0	0	0	0	0	0	0	0	0	0	0	0	0.000	0.000	0.000	0.000	0.000	0.000	0.000	0.000	0.000	0.000	0.000	0.000	0.000	0.000	283	1076	73	66	66	0.000	0.000	16	57	0	0	17	49	0	0	100	1	
2	5	8	04: O-07   LM00000411	lmo1479	7585	7087	100	106	99	35	47	47	5	89	81	0	96	85	42	16	16	3	91	86	0	0	0	0	0	0	0	0	0	0	0	0	0	0	0	0	0	0	0	0	0	0	0	0	0	0	0.000	0.000	0.000	0.000	0.000	0.000	0.000	0.000	0.000	0.000	0.000	0.000	0.000	0.000	283	1076	139	121	121	0.000	0.000	59	80	0	0	52	69	0	0	100	1	
2	6	8	04: O-10   LM00002525	lmo1482	7835	7087	100	121	109	34	47	47	5	93	85	0	79	68	28	15	16	3	93	88	0	0	0	0	0	0	0	0	0	0	0	0	0	0	0	0	0	0	0	0	0	0	0	0	0	0	0.000	0.000	0.000	0.000	0.000	0.000	0.000	0.000	0.000	0.000	0.000	0.000	0.000	0.000	283	1076	138	115	115	0.000	0.000	74	64	0	0	62	53	0	0	100	1	
2	7	8	04: O-13   LM00001423	lmo1485	8085	7087	100	50	50	5	46	47	5	49	21	0	67	56	22	15	16	3	92	87	0	0	0	0	0	0	0	0	0	0	0	0	0	0	0	0	0	0	0	0	0	0	0	0	0	0	0.000	0.000	0.000	0.000	0.000	0.000	0.000	0.000	0.000	0.000	0.000	0.000	0.000	0.000	283	1076	56	45	45	0.000	0.000	4	52	0	0	4	41	0	0	100	1	
2	8	8	04: O-16   LM00001425	lmo1488	8335	7087	100	164	152	59	47	47	6	91	86	0	197	166	81	15	16	5	90	89	0	0	0	0	0	0	0	0	0	0	0	0	0	0	0	0	0	0	0	0	0	0	0	0	0	0	0.000	0.000	0.000	0.000	0.000	0.000	0.000	0.000	0.000	0.000	0.000	0.000	0.000	0.000	283	1076	299	256	256	0.000	0.000	117	182	0	0	105	151	0	0	100	1	
2	9	8	04: O-19   LM00001426	lmo1491	8585	7087	100	116	104	36	46	47	5	92	83	0	126	106	56	15	16	4	87	81	0	0	0	0	0	0	0	0	0	0	0	0	0	0	0	0	0	0	0	0	0	0	0	0	0	0	0.000	0.000	0.000	0.000	0.000	0.000	0.000	0.000	0.000	0.000	0.000	0.000	0.000	0.000	283	1076	181	149	149	0.000	0.000	70	111	0	0	58	91	0	0	100	1	
2	10	8	04: O-22   LM00002529	lmo1494	8835	7087	100	52	52	6	46	47	5	61	30	0	59	51	19	15	16	3	89	86	0	0	0	0	0	0	0	0	0	0	0	0	0	0	0	0	0	0	0	0	0	0	0	0	0	0	0.000	0.000	0.000	0.000	0.000	0.000	0.000	0.000	0.000	0.000	0.000	0.000	0.000	0.000	283	1076	50	42	42	0.000	0.000	6	44	0	0	6	36	0	0	100	1	
2	11	8	05: C-01   LM00001469	lmo1565	9085	7087	100	127	120	50	47	48	5	90	83	0	97	81	47	15	16	2	87	81	0	0	0	0	0	0	0	0	0	0	0	0	0	0	0	0	0	0	0	0	0	0	0	0	0	0	0.000	0.000	0.000	0.000	0.000	0.000	0.000	0.000	0.000	0.000	0.000	0.000	0.000	0.000	283	1076	162	139	139	0.000	0.000	80	82	0	0	73	66	0	0	100	1	
2	12	8	05: C-04   LM00001472	lmo1568	9335	7087	100	69	69	16	46	47	5	87	78	0	69	60	23	16	16	2	94	89	0	0	0	0	0	0	0	0	0	0	0	0	0	0	0	0	0	0	0	0	0	0	0	0	0	0	0.000	0.000	0.000	0.000	0.000	0.000	0.000	0.000	0.000	0.000	0.000	0.000	0.000	0.000	283	1076	76	67	67	0.000	0.000	23	53	0	0	23	44	0	0	100	1	
2	13	8	05: C-07   LM00000435	lmo1571	9585	7087	100	377	331	162	46	47	4	97	95	0	218	185	93	15	16	3	98	92	0	0	0	0	0	0	0	0	0	0	0	0	0	0	0	0	0	0	0	0	0	0	0	0	0	0	0.000	0.000	0.000	0.000	0.000	0.000	0.000	0.000	0.000	0.000	0.000	0.000	0.000	0.000	283	1076	534	455	455	0.000	0.000	331	203	0	0	285	170	0	0	100	1	
2	14	8	05: C-10   LM00000436	lmo1574	9835	7087	100	59	60	11	46	46	5	79	63	0	75	65	26	15	16	4	91	86	0	0	0	0	0	0	0	0	0	0	0	0	0	0	0	0	0	0	0	0	0	0	0	0	0	0	0.000	0.000	0.000	0.000	0.000	0.000	0.000	0.000	0.000	0.000	0.000	0.000	0.000	0.000	283	1076	73	64	64	0.000	0.000	13	60	0	0	14	50	0	0	100	1	
2	15	8	05: C-13   LM00000437	lmo1577	10085	7087	100	149	136	65	47	47	5	84	78	0	113	89	52	15	15	3	84	76	0	0	0	0	0	0	0	0	0	0	0	0	0	0	0	0	0	0	0	0	0	0	0	0	0	0	0.000	0.000	0.000	0.000	0.000	0.000	0.000	0.000	0.000	0.000	0.000	0.000	0.000	0.000	283	1076	200	163	163	0.000	0.000	102	98	0	0	89	74	0	0	100	1	
2	16	8	05: C-16   LM00001480	lmo1580	10335	7087	100	70	70	14	47	48	5	88	78	0	63	55	21	16	17	7	86	80	0	0	0	0	0	0	0	0	0	0	0	0	0	0	0	0	0	0	0	0	0	0	0	0	0	0	0.000	0.000	0.000	0.000	0.000	0.000	0.000	0.000	0.000	0.000	0.000	0.000	0.000	0.000	283	1076	70	62	62	0.000	0.000	23	47	0	0	23	39	0	0	100	1	
2	17	8	05: C-19   LM00000440	lmo1583	10585	7087	100	456	381	188	48	48	5	96	94	0	321	264	141	17	17	3	96	93	0	0	0	0	0	0	0	0	0	0	0	0	0	0	0	0	0	0	0	0	0	0	0	0	0	0	0.000	0.000	0.000	0.000	0.000	0.000	0.000	0.000	0.000	0.000	0.000	0.000	0.000	0.000	283	1076	712	580	580	0.000	0.000	408	304	0	0	333	247	0	0	100	1	
2	1	9	05: C-22   LM00000442	lmo1586	6585	7337	100	216	185	93	46	47	5	87	84	0	154	127	72	15	15	3	91	86	0	0	0	0	0	0	0	0	0	0	0	0	0	0	0	0	0	0	0	0	0	0	0	0	0	0	0.000	0.000	0.000	0.000	0.000	0.000	0.000	0.000	0.000	0.000	0.000	0.000	0.000	0.000	283	1076	309	251	251	0.000	0.000	170	139	0	0	139	112	0	0	100	1	
2	2	9	05: G-01   LM00001523	lmo1661	6835	7337	100	49	49	5	46	46	5	34	7	0	61	51	22	15	16	4	82	76	0	0	0	0	0	0	0	0	0	0	0	0	0	0	0	0	0	0	0	0	0	0	0	0	0	0	0.000	0.000	0.000	0.000	0.000	0.000	0.000	0.000	0.000	0.000	0.000	0.000	0.000	0.000	283	1076	49	39	39	0.000	0.000	3	46	0	0	3	36	0	0	100	1	
2	3	9	05: G-04   LM00001525	lmo1664	7085	7337	100	58	59	9	46	47	5	82	63	0	64	56	24	16	16	4	83	80	0	0	0	0	0	0	0	0	0	0	0	0	0	0	0	0	0	0	0	0	0	0	0	0	0	0	0.000	0.000	0.000	0.000	0.000	0.000	0.000	0.000	0.000	0.000	0.000	0.000	0.000	0.000	283	1076	60	53	53	0.000	0.000	12	48	0	0	13	40	0	0	100	1	
2	4	9	05: G-07   LM00001527	lmo1667	7335	7337	100	64	66	15	47	47	5	78	65	0	56	49	20	15	16	4	91	79	0	0	0	0	0	0	0	0	0	0	0	0	0	0	0	0	0	0	0	0	0	0	0	0	0	0	0.000	0.000	0.000	0.000	0.000	0.000	0.000	0.000	0.000	0.000	0.000	0.000	0.000	0.000	283	1076	58	53	53	0.000	0.000	17	41	0	0	19	34	0	0	100	1	
2	5	9	05: G-10   LM00002563	lmo1670	7585	7337	100	59	60	10	47	47	5	76	60	0	66	55	23	15	16	4	87	82	0	0	0	0	0	0	0	0	0	0	0	0	0	0	0	0	0	0	0	0	0	0	0	0	0	0	0.000	0.000	0.000	0.000	0.000	0.000	0.000	0.000	0.000	0.000	0.000	0.000	0.000	0.000	283	1076	63	53	53	0.000	0.000	12	51	0	0	13	40	0	0	100	1	
2	6	9	05: G-13   LM00000456	lmo1673	7835	7337	100	456	381	214	47	48	5	95	93	0	536	432	262	16	16	4	90	87	0	0	0	0	0	0	0	0	0	0	0	0	0	0	0	0	0	0	0	0	0	0	0	0	0	0	0.000	0.000	0.000	0.000	0.000	0.000	0.000	0.000	0.000	0.000	0.000	0.000	0.000	0.000	283	1076	929	750	750	0.000	0.000	409	520	0	0	334	416	0	0	100	1	
2	7	9	05: G-16   LM00000457	lmo1676	8085	7337	100	116	108	36	47	48	5	94	89	0	104	89	44	15	16	2	96	92	0	0	0	0	0	0	0	0	0	0	0	0	0	0	0	0	0	0	0	0	0	0	0	0	0	0	0.000	0.000	0.000	0.000	0.000	0.000	0.000	0.000	0.000	0.000	0.000	0.000	0.000	0.000	283	1076	158	135	135	0.000	0.000	69	89	0	0	61	74	0	0	100	1	
2	8	9	05: G-19   LM00001534	lmo1679	8335	7337	100	60	59	9	49	49	5	65	51	0	76	66	30	15	16	4	86	81	0	0	0	0	0	0	0	0	0	0	0	0	0	0	0	0	0	0	0	0	0	0	0	0	0	0	0.000	0.000	0.000	0.000	0.000	0.000	0.000	0.000	0.000	0.000	0.000	0.000	0.000	0.000	283	1076	72	61	61	0.000	0.000	11	61	0	0	10	51	0	0	100	1	
2	9	9	05: G-22   LM00001537	lmo1682	8585	7337	100	54	55	6	49	49	5	59	21	0	74	63	25	15	16	5	88	83	0	0	0	0	0	0	0	0	0	0	0	0	0	0	0	0	0	0	0	0	0	0	0	0	0	0	0.000	0.000	0.000	0.000	0.000	0.000	0.000	0.000	0.000	0.000	0.000	0.000	0.000	0.000	283	1076	64	54	54	0.000	0.000	5	59	0	0	6	48	0	0	100	1	
2	10	9	05: K-01   LM00001581	lmo1757	8835	7337	100	197	186	77	48	48	6	98	94	0	237	203	107	15	16	3	95	91	0	0	0	0	0	0	0	0	0	0	0	0	0	0	0	0	0	0	0	0	0	0	0	0	0	0	0.000	0.000	0.000	0.000	0.000	0.000	0.000	0.000	0.000	0.000	0.000	0.000	0.000	0.000	283	1076	371	326	326	0.000	0.000	149	222	0	0	138	188	0	0	100	1	
2	11	9	05: K-04   LM00001583	lmo1760	9085	7337	100	58	59	8	46	47	5	81	65	0	61	52	20	16	16	2	90	89	0	0	0	0	0	0	0	0	0	0	0	0	0	0	0	0	0	0	0	0	0	0	0	0	0	0	0.000	0.000	0.000	0.000	0.000	0.000	0.000	0.000	0.000	0.000	0.000	0.000	0.000	0.000	283	1076	57	49	49	0.000	0.000	12	45	0	0	13	36	0	0	100	1	
2	12	9	05: K-07   LM00001586	lmo1763	9335	7337	100	78	74	20	47	47	5	82	73	0	72	60	28	16	17	4	80	76	0	0	0	0	0	0	0	0	0	0	0	0	0	0	0	0	0	0	0	0	0	0	0	0	0	0	0.000	0.000	0.000	0.000	0.000	0.000	0.000	0.000	0.000	0.000	0.000	0.000	0.000	0.000	283	1076	87	71	71	0.000	0.000	31	56	0	0	27	44	0	0	100	1	
2	13	9	05: K-10   LM00002577	lmo1766	9585	7337	100	118	112	43	46	46	4	93	84	0	94	81	43	15	15	2	89	86	0	0	0	0	0	0	0	0	0	0	0	0	0	0	0	0	0	0	0	0	0	0	0	0	0	0	0.000	0.000	0.000	0.000	0.000	0.000	0.000	0.000	0.000	0.000	0.000	0.000	0.000	0.000	283	1076	151	132	132	0.000	0.000	72	79	0	0	66	66	0	0	100	1	
2	14	9	05: K-13   LM00000479	lmo1769	9835	7337	100	100	100	37	45	46	4	91	86	0	77	64	30	15	15	2	91	86	0	0	0	0	0	0	0	0	0	0	0	0	0	0	0	0	0	0	0	0	0	0	0	0	0	0	0.000	0.000	0.000	0.000	0.000	0.000	0.000	0.000	0.000	0.000	0.000	0.000	0.000	0.000	283	1076	117	104	104	0.000	0.000	55	62	0	0	55	49	0	0	100	1	
2	15	9	05: K-16   LM00001591	lmo1772	10085	7337	100	70	72	20	46	46	4	84	76	0	73	58	27	15	15	3	86	81	0	0	0	0	0	0	0	0	0	0	0	0	0	0	0	0	0	0	0	0	0	0	0	0	0	0	0.000	0.000	0.000	0.000	0.000	0.000	0.000	0.000	0.000	0.000	0.000	0.000	0.000	0.000	283	1076	82	69	69	0.000	0.000	24	58	0	0	26	43	0	0	100	1	
2	16	9	05: K-19   LM00000482	lmo1775	10335	7337	100	93	92	26	47	48	4	92	88	0	74	64	23	16	16	3	93	89	0	0	0	0	0	0	0	0	0	0	0	0	0	0	0	0	0	0	0	0	0	0	0	0	0	0	0.000	0.000	0.000	0.000	0.000	0.000	0.000	0.000	0.000	0.000	0.000	0.000	0.000	0.000	283	1076	104	93	93	0.000	0.000	46	58	0	0	45	48	0	0	100	1	
2	17	9	05: K-22   LM00001594	lmo1778	10585	7337	100	73	72	15	47	47	5	91	82	0	80	70	27	16	16	3	94	90	0	0	0	0	0	0	0	0	0	0	0	0	0	0	0	0	0	0	0	0	0	0	0	0	0	0	0.000	0.000	0.000	0.000	0.000	0.000	0.000	0.000	0.000	0.000	0.000	0.000	0.000	0.000	283	1076	90	79	79	0.000	0.000	26	64	0	0	25	54	0	0	100	1	
2	1	10	05: O-01   LM00001639	lmo1853	6585	7587	100	72	72	16	46	47	5	87	80	0	125	106	58	15	16	4	92	88	0	0	0	0	0	0	0	0	0	0	0	0	0	0	0	0	0	0	0	0	0	0	0	0	0	0	0.000	0.000	0.000	0.000	0.000	0.000	0.000	0.000	0.000	0.000	0.000	0.000	0.000	0.000	283	1076	136	117	117	0.000	0.000	26	110	0	0	26	91	0	0	100	1	
2	2	10	05: O-04   LM00001641	lmo1856	6835	7587	100	311	273	140	46	46	5	95	92	0	141	124	68	15	16	6	85	81	0	0	0	0	0	0	0	0	0	0	0	0	0	0	0	0	0	0	0	0	0	0	0	0	0	0	0.000	0.000	0.000	0.000	0.000	0.000	0.000	0.000	0.000	0.000	0.000	0.000	0.000	0.000	283	1076	391	336	336	0.000	0.000	265	126	0	0	227	109	0	0	100	1	
2	3	10	05: O-07   LM00001644	lmo1859	7085	7587	100	485	390	233	46	47	5	93	87	0	400	315	197	15	16	4	87	85	0	0	0	0	0	0	0	0	0	0	0	0	0	0	0	0	0	0	0	0	0	0	0	0	0	0	0.000	0.000	0.000	0.000	0.000	0.000	0.000	0.000	0.000	0.000	0.000	0.000	0.000	0.000	283	1076	824	644	644	0.000	0.000	439	385	0	0	344	300	0	0	100	1	
2	4	10	05: O-10   LM00001647	lmo1862	7335	7587	100	132	123	43	46	46	5	96	93	0	151	135	64	15	15	4	94	90	0	0	0	0	0	0	0	0	0	0	0	0	0	0	0	0	0	0	0	0	0	0	0	0	0	0	0.000	0.000	0.000	0.000	0.000	0.000	0.000	0.000	0.000	0.000	0.000	0.000	0.000	0.000	283	1076	222	197	197	0.000	0.000	86	136	0	0	77	120	0	0	100	1	
2	5	10	05: O-13   LM00001650	lmo1865	7585	7587	100	61	63	10	48	48	5	83	65	0	84	78	24	16	16	5	96	94	0	0	0	0	0	0	0	0	0	0	0	0	0	0	0	0	0	0	0	0	0	0	0	0	0	0	0.000	0.000	0.000	0.000	0.000	0.000	0.000	0.000	0.000	0.000	0.000	0.000	0.000	0.000	283	1076	81	77	77	0.000	0.000	13	68	0	0	15	62	0	0	100	1	
2	6	10	05: O-16   LM00001653	lmo1868	7835	7587	100	106	97	30	53	54	8	78	74	0	70	59	25	16	16	4	84	80	0	0	0	0	0	0	0	0	0	0	0	0	0	0	0	0	0	0	0	0	0	0	0	0	0	0	0.000	0.000	0.000	0.000	0.000	0.000	0.000	0.000	0.000	0.000	0.000	0.000	0.000	0.000	283	1076	107	87	87	0.000	0.000	53	54	0	0	44	43	0	0	100	1	
2	7	10	05: O-19   LM00000502	lmo1871	8085	7587	100	84	84	15	59	64	15	75	35	0	69	58	23	16	16	5	89	81	0	0	0	0	0	0	0	0	0	0	0	0	0	0	0	0	0	0	0	0	0	0	0	0	0	0	0.000	0.000	0.000	0.000	0.000	0.000	0.000	0.000	0.000	0.000	0.000	0.000	0.000	0.000	283	1076	78	67	67	0.000	0.000	25	53	0	0	25	42	0	0	100	1	
2	8	10	05: O-22   LM00000503	lmo1874	8335	7587	100	178	161	61	67	77	25	76	71	0	185	152	87	16	16	3	91	84	0	0	0	0	0	0	0	0	0	0	0	0	0	0	0	0	0	0	0	0	0	0	0	0	0	0	0.000	0.000	0.000	0.000	0.000	0.000	0.000	0.000	0.000	0.000	0.000	0.000	0.000	0.000	283	1076	280	230	230	0.000	0.000	111	169	0	0	94	136	0	0	100	1	
2	9	10	06: C-01   LM00001693	lmo1945	8585	7587	100	90	89	16	66	67	15	65	39	0	69	57	24	15	16	3	92	87	0	0	0	0	0	0	0	0	0	0	0	0	0	0	0	0	0	0	0	0	0	0	0	0	0	0	0.000	0.000	0.000	0.000	0.000	0.000	0.000	0.000	0.000	0.000	0.000	0.000	0.000	0.000	283	1076	78	65	65	0.000	0.000	24	54	0	0	23	42	0	0	100	1	
2	10	10	06: C-04   LM00000522	lmo1948	8835	7587	100	79	78	8	60	63	13	72	18	0	55	47	17	16	17	3	91	84	0	0	0	0	0	0	0	0	0	0	0	0	0	0	0	0	0	0	0	0	0	0	0	0	0	0	0.000	0.000	0.000	0.000	0.000	0.000	0.000	0.000	0.000	0.000	0.000	0.000	0.000	0.000	283	1076	58	49	49	0.000	0.000	19	39	0	0	18	31	0	0	100	1	
2	11	10	06: C-07   LM00000523	lmo1951	9085	7587	100	94	88	25	50	51	6	85	76	0	85	71	34	16	17	3	84	83	0	0	0	0	0	0	0	0	0	0	0	0	0	0	0	0	0	0	0	0	0	0	0	0	0	0	0.000	0.000	0.000	0.000	0.000	0.000	0.000	0.000	0.000	0.000	0.000	0.000	0.000	0.000	283	1076	113	93	93	0.000	0.000	44	69	0	0	38	55	0	0	100	1	
2	12	10	06: C-10   LM00001699	lmo1954	9335	7587	100	145	140	52	47	47	5	95	90	0	170	148	72	16	16	3	95	91	0	0	0	0	0	0	0	0	0	0	0	0	0	0	0	0	0	0	0	0	0	0	0	0	0	0	0.000	0.000	0.000	0.000	0.000	0.000	0.000	0.000	0.000	0.000	0.000	0.000	0.000	0.000	283	1076	252	225	225	0.000	0.000	98	154	0	0	93	132	0	0	100	1	
2	13	10	06: C-13   LM00001701	lmo1957	9585	7587	100	53	53	6	47	47	5	63	30	0	64	55	21	15	16	3	89	84	0	0	0	0	0	0	0	0	0	0	0	0	0	0	0	0	0	0	0	0	0	0	0	0	0	0	0.000	0.000	0.000	0.000	0.000	0.000	0.000	0.000	0.000	0.000	0.000	0.000	0.000	0.000	283	1076	55	46	46	0.000	0.000	6	49	0	0	6	40	0	0	100	1	
2	14	10	06: C-16   LM00001704	lmo1960	9835	7587	100	53	53	5	46	47	5	68	32	0	63	55	20	15	15	3	91	86	0	0	0	0	0	0	0	0	0	0	0	0	0	0	0	0	0	0	0	0	0	0	0	0	0	0	0.000	0.000	0.000	0.000	0.000	0.000	0.000	0.000	0.000	0.000	0.000	0.000	0.000	0.000	283	1076	55	47	47	0.000	0.000	7	48	0	0	7	40	0	0	100	1	
2	15	10	06: C-19   LM00000525	lmo1963	10085	7587	100	106	102	39	46	47	5	86	77	0	85	68	35	15	15	2	86	80	0	0	0	0	0	0	0	0	0	0	0	0	0	0	0	0	0	0	0	0	0	0	0	0	0	0	0.000	0.000	0.000	0.000	0.000	0.000	0.000	0.000	0.000	0.000	0.000	0.000	0.000	0.000	283	1076	130	109	109	0.000	0.000	60	70	0	0	56	53	0	0	100	1	
2	16	10	06: C-22   LM00000526	lmo1966	10335	7587	100	126	119	64	46	46	4	81	72	0	164	137	105	15	16	2	80	73	0	0	0	0	0	0	0	0	0	0	0	0	0	0	0	0	0	0	0	0	0	0	0	0	0	0	0.000	0.000	0.000	0.000	0.000	0.000	0.000	0.000	0.000	0.000	0.000	0.000	0.000	0.000	283	1076	229	195	195	0.000	0.000	80	149	0	0	73	122	0	0	100	1	
2	17	10	06: G-01   LM00000547	lmo2041	10585	7587	100	159	142	63	47	47	4	90	85	0	103	84	44	16	16	3	87	83	0	0	0	0	0	0	0	0	0	0	0	0	0	0	0	0	0	0	0	0	0	0	0	0	0	0	0.000	0.000	0.000	0.000	0.000	0.000	0.000	0.000	0.000	0.000	0.000	0.000	0.000	0.000	283	1076	199	163	163	0.000	0.000	112	87	0	0	95	68	0	0	100	1	
2	1	11	06: G-04   LM00001747	lmo2044	6585	7837	100	51	53	8	47	47	5	50	25	0	56	48	18	15	15	3	91	83	0	0	0	0	0	0	0	0	0	0	0	0	0	0	0	0	0	0	0	0	0	0	0	0	0	0	0.000	0.000	0.000	0.000	0.000	0.000	0.000	0.000	0.000	0.000	0.000	0.000	0.000	0.000	283	1076	45	39	39	0.000	0.000	4	41	0	0	6	33	0	0	100	1	
2	2	11	06: G-07   LM00002824	lmo2047	6835	7837	100	850	685	376	45	46	4	100	98	0	849	675	400	14	15	2	94	91	0	0	0	0	0	0	0	0	0	0	0	0	0	0	0	0	0	0	0	0	0	0	0	0	0	0	0.000	0.000	0.000	0.000	0.000	0.000	0.000	0.000	0.000	0.000	0.000	0.000	0.000	0.000	283	1076	1640	1301	1301	0.000	0.000	805	835	0	0	640	661	0	0	100	1	
2	3	11	06: G-10   LM00001748	lmo2050	7085	7837	100	134	124	44	46	46	4	94	90	0	81	70	30	15	15	2	93	90	0	0	0	0	0	0	0	0	0	0	0	0	0	0	0	0	0	0	0	0	0	0	0	0	0	0	0.000	0.000	0.000	0.000	0.000	0.000	0.000	0.000	0.000	0.000	0.000	0.000	0.000	0.000	283	1076	154	133	133	0.000	0.000	88	66	0	0	78	55	0	0	100	1	
2	4	11	06: G-13   LM00001751	lmo2053	7335	7837	100	55	58	10	46	47	5	72	46	0	67	56	21	15	16	4	88	86	0	0	0	0	0	0	0	0	0	0	0	0	0	0	0	0	0	0	0	0	0	0	0	0	0	0	0.000	0.000	0.000	0.000	0.000	0.000	0.000	0.000	0.000	0.000	0.000	0.000	0.000	0.000	283	1076	61	53	53	0.000	0.000	9	52	0	0	12	41	0	0	100	1	
2	5	11	06: G-16   LM00001753	lmo2056	7585	7837	100	70	72	16	51	51	6	82	68	0	83	71	31	17	17	4	86	81	0	0	0	0	0	0	0	0	0	0	0	0	0	0	0	0	0	0	0	0	0	0	0	0	0	0	0.000	0.000	0.000	0.000	0.000	0.000	0.000	0.000	0.000	0.000	0.000	0.000	0.000	0.000	283	1076	85	75	75	0.000	0.000	19	66	0	0	21	54	0	0	100	1	
2	6	11	06: G-19   LM00001756	lmo2059	7835	7837	100	70	72	9	64	67	13	31	5	0	58	52	19	17	18	4	87	80	0	0	0	0	0	0	0	0	0	0	0	0	0	0	0	0	0	0	0	0	0	0	0	0	0	0	0.000	0.000	0.000	0.000	0.000	0.000	0.000	0.000	0.000	0.000	0.000	0.000	0.000	0.000	283	1076	47	43	43	0.000	0.000	6	41	0	0	8	35	0	0	100	1	
2	7	11	06: G-22   LM00000551	lmo2062	8085	7837	100	114	113	21	97	98	20	46	16	0	64	55	23	17	17	4	86	79	0	0	0	0	0	0	0	0	0	0	0	0	0	0	0	0	0	0	0	0	0	0	0	0	0	0	0.000	0.000	0.000	0.000	0.000	0.000	0.000	0.000	0.000	0.000	0.000	0.000	0.000	0.000	283	1076	64	54	54	0.000	0.000	17	47	0	0	16	38	0	0	100	1	
2	8	11	06: K-01   LM00001801	lmo2137	8335	7837	100	122	123	19	115	116	19	30	9	0	67	55	24	17	17	2	86	82	0	0	0	0	0	0	0	0	0	0	0	0	0	0	0	0	0	0	0	0	0	0	0	0	0	0	0.000	0.000	0.000	0.000	0.000	0.000	0.000	0.000	0.000	0.000	0.000	0.000	0.000	0.000	283	1076	57	46	46	0.000	0.000	7	50	0	0	8	38	0	0	100	1	
2	9	11	06: K-04   LM00001804	lmo2140	8585	7837	100	253	239	65	89	97	25	97	86	0	161	143	70	16	16	2	93	91	0	0	0	0	0	0	0	0	0	0	0	0	0	0	0	0	0	0	0	0	0	0	0	0	0	0	0.000	0.000	0.000	0.000	0.000	0.000	0.000	0.000	0.000	0.000	0.000	0.000	0.000	0.000	283	1076	309	277	277	0.000	0.000	164	145	0	0	150	127	0	0	100	1	
2	10	11	06: K-07   LM00002639	lmo2143	8835	7837	100	74	75	6	71	73	11	13	0	0	76	60	27	16	16	2	87	82	0	0	0	0	0	0	0	0	0	0	0	0	0	0	0	0	0	0	0	0	0	0	0	0	0	0	0.000	0.000	0.000	0.000	0.000	0.000	0.000	0.000	0.000	0.000	0.000	0.000	0.000	0.000	283	1076	63	48	48	0.000	0.000	3	60	0	0	4	44	0	0	100	1	
2	11	11	06: K-10   LM00000571	lmo2146	9085	7837	100	65	65	7	56	56	6	65	24	0	65	54	22	16	16	4	85	80	0	0	0	0	0	0	0	0	0	0	0	0	0	0	0	0	0	0	0	0	0	0	0	0	0	0	0.000	0.000	0.000	0.000	0.000	0.000	0.000	0.000	0.000	0.000	0.000	0.000	0.000	0.000	283	1076	58	47	47	0.000	0.000	9	49	0	0	9	38	0	0	100	1	
2	12	11	06: K-13   LM00000574	lmo2149	9335	7837	100	65	66	13	50	51	5	78	65	0	89	74	37	16	16	2	87	86	0	0	0	0	0	0	0	0	0	0	0	0	0	0	0	0	0	0	0	0	0	0	0	0	0	0	0.000	0.000	0.000	0.000	0.000	0.000	0.000	0.000	0.000	0.000	0.000	0.000	0.000	0.000	283	1076	88	74	74	0.000	0.000	15	73	0	0	16	58	0	0	100	1	
2	13	11	06: K-16   LM00000576	lmo2152	9585	7837	100	349	295	167	48	48	6	93	85	0	492	379	234	15	16	8	87	85	0	0	0	0	0	0	0	0	0	0	0	0	0	0	0	0	0	0	0	0	0	0	0	0	0	0	0.000	0.000	0.000	0.000	0.000	0.000	0.000	0.000	0.000	0.000	0.000	0.000	0.000	0.000	283	1076	778	611	611	0.000	0.000	301	477	0	0	247	364	0	0	100	1	
2	14	11	06: K-19   LM00000579	lmo2155	9835	7837	100	208	187	94	47	47	5	95	87	0	321	254	162	15	15	2	89	88	0	0	0	0	0	0	0	0	0	0	0	0	0	0	0	0	0	0	0	0	0	0	0	0	0	0	0.000	0.000	0.000	0.000	0.000	0.000	0.000	0.000	0.000	0.000	0.000	0.000	0.000	0.000	283	1076	467	379	379	0.000	0.000	161	306	0	0	140	239	0	0	100	1	
2	15	11	06: K-22   LM00001806	lmo2158	10085	7837	100	959	696	496	46	46	4	93	91	0	650	489	367	15	15	2	91	83	0	0	0	0	0	0	0	0	0	0	0	0	0	0	0	0	0	0	0	0	0	0	0	0	0	0	0.000	0.000	0.000	0.000	0.000	0.000	0.000	0.000	0.000	0.000	0.000	0.000	0.000	0.000	283	1076	1548	1124	1124	0.000	0.000	913	635	0	0	650	474	0	0	100	1	
2	16	11	06: O-01   LM00002656	lmo2233	10335	7837	100	59	59	9	47	47	5	77	60	0	72	61	26	15	16	2	91	85	0	0	0	0	0	0	0	0	0	0	0	0	0	0	0	0	0	0	0	0	0	0	0	0	0	0	0.000	0.000	0.000	0.000	0.000	0.000	0.000	0.000	0.000	0.000	0.000	0.000	0.000	0.000	283	1076	69	58	58	0.000	0.000	12	57	0	0	12	46	0	0	100	1	
2	17	11	06: O-04   LM00001847	lmo2236	10585	7837	100	53	53	5	48	48	5	49	11	0	76	61	26	16	16	3	87	85	0	0	0	0	0	0	0	0	0	0	0	0	0	0	0	0	0	0	0	0	0	0	0	0	0	0	0.000	0.000	0.000	0.000	0.000	0.000	0.000	0.000	0.000	0.000	0.000	0.000	0.000	0.000	283	1076	65	50	50	0.000	0.000	5	60	0	0	5	45	0	0	100	1	
2	1	12	06: O-07   LM00002657	lmo2239	6585	8087	100	59	59	9	46	46	5	78	60	0	59	50	22	15	15	4	83	77	0	0	0	0	0	0	0	0	0	0	0	0	0	0	0	0	0	0	0	0	0	0	0	0	0	0	0.000	0.000	0.000	0.000	0.000	0.000	0.000	0.000	0.000	0.000	0.000	0.000	0.000	0.000	283	1076	57	48	48	0.000	0.000	13	44	0	0	13	35	0	0	100	1	
2	2	12	06: O-10   LM00002660	lmo2242	6835	8087	100	54	55	5	46	46	4	82	49	0	60	49	20	15	15	2	86	83	0	0	0	0	0	0	0	0	0	0	0	0	0	0	0	0	0	0	0	0	0	0	0	0	0	0	0.000	0.000	0.000	0.000	0.000	0.000	0.000	0.000	0.000	0.000	0.000	0.000	0.000	0.000	283	1076	53	43	43	0.000	0.000	8	45	0	0	9	34	0	0	100	1	
2	3	12	06: O-13   LM00002662	lmo2245	7085	8087	100	96	90	26	47	47	5	89	85	0	78	68	26	15	15	3	96	92	0	0	0	0	0	0	0	0	0	0	0	0	0	0	0	0	0	0	0	0	0	0	0	0	0	0	0.000	0.000	0.000	0.000	0.000	0.000	0.000	0.000	0.000	0.000	0.000	0.000	0.000	0.000	283	1076	112	96	96	0.000	0.000	49	63	0	0	43	53	0	0	100	1	
2	4	12	06: O-16   LM00000603	lmo2248	7335	8087	100	167	155	64	46	46	4	96	92	0	80	70	27	16	16	3	93	89	0	0	0	0	0	0	0	0	0	0	0	0	0	0	0	0	0	0	0	0	0	0	0	0	0	0	0.000	0.000	0.000	0.000	0.000	0.000	0.000	0.000	0.000	0.000	0.000	0.000	0.000	0.000	283	1076	185	163	163	0.000	0.000	121	64	0	0	109	54	0	0	100	1	
2	5	12	06: O-19   LM00001853	lmo2251	7585	8087	100	138	128	50	50	50	7	89	81	0	122	98	51	17	18	4	88	83	0	0	0	0	0	0	0	0	0	0	0	0	0	0	0	0	0	0	0	0	0	0	0	0	0	0	0.000	0.000	0.000	0.000	0.000	0.000	0.000	0.000	0.000	0.000	0.000	0.000	0.000	0.000	283	1076	193	159	159	0.000	0.000	88	105	0	0	78	81	0	0	100	1	
2	6	12	06: O-22   LM00000605	lmo2254	7835	8087	100	77	79	12	61	66	13	62	23	0	78	69	25	20	20	5	93	87	0	0	0	0	0	0	0	0	0	0	0	0	0	0	0	0	0	0	0	0	0	0	0	0	0	0	0.000	0.000	0.000	0.000	0.000	0.000	0.000	0.000	0.000	0.000	0.000	0.000	0.000	0.000	283	1076	74	67	67	0.000	0.000	16	58	0	0	18	49	0	0	100	1	
2	7	12	07: C-01   LM00002695	lmo2325	8085	8087	100	89	88	8	88	92	22	0	0	0	58	52	17	18	18	3	90	88	0	0	0	0	0	0	0	0	0	0	0	0	0	0	0	0	0	0	0	0	0	0	0	0	0	0	0.000	0.000	0.000	0.000	0.000	0.000	0.000	0.000	0.000	0.000	0.000	0.000	0.000	0.000	283	1076	41	34	34	0.000	0.000	1	40	0	0	0	34	0	0	100	1	
2	8	12	07: C-04   LM00002697	lmo2328	8335	8087	100	101	102	11	93	101	30	5	0	0	51	46	15	17	18	9	81	76	0	0	0	0	0	0	0	0	0	0	0	0	0	0	0	0	0	0	0	0	0	0	0	0	0	0	0.000	0.000	0.000	0.000	0.000	0.000	0.000	0.000	0.000	0.000	0.000	0.000	0.000	0.000	283	1076	42	38	38	0.000	0.000	8	34	0	0	9	29	0	0	100	1	
2	9	12	07: C-07   LM00002699	lmo2331	8585	8087	100	90	91	10	79	85	21	14	0	0	60	52	20	16	17	2	88	87	0	0	0	0	0	0	0	0	0	0	0	0	0	0	0	0	0	0	0	0	0	0	0	0	0	0	0.000	0.000	0.000	0.000	0.000	0.000	0.000	0.000	0.000	0.000	0.000	0.000	0.000	0.000	283	1076	55	48	48	0.000	0.000	11	44	0	0	12	36	0	0	100	1	
2	10	12	07: C-10   LM00001874	lmo2334	8835	8087	100	104	103	18	64	65	9	94	88	0	105	94	37	16	17	4	92	90	0	0	0	0	0	0	0	0	0	0	0	0	0	0	0	0	0	0	0	0	0	0	0	0	0	0	0.000	0.000	0.000	0.000	0.000	0.000	0.000	0.000	0.000	0.000	0.000	0.000	0.000	0.000	283	1076	129	117	117	0.000	0.000	40	89	0	0	39	78	0	0	100	1	
2	11	12	07: C-13   LM00000623	lmo2337	9085	8087	100	327	286	119	56	56	6	98	93	0	503	445	209	16	16	3	95	93	0	0	0	0	0	0	0	0	0	0	0	0	0	0	0	0	0	0	0	0	0	0	0	0	0	0	0.000	0.000	0.000	0.000	0.000	0.000	0.000	0.000	0.000	0.000	0.000	0.000	0.000	0.000	283	1076	758	659	659	0.000	0.000	271	487	0	0	230	429	0	0	100	1	
2	12	12	07: C-16   LM00001879	lmo2340	9335	8087	100	138	127	43	53	53	5	92	87	0	125	109	52	16	16	4	90	88	0	0	0	0	0	0	0	0	0	0	0	0	0	0	0	0	0	0	0	0	0	0	0	0	0	0	0.000	0.000	0.000	0.000	0.000	0.000	0.000	0.000	0.000	0.000	0.000	0.000	0.000	0.000	283	1076	194	167	167	0.000	0.000	85	109	0	0	74	93	0	0	100	1	
2	13	12	07: C-19   LM00002700	lmo2343	9585	8087	100	105	101	32	48	49	5	93	87	0	80	68	29	15	16	7	86	79	0	0	0	0	0	0	0	0	0	0	0	0	0	0	0	0	0	0	0	0	0	0	0	0	0	0	0.000	0.000	0.000	0.000	0.000	0.000	0.000	0.000	0.000	0.000	0.000	0.000	0.000	0.000	283	1076	122	106	106	0.000	0.000	57	65	0	0	53	53	0	0	100	1	
2	14	12	07: C-22   LM00001882	lmo2346	9835	8087	100	71	71	14	47	47	5	94	83	0	74	64	23	15	15	3	90	88	0	0	0	0	0	0	0	0	0	0	0	0	0	0	0	0	0	0	0	0	0	0	0	0	0	0	0.000	0.000	0.000	0.000	0.000	0.000	0.000	0.000	0.000	0.000	0.000	0.000	0.000	0.000	283	1076	83	73	73	0.000	0.000	24	59	0	0	24	49	0	0	100	1	
2	15	12	07: G-01   LM00002718	lmo2421	10085	8087	100	166	146	55	46	47	5	96	91	0	91	81	37	15	15	3	90	86	0	0	0	0	0	0	0	0	0	0	0	0	0	0	0	0	0	0	0	0	0	0	0	0	0	0	0.000	0.000	0.000	0.000	0.000	0.000	0.000	0.000	0.000	0.000	0.000	0.000	0.000	0.000	283	1076	196	166	166	0.000	0.000	120	76	0	0	100	66	0	0	100	1	
2	16	12	07: G-04   LM00002719	lmo2424	10335	8087	100	77	75	16	47	47	5	90	83	0	82	69	29	15	15	2	92	87	0	0	0	0	0	0	0	0	0	0	0	0	0	0	0	0	0	0	0	0	0	0	0	0	0	0	0.000	0.000	0.000	0.000	0.000	0.000	0.000	0.000	0.000	0.000	0.000	0.000	0.000	0.000	283	1076	97	82	82	0.000	0.000	30	67	0	0	28	54	0	0	100	1	
2	17	12	07: G-07   LM00000646	lmo2427	10585	8087	100	84	84	25	47	47	4	84	81	0	85	72	35	15	16	3	88	84	0	0	0	0	0	0	0	0	0	0	0	0	0	0	0	0	0	0	0	0	0	0	0	0	0	0	0.000	0.000	0.000	0.000	0.000	0.000	0.000	0.000	0.000	0.000	0.000	0.000	0.000	0.000	283	1076	107	94	94	0.000	0.000	37	70	0	0	37	57	0	0	100	1	
2	1	13	07: G-10   LM00001923	lmo2430	6585	8337	100	97	96	32	46	47	12	81	70	0	78	69	33	14	17	30	73	57	0	0	0	0	0	0	0	0	0	0	0	0	0	0	0	0	0	0	0	0	0	0	0	0	0	0	0.000	0.000	0.000	0.000	0.000	0.000	0.000	0.000	0.000	0.000	0.000	0.000	0.000	0.000	283	1076	115	105	105	0.000	0.000	51	64	0	0	50	55	0	0	100	1	
2	2	13	07: G-13   LM00001924	lmo2433	6835	8337	100	194	172	66	46	47	5	96	93	0	64	55	20	15	16	5	86	84	0	0	0	0	0	0	0	0	0	0	0	0	0	0	0	0	0	0	0	0	0	0	0	0	0	0	0.000	0.000	0.000	0.000	0.000	0.000	0.000	0.000	0.000	0.000	0.000	0.000	0.000	0.000	283	1076	197	166	166	0.000	0.000	148	49	0	0	126	40	0	0	100	1	
2	3	13	07: G-16   LM00001926	lmo2436	7085	8337	100	96	91	27	46	46	5	92	85	0	68	59	21	15	16	6	88	84	0	0	0	0	0	0	0	0	0	0	0	0	0	0	0	0	0	0	0	0	0	0	0	0	0	0	0.000	0.000	0.000	0.000	0.000	0.000	0.000	0.000	0.000	0.000	0.000	0.000	0.000	0.000	283	1076	103	89	89	0.000	0.000	50	53	0	0	45	44	0	0	100	1	
2	4	13	07: G-19   LM00002723	lmo2439	7335	8337	100	61	61	10	46	47	5	79	65	0	70	59	23	15	16	7	84	80	0	0	0	0	0	0	0	0	0	0	0	0	0	0	0	0	0	0	0	0	0	0	0	0	0	0	0.000	0.000	0.000	0.000	0.000	0.000	0.000	0.000	0.000	0.000	0.000	0.000	0.000	0.000	283	1076	70	59	59	0.000	0.000	15	55	0	0	15	44	0	0	100	1	
2	5	13	07: G-22   LM00001927	lmo2442	7585	8337	100	51	52	7	47	48	4	47	23	0	62	50	23	17	17	3	79	73	0	0	0	0	0	0	0	0	0	0	0	0	0	0	0	0	0	0	0	0	0	0	0	0	0	0	0.000	0.000	0.000	0.000	0.000	0.000	0.000	0.000	0.000	0.000	0.000	0.000	0.000	0.000	283	1076	49	38	38	0.000	0.000	4	45	0	0	5	33	0	0	100	1	
2	6	13	07: K-01   LM00002740	lmo2517	7835	8337	100	71	73	17	51	52	7	79	64	0	75	65	29	18	19	5	83	79	0	0	0	0	0	0	0	0	0	0	0	0	0	0	0	0	0	0	0	0	0	0	0	0	0	0	0.000	0.000	0.000	0.000	0.000	0.000	0.000	0.000	0.000	0.000	0.000	0.000	0.000	0.000	283	1076	77	69	69	0.000	0.000	20	57	0	0	22	47	0	0	100	1	
2	7	13	07: K-04   LM00001968	lmo2520	8085	8337	100	64	65	9	55	55	7	59	27	0	66	53	23	17	18	3	84	79	0	0	0	0	0	0	0	0	0	0	0	0	0	0	0	0	0	0	0	0	0	0	0	0	0	0	0.000	0.000	0.000	0.000	0.000	0.000	0.000	0.000	0.000	0.000	0.000	0.000	0.000	0.000	283	1076	58	46	46	0.000	0.000	9	49	0	0	10	36	0	0	100	1	
2	8	13	07: K-07   LM00002741	lmo2523	8335	8337	100	59	59	5	56	58	10	4	0	0	64	56	19	16	17	3	94	88	0	0	0	0	0	0	0	0	0	0	0	0	0	0	0	0	0	0	0	0	0	0	0	0	0	0	0.000	0.000	0.000	0.000	0.000	0.000	0.000	0.000	0.000	0.000	0.000	0.000	0.000	0.000	283	1076	51	43	43	0.000	0.000	3	48	0	0	3	40	0	0	100	1	
2	9	13	07: K-10   LM00000670	lmo2526	8585	8337	100	189	160	74	57	59	9	79	73	0	115	94	56	16	17	3	86	78	0	0	0	0	0	0	0	0	0	0	0	0	0	0	0	0	0	0	0	0	0	0	0	0	0	0	0.000	0.000	0.000	0.000	0.000	0.000	0.000	0.000	0.000	0.000	0.000	0.000	0.000	0.000	283	1076	231	181	181	0.000	0.000	132	99	0	0	103	78	0	0	100	1	
2	10	13	07: K-13   LM00000672	lmo2529	8835	8337	100	1491	1200	750	54	54	7	99	96	0	1611	1251	811	15	16	3	98	93	0	0	0	0	0	0	0	0	0	0	0	0	0	0	0	0	0	0	0	0	0	0	0	0	0	0	0.000	0.000	0.000	0.000	0.000	0.000	0.000	0.000	0.000	0.000	0.000	0.000	0.000	0.000	283	1076	3033	2382	2382	0.000	0.000	1437	1596	0	0	1146	1236	0	0	100	1	
2	11	13	07: K-16   LM00000675	lmo2532	9085	8337	100	673	525	341	51	52	5	95	92	0	533	420	284	16	17	3	86	80	0	0	0	0	0	0	0	0	0	0	0	0	0	0	0	0	0	0	0	0	0	0	0	0	0	0	0.000	0.000	0.000	0.000	0.000	0.000	0.000	0.000	0.000	0.000	0.000	0.000	0.000	0.000	283	1076	1139	878	878	0.000	0.000	622	517	0	0	474	404	0	0	100	1	
2	12	13	07: K-19   LM00000677	lmo2535	9335	8337	100	677	602	374	50	50	6	95	92	0	612	478	302	16	16	4	90	86	0	0	0	0	0	0	0	0	0	0	0	0	0	0	0	0	0	0	0	0	0	0	0	0	0	0	0.000	0.000	0.000	0.000	0.000	0.000	0.000	0.000	0.000	0.000	0.000	0.000	0.000	0.000	283	1076	1223	1014	1014	0.000	0.000	627	596	0	0	552	462	0	0	100	1	
2	13	13	07: K-22   LM00000679	lmo2538	9585	8337	100	323	278	151	47	48	5	93	88	0	142	114	65	15	15	4	86	81	0	0	0	0	0	0	0	0	0	0	0	0	0	0	0	0	0	0	0	0	0	0	0	0	0	0	0.000	0.000	0.000	0.000	0.000	0.000	0.000	0.000	0.000	0.000	0.000	0.000	0.000	0.000	283	1076	403	330	330	0.000	0.000	276	127	0	0	231	99	0	0	100	1	
2	14	13	07: O-01   LM00000701	lmo2613	9835	8337	100	3291	2807	1391	47	47	5	100	100	0	9703	8106	4145	15	15	2	100	98	0	0	0	0	0	0	0	0	0	0	0	0	0	0	0	0	0	0	0	0	0	0	0	0	0	0	0.000	0.000	0.000	0.000	0.000	0.000	0.000	0.000	0.000	0.000	0.000	0.000	0.000	0.000	283	1076	12932	10851	10851	0.000	0.000	3244	9688	0	0	2760	8091	0	0	100	1	
2	15	13	07: O-04   LM00000703	lmo2616	10085	8337	100	5239	4092	2581	47	47	5	100	100	0	15727	11859	7709	15	15	2	98	96	0	0	0	0	0	0	0	0	0	0	0	0	0	0	0	0	0	0	0	0	0	0	0	0	0	0	0.000	0.000	0.000	0.000	0.000	0.000	0.000	0.000	0.000	0.000	0.000	0.000	0.000	0.000	283	1076	20904	15889	15889	0.000	0.000	5192	15712	0	0	4045	11844	0	0	100	1	
2	16	13	07: O-07   LM00000706	lmo2619	10335	8337	100	6571	5250	3321	47	47	5	100	100	0	20746	15968	10374	15	15	2	99	97	0	0	0	0	0	0	0	0	0	0	0	0	0	0	0	0	0	0	0	0	0	0	0	0	0	0	0.000	0.000	0.000	0.000	0.000	0.000	0.000	0.000	0.000	0.000	0.000	0.000	0.000	0.000	283	1076	27255	21156	21156	0.000	0.000	6524	20731	0	0	5203	15953	0	0	100	1	
2	17	13	07: O-10   LM00000709	lmo2622	10585	8337	100	6169	4770	3259	47	47	4	100	100	0	16610	12997	9290	15	16	3	98	93	0	0	0	0	0	0	0	0	0	0	0	0	0	0	0	0	0	0	0	0	0	0	0	0	0	0	0.000	0.000	0.000	0.000	0.000	0.000	0.000	0.000	0.000	0.000	0.000	0.000	0.000	0.000	283	1076	22717	17705	17705	0.000	0.000	6122	16595	0	0	4723	12982	0	0	100	1	
2	1	14	07: O-13   LM00000712	lmo2625	6585	8587	100	4061	3174	2048	46	46	4	100	100	0	11587	9099	6049	14	14	2	100	99	0	0	0	0	0	0	0	0	0	0	0	0	0	0	0	0	0	0	0	0	0	0	0	0	0	0	0.000	0.000	0.000	0.000	0.000	0.000	0.000	0.000	0.000	0.000	0.000	0.000	0.000	0.000	283	1076	15588	12213	12213	0.000	0.000	4015	11573	0	0	3128	9085	0	0	100	1	
2	2	14	07: O-16   LM00000715	lmo2628	6835	8587	100	6111	4802	3086	46	46	5	100	100	0	14552	11315	7380	14	15	3	99	98	0	0	0	0	0	0	0	0	0	0	0	0	0	0	0	0	0	0	0	0	0	0	0	0	0	0	0.000	0.000	0.000	0.000	0.000	0.000	0.000	0.000	0.000	0.000	0.000	0.000	0.000	0.000	283	1076	20603	16057	16057	0.000	0.000	6065	14538	0	0	4756	11301	0	0	100	1	
2	3	14	07: O-19   LM00000718	lmo2631	7085	8587	100	7182	5836	3223	46	47	4	100	100	0	13735	11504	6211	15	15	2	100	99	0	0	0	0	0	0	0	0	0	0	0	0	0	0	0	0	0	0	0	0	0	0	0	0	0	0	0.000	0.000	0.000	0.000	0.000	0.000	0.000	0.000	0.000	0.000	0.000	0.000	0.000	0.000	283	1076	20856	17279	17279	0.000	0.000	7136	13720	0	0	5790	11489	0	0	100	1	
2	4	14	07: O-22   LM00002765	lmo2634	7335	8587	100	88	82	25	46	47	10	76	67	0	95	85	42	15	15	3	90	84	0	0	0	0	0	0	0	0	0	0	0	0	0	0	0	0	0	0	0	0	0	0	0	0	0	0	0.000	0.000	0.000	0.000	0.000	0.000	0.000	0.000	0.000	0.000	0.000	0.000	0.000	0.000	283	1076	122	106	106	0.000	0.000	42	80	0	0	36	70	0	0	100	1	
2	5	14	08: C-01   LM00002039	lmo2705	7585	8587	100	185	174	70	48	244	1577	0	0	0	129	111	51	16	789	6675	0	0	0	0	0	0	0	0	0	0	0	0	0	0	0	0	0	0	0	0	0	0	0	0	0	0	0	0	0.000	0.000	0.000	0.000	0.000	0.000	0.000	0.000	0.000	0.000	0.000	0.000	0.000	0.000	283	1076	250	221	221	0.000	0.000	137	113	0	0	126	95	0	0	100	1	
2	6	14	08: C-04   LM00000753	lmo2708	7835	8587	100	55	54	7	48	48	5	54	28	0	62	55	19	16	17	4	85	83	0	0	0	0	0	0	0	0	0	0	0	0	0	0	0	0	0	0	0	0	0	0	0	0	0	0	0.000	0.000	0.000	0.000	0.000	0.000	0.000	0.000	0.000	0.000	0.000	0.000	0.000	0.000	283	1076	53	45	45	0.000	0.000	7	46	0	0	6	39	0	0	100	1	
2	7	14	08: C-07   LM00000755	lmo2711	8085	8587	100	54	54	5	47	47	4	70	41	0	77	65	25	16	16	2	88	86	0	0	0	0	0	0	0	0	0	0	0	0	0	0	0	0	0	0	0	0	0	0	0	0	0	0	0.000	0.000	0.000	0.000	0.000	0.000	0.000	0.000	0.000	0.000	0.000	0.000	0.000	0.000	283	1076	68	56	56	0.000	0.000	7	61	0	0	7	49	0	0	100	1	
2	8	14	08: C-10   LM00002770	lmo2714	8335	8587	100	600	474	276	48	49	5	94	89	0	885	693	459	15	16	3	86	83	0	0	0	0	0	0	0	0	0	0	0	0	0	0	0	0	0	0	0	0	0	0	0	0	0	0	0.000	0.000	0.000	0.000	0.000	0.000	0.000	0.000	0.000	0.000	0.000	0.000	0.000	0.000	283	1076	1422	1104	1104	0.000	0.000	552	870	0	0	426	678	0	0	100	1	
2	9	14	08: C-13   LM00000757	lmo2717	8585	8587	100	508	434	203	49	49	5	98	96	0	911	794	414	16	16	3	93	91	0	0	0	0	0	0	0	0	0	0	0	0	0	0	0	0	0	0	0	0	0	0	0	0	0	0	0.000	0.000	0.000	0.000	0.000	0.000	0.000	0.000	0.000	0.000	0.000	0.000	0.000	0.000	283	1076	1354	1163	1163	0.000	0.000	459	895	0	0	385	778	0	0	100	1	
2	10	14	08: C-16   LM00002044	lmo2720	8835	8587	100	275	237	109	48	48	5	93	89	0	239	202	109	15	15	2	87	84	0	0	0	0	0	0	0	0	0	0	0	0	0	0	0	0	0	0	0	0	0	0	0	0	0	0	0.000	0.000	0.000	0.000	0.000	0.000	0.000	0.000	0.000	0.000	0.000	0.000	0.000	0.000	283	1076	451	376	376	0.000	0.000	227	224	0	0	189	187	0	0	100	1	
2	11	14	08: C-19   LM00000761	lmo2723	9085	8587	100	91	87	22	48	49	6	88	82	0	95	81	37	16	16	7	83	78	0	0	0	0	0	0	0	0	0	0	0	0	0	0	0	0	0	0	0	0	0	0	0	0	0	0	0.000	0.000	0.000	0.000	0.000	0.000	0.000	0.000	0.000	0.000	0.000	0.000	0.000	0.000	283	1076	122	104	104	0.000	0.000	43	79	0	0	39	65	0	0	100	1	
2	12	14	08: C-22   LM00002045	lmo2726	9335	8587	100	51	51	5	47	48	4	43	24	0	62	52	21	15	16	3	85	82	0	0	0	0	0	0	0	0	0	0	0	0	0	0	0	0	0	0	0	0	0	0	0	0	0	0	0.000	0.000	0.000	0.000	0.000	0.000	0.000	0.000	0.000	0.000	0.000	0.000	0.000	0.000	283	1076	51	41	41	0.000	0.000	4	47	0	0	4	37	0	0	100	1	
2	13	14	08: G-01   LM00000782	lmo2801	9585	8587	100	58	59	8	46	47	4	83	67	0	78	64	29	14	14	2	88	84	0	0	0	0	0	0	0	0	0	0	0	0	0	0	0	0	0	0	0	0	0	0	0	0	0	0	0.000	0.000	0.000	0.000	0.000	0.000	0.000	0.000	0.000	0.000	0.000	0.000	0.000	0.000	283	1076	76	63	63	0.000	0.000	12	64	0	0	13	50	0	0	100	1	
2	14	14	08: G-04   LM00000784	lmo2804	9835	8587	100	53	55	6	46	46	5	71	40	0	79	64	31	15	15	2	87	80	0	0	0	0	0	0	0	0	0	0	0	0	0	0	0	0	0	0	0	0	0	0	0	0	0	0	0.000	0.000	0.000	0.000	0.000	0.000	0.000	0.000	0.000	0.000	0.000	0.000	0.000	0.000	283	1076	71	58	58	0.000	0.000	7	64	0	0	9	49	0	0	100	1	
2	15	14	08: G-07   LM00002797	lmo2807	10085	8587	100	52	51	5	47	47	4	50	18	0	73	58	26	15	15	2	84	82	0	0	0	0	0	0	0	0	0	0	0	0	0	0	0	0	0	0	0	0	0	0	0	0	0	0	0.000	0.000	0.000	0.000	0.000	0.000	0.000	0.000	0.000	0.000	0.000	0.000	0.000	0.000	283	1076	63	47	47	0.000	0.000	5	58	0	0	4	43	0	0	100	1	
2	16	14	08: G-10   LM00000785	lmo2810	10335	8587	100	262	226	107	47	47	5	94	88	0	197	160	89	15	15	2	92	86	0	0	0	0	0	0	0	0	0	0	0	0	0	0	0	0	0	0	0	0	0	0	0	0	0	0	0.000	0.000	0.000	0.000	0.000	0.000	0.000	0.000	0.000	0.000	0.000	0.000	0.000	0.000	283	1076	397	324	324	0.000	0.000	215	182	0	0	179	145	0	0	100	1	
2	17	14	08: G-13   LM00002081	lmo2813	10585	8587	100	54	54	5	46	47	4	72	44	0	67	60	20	15	16	2	90	90	0	0	0	0	0	0	0	0	0	0	0	0	0	0	0	0	0	0	0	0	0	0	0	0	0	0	0.000	0.000	0.000	0.000	0.000	0.000	0.000	0.000	0.000	0.000	0.000	0.000	0.000	0.000	283	1076	60	53	53	0.000	0.000	8	52	0	0	8	45	0	0	100	1	
2	1	15	08: G-16   LM00002083	lmo2816	6585	8837	100	50	51	6	46	46	5	43	18	0	56	49	19	14	14	2	91	86	0	0	0	0	0	0	0	0	0	0	0	0	0	0	0	0	0	0	0	0	0	0	0	0	0	0	0.000	0.000	0.000	0.000	0.000	0.000	0.000	0.000	0.000	0.000	0.000	0.000	0.000	0.000	283	1076	46	40	40	0.000	0.000	4	42	0	0	5	35	0	0	100	1	
2	2	15	08: G-19   LM00000788	lmo2819	6835	8837	100	49	49	5	45	46	5	40	13	0	60	50	20	15	15	3	88	80	0	0	0	0	0	0	0	0	0	0	0	0	0	0	0	0	0	0	0	0	0	0	0	0	0	0	0.000	0.000	0.000	0.000	0.000	0.000	0.000	0.000	0.000	0.000	0.000	0.000	0.000	0.000	283	1076	49	39	39	0.000	0.000	4	45	0	0	4	35	0	0	100	1	
2	3	15	08: G-22   LM00000790	lmo2822	7085	8837	100	50	50	5	46	47	5	49	16	0	56	47	18	15	15	3	83	79	0	0	0	0	0	0	0	0	0	0	0	0	0	0	0	0	0	0	0	0	0	0	0	0	0	0	0.000	0.000	0.000	0.000	0.000	0.000	0.000	0.000	0.000	0.000	0.000	0.000	0.000	0.000	283	1076	45	36	36	0.000	0.000	4	41	0	0	4	32	0	0	100	1	
2	4	15	08: K-01   EMPTY	EMPTY	7335	8837	100	47	47	5	46	46	4	24	6	0	16	17	3	15	15	3	32	14	0	0	0	0	0	0	0	0	0	0	0	0	0	0	0	0	0	0	0	0	0	0	0	0	0	0	0.000	0.000	0.000	0.000	0.000	0.000	0.000	0.000	0.000	0.000	0.000	0.000	0.000	0.000	283	1076	2	3	3	0.000	0.000	1	1	0	0	1	2	0	0	-75	1	
2	5	15	08: K-04   EMPTY	EMPTY	7585	8837	100	45	46	4	46	47	5	13	1	0	16	17	3	15	15	3	33	14	0	0	0	0	0	0	0	0	0	0	0	0	0	0	0	0	0	0	0	0	0	0	0	0	0	0	0.000	0.000	0.000	0.000	0.000	0.000	0.000	0.000	0.000	0.000	0.000	0.000	0.000	0.000	283	1076	0	2	2	0.000	0.000	-1	1	0	0	0	2	0	0	-75	1	
2	6	15	08: K-07   EMPTY	EMPTY	7835	8837	100	46	47	4	47	47	5	11	0	0	17	18	4	15	15	2	42	28	0	0	0	0	0	0	0	0	0	0	0	0	0	0	0	0	0	0	0	0	0	0	0	0	0	0	0.000	0.000	0.000	0.000	0.000	0.000	0.000	0.000	0.000	0.000	0.000	0.000	0.000	0.000	283	1076	1	3	3	0.000	0.000	-1	2	0	0	0	3	0	0	-75	1	
2	7	15	09: C-01   LM00000020	lmo0044	8085	8837	100	1183	1024	560	46	46	5	99	97	0	736	613	341	15	16	3	92	89	0	0	0	0	0	0	0	0	0	0	0	0	0	0	0	0	0	0	0	0	0	0	0	0	0	0	0.000	0.000	0.000	0.000	0.000	0.000	0.000	0.000	0.000	0.000	0.000	0.000	0.000	0.000	283	1076	1858	1576	1576	0.000	0.000	1137	721	0	0	978	598	0	0	100	1	
2	8	15	09: C-04   LM00001308	lmo1275	8335	8837	100	197	173	79	47	47	4	88	83	0	98	82	43	15	15	3	84	81	0	0	0	0	0	0	0	0	0	0	0	0	0	0	0	0	0	0	0	0	0	0	0	0	0	0	0.000	0.000	0.000	0.000	0.000	0.000	0.000	0.000	0.000	0.000	0.000	0.000	0.000	0.000	283	1076	233	193	193	0.000	0.000	150	83	0	0	126	67	0	0	100	1	
2	9	15	09: C-07   LM00002819	lmo1469	8585	8837	100	1594	1255	751	47	47	5	99	95	0	2048	1599	1019	15	15	2	96	92	0	0	0	0	0	0	0	0	0	0	0	0	0	0	0	0	0	0	0	0	0	0	0	0	0	0	0.000	0.000	0.000	0.000	0.000	0.000	0.000	0.000	0.000	0.000	0.000	0.000	0.000	0.000	283	1076	3580	2792	2792	0.000	0.000	1547	2033	0	0	1208	1584	0	0	100	1	
2	10	15	09: C-10   LM00000452	lmo1657	8835	8837	100	560	468	245	46	47	4	99	95	0	542	433	246	15	15	3	93	87	0	0	0	0	0	0	0	0	0	0	0	0	0	0	0	0	0	0	0	0	0	0	0	0	0	0	0.000	0.000	0.000	0.000	0.000	0.000	0.000	0.000	0.000	0.000	0.000	0.000	0.000	0.000	283	1076	1041	840	840	0.000	0.000	514	527	0	0	422	418	0	0	100	1	
2	11	15	09: C-13   lmneg01	lmneg01	9085	8837	100	49	50	4	46	46	4	42	10	0	67	56	22	15	15	2	90	86	0	0	0	0	0	0	0	0	0	0	0	0	0	0	0	0	0	0	0	0	0	0	0	0	0	0	0.000	0.000	0.000	0.000	0.000	0.000	0.000	0.000	0.000	0.000	0.000	0.000	0.000	0.000	283	1076	55	45	45	0.000	0.000	3	52	0	0	4	41	0	0	100	1	
2	12	15	09: C-16   lmneg04	lmneg04	9335	8837	100	51	50	4	46	47	5	44	7	0	61	51	20	16	16	3	86	81	0	0	0	0	0	0	0	0	0	0	0	0	0	0	0	0	0	0	0	0	0	0	0	0	0	0	0.000	0.000	0.000	0.000	0.000	0.000	0.000	0.000	0.000	0.000	0.000	0.000	0.000	0.000	283	1076	50	39	39	0.000	0.000	5	45	0	0	4	35	0	0	100	1	
2	13	15	09: C-19   lmneg07	lmneg07	9585	8837	100	52	52	6	47	47	5	51	16	0	68	58	22	15	15	2	88	85	0	0	0	0	0	0	0	0	0	0	0	0	0	0	0	0	0	0	0	0	0	0	0	0	0	0	0.000	0.000	0.000	0.000	0.000	0.000	0.000	0.000	0.000	0.000	0.000	0.000	0.000	0.000	283	1076	58	48	48	0.000	0.000	5	53	0	0	5	43	0	0	100	1	
2	14	15	09: C-22   lmneg10	lmneg10	9835	8837	100	51	51	5	47	47	4	46	17	0	49	42	18	14	15	2	81	78	0	0	0	0	0	0	0	0	0	0	0	0	0	0	0	0	0	0	0	0	0	0	0	0	0	0	0.000	0.000	0.000	0.000	0.000	0.000	0.000	0.000	0.000	0.000	0.000	0.000	0.000	0.000	283	1076	39	32	32	0.000	0.000	4	35	0	0	4	28	0	0	100	1	
2	15	15	09: G-01   LM00000020	lmo0044	10085	8837	100	1236	1078	506	46	46	4	100	99	0	676	602	309	14	15	2	94	90	0	0	0	0	0	0	0	0	0	0	0	0	0	0	0	0	0	0	0	0	0	0	0	0	0	0	0.000	0.000	0.000	0.000	0.000	0.000	0.000	0.000	0.000	0.000	0.000	0.000	0.000	0.000	283	1076	1852	1620	1620	0.000	0.000	1190	662	0	0	1032	588	0	0	100	1	
2	16	15	09: G-04   LM00001308	lmo1275	10335	8837	100	237	195	106	46	46	5	84	80	0	102	82	52	15	15	3	76	72	0	0	0	0	0	0	0	0	0	0	0	0	0	0	0	0	0	0	0	0	0	0	0	0	0	0	0.000	0.000	0.000	0.000	0.000	0.000	0.000	0.000	0.000	0.000	0.000	0.000	0.000	0.000	283	1076	278	216	216	0.000	0.000	191	87	0	0	149	67	0	0	100	1	
2	17	15	09: G-07   LM00002819	lmo1469	10585	8837	100	1505	1216	698	47	47	5	99	98	0	1983	1583	976	15	15	2	93	91	0	0	0	0	0	0	0	0	0	0	0	0	0	0	0	0	0	0	0	0	0	0	0	0	0	0	0.000	0.000	0.000	0.000	0.000	0.000	0.000	0.000	0.000	0.000	0.000	0.000	0.000	0.000	283	1076	3426	2737	2737	0.000	0.000	1458	1968	0	0	1169	1568	0	0	100	1	
2	1	16	09: G-10   LM00000452	lmo1657	6585	9087	100	694	550	311	46	46	5	96	90	0	626	479	294	14	15	9	83	81	0	0	0	0	0	0	0	0	0	0	0	0	0	0	0	0	0	0	0	0	0	0	0	0	0	0	0.000	0.000	0.000	0.000	0.000	0.000	0.000	0.000	0.000	0.000	0.000	0.000	0.000	0.000	283	1076	1260	969	969	0.000	0.000	648	612	0	0	504	465	0	0	100	1	
2	2	16	09: G-13   lmneg01	lmneg01	6835	9087	100	48	48	4	46	46	4	32	10	0	61	51	20	15	15	3	86	82	0	0	0	0	0	0	0	0	0	0	0	0	0	0	0	0	0	0	0	0	0	0	0	0	0	0	0.000	0.000	0.000	0.000	0.000	0.000	0.000	0.000	0.000	0.000	0.000	0.000	0.000	0.000	283	1076	48	38	38	0.000	0.000	2	46	0	0	2	36	0	0	100	1	
2	3	16	09: G-16   lmneg04	lmneg04	7085	9087	100	48	48	4	46	46	5	31	2	0	53	44	17	15	15	3	84	80	0	0	0	0	0	0	0	0	0	0	0	0	0	0	0	0	0	0	0	0	0	0	0	0	0	0	0.000	0.000	0.000	0.000	0.000	0.000	0.000	0.000	0.000	0.000	0.000	0.000	0.000	0.000	283	1076	40	31	31	0.000	0.000	2	38	0	0	2	29	0	0	100	1	
2	4	16	09: G-19   lmneg07	lmneg07	7335	9087	100	48	48	4	46	46	4	24	7	0	56	47	21	15	15	2	82	78	0	0	0	0	0	0	0	0	0	0	0	0	0	0	0	0	0	0	0	0	0	0	0	0	0	0	0.000	0.000	0.000	0.000	0.000	0.000	0.000	0.000	0.000	0.000	0.000	0.000	0.000	0.000	283	1076	43	34	34	0.000	0.000	2	41	0	0	2	32	0	0	100	1	
2	5	16	09: G-22   lmneg10	lmneg10	7585	9087	100	47	48	4	46	46	5	25	4	0	51	43	16	15	15	3	84	81	0	0	0	0	0	0	0	0	0	0	0	0	0	0	0	0	0	0	0	0	0	0	0	0	0	0	0.000	0.000	0.000	0.000	0.000	0.000	0.000	0.000	0.000	0.000	0.000	0.000	0.000	0.000	283	1076	37	30	30	0.000	0.000	1	36	0	0	2	28	0	0	100	1	
2	6	16	09: K-01   LM00000020	lmo0044	7835	9087	100	1216	1038	518	46	46	5	100	99	0	718	610	305	15	15	3	94	92	0	0	0	0	0	0	0	0	0	0	0	0	0	0	0	0	0	0	0	0	0	0	0	0	0	0	0.000	0.000	0.000	0.000	0.000	0.000	0.000	0.000	0.000	0.000	0.000	0.000	0.000	0.000	283	1076	1873	1587	1587	0.000	0.000	1170	703	0	0	992	595	0	0	100	1	
2	7	16	09: K-04   LM00001308	lmo1275	8085	9087	100	201	184	92	45	46	5	96	91	0	96	80	43	15	16	3	83	80	0	0	0	0	0	0	0	0	0	0	0	0	0	0	0	0	0	0	0	0	0	0	0	0	0	0	0.000	0.000	0.000	0.000	0.000	0.000	0.000	0.000	0.000	0.000	0.000	0.000	0.000	0.000	283	1076	237	204	204	0.000	0.000	156	81	0	0	139	65	0	0	100	1	
2	8	16	09: K-07   LM00002819	lmo1469	8335	9087	100	1416	1087	625	47	46	4	98	95	0	1893	1445	914	15	15	3	86	83	0	0	0	0	0	0	0	0	0	0	0	0	0	0	0	0	0	0	0	0	0	0	0	0	0	0	0.000	0.000	0.000	0.000	0.000	0.000	0.000	0.000	0.000	0.000	0.000	0.000	0.000	0.000	283	1076	3247	2470	2470	0.000	0.000	1369	1878	0	0	1040	1430	0	0	100	1	
2	9	16	09: K-10   LM00000452	lmo1657	8585	9087	100	622	503	288	47	47	5	96	94	0	516	411	258	15	15	2	84	82	0	0	0	0	0	0	0	0	0	0	0	0	0	0	0	0	0	0	0	0	0	0	0	0	0	0	0.000	0.000	0.000	0.000	0.000	0.000	0.000	0.000	0.000	0.000	0.000	0.000	0.000	0.000	283	1076	1076	852	852	0.000	0.000	575	501	0	0	456	396	0	0	100	1	
2	10	16	09: K-13   lmneg01	lmneg01	8835	9087	100	49	49	5	46	46	4	38	12	0	61	49	22	15	15	2	82	78	0	0	0	0	0	0	0	0	0	0	0	0	0	0	0	0	0	0	0	0	0	0	0	0	0	0	0.000	0.000	0.000	0.000	0.000	0.000	0.000	0.000	0.000	0.000	0.000	0.000	0.000	0.000	283	1076	49	37	37	0.000	0.000	3	46	0	0	3	34	0	0	100	1	
2	11	16	09: K-16   lmneg04	lmneg04	9085	9087	100	49	50	5	46	46	4	42	16	0	54	44	19	15	15	3	80	75	0	0	0	0	0	0	0	0	0	0	0	0	0	0	0	0	0	0	0	0	0	0	0	0	0	0	0.000	0.000	0.000	0.000	0.000	0.000	0.000	0.000	0.000	0.000	0.000	0.000	0.000	0.000	283	1076	42	33	33	0.000	0.000	3	39	0	0	4	29	0	0	100	1	
2	12	16	09: K-19   lmneg07	lmneg07	9335	9087	100	50	50	4	46	46	5	46	7	0	66	52	24	15	16	2	80	78	0	0	0	0	0	0	0	0	0	0	0	0	0	0	0	0	0	0	0	0	0	0	0	0	0	0	0.000	0.000	0.000	0.000	0.000	0.000	0.000	0.000	0.000	0.000	0.000	0.000	0.000	0.000	283	1076	55	41	41	0.000	0.000	4	51	0	0	4	37	0	0	100	1	
2	13	16	09: K-22   lmneg10	lmneg10	9585	9087	100	50	50	4	46	46	4	41	14	0	54	45	18	15	15	2	83	79	0	0	0	0	0	0	0	0	0	0	0	0	0	0	0	0	0	0	0	0	0	0	0	0	0	0	0.000	0.000	0.000	0.000	0.000	0.000	0.000	0.000	0.000	0.000	0.000	0.000	0.000	0.000	283	1076	43	34	34	0.000	0.000	4	39	0	0	4	30	0	0	100	1	
2	14	16	09: O-01   LM00000020	lmo0044	9835	9087	100	1234	968	635	46	46	5	94	93	0	702	526	358	14	15	2	92	89	0	0	0	0	0	0	0	0	0	0	0	0	0	0	0	0	0	0	0	0	0	0	0	0	0	0	0.000	0.000	0.000	0.000	0.000	0.000	0.000	0.000	0.000	0.000	0.000	0.000	0.000	0.000	283	1076	1876	1434	1434	0.000	0.000	1188	688	0	0	922	512	0	0	100	1	
2	15	16	09: O-04   LM00001308	lmo1275	10085	9087	100	180	168	78	45	46	4	93	88	0	92	80	40	15	15	2	89	82	0	0	0	0	0	0	0	0	0	0	0	0	0	0	0	0	0	0	0	0	0	0	0	0	0	0	0.000	0.000	0.000	0.000	0.000	0.000	0.000	0.000	0.000	0.000	0.000	0.000	0.000	0.000	283	1076	212	188	188	0.000	0.000	135	77	0	0	123	65	0	0	100	1	
2	16	16	09: O-07   LM00002819	lmo1469	10335	9087	100	1454	1228	583	46	46	4	100	99	0	1852	1572	800	15	15	2	95	93	0	0	0	0	0	0	0	0	0	0	0	0	0	0	0	0	0	0	0	0	0	0	0	0	0	0	0.000	0.000	0.000	0.000	0.000	0.000	0.000	0.000	0.000	0.000	0.000	0.000	0.000	0.000	283	1076	3245	2739	2739	0.000	0.000	1408	1837	0	0	1182	1557	0	0	100	1	
2	17	16	09: O-10   LM00000452	lmo1657	10585	9087	100	579	475	277	46	47	5	95	90	0	541	410	272	15	15	2	85	82	0	0	0	0	0	0	0	0	0	0	0	0	0	0	0	0	0	0	0	0	0	0	0	0	0	0	0.000	0.000	0.000	0.000	0.000	0.000	0.000	0.000	0.000	0.000	0.000	0.000	0.000	0.000	283	1076	1059	824	824	0.000	0.000	533	526	0	0	429	395	0	0	100	1	
2	1	17	09: O-13   lmneg01	lmneg01	6585	9337	100	49	49	5	46	46	5	41	9	0	57	46	21	14	15	2	83	81	0	0	0	0	0	0	0	0	0	0	0	0	0	0	0	0	0	0	0	0	0	0	0	0	0	0	0.000	0.000	0.000	0.000	0.000	0.000	0.000	0.000	0.000	0.000	0.000	0.000	0.000	0.000	283	1076	46	35	35	0.000	0.000	3	43	0	0	3	32	0	0	100	1	
2	2	17	09: O-16   lmneg04	lmneg04	6835	9337	100	49	49	4	46	46	5	34	9	0	52	44	17	14	14	2	86	83	0	0	0	0	0	0	0	0	0	0	0	0	0	0	0	0	0	0	0	0	0	0	0	0	0	0	0.000	0.000	0.000	0.000	0.000	0.000	0.000	0.000	0.000	0.000	0.000	0.000	0.000	0.000	283	1076	41	33	33	0.000	0.000	3	38	0	0	3	30	0	0	100	1	
2	3	17	09: O-19   lmneg07	lmneg07	7085	9337	100	49	49	6	45	45	4	43	16	0	61	50	23	14	15	2	87	83	0	0	0	0	0	0	0	0	0	0	0	0	0	0	0	0	0	0	0	0	0	0	0	0	0	0	0.000	0.000	0.000	0.000	0.000	0.000	0.000	0.000	0.000	0.000	0.000	0.000	0.000	0.000	283	1076	51	40	40	0.000	0.000	4	47	0	0	4	36	0	0	100	1	
2	4	17	09: O-22   lmneg10	lmneg10	7335	9337	100	50	50	5	46	46	5	43	9	0	50	41	18	15	15	2	81	76	0	0	0	0	0	0	0	0	0	0	0	0	0	0	0	0	0	0	0	0	0	0	0	0	0	0	0.000	0.000	0.000	0.000	0.000	0.000	0.000	0.000	0.000	0.000	0.000	0.000	0.000	0.000	283	1076	39	30	30	0.000	0.000	4	35	0	0	4	26	0	0	100	1	
2	5	17	null	EMPTY	7585	9337	100	47	47	5	46	46	4	16	7	0	16	16	2	15	15	2	25	6	0	0	0	0	0	0	0	0	0	0	0	0	0	0	0	0	0	0	0	0	0	0	0	0	0	0	0.000	0.000	0.000	0.000	0.000	0.000	0.000	0.000	0.000	0.000	0.000	0.000	0.000	0.000	283	1076	2	2	2	0.000	0.000	1	1	0	0	1	1	0	0	-75	1	
2	6	17	null	EMPTY	7835	9337	100	47	47	4	46	46	4	21	5	0	15	16	2	15	15	2	17	4	0	0	0	0	0	0	0	0	0	0	0	0	0	0	0	0	0	0	0	0	0	0	0	0	0	0	0.000	0.000	0.000	0.000	0.000	0.000	0.000	0.000	0.000	0.000	0.000	0.000	0.000	0.000	283	1076	1	2	2	0.000	0.000	1	0	0	0	1	1	0	0	-75	1	
2	7	17	null	EMPTY	8085	9337	100	45	45	4	46	46	4	9	0	0	15	15	2	15	15	3	12	0	0	0	0	0	0	0	0	0	0	0	0	0	0	0	0	0	0	0	0	0	0	0	0	0	0	0	0.000	0.000	0.000	0.000	0.000	0.000	0.000	0.000	0.000	0.000	0.000	0.000	0.000	0.000	283	1076	-1	-1	-1	0.000	0.000	-1	0	0	0	-1	0	0	0	-75	1	
2	8	17	null	EMPTY	8335	9337	100	46	46	4	46	46	4	10	1	0	15	15	2	15	15	2	16	7	0	0	0	0	0	0	0	0	0	0	0	0	0	0	0	0	0	0	0	0	0	0	0	0	0	0	0.000	0.000	0.000	0.000	0.000	0.000	0.000	0.000	0.000	0.000	0.000	0.000	0.000	0.000	283	1076	0	0	0	0.000	0.000	0	0	0	0	0	0	0	0	-75	1	
2	9	17	null	EMPTY	8585	9337	100	47	47	4	47	47	4	20	3	0	15	15	2	15	15	2	12	3	0	0	0	0	0	0	0	0	0	0	0	0	0	0	0	0	0	0	0	0	0	0	0	0	0	0	0.000	0.000	0.000	0.000	0.000	0.000	0.000	0.000	0.000	0.000	0.000	0.000	0.000	0.000	283	1076	0	0	0	0.000	0.000	0	0	0	0	0	0	0	0	-75	1	
2	10	17	null	EMPTY	8835	9337	100	46	46	4	46	46	5	5	0	0	15	15	2	15	15	2	3	1	0	0	0	0	0	0	0	0	0	0	0	0	0	0	0	0	0	0	0	0	0	0	0	0	0	0	0.000	0.000	0.000	0.000	0.000	0.000	0.000	0.000	0.000	0.000	0.000	0.000	0.000	0.000	283	1076	0	0	0	0.000	0.000	0	0	0	0	0	0	0	0	-75	1	
2	11	17	null	EMPTY	9085	9337	100	46	46	4	46	46	4	16	2	0	15	14	2	15	15	2	4	1	0	0	0	0	0	0	0	0	0	0	0	0	0	0	0	0	0	0	0	0	0	0	0	0	0	0	0.000	0.000	0.000	0.000	0.000	0.000	0.000	0.000	0.000	0.000	0.000	0.000	0.000	0.000	283	1076	0	-1	-1	0.000	0.000	0	0	0	0	0	-1	0	0	-75	1	
2	12	17	null	EMPTY	9335	9337	100	45	45	4	46	46	4	7	1	0	15	15	1	15	16	2	11	1	0	0	0	0	0	0	0	0	0	0	0	0	0	0	0	0	0	0	0	0	0	0	0	0	0	0	0.000	0.000	0.000	0.000	0.000	0.000	0.000	0.000	0.000	0.000	0.000	0.000	0.000	0.000	283	1076	-1	-1	-1	0.000	0.000	-1	0	0	0	-1	0	0	0	-75	1	
2	13	17	null	EMPTY	9585	9337	100	46	46	4	47	47	5	5	0	0	15	15	2	14	15	2	18	5	0	0	0	0	0	0	0	0	0	0	0	0	0	0	0	0	0	0	0	0	0	0	0	0	0	0	0.000	0.000	0.000	0.000	0.000	0.000	0.000	0.000	0.000	0.000	0.000	0.000	0.000	0.000	283	1076	0	0	0	0.000	0.000	-1	1	0	0	-1	1	0	0	-75	1	
2	14	17	null	EMPTY	9835	9337	100	47	47	4	46	46	5	22	2	0	14	15	2	14	15	2	19	2	0	0	0	0	0	0	0	0	0	0	0	0	0	0	0	0	0	0	0	0	0	0	0	0	0	0	0.000	0.000	0.000	0.000	0.000	0.000	0.000	0.000	0.000	0.000	0.000	0.000	0.000	0.000	283	1076	1	2	2	0.000	0.000	1	0	0	0	1	1	0	0	-75	1	
2	15	17	null	EMPTY	10085	9337	100	47	46	4	46	46	4	10	2	0	15	15	3	14	15	2	27	6	0	0	0	0	0	0	0	0	0	0	0	0	0	0	0	0	0	0	0	0	0	0	0	0	0	0	0.000	0.000	0.000	0.000	0.000	0.000	0.000	0.000	0.000	0.000	0.000	0.000	0.000	0.000	283	1076	2	1	1	0.000	0.000	1	1	0	0	0	1	0	0	-75	1	
2	16	17	null	EMPTY	10335	9337	100	45	47	6	46	46	4	22	6	0	15	15	2	15	15	2	16	5	0	0	0	0	0	0	0	0	0	0	0	0	0	0	0	0	0	0	0	0	0	0	0	0	0	0	0.000	0.000	0.000	0.000	0.000	0.000	0.000	0.000	0.000	0.000	0.000	0.000	0.000	0.000	283	1076	-1	1	1	0.000	0.000	-1	0	0	0	1	0	0	0	-75	1	
2	17	17	null	EMPTY	10585	9337	100	48	48	5	47	47	4	19	5	0	15	15	2	15	15	2	13	5	0	0	0	0	0	0	0	0	0	0	0	0	0	0	0	0	0	0	0	0	0	0	0	0	0	0	0.000	0.000	0.000	0.000	0.000	0.000	0.000	0.000	0.000	0.000	0.000	0.000	0.000	0.000	283	1076	1	1	1	0.000	0.000	1	0	0	0	1	0	0	0	-75	1	
3	1	1	10: B-01   Dye Marker	Dye Marker	11103	5319	100	74	173	162	48	49	7	76	66	0	18120	27797	24201	16	23	118	96	86	11	0	0	0	0	0	0	0	0	0	0	0	0	0	0	0	0	0	0	0	0	0	0	0	0	0	0.000	0.000	0.000	0.000	0.000	0.000	0.000	0.000	0.000	0.000	0.000	0.000	0.000	0.000	283	1076	18130	27906	27906	0.000	0.000	26	18104	0	0	125	27781	0	0	100	1	
3	2	1	01: B-01   EMPTY	EMPTY	11353	5319	100	47	47	5	47	48	5	14	3	0	17	19	4	17	17	4	26	13	0	0	0	0	0	0	0	0	0	0	0	0	0	0	0	0	0	0	0	0	0	0	0	0	0	0	0.000	0.000	0.000	0.000	0.000	0.000	0.000	0.000	0.000	0.000	0.000	0.000	0.000	0.000	283	1076	0	2	2	0.000	0.000	0	0	0	0	0	2	0	0	-75	1	
3	3	1	01: B-04   LM00000015	lmo0024	11603	5319	100	53	53	5	48	48	5	55	21	0	73	63	23	17	17	2	92	88	0	0	0	0	0	0	0	0	0	0	0	0	0	0	0	0	0	0	0	0	0	0	0	0	0	0	0.000	0.000	0.000	0.000	0.000	0.000	0.000	0.000	0.000	0.000	0.000	0.000	0.000	0.000	283	1076	61	51	51	0.000	0.000	5	56	0	0	5	46	0	0	100	1	
3	4	1	01: B-07   LM00000017	lmo0027	11853	5319	100	65	65	14	47	47	4	76	73	0	99	78	38	16	17	4	86	80	0	0	0	0	0	0	0	0	0	0	0	0	0	0	0	0	0	0	0	0	0	0	0	0	0	0	0.000	0.000	0.000	0.000	0.000	0.000	0.000	0.000	0.000	0.000	0.000	0.000	0.000	0.000	283	1076	101	80	80	0.000	0.000	18	83	0	0	18	62	0	0	100	1	
3	5	1	01: B-10   LM00000819	lmo0030	12103	5319	100	54	54	7	47	48	4	62	42	0	86	67	34	17	18	4	75	72	0	0	0	0	0	0	0	0	0	0	0	0	0	0	0	0	0	0	0	0	0	0	0	0	0	0	0.000	0.000	0.000	0.000	0.000	0.000	0.000	0.000	0.000	0.000	0.000	0.000	0.000	0.000	283	1076	76	57	57	0.000	0.000	7	69	0	0	7	50	0	0	100	1	
3	6	1	01: B-13   LM00000018	lmo0033	12353	5319	100	56	56	6	47	48	5	78	50	0	96	80	32	17	18	12	85	79	0	0	0	0	0	0	0	0	0	0	0	0	0	0	0	0	0	0	0	0	0	0	0	0	0	0	0.000	0.000	0.000	0.000	0.000	0.000	0.000	0.000	0.000	0.000	0.000	0.000	0.000	0.000	283	1076	88	72	72	0.000	0.000	9	79	0	0	9	63	0	0	100	1	
3	7	1	01: B-16   LM00002100	lmo0036	12603	5319	100	58	58	9	47	47	5	74	59	0	95	76	34	17	18	3	87	83	0	0	0	0	0	0	0	0	0	0	0	0	0	0	0	0	0	0	0	0	0	0	0	0	0	0	0.000	0.000	0.000	0.000	0.000	0.000	0.000	0.000	0.000	0.000	0.000	0.000	0.000	0.000	283	1076	89	70	70	0.000	0.000	11	78	0	0	11	59	0	0	100	1	
3	8	1	01: B-19   LM00002103	lmo0039	12853	5319	100	104	95	37	47	47	6	79	72	0	98	76	40	17	18	6	75	72	0	0	0	0	0	0	0	0	0	0	0	0	0	0	0	0	0	0	0	0	0	0	0	0	0	0	0.000	0.000	0.000	0.000	0.000	0.000	0.000	0.000	0.000	0.000	0.000	0.000	0.000	0.000	283	1076	138	107	107	0.000	0.000	57	81	0	0	48	59	0	0	100	1	
3	9	1	01: B-22   LM00000823	lmo0042	13103	5319	100	64	63	12	47	47	5	79	64	0	81	66	31	17	17	3	81	76	0	0	0	0	0	0	0	0	0	0	0	0	0	0	0	0	0	0	0	0	0	0	0	0	0	0	0.000	0.000	0.000	0.000	0.000	0.000	0.000	0.000	0.000	0.000	0.000	0.000	0.000	0.000	283	1076	81	65	65	0.000	0.000	17	64	0	0	16	49	0	0	100	1	
3	10	1	01: F-01   LM00000841	lmo0117	13353	5319	100	59	58	7	47	47	5	76	58	0	391	307	167	18	19	5	90	89	0	0	0	0	0	0	0	0	0	0	0	0	0	0	0	0	0	0	0	0	0	0	0	0	0	0	0.000	0.000	0.000	0.000	0.000	0.000	0.000	0.000	0.000	0.000	0.000	0.000	0.000	0.000	283	1076	385	300	300	0.000	0.000	12	373	0	0	11	289	0	0	100	1	
3	11	1	01: F-04   LM00000843	lmo0120	13603	5319	100	55	55	6	48	48	5	59	30	0	381	290	186	18	18	4	89	84	0	0	0	0	0	0	0	0	0	0	0	0	0	0	0	0	0	0	0	0	0	0	0	0	0	0	0.000	0.000	0.000	0.000	0.000	0.000	0.000	0.000	0.000	0.000	0.000	0.000	0.000	0.000	283	1076	370	279	279	0.000	0.000	7	363	0	0	7	272	0	0	100	1	
3	12	1	01: F-07   LM00000846	lmo0123	13853	5319	100	56	57	8	47	48	6	65	33	0	483	383	223	18	19	9	86	82	0	0	0	0	0	0	0	0	0	0	0	0	0	0	0	0	0	0	0	0	0	0	0	0	0	0	0.000	0.000	0.000	0.000	0.000	0.000	0.000	0.000	0.000	0.000	0.000	0.000	0.000	0.000	283	1076	474	375	375	0.000	0.000	9	465	0	0	10	365	0	0	100	1	
3	13	1	01: F-10   LM00000847	lmo0126	14103	5319	100	54	54	7	46	46	4	69	45	0	221	180	109	18	18	3	87	83	0	0	0	0	0	0	0	0	0	0	0	0	0	0	0	0	0	0	0	0	0	0	0	0	0	0	0.000	0.000	0.000	0.000	0.000	0.000	0.000	0.000	0.000	0.000	0.000	0.000	0.000	0.000	283	1076	211	170	170	0.000	0.000	8	203	0	0	8	162	0	0	100	1	
3	14	1	01: F-13   LM00000848	lmo0129	14353	5319	100	54	54	7	47	48	5	58	32	0	197	152	98	17	18	5	86	77	0	0	0	0	0	0	0	0	0	0	0	0	0	0	0	0	0	0	0	0	0	0	0	0	0	0	0.000	0.000	0.000	0.000	0.000	0.000	0.000	0.000	0.000	0.000	0.000	0.000	0.000	0.000	283	1076	187	142	142	0.000	0.000	7	180	0	0	7	135	0	0	100	1	
3	15	1	01: F-16   LM00000046	lmo0132	14603	5319	100	221	195	80	47	47	6	92	84	0	102	87	37	19	20	7	84	82	0	0	0	0	0	0	0	0	0	0	0	0	0	0	0	0	0	0	0	0	0	0	0	0	0	0	0.000	0.000	0.000	0.000	0.000	0.000	0.000	0.000	0.000	0.000	0.000	0.000	0.000	0.000	283	1076	257	216	216	0.000	0.000	174	83	0	0	148	68	0	0	100	1	
3	16	1	01: F-19   LM00000047	lmo0135	14853	5319	100	1742	1459	735	47	48	5	100	98	0	142	124	56	18	18	7	87	83	0	0	0	0	0	0	0	0	0	0	0	0	0	0	0	0	0	0	0	0	0	0	0	0	0	0	0.000	0.000	0.000	0.000	0.000	0.000	0.000	0.000	0.000	0.000	0.000	0.000	0.000	0.000	283	1076	1819	1518	1518	0.000	0.000	1695	124	0	0	1412	106	0	0	100	1	
3	17	1	01: F-22   LM00002144	lmo0138	15103	5319	100	52	53	6	47	47	7	41	11	0	84	68	30	18	19	6	82	77	0	0	0	0	0	0	0	0	0	0	0	0	0	0	0	0	0	0	0	0	0	0	0	0	0	0	0.000	0.000	0.000	0.000	0.000	0.000	0.000	0.000	0.000	0.000	0.000	0.000	0.000	0.000	283	1076	71	56	56	0.000	0.000	5	66	0	0	6	50	0	0	100	1	
3	1	2	01: J-01   LM00000873	lmo0213	11103	5569	100	88	85	23	47	47	4	89	82	0	93	76	33	16	16	3	91	85	0	0	0	0	0	0	0	0	0	0	0	0	0	0	0	0	0	0	0	0	0	0	0	0	0	0	0.000	0.000	0.000	0.000	0.000	0.000	0.000	0.000	0.000	0.000	0.000	0.000	0.000	0.000	283	1076	118	98	98	0.000	0.000	41	77	0	0	38	60	0	0	100	1	
3	2	2	01: J-04   LM00002172	lmo0216	11353	5569	100	223	190	106	47	47	5	87	81	0	251	187	130	16	17	3	86	79	0	0	0	0	0	0	0	0	0	0	0	0	0	0	0	0	0	0	0	0	0	0	0	0	0	0	0.000	0.000	0.000	0.000	0.000	0.000	0.000	0.000	0.000	0.000	0.000	0.000	0.000	0.000	283	1076	411	314	314	0.000	0.000	176	235	0	0	143	171	0	0	100	1	
3	3	2	01: J-07   LM00000070	lmo0219	11603	5569	100	91	88	31	48	48	5	79	72	0	110	87	46	16	17	4	86	81	0	0	0	0	0	0	0	0	0	0	0	0	0	0	0	0	0	0	0	0	0	0	0	0	0	0	0.000	0.000	0.000	0.000	0.000	0.000	0.000	0.000	0.000	0.000	0.000	0.000	0.000	0.000	283	1076	137	111	111	0.000	0.000	43	94	0	0	40	71	0	0	100	1	
3	4	2	01: J-10   LM00000877	lmo0222	11853	5569	100	252	218	101	47	47	5	96	91	0	226	181	99	16	17	5	90	88	0	0	0	0	0	0	0	0	0	0	0	0	0	0	0	0	0	0	0	0	0	0	0	0	0	0	0.000	0.000	0.000	0.000	0.000	0.000	0.000	0.000	0.000	0.000	0.000	0.000	0.000	0.000	283	1076	415	336	336	0.000	0.000	205	210	0	0	171	165	0	0	100	1	
3	5	2	01: J-13   LM00002174	lmo0225	12103	5569	100	155	148	43	47	47	5	96	94	0	161	147	55	16	17	3	99	98	0	0	0	0	0	0	0	0	0	0	0	0	0	0	0	0	0	0	0	0	0	0	0	0	0	0	0.000	0.000	0.000	0.000	0.000	0.000	0.000	0.000	0.000	0.000	0.000	0.000	0.000	0.000	283	1076	253	232	232	0.000	0.000	108	145	0	0	101	131	0	0	100	1	
3	6	2	01: J-16   LM00000881	lmo0228	12353	5569	100	253	224	107	48	48	5	91	86	0	177	150	75	17	17	3	92	87	0	0	0	0	0	0	0	0	0	0	0	0	0	0	0	0	0	0	0	0	0	0	0	0	0	0	0.000	0.000	0.000	0.000	0.000	0.000	0.000	0.000	0.000	0.000	0.000	0.000	0.000	0.000	283	1076	365	309	309	0.000	0.000	205	160	0	0	176	133	0	0	100	1	
3	7	2	01: J-19   LM00000073	lmo0231	12603	5569	100	47	47	4	47	47	5	14	2	0	19	20	5	17	18	6	28	5	0	0	0	0	0	0	0	0	0	0	0	0	0	0	0	0	0	0	0	0	0	0	0	0	0	0	0.000	0.000	0.000	0.000	0.000	0.000	0.000	0.000	0.000	0.000	0.000	0.000	0.000	0.000	283	1076	2	3	3	0.000	0.000	0	2	0	0	0	3	0	0	100	1	
3	8	2	01: J-22   LM00000075	lmo0234	12853	5569	100	380	329	155	47	47	5	97	95	0	261	228	111	17	17	5	92	89	0	0	0	0	0	0	0	0	0	0	0	0	0	0	0	0	0	0	0	0	0	0	0	0	0	0	0.000	0.000	0.000	0.000	0.000	0.000	0.000	0.000	0.000	0.000	0.000	0.000	0.000	0.000	283	1076	577	493	493	0.000	0.000	333	244	0	0	282	211	0	0	100	1	
3	9	2	01: N-01   LM00000913	lmo0309	13103	5569	100	54	54	5	47	47	4	63	37	0	86	73	27	17	17	4	90	84	0	0	0	0	0	0	0	0	0	0	0	0	0	0	0	0	0	0	0	0	0	0	0	0	0	0	0.000	0.000	0.000	0.000	0.000	0.000	0.000	0.000	0.000	0.000	0.000	0.000	0.000	0.000	283	1076	76	63	63	0.000	0.000	7	69	0	0	7	56	0	0	100	1	
3	10	2	01: N-04   LM00002191	lmo0312	13353	5569	100	54	54	6	47	47	5	64	34	0	84	68	29	17	17	3	88	84	0	0	0	0	0	0	0	0	0	0	0	0	0	0	0	0	0	0	0	0	0	0	0	0	0	0	0.000	0.000	0.000	0.000	0.000	0.000	0.000	0.000	0.000	0.000	0.000	0.000	0.000	0.000	283	1076	74	58	58	0.000	0.000	7	67	0	0	7	51	0	0	100	1	
3	11	2	01: N-07   LM00000106	lmo0315	13603	5569	100	70	68	14	46	46	5	88	80	0	99	82	35	17	18	4	89	85	0	0	0	0	0	0	0	0	0	0	0	0	0	0	0	0	0	0	0	0	0	0	0	0	0	0	0.000	0.000	0.000	0.000	0.000	0.000	0.000	0.000	0.000	0.000	0.000	0.000	0.000	0.000	283	1076	106	87	87	0.000	0.000	24	82	0	0	22	65	0	0	100	1	
3	12	2	01: N-10   LM00000915	lmo0318	13853	5569	100	100	97	32	46	47	5	90	81	0	109	89	43	17	18	5	89	81	0	0	0	0	0	0	0	0	0	0	0	0	0	0	0	0	0	0	0	0	0	0	0	0	0	0	0.000	0.000	0.000	0.000	0.000	0.000	0.000	0.000	0.000	0.000	0.000	0.000	0.000	0.000	283	1076	146	123	123	0.000	0.000	54	92	0	0	51	72	0	0	100	1	
3	13	2	01: N-13   LM00000109	lmo0321	14103	5569	100	773	648	348	47	47	5	100	98	0	144	122	55	17	18	5	93	89	0	0	0	0	0	0	0	0	0	0	0	0	0	0	0	0	0	0	0	0	0	0	0	0	0	0	0.000	0.000	0.000	0.000	0.000	0.000	0.000	0.000	0.000	0.000	0.000	0.000	0.000	0.000	283	1076	853	706	706	0.000	0.000	726	127	0	0	601	105	0	0	100	1	
3	14	2	01: N-16   LM00000917	lmo0324	14353	5569	100	51	52	6	46	47	5	58	25	0	84	67	29	17	18	3	88	84	0	0	0	0	0	0	0	0	0	0	0	0	0	0	0	0	0	0	0	0	0	0	0	0	0	0	0.000	0.000	0.000	0.000	0.000	0.000	0.000	0.000	0.000	0.000	0.000	0.000	0.000	0.000	283	1076	72	56	56	0.000	0.000	5	67	0	0	6	50	0	0	100	1	
3	15	2	01: N-19   LM00000112	lmo0327	14603	5569	100	53	53	6	47	48	5	58	23	0	97	78	35	18	19	3	89	86	0	0	0	0	0	0	0	0	0	0	0	0	0	0	0	0	0	0	0	0	0	0	0	0	0	0	0.000	0.000	0.000	0.000	0.000	0.000	0.000	0.000	0.000	0.000	0.000	0.000	0.000	0.000	283	1076	85	66	66	0.000	0.000	6	79	0	0	6	60	0	0	100	1	
3	16	2	01: N-22   LM00002841	lmo0330	14853	5569	100	55	55	6	48	49	13	12	0	0	96	82	30	18	22	43	79	18	0	0	0	0	0	0	0	0	0	0	0	0	0	0	0	0	0	0	0	0	0	0	0	0	0	0	0.000	0.000	0.000	0.000	0.000	0.000	0.000	0.000	0.000	0.000	0.000	0.000	0.000	0.000	283	1076	85	71	71	0.000	0.000	7	78	0	0	7	64	0	0	100	1	
3	17	2	02: B-01   EMPTY	EMPTY	15103	5569	100	46	46	5	46	47	6	13	2	0	19	21	7	17	18	3	41	22	0	0	0	0	0	0	0	0	0	0	0	0	0	0	0	0	0	0	0	0	0	0	0	0	0	0	0.000	0.000	0.000	0.000	0.000	0.000	0.000	0.000	0.000	0.000	0.000	0.000	0.000	0.000	283	1076	2	4	4	0.000	0.000	0	2	0	0	0	4	0	0	-75	1	
3	1	3	02: B-04   LM00002209	lmo0404	11103	5819	100	57	57	8	47	48	5	72	51	0	85	70	29	16	16	4	87	84	0	0	0	0	0	0	0	0	0	0	0	0	0	0	0	0	0	0	0	0	0	0	0	0	0	0	0.000	0.000	0.000	0.000	0.000	0.000	0.000	0.000	0.000	0.000	0.000	0.000	0.000	0.000	283	1076	79	64	64	0.000	0.000	10	69	0	0	10	54	0	0	100	1	
3	2	3	02: B-07   LM00000948	lmo0407	11353	5819	100	91	85	36	46	47	5	70	61	0	70	58	37	16	16	2	70	64	0	0	0	0	0	0	0	0	0	0	0	0	0	0	0	0	0	0	0	0	0	0	0	0	0	0	0.000	0.000	0.000	0.000	0.000	0.000	0.000	0.000	0.000	0.000	0.000	0.000	0.000	0.000	283	1076	99	81	81	0.000	0.000	45	54	0	0	39	42	0	0	100	1	
3	3	3	02: B-10   LM00003004	lmo0410	11603	5819	100	74	72	18	47	47	5	86	76	0	85	69	34	17	17	3	78	77	0	0	0	0	0	0	0	0	0	0	0	0	0	0	0	0	0	0	0	0	0	0	0	0	0	0	0.000	0.000	0.000	0.000	0.000	0.000	0.000	0.000	0.000	0.000	0.000	0.000	0.000	0.000	283	1076	95	77	77	0.000	0.000	27	68	0	0	25	52	0	0	100	1	
3	4	3	02: B-13   LM00002215	lmo0413	11853	5819	100	68	69	19	47	47	5	73	64	0	86	69	37	16	18	8	74	69	0	0	0	0	0	0	0	0	0	0	0	0	0	0	0	0	0	0	0	0	0	0	0	0	0	0	0.000	0.000	0.000	0.000	0.000	0.000	0.000	0.000	0.000	0.000	0.000	0.000	0.000	0.000	283	1076	91	75	75	0.000	0.000	21	70	0	0	22	53	0	0	100	1	
3	5	3	02: B-16   LM00002216	lmo0416	12103	5819	100	53	53	8	46	47	6	56	28	0	84	63	40	16	17	10	61	59	0	0	0	0	0	0	0	0	0	0	0	0	0	0	0	0	0	0	0	0	0	0	0	0	0	0	0.000	0.000	0.000	0.000	0.000	0.000	0.000	0.000	0.000	0.000	0.000	0.000	0.000	0.000	283	1076	75	54	54	0.000	0.000	7	68	0	0	7	47	0	0	100	1	
3	6	3	02: B-19   LM00002217	lmo0419	12353	5819	100	54	55	6	48	48	5	57	27	0	83	66	32	17	18	8	75	71	0	0	0	0	0	0	0	0	0	0	0	0	0	0	0	0	0	0	0	0	0	0	0	0	0	0	0.000	0.000	0.000	0.000	0.000	0.000	0.000	0.000	0.000	0.000	0.000	0.000	0.000	0.000	283	1076	72	56	56	0.000	0.000	6	66	0	0	7	49	0	0	100	1	
3	7	3	02: B-22   LM00000954	lmo0422	12603	5819	100	56	57	9	46	47	5	72	46	0	95	78	38	17	18	5	81	78	0	0	0	0	0	0	0	0	0	0	0	0	0	0	0	0	0	0	0	0	0	0	0	0	0	0	0.000	0.000	0.000	0.000	0.000	0.000	0.000	0.000	0.000	0.000	0.000	0.000	0.000	0.000	283	1076	88	72	72	0.000	0.000	10	78	0	0	11	61	0	0	100	1	
3	8	3	02: F-01   LM00002250	lmo0497	12853	5819	100	76	75	20	47	47	5	81	72	0	93	74	38	17	17	4	79	76	0	0	0	0	0	0	0	0	0	0	0	0	0	0	0	0	0	0	0	0	0	0	0	0	0	0	0.000	0.000	0.000	0.000	0.000	0.000	0.000	0.000	0.000	0.000	0.000	0.000	0.000	0.000	283	1076	105	85	85	0.000	0.000	29	76	0	0	28	57	0	0	100	1	
3	9	3	02: F-04   LM00000967	lmo0500	13103	5819	100	53	53	7	46	47	5	67	31	0	91	69	35	17	18	6	76	70	0	0	0	0	0	0	0	0	0	0	0	0	0	0	0	0	0	0	0	0	0	0	0	0	0	0	0.000	0.000	0.000	0.000	0.000	0.000	0.000	0.000	0.000	0.000	0.000	0.000	0.000	0.000	283	1076	81	59	59	0.000	0.000	7	74	0	0	7	52	0	0	100	1	
3	10	3	02: F-07   LM00000968	lmo0503	13353	5819	100	53	52	6	46	46	4	59	40	0	77	60	29	16	17	3	78	75	0	0	0	0	0	0	0	0	0	0	0	0	0	0	0	0	0	0	0	0	0	0	0	0	0	0	0.000	0.000	0.000	0.000	0.000	0.000	0.000	0.000	0.000	0.000	0.000	0.000	0.000	0.000	283	1076	68	50	50	0.000	0.000	7	61	0	0	6	44	0	0	100	1	
3	11	3	02: F-10   LM00000178	lmo0506	13603	5819	100	57	58	9	46	47	5	80	58	0	89	73	30	16	17	3	92	87	0	0	0	0	0	0	0	0	0	0	0	0	0	0	0	0	0	0	0	0	0	0	0	0	0	0	0.000	0.000	0.000	0.000	0.000	0.000	0.000	0.000	0.000	0.000	0.000	0.000	0.000	0.000	283	1076	84	69	69	0.000	0.000	11	73	0	0	12	57	0	0	100	1	
3	12	3	02: F-13   LM00000179	lmo0509	13853	5819	100	67	66	16	46	47	5	78	72	0	92	72	36	17	18	3	85	80	0	0	0	0	0	0	0	0	0	0	0	0	0	0	0	0	0	0	0	0	0	0	0	0	0	0	0.000	0.000	0.000	0.000	0.000	0.000	0.000	0.000	0.000	0.000	0.000	0.000	0.000	0.000	283	1076	96	75	75	0.000	0.000	21	75	0	0	20	55	0	0	100	1	
3	13	3	02: F-16   LM00002251	lmo0512	14103	5819	100	130	112	45	46	46	5	82	76	0	115	88	50	17	18	4	76	73	0	0	0	0	0	0	0	0	0	0	0	0	0	0	0	0	0	0	0	0	0	0	0	0	0	0	0.000	0.000	0.000	0.000	0.000	0.000	0.000	0.000	0.000	0.000	0.000	0.000	0.000	0.000	283	1076	182	137	137	0.000	0.000	84	98	0	0	66	71	0	0	100	1	
3	14	3	02: F-19   LM00000975	lmo0515	14353	5819	100	309	258	131	46	47	5	86	84	0	302	239	141	18	18	4	83	80	0	0	0	0	0	0	0	0	0	0	0	0	0	0	0	0	0	0	0	0	0	0	0	0	0	0	0.000	0.000	0.000	0.000	0.000	0.000	0.000	0.000	0.000	0.000	0.000	0.000	0.000	0.000	283	1076	547	433	433	0.000	0.000	263	284	0	0	212	221	0	0	100	1	
3	15	3	02: F-22   LM00000181	lmo0518	14603	5819	100	141	118	50	47	47	5	78	73	0	105	80	45	18	19	3	76	71	0	0	0	0	0	0	0	0	0	0	0	0	0	0	0	0	0	0	0	0	0	0	0	0	0	0	0.000	0.000	0.000	0.000	0.000	0.000	0.000	0.000	0.000	0.000	0.000	0.000	0.000	0.000	283	1076	181	133	133	0.000	0.000	94	87	0	0	71	62	0	0	100	1	
3	16	3	02: J-01   LM00000198	lmo0593	14853	5819	100	90	86	29	47	48	11	73	65	0	95	76	40	17	20	29	67	62	0	0	0	0	0	0	0	0	0	0	0	0	0	0	0	0	0	0	0	0	0	0	0	0	0	0	0.000	0.000	0.000	0.000	0.000	0.000	0.000	0.000	0.000	0.000	0.000	0.000	0.000	0.000	283	1076	121	98	98	0.000	0.000	43	78	0	0	39	59	0	0	100	1	
3	17	3	02: J-04   LM00000199	lmo0596	15103	5819	100	1671	1206	783	46	47	5	89	84	0	294	222	141	18	18	5	82	77	0	0	0	0	0	0	0	0	0	0	0	0	0	0	0	0	0	0	0	0	0	0	0	0	0	0	0.000	0.000	0.000	0.000	0.000	0.000	0.000	0.000	0.000	0.000	0.000	0.000	0.000	0.000	283	1076	1901	1364	1364	0.000	0.000	1625	276	0	0	1160	204	0	0	100	1	
3	1	4	02: J-07   LM00001020	lmo0599	11103	6069	100	60	61	10	47	48	5	75	61	0	155	127	68	16	16	3	85	81	0	0	0	0	0	0	0	0	0	0	0	0	0	0	0	0	0	0	0	0	0	0	0	0	0	0	0.000	0.000	0.000	0.000	0.000	0.000	0.000	0.000	0.000	0.000	0.000	0.000	0.000	0.000	283	1076	152	125	125	0.000	0.000	13	139	0	0	14	111	0	0	100	1	
3	2	4	02: J-10   LM00001022	lmo0602	11353	6069	100	242	201	93	47	47	5	88	86	0	110	88	45	16	17	3	88	81	0	0	0	0	0	0	0	0	0	0	0	0	0	0	0	0	0	0	0	0	0	0	0	0	0	0	0.000	0.000	0.000	0.000	0.000	0.000	0.000	0.000	0.000	0.000	0.000	0.000	0.000	0.000	283	1076	289	226	226	0.000	0.000	195	94	0	0	154	72	0	0	100	1	
3	3	4	02: J-13   LM00000200	lmo0605	11603	6069	100	57	58	8	46	47	5	88	59	0	83	66	33	16	17	3	81	77	0	0	0	0	0	0	0	0	0	0	0	0	0	0	0	0	0	0	0	0	0	0	0	0	0	0	0.000	0.000	0.000	0.000	0.000	0.000	0.000	0.000	0.000	0.000	0.000	0.000	0.000	0.000	283	1076	78	62	62	0.000	0.000	11	67	0	0	12	50	0	0	100	1	
3	4	4	02: J-16   LM00001023	lmo0608	11853	6069	100	298	250	148	46	47	5	84	80	0	191	149	99	16	17	3	82	77	0	0	0	0	0	0	0	0	0	0	0	0	0	0	0	0	0	0	0	0	0	0	0	0	0	0	0.000	0.000	0.000	0.000	0.000	0.000	0.000	0.000	0.000	0.000	0.000	0.000	0.000	0.000	283	1076	427	337	337	0.000	0.000	252	175	0	0	204	133	0	0	100	1	
3	5	4	02: J-19   LM00001024	lmo0611	12103	6069	100	81	77	20	47	47	6	82	75	0	110	92	44	17	17	4	90	84	0	0	0	0	0	0	0	0	0	0	0	0	0	0	0	0	0	0	0	0	0	0	0	0	0	0	0.000	0.000	0.000	0.000	0.000	0.000	0.000	0.000	0.000	0.000	0.000	0.000	0.000	0.000	283	1076	127	105	105	0.000	0.000	34	93	0	0	30	75	0	0	100	1	
3	6	4	02: J-22   LM00002275	lmo0614	12353	6069	100	60	60	9	46	47	5	80	60	0	86	69	31	17	17	5	81	78	0	0	0	0	0	0	0	0	0	0	0	0	0	0	0	0	0	0	0	0	0	0	0	0	0	0	0.000	0.000	0.000	0.000	0.000	0.000	0.000	0.000	0.000	0.000	0.000	0.000	0.000	0.000	283	1076	83	66	66	0.000	0.000	14	69	0	0	14	52	0	0	100	1	
3	7	4	02: N-01   LM00001054	lmo0689	12603	6069	100	250	223	96	46	47	5	95	91	0	362	304	161	17	18	3	96	89	0	0	0	0	0	0	0	0	0	0	0	0	0	0	0	0	0	0	0	0	0	0	0	0	0	0	0.000	0.000	0.000	0.000	0.000	0.000	0.000	0.000	0.000	0.000	0.000	0.000	0.000	0.000	283	1076	549	464	464	0.000	0.000	204	345	0	0	177	287	0	0	100	1	
3	8	4	02: N-04   LM00000229	lmo0692	12853	6069	100	133	118	54	46	47	6	78	71	0	123	95	59	16	17	5	75	70	0	0	0	0	0	0	0	0	0	0	0	0	0	0	0	0	0	0	0	0	0	0	0	0	0	0	0.000	0.000	0.000	0.000	0.000	0.000	0.000	0.000	0.000	0.000	0.000	0.000	0.000	0.000	283	1076	194	151	151	0.000	0.000	87	107	0	0	72	79	0	0	100	1	
3	9	4	02: N-07   LM00001055	lmo0695	13103	6069	100	84	83	23	47	47	5	88	82	0	110	91	40	16	17	5	88	83	0	0	0	0	0	0	0	0	0	0	0	0	0	0	0	0	0	0	0	0	0	0	0	0	0	0	0.000	0.000	0.000	0.000	0.000	0.000	0.000	0.000	0.000	0.000	0.000	0.000	0.000	0.000	283	1076	131	111	111	0.000	0.000	37	94	0	0	36	75	0	0	100	1	
3	10	4	02: N-10   LM00001057	lmo0698	13353	6069	100	206	183	91	47	47	5	91	86	0	296	237	147	17	17	3	88	81	0	0	0	0	0	0	0	0	0	0	0	0	0	0	0	0	0	0	0	0	0	0	0	0	0	0	0.000	0.000	0.000	0.000	0.000	0.000	0.000	0.000	0.000	0.000	0.000	0.000	0.000	0.000	283	1076	438	356	356	0.000	0.000	159	279	0	0	136	220	0	0	100	1	
3	11	4	02: N-13   LM00002298	lmo0701	13603	6069	100	158	142	70	46	47	5	85	78	0	240	191	127	16	17	3	88	79	0	0	0	0	0	0	0	0	0	0	0	0	0	0	0	0	0	0	0	0	0	0	0	0	0	0	0.000	0.000	0.000	0.000	0.000	0.000	0.000	0.000	0.000	0.000	0.000	0.000	0.000	0.000	283	1076	336	271	271	0.000	0.000	112	224	0	0	96	175	0	0	100	1	
3	12	4	02: N-16   LM00001060	lmo0704	13853	6069	100	206	172	100	46	46	5	78	73	0	163	125	86	17	17	3	71	68	0	0	0	0	0	0	0	0	0	0	0	0	0	0	0	0	0	0	0	0	0	0	0	0	0	0	0.000	0.000	0.000	0.000	0.000	0.000	0.000	0.000	0.000	0.000	0.000	0.000	0.000	0.000	283	1076	306	234	234	0.000	0.000	160	146	0	0	126	108	0	0	100	1	
3	13	4	02: N-19   LM00001062	lmo0707	14103	6069	100	46	47	5	46	46	4	22	9	0	19	20	5	17	17	3	42	29	0	0	0	0	0	0	0	0	0	0	0	0	0	0	0	0	0	0	0	0	0	0	0	0	0	0	0.000	0.000	0.000	0.000	0.000	0.000	0.000	0.000	0.000	0.000	0.000	0.000	0.000	0.000	283	1076	2	4	4	0.000	0.000	0	2	0	0	1	3	0	0	100	1	
3	14	4	02: N-22   LM00001065	lmo0710	14353	6069	100	348	291	171	47	47	5	83	78	0	399	302	205	17	18	3	81	77	0	0	0	0	0	0	0	0	0	0	0	0	0	0	0	0	0	0	0	0	0	0	0	0	0	0	0.000	0.000	0.000	0.000	0.000	0.000	0.000	0.000	0.000	0.000	0.000	0.000	0.000	0.000	283	1076	683	529	529	0.000	0.000	301	382	0	0	244	285	0	0	100	1	
3	15	4	03: B-01   EMPTY	EMPTY	14603	6069	100	47	47	5	46	46	5	16	4	0	19	20	4	18	18	4	23	6	0	0	0	0	0	0	0	0	0	0	0	0	0	0	0	0	0	0	0	0	0	0	0	0	0	0	0.000	0.000	0.000	0.000	0.000	0.000	0.000	0.000	0.000	0.000	0.000	0.000	0.000	0.000	283	1076	2	3	3	0.000	0.000	1	1	0	0	1	2	0	0	-75	1	
3	16	4	03: B-04   LM00001095	lmo0784	14853	6069	100	1679	1358	831	47	47	5	94	91	0	336	279	167	16	17	4	86	82	0	0	0	0	0	0	0	0	0	0	0	0	0	0	0	0	0	0	0	0	0	0	0	0	0	0	0.000	0.000	0.000	0.000	0.000	0.000	0.000	0.000	0.000	0.000	0.000	0.000	0.000	0.000	283	1076	1952	1574	1574	0.000	0.000	1632	320	0	0	1311	263	0	0	100	1	
3	17	4	03: B-07   LM00001098	lmo0787	15103	6069	100	89	84	21	47	47	5	88	82	0	85	73	29	17	17	3	94	87	0	0	0	0	0	0	0	0	0	0	0	0	0	0	0	0	0	0	0	0	0	0	0	0	0	0	0.000	0.000	0.000	0.000	0.000	0.000	0.000	0.000	0.000	0.000	0.000	0.000	0.000	0.000	283	1076	110	93	93	0.000	0.000	42	68	0	0	37	56	0	0	100	1	
3	1	5	03: B-10   LM00002324	lmo0790	11103	6319	100	76	72	17	47	48	5	80	75	0	89	73	32	17	17	4	87	82	0	0	0	0	0	0	0	0	0	0	0	0	0	0	0	0	0	0	0	0	0	0	0	0	0	0	0.000	0.000	0.000	0.000	0.000	0.000	0.000	0.000	0.000	0.000	0.000	0.000	0.000	0.000	283	1076	101	81	81	0.000	0.000	29	72	0	0	25	56	0	0	100	1	
3	2	5	03: B-13   LM00000256	lmo0793	11353	6319	100	56	57	7	47	47	5	77	48	0	80	67	26	16	17	2	92	88	0	0	0	0	0	0	0	0	0	0	0	0	0	0	0	0	0	0	0	0	0	0	0	0	0	0	0.000	0.000	0.000	0.000	0.000	0.000	0.000	0.000	0.000	0.000	0.000	0.000	0.000	0.000	283	1076	73	61	61	0.000	0.000	9	64	0	0	10	51	0	0	100	1	
3	3	5	03: B-16   LM00001103	lmo0796	11603	6319	100	517	416	215	47	47	5	90	87	0	147	118	58	16	16	2	89	86	0	0	0	0	0	0	0	0	0	0	0	0	0	0	0	0	0	0	0	0	0	0	0	0	0	0	0.000	0.000	0.000	0.000	0.000	0.000	0.000	0.000	0.000	0.000	0.000	0.000	0.000	0.000	283	1076	601	471	471	0.000	0.000	470	131	0	0	369	102	0	0	100	1	
3	4	5	03: B-19   LM00001106	lmo0799	11853	6319	100	104	98	31	47	47	4	89	85	0	105	87	41	16	17	3	87	82	0	0	0	0	0	0	0	0	0	0	0	0	0	0	0	0	0	0	0	0	0	0	0	0	0	0	0.000	0.000	0.000	0.000	0.000	0.000	0.000	0.000	0.000	0.000	0.000	0.000	0.000	0.000	283	1076	146	122	122	0.000	0.000	57	89	0	0	51	71	0	0	100	1	
3	5	5	03: B-22   LM00001107	lmo0802	12103	6319	100	55	57	7	47	47	5	76	46	0	87	69	33	16	17	3	86	77	0	0	0	0	0	0	0	0	0	0	0	0	0	0	0	0	0	0	0	0	0	0	0	0	0	0	0.000	0.000	0.000	0.000	0.000	0.000	0.000	0.000	0.000	0.000	0.000	0.000	0.000	0.000	283	1076	79	63	63	0.000	0.000	8	71	0	0	10	53	0	0	100	1	
3	6	5	03: F-01   LM00002345	lmo0877	12353	6319	100	52	52	6	46	47	4	57	38	0	77	58	33	16	17	2	76	72	0	0	0	0	0	0	0	0	0	0	0	0	0	0	0	0	0	0	0	0	0	0	0	0	0	0	0.000	0.000	0.000	0.000	0.000	0.000	0.000	0.000	0.000	0.000	0.000	0.000	0.000	0.000	283	1076	67	48	48	0.000	0.000	6	61	0	0	6	42	0	0	100	1	
3	7	5	03: F-04   LM00002347	lmo0880	12603	6319	100	339	276	146	46	47	5	87	86	0	100	84	40	16	17	3	89	83	0	0	0	0	0	0	0	0	0	0	0	0	0	0	0	0	0	0	0	0	0	0	0	0	0	0	0.000	0.000	0.000	0.000	0.000	0.000	0.000	0.000	0.000	0.000	0.000	0.000	0.000	0.000	283	1076	377	298	298	0.000	0.000	293	84	0	0	230	68	0	0	100	1	
3	8	5	03: F-07   LM00001140	lmo0883	12853	6319	100	86	83	24	45	45	5	87	81	0	101	80	40	16	17	3	91	82	0	0	0	0	0	0	0	0	0	0	0	0	0	0	0	0	0	0	0	0	0	0	0	0	0	0	0.000	0.000	0.000	0.000	0.000	0.000	0.000	0.000	0.000	0.000	0.000	0.000	0.000	0.000	283	1076	126	102	102	0.000	0.000	41	85	0	0	38	64	0	0	100	1	
3	9	5	03: F-10   LM00002350	lmo0886	13103	6319	100	148	132	58	47	47	5	88	78	0	122	100	54	17	17	3	84	79	0	0	0	0	0	0	0	0	0	0	0	0	0	0	0	0	0	0	0	0	0	0	0	0	0	0	0.000	0.000	0.000	0.000	0.000	0.000	0.000	0.000	0.000	0.000	0.000	0.000	0.000	0.000	283	1076	206	168	168	0.000	0.000	101	105	0	0	85	83	0	0	100	1	
3	10	5	03: F-13   LM00000281	lmo0889	13353	6319	100	326	271	142	47	47	5	92	86	0	190	153	87	17	17	3	90	83	0	0	0	0	0	0	0	0	0	0	0	0	0	0	0	0	0	0	0	0	0	0	0	0	0	0	0.000	0.000	0.000	0.000	0.000	0.000	0.000	0.000	0.000	0.000	0.000	0.000	0.000	0.000	283	1076	452	360	360	0.000	0.000	279	173	0	0	224	136	0	0	100	1	
3	11	5	03: F-16   LM00001143	lmo0892	13603	6319	100	212	182	117	47	47	4	81	70	0	165	122	90	17	17	3	75	72	0	0	0	0	0	0	0	0	0	0	0	0	0	0	0	0	0	0	0	0	0	0	0	0	0	0	0.000	0.000	0.000	0.000	0.000	0.000	0.000	0.000	0.000	0.000	0.000	0.000	0.000	0.000	283	1076	313	240	240	0.000	0.000	165	148	0	0	135	105	0	0	100	1	
3	12	5	03: F-19   LM00000285	lmo0895	13853	6319	100	1979	1516	1066	46	46	5	89	86	0	505	377	264	17	17	3	86	81	0	0	0	0	0	0	0	0	0	0	0	0	0	0	0	0	0	0	0	0	0	0	0	0	0	0	0.000	0.000	0.000	0.000	0.000	0.000	0.000	0.000	0.000	0.000	0.000	0.000	0.000	0.000	283	1076	2421	1830	1830	0.000	0.000	1933	488	0	0	1470	360	0	0	100	1	
3	13	5	03: F-22   LM00001146	lmo0898	14103	6319	100	216	191	85	46	47	5	90	84	0	299	254	140	16	17	3	91	86	0	0	0	0	0	0	0	0	0	0	0	0	0	0	0	0	0	0	0	0	0	0	0	0	0	0	0.000	0.000	0.000	0.000	0.000	0.000	0.000	0.000	0.000	0.000	0.000	0.000	0.000	0.000	283	1076	453	383	383	0.000	0.000	170	283	0	0	145	238	0	0	100	1	
3	14	5	03: J-01   LM00001184	lmo0973	14353	6319	100	534	428	247	47	47	5	92	87	0	666	527	348	17	17	3	89	82	0	0	0	0	0	0	0	0	0	0	0	0	0	0	0	0	0	0	0	0	0	0	0	0	0	0	0.000	0.000	0.000	0.000	0.000	0.000	0.000	0.000	0.000	0.000	0.000	0.000	0.000	0.000	283	1076	1136	891	891	0.000	0.000	487	649	0	0	381	510	0	0	100	1	
3	15	5	03: J-04   LM00002374	lmo0976	14603	6319	100	130	120	43	46	46	5	88	85	0	171	144	77	17	18	3	88	84	0	0	0	0	0	0	0	0	0	0	0	0	0	0	0	0	0	0	0	0	0	0	0	0	0	0	0.000	0.000	0.000	0.000	0.000	0.000	0.000	0.000	0.000	0.000	0.000	0.000	0.000	0.000	283	1076	238	201	201	0.000	0.000	84	154	0	0	74	127	0	0	100	1	
3	16	5	03: J-07   LM00002375	lmo0979	14853	6319	100	61	60	11	47	47	4	77	63	0	87	69	34	17	18	3	86	78	0	0	0	0	0	0	0	0	0	0	0	0	0	0	0	0	0	0	0	0	0	0	0	0	0	0	0.000	0.000	0.000	0.000	0.000	0.000	0.000	0.000	0.000	0.000	0.000	0.000	0.000	0.000	283	1076	84	65	65	0.000	0.000	14	70	0	0	13	52	0	0	100	1	
3	17	5	03: J-10   LM00001189	lmo0982	15103	6319	100	185	170	68	46	47	5	93	86	0	102	88	37	17	17	3	92	88	0	0	0	0	0	0	0	0	0	0	0	0	0	0	0	0	0	0	0	0	0	0	0	0	0	0	0.000	0.000	0.000	0.000	0.000	0.000	0.000	0.000	0.000	0.000	0.000	0.000	0.000	0.000	283	1076	224	195	195	0.000	0.000	139	85	0	0	124	71	0	0	100	1	
3	1	6	03: J-13   LM00002376	lmo0985	11103	6569	100	52	52	6	47	47	4	55	27	0	86	73	35	17	17	3	88	82	0	0	0	0	0	0	0	0	0	0	0	0	0	0	0	0	0	0	0	0	0	0	0	0	0	0	0.000	0.000	0.000	0.000	0.000	0.000	0.000	0.000	0.000	0.000	0.000	0.000	0.000	0.000	283	1076	74	61	61	0.000	0.000	5	69	0	0	5	56	0	0	100	1	
3	2	6	03: J-16   LM00000300	lmo0988	11353	6569	100	72	68	15	47	47	4	81	76	0	112	89	44	16	16	2	81	80	0	0	0	0	0	0	0	0	0	0	0	0	0	0	0	0	0	0	0	0	0	0	0	0	0	0	0.000	0.000	0.000	0.000	0.000	0.000	0.000	0.000	0.000	0.000	0.000	0.000	0.000	0.000	283	1076	121	94	94	0.000	0.000	25	96	0	0	21	73	0	0	100	1	
3	3	6	03: J-19   LM00000301	lmo0991	11603	6569	100	78	74	18	48	48	5	84	77	0	109	88	43	16	17	3	86	82	0	0	0	0	0	0	0	0	0	0	0	0	0	0	0	0	0	0	0	0	0	0	0	0	0	0	0.000	0.000	0.000	0.000	0.000	0.000	0.000	0.000	0.000	0.000	0.000	0.000	0.000	0.000	283	1076	123	98	98	0.000	0.000	30	93	0	0	26	72	0	0	100	1	
3	4	6	03: J-22   LM00001197	lmo0994	11853	6569	100	676	499	314	47	47	5	90	81	0	333	249	162	16	16	4	81	77	0	0	0	0	0	0	0	0	0	0	0	0	0	0	0	0	0	0	0	0	0	0	0	0	0	0	0.000	0.000	0.000	0.000	0.000	0.000	0.000	0.000	0.000	0.000	0.000	0.000	0.000	0.000	283	1076	946	685	685	0.000	0.000	629	317	0	0	452	233	0	0	100	1	
3	5	6	03: N-01   LM00001229	lmo1069	12103	6569	100	64	64	10	46	47	4	88	83	0	96	81	34	16	17	3	90	87	0	0	0	0	0	0	0	0	0	0	0	0	0	0	0	0	0	0	0	0	0	0	0	0	0	0	0.000	0.000	0.000	0.000	0.000	0.000	0.000	0.000	0.000	0.000	0.000	0.000	0.000	0.000	283	1076	98	83	83	0.000	0.000	18	80	0	0	18	65	0	0	100	1	
3	6	6	03: N-04   LM00000319	lmo1072	12353	6569	100	371	302	172	46	46	4	85	82	0	170	137	81	16	16	2	83	80	0	0	0	0	0	0	0	0	0	0	0	0	0	0	0	0	0	0	0	0	0	0	0	0	0	0	0.000	0.000	0.000	0.000	0.000	0.000	0.000	0.000	0.000	0.000	0.000	0.000	0.000	0.000	283	1076	479	377	377	0.000	0.000	325	154	0	0	256	121	0	0	100	1	
3	7	6	03: N-07   LM00002405	lmo1075	12603	6569	100	144	133	77	47	47	4	72	66	0	202	155	123	16	17	2	71	67	0	0	0	0	0	0	0	0	0	0	0	0	0	0	0	0	0	0	0	0	0	0	0	0	0	0	0.000	0.000	0.000	0.000	0.000	0.000	0.000	0.000	0.000	0.000	0.000	0.000	0.000	0.000	283	1076	283	225	225	0.000	0.000	97	186	0	0	86	139	0	0	100	1	
3	8	6	03: N-10   LM00002408	lmo1078	12853	6569	100	73	71	17	45	46	4	84	76	0	97	76	39	16	17	2	85	81	0	0	0	0	0	0	0	0	0	0	0	0	0	0	0	0	0	0	0	0	0	0	0	0	0	0	0.000	0.000	0.000	0.000	0.000	0.000	0.000	0.000	0.000	0.000	0.000	0.000	0.000	0.000	283	1076	109	86	86	0.000	0.000	28	81	0	0	26	60	0	0	100	1	
3	9	6	03: N-13   LM00002411	lmo1081	13103	6569	100	308	258	139	45	45	4	90	82	0	343	276	166	16	17	2	93	90	0	0	0	0	0	0	0	0	0	0	0	0	0	0	0	0	0	0	0	0	0	0	0	0	0	0	0.000	0.000	0.000	0.000	0.000	0.000	0.000	0.000	0.000	0.000	0.000	0.000	0.000	0.000	283	1076	590	473	473	0.000	0.000	263	327	0	0	213	260	0	0	100	1	
3	10	6	03: N-16   LM00002414	lmo1084	13353	6569	100	319	252	142	47	47	5	89	79	0	435	329	225	16	17	5	75	74	0	0	0	0	0	0	0	0	0	0	0	0	0	0	0	0	0	0	0	0	0	0	0	0	0	0	0.000	0.000	0.000	0.000	0.000	0.000	0.000	0.000	0.000	0.000	0.000	0.000	0.000	0.000	283	1076	691	518	518	0.000	0.000	272	419	0	0	205	313	0	0	100	1	
3	11	6	03: N-19   LM00002417	lmo1087	13603	6569	100	298	271	134	47	47	4	90	86	0	208	177	95	17	17	2	90	87	0	0	0	0	0	0	0	0	0	0	0	0	0	0	0	0	0	0	0	0	0	0	0	0	0	0	0.000	0.000	0.000	0.000	0.000	0.000	0.000	0.000	0.000	0.000	0.000	0.000	0.000	0.000	283	1076	442	384	384	0.000	0.000	251	191	0	0	224	160	0	0	100	1	
3	12	6	03: N-22   LM00002420	lmo1090	13853	6569	100	103	93	29	46	46	5	89	81	0	89	77	37	16	17	2	93	86	0	0	0	0	0	0	0	0	0	0	0	0	0	0	0	0	0	0	0	0	0	0	0	0	0	0	0.000	0.000	0.000	0.000	0.000	0.000	0.000	0.000	0.000	0.000	0.000	0.000	0.000	0.000	283	1076	130	108	108	0.000	0.000	57	73	0	0	47	61	0	0	100	1	
3	13	6	04: B-01   EMPTY	EMPTY	14103	6569	100	47	48	5	47	47	5	24	5	0	18	19	4	17	17	4	28	11	0	0	0	0	0	0	0	0	0	0	0	0	0	0	0	0	0	0	0	0	0	0	0	0	0	0	0.000	0.000	0.000	0.000	0.000	0.000	0.000	0.000	0.000	0.000	0.000	0.000	0.000	0.000	283	1076	1	3	3	0.000	0.000	0	1	0	0	1	2	0	0	-75	1	
3	14	6	04: B-04   LM00000338	lmo1164	14353	6569	100	55	54	5	46	46	4	76	54	0	89	75	29	17	17	2	93	88	0	0	0	0	0	0	0	0	0	0	0	0	0	0	0	0	0	0	0	0	0	0	0	0	0	0	0.000	0.000	0.000	0.000	0.000	0.000	0.000	0.000	0.000	0.000	0.000	0.000	0.000	0.000	283	1076	81	66	66	0.000	0.000	9	72	0	0	8	58	0	0	100	1	
3	15	6	04: B-07   LM00001250	lmo1167	14603	6569	100	52	52	5	46	46	4	59	25	0	75	61	26	17	17	2	86	81	0	0	0	0	0	0	0	0	0	0	0	0	0	0	0	0	0	0	0	0	0	0	0	0	0	0	0.000	0.000	0.000	0.000	0.000	0.000	0.000	0.000	0.000	0.000	0.000	0.000	0.000	0.000	283	1076	64	50	50	0.000	0.000	6	58	0	0	6	44	0	0	100	1	
3	16	6	04: B-10   LM00001253	lmo1170	14853	6569	100	62	63	9	46	47	4	94	84	0	89	81	25	17	17	4	97	92	0	0	0	0	0	0	0	0	0	0	0	0	0	0	0	0	0	0	0	0	0	0	0	0	0	0	0.000	0.000	0.000	0.000	0.000	0.000	0.000	0.000	0.000	0.000	0.000	0.000	0.000	0.000	283	1076	88	81	81	0.000	0.000	16	72	0	0	17	64	0	0	100	1	
3	17	6	04: B-13   LM00001256	lmo1173	15103	6569	100	54	54	8	46	47	5	61	37	0	79	64	28	17	18	3	85	81	0	0	0	0	0	0	0	0	0	0	0	0	0	0	0	0	0	0	0	0	0	0	0	0	0	0	0.000	0.000	0.000	0.000	0.000	0.000	0.000	0.000	0.000	0.000	0.000	0.000	0.000	0.000	283	1076	70	55	55	0.000	0.000	8	62	0	0	8	47	0	0	100	1	
3	1	7	04: B-16   LM00000340	lmo1176	11103	6819	100	54	54	5	48	49	6	55	10	0	84	74	25	17	18	4	91	89	0	0	0	0	0	0	0	0	0	0	0	0	0	0	0	0	0	0	0	0	0	0	0	0	0	0	0.000	0.000	0.000	0.000	0.000	0.000	0.000	0.000	0.000	0.000	0.000	0.000	0.000	0.000	283	1076	73	63	63	0.000	0.000	6	67	0	0	6	57	0	0	100	1	
3	2	7	04: B-19   LM00000342	lmo1179	11353	6819	100	56	55	7	46	46	4	76	54	0	94	73	35	16	16	3	84	80	0	0	0	0	0	0	0	0	0	0	0	0	0	0	0	0	0	0	0	0	0	0	0	0	0	0	0.000	0.000	0.000	0.000	0.000	0.000	0.000	0.000	0.000	0.000	0.000	0.000	0.000	0.000	283	1076	88	66	66	0.000	0.000	10	78	0	0	9	57	0	0	100	1	
3	3	7	04: B-22   LM00000345	lmo1182	11603	6819	100	56	55	7	47	48	5	74	49	0	82	68	28	16	17	2	87	84	0	0	0	0	0	0	0	0	0	0	0	0	0	0	0	0	0	0	0	0	0	0	0	0	0	0	0.000	0.000	0.000	0.000	0.000	0.000	0.000	0.000	0.000	0.000	0.000	0.000	0.000	0.000	283	1076	75	60	60	0.000	0.000	9	66	0	0	8	52	0	0	100	1	
3	4	7	04: F-01   LM00000359	lmo1257	11853	6819	100	149	135	55	46	47	5	86	83	0	169	136	68	16	16	3	91	87	0	0	0	0	0	0	0	0	0	0	0	0	0	0	0	0	0	0	0	0	0	0	0	0	0	0	0.000	0.000	0.000	0.000	0.000	0.000	0.000	0.000	0.000	0.000	0.000	0.000	0.000	0.000	283	1076	256	209	209	0.000	0.000	103	153	0	0	89	120	0	0	100	1	
3	5	7	04: F-04   LM00000362	lmo1260	12103	6819	100	59	59	10	47	48	5	72	58	0	90	70	36	16	17	3	79	76	0	0	0	0	0	0	0	0	0	0	0	0	0	0	0	0	0	0	0	0	0	0	0	0	0	0	0.000	0.000	0.000	0.000	0.000	0.000	0.000	0.000	0.000	0.000	0.000	0.000	0.000	0.000	283	1076	86	66	66	0.000	0.000	12	74	0	0	12	54	0	0	100	1	
3	6	7	04: F-07   LM00002478	lmo1263	12353	6819	100	58	58	10	47	47	4	69	59	0	82	65	32	16	16	2	83	80	0	0	0	0	0	0	0	0	0	0	0	0	0	0	0	0	0	0	0	0	0	0	0	0	0	0	0.000	0.000	0.000	0.000	0.000	0.000	0.000	0.000	0.000	0.000	0.000	0.000	0.000	0.000	283	1076	77	60	60	0.000	0.000	11	66	0	0	11	49	0	0	100	1	
3	7	7	04: F-10   LM00001303	lmo1266	12603	6819	100	63	64	12	47	47	4	84	72	0	79	65	26	16	17	3	88	85	0	0	0	0	0	0	0	0	0	0	0	0	0	0	0	0	0	0	0	0	0	0	0	0	0	0	0.000	0.000	0.000	0.000	0.000	0.000	0.000	0.000	0.000	0.000	0.000	0.000	0.000	0.000	283	1076	79	66	66	0.000	0.000	16	63	0	0	17	49	0	0	100	1	
3	8	7	04: F-13   LM00001304	lmo1269	12853	6819	100	127	122	50	45	46	5	90	82	0	117	101	54	16	16	2	92	86	0	0	0	0	0	0	0	0	0	0	0	0	0	0	0	0	0	0	0	0	0	0	0	0	0	0	0.000	0.000	0.000	0.000	0.000	0.000	0.000	0.000	0.000	0.000	0.000	0.000	0.000	0.000	283	1076	183	162	162	0.000	0.000	82	101	0	0	77	85	0	0	100	1	
3	9	7	04: F-16   LM00001307	lmo1272	13103	6819	100	123	119	47	47	47	4	88	83	0	136	115	58	16	17	3	89	85	0	0	0	0	0	0	0	0	0	0	0	0	0	0	0	0	0	0	0	0	0	0	0	0	0	0	0.000	0.000	0.000	0.000	0.000	0.000	0.000	0.000	0.000	0.000	0.000	0.000	0.000	0.000	283	1076	196	171	171	0.000	0.000	76	120	0	0	72	99	0	0	100	1	
3	10	7	04: F-19   LM00001308	lmo1275	13353	6819	100	233	195	110	47	47	5	83	78	0	110	90	52	17	17	3	80	76	0	0	0	0	0	0	0	0	0	0	0	0	0	0	0	0	0	0	0	0	0	0	0	0	0	0	0.000	0.000	0.000	0.000	0.000	0.000	0.000	0.000	0.000	0.000	0.000	0.000	0.000	0.000	283	1076	279	221	221	0.000	0.000	186	93	0	0	148	73	0	0	100	1	
3	11	7	04: F-22   LM00001310	lmo1278	13603	6819	100	405	342	187	46	46	4	91	85	0	369	305	185	16	17	2	90	88	0	0	0	0	0	0	0	0	0	0	0	0	0	0	0	0	0	0	0	0	0	0	0	0	0	0	0.000	0.000	0.000	0.000	0.000	0.000	0.000	0.000	0.000	0.000	0.000	0.000	0.000	0.000	283	1076	712	585	585	0.000	0.000	359	353	0	0	296	289	0	0	100	1	
3	12	7	04: J-01   LM00001343	lmo1353	13853	6819	100	56	57	9	46	46	5	73	50	0	78	62	30	16	17	3	82	77	0	0	0	0	0	0	0	0	0	0	0	0	0	0	0	0	0	0	0	0	0	0	0	0	0	0	0.000	0.000	0.000	0.000	0.000	0.000	0.000	0.000	0.000	0.000	0.000	0.000	0.000	0.000	283	1076	72	57	57	0.000	0.000	10	62	0	0	11	46	0	0	100	1	
3	13	7	04: J-04   LM00001345	lmo1356	14103	6819	100	326	274	128	47	47	5	94	92	0	181	150	76	17	17	2	90	86	0	0	0	0	0	0	0	0	0	0	0	0	0	0	0	0	0	0	0	0	0	0	0	0	0	0	0.000	0.000	0.000	0.000	0.000	0.000	0.000	0.000	0.000	0.000	0.000	0.000	0.000	0.000	283	1076	443	360	360	0.000	0.000	279	164	0	0	227	133	0	0	100	1	
3	14	7	04: J-07   LM00001347	lmo1359	14353	6819	100	364	303	174	46	47	5	86	81	0	326	260	165	17	17	2	82	80	0	0	0	0	0	0	0	0	0	0	0	0	0	0	0	0	0	0	0	0	0	0	0	0	0	0	0.000	0.000	0.000	0.000	0.000	0.000	0.000	0.000	0.000	0.000	0.000	0.000	0.000	0.000	283	1076	627	500	500	0.000	0.000	318	309	0	0	257	243	0	0	100	1	
3	15	7	04: J-10   LM00001350	lmo1362	14603	6819	100	219	189	84	46	46	4	92	87	0	205	173	92	17	17	2	89	85	0	0	0	0	0	0	0	0	0	0	0	0	0	0	0	0	0	0	0	0	0	0	0	0	0	0	0.000	0.000	0.000	0.000	0.000	0.000	0.000	0.000	0.000	0.000	0.000	0.000	0.000	0.000	283	1076	361	299	299	0.000	0.000	173	188	0	0	143	156	0	0	100	1	
3	16	7	04: J-13   LM00001352	lmo1365	14853	6819	100	67	67	12	46	47	5	87	84	0	89	78	31	16	17	2	93	90	0	0	0	0	0	0	0	0	0	0	0	0	0	0	0	0	0	0	0	0	0	0	0	0	0	0	0.000	0.000	0.000	0.000	0.000	0.000	0.000	0.000	0.000	0.000	0.000	0.000	0.000	0.000	283	1076	94	83	83	0.000	0.000	21	73	0	0	21	62	0	0	100	1	
3	17	7	04: J-16   LM00001355	lmo1368	15103	6819	100	243	227	103	46	47	4	92	88	0	128	109	51	17	17	3	93	86	0	0	0	0	0	0	0	0	0	0	0	0	0	0	0	0	0	0	0	0	0	0	0	0	0	0	0.000	0.000	0.000	0.000	0.000	0.000	0.000	0.000	0.000	0.000	0.000	0.000	0.000	0.000	283	1076	308	273	273	0.000	0.000	197	111	0	0	181	92	0	0	100	1	
3	1	8	04: J-19   LM00001357	lmo1371	11103	7069	100	493	409	219	47	47	6	88	84	0	341	274	151	16	17	4	88	86	0	0	0	0	0	0	0	0	0	0	0	0	0	0	0	0	0	0	0	0	0	0	0	0	0	0	0.000	0.000	0.000	0.000	0.000	0.000	0.000	0.000	0.000	0.000	0.000	0.000	0.000	0.000	283	1076	771	620	620	0.000	0.000	446	325	0	0	362	258	0	0	100	1	
3	2	8	04: J-22   LM00000386	lmo1374	11353	7069	100	526	412	260	47	47	4	86	82	0	704	524	371	16	17	3	86	77	0	0	0	0	0	0	0	0	0	0	0	0	0	0	0	0	0	0	0	0	0	0	0	0	0	0	0.000	0.000	0.000	0.000	0.000	0.000	0.000	0.000	0.000	0.000	0.000	0.000	0.000	0.000	283	1076	1167	873	873	0.000	0.000	479	688	0	0	365	508	0	0	100	1	
3	3	8	04: N-01   LM00001408	lmo1449	11603	7069	100	143	136	50	47	47	4	94	90	0	263	227	118	15	16	3	94	91	0	0	0	0	0	0	0	0	0	0	0	0	0	0	0	0	0	0	0	0	0	0	0	0	0	0	0.000	0.000	0.000	0.000	0.000	0.000	0.000	0.000	0.000	0.000	0.000	0.000	0.000	0.000	283	1076	344	301	301	0.000	0.000	96	248	0	0	89	212	0	0	100	1	
3	4	8	04: N-04   LM00001409	lmo1452	11853	7069	100	91	87	25	46	46	5	89	83	0	104	86	40	16	16	3	86	82	0	0	0	0	0	0	0	0	0	0	0	0	0	0	0	0	0	0	0	0	0	0	0	0	0	0	0.000	0.000	0.000	0.000	0.000	0.000	0.000	0.000	0.000	0.000	0.000	0.000	0.000	0.000	283	1076	133	111	111	0.000	0.000	45	88	0	0	41	70	0	0	100	1	
3	5	8	04: N-07   LM00001410	lmo1455	12103	7069	100	52	53	6	46	46	4	68	36	0	84	67	30	16	16	2	89	83	0	0	0	0	0	0	0	0	0	0	0	0	0	0	0	0	0	0	0	0	0	0	0	0	0	0	0.000	0.000	0.000	0.000	0.000	0.000	0.000	0.000	0.000	0.000	0.000	0.000	0.000	0.000	283	1076	74	58	58	0.000	0.000	6	68	0	0	7	51	0	0	100	1	
3	6	8	04: N-10   LM00001412	lmo1458	12353	7069	100	209	194	73	45	46	5	94	92	0	208	190	82	16	17	2	94	94	0	0	0	0	0	0	0	0	0	0	0	0	0	0	0	0	0	0	0	0	0	0	0	0	0	0	0.000	0.000	0.000	0.000	0.000	0.000	0.000	0.000	0.000	0.000	0.000	0.000	0.000	0.000	283	1076	356	323	323	0.000	0.000	164	192	0	0	149	174	0	0	100	1	
3	7	8	04: N-13   LM00002520	lmo1461	12603	7069	100	51	51	5	46	47	5	60	24	0	74	62	23	16	17	3	91	88	0	0	0	0	0	0	0	0	0	0	0	0	0	0	0	0	0	0	0	0	0	0	0	0	0	0	0.000	0.000	0.000	0.000	0.000	0.000	0.000	0.000	0.000	0.000	0.000	0.000	0.000	0.000	283	1076	63	51	51	0.000	0.000	5	58	0	0	5	46	0	0	100	1	
3	8	8	04: N-16   LM00001416	lmo1464	12853	7069	100	88	85	28	45	45	4	85	78	0	92	76	38	16	16	2	87	82	0	0	0	0	0	0	0	0	0	0	0	0	0	0	0	0	0	0	0	0	0	0	0	0	0	0	0.000	0.000	0.000	0.000	0.000	0.000	0.000	0.000	0.000	0.000	0.000	0.000	0.000	0.000	283	1076	119	100	100	0.000	0.000	43	76	0	0	40	60	0	0	100	1	
3	9	8	04: N-19   LM00001419	lmo1467	13103	7069	100	130	123	50	46	46	4	92	86	0	119	109	55	16	16	2	91	90	0	0	0	0	0	0	0	0	0	0	0	0	0	0	0	0	0	0	0	0	0	0	0	0	0	0	0.000	0.000	0.000	0.000	0.000	0.000	0.000	0.000	0.000	0.000	0.000	0.000	0.000	0.000	283	1076	187	170	170	0.000	0.000	84	103	0	0	77	93	0	0	100	1	
3	10	8	04: N-22   LM00000406	lmo1470	13353	7069	100	141	135	59	46	46	4	87	83	0	164	131	72	16	17	2	90	88	0	0	0	0	0	0	0	0	0	0	0	0	0	0	0	0	0	0	0	0	0	0	0	0	0	0	0.000	0.000	0.000	0.000	0.000	0.000	0.000	0.000	0.000	0.000	0.000	0.000	0.000	0.000	283	1076	243	204	204	0.000	0.000	95	148	0	0	89	115	0	0	100	1	
3	11	8	05: B-01   EMPTY	EMPTY	13603	7069	100	47	47	5	46	46	4	33	6	0	17	18	3	16	16	2	29	19	0	0	0	0	0	0	0	0	0	0	0	0	0	0	0	0	0	0	0	0	0	0	0	0	0	0	0.000	0.000	0.000	0.000	0.000	0.000	0.000	0.000	0.000	0.000	0.000	0.000	0.000	0.000	283	1076	2	3	3	0.000	0.000	1	1	0	0	1	2	0	0	-75	1	
3	12	8	05: B-04   LM00001459	lmo1544	13853	7069	100	138	124	52	46	46	4	84	78	0	87	74	36	16	16	2	87	82	0	0	0	0	0	0	0	0	0	0	0	0	0	0	0	0	0	0	0	0	0	0	0	0	0	0	0.000	0.000	0.000	0.000	0.000	0.000	0.000	0.000	0.000	0.000	0.000	0.000	0.000	0.000	283	1076	163	136	136	0.000	0.000	92	71	0	0	78	58	0	0	100	1	
3	13	8	05: B-07   LM00000428	lmo1547	14103	7069	100	199	181	76	46	47	5	91	86	0	148	125	57	16	16	2	94	89	0	0	0	0	0	0	0	0	0	0	0	0	0	0	0	0	0	0	0	0	0	0	0	0	0	0	0.000	0.000	0.000	0.000	0.000	0.000	0.000	0.000	0.000	0.000	0.000	0.000	0.000	0.000	283	1076	285	244	244	0.000	0.000	153	132	0	0	135	109	0	0	100	1	
3	14	8	05: B-10   LM00002537	lmo1550	14353	7069	100	52	52	5	45	46	4	66	46	0	78	64	27	17	17	2	86	79	0	0	0	0	0	0	0	0	0	0	0	0	0	0	0	0	0	0	0	0	0	0	0	0	0	0	0.000	0.000	0.000	0.000	0.000	0.000	0.000	0.000	0.000	0.000	0.000	0.000	0.000	0.000	283	1076	68	54	54	0.000	0.000	7	61	0	0	7	47	0	0	100	1	
3	15	8	05: B-13   LM00001462	lmo1553	14603	7069	100	168	147	65	46	46	4	86	82	0	149	121	69	16	17	2	89	82	0	0	0	0	0	0	0	0	0	0	0	0	0	0	0	0	0	0	0	0	0	0	0	0	0	0	0.000	0.000	0.000	0.000	0.000	0.000	0.000	0.000	0.000	0.000	0.000	0.000	0.000	0.000	283	1076	255	206	206	0.000	0.000	122	133	0	0	101	105	0	0	100	1	
3	16	8	05: B-16   LM00001464	lmo1556	14853	7069	100	79	78	23	47	47	4	83	79	0	90	74	31	17	17	2	88	84	0	0	0	0	0	0	0	0	0	0	0	0	0	0	0	0	0	0	0	0	0	0	0	0	0	0	0.000	0.000	0.000	0.000	0.000	0.000	0.000	0.000	0.000	0.000	0.000	0.000	0.000	0.000	283	1076	105	88	88	0.000	0.000	32	73	0	0	31	57	0	0	100	1	
3	17	8	05: B-19   LM00000431	lmo1559	15103	7069	100	167	147	64	46	46	4	85	80	0	372	291	172	17	17	2	87	83	0	0	0	0	0	0	0	0	0	0	0	0	0	0	0	0	0	0	0	0	0	0	0	0	0	0	0.000	0.000	0.000	0.000	0.000	0.000	0.000	0.000	0.000	0.000	0.000	0.000	0.000	0.000	283	1076	476	375	375	0.000	0.000	121	355	0	0	101	274	0	0	100	1	
3	1	9	05: B-22   LM00000433	lmo1562	11103	7319	100	177	157	72	46	47	5	88	80	0	164	135	73	16	16	4	84	81	0	0	0	0	0	0	0	0	0	0	0	0	0	0	0	0	0	0	0	0	0	0	0	0	0	0	0.000	0.000	0.000	0.000	0.000	0.000	0.000	0.000	0.000	0.000	0.000	0.000	0.000	0.000	283	1076	279	230	230	0.000	0.000	131	148	0	0	111	119	0	0	100	1	
3	2	9	05: F-01   LM00001511	lmo1637	11353	7319	100	487	394	241	47	47	5	85	80	0	350	280	185	16	16	3	84	77	0	0	0	0	0	0	0	0	0	0	0	0	0	0	0	0	0	0	0	0	0	0	0	0	0	0	0.000	0.000	0.000	0.000	0.000	0.000	0.000	0.000	0.000	0.000	0.000	0.000	0.000	0.000	283	1076	774	611	611	0.000	0.000	440	334	0	0	347	264	0	0	100	1	
3	3	9	05: F-04   LM00002555	lmo1640	11603	7319	100	66	64	13	46	46	5	79	69	0	77	62	29	16	16	3	80	77	0	0	0	0	0	0	0	0	0	0	0	0	0	0	0	0	0	0	0	0	0	0	0	0	0	0	0.000	0.000	0.000	0.000	0.000	0.000	0.000	0.000	0.000	0.000	0.000	0.000	0.000	0.000	283	1076	81	64	64	0.000	0.000	20	61	0	0	18	46	0	0	100	1	
3	4	9	05: F-07   LM00001515	lmo1643	11853	7319	100	121	109	50	46	47	5	76	69	0	124	94	63	16	17	4	71	67	0	0	0	0	0	0	0	0	0	0	0	0	0	0	0	0	0	0	0	0	0	0	0	0	0	0	0.000	0.000	0.000	0.000	0.000	0.000	0.000	0.000	0.000	0.000	0.000	0.000	0.000	0.000	283	1076	183	141	141	0.000	0.000	75	108	0	0	63	78	0	0	100	1	
3	5	9	05: F-10   LM00001518	lmo1646	12103	7319	100	65	64	13	47	47	5	82	72	0	97	80	37	16	16	3	89	81	0	0	0	0	0	0	0	0	0	0	0	0	0	0	0	0	0	0	0	0	0	0	0	0	0	0	0.000	0.000	0.000	0.000	0.000	0.000	0.000	0.000	0.000	0.000	0.000	0.000	0.000	0.000	283	1076	99	81	81	0.000	0.000	18	81	0	0	17	64	0	0	100	1	
3	6	9	05: F-13   LM00001519	lmo1649	12353	7319	100	800	646	357	45	45	4	94	89	0	925	747	453	16	16	2	92	88	0	0	0	0	0	0	0	0	0	0	0	0	0	0	0	0	0	0	0	0	0	0	0	0	0	0	0.000	0.000	0.000	0.000	0.000	0.000	0.000	0.000	0.000	0.000	0.000	0.000	0.000	0.000	283	1076	1664	1332	1332	0.000	0.000	755	909	0	0	601	731	0	0	100	1	
3	7	9	05: F-16   LM00001521	lmo1652	12603	7319	100	107	104	42	45	46	5	83	77	0	115	94	52	17	17	3	80	76	0	0	0	0	0	0	0	0	0	0	0	0	0	0	0	0	0	0	0	0	0	0	0	0	0	0	0.000	0.000	0.000	0.000	0.000	0.000	0.000	0.000	0.000	0.000	0.000	0.000	0.000	0.000	283	1076	160	136	136	0.000	0.000	62	98	0	0	59	77	0	0	100	1	
3	8	9	05: F-19   LM00001522	lmo1655	12853	7319	100	51	51	4	44	46	4	72	39	0	71	58	24	16	16	2	88	86	0	0	0	0	0	0	0	0	0	0	0	0	0	0	0	0	0	0	0	0	0	0	0	0	0	0	0.000	0.000	0.000	0.000	0.000	0.000	0.000	0.000	0.000	0.000	0.000	0.000	0.000	0.000	283	1076	62	49	49	0.000	0.000	7	55	0	0	7	42	0	0	100	1	
3	9	9	05: F-22   LM00000453	lmo1658	13103	7319	100	1606	1290	734	45	46	4	94	91	0	1395	1134	660	16	16	2	91	88	0	0	0	0	0	0	0	0	0	0	0	0	0	0	0	0	0	0	0	0	0	0	0	0	0	0	0.000	0.000	0.000	0.000	0.000	0.000	0.000	0.000	0.000	0.000	0.000	0.000	0.000	0.000	283	1076	2940	2363	2363	0.000	0.000	1561	1379	0	0	1245	1118	0	0	100	1	
3	10	9	05: J-01   LM00001566	lmo1733	13353	7319	100	132	119	45	46	46	4	87	85	0	122	101	50	16	16	2	92	87	0	0	0	0	0	0	0	0	0	0	0	0	0	0	0	0	0	0	0	0	0	0	0	0	0	0	0.000	0.000	0.000	0.000	0.000	0.000	0.000	0.000	0.000	0.000	0.000	0.000	0.000	0.000	283	1076	192	158	158	0.000	0.000	86	106	0	0	73	85	0	0	100	1	
3	11	9	05: J-04   LM00001569	lmo1736	13603	7319	100	119	110	37	46	46	5	93	85	0	106	90	39	16	17	2	93	93	0	0	0	0	0	0	0	0	0	0	0	0	0	0	0	0	0	0	0	0	0	0	0	0	0	0	0.000	0.000	0.000	0.000	0.000	0.000	0.000	0.000	0.000	0.000	0.000	0.000	0.000	0.000	283	1076	163	138	138	0.000	0.000	73	90	0	0	64	74	0	0	100	1	
3	12	9	05: J-07   LM00001571	lmo1739	13853	7319	100	51	51	5	46	46	5	52	19	0	69	53	26	16	16	3	81	73	0	0	0	0	0	0	0	0	0	0	0	0	0	0	0	0	0	0	0	0	0	0	0	0	0	0	0.000	0.000	0.000	0.000	0.000	0.000	0.000	0.000	0.000	0.000	0.000	0.000	0.000	0.000	283	1076	58	42	42	0.000	0.000	5	53	0	0	5	37	0	0	100	1	
3	13	9	05: J-10   LM00001573	lmo1742	14103	7319	100	97	95	39	45	46	5	80	75	0	84	68	37	16	16	2	78	75	0	0	0	0	0	0	0	0	0	0	0	0	0	0	0	0	0	0	0	0	0	0	0	0	0	0	0.000	0.000	0.000	0.000	0.000	0.000	0.000	0.000	0.000	0.000	0.000	0.000	0.000	0.000	283	1076	120	102	102	0.000	0.000	52	68	0	0	50	52	0	0	100	1	
3	14	9	05: J-13   LM00001575	lmo1745	14353	7319	100	103	97	37	45	45	4	83	77	0	91	74	38	16	16	2	92	83	0	0	0	0	0	0	0	0	0	0	0	0	0	0	0	0	0	0	0	0	0	0	0	0	0	0	0.000	0.000	0.000	0.000	0.000	0.000	0.000	0.000	0.000	0.000	0.000	0.000	0.000	0.000	283	1076	133	110	110	0.000	0.000	58	75	0	0	52	58	0	0	100	1	
3	15	9	05: J-16   LM00002575	lmo1748	14603	7319	100	79	75	16	46	46	5	91	84	0	81	68	28	16	17	2	93	86	0	0	0	0	0	0	0	0	0	0	0	0	0	0	0	0	0	0	0	0	0	0	0	0	0	0	0.000	0.000	0.000	0.000	0.000	0.000	0.000	0.000	0.000	0.000	0.000	0.000	0.000	0.000	283	1076	98	81	81	0.000	0.000	33	65	0	0	29	52	0	0	100	1	
3	16	9	05: J-19   LM00001578	lmo1751	14853	7319	100	141	129	42	46	47	5	92	88	0	141	121	51	16	17	2	95	91	0	0	0	0	0	0	0	0	0	0	0	0	0	0	0	0	0	0	0	0	0	0	0	0	0	0	0.000	0.000	0.000	0.000	0.000	0.000	0.000	0.000	0.000	0.000	0.000	0.000	0.000	0.000	283	1076	220	188	188	0.000	0.000	95	125	0	0	83	105	0	0	100	1	
3	17	9	05: J-22   LM00000475	lmo1754	15103	7319	100	200	185	88	46	46	4	90	85	0	247	203	118	17	17	3	86	81	0	0	0	0	0	0	0	0	0	0	0	0	0	0	0	0	0	0	0	0	0	0	0	0	0	0	0.000	0.000	0.000	0.000	0.000	0.000	0.000	0.000	0.000	0.000	0.000	0.000	0.000	0.000	283	1076	384	325	325	0.000	0.000	154	230	0	0	139	186	0	0	100	1	
3	1	10	05: N-01   LM00001624	lmo1829	11103	7569	100	73	72	14	47	47	5	87	85	0	94	84	28	16	16	3	98	95	0	0	0	0	0	0	0	0	0	0	0	0	0	0	0	0	0	0	0	0	0	0	0	0	0	0	0.000	0.000	0.000	0.000	0.000	0.000	0.000	0.000	0.000	0.000	0.000	0.000	0.000	0.000	283	1076	104	93	93	0.000	0.000	26	78	0	0	25	68	0	0	100	1	
3	2	10	05: N-04   LM00001626	lmo1832	11353	7569	100	230	206	87	46	46	4	90	86	0	149	129	59	16	16	3	92	88	0	0	0	0	0	0	0	0	0	0	0	0	0	0	0	0	0	0	0	0	0	0	0	0	0	0	0.000	0.000	0.000	0.000	0.000	0.000	0.000	0.000	0.000	0.000	0.000	0.000	0.000	0.000	283	1076	317	273	273	0.000	0.000	184	133	0	0	160	113	0	0	100	1	
3	3	10	05: N-07   LM00001629	lmo1835	11603	7569	100	190	167	79	46	47	5	88	82	0	170	133	78	16	16	2	83	81	0	0	0	0	0	0	0	0	0	0	0	0	0	0	0	0	0	0	0	0	0	0	0	0	0	0	0.000	0.000	0.000	0.000	0.000	0.000	0.000	0.000	0.000	0.000	0.000	0.000	0.000	0.000	283	1076	298	238	238	0.000	0.000	144	154	0	0	121	117	0	0	100	1	
3	4	10	05: N-10   LM00001632	lmo1838	11853	7569	100	47	48	5	46	46	4	28	8	0	25	25	9	16	16	2	66	59	0	0	0	0	0	0	0	0	0	0	0	0	0	0	0	0	0	0	0	0	0	0	0	0	0	0	0.000	0.000	0.000	0.000	0.000	0.000	0.000	0.000	0.000	0.000	0.000	0.000	0.000	0.000	283	1076	10	11	11	0.000	0.000	1	9	0	0	2	9	0	0	100	1	
3	5	10	05: N-13   LM00002586	lmo1841	12103	7569	100	55	56	7	47	47	4	72	47	0	87	70	30	15	16	2	95	91	0	0	0	0	0	0	0	0	0	0	0	0	0	0	0	0	0	0	0	0	0	0	0	0	0	0	0.000	0.000	0.000	0.000	0.000	0.000	0.000	0.000	0.000	0.000	0.000	0.000	0.000	0.000	283	1076	80	64	64	0.000	0.000	8	72	0	0	9	55	0	0	100	1	
3	6	10	05: N-16   LM00000500	lmo1844	12353	7569	100	128	120	47	46	46	5	85	82	0	103	91	46	16	17	2	87	83	0	0	0	0	0	0	0	0	0	0	0	0	0	0	0	0	0	0	0	0	0	0	0	0	0	0	0.000	0.000	0.000	0.000	0.000	0.000	0.000	0.000	0.000	0.000	0.000	0.000	0.000	0.000	283	1076	169	149	149	0.000	0.000	82	87	0	0	74	75	0	0	100	1	
3	7	10	05: N-19   LM00001635	lmo1847	12603	7569	100	291	246	117	46	46	5	92	88	0	385	316	171	16	16	2	91	87	0	0	0	0	0	0	0	0	0	0	0	0	0	0	0	0	0	0	0	0	0	0	0	0	0	0	0.000	0.000	0.000	0.000	0.000	0.000	0.000	0.000	0.000	0.000	0.000	0.000	0.000	0.000	283	1076	614	500	500	0.000	0.000	245	369	0	0	200	300	0	0	100	1	
3	8	10	05: N-22   LM00001637	lmo1850	12853	7569	100	182	151	74	44	46	4	91	84	0	196	149	100	16	16	2	80	76	0	0	0	0	0	0	0	0	0	0	0	0	0	0	0	0	0	0	0	0	0	0	0	0	0	0	0.000	0.000	0.000	0.000	0.000	0.000	0.000	0.000	0.000	0.000	0.000	0.000	0.000	0.000	283	1076	318	240	240	0.000	0.000	138	180	0	0	107	133	0	0	100	1	
3	9	10	06: B-01   EMPTY	EMPTY	13103	7569	100	45	45	4	46	46	4	12	2	0	17	18	3	16	16	2	34	20	0	0	0	0	0	0	0	0	0	0	0	0	0	0	0	0	0	0	0	0	0	0	0	0	0	0	0.000	0.000	0.000	0.000	0.000	0.000	0.000	0.000	0.000	0.000	0.000	0.000	0.000	0.000	283	1076	0	1	1	0.000	0.000	-1	1	0	0	-1	2	0	0	-75	1	
3	10	10	06: B-04   LM00001681	lmo1924	13353	7569	100	121	116	48	46	46	4	89	82	0	137	105	58	16	16	2	87	81	0	0	0	0	0	0	0	0	0	0	0	0	0	0	0	0	0	0	0	0	0	0	0	0	0	0	0.000	0.000	0.000	0.000	0.000	0.000	0.000	0.000	0.000	0.000	0.000	0.000	0.000	0.000	283	1076	196	159	159	0.000	0.000	75	121	0	0	70	89	0	0	100	1	
3	11	10	06: B-07   LM00001684	lmo1927	13603	7569	100	121	109	43	45	46	4	89	81	0	112	96	57	16	16	2	82	80	0	0	0	0	0	0	0	0	0	0	0	0	0	0	0	0	0	0	0	0	0	0	0	0	0	0	0.000	0.000	0.000	0.000	0.000	0.000	0.000	0.000	0.000	0.000	0.000	0.000	0.000	0.000	283	1076	172	144	144	0.000	0.000	76	96	0	0	64	80	0	0	100	1	
3	12	10	06: B-10   LM00001686	lmo1930	13853	7569	100	376	312	157	46	46	5	93	91	0	122	109	52	16	16	2	94	92	0	0	0	0	0	0	0	0	0	0	0	0	0	0	0	0	0	0	0	0	0	0	0	0	0	0	0.000	0.000	0.000	0.000	0.000	0.000	0.000	0.000	0.000	0.000	0.000	0.000	0.000	0.000	283	1076	436	359	359	0.000	0.000	330	106	0	0	266	93	0	0	100	1	
3	13	10	06: B-13   LM00001688	lmo1933	14103	7569	100	155	142	68	46	46	4	83	78	0	132	104	61	16	16	2	81	78	0	0	0	0	0	0	0	0	0	0	0	0	0	0	0	0	0	0	0	0	0	0	0	0	0	0	0.000	0.000	0.000	0.000	0.000	0.000	0.000	0.000	0.000	0.000	0.000	0.000	0.000	0.000	283	1076	225	184	184	0.000	0.000	109	116	0	0	96	88	0	0	100	1	
3	14	10	06: B-16   LM00000519	lmo1936	14353	7569	100	240	208	91	46	47	5	91	87	0	250	214	108	16	17	2	93	92	0	0	0	0	0	0	0	0	0	0	0	0	0	0	0	0	0	0	0	0	0	0	0	0	0	0	0.000	0.000	0.000	0.000	0.000	0.000	0.000	0.000	0.000	0.000	0.000	0.000	0.000	0.000	283	1076	428	360	360	0.000	0.000	194	234	0	0	162	198	0	0	100	1	
3	15	10	06: B-19   LM00002602	lmo1939	14603	7569	100	51	51	5	46	46	4	53	22	0	76	61	28	17	17	2	87	82	0	0	0	0	0	0	0	0	0	0	0	0	0	0	0	0	0	0	0	0	0	0	0	0	0	0	0.000	0.000	0.000	0.000	0.000	0.000	0.000	0.000	0.000	0.000	0.000	0.000	0.000	0.000	283	1076	64	49	49	0.000	0.000	5	59	0	0	5	44	0	0	100	1	
3	16	10	06: B-22   LM00002603	lmo1942	14853	7569	100	58	59	12	46	46	4	71	60	0	74	59	36	16	17	2	74	67	0	0	0	0	0	0	0	0	0	0	0	0	0	0	0	0	0	0	0	0	0	0	0	0	0	0	0.000	0.000	0.000	0.000	0.000	0.000	0.000	0.000	0.000	0.000	0.000	0.000	0.000	0.000	283	1076	70	56	56	0.000	0.000	12	58	0	0	13	43	0	0	100	1	
3	17	10	06: F-01   LM00001733	lmo2017	15103	7569	100	110	101	41	46	46	5	83	72	0	101	84	47	17	17	2	83	78	0	0	0	0	0	0	0	0	0	0	0	0	0	0	0	0	0	0	0	0	0	0	0	0	0	0	0.000	0.000	0.000	0.000	0.000	0.000	0.000	0.000	0.000	0.000	0.000	0.000	0.000	0.000	283	1076	148	122	122	0.000	0.000	64	84	0	0	55	67	0	0	100	1	
3	1	11	06: F-04   LM00000541	lmo2020	11103	7819	100	153	140	51	46	47	5	95	87	0	95	82	31	16	16	4	92	89	0	0	0	0	0	0	0	0	0	0	0	0	0	0	0	0	0	0	0	0	0	0	0	0	0	0	0.000	0.000	0.000	0.000	0.000	0.000	0.000	0.000	0.000	0.000	0.000	0.000	0.000	0.000	283	1076	186	160	160	0.000	0.000	107	79	0	0	94	66	0	0	100	1	
3	2	11	06: F-07   LM00001735	lmo2023	11353	7819	100	54	55	6	46	46	4	76	49	0	86	70	29	16	16	3	90	86	0	0	0	0	0	0	0	0	0	0	0	0	0	0	0	0	0	0	0	0	0	0	0	0	0	0	0.000	0.000	0.000	0.000	0.000	0.000	0.000	0.000	0.000	0.000	0.000	0.000	0.000	0.000	283	1076	78	63	63	0.000	0.000	8	70	0	0	9	54	0	0	100	1	
3	3	11	06: F-10   LM00002619	lmo2026	11603	7819	100	51	52	5	45	45	4	67	36	0	85	69	29	16	16	2	88	84	0	0	0	0	0	0	0	0	0	0	0	0	0	0	0	0	0	0	0	0	0	0	0	0	0	0	0.000	0.000	0.000	0.000	0.000	0.000	0.000	0.000	0.000	0.000	0.000	0.000	0.000	0.000	283	1076	75	60	60	0.000	0.000	6	69	0	0	7	53	0	0	100	1	
3	4	11	06: F-13   LM00000542	lmo2029	11853	7819	100	328	281	151	46	46	4	90	87	0	297	238	145	15	16	2	86	83	0	0	0	0	0	0	0	0	0	0	0	0	0	0	0	0	0	0	0	0	0	0	0	0	0	0	0.000	0.000	0.000	0.000	0.000	0.000	0.000	0.000	0.000	0.000	0.000	0.000	0.000	0.000	283	1076	564	458	458	0.000	0.000	282	282	0	0	235	223	0	0	100	1	
3	5	11	06: F-16   LM00000544	lmo2032	12103	7819	100	432	380	213	46	47	5	92	87	0	236	191	109	16	16	3	86	83	0	0	0	0	0	0	0	0	0	0	0	0	0	0	0	0	0	0	0	0	0	0	0	0	0	0	0.000	0.000	0.000	0.000	0.000	0.000	0.000	0.000	0.000	0.000	0.000	0.000	0.000	0.000	283	1076	606	509	509	0.000	0.000	386	220	0	0	334	175	0	0	100	1	
3	6	11	06: F-19   LM00001741	lmo2035	12353	7819	100	105	99	35	46	46	4	87	80	0	122	106	58	16	16	2	86	84	0	0	0	0	0	0	0	0	0	0	0	0	0	0	0	0	0	0	0	0	0	0	0	0	0	0	0.000	0.000	0.000	0.000	0.000	0.000	0.000	0.000	0.000	0.000	0.000	0.000	0.000	0.000	283	1076	165	143	143	0.000	0.000	59	106	0	0	53	90	0	0	100	1	
3	7	11	06: F-22   LM00001744	lmo2038	12603	7819	100	129	122	53	46	46	4	87	80	0	134	107	60	16	16	2	85	81	0	0	0	0	0	0	0	0	0	0	0	0	0	0	0	0	0	0	0	0	0	0	0	0	0	0	0.000	0.000	0.000	0.000	0.000	0.000	0.000	0.000	0.000	0.000	0.000	0.000	0.000	0.000	283	1076	201	167	167	0.000	0.000	83	118	0	0	76	91	0	0	100	1	
3	8	11	06: J-01   LM00001786	lmo2113	12853	7819	100	134	118	52	46	46	5	82	75	0	100	78	44	16	16	2	79	76	0	0	0	0	0	0	0	0	0	0	0	0	0	0	0	0	0	0	0	0	0	0	0	0	0	0	0.000	0.000	0.000	0.000	0.000	0.000	0.000	0.000	0.000	0.000	0.000	0.000	0.000	0.000	283	1076	172	134	134	0.000	0.000	88	84	0	0	72	62	0	0	100	1	
3	9	11	06: J-04   LM00002635	lmo2116	13103	7819	100	74	73	19	45	46	4	84	80	0	70	60	26	16	16	2	84	81	0	0	0	0	0	0	0	0	0	0	0	0	0	0	0	0	0	0	0	0	0	0	0	0	0	0	0.000	0.000	0.000	0.000	0.000	0.000	0.000	0.000	0.000	0.000	0.000	0.000	0.000	0.000	283	1076	83	72	72	0.000	0.000	29	54	0	0	28	44	0	0	100	1	
3	10	11	06: J-07   LM00001790	lmo2119	13353	7819	100	189	167	81	46	47	4	87	84	0	118	101	56	16	16	2	90	84	0	0	0	0	0	0	0	0	0	0	0	0	0	0	0	0	0	0	0	0	0	0	0	0	0	0	0.000	0.000	0.000	0.000	0.000	0.000	0.000	0.000	0.000	0.000	0.000	0.000	0.000	0.000	283	1076	245	206	206	0.000	0.000	143	102	0	0	121	85	0	0	100	1	
3	11	11	06: J-10   LM00000565	lmo2122	13603	7819	100	54	55	8	46	46	4	70	48	0	68	57	25	16	16	2	87	83	0	0	0	0	0	0	0	0	0	0	0	0	0	0	0	0	0	0	0	0	0	0	0	0	0	0	0.000	0.000	0.000	0.000	0.000	0.000	0.000	0.000	0.000	0.000	0.000	0.000	0.000	0.000	283	1076	60	50	50	0.000	0.000	8	52	0	0	9	41	0	0	100	1	
3	12	11	06: J-13   LM00000567	lmo2125	13853	7819	100	55	57	10	46	46	4	72	53	0	93	74	37	16	16	2	89	85	0	0	0	0	0	0	0	0	0	0	0	0	0	0	0	0	0	0	0	0	0	0	0	0	0	0	0.000	0.000	0.000	0.000	0.000	0.000	0.000	0.000	0.000	0.000	0.000	0.000	0.000	0.000	283	1076	86	69	69	0.000	0.000	9	77	0	0	11	58	0	0	100	1	
3	13	11	06: J-16   LM00001793	lmo2128	14103	7819	100	61	61	10	46	47	4	83	68	0	75	62	26	16	16	2	87	82	0	0	0	0	0	0	0	0	0	0	0	0	0	0	0	0	0	0	0	0	0	0	0	0	0	0	0.000	0.000	0.000	0.000	0.000	0.000	0.000	0.000	0.000	0.000	0.000	0.000	0.000	0.000	283	1076	74	61	61	0.000	0.000	15	59	0	0	15	46	0	0	100	1	
3	14	11	06: J-19   LM00001796	lmo2131	14353	7819	100	52	51	7	46	46	4	57	29	0	73	58	27	16	16	2	82	80	0	0	0	0	0	0	0	0	0	0	0	0	0	0	0	0	0	0	0	0	0	0	0	0	0	0	0.000	0.000	0.000	0.000	0.000	0.000	0.000	0.000	0.000	0.000	0.000	0.000	0.000	0.000	283	1076	63	47	47	0.000	0.000	6	57	0	0	5	42	0	0	100	1	
3	15	11	06: J-22   LM00001798	lmo2134	14603	7819	100	50	50	5	47	47	4	39	13	0	68	54	27	17	17	2	76	73	0	0	0	0	0	0	0	0	0	0	0	0	0	0	0	0	0	0	0	0	0	0	0	0	0	0	0.000	0.000	0.000	0.000	0.000	0.000	0.000	0.000	0.000	0.000	0.000	0.000	0.000	0.000	283	1076	54	40	40	0.000	0.000	3	51	0	0	3	37	0	0	100	1	
3	16	11	06: N-01   LM00000597	lmo2209	14853	7819	100	72	70	17	46	47	4	83	76	0	85	71	30	16	16	2	96	90	0	0	0	0	0	0	0	0	0	0	0	0	0	0	0	0	0	0	0	0	0	0	0	0	0	0	0.000	0.000	0.000	0.000	0.000	0.000	0.000	0.000	0.000	0.000	0.000	0.000	0.000	0.000	283	1076	95	79	79	0.000	0.000	26	69	0	0	24	55	0	0	100	1	
3	17	11	06: N-04   LM00001832	lmo2212	15103	7819	100	271	237	140	46	46	5	93	87	0	156	121	74	17	17	2	82	81	0	0	0	0	0	0	0	0	0	0	0	0	0	0	0	0	0	0	0	0	0	0	0	0	0	0	0.000	0.000	0.000	0.000	0.000	0.000	0.000	0.000	0.000	0.000	0.000	0.000	0.000	0.000	283	1076	364	295	295	0.000	0.000	225	139	0	0	191	104	0	0	100	1	
3	1	12	06: N-07   LM00001834	lmo2215	11103	8069	100	74	72	18	46	46	5	86	76	0	80	62	31	16	16	2	82	75	0	0	0	0	0	0	0	0	0	0	0	0	0	0	0	0	0	0	0	0	0	0	0	0	0	0	0.000	0.000	0.000	0.000	0.000	0.000	0.000	0.000	0.000	0.000	0.000	0.000	0.000	0.000	283	1076	92	72	72	0.000	0.000	28	64	0	0	26	46	0	0	100	1	
3	2	12	06: N-10   LM00001836	lmo2218	11353	8069	100	58	58	8	46	47	5	80	52	0	75	59	29	16	16	3	78	75	0	0	0	0	0	0	0	0	0	0	0	0	0	0	0	0	0	0	0	0	0	0	0	0	0	0	0.000	0.000	0.000	0.000	0.000	0.000	0.000	0.000	0.000	0.000	0.000	0.000	0.000	0.000	283	1076	71	55	55	0.000	0.000	12	59	0	0	12	43	0	0	100	1	
3	3	12	06: N-13   LM00002652	lmo2221	11603	8069	100	78	79	21	46	47	5	91	84	0	132	112	53	16	16	2	95	90	0	0	0	0	0	0	0	0	0	0	0	0	0	0	0	0	0	0	0	0	0	0	0	0	0	0	0.000	0.000	0.000	0.000	0.000	0.000	0.000	0.000	0.000	0.000	0.000	0.000	0.000	0.000	283	1076	148	129	129	0.000	0.000	32	116	0	0	33	96	0	0	100	1	
3	4	12	06: N-16   LM00001841	lmo2224	11853	8069	100	60	60	10	47	47	4	78	65	0	84	68	34	15	15	2	86	79	0	0	0	0	0	0	0	0	0	0	0	0	0	0	0	0	0	0	0	0	0	0	0	0	0	0	0.000	0.000	0.000	0.000	0.000	0.000	0.000	0.000	0.000	0.000	0.000	0.000	0.000	0.000	283	1076	82	66	66	0.000	0.000	13	69	0	0	13	53	0	0	100	1	
3	5	12	06: N-19   LM00001843	lmo2227	12103	8069	100	55	55	7	46	47	4	76	61	0	98	78	41	16	16	2	87	81	0	0	0	0	0	0	0	0	0	0	0	0	0	0	0	0	0	0	0	0	0	0	0	0	0	0	0.000	0.000	0.000	0.000	0.000	0.000	0.000	0.000	0.000	0.000	0.000	0.000	0.000	0.000	283	1076	91	71	71	0.000	0.000	9	82	0	0	9	62	0	0	100	1	
3	6	12	06: N-22   LM00000600	lmo2230	12353	8069	100	464	416	222	47	47	4	92	88	0	314	259	145	16	16	3	91	86	0	0	0	0	0	0	0	0	0	0	0	0	0	0	0	0	0	0	0	0	0	0	0	0	0	0	0.000	0.000	0.000	0.000	0.000	0.000	0.000	0.000	0.000	0.000	0.000	0.000	0.000	0.000	283	1076	715	612	612	0.000	0.000	417	298	0	0	369	243	0	0	100	1	
3	7	12	07: B-01   EMPTY	EMPTY	12603	8069	100	47	47	5	46	46	4	28	6	0	17	17	3	16	16	2	26	17	0	0	0	0	0	0	0	0	0	0	0	0	0	0	0	0	0	0	0	0	0	0	0	0	0	0	0.000	0.000	0.000	0.000	0.000	0.000	0.000	0.000	0.000	0.000	0.000	0.000	0.000	0.000	283	1076	2	2	2	0.000	0.000	1	1	0	0	1	1	0	0	-75	1	
3	8	12	07: B-04   LM00002829	lmo2304	12853	8069	100	52	52	6	46	47	5	56	25	0	80	71	22	16	16	2	95	94	0	0	0	0	0	0	0	0	0	0	0	0	0	0	0	0	0	0	0	0	0	0	0	0	0	0	0.000	0.000	0.000	0.000	0.000	0.000	0.000	0.000	0.000	0.000	0.000	0.000	0.000	0.000	283	1076	70	61	61	0.000	0.000	6	64	0	0	6	55	0	0	100	1	
3	9	12	07: B-07   LM00001869	lmo2307	13103	8069	100	55	54	6	45	46	5	80	51	0	94	80	30	16	16	2	93	90	0	0	0	0	0	0	0	0	0	0	0	0	0	0	0	0	0	0	0	0	0	0	0	0	0	0	0.000	0.000	0.000	0.000	0.000	0.000	0.000	0.000	0.000	0.000	0.000	0.000	0.000	0.000	283	1076	88	73	73	0.000	0.000	10	78	0	0	9	64	0	0	100	1	
3	10	12	07: B-10   LM00002831	lmo2310	13353	8069	100	54	53	6	46	46	4	74	47	0	75	63	24	16	16	2	90	88	0	0	0	0	0	0	0	0	0	0	0	0	0	0	0	0	0	0	0	0	0	0	0	0	0	0	0.000	0.000	0.000	0.000	0.000	0.000	0.000	0.000	0.000	0.000	0.000	0.000	0.000	0.000	283	1076	67	54	54	0.000	0.000	8	59	0	0	7	47	0	0	100	1	
3	11	12	07: B-13   LM00002688	lmo2313	13603	8069	100	50	50	4	47	47	5	38	9	0	69	58	22	16	16	2	90	88	0	0	0	0	0	0	0	0	0	0	0	0	0	0	0	0	0	0	0	0	0	0	0	0	0	0	0.000	0.000	0.000	0.000	0.000	0.000	0.000	0.000	0.000	0.000	0.000	0.000	0.000	0.000	283	1076	56	45	45	0.000	0.000	3	53	0	0	3	42	0	0	100	1	
3	12	12	07: B-16   LM00000619	lmo2316	13853	8069	100	50	50	5	46	47	5	40	15	0	69	56	24	16	16	2	87	82	0	0	0	0	0	0	0	0	0	0	0	0	0	0	0	0	0	0	0	0	0	0	0	0	0	0	0.000	0.000	0.000	0.000	0.000	0.000	0.000	0.000	0.000	0.000	0.000	0.000	0.000	0.000	283	1076	57	44	44	0.000	0.000	4	53	0	0	4	40	0	0	100	1	
3	13	12	07: B-19   LM00002692	lmo2319	14103	8069	100	57	57	9	46	46	4	75	59	0	79	67	30	16	16	2	87	84	0	0	0	0	0	0	0	0	0	0	0	0	0	0	0	0	0	0	0	0	0	0	0	0	0	0	0.000	0.000	0.000	0.000	0.000	0.000	0.000	0.000	0.000	0.000	0.000	0.000	0.000	0.000	283	1076	74	62	62	0.000	0.000	11	63	0	0	11	51	0	0	100	1	
3	14	12	07: B-22   LM00002832	lmo2322	14353	8069	100	53	53	5	46	46	4	73	33	0	92	81	36	16	16	2	90	87	0	0	0	0	0	0	0	0	0	0	0	0	0	0	0	0	0	0	0	0	0	0	0	0	0	0	0.000	0.000	0.000	0.000	0.000	0.000	0.000	0.000	0.000	0.000	0.000	0.000	0.000	0.000	283	1076	83	72	72	0.000	0.000	7	76	0	0	7	65	0	0	100	1	
3	15	12	07: F-01   LM00002710	lmo2397	14603	8069	100	66	64	10	46	46	4	89	82	0	84	73	25	16	17	2	97	94	0	0	0	0	0	0	0	0	0	0	0	0	0	0	0	0	0	0	0	0	0	0	0	0	0	0	0.000	0.000	0.000	0.000	0.000	0.000	0.000	0.000	0.000	0.000	0.000	0.000	0.000	0.000	283	1076	88	75	75	0.000	0.000	20	68	0	0	18	57	0	0	100	1	
3	16	12	07: F-04   LM00002712	lmo2400	14853	8069	100	109	99	32	47	47	5	87	81	0	90	75	34	16	16	2	89	87	0	0	0	0	0	0	0	0	0	0	0	0	0	0	0	0	0	0	0	0	0	0	0	0	0	0	0.000	0.000	0.000	0.000	0.000	0.000	0.000	0.000	0.000	0.000	0.000	0.000	0.000	0.000	283	1076	136	111	111	0.000	0.000	62	74	0	0	52	59	0	0	100	1	
3	17	12	07: F-07   LM00000639	lmo2403	15103	8069	100	174	150	62	47	47	5	88	84	0	114	97	47	17	17	3	85	84	0	0	0	0	0	0	0	0	0	0	0	0	0	0	0	0	0	0	0	0	0	0	0	0	0	0	0.000	0.000	0.000	0.000	0.000	0.000	0.000	0.000	0.000	0.000	0.000	0.000	0.000	0.000	283	1076	224	183	183	0.000	0.000	127	97	0	0	103	80	0	0	100	1	
3	1	13	07: F-10   LM00001913	lmo2406	11103	8319	100	115	102	38	46	47	5	84	76	0	90	74	38	15	16	2	83	80	0	0	0	0	0	0	0	0	0	0	0	0	0	0	0	0	0	0	0	0	0	0	0	0	0	0	0.000	0.000	0.000	0.000	0.000	0.000	0.000	0.000	0.000	0.000	0.000	0.000	0.000	0.000	283	1076	144	115	115	0.000	0.000	69	75	0	0	56	59	0	0	100	1	
3	2	13	07: F-13   LM00002715	lmo2409	11353	8319	100	82	80	25	46	46	4	87	78	0	113	98	52	15	16	2	90	88	0	0	0	0	0	0	0	0	0	0	0	0	0	0	0	0	0	0	0	0	0	0	0	0	0	0	0.000	0.000	0.000	0.000	0.000	0.000	0.000	0.000	0.000	0.000	0.000	0.000	0.000	0.000	283	1076	134	117	117	0.000	0.000	36	98	0	0	34	83	0	0	100	1	
3	3	13	07: F-16   LM00000642	lmo2412	11603	8319	100	606	497	246	46	46	5	95	92	0	268	230	116	16	16	2	92	90	0	0	0	0	0	0	0	0	0	0	0	0	0	0	0	0	0	0	0	0	0	0	0	0	0	0	0.000	0.000	0.000	0.000	0.000	0.000	0.000	0.000	0.000	0.000	0.000	0.000	0.000	0.000	283	1076	812	665	665	0.000	0.000	560	252	0	0	451	214	0	0	100	1	
3	4	13	07: F-19   LM00000645	lmo2415	11853	8319	100	759	622	313	46	47	4	91	88	0	260	222	115	15	16	2	92	89	0	0	0	0	0	0	0	0	0	0	0	0	0	0	0	0	0	0	0	0	0	0	0	0	0	0	0.000	0.000	0.000	0.000	0.000	0.000	0.000	0.000	0.000	0.000	0.000	0.000	0.000	0.000	283	1076	958	783	783	0.000	0.000	713	245	0	0	576	207	0	0	100	1	
3	5	13	07: F-22   LM00001916	lmo2418	12103	8319	100	98	93	36	46	47	4	80	74	0	109	89	55	16	16	2	76	73	0	0	0	0	0	0	0	0	0	0	0	0	0	0	0	0	0	0	0	0	0	0	0	0	0	0	0.000	0.000	0.000	0.000	0.000	0.000	0.000	0.000	0.000	0.000	0.000	0.000	0.000	0.000	283	1076	145	120	120	0.000	0.000	52	93	0	0	47	73	0	0	100	1	
3	6	13	07: J-01   LM00002737	lmo2493	12353	8319	100	56	58	9	46	47	4	76	70	0	76	63	26	16	16	2	89	85	0	0	0	0	0	0	0	0	0	0	0	0	0	0	0	0	0	0	0	0	0	0	0	0	0	0	0.000	0.000	0.000	0.000	0.000	0.000	0.000	0.000	0.000	0.000	0.000	0.000	0.000	0.000	283	1076	70	59	59	0.000	0.000	10	60	0	0	12	47	0	0	100	1	
3	7	13	07: J-04   LM00000662	lmo2496	12603	8319	100	52	52	5	47	47	4	55	22	0	78	63	28	16	17	3	85	82	0	0	0	0	0	0	0	0	0	0	0	0	0	0	0	0	0	0	0	0	0	0	0	0	0	0	0.000	0.000	0.000	0.000	0.000	0.000	0.000	0.000	0.000	0.000	0.000	0.000	0.000	0.000	283	1076	67	52	52	0.000	0.000	5	62	0	0	5	47	0	0	100	1	
3	8	13	07: J-07   LM00000665	lmo2499	12853	8319	100	55	55	6	47	47	4	71	46	0	84	71	29	16	17	3	91	84	0	0	0	0	0	0	0	0	0	0	0	0	0	0	0	0	0	0	0	0	0	0	0	0	0	0	0.000	0.000	0.000	0.000	0.000	0.000	0.000	0.000	0.000	0.000	0.000	0.000	0.000	0.000	283	1076	76	63	63	0.000	0.000	8	68	0	0	8	55	0	0	100	1	
3	9	13	07: J-10   LM00002738	lmo2502	13103	8319	100	111	103	43	46	46	4	83	75	0	100	80	50	16	16	2	80	76	0	0	0	0	0	0	0	0	0	0	0	0	0	0	0	0	0	0	0	0	0	0	0	0	0	0	0.000	0.000	0.000	0.000	0.000	0.000	0.000	0.000	0.000	0.000	0.000	0.000	0.000	0.000	283	1076	149	121	121	0.000	0.000	65	84	0	0	57	64	0	0	100	1	
3	10	13	07: J-13   LM00001959	lmo2505	13353	8319	100	323	268	162	47	47	4	85	80	0	226	187	129	16	16	2	80	78	0	0	0	0	0	0	0	0	0	0	0	0	0	0	0	0	0	0	0	0	0	0	0	0	0	0	0.000	0.000	0.000	0.000	0.000	0.000	0.000	0.000	0.000	0.000	0.000	0.000	0.000	0.000	283	1076	486	392	392	0.000	0.000	276	210	0	0	221	171	0	0	100	1	
3	11	13	07: J-16   LM00001960	lmo2508	13603	8319	100	168	151	75	46	46	5	84	80	0	141	118	71	16	16	2	85	80	0	0	0	0	0	0	0	0	0	0	0	0	0	0	0	0	0	0	0	0	0	0	0	0	0	0	0.000	0.000	0.000	0.000	0.000	0.000	0.000	0.000	0.000	0.000	0.000	0.000	0.000	0.000	283	1076	247	207	207	0.000	0.000	122	125	0	0	105	102	0	0	100	1	
3	12	13	07: J-19   LM00000669	lmo2511	13853	8319	100	972	792	466	46	47	4	93	88	0	473	372	219	16	16	2	87	85	0	0	0	0	0	0	0	0	0	0	0	0	0	0	0	0	0	0	0	0	0	0	0	0	0	0	0.000	0.000	0.000	0.000	0.000	0.000	0.000	0.000	0.000	0.000	0.000	0.000	0.000	0.000	283	1076	1383	1102	1102	0.000	0.000	926	457	0	0	746	356	0	0	100	1	
3	13	13	07: J-22   LM00001963	lmo2514	14103	8319	100	334	286	149	46	46	4	94	90	0	187	160	88	16	16	2	91	86	0	0	0	0	0	0	0	0	0	0	0	0	0	0	0	0	0	0	0	0	0	0	0	0	0	0	0.000	0.000	0.000	0.000	0.000	0.000	0.000	0.000	0.000	0.000	0.000	0.000	0.000	0.000	283	1076	459	384	384	0.000	0.000	288	171	0	0	240	144	0	0	100	1	
3	14	13	07: N-01   LM00001998	lmo2589	14353	8319	100	58	58	8	46	46	4	77	62	0	68	58	22	16	16	2	94	88	0	0	0	0	0	0	0	0	0	0	0	0	0	0	0	0	0	0	0	0	0	0	0	0	0	0	0.000	0.000	0.000	0.000	0.000	0.000	0.000	0.000	0.000	0.000	0.000	0.000	0.000	0.000	283	1076	64	54	54	0.000	0.000	12	52	0	0	12	42	0	0	100	1	
3	15	13	07: N-04   LM00002759	lmo2592	14603	8319	100	70	68	17	46	46	4	76	67	0	87	69	38	16	17	2	82	78	0	0	0	0	0	0	0	0	0	0	0	0	0	0	0	0	0	0	0	0	0	0	0	0	0	0	0.000	0.000	0.000	0.000	0.000	0.000	0.000	0.000	0.000	0.000	0.000	0.000	0.000	0.000	283	1076	95	75	75	0.000	0.000	24	71	0	0	22	53	0	0	100	1	
3	16	13	07: N-07   LM00002762	lmo2595	14853	8319	100	51	51	4	47	47	5	40	6	0	72	57	25	16	16	2	87	85	0	0	0	0	0	0	0	0	0	0	0	0	0	0	0	0	0	0	0	0	0	0	0	0	0	0	0.000	0.000	0.000	0.000	0.000	0.000	0.000	0.000	0.000	0.000	0.000	0.000	0.000	0.000	283	1076	60	45	45	0.000	0.000	4	56	0	0	4	41	0	0	100	1	
3	17	13	07: N-10   LM00002000	lmo2598	15103	8319	100	193	164	89	47	47	5	76	72	0	223	165	110	16	16	2	79	75	0	0	0	0	0	0	0	0	0	0	0	0	0	0	0	0	0	0	0	0	0	0	0	0	0	0	0.000	0.000	0.000	0.000	0.000	0.000	0.000	0.000	0.000	0.000	0.000	0.000	0.000	0.000	283	1076	353	266	266	0.000	0.000	146	207	0	0	117	149	0	0	100	1	
3	1	14	07: N-13   LM00002003	lmo2601	11103	8569	100	52	52	4	46	47	5	73	16	0	63	52	21	15	15	2	88	85	0	0	0	0	0	0	0	0	0	0	0	0	0	0	0	0	0	0	0	0	0	0	0	0	0	0	0.000	0.000	0.000	0.000	0.000	0.000	0.000	0.000	0.000	0.000	0.000	0.000	0.000	0.000	283	1076	54	43	43	0.000	0.000	6	48	0	0	6	37	0	0	100	1	
3	2	14	07: N-16   LM00002764	lmo2604	11353	8569	100	102	98	34	47	47	4	91	85	0	97	82	40	15	16	2	93	88	0	0	0	0	0	0	0	0	0	0	0	0	0	0	0	0	0	0	0	0	0	0	0	0	0	0	0.000	0.000	0.000	0.000	0.000	0.000	0.000	0.000	0.000	0.000	0.000	0.000	0.000	0.000	283	1076	137	118	118	0.000	0.000	55	82	0	0	51	67	0	0	100	1	
3	3	14	07: N-19   LM00000696	lmo2607	11603	8569	100	3072	2404	1434	47	47	4	97	95	0	5361	4178	2634	16	16	2	93	89	0	0	0	0	0	0	0	0	0	0	0	0	0	0	0	0	0	0	0	0	0	0	0	0	0	0	0.000	0.000	0.000	0.000	0.000	0.000	0.000	0.000	0.000	0.000	0.000	0.000	0.000	0.000	283	1076	8370	6519	6519	0.000	0.000	3025	5345	0	0	2357	4162	0	0	100	1	
3	4	14	07: N-22   LM00000698	lmo2610	11853	8569	100	4132	3065	2014	47	47	4	94	89	0	8735	6494	4383	15	16	2	92	90	0	0	0	0	0	0	0	0	0	0	0	0	0	0	0	0	0	0	0	0	0	0	0	0	0	0	0.000	0.000	0.000	0.000	0.000	0.000	0.000	0.000	0.000	0.000	0.000	0.000	0.000	0.000	283	1076	12805	9497	9497	0.000	0.000	4085	8720	0	0	3018	6479	0	0	100	1	
3	5	14	08: B-01   EMPTY	EMPTY	12103	8569	100	45	46	4	46	47	5	12	1	0	17	17	3	15	16	3	41	15	0	0	0	0	0	0	0	0	0	0	0	0	0	0	0	0	0	0	0	0	0	0	0	0	0	0	0.000	0.000	0.000	0.000	0.000	0.000	0.000	0.000	0.000	0.000	0.000	0.000	0.000	0.000	283	1076	1	2	2	0.000	0.000	-1	2	0	0	0	2	0	0	-75	1	
3	6	14	08: B-04   LM00000744	lmo2684	12353	8569	100	480	439	163	47	47	5	99	98	0	1365	1185	497	16	17	3	98	96	0	0	0	0	0	0	0	0	0	0	0	0	0	0	0	0	0	0	0	0	0	0	0	0	0	0	0.000	0.000	0.000	0.000	0.000	0.000	0.000	0.000	0.000	0.000	0.000	0.000	0.000	0.000	283	1076	1782	1561	1561	0.000	0.000	433	1349	0	0	392	1169	0	0	100	1	
3	7	14	08: B-07   LM00002027	lmo2687	12603	8569	100	61	62	10	46	47	7	77	58	0	68	60	22	16	17	10	85	76	0	0	0	0	0	0	0	0	0	0	0	0	0	0	0	0	0	0	0	0	0	0	0	0	0	0	0.000	0.000	0.000	0.000	0.000	0.000	0.000	0.000	0.000	0.000	0.000	0.000	0.000	0.000	283	1076	67	60	60	0.000	0.000	15	52	0	0	16	44	0	0	100	1	
3	8	14	08: B-10   LM00002030	lmo2690	12853	8569	100	91	86	25	46	46	5	88	82	0	85	69	29	16	16	3	88	83	0	0	0	0	0	0	0	0	0	0	0	0	0	0	0	0	0	0	0	0	0	0	0	0	0	0	0.000	0.000	0.000	0.000	0.000	0.000	0.000	0.000	0.000	0.000	0.000	0.000	0.000	0.000	283	1076	114	93	93	0.000	0.000	45	69	0	0	40	53	0	0	100	1	
3	9	14	08: B-13   LM00000747	lmo2693	13103	8569	100	148	142	47	46	47	5	97	93	0	148	134	55	16	17	2	98	95	0	0	0	0	0	0	0	0	0	0	0	0	0	0	0	0	0	0	0	0	0	0	0	0	0	0	0.000	0.000	0.000	0.000	0.000	0.000	0.000	0.000	0.000	0.000	0.000	0.000	0.000	0.000	283	1076	234	214	214	0.000	0.000	102	132	0	0	96	118	0	0	100	1	
3	10	14	08: B-16   LM00002032	lmo2696	13353	8569	100	1065	893	461	46	46	5	97	94	0	206	172	83	16	16	3	95	90	0	0	0	0	0	0	0	0	0	0	0	0	0	0	0	0	0	0	0	0	0	0	0	0	0	0	0.000	0.000	0.000	0.000	0.000	0.000	0.000	0.000	0.000	0.000	0.000	0.000	0.000	0.000	283	1076	1209	1003	1003	0.000	0.000	1019	190	0	0	847	156	0	0	100	1	
3	11	14	08: B-19   LM00002035	lmo2699	13603	8569	100	65	67	14	46	46	4	84	77	0	78	64	28	16	16	2	89	83	0	0	0	0	0	0	0	0	0	0	0	0	0	0	0	0	0	0	0	0	0	0	0	0	0	0	0.000	0.000	0.000	0.000	0.000	0.000	0.000	0.000	0.000	0.000	0.000	0.000	0.000	0.000	283	1076	81	69	69	0.000	0.000	19	62	0	0	21	48	0	0	100	1	
3	12	14	08: B-22   LM00002038	lmo2702	13853	8569	100	184	171	73	46	46	4	92	88	0	178	148	72	16	16	2	93	89	0	0	0	0	0	0	0	0	0	0	0	0	0	0	0	0	0	0	0	0	0	0	0	0	0	0	0.000	0.000	0.000	0.000	0.000	0.000	0.000	0.000	0.000	0.000	0.000	0.000	0.000	0.000	283	1076	300	257	257	0.000	0.000	138	162	0	0	125	132	0	0	100	1	
3	13	14	08: F-01   LM00000775	lmo2777	14103	8569	100	54	54	6	46	46	4	72	44	0	67	59	22	16	16	2	94	90	0	0	0	0	0	0	0	0	0	0	0	0	0	0	0	0	0	0	0	0	0	0	0	0	0	0	0.000	0.000	0.000	0.000	0.000	0.000	0.000	0.000	0.000	0.000	0.000	0.000	0.000	0.000	283	1076	59	51	51	0.000	0.000	8	51	0	0	8	43	0	0	100	1	
3	14	14	08: F-04   LM00002788	lmo2780	14353	8569	100	81	80	21	47	47	5	88	83	0	113	97	45	16	16	2	88	86	0	0	0	0	0	0	0	0	0	0	0	0	0	0	0	0	0	0	0	0	0	0	0	0	0	0	0.000	0.000	0.000	0.000	0.000	0.000	0.000	0.000	0.000	0.000	0.000	0.000	0.000	0.000	283	1076	131	114	114	0.000	0.000	34	97	0	0	33	81	0	0	100	1	
3	15	14	08: F-07   LM00002791	lmo2783	14603	8569	100	54	54	7	46	47	4	72	45	0	69	57	26	16	16	2	81	80	0	0	0	0	0	0	0	0	0	0	0	0	0	0	0	0	0	0	0	0	0	0	0	0	0	0	0.000	0.000	0.000	0.000	0.000	0.000	0.000	0.000	0.000	0.000	0.000	0.000	0.000	0.000	283	1076	61	49	49	0.000	0.000	8	53	0	0	8	41	0	0	100	1	
3	16	14	08: F-10   LM00002793	lmo2786	14853	8569	100	53	53	6	46	47	4	61	40	0	81	67	29	16	16	2	90	86	0	0	0	0	0	0	0	0	0	0	0	0	0	0	0	0	0	0	0	0	0	0	0	0	0	0	0.000	0.000	0.000	0.000	0.000	0.000	0.000	0.000	0.000	0.000	0.000	0.000	0.000	0.000	283	1076	72	58	58	0.000	0.000	7	65	0	0	7	51	0	0	100	1	
3	17	14	08: F-13   LM00002071	lmo2789	15103	8569	100	160	149	57	46	46	4	94	90	0	88	77	31	16	16	2	94	93	0	0	0	0	0	0	0	0	0	0	0	0	0	0	0	0	0	0	0	0	0	0	0	0	0	0	0.000	0.000	0.000	0.000	0.000	0.000	0.000	0.000	0.000	0.000	0.000	0.000	0.000	0.000	283	1076	186	164	164	0.000	0.000	114	72	0	0	103	61	0	0	100	1	
3	1	15	08: F-16   LM00000777	lmo2792	11103	8819	100	371	341	142	46	47	5	97	95	0	160	138	59	15	15	2	96	94	0	0	0	0	0	0	0	0	0	0	0	0	0	0	0	0	0	0	0	0	0	0	0	0	0	0	0.000	0.000	0.000	0.000	0.000	0.000	0.000	0.000	0.000	0.000	0.000	0.000	0.000	0.000	283	1076	470	418	418	0.000	0.000	325	145	0	0	295	123	0	0	100	1	
3	2	15	08: F-19   LM00002075	lmo2795	11353	8819	100	64	65	13	46	47	5	83	77	0	77	65	29	15	16	2	88	84	0	0	0	0	0	0	0	0	0	0	0	0	0	0	0	0	0	0	0	0	0	0	0	0	0	0	0.000	0.000	0.000	0.000	0.000	0.000	0.000	0.000	0.000	0.000	0.000	0.000	0.000	0.000	283	1076	80	69	69	0.000	0.000	18	62	0	0	19	50	0	0	100	1	
3	3	15	08: F-22   LM00002077	lmo2798	11603	8819	100	52	52	5	47	47	5	55	19	0	68	58	23	16	16	3	88	84	0	0	0	0	0	0	0	0	0	0	0	0	0	0	0	0	0	0	0	0	0	0	0	0	0	0	0.000	0.000	0.000	0.000	0.000	0.000	0.000	0.000	0.000	0.000	0.000	0.000	0.000	0.000	283	1076	57	47	47	0.000	0.000	5	52	0	0	5	42	0	0	100	1	
3	4	15	08: J-01   EMPTY	EMPTY	11853	8819	100	47	48	4	47	47	5	17	3	0	16	17	3	15	16	2	37	18	0	0	0	0	0	0	0	0	0	0	0	0	0	0	0	0	0	0	0	0	0	0	0	0	0	0	0.000	0.000	0.000	0.000	0.000	0.000	0.000	0.000	0.000	0.000	0.000	0.000	0.000	0.000	283	1076	1	3	3	0.000	0.000	0	1	0	0	1	2	0	0	-75	1	
3	5	15	08: J-04   EMPTY	EMPTY	12103	8819	100	47	47	5	46	47	4	27	5	0	16	17	3	15	16	2	36	24	0	0	0	0	0	0	0	0	0	0	0	0	0	0	0	0	0	0	0	0	0	0	0	0	0	0	0.000	0.000	0.000	0.000	0.000	0.000	0.000	0.000	0.000	0.000	0.000	0.000	0.000	0.000	283	1076	2	3	3	0.000	0.000	1	1	0	0	1	2	0	0	-75	1	
3	6	15	08: J-07   EMPTY	EMPTY	12353	8819	100	47	47	4	47	52	119	0	0	0	18	18	3	16	16	3	40	10	0	0	0	0	0	0	0	0	0	0	0	0	0	0	0	0	0	0	0	0	0	0	0	0	0	0	0.000	0.000	0.000	0.000	0.000	0.000	0.000	0.000	0.000	0.000	0.000	0.000	0.000	0.000	283	1076	2	2	2	0.000	0.000	0	2	0	0	0	2	0	0	-75	1	
3	7	15	09: B-01   EMPTY	EMPTY	12603	8819	100	46	46	5	46	46	4	13	5	0	16	16	3	16	16	2	14	9	0	0	0	0	0	0	0	0	0	0	0	0	0	0	0	0	0	0	0	0	0	0	0	0	0	0	0.000	0.000	0.000	0.000	0.000	0.000	0.000	0.000	0.000	0.000	0.000	0.000	0.000	0.000	283	1076	0	0	0	0.000	0.000	0	0	0	0	0	0	0	0	-75	1	
3	8	15	09: B-04   LM00001308	lmo1275	12853	8819	100	240	206	94	46	46	5	96	92	0	121	102	49	16	16	3	90	87	0	0	0	0	0	0	0	0	0	0	0	0	0	0	0	0	0	0	0	0	0	0	0	0	0	0	0.000	0.000	0.000	0.000	0.000	0.000	0.000	0.000	0.000	0.000	0.000	0.000	0.000	0.000	283	1076	299	246	246	0.000	0.000	194	105	0	0	160	86	0	0	100	1	
3	9	15	09: B-07   LM00002819	lmo1469	13103	8819	100	1424	1121	680	46	46	5	96	90	0	1828	1421	889	16	16	3	91	90	0	0	0	0	0	0	0	0	0	0	0	0	0	0	0	0	0	0	0	0	0	0	0	0	0	0	0.000	0.000	0.000	0.000	0.000	0.000	0.000	0.000	0.000	0.000	0.000	0.000	0.000	0.000	283	1076	3190	2480	2480	0.000	0.000	1378	1812	0	0	1075	1405	0	0	100	1	
3	10	15	09: B-10   LM00000452	lmo1657	13353	8819	100	672	550	269	45	46	4	100	100	0	628	520	258	16	16	3	94	92	0	0	0	0	0	0	0	0	0	0	0	0	0	0	0	0	0	0	0	0	0	0	0	0	0	0	0.000	0.000	0.000	0.000	0.000	0.000	0.000	0.000	0.000	0.000	0.000	0.000	0.000	0.000	283	1076	1239	1009	1009	0.000	0.000	627	612	0	0	505	504	0	0	100	1	
3	11	15	09: B-13   lmneg01	lmneg01	13603	8819	100	52	52	5	46	46	5	57	17	0	73	60	24	16	16	3	90	86	0	0	0	0	0	0	0	0	0	0	0	0	0	0	0	0	0	0	0	0	0	0	0	0	0	0	0.000	0.000	0.000	0.000	0.000	0.000	0.000	0.000	0.000	0.000	0.000	0.000	0.000	0.000	283	1076	63	50	50	0.000	0.000	6	57	0	0	6	44	0	0	100	1	
3	12	15	09: B-16   lmneg04	lmneg04	13853	8819	100	51	50	5	46	46	4	51	19	0	65	57	20	16	16	2	92	88	0	0	0	0	0	0	0	0	0	0	0	0	0	0	0	0	0	0	0	0	0	0	0	0	0	0	0.000	0.000	0.000	0.000	0.000	0.000	0.000	0.000	0.000	0.000	0.000	0.000	0.000	0.000	283	1076	54	45	45	0.000	0.000	5	49	0	0	4	41	0	0	100	1	
3	13	15	09: B-19   lmneg07	lmneg07	14103	8819	100	51	51	4	46	46	4	52	21	0	68	61	18	16	17	2	98	94	0	0	0	0	0	0	0	0	0	0	0	0	0	0	0	0	0	0	0	0	0	0	0	0	0	0	0.000	0.000	0.000	0.000	0.000	0.000	0.000	0.000	0.000	0.000	0.000	0.000	0.000	0.000	283	1076	57	50	50	0.000	0.000	5	52	0	0	5	45	0	0	100	1	
3	14	15	09: B-22   lmneg10	lmneg10	14353	8819	100	50	50	5	46	47	5	42	11	0	60	51	17	17	17	4	86	82	0	0	0	0	0	0	0	0	0	0	0	0	0	0	0	0	0	0	0	0	0	0	0	0	0	0	0.000	0.000	0.000	0.000	0.000	0.000	0.000	0.000	0.000	0.000	0.000	0.000	0.000	0.000	283	1076	47	38	38	0.000	0.000	4	43	0	0	4	34	0	0	100	1	
3	15	15	09: F-01   LM00000020	lmo0044	14603	8819	100	1152	1087	475	46	46	5	100	99	0	730	704	278	17	17	2	98	98	0	0	0	0	0	0	0	0	0	0	0	0	0	0	0	0	0	0	0	0	0	0	0	0	0	0	0.000	0.000	0.000	0.000	0.000	0.000	0.000	0.000	0.000	0.000	0.000	0.000	0.000	0.000	283	1076	1819	1728	1728	0.000	0.000	1106	713	0	0	1041	687	0	0	100	1	
3	16	15	09: F-04   LM00001308	lmo1275	14853	8819	100	254	210	111	46	46	5	89	83	0	124	103	59	16	16	2	86	81	0	0	0	0	0	0	0	0	0	0	0	0	0	0	0	0	0	0	0	0	0	0	0	0	0	0	0.000	0.000	0.000	0.000	0.000	0.000	0.000	0.000	0.000	0.000	0.000	0.000	0.000	0.000	283	1076	316	251	251	0.000	0.000	208	108	0	0	164	87	0	0	100	1	
3	17	15	09: F-07   LM00002819	lmo1469	15103	8819	100	1712	1373	749	46	46	4	94	92	0	2294	1811	1042	16	17	3	94	91	0	0	0	0	0	0	0	0	0	0	0	0	0	0	0	0	0	0	0	0	0	0	0	0	0	0	0.000	0.000	0.000	0.000	0.000	0.000	0.000	0.000	0.000	0.000	0.000	0.000	0.000	0.000	283	1076	3944	3122	3122	0.000	0.000	1666	2278	0	0	1327	1795	0	0	100	1	
3	1	16	09: F-10   LM00000452	lmo1657	11103	9069	100	664	565	279	46	46	5	98	94	0	623	530	275	15	16	3	96	94	0	0	0	0	0	0	0	0	0	0	0	0	0	0	0	0	0	0	0	0	0	0	0	0	0	0	0.000	0.000	0.000	0.000	0.000	0.000	0.000	0.000	0.000	0.000	0.000	0.000	0.000	0.000	283	1076	1226	1034	1034	0.000	0.000	618	608	0	0	519	515	0	0	100	1	
3	2	16	09: F-13   lmneg01	lmneg01	11353	9069	100	53	53	4	46	46	5	67	29	0	71	60	23	16	16	2	89	87	0	0	0	0	0	0	0	0	0	0	0	0	0	0	0	0	0	0	0	0	0	0	0	0	0	0	0.000	0.000	0.000	0.000	0.000	0.000	0.000	0.000	0.000	0.000	0.000	0.000	0.000	0.000	283	1076	62	51	51	0.000	0.000	7	55	0	0	7	44	0	0	100	1	
3	3	16	09: F-16   lmneg04	lmneg04	11603	9069	100	52	52	5	46	47	5	51	22	0	65	58	20	15	15	2	93	90	0	0	0	0	0	0	0	0	0	0	0	0	0	0	0	0	0	0	0	0	0	0	0	0	0	0	0.000	0.000	0.000	0.000	0.000	0.000	0.000	0.000	0.000	0.000	0.000	0.000	0.000	0.000	283	1076	56	49	49	0.000	0.000	6	50	0	0	6	43	0	0	100	1	
3	4	16	09: F-19   lmneg07	lmneg07	11853	9069	100	54	53	6	46	47	4	65	44	0	71	59	25	15	16	2	90	84	0	0	0	0	0	0	0	0	0	0	0	0	0	0	0	0	0	0	0	0	0	0	0	0	0	0	0.000	0.000	0.000	0.000	0.000	0.000	0.000	0.000	0.000	0.000	0.000	0.000	0.000	0.000	283	1076	64	51	51	0.000	0.000	8	56	0	0	7	44	0	0	100	1	
3	5	16	09: F-22   lmneg10	lmneg10	12103	9069	100	51	51	5	46	47	4	55	22	0	60	53	17	15	16	2	97	93	0	0	0	0	0	0	0	0	0	0	0	0	0	0	0	0	0	0	0	0	0	0	0	0	0	0	0.000	0.000	0.000	0.000	0.000	0.000	0.000	0.000	0.000	0.000	0.000	0.000	0.000	0.000	283	1076	50	43	43	0.000	0.000	5	45	0	0	5	38	0	0	100	1	
3	6	16	09: J-01   LM00000020	lmo0044	12353	9069	100	1357	1206	510	46	46	4	100	98	0	788	725	312	16	16	2	98	97	0	0	0	0	0	0	0	0	0	0	0	0	0	0	0	0	0	0	0	0	0	0	0	0	0	0	0.000	0.000	0.000	0.000	0.000	0.000	0.000	0.000	0.000	0.000	0.000	0.000	0.000	0.000	283	1076	2083	1869	1869	0.000	0.000	1311	772	0	0	1160	709	0	0	100	1	
3	7	16	09: J-04   LM00001308	lmo1275	12603	9069	100	219	198	102	46	46	4	91	87	0	110	90	45	16	16	2	88	82	0	0	0	0	0	0	0	0	0	0	0	0	0	0	0	0	0	0	0	0	0	0	0	0	0	0	0.000	0.000	0.000	0.000	0.000	0.000	0.000	0.000	0.000	0.000	0.000	0.000	0.000	0.000	283	1076	267	226	226	0.000	0.000	173	94	0	0	152	74	0	0	100	1	
3	8	16	09: J-07   LM00002819	lmo1469	12853	9069	100	1515	1194	698	46	46	5	99	97	0	1971	1533	935	16	16	2	95	93	0	0	0	0	0	0	0	0	0	0	0	0	0	0	0	0	0	0	0	0	0	0	0	0	0	0	0.000	0.000	0.000	0.000	0.000	0.000	0.000	0.000	0.000	0.000	0.000	0.000	0.000	0.000	283	1076	3424	2665	2665	0.000	0.000	1469	1955	0	0	1148	1517	0	0	100	1	
3	9	16	09: J-10   LM00000452	lmo1657	13103	9069	100	645	519	290	45	46	4	95	94	0	607	459	282	16	16	2	89	86	0	0	0	0	0	0	0	0	0	0	0	0	0	0	0	0	0	0	0	0	0	0	0	0	0	0	0.000	0.000	0.000	0.000	0.000	0.000	0.000	0.000	0.000	0.000	0.000	0.000	0.000	0.000	283	1076	1191	917	917	0.000	0.000	600	591	0	0	474	443	0	0	100	1	
3	10	16	09: J-13   lmneg01	lmneg01	13353	9069	100	52	51	5	46	46	4	57	29	0	70	58	26	16	16	2	83	80	0	0	0	0	0	0	0	0	0	0	0	0	0	0	0	0	0	0	0	0	0	0	0	0	0	0	0.000	0.000	0.000	0.000	0.000	0.000	0.000	0.000	0.000	0.000	0.000	0.000	0.000	0.000	283	1076	60	47	47	0.000	0.000	6	54	0	0	5	42	0	0	100	1	
3	11	16	09: J-16   lmneg04	lmneg04	13603	9069	100	51	51	5	46	46	4	56	25	0	65	53	21	16	16	2	87	82	0	0	0	0	0	0	0	0	0	0	0	0	0	0	0	0	0	0	0	0	0	0	0	0	0	0	0.000	0.000	0.000	0.000	0.000	0.000	0.000	0.000	0.000	0.000	0.000	0.000	0.000	0.000	283	1076	54	42	42	0.000	0.000	5	49	0	0	5	37	0	0	100	1	
3	12	16	09: J-19   lmneg07	lmneg07	13853	9069	100	52	52	5	45	46	4	65	32	0	72	60	23	16	16	2	92	88	0	0	0	0	0	0	0	0	0	0	0	0	0	0	0	0	0	0	0	0	0	0	0	0	0	0	0.000	0.000	0.000	0.000	0.000	0.000	0.000	0.000	0.000	0.000	0.000	0.000	0.000	0.000	283	1076	63	51	51	0.000	0.000	7	56	0	0	7	44	0	0	100	1	
3	13	16	09: J-22   lmneg10	lmneg10	14103	9069	100	49	50	4	46	47	5	38	9	0	60	51	18	16	17	2	92	88	0	0	0	0	0	0	0	0	0	0	0	0	0	0	0	0	0	0	0	0	0	0	0	0	0	0	0.000	0.000	0.000	0.000	0.000	0.000	0.000	0.000	0.000	0.000	0.000	0.000	0.000	0.000	283	1076	47	39	39	0.000	0.000	3	44	0	0	4	35	0	0	100	1	
3	14	16	09: N-01   LM00000020	lmo0044	14353	9069	100	1351	1058	633	46	47	5	98	91	0	829	627	387	16	17	3	86	83	0	0	0	0	0	0	0	0	0	0	0	0	0	0	0	0	0	0	0	0	0	0	0	0	0	0	0.000	0.000	0.000	0.000	0.000	0.000	0.000	0.000	0.000	0.000	0.000	0.000	0.000	0.000	283	1076	2118	1623	1623	0.000	0.000	1305	813	0	0	1012	611	0	0	100	1	
3	15	16	09: N-04   LM00001308	lmo1275	14603	9069	100	238	225	99	46	46	5	96	94	0	116	105	46	16	17	2	93	92	0	0	0	0	0	0	0	0	0	0	0	0	0	0	0	0	0	0	0	0	0	0	0	0	0	0	0.000	0.000	0.000	0.000	0.000	0.000	0.000	0.000	0.000	0.000	0.000	0.000	0.000	0.000	283	1076	292	268	268	0.000	0.000	192	100	0	0	179	89	0	0	100	1	
3	16	16	09: N-07   LM00002819	lmo1469	14853	9069	100	1565	1184	764	46	46	4	96	91	0	2059	1557	1054	16	16	2	88	85	0	0	0	0	0	0	0	0	0	0	0	0	0	0	0	0	0	0	0	0	0	0	0	0	0	0	0.000	0.000	0.000	0.000	0.000	0.000	0.000	0.000	0.000	0.000	0.000	0.000	0.000	0.000	283	1076	3562	2679	2679	0.000	0.000	1519	2043	0	0	1138	1541	0	0	100	1	
3	17	16	09: N-10   LM00000452	lmo1657	15103	9069	100	786	643	331	47	47	4	95	93	0	753	609	329	16	17	2	95	93	0	0	0	0	0	0	0	0	0	0	0	0	0	0	0	0	0	0	0	0	0	0	0	0	0	0	0.000	0.000	0.000	0.000	0.000	0.000	0.000	0.000	0.000	0.000	0.000	0.000	0.000	0.000	283	1076	1476	1189	1189	0.000	0.000	739	737	0	0	596	593	0	0	100	1	
3	1	17	09: N-13   lmneg01	lmneg01	11103	9319	100	52	52	5	46	47	4	64	33	0	71	58	25	15	15	2	87	83	0	0	0	0	0	0	0	0	0	0	0	0	0	0	0	0	0	0	0	0	0	0	0	0	0	0	0.000	0.000	0.000	0.000	0.000	0.000	0.000	0.000	0.000	0.000	0.000	0.000	0.000	0.000	283	1076	62	49	49	0.000	0.000	6	56	0	0	6	43	0	0	100	1	
3	2	17	09: N-16   lmneg04	lmneg04	11353	9319	100	51	52	5	46	46	5	53	32	0	63	56	17	15	16	2	96	94	0	0	0	0	0	0	0	0	0	0	0	0	0	0	0	0	0	0	0	0	0	0	0	0	0	0	0.000	0.000	0.000	0.000	0.000	0.000	0.000	0.000	0.000	0.000	0.000	0.000	0.000	0.000	283	1076	53	47	47	0.000	0.000	5	48	0	0	6	41	0	0	100	1	
3	3	17	09: N-19   lmneg07	lmneg07	11603	9319	100	51	51	4	46	47	4	60	16	0	70	55	25	15	15	2	90	84	0	0	0	0	0	0	0	0	0	0	0	0	0	0	0	0	0	0	0	0	0	0	0	0	0	0	0.000	0.000	0.000	0.000	0.000	0.000	0.000	0.000	0.000	0.000	0.000	0.000	0.000	0.000	283	1076	60	45	45	0.000	0.000	5	55	0	0	5	40	0	0	100	1	
3	4	17	09: N-22   lmneg10	lmneg10	11853	9319	100	50	50	4	46	47	4	47	18	0	58	48	20	15	15	3	89	79	0	0	0	0	0	0	0	0	0	0	0	0	0	0	0	0	0	0	0	0	0	0	0	0	0	0	0.000	0.000	0.000	0.000	0.000	0.000	0.000	0.000	0.000	0.000	0.000	0.000	0.000	0.000	283	1076	47	37	37	0.000	0.000	4	43	0	0	4	33	0	0	100	1	
3	5	17	null	EMPTY	12103	9319	100	47	47	5	46	46	4	21	5	0	15	15	2	15	16	2	12	3	0	0	0	0	0	0	0	0	0	0	0	0	0	0	0	0	0	0	0	0	0	0	0	0	0	0	0.000	0.000	0.000	0.000	0.000	0.000	0.000	0.000	0.000	0.000	0.000	0.000	0.000	0.000	283	1076	1	1	1	0.000	0.000	1	0	0	0	1	0	0	0	-75	1	
3	6	17	null	EMPTY	12353	9319	100	46	46	5	46	46	5	16	2	0	15	15	2	16	16	2	9	2	0	0	0	0	0	0	0	0	0	0	0	0	0	0	0	0	0	0	0	0	0	0	0	0	0	0	0.000	0.000	0.000	0.000	0.000	0.000	0.000	0.000	0.000	0.000	0.000	0.000	0.000	0.000	283	1076	-1	-1	-1	0.000	0.000	0	-1	0	0	0	-1	0	0	-75	1	
3	7	17	null	EMPTY	12603	9319	100	45	45	4	46	46	4	8	3	0	16	16	2	16	16	3	8	0	0	0	0	0	0	0	0	0	0	0	0	0	0	0	0	0	0	0	0	0	0	0	0	0	0	0	0.000	0.000	0.000	0.000	0.000	0.000	0.000	0.000	0.000	0.000	0.000	0.000	0.000	0.000	283	1076	-1	-1	-1	0.000	0.000	-1	0	0	0	-1	0	0	0	-75	1	
3	8	17	null	EMPTY	12853	9319	100	45	46	4	45	45	5	19	4	0	16	17	3	16	16	3	10	4	0	0	0	0	0	0	0	0	0	0	0	0	0	0	0	0	0	0	0	0	0	0	0	0	0	0	0.000	0.000	0.000	0.000	0.000	0.000	0.000	0.000	0.000	0.000	0.000	0.000	0.000	0.000	283	1076	0	2	2	0.000	0.000	0	0	0	0	1	1	0	0	-75	1	
3	9	17	null	EMPTY	13103	9319	100	44	44	4	45	46	5	8	1	0	15	15	2	16	16	2	4	2	0	0	0	0	0	0	0	0	0	0	0	0	0	0	0	0	0	0	0	0	0	0	0	0	0	0	0.000	0.000	0.000	0.000	0.000	0.000	0.000	0.000	0.000	0.000	0.000	0.000	0.000	0.000	283	1076	-2	-2	-2	0.000	0.000	-1	-1	0	0	-1	-1	0	0	-75	1	
3	10	17	null	EMPTY	13353	9319	100	45	45	4	46	46	5	8	2	0	17	17	2	16	16	3	28	3	0	0	0	0	0	0	0	0	0	0	0	0	0	0	0	0	0	0	0	0	0	0	0	0	0	0	0.000	0.000	0.000	0.000	0.000	0.000	0.000	0.000	0.000	0.000	0.000	0.000	0.000	0.000	283	1076	0	0	0	0.000	0.000	-1	1	0	0	-1	1	0	0	-75	1	
3	11	17	null	EMPTY	13603	9319	100	45	46	5	46	47	4	12	4	0	16	16	2	16	17	3	11	4	0	0	0	0	0	0	0	0	0	0	0	0	0	0	0	0	0	0	0	0	0	0	0	0	0	0	0.000	0.000	0.000	0.000	0.000	0.000	0.000	0.000	0.000	0.000	0.000	0.000	0.000	0.000	283	1076	-1	0	0	0.000	0.000	-1	0	0	0	0	0	0	0	-75	1	
3	12	17	null	EMPTY	13853	9319	100	46	46	4	46	47	5	10	2	0	16	16	2	16	16	2	12	4	0	0	0	0	0	0	0	0	0	0	0	0	0	0	0	0	0	0	0	0	0	0	0	0	0	0	0.000	0.000	0.000	0.000	0.000	0.000	0.000	0.000	0.000	0.000	0.000	0.000	0.000	0.000	283	1076	0	0	0	0.000	0.000	0	0	0	0	0	0	0	0	-75	1	
3	13	17	null	EMPTY	14103	9319	100	47	47	4	45	46	4	28	4	0	16	17	3	16	16	2	20	4	0	0	0	0	0	0	0	0	0	0	0	0	0	0	0	0	0	0	0	0	0	0	0	0	0	0	0.000	0.000	0.000	0.000	0.000	0.000	0.000	0.000	0.000	0.000	0.000	0.000	0.000	0.000	283	1076	2	3	3	0.000	0.000	2	0	0	0	2	1	0	0	-75	1	
3	14	17	null	EMPTY	14353	9319	100	46	47	4	46	46	4	20	3	0	16	17	2	17	17	2	7	3	0	0	0	0	0	0	0	0	0	0	0	0	0	0	0	0	0	0	0	0	0	0	0	0	0	0	0.000	0.000	0.000	0.000	0.000	0.000	0.000	0.000	0.000	0.000	0.000	0.000	0.000	0.000	283	1076	-1	1	1	0.000	0.000	0	-1	0	0	1	0	0	0	-75	1	
3	15	17	null	EMPTY	14603	9319	100	47	47	5	46	46	4	18	8	0	17	17	3	17	17	2	15	10	0	0	0	0	0	0	0	0	0	0	0	0	0	0	0	0	0	0	0	0	0	0	0	0	0	0	0.000	0.000	0.000	0.000	0.000	0.000	0.000	0.000	0.000	0.000	0.000	0.000	0.000	0.000	283	1076	1	1	1	0.000	0.000	1	0	0	0	1	0	0	0	-75	1	
3	16	17	null	EMPTY	14853	9319	100	47	47	4	47	47	5	11	3	0	16	17	3	16	17	6	5	2	0	0	0	0	0	0	0	0	0	0	0	0	0	0	0	0	0	0	0	0	0	0	0	0	0	0	0.000	0.000	0.000	0.000	0.000	0.000	0.000	0.000	0.000	0.000	0.000	0.000	0.000	0.000	283	1076	0	1	1	0.000	0.000	0	0	0	0	0	1	0	0	-75	1	
3	17	17	null	EMPTY	15103	9319	100	45	46	5	46	46	5	12	4	0	16	16	2	16	17	7	1	0	0	0	0	0	0	0	0	0	0	0	0	0	0	0	0	0	0	0	0	0	0	0	0	0	0	0	0.000	0.000	0.000	0.000	0.000	0.000	0.000	0.000	0.000	0.000	0.000	0.000	0.000	0.000	283	1076	-1	0	0	0.000	0.000	-1	0	0	0	0	0	0	0	-75	1	
4	1	1	10: A-01   Dye Marker	Dye Marker	15643	5329	100	63	146	132	47	47	5	67	60	0	14761	26113	26573	18	19	6	100	100	16	0	0	0	0	0	0	0	0	0	0	0	0	0	0	0	0	0	0	0	0	0	0	0	0	0	0.000	0.000	0.000	0.000	0.000	0.000	0.000	0.000	0.000	0.000	0.000	0.000	0.000	0.000	283	1076	14759	26194	26194	0.000	0.000	16	14743	0	0	99	26095	0	0	100	1	
4	2	1	01: A-01   EMPTY	EMPTY	15893	5329	100	49	49	5	47	47	5	17	4	0	19	20	3	18	19	4	19	2	0	0	0	0	0	0	0	0	0	0	0	0	0	0	0	0	0	0	0	0	0	0	0	0	0	0	0.000	0.000	0.000	0.000	0.000	0.000	0.000	0.000	0.000	0.000	0.000	0.000	0.000	0.000	283	1076	3	4	4	0.000	0.000	2	1	0	0	2	2	0	0	-75	1	
4	3	1	01: A-04   LM00000002	lmo0002	16143	5329	100	211	184	83	47	48	5	84	84	0	241	230	191	18	19	11	86	84	0	0	0	0	0	0	0	0	0	0	0	0	0	0	0	0	0	0	0	0	0	0	0	0	0	0	0.000	0.000	0.000	0.000	0.000	0.000	0.000	0.000	0.000	0.000	0.000	0.000	0.000	0.000	283	1076	387	349	349	0.000	0.000	164	223	0	0	137	212	0	0	100	1	
4	4	1	01: A-07   LM00000810	lmo0005	16393	5329	100	104	98	29	47	47	5	90	86	0	188	162	82	18	19	4	86	85	0	0	0	0	0	0	0	0	0	0	0	0	0	0	0	0	0	0	0	0	0	0	0	0	0	0	0.000	0.000	0.000	0.000	0.000	0.000	0.000	0.000	0.000	0.000	0.000	0.000	0.000	0.000	283	1076	227	195	195	0.000	0.000	57	170	0	0	51	144	0	0	100	1	
4	5	1	01: A-10   LM00000006	lmo0008	16643	5329	100	147	137	52	47	47	5	88	83	0	108	96	42	19	20	7	85	83	0	0	0	0	0	0	0	0	0	0	0	0	0	0	0	0	0	0	0	0	0	0	0	0	0	0	0.000	0.000	0.000	0.000	0.000	0.000	0.000	0.000	0.000	0.000	0.000	0.000	0.000	0.000	283	1076	189	167	167	0.000	0.000	100	89	0	0	90	77	0	0	100	1	
4	6	1	01: A-13   LM00000008	lmo0011	16893	5329	100	119	113	44	46	46	5	87	81	0	125	100	50	19	21	17	76	72	0	0	0	0	0	0	0	0	0	0	0	0	0	0	0	0	0	0	0	0	0	0	0	0	0	0	0.000	0.000	0.000	0.000	0.000	0.000	0.000	0.000	0.000	0.000	0.000	0.000	0.000	0.000	283	1076	179	148	148	0.000	0.000	73	106	0	0	67	81	0	0	100	1	
4	7	1	01: A-16   LM00000011	lmo0014	17143	5329	100	479	409	228	47	47	7	90	85	0	253	219	118	20	21	12	83	80	0	0	0	0	0	0	0	0	0	0	0	0	0	0	0	0	0	0	0	0	0	0	0	0	0	0	0.000	0.000	0.000	0.000	0.000	0.000	0.000	0.000	0.000	0.000	0.000	0.000	0.000	0.000	283	1076	665	561	561	0.000	0.000	432	233	0	0	362	199	0	0	100	1	
4	8	1	01: A-19   LM00002098	lmo0017	17393	5329	100	50	51	5	48	48	5	34	7	0	97	78	33	20	21	5	85	80	0	0	0	0	0	0	0	0	0	0	0	0	0	0	0	0	0	0	0	0	0	0	0	0	0	0	0.000	0.000	0.000	0.000	0.000	0.000	0.000	0.000	0.000	0.000	0.000	0.000	0.000	0.000	283	1076	79	61	61	0.000	0.000	2	77	0	0	3	58	0	0	100	1	
4	9	1	01: A-22   LM00000813	lmo0020	17643	5329	100	49	49	5	45	48	6	36	4	0	43	38	14	19	20	7	64	60	0	0	0	0	0	0	0	0	0	0	0	0	0	0	0	0	0	0	0	0	0	0	0	0	0	0	0.000	0.000	0.000	0.000	0.000	0.000	0.000	0.000	0.000	0.000	0.000	0.000	0.000	0.000	283	1076	28	23	23	0.000	0.000	4	24	0	0	4	19	0	0	100	1	
4	10	1	01: E-01   LM00002129	lmo0093	17893	5329	100	56	56	8	48	48	9	43	9	0	85	74	27	19	23	35	77	31	0	0	0	0	0	0	0	0	0	0	0	0	0	0	0	0	0	0	0	0	0	0	0	0	0	0	0.000	0.000	0.000	0.000	0.000	0.000	0.000	0.000	0.000	0.000	0.000	0.000	0.000	0.000	283	1076	74	63	63	0.000	0.000	8	66	0	0	8	55	0	0	100	1	
4	11	1	01: E-04   LM00000036	lmo0096	18143	5329	100	626	509	258	47	48	7	92	87	0	520	430	235	20	23	20	81	80	0	0	0	0	0	0	0	0	0	0	0	0	0	0	0	0	0	0	0	0	0	0	0	0	0	0	0.000	0.000	0.000	0.000	0.000	0.000	0.000	0.000	0.000	0.000	0.000	0.000	0.000	0.000	283	1076	1079	872	872	0.000	0.000	579	500	0	0	462	410	0	0	100	1	
4	12	1	01: E-07   LM00000039	lmo0099	18393	5329	100	314	258	140	48	48	5	83	80	0	484	404	253	19	20	6	81	78	0	0	0	0	0	0	0	0	0	0	0	0	0	0	0	0	0	0	0	0	0	0	0	0	0	0	0.000	0.000	0.000	0.000	0.000	0.000	0.000	0.000	0.000	0.000	0.000	0.000	0.000	0.000	283	1076	731	595	595	0.000	0.000	266	465	0	0	210	385	0	0	100	1	
4	13	1	01: E-10   LM00000836	lmo0102	18643	5329	100	65	64	13	47	47	5	79	68	0	103	85	40	18	19	3	85	82	0	0	0	0	0	0	0	0	0	0	0	0	0	0	0	0	0	0	0	0	0	0	0	0	0	0	0.000	0.000	0.000	0.000	0.000	0.000	0.000	0.000	0.000	0.000	0.000	0.000	0.000	0.000	283	1076	103	84	84	0.000	0.000	18	85	0	0	17	67	0	0	100	1	
4	14	1	01: E-13   LM00000041	lmo0105	18893	5329	100	56	56	8	47	48	4	70	52	0	100	79	44	19	19	2	77	72	0	0	0	0	0	0	0	0	0	0	0	0	0	0	0	0	0	0	0	0	0	0	0	0	0	0	0.000	0.000	0.000	0.000	0.000	0.000	0.000	0.000	0.000	0.000	0.000	0.000	0.000	0.000	283	1076	90	69	69	0.000	0.000	9	81	0	0	9	60	0	0	100	1	
4	15	1	01: E-16   LM00000838	lmo0108	19143	5329	100	56	56	6	47	48	5	73	43	0	87	70	32	19	19	3	83	77	0	0	0	0	0	0	0	0	0	0	0	0	0	0	0	0	0	0	0	0	0	0	0	0	0	0	0.000	0.000	0.000	0.000	0.000	0.000	0.000	0.000	0.000	0.000	0.000	0.000	0.000	0.000	283	1076	77	60	60	0.000	0.000	9	68	0	0	9	51	0	0	100	1	
4	16	1	01: E-19   LM00002134	lmo0111	19393	5329	100	57	58	10	48	48	5	68	47	0	77	61	28	20	20	3	78	73	0	0	0	0	0	0	0	0	0	0	0	0	0	0	0	0	0	0	0	0	0	0	0	0	0	0	0.000	0.000	0.000	0.000	0.000	0.000	0.000	0.000	0.000	0.000	0.000	0.000	0.000	0.000	283	1076	66	51	51	0.000	0.000	9	57	0	0	10	41	0	0	100	1	
4	17	1	01: E-22   LM00000043	lmo0114	19643	5329	100	60	62	11	50	55	22	20	0	0	94	76	35	25	43	67	51	0	0	0	0	0	0	0	0	0	0	0	0	0	0	0	0	0	0	0	0	0	0	0	0	0	0	0	0.000	0.000	0.000	0.000	0.000	0.000	0.000	0.000	0.000	0.000	0.000	0.000	0.000	0.000	283	1076	79	63	63	0.000	0.000	10	69	0	0	12	51	0	0	100	1	
4	1	2	01: I-01   LM00000063	lmo0189	15643	5579	100	241	203	84	47	47	4	91	88	0	236	193	95	18	19	4	89	87	0	0	0	0	0	0	0	0	0	0	0	0	0	0	0	0	0	0	0	0	0	0	0	0	0	0	0.000	0.000	0.000	0.000	0.000	0.000	0.000	0.000	0.000	0.000	0.000	0.000	0.000	0.000	283	1076	412	331	331	0.000	0.000	194	218	0	0	156	175	0	0	100	1	
4	2	2	01: I-04   LM00000064	lmo0192	15893	5579	100	86	78	25	47	47	5	71	69	0	104	85	48	19	20	6	74	71	0	0	0	0	0	0	0	0	0	0	0	0	0	0	0	0	0	0	0	0	0	0	0	0	0	0	0.000	0.000	0.000	0.000	0.000	0.000	0.000	0.000	0.000	0.000	0.000	0.000	0.000	0.000	283	1076	124	97	97	0.000	0.000	39	85	0	0	31	66	0	0	100	1	
4	3	2	01: I-07   LM00000868	lmo0195	16143	5579	100	181	158	69	46	47	6	86	80	0	134	113	57	17	18	5	83	81	0	0	0	0	0	0	0	0	0	0	0	0	0	0	0	0	0	0	0	0	0	0	0	0	0	0	0.000	0.000	0.000	0.000	0.000	0.000	0.000	0.000	0.000	0.000	0.000	0.000	0.000	0.000	283	1076	252	208	208	0.000	0.000	135	117	0	0	112	96	0	0	100	1	
4	4	2	01: I-10   LM00000870	lmo0198	16393	5579	100	97	92	30	47	47	5	87	76	0	112	93	43	18	19	6	85	81	0	0	0	0	0	0	0	0	0	0	0	0	0	0	0	0	0	0	0	0	0	0	0	0	0	0	0.000	0.000	0.000	0.000	0.000	0.000	0.000	0.000	0.000	0.000	0.000	0.000	0.000	0.000	283	1076	144	120	120	0.000	0.000	50	94	0	0	45	75	0	0	100	1	
4	5	2	01: I-13   LM00002164	lmo0201	16643	5579	100	52	53	7	48	50	10	29	2	0	103	83	38	19	20	9	76	75	0	0	0	0	0	0	0	0	0	0	0	0	0	0	0	0	0	0	0	0	0	0	0	0	0	0	0.000	0.000	0.000	0.000	0.000	0.000	0.000	0.000	0.000	0.000	0.000	0.000	0.000	0.000	283	1076	88	69	69	0.000	0.000	4	84	0	0	5	64	0	0	100	1	
4	6	2	01: I-16   LM00002167	lmo0204	16893	5579	100	56	54	6	48	49	8	50	6	0	108	90	37	19	20	5	88	81	0	0	0	0	0	0	0	0	0	0	0	0	0	0	0	0	0	0	0	0	0	0	0	0	0	0	0.000	0.000	0.000	0.000	0.000	0.000	0.000	0.000	0.000	0.000	0.000	0.000	0.000	0.000	283	1076	97	77	77	0.000	0.000	8	89	0	0	6	71	0	0	100	1	
4	7	2	01: I-19   LM00002170	lmo0207	17143	5579	100	49	50	5	46	47	7	23	4	0	92	79	29	19	20	9	83	80	0	0	0	0	0	0	0	0	0	0	0	0	0	0	0	0	0	0	0	0	0	0	0	0	0	0	0.000	0.000	0.000	0.000	0.000	0.000	0.000	0.000	0.000	0.000	0.000	0.000	0.000	0.000	283	1076	76	64	64	0.000	0.000	3	73	0	0	4	60	0	0	100	1	
4	8	2	01: I-22   LM00000067	lmo0210	17393	5579	100	1146	919	464	47	47	5	95	93	0	1627	1334	684	19	20	5	96	93	0	0	0	0	0	0	0	0	0	0	0	0	0	0	0	0	0	0	0	0	0	0	0	0	0	0	0.000	0.000	0.000	0.000	0.000	0.000	0.000	0.000	0.000	0.000	0.000	0.000	0.000	0.000	283	1076	2707	2187	2187	0.000	0.000	1099	1608	0	0	872	1315	0	0	100	1	
4	9	2	01: M-01   LM00000092	lmo0285	17643	5579	100	81	78	18	47	47	5	86	80	0	132	119	49	18	20	9	87	84	0	0	0	0	0	0	0	0	0	0	0	0	0	0	0	0	0	0	0	0	0	0	0	0	0	0	0.000	0.000	0.000	0.000	0.000	0.000	0.000	0.000	0.000	0.000	0.000	0.000	0.000	0.000	283	1076	148	132	132	0.000	0.000	34	114	0	0	31	101	0	0	100	1	
4	10	2	01: M-04   LM00000906	lmo0288	17893	5579	100	72	72	16	47	48	5	87	78	0	107	93	36	19	20	5	89	86	0	0	0	0	0	0	0	0	0	0	0	0	0	0	0	0	0	0	0	0	0	0	0	0	0	0	0.000	0.000	0.000	0.000	0.000	0.000	0.000	0.000	0.000	0.000	0.000	0.000	0.000	0.000	283	1076	113	99	99	0.000	0.000	25	88	0	0	25	74	0	0	100	1	
4	11	2	01: M-07   LM00000909	lmo0291	18143	5579	100	381	310	179	46	47	5	85	83	0	226	188	110	18	19	3	82	81	0	0	0	0	0	0	0	0	0	0	0	0	0	0	0	0	0	0	0	0	0	0	0	0	0	0	0.000	0.000	0.000	0.000	0.000	0.000	0.000	0.000	0.000	0.000	0.000	0.000	0.000	0.000	283	1076	543	434	434	0.000	0.000	335	208	0	0	264	170	0	0	100	1	
4	12	2	01: M-10   LM00000094	lmo0294	18393	5579	100	53	54	8	47	47	5	59	35	0	83	65	32	18	18	2	80	77	0	0	0	0	0	0	0	0	0	0	0	0	0	0	0	0	0	0	0	0	0	0	0	0	0	0	0.000	0.000	0.000	0.000	0.000	0.000	0.000	0.000	0.000	0.000	0.000	0.000	0.000	0.000	283	1076	71	54	54	0.000	0.000	6	65	0	0	7	47	0	0	100	1	
4	13	2	01: M-13   LM00000097	lmo0297	18643	5579	100	52	53	6	47	47	5	56	25	0	94	79	30	18	18	3	91	87	0	0	0	0	0	0	0	0	0	0	0	0	0	0	0	0	0	0	0	0	0	0	0	0	0	0	0.000	0.000	0.000	0.000	0.000	0.000	0.000	0.000	0.000	0.000	0.000	0.000	0.000	0.000	283	1076	81	67	67	0.000	0.000	5	76	0	0	6	61	0	0	100	1	
4	14	2	01: M-16   LM00000100	lmo0300	18893	5579	100	53	53	7	48	48	5	52	23	0	100	84	39	18	19	2	86	83	0	0	0	0	0	0	0	0	0	0	0	0	0	0	0	0	0	0	0	0	0	0	0	0	0	0	0.000	0.000	0.000	0.000	0.000	0.000	0.000	0.000	0.000	0.000	0.000	0.000	0.000	0.000	283	1076	87	71	71	0.000	0.000	5	82	0	0	5	66	0	0	100	1	
4	15	2	01: M-19   LM00002187	lmo0303	19143	5579	100	96	89	34	47	47	5	75	68	0	102	83	42	19	19	3	83	76	0	0	0	0	0	0	0	0	0	0	0	0	0	0	0	0	0	0	0	0	0	0	0	0	0	0	0.000	0.000	0.000	0.000	0.000	0.000	0.000	0.000	0.000	0.000	0.000	0.000	0.000	0.000	283	1076	132	106	106	0.000	0.000	49	83	0	0	42	64	0	0	100	1	
4	16	2	01: M-22   LM00000103	lmo0306	19393	5579	100	50	51	6	47	47	5	34	15	0	97	74	36	20	20	3	77	75	0	0	0	0	0	0	0	0	0	0	0	0	0	0	0	0	0	0	0	0	0	0	0	0	0	0	0.000	0.000	0.000	0.000	0.000	0.000	0.000	0.000	0.000	0.000	0.000	0.000	0.000	0.000	283	1076	80	58	58	0.000	0.000	3	77	0	0	4	54	0	0	100	1	
4	17	2	02: A-01   EMPTY	EMPTY	19643	5579	100	47	48	4	47	48	5	19	2	0	23	23	3	23	25	7	3	0	0	0	0	0	0	0	0	0	0	0	0	0	0	0	0	0	0	0	0	0	0	0	0	0	0	0	0.000	0.000	0.000	0.000	0.000	0.000	0.000	0.000	0.000	0.000	0.000	0.000	0.000	0.000	283	1076	0	1	1	0.000	0.000	0	0	0	0	1	0	0	0	-75	1	
4	1	3	02: A-04   LM00000140	lmo0382	15643	5829	100	51	51	5	47	48	6	30	8	0	74	55	28	18	19	8	69	63	0	0	0	0	0	0	0	0	0	0	0	0	0	0	0	0	0	0	0	0	0	0	0	0	0	0	0.000	0.000	0.000	0.000	0.000	0.000	0.000	0.000	0.000	0.000	0.000	0.000	0.000	0.000	283	1076	60	41	41	0.000	0.000	4	56	0	0	4	37	0	0	100	1	
4	2	3	02: A-07   LM00000935	lmo0385	15893	5829	100	58	60	12	46	47	5	76	62	0	81	64	30	18	18	3	80	76	0	0	0	0	0	0	0	0	0	0	0	0	0	0	0	0	0	0	0	0	0	0	0	0	0	0	0.000	0.000	0.000	0.000	0.000	0.000	0.000	0.000	0.000	0.000	0.000	0.000	0.000	0.000	283	1076	75	60	60	0.000	0.000	12	63	0	0	14	46	0	0	100	1	
4	3	3	02: A-10   LM00000938	lmo0388	16143	5829	100	97	94	34	47	47	6	83	71	0	72	58	26	17	18	4	80	74	0	0	0	0	0	0	0	0	0	0	0	0	0	0	0	0	0	0	0	0	0	0	0	0	0	0	0.000	0.000	0.000	0.000	0.000	0.000	0.000	0.000	0.000	0.000	0.000	0.000	0.000	0.000	283	1076	105	88	88	0.000	0.000	50	55	0	0	47	41	0	0	100	1	
4	4	3	02: A-13   LM00000940	lmo0391	16393	5829	100	182	154	74	46	46	4	86	77	0	260	204	129	18	18	4	82	75	0	0	0	0	0	0	0	0	0	0	0	0	0	0	0	0	0	0	0	0	0	0	0	0	0	0	0.000	0.000	0.000	0.000	0.000	0.000	0.000	0.000	0.000	0.000	0.000	0.000	0.000	0.000	283	1076	378	294	294	0.000	0.000	136	242	0	0	108	186	0	0	100	1	
4	5	3	02: A-16   LM00000941	lmo0394	16643	5829	100	56	58	8	50	67	35	0	0	0	72	57	29	19	20	7	71	66	0	0	0	0	0	0	0	0	0	0	0	0	0	0	0	0	0	0	0	0	0	0	0	0	0	0	0.000	0.000	0.000	0.000	0.000	0.000	0.000	0.000	0.000	0.000	0.000	0.000	0.000	0.000	283	1076	59	46	46	0.000	0.000	6	53	0	0	8	38	0	0	100	1	
4	6	3	02: A-19   LM00000942	lmo0397	16893	5829	100	233	218	62	59	74	38	100	85	0	125	107	44	23	25	6	96	90	0	0	0	0	0	0	0	0	0	0	0	0	0	0	0	0	0	0	0	0	0	0	0	0	0	0	0.000	0.000	0.000	0.000	0.000	0.000	0.000	0.000	0.000	0.000	0.000	0.000	0.000	0.000	283	1076	276	243	243	0.000	0.000	174	102	0	0	159	84	0	0	100	1	
4	7	3	02: A-22   LM00000945	lmo0400	17143	5829	100	71	72	16	48	49	7	79	69	0	256	214	120	21	23	7	83	80	0	0	0	0	0	0	0	0	0	0	0	0	0	0	0	0	0	0	0	0	0	0	0	0	0	0	0.000	0.000	0.000	0.000	0.000	0.000	0.000	0.000	0.000	0.000	0.000	0.000	0.000	0.000	283	1076	258	217	217	0.000	0.000	23	235	0	0	24	193	0	0	100	1	
4	8	3	02: E-01   LM00003005	lmo0473	17393	5829	100	51	51	5	46	46	5	49	12	0	93	75	33	19	19	4	81	80	0	0	0	0	0	0	0	0	0	0	0	0	0	0	0	0	0	0	0	0	0	0	0	0	0	0	0.000	0.000	0.000	0.000	0.000	0.000	0.000	0.000	0.000	0.000	0.000	0.000	0.000	0.000	283	1076	79	61	61	0.000	0.000	5	74	0	0	5	56	0	0	100	1	
4	9	3	02: E-04   LM00002245	lmo0476	17643	5829	100	51	51	5	47	48	6	32	5	0	75	60	27	18	21	27	69	61	0	0	0	0	0	0	0	0	0	0	0	0	0	0	0	0	0	0	0	0	0	0	0	0	0	0	0.000	0.000	0.000	0.000	0.000	0.000	0.000	0.000	0.000	0.000	0.000	0.000	0.000	0.000	283	1076	61	46	46	0.000	0.000	4	57	0	0	4	42	0	0	100	1	
4	10	3	02: E-07   LM00000963	lmo0479	17893	5829	100	52	53	7	47	47	5	50	32	0	94	72	39	18	19	10	67	67	0	0	0	0	0	0	0	0	0	0	0	0	0	0	0	0	0	0	0	0	0	0	0	0	0	0	0.000	0.000	0.000	0.000	0.000	0.000	0.000	0.000	0.000	0.000	0.000	0.000	0.000	0.000	283	1076	81	60	60	0.000	0.000	5	76	0	0	6	54	0	0	100	1	
4	11	3	02: E-10   LM00000163	lmo0482	18143	5829	100	113	108	44	46	46	4	84	78	0	132	108	59	18	18	2	82	80	0	0	0	0	0	0	0	0	0	0	0	0	0	0	0	0	0	0	0	0	0	0	0	0	0	0	0.000	0.000	0.000	0.000	0.000	0.000	0.000	0.000	0.000	0.000	0.000	0.000	0.000	0.000	283	1076	181	152	152	0.000	0.000	67	114	0	0	62	90	0	0	100	1	
4	12	3	02: E-13   LM00000166	lmo0485	18393	5829	100	60	60	11	45	46	4	80	73	0	88	72	34	17	18	2	86	81	0	0	0	0	0	0	0	0	0	0	0	0	0	0	0	0	0	0	0	0	0	0	0	0	0	0	0.000	0.000	0.000	0.000	0.000	0.000	0.000	0.000	0.000	0.000	0.000	0.000	0.000	0.000	283	1076	86	70	70	0.000	0.000	15	71	0	0	15	55	0	0	100	1	
4	13	3	02: E-16   LM00000167	lmo0488	18643	5829	100	75	72	19	47	46	4	78	73	0	108	83	47	17	18	2	82	75	0	0	0	0	0	0	0	0	0	0	0	0	0	0	0	0	0	0	0	0	0	0	0	0	0	0	0.000	0.000	0.000	0.000	0.000	0.000	0.000	0.000	0.000	0.000	0.000	0.000	0.000	0.000	283	1076	119	91	91	0.000	0.000	28	91	0	0	25	66	0	0	100	1	
4	14	3	02: E-19   LM00000169	lmo0491	18893	5829	100	70	68	15	48	48	5	78	72	0	86	68	34	18	18	2	82	77	0	0	0	0	0	0	0	0	0	0	0	0	0	0	0	0	0	0	0	0	0	0	0	0	0	0	0.000	0.000	0.000	0.000	0.000	0.000	0.000	0.000	0.000	0.000	0.000	0.000	0.000	0.000	283	1076	90	70	70	0.000	0.000	22	68	0	0	20	50	0	0	100	1	
4	15	3	02: E-22   LM00000170	lmo0494	19143	5829	100	73	71	17	47	47	5	80	72	0	86	69	35	18	18	2	78	76	0	0	0	0	0	0	0	0	0	0	0	0	0	0	0	0	0	0	0	0	0	0	0	0	0	0	0.000	0.000	0.000	0.000	0.000	0.000	0.000	0.000	0.000	0.000	0.000	0.000	0.000	0.000	283	1076	94	75	75	0.000	0.000	26	68	0	0	24	51	0	0	100	1	
4	16	3	02: I-01   LM00001002	lmo0569	19393	5829	100	61	62	13	46	47	4	74	67	0	94	70	39	19	19	3	70	67	0	0	0	0	0	0	0	0	0	0	0	0	0	0	0	0	0	0	0	0	0	0	0	0	0	0	0.000	0.000	0.000	0.000	0.000	0.000	0.000	0.000	0.000	0.000	0.000	0.000	0.000	0.000	283	1076	90	67	67	0.000	0.000	15	75	0	0	16	51	0	0	100	1	
4	17	3	02: I-04   LM00001004	lmo0572	19643	5829	100	58	60	11	47	47	5	75	57	0	82	68	34	21	21	4	73	70	0	0	0	0	0	0	0	0	0	0	0	0	0	0	0	0	0	0	0	0	0	0	0	0	0	0	0.000	0.000	0.000	0.000	0.000	0.000	0.000	0.000	0.000	0.000	0.000	0.000	0.000	0.000	283	1076	72	60	60	0.000	0.000	11	61	0	0	13	47	0	0	100	1	
4	1	4	02: I-07   LM00000194	lmo0575	15643	6079	100	117	107	43	46	47	5	81	75	0	108	86	46	18	19	3	82	78	0	0	0	0	0	0	0	0	0	0	0	0	0	0	0	0	0	0	0	0	0	0	0	0	0	0	0.000	0.000	0.000	0.000	0.000	0.000	0.000	0.000	0.000	0.000	0.000	0.000	0.000	0.000	283	1076	161	129	129	0.000	0.000	71	90	0	0	61	68	0	0	100	1	
4	2	4	02: I-10   LM00000197	lmo0578	15893	6079	100	59	58	8	47	47	6	76	50	0	81	65	29	18	19	4	82	76	0	0	0	0	0	0	0	0	0	0	0	0	0	0	0	0	0	0	0	0	0	0	0	0	0	0	0.000	0.000	0.000	0.000	0.000	0.000	0.000	0.000	0.000	0.000	0.000	0.000	0.000	0.000	283	1076	75	58	58	0.000	0.000	12	63	0	0	11	47	0	0	100	1	
4	3	4	02: I-13   LM00001006	lmo0581	16143	6079	100	73	75	23	47	47	5	79	69	0	148	112	68	18	18	3	77	74	0	0	0	0	0	0	0	0	0	0	0	0	0	0	0	0	0	0	0	0	0	0	0	0	0	0	0.000	0.000	0.000	0.000	0.000	0.000	0.000	0.000	0.000	0.000	0.000	0.000	0.000	0.000	283	1076	156	122	122	0.000	0.000	26	130	0	0	28	94	0	0	100	1	
4	4	4	02: I-16   LM00001009	lmo0584	16393	6079	100	182	160	84	47	47	5	82	77	0	114	96	59	18	18	4	75	73	0	0	0	0	0	0	0	0	0	0	0	0	0	0	0	0	0	0	0	0	0	0	0	0	0	0	0.000	0.000	0.000	0.000	0.000	0.000	0.000	0.000	0.000	0.000	0.000	0.000	0.000	0.000	283	1076	231	191	191	0.000	0.000	135	96	0	0	113	78	0	0	100	1	
4	5	4	02: I-19   LM00001011	lmo0587	16643	6079	100	57	56	8	47	48	5	70	46	0	91	76	31	18	18	5	86	82	0	0	0	0	0	0	0	0	0	0	0	0	0	0	0	0	0	0	0	0	0	0	0	0	0	0	0.000	0.000	0.000	0.000	0.000	0.000	0.000	0.000	0.000	0.000	0.000	0.000	0.000	0.000	283	1076	83	67	67	0.000	0.000	10	73	0	0	9	58	0	0	100	1	
4	6	4	02: I-22   LM00001014	lmo0590	16893	6079	100	226	205	114	47	48	5	83	78	0	86	72	36	19	19	6	74	72	0	0	0	0	0	0	0	0	0	0	0	0	0	0	0	0	0	0	0	0	0	0	0	0	0	0	0.000	0.000	0.000	0.000	0.000	0.000	0.000	0.000	0.000	0.000	0.000	0.000	0.000	0.000	283	1076	246	211	211	0.000	0.000	179	67	0	0	158	53	0	0	100	1	
4	7	4	02: M-01   LM00001043	lmo0665	17143	6079	100	412	349	169	47	48	5	93	89	0	137	116	53	19	20	4	82	81	0	0	0	0	0	0	0	0	0	0	0	0	0	0	0	0	0	0	0	0	0	0	0	0	0	0	0.000	0.000	0.000	0.000	0.000	0.000	0.000	0.000	0.000	0.000	0.000	0.000	0.000	0.000	283	1076	483	399	399	0.000	0.000	365	118	0	0	302	97	0	0	100	1	
4	8	4	02: M-04   LM00000217	lmo0668	17393	6079	100	169	148	69	47	47	5	84	79	0	130	103	58	19	20	6	78	74	0	0	0	0	0	0	0	0	0	0	0	0	0	0	0	0	0	0	0	0	0	0	0	0	0	0	0.000	0.000	0.000	0.000	0.000	0.000	0.000	0.000	0.000	0.000	0.000	0.000	0.000	0.000	283	1076	233	185	185	0.000	0.000	122	111	0	0	101	84	0	0	100	1	
4	9	4	02: M-07   LM00000219	lmo0671	17643	6079	100	60	60	8	47	47	6	79	57	0	90	76	32	18	19	7	84	80	0	0	0	0	0	0	0	0	0	0	0	0	0	0	0	0	0	0	0	0	0	0	0	0	0	0	0.000	0.000	0.000	0.000	0.000	0.000	0.000	0.000	0.000	0.000	0.000	0.000	0.000	0.000	283	1076	85	71	71	0.000	0.000	13	72	0	0	13	58	0	0	100	1	
4	10	4	02: M-10   LM00000220	lmo0674	17893	6079	100	258	212	110	46	47	5	82	78	0	124	105	58	17	17	2	82	81	0	0	0	0	0	0	0	0	0	0	0	0	0	0	0	0	0	0	0	0	0	0	0	0	0	0	0.000	0.000	0.000	0.000	0.000	0.000	0.000	0.000	0.000	0.000	0.000	0.000	0.000	0.000	283	1076	319	254	254	0.000	0.000	212	107	0	0	166	88	0	0	100	1	
4	11	4	02: M-13   LM00001048	lmo0677	18143	6079	100	60	60	12	46	46	4	78	67	0	79	63	33	18	18	2	75	73	0	0	0	0	0	0	0	0	0	0	0	0	0	0	0	0	0	0	0	0	0	0	0	0	0	0	0.000	0.000	0.000	0.000	0.000	0.000	0.000	0.000	0.000	0.000	0.000	0.000	0.000	0.000	283	1076	75	59	59	0.000	0.000	14	61	0	0	14	45	0	0	100	1	
4	12	4	02: M-16   LM00000222	lmo0680	18393	6079	100	53	53	8	45	46	4	61	45	0	75	60	31	17	18	2	79	75	0	0	0	0	0	0	0	0	0	0	0	0	0	0	0	0	0	0	0	0	0	0	0	0	0	0	0.000	0.000	0.000	0.000	0.000	0.000	0.000	0.000	0.000	0.000	0.000	0.000	0.000	0.000	283	1076	66	51	51	0.000	0.000	8	58	0	0	8	43	0	0	100	1	
4	13	4	02: M-19   LM00001051	lmo0683	18643	6079	100	64	63	13	46	46	4	77	70	0	97	77	39	17	17	2	83	80	0	0	0	0	0	0	0	0	0	0	0	0	0	0	0	0	0	0	0	0	0	0	0	0	0	0	0.000	0.000	0.000	0.000	0.000	0.000	0.000	0.000	0.000	0.000	0.000	0.000	0.000	0.000	283	1076	98	77	77	0.000	0.000	18	80	0	0	17	60	0	0	100	1	
4	14	4	02: M-22   LM00000225	lmo0686	18893	6079	100	175	155	80	47	47	4	82	79	0	440	327	221	17	18	2	83	81	0	0	0	0	0	0	0	0	0	0	0	0	0	0	0	0	0	0	0	0	0	0	0	0	0	0	0.000	0.000	0.000	0.000	0.000	0.000	0.000	0.000	0.000	0.000	0.000	0.000	0.000	0.000	283	1076	551	418	418	0.000	0.000	128	423	0	0	108	310	0	0	100	1	
4	15	4	03: A-01   EMPTY	EMPTY	19143	6079	100	47	47	4	48	48	5	9	0	0	18	18	3	18	18	3	13	6	0	0	0	0	0	0	0	0	0	0	0	0	0	0	0	0	0	0	0	0	0	0	0	0	0	0	0.000	0.000	0.000	0.000	0.000	0.000	0.000	0.000	0.000	0.000	0.000	0.000	0.000	0.000	283	1076	-1	-1	-1	0.000	0.000	-1	0	0	0	-1	0	0	0	-75	1	
4	16	4	03: A-04   LM00001084	lmo0762	19393	6079	100	91	92	35	47	47	5	82	74	0	102	82	44	18	19	2	78	74	0	0	0	0	0	0	0	0	0	0	0	0	0	0	0	0	0	0	0	0	0	0	0	0	0	0	0.000	0.000	0.000	0.000	0.000	0.000	0.000	0.000	0.000	0.000	0.000	0.000	0.000	0.000	283	1076	128	109	109	0.000	0.000	44	84	0	0	45	64	0	0	100	1	
4	17	4	03: A-07   LM00000248	lmo0765	19643	6079	100	50	51	4	47	48	4	44	15	0	80	63	28	19	20	3	79	75	0	0	0	0	0	0	0	0	0	0	0	0	0	0	0	0	0	0	0	0	0	0	0	0	0	0	0.000	0.000	0.000	0.000	0.000	0.000	0.000	0.000	0.000	0.000	0.000	0.000	0.000	0.000	283	1076	64	48	48	0.000	0.000	3	61	0	0	4	44	0	0	100	1	
4	1	5	03: A-10   LM00000251	lmo0768	15643	6329	100	52	51	5	47	47	4	51	21	0	73	56	30	17	18	3	78	67	0	0	0	0	0	0	0	0	0	0	0	0	0	0	0	0	0	0	0	0	0	0	0	0	0	0	0.000	0.000	0.000	0.000	0.000	0.000	0.000	0.000	0.000	0.000	0.000	0.000	0.000	0.000	283	1076	61	43	43	0.000	0.000	5	56	0	0	4	39	0	0	100	1	
4	2	5	03: A-13   LM00002319	lmo0771	15893	6329	100	106	96	33	47	47	7	77	73	0	114	93	49	18	19	13	74	72	0	0	0	0	0	0	0	0	0	0	0	0	0	0	0	0	0	0	0	0	0	0	0	0	0	0	0.000	0.000	0.000	0.000	0.000	0.000	0.000	0.000	0.000	0.000	0.000	0.000	0.000	0.000	283	1076	155	124	124	0.000	0.000	59	96	0	0	49	75	0	0	100	1	
4	3	5	03: A-16   LM00001091	lmo0774	16143	6329	100	114	106	37	46	47	5	89	84	0	118	97	46	17	18	6	84	80	0	0	0	0	0	0	0	0	0	0	0	0	0	0	0	0	0	0	0	0	0	0	0	0	0	0	0.000	0.000	0.000	0.000	0.000	0.000	0.000	0.000	0.000	0.000	0.000	0.000	0.000	0.000	283	1076	169	140	140	0.000	0.000	68	101	0	0	60	80	0	0	100	1	
4	4	5	03: A-19   LM00000252	lmo0777	16393	6329	100	112	103	37	47	47	5	83	76	0	102	84	44	18	18	5	77	74	0	0	0	0	0	0	0	0	0	0	0	0	0	0	0	0	0	0	0	0	0	0	0	0	0	0	0.000	0.000	0.000	0.000	0.000	0.000	0.000	0.000	0.000	0.000	0.000	0.000	0.000	0.000	283	1076	149	122	122	0.000	0.000	65	84	0	0	56	66	0	0	100	1	
4	5	5	03: A-22   LM00002322	lmo0780	16643	6329	100	49	50	6	47	47	4	32	19	0	81	65	30	18	19	5	80	73	0	0	0	0	0	0	0	0	0	0	0	0	0	0	0	0	0	0	0	0	0	0	0	0	0	0	0.000	0.000	0.000	0.000	0.000	0.000	0.000	0.000	0.000	0.000	0.000	0.000	0.000	0.000	283	1076	65	50	50	0.000	0.000	2	63	0	0	3	47	0	0	100	1	
4	6	5	03: E-01   LM00002341	lmo0853	16893	6329	100	59	60	13	47	47	6	65	53	0	78	60	33	19	20	12	63	61	0	0	0	0	0	0	0	0	0	0	0	0	0	0	0	0	0	0	0	0	0	0	0	0	0	0	0.000	0.000	0.000	0.000	0.000	0.000	0.000	0.000	0.000	0.000	0.000	0.000	0.000	0.000	283	1076	71	54	54	0.000	0.000	12	59	0	0	13	41	0	0	100	1	
4	7	5	03: E-04   LM00001128	lmo0856	17143	6329	100	117	107	39	47	47	5	84	82	0	169	140	74	19	20	7	81	77	0	0	0	0	0	0	0	0	0	0	0	0	0	0	0	0	0	0	0	0	0	0	0	0	0	0	0.000	0.000	0.000	0.000	0.000	0.000	0.000	0.000	0.000	0.000	0.000	0.000	0.000	0.000	283	1076	220	181	181	0.000	0.000	70	150	0	0	60	121	0	0	100	1	
4	8	5	03: E-07   LM00000271	lmo0859	17393	6329	100	52	53	6	47	47	5	48	23	0	70	56	25	19	20	7	73	71	0	0	0	0	0	0	0	0	0	0	0	0	0	0	0	0	0	0	0	0	0	0	0	0	0	0	0.000	0.000	0.000	0.000	0.000	0.000	0.000	0.000	0.000	0.000	0.000	0.000	0.000	0.000	283	1076	56	43	43	0.000	0.000	5	51	0	0	6	37	0	0	100	1	
4	9	5	03: E-10   LM00001132	lmo0862	17643	6329	100	49	49	5	46	47	5	36	8	0	77	64	26	17	18	5	82	79	0	0	0	0	0	0	0	0	0	0	0	0	0	0	0	0	0	0	0	0	0	0	0	0	0	0	0.000	0.000	0.000	0.000	0.000	0.000	0.000	0.000	0.000	0.000	0.000	0.000	0.000	0.000	283	1076	63	50	50	0.000	0.000	3	60	0	0	3	47	0	0	100	1	
4	10	5	03: E-13   LM00001134	lmo0865	17893	6329	100	54	56	8	46	46	4	75	48	0	82	63	31	17	17	2	84	79	0	0	0	0	0	0	0	0	0	0	0	0	0	0	0	0	0	0	0	0	0	0	0	0	0	0	0.000	0.000	0.000	0.000	0.000	0.000	0.000	0.000	0.000	0.000	0.000	0.000	0.000	0.000	283	1076	73	56	56	0.000	0.000	8	65	0	0	10	46	0	0	100	1	
4	11	5	03: E-16   LM00001135	lmo0868	18143	6329	100	55	57	10	45	46	4	69	52	0	63	52	32	17	18	2	66	61	0	0	0	0	0	0	0	0	0	0	0	0	0	0	0	0	0	0	0	0	0	0	0	0	0	0	0.000	0.000	0.000	0.000	0.000	0.000	0.000	0.000	0.000	0.000	0.000	0.000	0.000	0.000	283	1076	56	47	47	0.000	0.000	10	46	0	0	12	35	0	0	100	1	
4	12	5	03: E-19   LM00000275	lmo0871	18393	6329	100	102	94	33	46	46	4	81	76	0	103	81	43	17	17	2	83	77	0	0	0	0	0	0	0	0	0	0	0	0	0	0	0	0	0	0	0	0	0	0	0	0	0	0	0.000	0.000	0.000	0.000	0.000	0.000	0.000	0.000	0.000	0.000	0.000	0.000	0.000	0.000	283	1076	142	112	112	0.000	0.000	56	86	0	0	48	64	0	0	100	1	
4	13	5	03: E-22   LM00002344	lmo0874	18643	6329	100	51	51	5	46	46	5	52	18	0	84	69	27	17	17	2	92	86	0	0	0	0	0	0	0	0	0	0	0	0	0	0	0	0	0	0	0	0	0	0	0	0	0	0	0.000	0.000	0.000	0.000	0.000	0.000	0.000	0.000	0.000	0.000	0.000	0.000	0.000	0.000	283	1076	72	57	57	0.000	0.000	5	67	0	0	5	52	0	0	100	1	
4	14	5	03: I-01   LM00002365	lmo0949	18893	6329	100	62	61	12	47	48	4	73	61	0	79	61	33	17	17	2	78	72	0	0	0	0	0	0	0	0	0	0	0	0	0	0	0	0	0	0	0	0	0	0	0	0	0	0	0.000	0.000	0.000	0.000	0.000	0.000	0.000	0.000	0.000	0.000	0.000	0.000	0.000	0.000	283	1076	77	58	58	0.000	0.000	15	62	0	0	14	44	0	0	100	1	
4	15	5	03: I-04   LM00002367	lmo0952	19143	6329	100	49	49	4	47	48	4	30	8	0	69	53	26	18	18	2	76	71	0	0	0	0	0	0	0	0	0	0	0	0	0	0	0	0	0	0	0	0	0	0	0	0	0	0	0.000	0.000	0.000	0.000	0.000	0.000	0.000	0.000	0.000	0.000	0.000	0.000	0.000	0.000	283	1076	53	37	37	0.000	0.000	2	51	0	0	2	35	0	0	100	1	
4	16	5	03: I-07   LM00000294	lmo0955	19393	6329	100	239	202	111	48	48	5	78	75	0	158	123	75	19	19	5	75	70	0	0	0	0	0	0	0	0	0	0	0	0	0	0	0	0	0	0	0	0	0	0	0	0	0	0	0.000	0.000	0.000	0.000	0.000	0.000	0.000	0.000	0.000	0.000	0.000	0.000	0.000	0.000	283	1076	330	258	258	0.000	0.000	191	139	0	0	154	104	0	0	100	1	
4	17	5	03: I-10   LM00000296	lmo0958	19643	6329	100	329	276	144	47	48	7	87	81	0	177	146	76	19	20	16	78	76	0	0	0	0	0	0	0	0	0	0	0	0	0	0	0	0	0	0	0	0	0	0	0	0	0	0	0.000	0.000	0.000	0.000	0.000	0.000	0.000	0.000	0.000	0.000	0.000	0.000	0.000	0.000	283	1076	440	356	356	0.000	0.000	282	158	0	0	229	127	0	0	100	1	
4	1	6	03: I-13   LM00001178	lmo0961	15643	6579	100	82	81	28	46	47	5	83	69	0	162	129	83	17	17	3	82	77	0	0	0	0	0	0	0	0	0	0	0	0	0	0	0	0	0	0	0	0	0	0	0	0	0	0	0.000	0.000	0.000	0.000	0.000	0.000	0.000	0.000	0.000	0.000	0.000	0.000	0.000	0.000	283	1076	181	147	147	0.000	0.000	36	145	0	0	35	112	0	0	100	1	
4	2	6	03: I-16   LM00000297	lmo0964	15893	6579	100	217	180	85	46	47	4	86	81	0	195	156	88	17	18	2	84	82	0	0	0	0	0	0	0	0	0	0	0	0	0	0	0	0	0	0	0	0	0	0	0	0	0	0	0.000	0.000	0.000	0.000	0.000	0.000	0.000	0.000	0.000	0.000	0.000	0.000	0.000	0.000	283	1076	349	273	273	0.000	0.000	171	178	0	0	134	139	0	0	100	1	
4	3	6	03: I-19   LM00000298	lmo0967	16143	6579	100	63	63	13	46	47	5	75	66	0	81	67	28	17	18	3	87	81	0	0	0	0	0	0	0	0	0	0	0	0	0	0	0	0	0	0	0	0	0	0	0	0	0	0	0.000	0.000	0.000	0.000	0.000	0.000	0.000	0.000	0.000	0.000	0.000	0.000	0.000	0.000	283	1076	81	67	67	0.000	0.000	17	64	0	0	17	50	0	0	100	1	
4	4	6	03: I-22   LM00001182	lmo0970	16393	6579	100	128	113	43	46	47	5	86	78	0	102	84	41	17	18	6	81	76	0	0	0	0	0	0	0	0	0	0	0	0	0	0	0	0	0	0	0	0	0	0	0	0	0	0	0.000	0.000	0.000	0.000	0.000	0.000	0.000	0.000	0.000	0.000	0.000	0.000	0.000	0.000	283	1076	167	134	134	0.000	0.000	82	85	0	0	67	67	0	0	100	1	
4	5	6	03: M-01   LM00002395	lmo1045	16643	6579	100	107	100	36	47	48	13	76	72	0	108	91	47	18	22	42	70	59	0	0	0	0	0	0	0	0	0	0	0	0	0	0	0	0	0	0	0	0	0	0	0	0	0	0	0.000	0.000	0.000	0.000	0.000	0.000	0.000	0.000	0.000	0.000	0.000	0.000	0.000	0.000	283	1076	150	126	126	0.000	0.000	60	90	0	0	53	73	0	0	100	1	
4	6	6	03: M-04   LM00002396	lmo1048	16893	6579	100	59	60	11	47	49	13	45	11	0	102	87	42	19	23	43	72	48	0	0	0	0	0	0	0	0	0	0	0	0	0	0	0	0	0	0	0	0	0	0	0	0	0	0	0.000	0.000	0.000	0.000	0.000	0.000	0.000	0.000	0.000	0.000	0.000	0.000	0.000	0.000	283	1076	95	81	81	0.000	0.000	12	83	0	0	13	68	0	0	100	1	
4	7	6	03: M-07   LM00001222	lmo1051	17143	6579	100	67	64	16	47	47	5	65	61	0	73	60	36	19	19	5	69	60	0	0	0	0	0	0	0	0	0	0	0	0	0	0	0	0	0	0	0	0	0	0	0	0	0	0	0.000	0.000	0.000	0.000	0.000	0.000	0.000	0.000	0.000	0.000	0.000	0.000	0.000	0.000	283	1076	74	58	58	0.000	0.000	20	54	0	0	17	41	0	0	100	1	
4	8	6	03: M-10   LM00000316	lmo1054	17393	6579	100	1098	870	607	47	48	6	85	79	0	765	577	406	18	19	5	80	76	0	0	0	0	0	0	0	0	0	0	0	0	0	0	0	0	0	0	0	0	0	0	0	0	0	0	0.000	0.000	0.000	0.000	0.000	0.000	0.000	0.000	0.000	0.000	0.000	0.000	0.000	0.000	283	1076	1798	1382	1382	0.000	0.000	1051	747	0	0	823	559	0	0	100	1	
4	9	6	03: M-13   LM00001224	lmo1057	17643	6579	100	151	131	58	46	46	4	80	77	0	175	136	79	17	17	2	82	79	0	0	0	0	0	0	0	0	0	0	0	0	0	0	0	0	0	0	0	0	0	0	0	0	0	0	0.000	0.000	0.000	0.000	0.000	0.000	0.000	0.000	0.000	0.000	0.000	0.000	0.000	0.000	283	1076	263	204	204	0.000	0.000	105	158	0	0	85	119	0	0	100	1	
4	10	6	03: M-16   LM00002398	lmo1060	17893	6579	100	53	53	7	47	47	5	58	24	0	82	66	32	17	17	2	84	79	0	0	0	0	0	0	0	0	0	0	0	0	0	0	0	0	0	0	0	0	0	0	0	0	0	0	0.000	0.000	0.000	0.000	0.000	0.000	0.000	0.000	0.000	0.000	0.000	0.000	0.000	0.000	283	1076	71	55	55	0.000	0.000	6	65	0	0	6	49	0	0	100	1	
4	11	6	03: M-19   LM00002401	lmo1063	18143	6579	100	49	49	4	45	46	4	41	19	0	76	63	25	17	18	2	88	84	0	0	0	0	0	0	0	0	0	0	0	0	0	0	0	0	0	0	0	0	0	0	0	0	0	0	0.000	0.000	0.000	0.000	0.000	0.000	0.000	0.000	0.000	0.000	0.000	0.000	0.000	0.000	283	1076	63	50	50	0.000	0.000	4	59	0	0	4	46	0	0	100	1	
4	12	6	03: M-22   LM00002402	lmo1066	18393	6579	100	97	90	30	46	46	4	82	77	0	96	78	39	17	18	2	82	79	0	0	0	0	0	0	0	0	0	0	0	0	0	0	0	0	0	0	0	0	0	0	0	0	0	0	0.000	0.000	0.000	0.000	0.000	0.000	0.000	0.000	0.000	0.000	0.000	0.000	0.000	0.000	283	1076	130	105	105	0.000	0.000	51	79	0	0	44	61	0	0	100	1	
4	13	6	04: A-01   EMPTY	EMPTY	18643	6579	100	47	47	5	47	47	4	15	4	0	18	18	3	17	17	2	42	18	0	0	0	0	0	0	0	0	0	0	0	0	0	0	0	0	0	0	0	0	0	0	0	0	0	0	0.000	0.000	0.000	0.000	0.000	0.000	0.000	0.000	0.000	0.000	0.000	0.000	0.000	0.000	283	1076	1	1	1	0.000	0.000	0	1	0	0	0	1	0	0	-75	1	
4	14	6	04: A-04   LM00000334	lmo1142	18893	6579	100	53	54	8	47	47	4	54	36	0	75	60	28	18	18	2	79	76	0	0	0	0	0	0	0	0	0	0	0	0	0	0	0	0	0	0	0	0	0	0	0	0	0	0	0.000	0.000	0.000	0.000	0.000	0.000	0.000	0.000	0.000	0.000	0.000	0.000	0.000	0.000	283	1076	63	49	49	0.000	0.000	6	57	0	0	7	42	0	0	100	1	
4	15	6	04: A-07   LM00001237	lmo1145	19143	6579	100	52	53	6	47	48	4	53	29	0	78	62	28	18	18	2	80	77	0	0	0	0	0	0	0	0	0	0	0	0	0	0	0	0	0	0	0	0	0	0	0	0	0	0	0.000	0.000	0.000	0.000	0.000	0.000	0.000	0.000	0.000	0.000	0.000	0.000	0.000	0.000	283	1076	65	50	50	0.000	0.000	5	60	0	0	6	44	0	0	100	1	
4	16	6	04: A-10   LM00001238	lmo1148	19393	6579	100	53	53	6	47	48	5	53	20	0	66	58	18	19	19	8	86	83	0	0	0	0	0	0	0	0	0	0	0	0	0	0	0	0	0	0	0	0	0	0	0	0	0	0	0.000	0.000	0.000	0.000	0.000	0.000	0.000	0.000	0.000	0.000	0.000	0.000	0.000	0.000	283	1076	53	45	45	0.000	0.000	6	47	0	0	6	39	0	0	100	1	
4	17	6	04: A-13   LM00002816	lmo1151	19643	6579	100	56	58	10	48	48	7	55	28	0	87	68	35	19	21	12	68	65	0	0	0	0	0	0	0	0	0	0	0	0	0	0	0	0	0	0	0	0	0	0	0	0	0	0	0.000	0.000	0.000	0.000	0.000	0.000	0.000	0.000	0.000	0.000	0.000	0.000	0.000	0.000	283	1076	76	59	59	0.000	0.000	8	68	0	0	10	49	0	0	100	1	
4	1	7	04: A-16   LM00001240	lmo1154	15643	6829	100	49	50	5	47	47	5	33	11	0	60	50	19	17	18	2	91	78	0	0	0	0	0	0	0	0	0	0	0	0	0	0	0	0	0	0	0	0	0	0	0	0	0	0	0.000	0.000	0.000	0.000	0.000	0.000	0.000	0.000	0.000	0.000	0.000	0.000	0.000	0.000	283	1076	45	36	36	0.000	0.000	2	43	0	0	3	33	0	0	100	1	
4	2	7	04: A-19   LM00001243	lmo1157	15893	6829	100	51	51	6	46	47	4	54	28	0	84	65	32	17	18	3	81	73	0	0	0	0	0	0	0	0	0	0	0	0	0	0	0	0	0	0	0	0	0	0	0	0	0	0	0.000	0.000	0.000	0.000	0.000	0.000	0.000	0.000	0.000	0.000	0.000	0.000	0.000	0.000	283	1076	72	53	53	0.000	0.000	5	67	0	0	5	48	0	0	100	1	
4	3	7	04: A-22   LM00001245	lmo1160	16143	6829	100	51	53	14	46	47	5	50	26	0	77	59	32	17	17	3	80	71	0	0	0	0	0	0	0	0	0	0	0	0	0	0	0	0	0	0	0	0	0	0	0	0	0	0	0.000	0.000	0.000	0.000	0.000	0.000	0.000	0.000	0.000	0.000	0.000	0.000	0.000	0.000	283	1076	65	49	49	0.000	0.000	5	60	0	0	7	42	0	0	100	1	
4	4	7	04: E-01   LM00000355	lmo1233	16393	6829	100	370	289	189	46	47	5	83	74	0	364	276	213	17	18	4	73	70	0	0	0	0	0	0	0	0	0	0	0	0	0	0	0	0	0	0	0	0	0	0	0	0	0	0	0.000	0.000	0.000	0.000	0.000	0.000	0.000	0.000	0.000	0.000	0.000	0.000	0.000	0.000	283	1076	671	502	502	0.000	0.000	324	347	0	0	243	259	0	0	100	1	
4	5	7	04: E-04   LM00001288	lmo1236	16643	6829	100	102	90	41	46	47	5	64	58	0	80	61	38	18	19	7	62	59	0	0	0	0	0	0	0	0	0	0	0	0	0	0	0	0	0	0	0	0	0	0	0	0	0	0	0.000	0.000	0.000	0.000	0.000	0.000	0.000	0.000	0.000	0.000	0.000	0.000	0.000	0.000	283	1076	118	87	87	0.000	0.000	56	62	0	0	44	43	0	0	100	1	
4	6	7	04: E-07   LM00000356	lmo1239	16893	6829	100	237	191	105	47	47	6	79	73	0	172	133	84	19	20	8	72	68	0	0	0	0	0	0	0	0	0	0	0	0	0	0	0	0	0	0	0	0	0	0	0	0	0	0	0.000	0.000	0.000	0.000	0.000	0.000	0.000	0.000	0.000	0.000	0.000	0.000	0.000	0.000	283	1076	343	258	258	0.000	0.000	190	153	0	0	144	114	0	0	100	1	
4	7	7	04: E-10   LM00001292	lmo1242	17143	6829	100	51	51	7	48	48	5	28	10	0	69	56	26	19	20	9	72	69	0	0	0	0	0	0	0	0	0	0	0	0	0	0	0	0	0	0	0	0	0	0	0	0	0	0	0.000	0.000	0.000	0.000	0.000	0.000	0.000	0.000	0.000	0.000	0.000	0.000	0.000	0.000	283	1076	53	40	40	0.000	0.000	3	50	0	0	3	37	0	0	100	1	
4	8	7	04: E-13   LM00001294	lmo1245	17393	6829	100	58	58	9	47	48	5	76	55	0	84	67	34	17	18	5	78	73	0	0	0	0	0	0	0	0	0	0	0	0	0	0	0	0	0	0	0	0	0	0	0	0	0	0	0.000	0.000	0.000	0.000	0.000	0.000	0.000	0.000	0.000	0.000	0.000	0.000	0.000	0.000	283	1076	78	61	61	0.000	0.000	11	67	0	0	11	50	0	0	100	1	
4	9	7	04: E-16   LM00002475	lmo1248	17643	6829	100	52	52	7	46	46	4	62	39	0	70	57	25	16	17	2	86	81	0	0	0	0	0	0	0	0	0	0	0	0	0	0	0	0	0	0	0	0	0	0	0	0	0	0	0.000	0.000	0.000	0.000	0.000	0.000	0.000	0.000	0.000	0.000	0.000	0.000	0.000	0.000	283	1076	60	47	47	0.000	0.000	6	54	0	0	6	41	0	0	100	1	
4	10	7	04: E-19   LM00001297	lmo1251	17893	6829	100	55	56	9	46	46	4	70	53	0	68	55	23	17	17	3	80	76	0	0	0	0	0	0	0	0	0	0	0	0	0	0	0	0	0	0	0	0	0	0	0	0	0	0	0.000	0.000	0.000	0.000	0.000	0.000	0.000	0.000	0.000	0.000	0.000	0.000	0.000	0.000	283	1076	60	48	48	0.000	0.000	9	51	0	0	10	38	0	0	100	1	
4	11	7	04: E-22   LM00001300	lmo1254	18143	6829	100	50	51	5	46	46	5	48	23	0	74	61	27	17	18	2	84	80	0	0	0	0	0	0	0	0	0	0	0	0	0	0	0	0	0	0	0	0	0	0	0	0	0	0	0.000	0.000	0.000	0.000	0.000	0.000	0.000	0.000	0.000	0.000	0.000	0.000	0.000	0.000	283	1076	61	49	49	0.000	0.000	4	57	0	0	5	44	0	0	100	1	
4	12	7	04: I-01   LM00001332	lmo1329	18393	6829	100	187	157	78	46	46	4	84	78	0	155	124	75	17	17	2	80	78	0	0	0	0	0	0	0	0	0	0	0	0	0	0	0	0	0	0	0	0	0	0	0	0	0	0	0.000	0.000	0.000	0.000	0.000	0.000	0.000	0.000	0.000	0.000	0.000	0.000	0.000	0.000	283	1076	279	218	218	0.000	0.000	141	138	0	0	111	107	0	0	100	1	
4	13	7	04: I-04   LM00002496	lmo1332	18643	6829	100	114	109	38	46	47	5	87	83	0	144	121	60	17	17	2	90	86	0	0	0	0	0	0	0	0	0	0	0	0	0	0	0	0	0	0	0	0	0	0	0	0	0	0	0.000	0.000	0.000	0.000	0.000	0.000	0.000	0.000	0.000	0.000	0.000	0.000	0.000	0.000	283	1076	195	167	167	0.000	0.000	68	127	0	0	63	104	0	0	100	1	
4	14	7	04: I-07   LM00002818	lmo1335	18893	6829	100	416	344	179	47	47	4	87	82	0	734	582	346	17	18	2	93	86	0	0	0	0	0	0	0	0	0	0	0	0	0	0	0	0	0	0	0	0	0	0	0	0	0	0	0.000	0.000	0.000	0.000	0.000	0.000	0.000	0.000	0.000	0.000	0.000	0.000	0.000	0.000	283	1076	1086	862	862	0.000	0.000	369	717	0	0	297	565	0	0	100	1	
4	15	7	04: I-10   LM00001336	lmo1338	19143	6829	100	53	53	6	47	48	4	57	36	0	75	60	27	18	18	4	80	74	0	0	0	0	0	0	0	0	0	0	0	0	0	0	0	0	0	0	0	0	0	0	0	0	0	0	0.000	0.000	0.000	0.000	0.000	0.000	0.000	0.000	0.000	0.000	0.000	0.000	0.000	0.000	283	1076	63	48	48	0.000	0.000	6	57	0	0	6	42	0	0	100	1	
4	16	7	04: I-13   LM00002498	lmo1341	19393	6829	100	49	50	5	47	48	5	35	11	0	74	58	27	18	19	3	75	72	0	0	0	0	0	0	0	0	0	0	0	0	0	0	0	0	0	0	0	0	0	0	0	0	0	0	0.000	0.000	0.000	0.000	0.000	0.000	0.000	0.000	0.000	0.000	0.000	0.000	0.000	0.000	283	1076	58	43	43	0.000	0.000	2	56	0	0	3	40	0	0	100	1	
4	17	7	04: I-16   LM00002501	lmo1344	19643	6829	100	49	49	4	47	48	5	21	2	0	78	59	30	19	20	8	68	65	0	0	0	0	0	0	0	0	0	0	0	0	0	0	0	0	0	0	0	0	0	0	0	0	0	0	0.000	0.000	0.000	0.000	0.000	0.000	0.000	0.000	0.000	0.000	0.000	0.000	0.000	0.000	283	1076	61	42	42	0.000	0.000	2	59	0	0	2	40	0	0	100	1	
4	1	8	04: I-19   LM00002503	lmo1347	15643	7079	100	49	49	5	47	47	5	29	7	0	71	57	25	17	18	3	83	80	0	0	0	0	0	0	0	0	0	0	0	0	0	0	0	0	0	0	0	0	0	0	0	0	0	0	0.000	0.000	0.000	0.000	0.000	0.000	0.000	0.000	0.000	0.000	0.000	0.000	0.000	0.000	283	1076	56	42	42	0.000	0.000	2	54	0	0	2	40	0	0	100	1	
4	2	8	04: I-22   LM00001342	lmo1350	15893	7079	100	88	83	28	47	47	5	76	72	0	127	102	59	17	17	3	84	77	0	0	0	0	0	0	0	0	0	0	0	0	0	0	0	0	0	0	0	0	0	0	0	0	0	0	0.000	0.000	0.000	0.000	0.000	0.000	0.000	0.000	0.000	0.000	0.000	0.000	0.000	0.000	283	1076	151	121	121	0.000	0.000	41	110	0	0	36	85	0	0	100	1	
4	3	8	04: M-01   LM00001393	lmo1425	16143	7079	100	1361	1030	729	46	46	5	84	79	0	265	206	144	17	17	3	83	77	0	0	0	0	0	0	0	0	0	0	0	0	0	0	0	0	0	0	0	0	0	0	0	0	0	0	0.000	0.000	0.000	0.000	0.000	0.000	0.000	0.000	0.000	0.000	0.000	0.000	0.000	0.000	283	1076	1563	1173	1173	0.000	0.000	1315	248	0	0	984	189	0	0	100	1	
4	4	8	04: M-04   LM00000397	lmo1428	16393	7079	100	184	164	81	47	47	5	82	76	0	89	73	37	17	17	3	80	78	0	0	0	0	0	0	0	0	0	0	0	0	0	0	0	0	0	0	0	0	0	0	0	0	0	0	0.000	0.000	0.000	0.000	0.000	0.000	0.000	0.000	0.000	0.000	0.000	0.000	0.000	0.000	283	1076	209	173	173	0.000	0.000	137	72	0	0	117	56	0	0	100	1	
4	5	8	04: M-07   LM00000398	lmo1431	16643	7079	100	135	119	56	47	47	6	74	70	0	172	128	79	18	19	12	71	71	0	0	0	0	0	0	0	0	0	0	0	0	0	0	0	0	0	0	0	0	0	0	0	0	0	0	0.000	0.000	0.000	0.000	0.000	0.000	0.000	0.000	0.000	0.000	0.000	0.000	0.000	0.000	283	1076	242	182	182	0.000	0.000	88	154	0	0	72	110	0	0	100	1	
4	6	8	04: M-10   LM00000399	lmo1434	16893	7079	100	148	140	54	47	48	8	87	81	0	161	142	64	19	21	19	83	81	0	0	0	0	0	0	0	0	0	0	0	0	0	0	0	0	0	0	0	0	0	0	0	0	0	0	0.000	0.000	0.000	0.000	0.000	0.000	0.000	0.000	0.000	0.000	0.000	0.000	0.000	0.000	283	1076	243	216	216	0.000	0.000	101	142	0	0	93	123	0	0	100	1	
4	7	8	04: M-13   LM00001400	lmo1437	17143	7079	100	95	91	29	47	47	5	84	79	0	93	78	36	19	20	9	77	75	0	0	0	0	0	0	0	0	0	0	0	0	0	0	0	0	0	0	0	0	0	0	0	0	0	0	0.000	0.000	0.000	0.000	0.000	0.000	0.000	0.000	0.000	0.000	0.000	0.000	0.000	0.000	283	1076	122	103	103	0.000	0.000	48	74	0	0	44	59	0	0	100	1	
4	8	8	04: M-16   LM00001402	lmo1440	17393	7079	100	77	71	17	46	46	4	77	72	0	124	95	57	17	17	3	77	72	0	0	0	0	0	0	0	0	0	0	0	0	0	0	0	0	0	0	0	0	0	0	0	0	0	0	0.000	0.000	0.000	0.000	0.000	0.000	0.000	0.000	0.000	0.000	0.000	0.000	0.000	0.000	283	1076	138	103	103	0.000	0.000	31	107	0	0	25	78	0	0	100	1	
4	9	8	04: M-19   LM00002517	lmo1443	17643	7079	100	94	87	31	45	46	4	84	78	0	79	63	34	16	17	2	75	72	0	0	0	0	0	0	0	0	0	0	0	0	0	0	0	0	0	0	0	0	0	0	0	0	0	0	0.000	0.000	0.000	0.000	0.000	0.000	0.000	0.000	0.000	0.000	0.000	0.000	0.000	0.000	283	1076	112	89	89	0.000	0.000	49	63	0	0	42	47	0	0	100	1	
4	10	8	04: M-22   LM00001406	lmo1446	17893	7079	100	78	75	25	46	47	5	73	69	0	85	73	39	17	17	3	80	75	0	0	0	0	0	0	0	0	0	0	0	0	0	0	0	0	0	0	0	0	0	0	0	0	0	0	0.000	0.000	0.000	0.000	0.000	0.000	0.000	0.000	0.000	0.000	0.000	0.000	0.000	0.000	283	1076	100	85	85	0.000	0.000	32	68	0	0	29	56	0	0	100	1	
4	11	8	05: A-01   EMPTY	EMPTY	18143	7079	100	44	45	5	45	45	5	18	4	0	17	18	3	17	17	4	14	2	0	0	0	0	0	0	0	0	0	0	0	0	0	0	0	0	0	0	0	0	0	0	0	0	0	0	0.000	0.000	0.000	0.000	0.000	0.000	0.000	0.000	0.000	0.000	0.000	0.000	0.000	0.000	283	1076	-1	1	1	0.000	0.000	-1	0	0	0	0	1	0	0	-75	1	
4	12	8	05: A-04   LM00001448	lmo1522	18393	7079	100	134	122	50	46	47	4	87	80	0	92	77	38	17	17	2	82	80	0	0	0	0	0	0	0	0	0	0	0	0	0	0	0	0	0	0	0	0	0	0	0	0	0	0	0.000	0.000	0.000	0.000	0.000	0.000	0.000	0.000	0.000	0.000	0.000	0.000	0.000	0.000	283	1076	163	136	136	0.000	0.000	88	75	0	0	76	60	0	0	100	1	
4	13	8	05: A-07   LM00000421	lmo1525	18643	7079	100	199	172	84	46	47	4	82	80	0	156	128	69	17	17	2	87	83	0	0	0	0	0	0	0	0	0	0	0	0	0	0	0	0	0	0	0	0	0	0	0	0	0	0	0.000	0.000	0.000	0.000	0.000	0.000	0.000	0.000	0.000	0.000	0.000	0.000	0.000	0.000	283	1076	292	237	237	0.000	0.000	153	139	0	0	126	111	0	0	100	1	
4	14	8	05: A-10   LM00001452	lmo1528	18893	7079	100	114	106	38	46	47	4	89	81	0	101	87	40	17	17	2	93	89	0	0	0	0	0	0	0	0	0	0	0	0	0	0	0	0	0	0	0	0	0	0	0	0	0	0	0.000	0.000	0.000	0.000	0.000	0.000	0.000	0.000	0.000	0.000	0.000	0.000	0.000	0.000	283	1076	152	130	130	0.000	0.000	68	84	0	0	60	70	0	0	100	1	
4	15	8	05: A-13   LM00001453	lmo1531	19143	7079	100	148	131	67	47	47	5	77	70	0	130	103	69	18	18	3	74	69	0	0	0	0	0	0	0	0	0	0	0	0	0	0	0	0	0	0	0	0	0	0	0	0	0	0	0.000	0.000	0.000	0.000	0.000	0.000	0.000	0.000	0.000	0.000	0.000	0.000	0.000	0.000	283	1076	213	169	169	0.000	0.000	101	112	0	0	84	85	0	0	100	1	
4	16	8	05: A-16   LM00002532	lmo1534	19393	7079	100	149	141	56	47	47	5	93	85	0	109	97	46	18	18	3	84	83	0	0	0	0	0	0	0	0	0	0	0	0	0	0	0	0	0	0	0	0	0	0	0	0	0	0	0.000	0.000	0.000	0.000	0.000	0.000	0.000	0.000	0.000	0.000	0.000	0.000	0.000	0.000	283	1076	193	173	173	0.000	0.000	102	91	0	0	94	79	0	0	100	1	
4	17	8	05: A-19   LM00000424	lmo1537	19643	7079	100	110	104	40	47	48	12	76	73	0	145	126	66	18	22	36	75	71	0	0	0	0	0	0	0	0	0	0	0	0	0	0	0	0	0	0	0	0	0	0	0	0	0	0	0.000	0.000	0.000	0.000	0.000	0.000	0.000	0.000	0.000	0.000	0.000	0.000	0.000	0.000	283	1076	190	165	165	0.000	0.000	63	127	0	0	57	108	0	0	100	1	
4	1	9	05: A-22   LM00000426	lmo1540	15643	7329	100	2051	1547	1058	47	47	5	88	83	0	1336	1052	744	17	18	3	81	77	0	0	0	0	0	0	0	0	0	0	0	0	0	0	0	0	0	0	0	0	0	0	0	0	0	0	0.000	0.000	0.000	0.000	0.000	0.000	0.000	0.000	0.000	0.000	0.000	0.000	0.000	0.000	283	1076	3323	2535	2535	0.000	0.000	2004	1319	0	0	1500	1035	0	0	100	1	
4	2	9	05: E-01   LM00002548	lmo1613	15893	7329	100	52	52	6	46	47	5	57	32	0	79	61	29	17	18	3	77	75	0	0	0	0	0	0	0	0	0	0	0	0	0	0	0	0	0	0	0	0	0	0	0	0	0	0	0.000	0.000	0.000	0.000	0.000	0.000	0.000	0.000	0.000	0.000	0.000	0.000	0.000	0.000	283	1076	68	50	50	0.000	0.000	6	62	0	0	6	44	0	0	100	1	
4	3	9	05: E-04   LM00002549	lmo1616	16143	7329	100	72	73	24	46	46	4	71	69	0	96	78	42	17	17	3	83	76	0	0	0	0	0	0	0	0	0	0	0	0	0	0	0	0	0	0	0	0	0	0	0	0	0	0	0.000	0.000	0.000	0.000	0.000	0.000	0.000	0.000	0.000	0.000	0.000	0.000	0.000	0.000	283	1076	105	88	88	0.000	0.000	26	79	0	0	27	61	0	0	100	1	
4	4	9	05: E-07   LM00001497	lmo1619	16393	7329	100	121	104	42	45	46	5	82	74	0	112	91	53	17	18	3	81	76	0	0	0	0	0	0	0	0	0	0	0	0	0	0	0	0	0	0	0	0	0	0	0	0	0	0	0.000	0.000	0.000	0.000	0.000	0.000	0.000	0.000	0.000	0.000	0.000	0.000	0.000	0.000	283	1076	171	133	133	0.000	0.000	76	95	0	0	59	74	0	0	100	1	
4	5	9	05: E-10   LM00001500	lmo1622	16643	7329	100	160	142	52	46	46	5	92	88	0	101	86	37	18	19	5	86	83	0	0	0	0	0	0	0	0	0	0	0	0	0	0	0	0	0	0	0	0	0	0	0	0	0	0	0.000	0.000	0.000	0.000	0.000	0.000	0.000	0.000	0.000	0.000	0.000	0.000	0.000	0.000	283	1076	197	164	164	0.000	0.000	114	83	0	0	96	68	0	0	100	1	
4	6	9	05: E-13   LM00002551	lmo1625	16893	7329	100	65	66	15	46	47	5	81	67	0	78	62	31	18	18	4	74	70	0	0	0	0	0	0	0	0	0	0	0	0	0	0	0	0	0	0	0	0	0	0	0	0	0	0	0.000	0.000	0.000	0.000	0.000	0.000	0.000	0.000	0.000	0.000	0.000	0.000	0.000	0.000	283	1076	79	64	64	0.000	0.000	19	60	0	0	20	44	0	0	100	1	
4	7	9	05: E-16   LM00001505	lmo1628	17143	7329	100	49	49	5	47	47	5	27	8	0	68	55	26	18	19	5	75	73	0	0	0	0	0	0	0	0	0	0	0	0	0	0	0	0	0	0	0	0	0	0	0	0	0	0	0.000	0.000	0.000	0.000	0.000	0.000	0.000	0.000	0.000	0.000	0.000	0.000	0.000	0.000	283	1076	52	39	39	0.000	0.000	2	50	0	0	2	37	0	0	100	1	
4	8	9	05: E-19   LM00001507	lmo1631	17393	7329	100	54	55	9	46	47	5	59	41	0	77	64	31	17	18	3	78	75	0	0	0	0	0	0	0	0	0	0	0	0	0	0	0	0	0	0	0	0	0	0	0	0	0	0	0.000	0.000	0.000	0.000	0.000	0.000	0.000	0.000	0.000	0.000	0.000	0.000	0.000	0.000	283	1076	68	56	56	0.000	0.000	8	60	0	0	9	47	0	0	100	1	
4	9	9	05: E-22   LM00000449	lmo1634	17643	7329	100	1054	828	530	46	46	5	90	84	0	997	768	524	17	17	2	89	83	0	0	0	0	0	0	0	0	0	0	0	0	0	0	0	0	0	0	0	0	0	0	0	0	0	0	0.000	0.000	0.000	0.000	0.000	0.000	0.000	0.000	0.000	0.000	0.000	0.000	0.000	0.000	283	1076	1988	1533	1533	0.000	0.000	1008	980	0	0	782	751	0	0	100	1	
4	10	9	05: I-01   LM00001555	lmo1709	17893	7329	100	155	138	59	45	46	4	86	81	0	175	140	81	16	16	2	83	80	0	0	0	0	0	0	0	0	0	0	0	0	0	0	0	0	0	0	0	0	0	0	0	0	0	0	0.000	0.000	0.000	0.000	0.000	0.000	0.000	0.000	0.000	0.000	0.000	0.000	0.000	0.000	283	1076	269	217	217	0.000	0.000	110	159	0	0	93	124	0	0	100	1	
4	11	9	05: I-04   LM00001557	lmo1712	18143	7329	100	171	158	81	46	46	4	78	75	0	87	70	36	17	17	2	78	76	0	0	0	0	0	0	0	0	0	0	0	0	0	0	0	0	0	0	0	0	0	0	0	0	0	0	0.000	0.000	0.000	0.000	0.000	0.000	0.000	0.000	0.000	0.000	0.000	0.000	0.000	0.000	283	1076	195	165	165	0.000	0.000	125	70	0	0	112	53	0	0	100	1	
4	12	9	05: I-07   LM00001559	lmo1715	18393	7329	100	50	50	5	46	46	4	46	14	0	68	53	25	17	17	2	80	75	0	0	0	0	0	0	0	0	0	0	0	0	0	0	0	0	0	0	0	0	0	0	0	0	0	0	0.000	0.000	0.000	0.000	0.000	0.000	0.000	0.000	0.000	0.000	0.000	0.000	0.000	0.000	283	1076	55	40	40	0.000	0.000	4	51	0	0	4	36	0	0	100	1	
4	13	9	05: I-10   LM00000466	lmo1718	18643	7329	100	106	101	48	46	47	4	72	71	0	155	119	76	17	17	2	85	81	0	0	0	0	0	0	0	0	0	0	0	0	0	0	0	0	0	0	0	0	0	0	0	0	0	0	0.000	0.000	0.000	0.000	0.000	0.000	0.000	0.000	0.000	0.000	0.000	0.000	0.000	0.000	283	1076	198	157	157	0.000	0.000	60	138	0	0	55	102	0	0	100	1	
4	14	9	05: I-13   LM00001561	lmo1721	18893	7329	100	67	68	19	47	47	5	68	65	0	90	69	41	17	18	6	69	65	0	0	0	0	0	0	0	0	0	0	0	0	0	0	0	0	0	0	0	0	0	0	0	0	0	0	0.000	0.000	0.000	0.000	0.000	0.000	0.000	0.000	0.000	0.000	0.000	0.000	0.000	0.000	283	1076	93	73	73	0.000	0.000	20	73	0	0	21	52	0	0	100	1	
4	15	9	05: I-16   LM00001563	lmo1724	19143	7329	100	56	57	8	47	47	5	65	50	0	69	53	27	18	18	3	72	67	0	0	0	0	0	0	0	0	0	0	0	0	0	0	0	0	0	0	0	0	0	0	0	0	0	0	0.000	0.000	0.000	0.000	0.000	0.000	0.000	0.000	0.000	0.000	0.000	0.000	0.000	0.000	283	1076	60	45	45	0.000	0.000	9	51	0	0	10	35	0	0	100	1	
4	16	9	05: I-19   LM00000468	lmo1727	19393	7329	100	58	59	11	47	48	6	64	43	0	81	63	30	18	19	7	72	71	0	0	0	0	0	0	0	0	0	0	0	0	0	0	0	0	0	0	0	0	0	0	0	0	0	0	0.000	0.000	0.000	0.000	0.000	0.000	0.000	0.000	0.000	0.000	0.000	0.000	0.000	0.000	283	1076	74	57	57	0.000	0.000	11	63	0	0	12	45	0	0	100	1	
4	17	9	05: I-22   LM00000471	lmo1730	19643	7329	100	242	204	106	47	47	5	88	82	0	210	164	102	18	19	3	80	77	0	0	0	0	0	0	0	0	0	0	0	0	0	0	0	0	0	0	0	0	0	0	0	0	0	0	0.000	0.000	0.000	0.000	0.000	0.000	0.000	0.000	0.000	0.000	0.000	0.000	0.000	0.000	283	1076	387	303	303	0.000	0.000	195	192	0	0	157	146	0	0	100	1	
4	1	10	05: M-01   LM00001610	lmo1805	15643	7579	100	79	76	22	46	46	4	82	76	0	84	66	32	17	17	2	84	79	0	0	0	0	0	0	0	0	0	0	0	0	0	0	0	0	0	0	0	0	0	0	0	0	0	0	0.000	0.000	0.000	0.000	0.000	0.000	0.000	0.000	0.000	0.000	0.000	0.000	0.000	0.000	283	1076	100	79	79	0.000	0.000	33	67	0	0	30	49	0	0	100	1	
4	2	10	05: M-04   LM00000492	lmo1808	15893	7579	100	294	261	146	45	46	4	89	85	0	276	210	130	17	17	3	85	80	0	0	0	0	0	0	0	0	0	0	0	0	0	0	0	0	0	0	0	0	0	0	0	0	0	0	0.000	0.000	0.000	0.000	0.000	0.000	0.000	0.000	0.000	0.000	0.000	0.000	0.000	0.000	283	1076	508	409	409	0.000	0.000	249	259	0	0	216	193	0	0	100	1	
4	3	10	05: M-07   LM00000493	lmo1811	16143	7579	100	123	117	36	46	47	5	94	88	0	99	92	35	17	17	2	92	91	0	0	0	0	0	0	0	0	0	0	0	0	0	0	0	0	0	0	0	0	0	0	0	0	0	0	0.000	0.000	0.000	0.000	0.000	0.000	0.000	0.000	0.000	0.000	0.000	0.000	0.000	0.000	283	1076	159	146	146	0.000	0.000	77	82	0	0	71	75	0	0	100	1	
4	4	10	05: M-10   LM00001614	lmo1814	16393	7579	100	198	176	87	46	46	4	85	79	0	130	109	60	17	17	2	84	82	0	0	0	0	0	0	0	0	0	0	0	0	0	0	0	0	0	0	0	0	0	0	0	0	0	0	0.000	0.000	0.000	0.000	0.000	0.000	0.000	0.000	0.000	0.000	0.000	0.000	0.000	0.000	283	1076	265	222	222	0.000	0.000	152	113	0	0	130	92	0	0	100	1	
4	5	10	05: M-13   LM00001616	lmo1817	16643	7579	100	113	106	37	46	47	5	87	82	0	173	152	79	18	19	6	84	82	0	0	0	0	0	0	0	0	0	0	0	0	0	0	0	0	0	0	0	0	0	0	0	0	0	0	0.000	0.000	0.000	0.000	0.000	0.000	0.000	0.000	0.000	0.000	0.000	0.000	0.000	0.000	283	1076	222	194	194	0.000	0.000	67	155	0	0	60	134	0	0	100	1	
4	6	10	05: M-16   LM00001619	lmo1820	16893	7579	100	306	262	132	46	46	4	90	85	0	365	290	165	18	18	3	89	84	0	0	0	0	0	0	0	0	0	0	0	0	0	0	0	0	0	0	0	0	0	0	0	0	0	0	0.000	0.000	0.000	0.000	0.000	0.000	0.000	0.000	0.000	0.000	0.000	0.000	0.000	0.000	283	1076	607	488	488	0.000	0.000	260	347	0	0	216	272	0	0	100	1	
4	7	10	05: M-19   LM00002583	lmo1823	17143	7579	100	83	78	24	47	47	5	75	72	0	121	91	52	18	18	3	80	75	0	0	0	0	0	0	0	0	0	0	0	0	0	0	0	0	0	0	0	0	0	0	0	0	0	0	0.000	0.000	0.000	0.000	0.000	0.000	0.000	0.000	0.000	0.000	0.000	0.000	0.000	0.000	283	1076	139	104	104	0.000	0.000	36	103	0	0	31	73	0	0	100	1	
4	8	10	05: M-22   LM00002584	lmo1826	17393	7579	100	187	164	81	45	45	4	89	79	0	139	109	64	16	17	2	83	77	0	0	0	0	0	0	0	0	0	0	0	0	0	0	0	0	0	0	0	0	0	0	0	0	0	0	0.000	0.000	0.000	0.000	0.000	0.000	0.000	0.000	0.000	0.000	0.000	0.000	0.000	0.000	283	1076	265	212	212	0.000	0.000	142	123	0	0	119	93	0	0	100	1	
4	9	10	06: A-01   EMPTY	EMPTY	17643	7579	100	47	47	4	46	46	5	17	2	0	17	18	3	17	17	3	22	11	0	0	0	0	0	0	0	0	0	0	0	0	0	0	0	0	0	0	0	0	0	0	0	0	0	0	0.000	0.000	0.000	0.000	0.000	0.000	0.000	0.000	0.000	0.000	0.000	0.000	0.000	0.000	283	1076	1	2	2	0.000	0.000	1	0	0	0	1	1	0	0	-75	1	
4	10	10	06: A-04   LM00001668	lmo1902	17893	7579	100	66	65	13	46	46	4	78	72	0	76	60	29	16	16	2	84	78	0	0	0	0	0	0	0	0	0	0	0	0	0	0	0	0	0	0	0	0	0	0	0	0	0	0	0.000	0.000	0.000	0.000	0.000	0.000	0.000	0.000	0.000	0.000	0.000	0.000	0.000	0.000	283	1076	80	63	63	0.000	0.000	20	60	0	0	19	44	0	0	100	1	
4	11	10	06: A-07   LM00001670	lmo1905	18143	7579	100	178	155	81	46	46	4	78	74	0	141	115	71	17	17	4	78	76	0	0	0	0	0	0	0	0	0	0	0	0	0	0	0	0	0	0	0	0	0	0	0	0	0	0	0.000	0.000	0.000	0.000	0.000	0.000	0.000	0.000	0.000	0.000	0.000	0.000	0.000	0.000	283	1076	256	207	207	0.000	0.000	132	124	0	0	109	98	0	0	100	1	
4	12	10	06: A-10   LM00001673	lmo1908	18393	7579	100	109	104	34	46	46	5	86	83	0	93	83	37	16	17	2	94	89	0	0	0	0	0	0	0	0	0	0	0	0	0	0	0	0	0	0	0	0	0	0	0	0	0	0	0.000	0.000	0.000	0.000	0.000	0.000	0.000	0.000	0.000	0.000	0.000	0.000	0.000	0.000	283	1076	140	125	125	0.000	0.000	63	77	0	0	58	67	0	0	100	1	
4	13	10	06: A-13   LM00000512	lmo1911	18643	7579	100	55	56	10	45	45	4	73	54	0	75	59	29	16	17	2	85	75	0	0	0	0	0	0	0	0	0	0	0	0	0	0	0	0	0	0	0	0	0	0	0	0	0	0	0.000	0.000	0.000	0.000	0.000	0.000	0.000	0.000	0.000	0.000	0.000	0.000	0.000	0.000	283	1076	69	54	54	0.000	0.000	10	59	0	0	11	43	0	0	100	1	
4	14	10	06: A-16   LM00000514	lmo1914	18893	7579	100	164	146	71	46	47	5	82	77	0	119	100	57	17	17	2	86	80	0	0	0	0	0	0	0	0	0	0	0	0	0	0	0	0	0	0	0	0	0	0	0	0	0	0	0.000	0.000	0.000	0.000	0.000	0.000	0.000	0.000	0.000	0.000	0.000	0.000	0.000	0.000	283	1076	220	183	183	0.000	0.000	118	102	0	0	100	83	0	0	100	1	
4	15	10	06: A-19   LM00001676	lmo1917	19143	7579	100	323	261	162	47	47	6	75	73	0	351	291	210	17	18	4	72	72	0	0	0	0	0	0	0	0	0	0	0	0	0	0	0	0	0	0	0	0	0	0	0	0	0	0	0.000	0.000	0.000	0.000	0.000	0.000	0.000	0.000	0.000	0.000	0.000	0.000	0.000	0.000	283	1076	610	488	488	0.000	0.000	276	334	0	0	214	274	0	0	100	1	
4	16	10	06: A-22   LM00001679	lmo1920	19393	7579	100	59	63	18	47	49	16	44	21	0	63	57	37	18	22	44	51	4	0	0	0	0	0	0	0	0	0	0	0	0	0	0	0	0	0	0	0	0	0	0	0	0	0	0	0.000	0.000	0.000	0.000	0.000	0.000	0.000	0.000	0.000	0.000	0.000	0.000	0.000	0.000	283	1076	57	55	55	0.000	0.000	12	45	0	0	16	39	0	0	100	1	
4	17	10	06: E-01   LM00000534	lmo1993	19643	7579	100	71	70	17	46	47	8	80	71	0	88	68	34	18	19	14	70	68	0	0	0	0	0	0	0	0	0	0	0	0	0	0	0	0	0	0	0	0	0	0	0	0	0	0	0.000	0.000	0.000	0.000	0.000	0.000	0.000	0.000	0.000	0.000	0.000	0.000	0.000	0.000	283	1076	95	74	74	0.000	0.000	25	70	0	0	24	50	0	0	100	1	
4	1	11	06: E-04   LM00001719	lmo1996	15643	7829	100	77	75	23	46	46	4	76	72	0	79	62	30	17	17	2	83	80	0	0	0	0	0	0	0	0	0	0	0	0	0	0	0	0	0	0	0	0	0	0	0	0	0	0	0.000	0.000	0.000	0.000	0.000	0.000	0.000	0.000	0.000	0.000	0.000	0.000	0.000	0.000	283	1076	93	74	74	0.000	0.000	31	62	0	0	29	45	0	0	100	1	
4	2	11	06: E-07   LM00002616	lmo1999	15893	7829	100	61	62	13	46	46	4	73	67	0	95	79	42	17	18	3	79	76	0	0	0	0	0	0	0	0	0	0	0	0	0	0	0	0	0	0	0	0	0	0	0	0	0	0	0.000	0.000	0.000	0.000	0.000	0.000	0.000	0.000	0.000	0.000	0.000	0.000	0.000	0.000	283	1076	93	78	78	0.000	0.000	15	78	0	0	16	62	0	0	100	1	
4	3	11	06: E-10   LM00001724	lmo2002	16143	7829	100	59	59	9	46	47	4	78	66	0	82	69	30	17	17	3	87	83	0	0	0	0	0	0	0	0	0	0	0	0	0	0	0	0	0	0	0	0	0	0	0	0	0	0	0.000	0.000	0.000	0.000	0.000	0.000	0.000	0.000	0.000	0.000	0.000	0.000	0.000	0.000	283	1076	78	65	65	0.000	0.000	13	65	0	0	13	52	0	0	100	1	
4	4	11	06: E-13   LM00001726	lmo2005	16393	7829	100	61	61	10	45	46	4	83	76	0	90	78	32	17	17	3	89	86	0	0	0	0	0	0	0	0	0	0	0	0	0	0	0	0	0	0	0	0	0	0	0	0	0	0	0.000	0.000	0.000	0.000	0.000	0.000	0.000	0.000	0.000	0.000	0.000	0.000	0.000	0.000	283	1076	89	77	77	0.000	0.000	16	73	0	0	16	61	0	0	100	1	
4	5	11	06: E-16   LM00000537	lmo2008	16643	7829	100	51	51	6	45	45	4	64	34	0	67	56	23	17	18	3	89	79	0	0	0	0	0	0	0	0	0	0	0	0	0	0	0	0	0	0	0	0	0	0	0	0	0	0	0.000	0.000	0.000	0.000	0.000	0.000	0.000	0.000	0.000	0.000	0.000	0.000	0.000	0.000	283	1076	56	45	45	0.000	0.000	6	50	0	0	6	39	0	0	100	1	
4	6	11	06: E-19   LM00001729	lmo2011	16893	7829	100	59	58	8	46	47	4	73	63	0	76	61	27	18	18	3	82	76	0	0	0	0	0	0	0	0	0	0	0	0	0	0	0	0	0	0	0	0	0	0	0	0	0	0	0.000	0.000	0.000	0.000	0.000	0.000	0.000	0.000	0.000	0.000	0.000	0.000	0.000	0.000	283	1076	71	55	55	0.000	0.000	13	58	0	0	12	43	0	0	100	1	
4	7	11	06: E-22   LM00001731	lmo2014	17143	7829	100	51	50	5	47	47	5	38	10	0	71	56	26	18	18	3	78	74	0	0	0	0	0	0	0	0	0	0	0	0	0	0	0	0	0	0	0	0	0	0	0	0	0	0	0.000	0.000	0.000	0.000	0.000	0.000	0.000	0.000	0.000	0.000	0.000	0.000	0.000	0.000	283	1076	57	41	41	0.000	0.000	4	53	0	0	3	38	0	0	100	1	
4	8	11	06: I-01   LM00001772	lmo2089	17393	7829	100	293	247	136	45	45	4	90	83	0	196	156	94	16	17	2	82	77	0	0	0	0	0	0	0	0	0	0	0	0	0	0	0	0	0	0	0	0	0	0	0	0	0	0	0.000	0.000	0.000	0.000	0.000	0.000	0.000	0.000	0.000	0.000	0.000	0.000	0.000	0.000	283	1076	428	342	342	0.000	0.000	248	180	0	0	202	140	0	0	100	1	
4	9	11	06: I-04   LM00002633	lmo2092	17643	7829	100	218	176	89	46	46	4	86	78	0	102	85	47	17	17	2	81	78	0	0	0	0	0	0	0	0	0	0	0	0	0	0	0	0	0	0	0	0	0	0	0	0	0	0	0.000	0.000	0.000	0.000	0.000	0.000	0.000	0.000	0.000	0.000	0.000	0.000	0.000	0.000	283	1076	257	198	198	0.000	0.000	172	85	0	0	130	68	0	0	100	1	
4	10	11	06: I-07   LM00000558	lmo2095	17893	7829	100	57	57	8	46	46	4	78	62	0	74	60	28	16	16	2	82	78	0	0	0	0	0	0	0	0	0	0	0	0	0	0	0	0	0	0	0	0	0	0	0	0	0	0	0.000	0.000	0.000	0.000	0.000	0.000	0.000	0.000	0.000	0.000	0.000	0.000	0.000	0.000	283	1076	69	55	55	0.000	0.000	11	58	0	0	11	44	0	0	100	1	
4	11	11	06: I-10   LM00000559	lmo2098	18143	7829	100	48	49	5	46	46	4	38	12	0	72	57	28	17	17	2	75	73	0	0	0	0	0	0	0	0	0	0	0	0	0	0	0	0	0	0	0	0	0	0	0	0	0	0	0.000	0.000	0.000	0.000	0.000	0.000	0.000	0.000	0.000	0.000	0.000	0.000	0.000	0.000	283	1076	57	43	43	0.000	0.000	2	55	0	0	3	40	0	0	100	1	
4	12	11	06: I-13   LM00000561	lmo2101	18393	7829	100	120	110	41	46	46	5	83	80	0	97	80	40	16	16	2	85	81	0	0	0	0	0	0	0	0	0	0	0	0	0	0	0	0	0	0	0	0	0	0	0	0	0	0	0.000	0.000	0.000	0.000	0.000	0.000	0.000	0.000	0.000	0.000	0.000	0.000	0.000	0.000	283	1076	155	128	128	0.000	0.000	74	81	0	0	64	64	0	0	100	1	
4	13	11	06: I-16   LM00001778	lmo2104	18643	7829	100	52	52	6	45	45	4	76	41	0	69	54	26	17	17	2	84	75	0	0	0	0	0	0	0	0	0	0	0	0	0	0	0	0	0	0	0	0	0	0	0	0	0	0	0.000	0.000	0.000	0.000	0.000	0.000	0.000	0.000	0.000	0.000	0.000	0.000	0.000	0.000	283	1076	59	44	44	0.000	0.000	7	52	0	0	7	37	0	0	100	1	
4	14	11	06: I-19   LM00001781	lmo2107	18893	7829	100	53	54	7	46	47	5	68	40	0	84	68	34	17	17	3	78	76	0	0	0	0	0	0	0	0	0	0	0	0	0	0	0	0	0	0	0	0	0	0	0	0	0	0	0.000	0.000	0.000	0.000	0.000	0.000	0.000	0.000	0.000	0.000	0.000	0.000	0.000	0.000	283	1076	74	59	59	0.000	0.000	7	67	0	0	8	51	0	0	100	1	
4	15	11	06: I-22   LM00001783	lmo2110	19143	7829	100	137	124	72	46	47	9	64	58	0	106	82	58	17	19	27	57	56	0	0	0	0	0	0	0	0	0	0	0	0	0	0	0	0	0	0	0	0	0	0	0	0	0	0	0.000	0.000	0.000	0.000	0.000	0.000	0.000	0.000	0.000	0.000	0.000	0.000	0.000	0.000	283	1076	180	143	143	0.000	0.000	91	89	0	0	78	65	0	0	100	1	
4	16	11	06: M-01   LM00001820	lmo2185	19393	7829	100	51	51	5	46	47	9	20	1	0	72	59	26	18	20	28	70	41	0	0	0	0	0	0	0	0	0	0	0	0	0	0	0	0	0	0	0	0	0	0	0	0	0	0	0.000	0.000	0.000	0.000	0.000	0.000	0.000	0.000	0.000	0.000	0.000	0.000	0.000	0.000	283	1076	59	46	46	0.000	0.000	5	54	0	0	5	41	0	0	100	1	
4	17	11	06: M-04   LM00001822	lmo2188	19643	7829	100	175	159	87	46	46	5	80	72	0	93	75	46	18	18	3	72	67	0	0	0	0	0	0	0	0	0	0	0	0	0	0	0	0	0	0	0	0	0	0	0	0	0	0	0.000	0.000	0.000	0.000	0.000	0.000	0.000	0.000	0.000	0.000	0.000	0.000	0.000	0.000	283	1076	204	170	170	0.000	0.000	129	75	0	0	113	57	0	0	100	1	
4	1	12	06: M-07   LM00000589	lmo2191	15643	8079	100	355	299	155	46	46	4	87	86	0	215	184	106	17	17	2	85	83	0	0	0	0	0	0	0	0	0	0	0	0	0	0	0	0	0	0	0	0	0	0	0	0	0	0	0.000	0.000	0.000	0.000	0.000	0.000	0.000	0.000	0.000	0.000	0.000	0.000	0.000	0.000	283	1076	507	420	420	0.000	0.000	309	198	0	0	253	167	0	0	100	1	
4	2	12	06: M-10   LM00001823	lmo2194	15893	8079	100	453	373	235	46	47	4	78	76	0	194	158	99	17	17	3	78	74	0	0	0	0	0	0	0	0	0	0	0	0	0	0	0	0	0	0	0	0	0	0	0	0	0	0	0.000	0.000	0.000	0.000	0.000	0.000	0.000	0.000	0.000	0.000	0.000	0.000	0.000	0.000	283	1076	584	468	468	0.000	0.000	407	177	0	0	327	141	0	0	100	1	
4	3	12	06: M-13   LM00002649	lmo2197	16143	8079	100	53	53	5	46	46	5	65	30	0	61	53	20	17	17	3	87	83	0	0	0	0	0	0	0	0	0	0	0	0	0	0	0	0	0	0	0	0	0	0	0	0	0	0	0.000	0.000	0.000	0.000	0.000	0.000	0.000	0.000	0.000	0.000	0.000	0.000	0.000	0.000	283	1076	51	43	43	0.000	0.000	7	44	0	0	7	36	0	0	100	1	
4	4	12	06: M-16   LM00001825	lmo2200	16393	8079	100	423	333	184	46	46	5	84	81	0	223	175	103	17	18	3	82	81	0	0	0	0	0	0	0	0	0	0	0	0	0	0	0	0	0	0	0	0	0	0	0	0	0	0	0.000	0.000	0.000	0.000	0.000	0.000	0.000	0.000	0.000	0.000	0.000	0.000	0.000	0.000	283	1076	583	445	445	0.000	0.000	377	206	0	0	287	158	0	0	100	1	
4	5	12	06: M-19   LM00001828	lmo2203	16643	8079	100	59	59	10	46	47	5	79	70	0	78	64	30	18	18	3	81	79	0	0	0	0	0	0	0	0	0	0	0	0	0	0	0	0	0	0	0	0	0	0	0	0	0	0	0.000	0.000	0.000	0.000	0.000	0.000	0.000	0.000	0.000	0.000	0.000	0.000	0.000	0.000	283	1076	73	59	59	0.000	0.000	13	60	0	0	13	46	0	0	100	1	
4	6	12	06: M-22   LM00001830	lmo2206	16893	8079	100	89	86	27	46	47	5	81	79	0	136	118	61	18	18	3	86	83	0	0	0	0	0	0	0	0	0	0	0	0	0	0	0	0	0	0	0	0	0	0	0	0	0	0	0.000	0.000	0.000	0.000	0.000	0.000	0.000	0.000	0.000	0.000	0.000	0.000	0.000	0.000	283	1076	161	140	140	0.000	0.000	43	118	0	0	40	100	0	0	100	1	
4	7	12	07: A-01   EMPTY	EMPTY	17143	8079	100	46	46	4	47	47	4	10	2	0	18	19	4	17	18	2	31	22	0	0	0	0	0	0	0	0	0	0	0	0	0	0	0	0	0	0	0	0	0	0	0	0	0	0	0.000	0.000	0.000	0.000	0.000	0.000	0.000	0.000	0.000	0.000	0.000	0.000	0.000	0.000	283	1076	0	1	1	0.000	0.000	-1	1	0	0	-1	2	0	0	-75	1	
4	8	12	07: A-04   LM00002677	lmo2282	17393	8079	100	54	54	6	45	46	4	79	52	0	74	62	24	16	16	2	89	86	0	0	0	0	0	0	0	0	0	0	0	0	0	0	0	0	0	0	0	0	0	0	0	0	0	0	0.000	0.000	0.000	0.000	0.000	0.000	0.000	0.000	0.000	0.000	0.000	0.000	0.000	0.000	283	1076	67	55	55	0.000	0.000	9	58	0	0	9	46	0	0	100	1	
4	9	12	07: A-07   LM00002680	lmo2285	17643	8079	100	50	50	4	46	47	5	47	8	0	70	57	24	17	17	2	83	79	0	0	0	0	0	0	0	0	0	0	0	0	0	0	0	0	0	0	0	0	0	0	0	0	0	0	0.000	0.000	0.000	0.000	0.000	0.000	0.000	0.000	0.000	0.000	0.000	0.000	0.000	0.000	283	1076	57	44	44	0.000	0.000	4	53	0	0	4	40	0	0	100	1	
4	10	12	07: A-10   LM00000610	lmo2288	17893	8079	100	49	49	4	46	46	4	36	16	0	61	50	22	16	16	2	84	78	0	0	0	0	0	0	0	0	0	0	0	0	0	0	0	0	0	0	0	0	0	0	0	0	0	0	0.000	0.000	0.000	0.000	0.000	0.000	0.000	0.000	0.000	0.000	0.000	0.000	0.000	0.000	283	1076	48	37	37	0.000	0.000	3	45	0	0	3	34	0	0	100	1	
4	11	12	07: A-13   LM00000612	lmo2291	18143	8079	100	50	50	6	45	46	5	57	23	0	72	60	24	16	16	2	92	85	0	0	0	0	0	0	0	0	0	0	0	0	0	0	0	0	0	0	0	0	0	0	0	0	0	0	0.000	0.000	0.000	0.000	0.000	0.000	0.000	0.000	0.000	0.000	0.000	0.000	0.000	0.000	283	1076	61	49	49	0.000	0.000	5	56	0	0	5	44	0	0	100	1	
4	12	12	07: A-16   LM00001864	lmo2294	18393	8079	100	49	49	4	46	46	5	37	6	0	64	54	22	17	17	2	84	81	0	0	0	0	0	0	0	0	0	0	0	0	0	0	0	0	0	0	0	0	0	0	0	0	0	0	0.000	0.000	0.000	0.000	0.000	0.000	0.000	0.000	0.000	0.000	0.000	0.000	0.000	0.000	283	1076	50	40	40	0.000	0.000	3	47	0	0	3	37	0	0	100	1	
4	13	12	07: A-19   LM00001866	lmo2297	18643	8079	100	48	49	4	46	47	4	28	10	0	71	56	26	16	17	2	82	77	0	0	0	0	0	0	0	0	0	0	0	0	0	0	0	0	0	0	0	0	0	0	0	0	0	0	0.000	0.000	0.000	0.000	0.000	0.000	0.000	0.000	0.000	0.000	0.000	0.000	0.000	0.000	283	1076	57	43	43	0.000	0.000	2	55	0	0	3	40	0	0	100	1	
4	14	12	07: A-22   LM00000616	lmo2300	18893	8079	100	50	50	5	47	47	4	41	13	0	74	61	25	17	17	3	84	81	0	0	0	0	0	0	0	0	0	0	0	0	0	0	0	0	0	0	0	0	0	0	0	0	0	0	0.000	0.000	0.000	0.000	0.000	0.000	0.000	0.000	0.000	0.000	0.000	0.000	0.000	0.000	283	1076	60	47	47	0.000	0.000	3	57	0	0	3	44	0	0	100	1	
4	15	12	07: E-01   LM00001895	lmo2373	19143	8079	100	385	311	177	47	47	6	83	77	0	190	150	89	18	19	9	76	73	0	0	0	0	0	0	0	0	0	0	0	0	0	0	0	0	0	0	0	0	0	0	0	0	0	0	0.000	0.000	0.000	0.000	0.000	0.000	0.000	0.000	0.000	0.000	0.000	0.000	0.000	0.000	283	1076	510	396	396	0.000	0.000	338	172	0	0	264	132	0	0	100	1	
4	16	12	07: E-04   LM00001898	lmo2376	19393	8079	100	408	348	171	47	47	6	89	87	0	277	234	129	18	19	8	82	80	0	0	0	0	0	0	0	0	0	0	0	0	0	0	0	0	0	0	0	0	0	0	0	0	0	0	0.000	0.000	0.000	0.000	0.000	0.000	0.000	0.000	0.000	0.000	0.000	0.000	0.000	0.000	283	1076	620	517	517	0.000	0.000	361	259	0	0	301	216	0	0	100	1	
4	17	12	07: E-07   LM00001899	lmo2379	19643	8079	100	94	93	40	46	46	6	79	71	0	88	72	42	18	20	10	68	64	0	0	0	0	0	0	0	0	0	0	0	0	0	0	0	0	0	0	0	0	0	0	0	0	0	0	0.000	0.000	0.000	0.000	0.000	0.000	0.000	0.000	0.000	0.000	0.000	0.000	0.000	0.000	283	1076	118	101	101	0.000	0.000	48	70	0	0	47	54	0	0	100	1	
4	1	13	07: E-10   LM00001901	lmo2382	15643	8329	100	96	88	32	47	47	4	75	70	0	100	81	48	17	17	2	77	70	0	0	0	0	0	0	0	0	0	0	0	0	0	0	0	0	0	0	0	0	0	0	0	0	0	0	0.000	0.000	0.000	0.000	0.000	0.000	0.000	0.000	0.000	0.000	0.000	0.000	0.000	0.000	283	1076	132	105	105	0.000	0.000	49	83	0	0	41	64	0	0	100	1	
4	2	13	07: E-13   LM00001903	lmo2385	15893	8329	100	53	53	8	46	46	5	64	40	0	70	59	24	17	17	2	87	82	0	0	0	0	0	0	0	0	0	0	0	0	0	0	0	0	0	0	0	0	0	0	0	0	0	0	0.000	0.000	0.000	0.000	0.000	0.000	0.000	0.000	0.000	0.000	0.000	0.000	0.000	0.000	283	1076	60	49	49	0.000	0.000	7	53	0	0	7	42	0	0	100	1	
4	3	13	07: E-16   LM00001904	lmo2388	16143	8329	100	81	78	19	46	47	5	90	81	0	80	69	28	16	17	3	92	88	0	0	0	0	0	0	0	0	0	0	0	0	0	0	0	0	0	0	0	0	0	0	0	0	0	0	0.000	0.000	0.000	0.000	0.000	0.000	0.000	0.000	0.000	0.000	0.000	0.000	0.000	0.000	283	1076	99	85	85	0.000	0.000	35	64	0	0	32	53	0	0	100	1	
4	4	13	07: E-19   LM00001905	lmo2391	16393	8329	100	1088	856	524	46	46	5	89	85	0	1136	871	548	17	17	3	90	84	0	0	0	0	0	0	0	0	0	0	0	0	0	0	0	0	0	0	0	0	0	0	0	0	0	0	0.000	0.000	0.000	0.000	0.000	0.000	0.000	0.000	0.000	0.000	0.000	0.000	0.000	0.000	283	1076	2161	1664	1664	0.000	0.000	1042	1119	0	0	810	854	0	0	100	1	
4	5	13	07: E-22   LM00002846	lmo2394	16643	8329	100	50	49	4	47	47	5	27	5	0	76	55	32	18	19	5	63	59	0	0	0	0	0	0	0	0	0	0	0	0	0	0	0	0	0	0	0	0	0	0	0	0	0	0	0.000	0.000	0.000	0.000	0.000	0.000	0.000	0.000	0.000	0.000	0.000	0.000	0.000	0.000	283	1076	61	39	39	0.000	0.000	3	58	0	0	2	37	0	0	100	1	
4	6	13	07: I-01   LM00001936	lmo2469	16893	8329	100	59	58	10	46	47	4	74	65	0	83	70	33	17	18	3	84	78	0	0	0	0	0	0	0	0	0	0	0	0	0	0	0	0	0	0	0	0	0	0	0	0	0	0	0.000	0.000	0.000	0.000	0.000	0.000	0.000	0.000	0.000	0.000	0.000	0.000	0.000	0.000	283	1076	79	65	65	0.000	0.000	13	66	0	0	12	53	0	0	100	1	
4	7	13	07: I-04   LM00001938	lmo2472	17143	8329	100	292	239	135	46	46	5	92	82	0	138	115	69	17	18	3	78	75	0	0	0	0	0	0	0	0	0	0	0	0	0	0	0	0	0	0	0	0	0	0	0	0	0	0	0.000	0.000	0.000	0.000	0.000	0.000	0.000	0.000	0.000	0.000	0.000	0.000	0.000	0.000	283	1076	367	291	291	0.000	0.000	246	121	0	0	193	98	0	0	100	1	
4	8	13	07: I-07   LM00001940	lmo2475	17393	8329	100	64	60	13	45	46	5	72	61	0	74	57	30	16	16	2	78	74	0	0	0	0	0	0	0	0	0	0	0	0	0	0	0	0	0	0	0	0	0	0	0	0	0	0	0.000	0.000	0.000	0.000	0.000	0.000	0.000	0.000	0.000	0.000	0.000	0.000	0.000	0.000	283	1076	77	56	56	0.000	0.000	19	58	0	0	15	41	0	0	100	1	
4	9	13	07: I-10   LM00001942	lmo2478	17643	8329	100	300	242	172	47	47	4	70	65	0	280	204	165	16	17	3	71	65	0	0	0	0	0	0	0	0	0	0	0	0	0	0	0	0	0	0	0	0	0	0	0	0	0	0	0.000	0.000	0.000	0.000	0.000	0.000	0.000	0.000	0.000	0.000	0.000	0.000	0.000	0.000	283	1076	517	383	383	0.000	0.000	253	264	0	0	195	188	0	0	100	1	
4	10	13	07: I-13   LM00001944	lmo2481	17893	8329	100	267	213	134	46	46	5	75	69	0	169	132	92	16	16	2	72	69	0	0	0	0	0	0	0	0	0	0	0	0	0	0	0	0	0	0	0	0	0	0	0	0	0	0	0.000	0.000	0.000	0.000	0.000	0.000	0.000	0.000	0.000	0.000	0.000	0.000	0.000	0.000	283	1076	374	283	283	0.000	0.000	221	153	0	0	167	116	0	0	100	1	
4	11	13	07: I-16   LM00001947	lmo2484	18143	8329	100	584	447	286	45	46	4	82	77	0	172	127	82	16	16	2	83	76	0	0	0	0	0	0	0	0	0	0	0	0	0	0	0	0	0	0	0	0	0	0	0	0	0	0	0.000	0.000	0.000	0.000	0.000	0.000	0.000	0.000	0.000	0.000	0.000	0.000	0.000	0.000	283	1076	695	513	513	0.000	0.000	539	156	0	0	402	111	0	0	100	1	
4	12	13	07: I-19   LM00001949	lmo2487	18393	8329	100	371	292	192	46	46	4	76	73	0	285	215	158	17	17	2	74	72	0	0	0	0	0	0	0	0	0	0	0	0	0	0	0	0	0	0	0	0	0	0	0	0	0	0	0.000	0.000	0.000	0.000	0.000	0.000	0.000	0.000	0.000	0.000	0.000	0.000	0.000	0.000	283	1076	593	444	444	0.000	0.000	325	268	0	0	246	198	0	0	100	1	
4	13	13	07: I-22   LM00002735	lmo2490	18643	8329	100	66	67	17	46	46	4	75	69	0	64	52	24	16	17	2	80	73	0	0	0	0	0	0	0	0	0	0	0	0	0	0	0	0	0	0	0	0	0	0	0	0	0	0	0.000	0.000	0.000	0.000	0.000	0.000	0.000	0.000	0.000	0.000	0.000	0.000	0.000	0.000	283	1076	68	57	57	0.000	0.000	20	48	0	0	21	36	0	0	100	1	
4	14	13	07: M-01   LM00001987	lmo2565	18893	8329	100	72	73	21	46	46	5	80	72	0	88	74	38	17	17	4	78	75	0	0	0	0	0	0	0	0	0	0	0	0	0	0	0	0	0	0	0	0	0	0	0	0	0	0	0.000	0.000	0.000	0.000	0.000	0.000	0.000	0.000	0.000	0.000	0.000	0.000	0.000	0.000	283	1076	97	84	84	0.000	0.000	26	71	0	0	27	57	0	0	100	1	
4	15	13	07: M-04   LM00001989	lmo2568	19143	8329	100	74	69	18	47	47	4	75	71	0	110	84	48	18	18	2	77	73	0	0	0	0	0	0	0	0	0	0	0	0	0	0	0	0	0	0	0	0	0	0	0	0	0	0	0.000	0.000	0.000	0.000	0.000	0.000	0.000	0.000	0.000	0.000	0.000	0.000	0.000	0.000	283	1076	119	88	88	0.000	0.000	27	92	0	0	22	66	0	0	100	1	
4	16	13	07: M-07   LM00000689	lmo2571	19393	8329	100	548	450	299	47	48	7	77	72	0	144	117	74	17	19	13	70	67	0	0	0	0	0	0	0	0	0	0	0	0	0	0	0	0	0	0	0	0	0	0	0	0	0	0	0.000	0.000	0.000	0.000	0.000	0.000	0.000	0.000	0.000	0.000	0.000	0.000	0.000	0.000	283	1076	628	503	503	0.000	0.000	501	127	0	0	403	100	0	0	100	1	
4	17	13	07: M-10   LM00001991	lmo2574	19643	8329	100	199	164	84	47	47	5	82	77	0	111	88	51	18	19	3	73	70	0	0	0	0	0	0	0	0	0	0	0	0	0	0	0	0	0	0	0	0	0	0	0	0	0	0	0.000	0.000	0.000	0.000	0.000	0.000	0.000	0.000	0.000	0.000	0.000	0.000	0.000	0.000	283	1076	245	187	187	0.000	0.000	152	93	0	0	117	70	0	0	100	1	
4	1	14	07: M-13   LM00001993	lmo2577	15643	8579	100	55	56	8	45	46	5	78	51	0	74	58	26	17	17	2	80	77	0	0	0	0	0	0	0	0	0	0	0	0	0	0	0	0	0	0	0	0	0	0	0	0	0	0	0.000	0.000	0.000	0.000	0.000	0.000	0.000	0.000	0.000	0.000	0.000	0.000	0.000	0.000	283	1076	67	52	52	0.000	0.000	10	57	0	0	11	41	0	0	100	1	
4	2	14	07: M-16   LM00002755	lmo2580	15893	8579	100	51	51	7	47	47	4	46	25	0	69	55	26	17	17	3	81	73	0	0	0	0	0	0	0	0	0	0	0	0	0	0	0	0	0	0	0	0	0	0	0	0	0	0	0.000	0.000	0.000	0.000	0.000	0.000	0.000	0.000	0.000	0.000	0.000	0.000	0.000	0.000	283	1076	56	42	42	0.000	0.000	4	52	0	0	4	38	0	0	100	1	
4	3	14	07: M-19   LM00001994	lmo2583	16143	8579	100	52	53	7	46	47	4	59	37	0	67	56	24	16	17	3	83	79	0	0	0	0	0	0	0	0	0	0	0	0	0	0	0	0	0	0	0	0	0	0	0	0	0	0	0.000	0.000	0.000	0.000	0.000	0.000	0.000	0.000	0.000	0.000	0.000	0.000	0.000	0.000	283	1076	57	47	47	0.000	0.000	6	51	0	0	7	40	0	0	100	1	
4	4	14	07: M-22   LM00001997	lmo2586	16393	8579	100	54	55	9	47	47	4	66	47	0	69	55	27	17	17	3	77	73	0	0	0	0	0	0	0	0	0	0	0	0	0	0	0	0	0	0	0	0	0	0	0	0	0	0	0.000	0.000	0.000	0.000	0.000	0.000	0.000	0.000	0.000	0.000	0.000	0.000	0.000	0.000	283	1076	59	46	46	0.000	0.000	7	52	0	0	8	38	0	0	100	1	
4	5	14	08: A-01   EMPTY	EMPTY	16643	8579	100	47	48	4	47	47	4	17	4	0	18	18	3	18	18	3	10	5	0	0	0	0	0	0	0	0	0	0	0	0	0	0	0	0	0	0	0	0	0	0	0	0	0	0	0.000	0.000	0.000	0.000	0.000	0.000	0.000	0.000	0.000	0.000	0.000	0.000	0.000	0.000	283	1076	0	1	1	0.000	0.000	0	0	0	0	1	0	0	0	-75	1	
4	6	14	08: A-04   LM00002017	lmo2662	16893	8579	100	50	51	5	46	47	4	43	21	0	71	59	24	18	18	3	83	78	0	0	0	0	0	0	0	0	0	0	0	0	0	0	0	0	0	0	0	0	0	0	0	0	0	0	0.000	0.000	0.000	0.000	0.000	0.000	0.000	0.000	0.000	0.000	0.000	0.000	0.000	0.000	283	1076	57	46	46	0.000	0.000	4	53	0	0	5	41	0	0	100	1	
4	7	14	08: A-07   LM00000736	lmo2665	17143	8579	100	52	52	7	46	46	5	56	33	0	74	62	30	17	17	3	79	75	0	0	0	0	0	0	0	0	0	0	0	0	0	0	0	0	0	0	0	0	0	0	0	0	0	0	0.000	0.000	0.000	0.000	0.000	0.000	0.000	0.000	0.000	0.000	0.000	0.000	0.000	0.000	283	1076	63	51	51	0.000	0.000	6	57	0	0	6	45	0	0	100	1	
4	8	14	08: A-10   LM00000738	lmo2668	17393	8579	100	80	78	24	46	46	4	81	76	0	124	102	61	16	17	2	80	78	0	0	0	0	0	0	0	0	0	0	0	0	0	0	0	0	0	0	0	0	0	0	0	0	0	0	0.000	0.000	0.000	0.000	0.000	0.000	0.000	0.000	0.000	0.000	0.000	0.000	0.000	0.000	283	1076	142	118	118	0.000	0.000	34	108	0	0	32	86	0	0	100	1	
4	9	14	08: A-13   LM00002767	lmo2671	17643	8579	100	182	158	65	46	46	4	88	87	0	138	114	56	16	16	2	90	87	0	0	0	0	0	0	0	0	0	0	0	0	0	0	0	0	0	0	0	0	0	0	0	0	0	0	0.000	0.000	0.000	0.000	0.000	0.000	0.000	0.000	0.000	0.000	0.000	0.000	0.000	0.000	283	1076	258	210	210	0.000	0.000	136	122	0	0	112	98	0	0	100	1	
4	10	14	08: A-16   LM00002020	lmo2674	17893	8579	100	559	474	229	46	46	4	97	90	0	830	681	376	16	16	2	92	88	0	0	0	0	0	0	0	0	0	0	0	0	0	0	0	0	0	0	0	0	0	0	0	0	0	0	0.000	0.000	0.000	0.000	0.000	0.000	0.000	0.000	0.000	0.000	0.000	0.000	0.000	0.000	283	1076	1327	1093	1093	0.000	0.000	513	814	0	0	428	665	0	0	100	1	
4	11	14	08: A-19   LM00000741	lmo2677	18143	8579	100	92	89	28	45	45	4	87	83	0	103	90	46	17	17	2	81	78	0	0	0	0	0	0	0	0	0	0	0	0	0	0	0	0	0	0	0	0	0	0	0	0	0	0	0.000	0.000	0.000	0.000	0.000	0.000	0.000	0.000	0.000	0.000	0.000	0.000	0.000	0.000	283	1076	133	117	117	0.000	0.000	47	86	0	0	44	73	0	0	100	1	
4	12	14	08: A-22   LM00002024	lmo2680	18393	8579	100	55	56	8	46	46	4	73	52	0	85	69	34	16	17	2	88	79	0	0	0	0	0	0	0	0	0	0	0	0	0	0	0	0	0	0	0	0	0	0	0	0	0	0	0.000	0.000	0.000	0.000	0.000	0.000	0.000	0.000	0.000	0.000	0.000	0.000	0.000	0.000	283	1076	78	63	63	0.000	0.000	9	69	0	0	10	53	0	0	100	1	
4	13	14	08: E-01   LM00002779	lmo2753	18643	8579	100	50	50	5	46	46	4	42	16	0	68	57	23	16	17	2	89	83	0	0	0	0	0	0	0	0	0	0	0	0	0	0	0	0	0	0	0	0	0	0	0	0	0	0	0.000	0.000	0.000	0.000	0.000	0.000	0.000	0.000	0.000	0.000	0.000	0.000	0.000	0.000	283	1076	56	45	45	0.000	0.000	4	52	0	0	4	41	0	0	100	1	
4	14	14	08: E-04   LM00002781	lmo2756	18893	8579	100	158	140	62	47	47	5	82	80	0	222	170	101	17	17	2	84	80	0	0	0	0	0	0	0	0	0	0	0	0	0	0	0	0	0	0	0	0	0	0	0	0	0	0	0.000	0.000	0.000	0.000	0.000	0.000	0.000	0.000	0.000	0.000	0.000	0.000	0.000	0.000	283	1076	316	246	246	0.000	0.000	111	205	0	0	93	153	0	0	100	1	
4	15	14	08: E-07   LM00002061	lmo2759	19143	8579	100	51	52	5	47	48	5	49	16	0	74	57	28	17	18	3	76	72	0	0	0	0	0	0	0	0	0	0	0	0	0	0	0	0	0	0	0	0	0	0	0	0	0	0	0.000	0.000	0.000	0.000	0.000	0.000	0.000	0.000	0.000	0.000	0.000	0.000	0.000	0.000	283	1076	61	45	45	0.000	0.000	4	57	0	0	5	40	0	0	100	1	
4	16	14	08: E-10   LM00002063	lmo2762	19393	8579	100	49	50	5	47	48	6	31	6	0	66	53	23	18	19	10	72	68	0	0	0	0	0	0	0	0	0	0	0	0	0	0	0	0	0	0	0	0	0	0	0	0	0	0	0.000	0.000	0.000	0.000	0.000	0.000	0.000	0.000	0.000	0.000	0.000	0.000	0.000	0.000	283	1076	50	38	38	0.000	0.000	2	48	0	0	3	35	0	0	100	1	
4	17	14	08: E-13   LM00002065	lmo2765	19643	8579	100	52	52	5	47	48	7	41	9	0	71	57	25	17	18	9	75	71	0	0	0	0	0	0	0	0	0	0	0	0	0	0	0	0	0	0	0	0	0	0	0	0	0	0	0.000	0.000	0.000	0.000	0.000	0.000	0.000	0.000	0.000	0.000	0.000	0.000	0.000	0.000	283	1076	59	45	45	0.000	0.000	5	54	0	0	5	40	0	0	100	1	
4	1	15	08: E-16   LM00002782	lmo2768	15643	8829	100	59	60	11	46	47	4	77	68	0	76	61	29	17	17	2	80	76	0	0	0	0	0	0	0	0	0	0	0	0	0	0	0	0	0	0	0	0	0	0	0	0	0	0	0.000	0.000	0.000	0.000	0.000	0.000	0.000	0.000	0.000	0.000	0.000	0.000	0.000	0.000	283	1076	72	58	58	0.000	0.000	13	59	0	0	14	44	0	0	100	1	
4	2	15	08: E-19   LM00002784	lmo2771	15893	8829	100	53	53	6	47	47	5	63	25	0	83	71	29	17	17	3	87	82	0	0	0	0	0	0	0	0	0	0	0	0	0	0	0	0	0	0	0	0	0	0	0	0	0	0	0.000	0.000	0.000	0.000	0.000	0.000	0.000	0.000	0.000	0.000	0.000	0.000	0.000	0.000	283	1076	72	60	60	0.000	0.000	6	66	0	0	6	54	0	0	100	1	
4	3	15	08: E-22   LM00000773	lmo2774	16143	8829	100	49	49	5	46	47	5	32	4	0	68	56	24	17	17	2	81	79	0	0	0	0	0	0	0	0	0	0	0	0	0	0	0	0	0	0	0	0	0	0	0	0	0	0	0.000	0.000	0.000	0.000	0.000	0.000	0.000	0.000	0.000	0.000	0.000	0.000	0.000	0.000	283	1076	54	42	42	0.000	0.000	3	51	0	0	3	39	0	0	100	1	
4	4	15	08: I-01   LM00000803	lmo2849	16393	8829	100	52	52	6	47	47	5	52	18	0	77	64	26	17	18	5	81	80	0	0	0	0	0	0	0	0	0	0	0	0	0	0	0	0	0	0	0	0	0	0	0	0	0	0	0.000	0.000	0.000	0.000	0.000	0.000	0.000	0.000	0.000	0.000	0.000	0.000	0.000	0.000	283	1076	65	52	52	0.000	0.000	5	60	0	0	5	47	0	0	100	1	
4	5	15	08: I-04   LM00002804	lmo2852	16643	8829	100	78	81	32	46	46	5	87	82	0	159	153	110	18	18	5	83	80	0	0	0	0	0	0	0	0	0	0	0	0	0	0	0	0	0	0	0	0	0	0	0	0	0	0	0.000	0.000	0.000	0.000	0.000	0.000	0.000	0.000	0.000	0.000	0.000	0.000	0.000	0.000	283	1076	173	170	170	0.000	0.000	32	141	0	0	35	135	0	0	100	1	
4	6	15	08: I-07   LM00000808	lmo2855	16893	8829	100	214	184	97	47	46	5	79	77	0	389	294	187	17	18	7	78	77	0	0	0	0	0	0	0	0	0	0	0	0	0	0	0	0	0	0	0	0	0	0	0	0	0	0	0.000	0.000	0.000	0.000	0.000	0.000	0.000	0.000	0.000	0.000	0.000	0.000	0.000	0.000	283	1076	539	414	414	0.000	0.000	167	372	0	0	137	277	0	0	100	1	
4	7	15	09: A-01   EMPTY	EMPTY	17143	8829	100	47	46	4	46	46	4	17	2	0	17	18	3	16	17	3	33	15	0	0	0	0	0	0	0	0	0	0	0	0	0	0	0	0	0	0	0	0	0	0	0	0	0	0	0.000	0.000	0.000	0.000	0.000	0.000	0.000	0.000	0.000	0.000	0.000	0.000	0.000	0.000	283	1076	2	2	2	0.000	0.000	1	1	0	0	0	2	0	0	-75	1	
4	8	15	09: A-04   LM00001308	lmo1275	17393	8829	100	256	226	108	46	46	4	94	88	0	125	105	54	16	16	2	84	82	0	0	0	0	0	0	0	0	0	0	0	0	0	0	0	0	0	0	0	0	0	0	0	0	0	0	0.000	0.000	0.000	0.000	0.000	0.000	0.000	0.000	0.000	0.000	0.000	0.000	0.000	0.000	283	1076	319	269	269	0.000	0.000	210	109	0	0	180	89	0	0	100	1	
4	9	15	09: A-07   LM00002819	lmo1469	17643	8829	100	1585	1279	799	46	46	4	93	88	0	2222	1743	1162	16	17	2	90	87	0	0	0	0	0	0	0	0	0	0	0	0	0	0	0	0	0	0	0	0	0	0	0	0	0	0	0.000	0.000	0.000	0.000	0.000	0.000	0.000	0.000	0.000	0.000	0.000	0.000	0.000	0.000	283	1076	3745	2960	2960	0.000	0.000	1539	2206	0	0	1233	1727	0	0	100	1	
4	10	15	09: A-10   LM00000452	lmo1657	17893	8829	100	900	741	368	46	46	4	94	93	0	789	665	364	16	16	2	94	94	0	0	0	0	0	0	0	0	0	0	0	0	0	0	0	0	0	0	0	0	0	0	0	0	0	0	0.000	0.000	0.000	0.000	0.000	0.000	0.000	0.000	0.000	0.000	0.000	0.000	0.000	0.000	283	1076	1627	1344	1344	0.000	0.000	854	773	0	0	695	649	0	0	100	1	
4	11	15	09: A-13   lmneg01	lmneg01	18143	8829	100	48	48	4	46	46	4	23	2	0	71	58	25	16	16	2	81	79	0	0	0	0	0	0	0	0	0	0	0	0	0	0	0	0	0	0	0	0	0	0	0	0	0	0	0.000	0.000	0.000	0.000	0.000	0.000	0.000	0.000	0.000	0.000	0.000	0.000	0.000	0.000	283	1076	57	44	44	0.000	0.000	2	55	0	0	2	42	0	0	100	1	
4	12	15	09: A-16   lmneg04	lmneg04	18393	8829	100	49	49	4	46	46	5	34	6	0	62	52	20	16	17	2	83	81	0	0	0	0	0	0	0	0	0	0	0	0	0	0	0	0	0	0	0	0	0	0	0	0	0	0	0.000	0.000	0.000	0.000	0.000	0.000	0.000	0.000	0.000	0.000	0.000	0.000	0.000	0.000	283	1076	49	39	39	0.000	0.000	3	46	0	0	3	36	0	0	100	1	
4	13	15	09: A-19   lmneg07	lmneg07	18643	8829	100	49	49	5	45	46	5	41	13	0	71	62	19	17	17	2	95	92	0	0	0	0	0	0	0	0	0	0	0	0	0	0	0	0	0	0	0	0	0	0	0	0	0	0	0.000	0.000	0.000	0.000	0.000	0.000	0.000	0.000	0.000	0.000	0.000	0.000	0.000	0.000	283	1076	58	49	49	0.000	0.000	4	54	0	0	4	45	0	0	100	1	
4	14	15	09: A-22   lmneg10	lmneg10	18893	8829	100	106	101	33	47	47	5	92	84	0	61	51	19	17	17	2	84	82	0	0	0	0	0	0	0	0	0	0	0	0	0	0	0	0	0	0	0	0	0	0	0	0	0	0	0.000	0.000	0.000	0.000	0.000	0.000	0.000	0.000	0.000	0.000	0.000	0.000	0.000	0.000	283	1076	103	88	88	0.000	0.000	59	44	0	0	54	34	0	0	100	1	
4	15	15	09: E-01   LM00000020	lmo0044	19143	8829	100	1407	1308	652	47	48	6	96	93	0	881	793	410	17	18	6	90	88	0	0	0	0	0	0	0	0	0	0	0	0	0	0	0	0	0	0	0	0	0	0	0	0	0	0	0.000	0.000	0.000	0.000	0.000	0.000	0.000	0.000	0.000	0.000	0.000	0.000	0.000	0.000	283	1076	2224	2037	2037	0.000	0.000	1360	864	0	0	1261	776	0	0	100	1	
4	16	15	09: E-04   LM00001308	lmo1275	19393	8829	100	253	207	120	47	47	4	78	74	0	113	90	56	17	18	7	71	66	0	0	0	0	0	0	0	0	0	0	0	0	0	0	0	0	0	0	0	0	0	0	0	0	0	0	0.000	0.000	0.000	0.000	0.000	0.000	0.000	0.000	0.000	0.000	0.000	0.000	0.000	0.000	283	1076	302	233	233	0.000	0.000	206	96	0	0	160	73	0	0	100	1	
4	17	15	09: E-07   LM00002819	lmo1469	19643	8829	100	1706	1402	847	47	48	10	90	84	0	2332	1918	1217	18	20	18	81	80	0	0	0	0	0	0	0	0	0	0	0	0	0	0	0	0	0	0	0	0	0	0	0	0	0	0	0.000	0.000	0.000	0.000	0.000	0.000	0.000	0.000	0.000	0.000	0.000	0.000	0.000	0.000	283	1076	3973	3255	3255	0.000	0.000	1659	2314	0	0	1355	1900	0	0	100	1	
4	1	16	09: E-10   LM00000452	lmo1657	15643	9079	100	712	614	310	46	47	4	96	93	0	732	588	326	17	17	2	93	91	0	0	0	0	0	0	0	0	0	0	0	0	0	0	0	0	0	0	0	0	0	0	0	0	0	0	0.000	0.000	0.000	0.000	0.000	0.000	0.000	0.000	0.000	0.000	0.000	0.000	0.000	0.000	283	1076	1381	1139	1139	0.000	0.000	666	715	0	0	568	571	0	0	100	1	
4	2	16	09: E-13   lmneg01	lmneg01	15893	9079	100	50	50	5	46	47	5	44	11	0	73	62	23	17	18	3	91	84	0	0	0	0	0	0	0	0	0	0	0	0	0	0	0	0	0	0	0	0	0	0	0	0	0	0	0.000	0.000	0.000	0.000	0.000	0.000	0.000	0.000	0.000	0.000	0.000	0.000	0.000	0.000	283	1076	60	49	49	0.000	0.000	4	56	0	0	4	45	0	0	100	1	
4	3	16	09: E-16   lmneg04	lmneg04	16143	9079	100	48	48	5	46	46	5	36	4	0	62	54	18	16	17	3	91	89	0	0	0	0	0	0	0	0	0	0	0	0	0	0	0	0	0	0	0	0	0	0	0	0	0	0	0.000	0.000	0.000	0.000	0.000	0.000	0.000	0.000	0.000	0.000	0.000	0.000	0.000	0.000	283	1076	48	40	40	0.000	0.000	2	46	0	0	2	38	0	0	100	1	
4	4	16	09: E-19   lmneg07	lmneg07	16393	9079	100	50	51	6	46	46	5	44	19	0	74	60	26	17	18	3	84	78	0	0	0	0	0	0	0	0	0	0	0	0	0	0	0	0	0	0	0	0	0	0	0	0	0	0	0.000	0.000	0.000	0.000	0.000	0.000	0.000	0.000	0.000	0.000	0.000	0.000	0.000	0.000	283	1076	61	48	48	0.000	0.000	4	57	0	0	5	43	0	0	100	1	
4	5	16	09: E-22   lmneg10	lmneg10	16643	9079	100	48	48	5	46	47	4	29	10	0	60	54	16	18	18	3	93	88	0	0	0	0	0	0	0	0	0	0	0	0	0	0	0	0	0	0	0	0	0	0	0	0	0	0	0.000	0.000	0.000	0.000	0.000	0.000	0.000	0.000	0.000	0.000	0.000	0.000	0.000	0.000	283	1076	44	38	38	0.000	0.000	2	42	0	0	2	36	0	0	100	1	
4	6	16	09: I-01   LM00000020	lmo0044	16893	9079	100	1587	1359	669	45	46	4	98	94	0	1024	856	448	16	17	3	94	92	0	0	0	0	0	0	0	0	0	0	0	0	0	0	0	0	0	0	0	0	0	0	0	0	0	0	0.000	0.000	0.000	0.000	0.000	0.000	0.000	0.000	0.000	0.000	0.000	0.000	0.000	0.000	283	1076	2550	2154	2154	0.000	0.000	1542	1008	0	0	1314	840	0	0	100	1	
4	7	16	09: I-04   LM00001308	lmo1275	17143	9079	100	236	202	101	46	46	4	86	83	0	115	97	57	16	16	2	84	80	0	0	0	0	0	0	0	0	0	0	0	0	0	0	0	0	0	0	0	0	0	0	0	0	0	0	0.000	0.000	0.000	0.000	0.000	0.000	0.000	0.000	0.000	0.000	0.000	0.000	0.000	0.000	283	1076	289	237	237	0.000	0.000	190	99	0	0	156	81	0	0	100	1	
4	8	16	09: I-07   LM00002819	lmo1469	17393	9079	100	1649	1326	775	46	46	4	92	87	0	2372	1819	1145	16	16	2	89	86	0	0	0	0	0	0	0	0	0	0	0	0	0	0	0	0	0	0	0	0	0	0	0	0	0	0	0.000	0.000	0.000	0.000	0.000	0.000	0.000	0.000	0.000	0.000	0.000	0.000	0.000	0.000	283	1076	3959	3083	3083	0.000	0.000	1603	2356	0	0	1280	1803	0	0	100	1	
4	9	16	09: I-10   LM00000452	lmo1657	17643	9079	100	813	645	386	45	46	4	89	85	0	765	582	376	16	16	2	83	81	0	0	0	0	0	0	0	0	0	0	0	0	0	0	0	0	0	0	0	0	0	0	0	0	0	0	0.000	0.000	0.000	0.000	0.000	0.000	0.000	0.000	0.000	0.000	0.000	0.000	0.000	0.000	283	1076	1517	1166	1166	0.000	0.000	768	749	0	0	600	566	0	0	100	1	
4	10	16	09: I-13   lmneg01	lmneg01	17893	9079	100	48	48	4	46	46	4	30	9	0	73	58	25	16	16	2	85	81	0	0	0	0	0	0	0	0	0	0	0	0	0	0	0	0	0	0	0	0	0	0	0	0	0	0	0.000	0.000	0.000	0.000	0.000	0.000	0.000	0.000	0.000	0.000	0.000	0.000	0.000	0.000	283	1076	59	44	44	0.000	0.000	2	57	0	0	2	42	0	0	100	1	
4	11	16	09: I-16   lmneg04	lmneg04	18143	9079	100	47	47	4	44	45	4	33	14	0	61	48	22	16	17	2	77	75	0	0	0	0	0	0	0	0	0	0	0	0	0	0	0	0	0	0	0	0	0	0	0	0	0	0	0.000	0.000	0.000	0.000	0.000	0.000	0.000	0.000	0.000	0.000	0.000	0.000	0.000	0.000	283	1076	48	35	35	0.000	0.000	3	45	0	0	3	32	0	0	100	1	
4	12	16	09: I-19   lmneg07	lmneg07	18393	9079	100	49	49	4	46	46	4	36	11	0	67	53	24	16	17	4	79	74	0	0	0	0	0	0	0	0	0	0	0	0	0	0	0	0	0	0	0	0	0	0	0	0	0	0	0.000	0.000	0.000	0.000	0.000	0.000	0.000	0.000	0.000	0.000	0.000	0.000	0.000	0.000	283	1076	54	40	40	0.000	0.000	3	51	0	0	3	37	0	0	100	1	
4	13	16	09: I-22   lmneg10	lmneg10	18643	9079	100	46	47	4	46	46	5	14	2	0	58	48	19	17	17	3	83	76	0	0	0	0	0	0	0	0	0	0	0	0	0	0	0	0	0	0	0	0	0	0	0	0	0	0	0.000	0.000	0.000	0.000	0.000	0.000	0.000	0.000	0.000	0.000	0.000	0.000	0.000	0.000	283	1076	41	32	32	0.000	0.000	0	41	0	0	1	31	0	0	100	1	
4	14	16	09: M-01   LM00000020	lmo0044	18893	9079	100	1658	1336	840	47	47	5	90	85	0	1048	814	527	17	18	3	83	80	0	0	0	0	0	0	0	0	0	0	0	0	0	0	0	0	0	0	0	0	0	0	0	0	0	0	0.000	0.000	0.000	0.000	0.000	0.000	0.000	0.000	0.000	0.000	0.000	0.000	0.000	0.000	283	1076	2642	2086	2086	0.000	0.000	1611	1031	0	0	1289	797	0	0	100	1	
4	15	16	09: M-04   LM00001308	lmo1275	19143	9079	100	252	215	107	47	47	5	86	82	0	125	102	53	18	18	7	78	76	0	0	0	0	0	0	0	0	0	0	0	0	0	0	0	0	0	0	0	0	0	0	0	0	0	0	0.000	0.000	0.000	0.000	0.000	0.000	0.000	0.000	0.000	0.000	0.000	0.000	0.000	0.000	283	1076	312	252	252	0.000	0.000	205	107	0	0	168	84	0	0	100	1	
4	16	16	09: M-07   LM00002819	lmo1469	19393	9079	100	1764	1327	920	47	47	5	86	84	0	2468	1798	1304	17	18	5	81	76	0	0	0	0	0	0	0	0	0	0	0	0	0	0	0	0	0	0	0	0	0	0	0	0	0	0	0.000	0.000	0.000	0.000	0.000	0.000	0.000	0.000	0.000	0.000	0.000	0.000	0.000	0.000	283	1076	4168	3061	3061	0.000	0.000	1717	2451	0	0	1280	1781	0	0	100	1	
4	17	16	09: M-10   LM00000452	lmo1657	19643	9079	100	817	642	404	47	47	6	92	83	0	801	618	429	18	19	5	79	78	0	0	0	0	0	0	0	0	0	0	0	0	0	0	0	0	0	0	0	0	0	0	0	0	0	0	0.000	0.000	0.000	0.000	0.000	0.000	0.000	0.000	0.000	0.000	0.000	0.000	0.000	0.000	283	1076	1553	1195	1195	0.000	0.000	770	783	0	0	595	600	0	0	100	1	
4	1	17	09: M-13   lmneg01	lmneg01	15643	9329	100	48	49	4	46	46	5	30	6	0	71	57	26	16	17	2	88	82	0	0	0	0	0	0	0	0	0	0	0	0	0	0	0	0	0	0	0	0	0	0	0	0	0	0	0.000	0.000	0.000	0.000	0.000	0.000	0.000	0.000	0.000	0.000	0.000	0.000	0.000	0.000	283	1076	57	44	44	0.000	0.000	2	55	0	0	3	41	0	0	100	1	
4	2	17	09: M-16   lmneg04	lmneg04	15893	9329	100	48	49	5	46	46	5	29	10	0	60	51	21	17	17	2	84	81	0	0	0	0	0	0	0	0	0	0	0	0	0	0	0	0	0	0	0	0	0	0	0	0	0	0	0.000	0.000	0.000	0.000	0.000	0.000	0.000	0.000	0.000	0.000	0.000	0.000	0.000	0.000	283	1076	45	37	37	0.000	0.000	2	43	0	0	3	34	0	0	100	1	
4	3	17	09: M-19   lmneg07	lmneg07	16143	9329	100	48	49	5	46	46	4	29	10	0	68	55	23	17	17	3	84	81	0	0	0	0	0	0	0	0	0	0	0	0	0	0	0	0	0	0	0	0	0	0	0	0	0	0	0.000	0.000	0.000	0.000	0.000	0.000	0.000	0.000	0.000	0.000	0.000	0.000	0.000	0.000	283	1076	53	41	41	0.000	0.000	2	51	0	0	3	38	0	0	100	1	
4	4	17	09: M-22   lmneg10	lmneg10	16393	9329	100	49	50	6	46	46	5	38	18	0	59	49	19	17	17	3	78	77	0	0	0	0	0	0	0	0	0	0	0	0	0	0	0	0	0	0	0	0	0	0	0	0	0	0	0.000	0.000	0.000	0.000	0.000	0.000	0.000	0.000	0.000	0.000	0.000	0.000	0.000	0.000	283	1076	45	36	36	0.000	0.000	3	42	0	0	4	32	0	0	100	1	
4	5	17	null	EMPTY	16643	9329	100	45	46	5	46	47	5	17	3	0	18	18	3	18	18	3	11	3	0	0	0	0	0	0	0	0	0	0	0	0	0	0	0	0	0	0	0	0	0	0	0	0	0	0	0.000	0.000	0.000	0.000	0.000	0.000	0.000	0.000	0.000	0.000	0.000	0.000	0.000	0.000	283	1076	-1	0	0	0.000	0.000	-1	0	0	0	0	0	0	0	-75	1	
4	6	17	null	EMPTY	16893	9329	100	46	46	4	46	46	4	12	4	0	17	17	2	17	17	2	12	1	0	0	0	0	0	0	0	0	0	0	0	0	0	0	0	0	0	0	0	0	0	0	0	0	0	0	0.000	0.000	0.000	0.000	0.000	0.000	0.000	0.000	0.000	0.000	0.000	0.000	0.000	0.000	283	1076	0	0	0	0.000	0.000	0	0	0	0	0	0	0	0	-75	1	
4	7	17	null	EMPTY	17143	9329	100	45	45	4	46	46	4	16	4	0	16	16	2	16	17	2	14	1	0	0	0	0	0	0	0	0	0	0	0	0	0	0	0	0	0	0	0	0	0	0	0	0	0	0	0.000	0.000	0.000	0.000	0.000	0.000	0.000	0.000	0.000	0.000	0.000	0.000	0.000	0.000	283	1076	-1	-1	-1	0.000	0.000	-1	0	0	0	-1	0	0	0	-75	1	
4	8	17	null	EMPTY	17393	9329	100	45	45	5	45	45	4	26	10	0	16	16	2	16	16	2	23	4	0	0	0	0	0	0	0	0	0	0	0	0	0	0	0	0	0	0	0	0	0	0	0	0	0	0	0.000	0.000	0.000	0.000	0.000	0.000	0.000	0.000	0.000	0.000	0.000	0.000	0.000	0.000	283	1076	0	0	0	0.000	0.000	0	0	0	0	0	0	0	0	-75	1	
4	9	17	null	EMPTY	17643	9329	100	45	46	5	45	46	4	17	7	0	16	16	2	16	16	2	5	0	0	0	0	0	0	0	0	0	0	0	0	0	0	0	0	0	0	0	0	0	0	0	0	0	0	0	0.000	0.000	0.000	0.000	0.000	0.000	0.000	0.000	0.000	0.000	0.000	0.000	0.000	0.000	283	1076	0	1	1	0.000	0.000	0	0	0	0	1	0	0	0	-75	1	
4	10	17	null	EMPTY	17893	9329	100	45	45	5	46	46	4	11	2	0	16	16	2	16	16	2	16	7	0	0	0	0	0	0	0	0	0	0	0	0	0	0	0	0	0	0	0	0	0	0	0	0	0	0	0.000	0.000	0.000	0.000	0.000	0.000	0.000	0.000	0.000	0.000	0.000	0.000	0.000	0.000	283	1076	-1	-1	-1	0.000	0.000	-1	0	0	0	-1	0	0	0	-75	1	
4	11	17	null	EMPTY	18143	9329	100	45	45	5	45	46	4	14	4	0	16	16	2	17	17	4	4	1	0	0	0	0	0	0	0	0	0	0	0	0	0	0	0	0	0	0	0	0	0	0	0	0	0	0	0.000	0.000	0.000	0.000	0.000	0.000	0.000	0.000	0.000	0.000	0.000	0.000	0.000	0.000	283	1076	-1	-1	-1	0.000	0.000	0	-1	0	0	0	-1	0	0	-75	1	
4	12	17	null	EMPTY	18393	9329	100	46	46	6	46	46	5	20	7	0	17	18	3	17	17	4	16	2	0	0	0	0	0	0	0	0	0	0	0	0	0	0	0	0	0	0	0	0	0	0	0	0	0	0	0.000	0.000	0.000	0.000	0.000	0.000	0.000	0.000	0.000	0.000	0.000	0.000	0.000	0.000	283	1076	0	1	1	0.000	0.000	0	0	0	0	0	1	0	0	-75	1	
4	13	17	null	EMPTY	18643	9329	100	46	46	5	46	46	5	18	4	0	17	17	2	17	18	3	4	0	0	0	0	0	0	0	0	0	0	0	0	0	0	0	0	0	0	0	0	0	0	0	0	0	0	0	0.000	0.000	0.000	0.000	0.000	0.000	0.000	0.000	0.000	0.000	0.000	0.000	0.000	0.000	283	1076	0	0	0	0.000	0.000	0	0	0	0	0	0	0	0	-75	1	
4	14	17	null	EMPTY	18893	9329	100	47	49	14	46	47	5	26	8	0	18	21	17	17	18	3	29	12	0	0	0	0	0	0	0	0	0	0	0	0	0	0	0	0	0	0	0	0	0	0	0	0	0	0	0.000	0.000	0.000	0.000	0.000	0.000	0.000	0.000	0.000	0.000	0.000	0.000	0.000	0.000	283	1076	2	7	7	0.000	0.000	1	1	0	0	3	4	0	0	-75	1	
4	15	17	null	EMPTY	19143	9329	100	48	71	103	47	50	21	12	10	0	18	60	140	17	24	43	11	10	0	0	0	0	0	0	0	0	0	0	0	0	0	0	0	0	0	0	0	0	0	0	0	0	0	0	0.000	0.000	0.000	0.000	0.000	0.000	0.000	0.000	0.000	0.000	0.000	0.000	0.000	0.000	283	1076	2	67	67	0.000	0.000	1	1	0	0	24	43	0	0	-75	1	
4	16	17	null	EMPTY	19393	9329	100	45	46	4	46	49	21	0	0	0	16	17	2	18	24	50	0	0	0	0	0	0	0	0	0	0	0	0	0	0	0	0	0	0	0	0	0	0	0	0	0	0	0	0	0.000	0.000	0.000	0.000	0.000	0.000	0.000	0.000	0.000	0.000	0.000	0.000	0.000	0.000	283	1076	-3	-1	-1	0.000	0.000	-1	-2	0	0	0	-1	0	0	-75	1	
4	17	17	null	EMPTY	19643	9329	100	46	46	5	47	47	5	10	2	0	17	17	2	17	18	5	4	0	0	0	0	0	0	0	0	0	0	0	0	0	0	0	0	0	0	0	0	0	0	0	0	0	0	0	0.000	0.000	0.000	0.000	0.000	0.000	0.000	0.000	0.000	0.000	0.000	0.000	0.000	0.000	283	1076	-1	-1	-1	0.000	0.000	-1	0	0	0	-1	0	0	0	-75	1	
5	1	1	10: D-02   Dye Marker	Dye Marker	2102	9812	100	71	184	202	45	46	5	89	76	0	15583	25777	24950	16	17	5	100	100	9	0	0	0	0	0	0	0	0	0	0	0	0	0	0	0	0	0	0	0	0	0	0	0	0	0	0.000	0.000	0.000	0.000	0.000	0.000	0.000	0.000	0.000	0.000	0.000	0.000	0.000	0.000	282	1076	15593	25900	25900	0.000	0.000	26	15567	0	0	139	25761	0	0	100	1	
5	2	1	01: D-02   LM00002112	lmo0070	2352	9812	100	50	50	6	46	47	5	35	11	0	71	58	27	16	17	6	78	72	0	0	0	0	0	0	0	0	0	0	0	0	0	0	0	0	0	0	0	0	0	0	0	0	0	0	0.000	0.000	0.000	0.000	0.000	0.000	0.000	0.000	0.000	0.000	0.000	0.000	0.000	0.000	282	1076	59	46	46	0.000	0.000	4	55	0	0	4	42	0	0	100	1	
5	3	1	01: D-05   LM00002115	lmo0073	2602	9812	100	49	49	5	46	47	5	24	8	0	55	45	19	16	17	5	77	72	0	0	0	0	0	0	0	0	0	0	0	0	0	0	0	0	0	0	0	0	0	0	0	0	0	0	0.000	0.000	0.000	0.000	0.000	0.000	0.000	0.000	0.000	0.000	0.000	0.000	0.000	0.000	282	1076	42	32	32	0.000	0.000	3	39	0	0	3	29	0	0	100	1	
5	4	1	01: D-08   LM00000830	lmo0076	2852	9812	100	86	83	28	46	46	5	82	74	0	92	76	39	15	16	4	85	79	0	0	0	0	0	0	0	0	0	0	0	0	0	0	0	0	0	0	0	0	0	0	0	0	0	0	0.000	0.000	0.000	0.000	0.000	0.000	0.000	0.000	0.000	0.000	0.000	0.000	0.000	0.000	282	1076	117	98	98	0.000	0.000	40	77	0	0	37	61	0	0	100	1	
5	5	1	01: D-11   LM00002117	lmo0079	3102	9812	100	52	52	6	46	47	6	55	12	0	68	53	25	15	16	7	76	70	0	0	0	0	0	0	0	0	0	0	0	0	0	0	0	0	0	0	0	0	0	0	0	0	0	0	0.000	0.000	0.000	0.000	0.000	0.000	0.000	0.000	0.000	0.000	0.000	0.000	0.000	0.000	282	1076	59	44	44	0.000	0.000	6	53	0	0	6	38	0	0	100	1	
5	6	1	01: D-14   LM00002120	lmo0082	3352	9812	100	50	50	5	47	47	5	30	3	0	73	59	27	15	16	6	76	74	0	0	0	0	0	0	0	0	0	0	0	0	0	0	0	0	0	0	0	0	0	0	0	0	0	0	0.000	0.000	0.000	0.000	0.000	0.000	0.000	0.000	0.000	0.000	0.000	0.000	0.000	0.000	282	1076	61	47	47	0.000	0.000	3	58	0	0	3	44	0	0	100	1	
5	7	1	01: D-17   LM00002123	lmo0085	3602	9812	100	50	49	4	47	47	7	10	0	0	72	54	32	15	16	6	67	63	0	0	0	0	0	0	0	0	0	0	0	0	0	0	0	0	0	0	0	0	0	0	0	0	0	0	0.000	0.000	0.000	0.000	0.000	0.000	0.000	0.000	0.000	0.000	0.000	0.000	0.000	0.000	282	1076	60	41	41	0.000	0.000	3	57	0	0	2	39	0	0	100	1	
5	8	1	01: D-20   LM00000832	lmo0088	3852	9812	100	51	52	6	46	47	6	40	12	0	77	57	31	15	16	5	70	66	0	0	0	0	0	0	0	0	0	0	0	0	0	0	0	0	0	0	0	0	0	0	0	0	0	0	0.000	0.000	0.000	0.000	0.000	0.000	0.000	0.000	0.000	0.000	0.000	0.000	0.000	0.000	282	1076	67	48	48	0.000	0.000	5	62	0	0	6	42	0	0	100	1	
5	9	1	01: D-23   LM00002127	lmo0091	4102	9812	100	53	54	7	46	47	6	51	23	0	61	48	23	15	16	9	68	66	0	0	0	0	0	0	0	0	0	0	0	0	0	0	0	0	0	0	0	0	0	0	0	0	0	0	0.000	0.000	0.000	0.000	0.000	0.000	0.000	0.000	0.000	0.000	0.000	0.000	0.000	0.000	282	1076	53	41	41	0.000	0.000	7	46	0	0	8	33	0	0	100	1	
5	10	1	01: H-02   LM00002158	lmo0166	4352	9812	100	74	72	18	46	46	7	76	71	0	131	107	60	15	16	10	76	74	0	0	0	0	0	0	0	0	0	0	0	0	0	0	0	0	0	0	0	0	0	0	0	0	0	0	0.000	0.000	0.000	0.000	0.000	0.000	0.000	0.000	0.000	0.000	0.000	0.000	0.000	0.000	282	1076	144	118	118	0.000	0.000	28	116	0	0	26	92	0	0	100	1	
5	11	1	01: H-05   LM00000053	lmo0169	4602	9812	100	857	648	415	45	46	5	93	89	0	247	189	123	15	15	4	78	74	0	0	0	0	0	0	0	0	0	0	0	0	0	0	0	0	0	0	0	0	0	0	0	0	0	0	0.000	0.000	0.000	0.000	0.000	0.000	0.000	0.000	0.000	0.000	0.000	0.000	0.000	0.000	282	1076	1044	777	777	0.000	0.000	812	232	0	0	603	174	0	0	100	1	
5	12	1	01: H-08   LM00003001	lmo0172	4852	9812	100	51	51	6	46	46	4	58	23	0	72	58	26	15	15	3	84	80	0	0	0	0	0	0	0	0	0	0	0	0	0	0	0	0	0	0	0	0	0	0	0	0	0	0	0.000	0.000	0.000	0.000	0.000	0.000	0.000	0.000	0.000	0.000	0.000	0.000	0.000	0.000	282	1076	62	48	48	0.000	0.000	5	57	0	0	5	43	0	0	100	1	
5	13	1	01: H-11   LM00000861	lmo0175	5102	9812	100	49	49	5	45	46	4	47	16	0	72	56	27	15	16	3	82	77	0	0	0	0	0	0	0	0	0	0	0	0	0	0	0	0	0	0	0	0	0	0	0	0	0	0	0.000	0.000	0.000	0.000	0.000	0.000	0.000	0.000	0.000	0.000	0.000	0.000	0.000	0.000	282	1076	61	45	45	0.000	0.000	4	57	0	0	4	41	0	0	100	1	
5	14	1	01: H-14   LM00000056	lmo0178	5352	9812	100	50	50	5	45	46	6	44	10	0	61	49	24	14	15	3	81	77	0	0	0	0	0	0	0	0	0	0	0	0	0	0	0	0	0	0	0	0	0	0	0	0	0	0	0.000	0.000	0.000	0.000	0.000	0.000	0.000	0.000	0.000	0.000	0.000	0.000	0.000	0.000	282	1076	52	40	40	0.000	0.000	5	47	0	0	5	35	0	0	100	1	
5	15	1	01: H-17   LM00000059	lmo0181	5602	9812	100	46	47	5	46	46	4	18	6	0	15	16	4	15	15	3	24	11	0	0	0	0	0	0	0	0	0	0	0	0	0	0	0	0	0	0	0	0	0	0	0	0	0	0	0.000	0.000	0.000	0.000	0.000	0.000	0.000	0.000	0.000	0.000	0.000	0.000	0.000	0.000	282	1076	0	2	2	0.000	0.000	0	0	0	0	1	1	0	0	100	1	
5	16	1	01: H-20   LM00000864	lmo0184	5852	9812	100	72	72	23	46	46	5	74	67	0	99	81	46	15	15	3	84	78	0	0	0	0	0	0	0	0	0	0	0	0	0	0	0	0	0	0	0	0	0	0	0	0	0	0	0.000	0.000	0.000	0.000	0.000	0.000	0.000	0.000	0.000	0.000	0.000	0.000	0.000	0.000	282	1076	110	92	92	0.000	0.000	26	84	0	0	26	66	0	0	100	1	
5	17	1	01: H-23   LM00002160	lmo0187	6102	9812	100	93	88	29	45	46	5	84	76	0	111	86	48	14	15	3	88	79	0	0	0	0	0	0	0	0	0	0	0	0	0	0	0	0	0	0	0	0	0	0	0	0	0	0	0.000	0.000	0.000	0.000	0.000	0.000	0.000	0.000	0.000	0.000	0.000	0.000	0.000	0.000	282	1076	145	115	115	0.000	0.000	48	97	0	0	43	72	0	0	100	1	
5	1	2	01: L-02   LM00002182	lmo0262	2102	10062	100	50	50	5	46	47	6	37	7	0	66	51	27	16	18	8	68	62	0	0	0	0	0	0	0	0	0	0	0	0	0	0	0	0	0	0	0	0	0	0	0	0	0	0	0.000	0.000	0.000	0.000	0.000	0.000	0.000	0.000	0.000	0.000	0.000	0.000	0.000	0.000	282	1076	54	39	39	0.000	0.000	4	50	0	0	4	35	0	0	100	1	
5	2	2	01: L-05   LM00000085	lmo0265	2352	10062	100	49	50	5	45	46	5	46	14	0	64	52	28	16	17	10	66	61	0	0	0	0	0	0	0	0	0	0	0	0	0	0	0	0	0	0	0	0	0	0	0	0	0	0	0.000	0.000	0.000	0.000	0.000	0.000	0.000	0.000	0.000	0.000	0.000	0.000	0.000	0.000	282	1076	52	41	41	0.000	0.000	4	48	0	0	5	36	0	0	100	1	
5	3	2	01: L-08   LM00000896	lmo0268	2602	10062	100	74	73	17	47	47	5	84	74	0	84	72	33	16	16	3	89	84	0	0	0	0	0	0	0	0	0	0	0	0	0	0	0	0	0	0	0	0	0	0	0	0	0	0	0.000	0.000	0.000	0.000	0.000	0.000	0.000	0.000	0.000	0.000	0.000	0.000	0.000	0.000	282	1076	95	82	82	0.000	0.000	27	68	0	0	26	56	0	0	100	1	
5	4	2	01: L-11   LM00000087	lmo0271	2852	10062	100	154	140	71	46	47	5	84	78	0	97	80	48	15	16	5	79	73	0	0	0	0	0	0	0	0	0	0	0	0	0	0	0	0	0	0	0	0	0	0	0	0	0	0	0.000	0.000	0.000	0.000	0.000	0.000	0.000	0.000	0.000	0.000	0.000	0.000	0.000	0.000	282	1076	190	159	159	0.000	0.000	108	82	0	0	94	65	0	0	100	1	
5	5	2	01: L-14   LM00000900	lmo0274	3102	10062	100	54	55	8	46	48	10	27	10	0	74	62	27	15	19	23	73	67	0	0	0	0	0	0	0	0	0	0	0	0	0	0	0	0	0	0	0	0	0	0	0	0	0	0	0.000	0.000	0.000	0.000	0.000	0.000	0.000	0.000	0.000	0.000	0.000	0.000	0.000	0.000	282	1076	67	56	56	0.000	0.000	8	59	0	0	9	47	0	0	100	1	
5	6	2	01: L-17   LM00000902	lmo0277	3352	10062	100	47	47	5	41	47	6	49	7	0	17	19	4	15	17	16	0	0	0	0	0	0	0	0	0	0	0	0	0	0	0	0	0	0	0	0	0	0	0	0	0	0	0	0	0.000	0.000	0.000	0.000	0.000	0.000	0.000	0.000	0.000	0.000	0.000	0.000	0.000	0.000	282	1076	8	10	10	0.000	0.000	6	2	0	0	6	4	0	0	100	1	
5	7	2	01: L-20   LM00000903	lmo0280	3602	10062	100	98	92	28	46	47	6	85	81	0	160	133	72	15	16	8	82	79	0	0	0	0	0	0	0	0	0	0	0	0	0	0	0	0	0	0	0	0	0	0	0	0	0	0	0.000	0.000	0.000	0.000	0.000	0.000	0.000	0.000	0.000	0.000	0.000	0.000	0.000	0.000	282	1076	197	164	164	0.000	0.000	52	145	0	0	46	118	0	0	100	1	
5	8	2	01: L-23   LM00000904	lmo0283	3852	10062	100	75	74	20	46	46	5	82	75	0	130	107	60	16	16	3	84	82	0	0	0	0	0	0	0	0	0	0	0	0	0	0	0	0	0	0	0	0	0	0	0	0	0	0	0.000	0.000	0.000	0.000	0.000	0.000	0.000	0.000	0.000	0.000	0.000	0.000	0.000	0.000	282	1076	143	119	119	0.000	0.000	29	114	0	0	28	91	0	0	100	1	
5	9	2	01: P-02   LM00000128	lmo0358	4102	10062	100	49	49	5	45	45	4	45	17	0	52	46	15	15	15	3	90	88	0	0	0	0	0	0	0	0	0	0	0	0	0	0	0	0	0	0	0	0	0	0	0	0	0	0	0.000	0.000	0.000	0.000	0.000	0.000	0.000	0.000	0.000	0.000	0.000	0.000	0.000	0.000	282	1076	41	35	35	0.000	0.000	4	37	0	0	4	31	0	0	100	1	
5	10	2	01: P-05   LM00000926	lmo0361	4352	10062	100	48	49	5	46	46	5	34	10	0	48	44	12	15	15	2	94	93	0	0	0	0	0	0	0	0	0	0	0	0	0	0	0	0	0	0	0	0	0	0	0	0	0	0	0.000	0.000	0.000	0.000	0.000	0.000	0.000	0.000	0.000	0.000	0.000	0.000	0.000	0.000	282	1076	35	32	32	0.000	0.000	2	33	0	0	3	29	0	0	100	1	
5	11	2	01: P-08   LM00000131	lmo0364	4602	10062	100	50	50	5	46	47	5	49	10	0	76	62	26	15	16	3	84	81	0	0	0	0	0	0	0	0	0	0	0	0	0	0	0	0	0	0	0	0	0	0	0	0	0	0	0.000	0.000	0.000	0.000	0.000	0.000	0.000	0.000	0.000	0.000	0.000	0.000	0.000	0.000	282	1076	65	51	51	0.000	0.000	4	61	0	0	4	47	0	0	100	1	
5	12	2	01: P-11   LM00000928	lmo0367	4852	10062	100	48	48	5	46	46	5	31	6	0	67	55	24	15	15	4	85	79	0	0	0	0	0	0	0	0	0	0	0	0	0	0	0	0	0	0	0	0	0	0	0	0	0	0	0.000	0.000	0.000	0.000	0.000	0.000	0.000	0.000	0.000	0.000	0.000	0.000	0.000	0.000	282	1076	54	42	42	0.000	0.000	2	52	0	0	2	40	0	0	100	1	
5	13	2	01: P-14   LM00000929	lmo0370	5102	10062	100	281	230	152	46	46	5	74	70	0	244	175	134	15	16	4	71	68	0	0	0	0	0	0	0	0	0	0	0	0	0	0	0	0	0	0	0	0	0	0	0	0	0	0	0.000	0.000	0.000	0.000	0.000	0.000	0.000	0.000	0.000	0.000	0.000	0.000	0.000	0.000	282	1076	464	344	344	0.000	0.000	235	229	0	0	184	160	0	0	100	1	
5	14	2	01: P-17   LM00000930	lmo0373	5352	10062	100	51	52	6	45	46	5	62	28	0	70	56	34	15	16	5	67	62	0	0	0	0	0	0	0	0	0	0	0	0	0	0	0	0	0	0	0	0	0	0	0	0	0	0	0.000	0.000	0.000	0.000	0.000	0.000	0.000	0.000	0.000	0.000	0.000	0.000	0.000	0.000	282	1076	61	48	48	0.000	0.000	6	55	0	0	7	41	0	0	100	1	
5	15	2	01: P-20   LM00000932	lmo0376	5602	10062	100	55	55	7	46	49	32	0	0	0	67	51	27	15	21	59	28	0	0	0	0	0	0	0	0	0	0	0	0	0	0	0	0	0	0	0	0	0	0	0	0	0	0	0	0.000	0.000	0.000	0.000	0.000	0.000	0.000	0.000	0.000	0.000	0.000	0.000	0.000	0.000	282	1076	61	45	45	0.000	0.000	9	52	0	0	9	36	0	0	100	1	
5	16	2	01: P-23   LM00002201	lmo0379	5852	10062	100	52	52	4	46	46	5	57	16	0	66	61	16	15	15	2	99	97	0	0	0	0	0	0	0	0	0	0	0	0	0	0	0	0	0	0	0	0	0	0	0	0	0	0	0.000	0.000	0.000	0.000	0.000	0.000	0.000	0.000	0.000	0.000	0.000	0.000	0.000	0.000	282	1076	57	52	52	0.000	0.000	6	51	0	0	6	46	0	0	100	1	
5	17	2	02: D-02   LM00000958	lmo0450	6102	10062	100	84	79	26	46	46	4	76	72	0	82	64	39	14	15	3	74	71	0	0	0	0	0	0	0	0	0	0	0	0	0	0	0	0	0	0	0	0	0	0	0	0	0	0	0.000	0.000	0.000	0.000	0.000	0.000	0.000	0.000	0.000	0.000	0.000	0.000	0.000	0.000	282	1076	106	83	83	0.000	0.000	38	68	0	0	33	50	0	0	100	1	
5	1	3	02: D-05   LM00000158	lmo0453	2102	10312	100	124	113	52	46	47	5	84	76	0	104	87	56	16	16	5	77	69	0	0	0	0	0	0	0	0	0	0	0	0	0	0	0	0	0	0	0	0	0	0	0	0	0	0	0.000	0.000	0.000	0.000	0.000	0.000	0.000	0.000	0.000	0.000	0.000	0.000	0.000	0.000	282	1076	166	138	138	0.000	0.000	78	88	0	0	67	71	0	0	100	1	
5	2	3	02: D-08   LM00000962	lmo0456	2352	10312	100	48	48	5	47	48	6	22	3	0	57	51	24	16	17	7	72	70	0	0	0	0	0	0	0	0	0	0	0	0	0	0	0	0	0	0	0	0	0	0	0	0	0	0	0.000	0.000	0.000	0.000	0.000	0.000	0.000	0.000	0.000	0.000	0.000	0.000	0.000	0.000	282	1076	42	36	36	0.000	0.000	1	41	0	0	1	35	0	0	100	1	
5	3	3	02: D-11   LM00002229	lmo0459	2602	10312	100	77	76	26	46	47	8	70	62	0	68	52	26	15	16	4	74	70	0	0	0	0	0	0	0	0	0	0	0	0	0	0	0	0	0	0	0	0	0	0	0	0	0	0	0.000	0.000	0.000	0.000	0.000	0.000	0.000	0.000	0.000	0.000	0.000	0.000	0.000	0.000	282	1076	84	67	67	0.000	0.000	31	53	0	0	30	37	0	0	100	1	
5	4	3	02: D-14   LM00002232	lmo0462	2852	10312	100	68	66	15	46	47	5	81	71	0	73	55	28	15	15	3	79	71	0	0	0	0	0	0	0	0	0	0	0	0	0	0	0	0	0	0	0	0	0	0	0	0	0	0	0.000	0.000	0.000	0.000	0.000	0.000	0.000	0.000	0.000	0.000	0.000	0.000	0.000	0.000	282	1076	80	60	60	0.000	0.000	22	58	0	0	20	40	0	0	100	1	
5	5	3	02: D-17   LM00002235	lmo0465	3102	10312	100	47	48	4	46	47	5	21	5	0	64	49	28	15	16	6	65	62	0	0	0	0	0	0	0	0	0	0	0	0	0	0	0	0	0	0	0	0	0	0	0	0	0	0	0.000	0.000	0.000	0.000	0.000	0.000	0.000	0.000	0.000	0.000	0.000	0.000	0.000	0.000	282	1076	50	36	36	0.000	0.000	1	49	0	0	2	34	0	0	100	1	
5	6	3	02: D-20   LM00002238	lmo0468	3352	10312	100	50	50	4	47	47	8	10	0	0	65	52	24	15	17	16	70	65	0	0	0	0	0	0	0	0	0	0	0	0	0	0	0	0	0	0	0	0	0	0	0	0	0	0	0.000	0.000	0.000	0.000	0.000	0.000	0.000	0.000	0.000	0.000	0.000	0.000	0.000	0.000	282	1076	53	40	40	0.000	0.000	3	50	0	0	3	37	0	0	100	1	
5	7	3	02: D-23   LM00002241	lmo0471	3602	10312	100	49	50	5	46	46	5	33	7	0	76	61	28	15	16	4	79	76	0	0	0	0	0	0	0	0	0	0	0	0	0	0	0	0	0	0	0	0	0	0	0	0	0	0	0.000	0.000	0.000	0.000	0.000	0.000	0.000	0.000	0.000	0.000	0.000	0.000	0.000	0.000	282	1076	64	50	50	0.000	0.000	3	61	0	0	4	46	0	0	100	1	
5	8	3	02: H-02   LM00000993	lmo0546	3852	10312	100	50	51	6	46	47	6	43	16	0	68	55	28	15	17	9	69	66	0	0	0	0	0	0	0	0	0	0	0	0	0	0	0	0	0	0	0	0	0	0	0	0	0	0	0.000	0.000	0.000	0.000	0.000	0.000	0.000	0.000	0.000	0.000	0.000	0.000	0.000	0.000	282	1076	57	45	45	0.000	0.000	4	53	0	0	5	40	0	0	100	1	
5	9	3	02: H-05   LM00002256	lmo0549	4102	10312	100	49	48	5	46	46	5	22	3	0	63	48	24	15	16	7	70	66	0	0	0	0	0	0	0	0	0	0	0	0	0	0	0	0	0	0	0	0	0	0	0	0	0	0	0.000	0.000	0.000	0.000	0.000	0.000	0.000	0.000	0.000	0.000	0.000	0.000	0.000	0.000	282	1076	51	35	35	0.000	0.000	3	48	0	0	2	33	0	0	100	1	
5	10	3	02: H-08   LM00000996	lmo0552	4352	10312	100	51	52	9	46	46	5	60	22	0	73	59	34	15	16	4	77	71	0	0	0	0	0	0	0	0	0	0	0	0	0	0	0	0	0	0	0	0	0	0	0	0	0	0	0.000	0.000	0.000	0.000	0.000	0.000	0.000	0.000	0.000	0.000	0.000	0.000	0.000	0.000	282	1076	63	50	50	0.000	0.000	5	58	0	0	6	44	0	0	100	1	
5	11	3	02: H-11   LM00000999	lmo0555	4602	10312	100	1076	788	546	46	46	5	93	85	0	288	229	155	15	16	3	89	86	0	0	0	0	0	0	0	0	0	0	0	0	0	0	0	0	0	0	0	0	0	0	0	0	0	0	0.000	0.000	0.000	0.000	0.000	0.000	0.000	0.000	0.000	0.000	0.000	0.000	0.000	0.000	282	1076	1303	956	956	0.000	0.000	1030	273	0	0	742	214	0	0	100	1	
5	12	3	02: H-14   LM00000191	lmo0558	4852	10312	100	461	369	301	46	47	17	64	60	0	128	166	145	15	17	25	56	54	0	0	0	0	0	0	0	0	0	0	0	0	0	0	0	0	0	0	0	0	0	0	0	0	0	0	0.000	0.000	0.000	0.000	0.000	0.000	0.000	0.000	0.000	0.000	0.000	0.000	0.000	0.000	282	1076	528	474	474	0.000	0.000	415	113	0	0	323	151	0	0	100	1	
5	13	3	02: H-17   LM00002260	lmo0561	5102	10312	100	73	76	24	46	46	5	79	67	0	72	56	32	15	16	4	71	66	0	0	0	0	0	0	0	0	0	0	0	0	0	0	0	0	0	0	0	0	0	0	0	0	0	0	0.000	0.000	0.000	0.000	0.000	0.000	0.000	0.000	0.000	0.000	0.000	0.000	0.000	0.000	282	1076	84	71	71	0.000	0.000	27	57	0	0	30	41	0	0	100	1	
5	14	3	02: H-20   LM00002262	lmo0564	5352	10312	100	95	88	32	46	46	5	81	74	0	78	65	36	16	16	3	76	71	0	0	0	0	0	0	0	0	0	0	0	0	0	0	0	0	0	0	0	0	0	0	0	0	0	0	0.000	0.000	0.000	0.000	0.000	0.000	0.000	0.000	0.000	0.000	0.000	0.000	0.000	0.000	282	1076	111	91	91	0.000	0.000	49	62	0	0	42	49	0	0	100	1	
5	15	3	02: H-23   LM00002265	lmo0567	5602	10312	100	98	90	32	46	46	4	78	73	0	95	73	44	15	15	3	76	71	0	0	0	0	0	0	0	0	0	0	0	0	0	0	0	0	0	0	0	0	0	0	0	0	0	0	0.000	0.000	0.000	0.000	0.000	0.000	0.000	0.000	0.000	0.000	0.000	0.000	0.000	0.000	282	1076	132	102	102	0.000	0.000	52	80	0	0	44	58	0	0	100	1	
5	16	3	02: L-02   LM00001031	lmo0642	5852	10312	100	267	230	123	46	46	4	84	82	0	116	94	53	15	15	3	82	78	0	0	0	0	0	0	0	0	0	0	0	0	0	0	0	0	0	0	0	0	0	0	0	0	0	0	0.000	0.000	0.000	0.000	0.000	0.000	0.000	0.000	0.000	0.000	0.000	0.000	0.000	0.000	282	1076	322	263	263	0.000	0.000	221	101	0	0	184	79	0	0	100	1	
5	17	3	02: L-05   LM00001034	lmo0645	6102	10312	100	54	56	8	46	46	5	76	45	0	77	61	34	14	14	3	76	73	0	0	0	0	0	0	0	0	0	0	0	0	0	0	0	0	0	0	0	0	0	0	0	0	0	0	0.000	0.000	0.000	0.000	0.000	0.000	0.000	0.000	0.000	0.000	0.000	0.000	0.000	0.000	282	1076	71	57	57	0.000	0.000	8	63	0	0	10	47	0	0	100	1	
5	1	4	02: L-08   LM00001036	lmo0648	2102	10562	100	139	128	74	46	47	5	74	66	0	71	58	37	16	17	4	66	62	0	0	0	0	0	0	0	0	0	0	0	0	0	0	0	0	0	0	0	0	0	0	0	0	0	0	0.000	0.000	0.000	0.000	0.000	0.000	0.000	0.000	0.000	0.000	0.000	0.000	0.000	0.000	282	1076	148	124	124	0.000	0.000	93	55	0	0	82	42	0	0	100	1	
5	2	4	02: L-11   LM00002291	lmo0651	2352	10562	100	145	127	63	46	47	5	80	74	0	117	94	60	16	17	4	77	75	0	0	0	0	0	0	0	0	0	0	0	0	0	0	0	0	0	0	0	0	0	0	0	0	0	0	0.000	0.000	0.000	0.000	0.000	0.000	0.000	0.000	0.000	0.000	0.000	0.000	0.000	0.000	282	1076	200	159	159	0.000	0.000	99	101	0	0	81	78	0	0	100	1	
5	3	4	02: L-14   LM00002293	lmo0654	2602	10562	100	587	433	284	46	47	7	78	77	0	198	148	97	15	16	5	75	71	0	0	0	0	0	0	0	0	0	0	0	0	0	0	0	0	0	0	0	0	0	0	0	0	0	0	0.000	0.000	0.000	0.000	0.000	0.000	0.000	0.000	0.000	0.000	0.000	0.000	0.000	0.000	282	1076	724	520	520	0.000	0.000	541	183	0	0	387	133	0	0	100	1	
5	4	4	02: L-17   LM00002295	lmo0657	2852	10562	100	85	81	28	45	49	19	61	50	0	84	66	40	15	24	65	53	1	0	0	0	0	0	0	0	0	0	0	0	0	0	0	0	0	0	0	0	0	0	0	0	0	0	0	0.000	0.000	0.000	0.000	0.000	0.000	0.000	0.000	0.000	0.000	0.000	0.000	0.000	0.000	282	1076	109	87	87	0.000	0.000	40	69	0	0	36	51	0	0	100	1	
5	5	4	02: L-20   LM00002296	lmo0660	3102	10562	100	50	50	6	46	46	5	43	17	0	68	49	28	15	15	4	68	61	0	0	0	0	0	0	0	0	0	0	0	0	0	0	0	0	0	0	0	0	0	0	0	0	0	0	0.000	0.000	0.000	0.000	0.000	0.000	0.000	0.000	0.000	0.000	0.000	0.000	0.000	0.000	282	1076	57	38	38	0.000	0.000	4	53	0	0	4	34	0	0	100	1	
5	6	4	02: L-23   LM00000215	lmo0663	3352	10562	100	368	298	171	47	47	6	86	80	0	214	170	113	16	17	10	74	71	0	0	0	0	0	0	0	0	0	0	0	0	0	0	0	0	0	0	0	0	0	0	0	0	0	0	0.000	0.000	0.000	0.000	0.000	0.000	0.000	0.000	0.000	0.000	0.000	0.000	0.000	0.000	282	1076	519	405	405	0.000	0.000	321	198	0	0	251	154	0	0	100	1	
5	7	4	02: P-02   LM00002307	lmo0738	3602	10562	100	63	63	15	46	46	5	71	62	0	93	74	42	15	15	3	81	74	0	0	0	0	0	0	0	0	0	0	0	0	0	0	0	0	0	0	0	0	0	0	0	0	0	0	0.000	0.000	0.000	0.000	0.000	0.000	0.000	0.000	0.000	0.000	0.000	0.000	0.000	0.000	282	1076	95	76	76	0.000	0.000	17	78	0	0	17	59	0	0	100	1	
5	8	4	02: P-05   LM00000244	lmo0741	3852	10562	100	49	51	9	45	46	5	44	24	0	69	56	29	15	15	3	80	75	0	0	0	0	0	0	0	0	0	0	0	0	0	0	0	0	0	0	0	0	0	0	0	0	0	0	0.000	0.000	0.000	0.000	0.000	0.000	0.000	0.000	0.000	0.000	0.000	0.000	0.000	0.000	282	1076	58	47	47	0.000	0.000	4	54	0	0	6	41	0	0	100	1	
5	9	4	02: P-08   LM00002309	lmo0744	4102	10562	100	47	47	5	46	47	6	18	2	0	67	54	26	15	16	4	74	73	0	0	0	0	0	0	0	0	0	0	0	0	0	0	0	0	0	0	0	0	0	0	0	0	0	0	0.000	0.000	0.000	0.000	0.000	0.000	0.000	0.000	0.000	0.000	0.000	0.000	0.000	0.000	282	1076	53	40	40	0.000	0.000	1	52	0	0	1	39	0	0	100	1	
5	10	4	02: P-11   LM00002311	lmo0747	4352	10562	100	48	48	4	46	47	15	1	0	0	62	49	24	15	19	38	57	0	0	0	0	0	0	0	0	0	0	0	0	0	0	0	0	0	0	0	0	0	0	0	0	0	0	0	0.000	0.000	0.000	0.000	0.000	0.000	0.000	0.000	0.000	0.000	0.000	0.000	0.000	0.000	282	1076	49	36	36	0.000	0.000	2	47	0	0	2	34	0	0	100	1	
5	11	4	02: P-14   LM00002314	lmo0750	4602	10562	100	56	59	11	45	46	6	68	50	0	62	50	25	14	15	7	71	69	0	0	0	0	0	0	0	0	0	0	0	0	0	0	0	0	0	0	0	0	0	0	0	0	0	0	0.000	0.000	0.000	0.000	0.000	0.000	0.000	0.000	0.000	0.000	0.000	0.000	0.000	0.000	282	1076	59	50	50	0.000	0.000	11	48	0	0	14	36	0	0	100	1	
5	12	4	02: P-17   LM00002317	lmo0753	4852	10562	100	56	57	10	45	45	5	78	56	0	69	53	28	15	15	4	72	69	0	0	0	0	0	0	0	0	0	0	0	0	0	0	0	0	0	0	0	0	0	0	0	0	0	0	0.000	0.000	0.000	0.000	0.000	0.000	0.000	0.000	0.000	0.000	0.000	0.000	0.000	0.000	282	1076	65	50	50	0.000	0.000	11	54	0	0	12	38	0	0	100	1	
5	13	4	02: P-20   LM00000247	lmo0756	5102	10562	100	67	66	16	46	46	5	79	71	0	74	59	28	15	16	4	81	76	0	0	0	0	0	0	0	0	0	0	0	0	0	0	0	0	0	0	0	0	0	0	0	0	0	0	0.000	0.000	0.000	0.000	0.000	0.000	0.000	0.000	0.000	0.000	0.000	0.000	0.000	0.000	282	1076	80	64	64	0.000	0.000	21	59	0	0	20	44	0	0	100	1	
5	14	4	02: P-23   LM00001081	lmo0759	5352	10562	100	120	104	43	45	46	5	83	73	0	105	81	52	15	15	3	72	68	0	0	0	0	0	0	0	0	0	0	0	0	0	0	0	0	0	0	0	0	0	0	0	0	0	0	0.000	0.000	0.000	0.000	0.000	0.000	0.000	0.000	0.000	0.000	0.000	0.000	0.000	0.000	282	1076	165	125	125	0.000	0.000	75	90	0	0	59	66	0	0	100	1	
5	15	4	03: D-02   LM00002330	lmo0830	5602	10562	100	132	122	58	46	46	5	83	75	0	81	64	33	15	16	3	83	78	0	0	0	0	0	0	0	0	0	0	0	0	0	0	0	0	0	0	0	0	0	0	0	0	0	0	0.000	0.000	0.000	0.000	0.000	0.000	0.000	0.000	0.000	0.000	0.000	0.000	0.000	0.000	282	1076	152	125	125	0.000	0.000	86	66	0	0	76	49	0	0	100	1	
5	16	4	03: D-05   LM00002333	lmo0833	5852	10562	100	50	51	5	46	47	5	43	10	0	70	56	27	15	15	3	80	74	0	0	0	0	0	0	0	0	0	0	0	0	0	0	0	0	0	0	0	0	0	0	0	0	0	0	0.000	0.000	0.000	0.000	0.000	0.000	0.000	0.000	0.000	0.000	0.000	0.000	0.000	0.000	282	1076	59	46	46	0.000	0.000	4	55	0	0	5	41	0	0	100	1	
5	17	4	03: D-08   LM00001119	lmo0836	6102	10562	100	57	57	9	46	46	4	73	58	0	53	46	18	14	15	4	84	78	0	0	0	0	0	0	0	0	0	0	0	0	0	0	0	0	0	0	0	0	0	0	0	0	0	0	0.000	0.000	0.000	0.000	0.000	0.000	0.000	0.000	0.000	0.000	0.000	0.000	0.000	0.000	282	1076	50	43	43	0.000	0.000	11	39	0	0	11	32	0	0	100	1	
5	1	5	03: D-11   LM00002337	lmo0839	2102	10812	100	49	49	5	47	47	5	33	7	0	66	53	23	16	17	5	80	75	0	0	0	0	0	0	0	0	0	0	0	0	0	0	0	0	0	0	0	0	0	0	0	0	0	0	0.000	0.000	0.000	0.000	0.000	0.000	0.000	0.000	0.000	0.000	0.000	0.000	0.000	0.000	282	1076	52	39	39	0.000	0.000	2	50	0	0	2	37	0	0	100	1	
5	2	5	03: D-14   LM00002338	lmo0842	2352	10812	100	49	49	5	46	46	5	22	5	0	72	59	24	16	17	4	88	83	0	0	0	0	0	0	0	0	0	0	0	0	0	0	0	0	0	0	0	0	0	0	0	0	0	0	0.000	0.000	0.000	0.000	0.000	0.000	0.000	0.000	0.000	0.000	0.000	0.000	0.000	0.000	282	1076	59	46	46	0.000	0.000	3	56	0	0	3	43	0	0	100	1	
5	3	5	03: D-17   LM00001122	lmo0845	2602	10812	100	81	77	21	45	46	5	85	79	0	71	62	28	15	16	6	82	76	0	0	0	0	0	0	0	0	0	0	0	0	0	0	0	0	0	0	0	0	0	0	0	0	0	0	0.000	0.000	0.000	0.000	0.000	0.000	0.000	0.000	0.000	0.000	0.000	0.000	0.000	0.000	282	1076	92	79	79	0.000	0.000	36	56	0	0	32	47	0	0	100	1	
5	4	5	03: D-20   LM00001125	lmo0848	2852	10812	100	123	114	45	46	47	8	83	78	0	126	103	62	15	17	18	73	69	0	0	0	0	0	0	0	0	0	0	0	0	0	0	0	0	0	0	0	0	0	0	0	0	0	0	0.000	0.000	0.000	0.000	0.000	0.000	0.000	0.000	0.000	0.000	0.000	0.000	0.000	0.000	282	1076	188	156	156	0.000	0.000	77	111	0	0	68	88	0	0	100	1	
5	5	5	03: D-23   LM00001126	lmo0851	3102	10812	100	73	72	20	46	46	5	79	72	0	62	52	23	15	15	3	83	78	0	0	0	0	0	0	0	0	0	0	0	0	0	0	0	0	0	0	0	0	0	0	0	0	0	0	0.000	0.000	0.000	0.000	0.000	0.000	0.000	0.000	0.000	0.000	0.000	0.000	0.000	0.000	282	1076	74	63	63	0.000	0.000	27	47	0	0	26	37	0	0	100	1	
5	6	5	03: H-02   LM00002357	lmo0926	3352	10812	100	78	85	28	46	46	5	85	77	0	105	83	48	15	16	8	76	71	0	0	0	0	0	0	0	0	0	0	0	0	0	0	0	0	0	0	0	0	0	0	0	0	0	0	0.000	0.000	0.000	0.000	0.000	0.000	0.000	0.000	0.000	0.000	0.000	0.000	0.000	0.000	282	1076	122	107	107	0.000	0.000	32	90	0	0	39	68	0	0	100	1	
5	7	5	03: H-05   LM00001163	lmo0929	3602	10812	100	90	86	32	46	46	5	76	71	0	89	67	39	15	15	5	73	68	0	0	0	0	0	0	0	0	0	0	0	0	0	0	0	0	0	0	0	0	0	0	0	0	0	0	0.000	0.000	0.000	0.000	0.000	0.000	0.000	0.000	0.000	0.000	0.000	0.000	0.000	0.000	282	1076	118	92	92	0.000	0.000	44	74	0	0	40	52	0	0	100	1	
5	8	5	03: H-08   LM00000292	lmo0932	3852	10812	100	52	53	7	45	46	6	57	34	0	64	53	25	15	16	5	80	74	0	0	0	0	0	0	0	0	0	0	0	0	0	0	0	0	0	0	0	0	0	0	0	0	0	0	0.000	0.000	0.000	0.000	0.000	0.000	0.000	0.000	0.000	0.000	0.000	0.000	0.000	0.000	282	1076	56	46	46	0.000	0.000	7	49	0	0	8	38	0	0	100	1	
5	9	5	03: H-11   LM00002359	lmo0935	4102	10812	100	108	102	36	46	46	5	86	84	0	105	87	48	15	16	5	82	77	0	0	0	0	0	0	0	0	0	0	0	0	0	0	0	0	0	0	0	0	0	0	0	0	0	0	0.000	0.000	0.000	0.000	0.000	0.000	0.000	0.000	0.000	0.000	0.000	0.000	0.000	0.000	282	1076	152	128	128	0.000	0.000	62	90	0	0	56	72	0	0	100	1	
5	10	5	03: H-14   LM00002360	lmo0938	4352	10812	100	107	99	39	45	46	5	80	71	0	98	76	45	15	15	3	74	72	0	0	0	0	0	0	0	0	0	0	0	0	0	0	0	0	0	0	0	0	0	0	0	0	0	0	0.000	0.000	0.000	0.000	0.000	0.000	0.000	0.000	0.000	0.000	0.000	0.000	0.000	0.000	282	1076	145	115	115	0.000	0.000	62	83	0	0	54	61	0	0	100	1	
5	11	5	03: H-17   LM00002363	lmo0941	4602	10812	100	48	48	5	45	46	5	37	6	0	61	47	24	15	16	4	72	68	0	0	0	0	0	0	0	0	0	0	0	0	0	0	0	0	0	0	0	0	0	0	0	0	0	0	0.000	0.000	0.000	0.000	0.000	0.000	0.000	0.000	0.000	0.000	0.000	0.000	0.000	0.000	282	1076	49	35	35	0.000	0.000	3	46	0	0	3	32	0	0	100	1	
5	12	5	03: H-20   LM00001169	lmo0944	4852	10812	100	289	238	124	45	45	6	91	84	0	129	104	57	15	15	5	84	79	0	0	0	0	0	0	0	0	0	0	0	0	0	0	0	0	0	0	0	0	0	0	0	0	0	0	0.000	0.000	0.000	0.000	0.000	0.000	0.000	0.000	0.000	0.000	0.000	0.000	0.000	0.000	282	1076	358	282	282	0.000	0.000	244	114	0	0	193	89	0	0	100	1	
5	13	5	03: H-23   LM00001172	lmo0947	5102	10812	100	67	66	15	45	46	5	83	73	0	89	72	38	15	16	4	80	75	0	0	0	0	0	0	0	0	0	0	0	0	0	0	0	0	0	0	0	0	0	0	0	0	0	0	0.000	0.000	0.000	0.000	0.000	0.000	0.000	0.000	0.000	0.000	0.000	0.000	0.000	0.000	282	1076	96	78	78	0.000	0.000	22	74	0	0	21	57	0	0	100	1	
5	14	5	03: L-02   LM00001212	lmo1022	5352	10812	100	324	264	152	47	48	5	84	80	0	146	118	72	15	15	3	80	77	0	0	0	0	0	0	0	0	0	0	0	0	0	0	0	0	0	0	0	0	0	0	0	0	0	0	0.000	0.000	0.000	0.000	0.000	0.000	0.000	0.000	0.000	0.000	0.000	0.000	0.000	0.000	282	1076	408	320	320	0.000	0.000	277	131	0	0	217	103	0	0	100	1	
5	15	5	03: L-05   LM00002383	lmo1025	5602	10812	100	77	74	22	46	47	5	75	69	0	57	45	23	15	16	4	71	66	0	0	0	0	0	0	0	0	0	0	0	0	0	0	0	0	0	0	0	0	0	0	0	0	0	0	0.000	0.000	0.000	0.000	0.000	0.000	0.000	0.000	0.000	0.000	0.000	0.000	0.000	0.000	282	1076	73	58	58	0.000	0.000	31	42	0	0	28	30	0	0	100	1	
5	16	5	03: L-08   LM00000311	lmo1028	5852	10812	100	365	292	169	46	46	5	90	83	0	533	391	267	15	15	6	81	77	0	0	0	0	0	0	0	0	0	0	0	0	0	0	0	0	0	0	0	0	0	0	0	0	0	0	0.000	0.000	0.000	0.000	0.000	0.000	0.000	0.000	0.000	0.000	0.000	0.000	0.000	0.000	282	1076	837	622	622	0.000	0.000	319	518	0	0	246	376	0	0	100	1	
5	17	5	03: L-11   LM00002385	lmo1031	6102	10812	100	51	51	5	45	45	5	55	18	0	67	56	25	14	14	3	84	80	0	0	0	0	0	0	0	0	0	0	0	0	0	0	0	0	0	0	0	0	0	0	0	0	0	0	0.000	0.000	0.000	0.000	0.000	0.000	0.000	0.000	0.000	0.000	0.000	0.000	0.000	0.000	282	1076	59	48	48	0.000	0.000	6	53	0	0	6	42	0	0	100	1	
5	1	6	03: L-14   LM00002388	lmo1034	2102	11062	100	54	3719	13421	47	49	17	24	21	0	90	5332	17302	16	19	43	73	24	7	0	0	0	0	0	0	0	0	0	0	0	0	0	0	0	0	0	0	0	0	0	0	0	0	0	0.000	0.000	0.000	0.000	0.000	0.000	0.000	0.000	0.000	0.000	0.000	0.000	0.000	0.000	282	1076	81	8988	8988	0.000	0.000	7	74	0	0	3672	5316	0	0	100	1	
5	2	6	03: L-17   LM00001217	lmo1037	2352	11062	100	50	52	6	46	47	6	45	12	0	59	48	21	16	17	9	73	68	0	0	0	0	0	0	0	0	0	0	0	0	0	0	0	0	0	0	0	0	0	0	0	0	0	0	0.000	0.000	0.000	0.000	0.000	0.000	0.000	0.000	0.000	0.000	0.000	0.000	0.000	0.000	282	1076	47	38	38	0.000	0.000	4	43	0	0	6	32	0	0	100	1	
5	3	6	03: L-20   LM00000312	lmo1040	2602	11062	100	119	108	40	45	45	5	89	82	0	87	73	37	15	16	3	84	79	0	0	0	0	0	0	0	0	0	0	0	0	0	0	0	0	0	0	0	0	0	0	0	0	0	0	0.000	0.000	0.000	0.000	0.000	0.000	0.000	0.000	0.000	0.000	0.000	0.000	0.000	0.000	282	1076	146	121	121	0.000	0.000	74	72	0	0	63	58	0	0	100	1	
5	4	6	03: L-23   LM00002393	lmo1043	2852	11062	100	111	100	40	46	46	5	82	73	0	103	81	50	15	15	4	75	70	0	0	0	0	0	0	0	0	0	0	0	0	0	0	0	0	0	0	0	0	0	0	0	0	0	0	0.000	0.000	0.000	0.000	0.000	0.000	0.000	0.000	0.000	0.000	0.000	0.000	0.000	0.000	282	1076	153	120	120	0.000	0.000	65	88	0	0	54	66	0	0	100	1	
5	5	6	03: P-02   LM00002445	lmo1118	3102	11062	100	48	48	6	45	46	5	35	9	0	73	56	28	15	16	8	74	70	0	0	0	0	0	0	0	0	0	0	0	0	0	0	0	0	0	0	0	0	0	0	0	0	0	0	0.000	0.000	0.000	0.000	0.000	0.000	0.000	0.000	0.000	0.000	0.000	0.000	0.000	0.000	282	1076	61	44	44	0.000	0.000	3	58	0	0	3	41	0	0	100	1	
5	6	6	03: P-05   LM00002448	lmo1121	3352	11062	100	50	51	11	46	46	5	43	18	0	71	57	34	15	15	3	83	78	0	0	0	0	0	0	0	0	0	0	0	0	0	0	0	0	0	0	0	0	0	0	0	0	0	0	0.000	0.000	0.000	0.000	0.000	0.000	0.000	0.000	0.000	0.000	0.000	0.000	0.000	0.000	282	1076	60	47	47	0.000	0.000	4	56	0	0	5	42	0	0	100	1	
5	7	6	03: P-08   LM00000324	lmo1124	3602	11062	100	47	47	6	45	45	5	35	4	0	54	43	21	15	15	5	76	66	0	0	0	0	0	0	0	0	0	0	0	0	0	0	0	0	0	0	0	0	0	0	0	0	0	0	0.000	0.000	0.000	0.000	0.000	0.000	0.000	0.000	0.000	0.000	0.000	0.000	0.000	0.000	282	1076	41	30	30	0.000	0.000	2	39	0	0	2	28	0	0	100	1	
5	8	6	03: P-11   LM00000326	lmo1127	3852	11062	100	63	62	13	46	46	5	78	62	0	53	44	20	15	16	3	78	74	0	0	0	0	0	0	0	0	0	0	0	0	0	0	0	0	0	0	0	0	0	0	0	0	0	0	0.000	0.000	0.000	0.000	0.000	0.000	0.000	0.000	0.000	0.000	0.000	0.000	0.000	0.000	282	1076	55	45	45	0.000	0.000	17	38	0	0	16	29	0	0	100	1	
5	9	6	03: P-14   LM00000329	lmo1130	4102	11062	100	53	54	8	46	46	4	67	41	0	67	52	26	14	15	2	78	75	0	0	0	0	0	0	0	0	0	0	0	0	0	0	0	0	0	0	0	0	0	0	0	0	0	0	0.000	0.000	0.000	0.000	0.000	0.000	0.000	0.000	0.000	0.000	0.000	0.000	0.000	0.000	282	1076	60	46	46	0.000	0.000	7	53	0	0	8	38	0	0	100	1	
5	10	6	03: P-17   LM00002450	lmo1133	4352	11062	100	48	49	4	46	46	5	25	4	0	62	49	23	15	15	4	82	72	0	0	0	0	0	0	0	0	0	0	0	0	0	0	0	0	0	0	0	0	0	0	0	0	0	0	0.000	0.000	0.000	0.000	0.000	0.000	0.000	0.000	0.000	0.000	0.000	0.000	0.000	0.000	282	1076	49	37	37	0.000	0.000	2	47	0	0	3	34	0	0	100	1	
5	11	6	03: P-20   LM00000332	lmo1136	4602	11062	100	50	50	6	46	47	7	34	5	0	63	49	25	14	16	11	67	64	0	0	0	0	0	0	0	0	0	0	0	0	0	0	0	0	0	0	0	0	0	0	0	0	0	0	0.000	0.000	0.000	0.000	0.000	0.000	0.000	0.000	0.000	0.000	0.000	0.000	0.000	0.000	282	1076	53	39	39	0.000	0.000	4	49	0	0	4	35	0	0	100	1	
5	12	6	03: P-23   LM00002453	lmo1139	4852	11062	100	64	64	14	46	46	7	78	62	0	77	61	29	15	16	13	73	70	0	0	0	0	0	0	0	0	0	0	0	0	0	0	0	0	0	0	0	0	0	0	0	0	0	0	0.000	0.000	0.000	0.000	0.000	0.000	0.000	0.000	0.000	0.000	0.000	0.000	0.000	0.000	282	1076	80	64	64	0.000	0.000	18	62	0	0	18	46	0	0	100	1	
5	13	6	04: D-02   LM00000348	lmo1210	5102	11062	100	55	57	12	45	45	5	82	51	0	63	54	23	14	15	4	87	82	0	0	0	0	0	0	0	0	0	0	0	0	0	0	0	0	0	0	0	0	0	0	0	0	0	0	0.000	0.000	0.000	0.000	0.000	0.000	0.000	0.000	0.000	0.000	0.000	0.000	0.000	0.000	282	1076	59	52	52	0.000	0.000	10	49	0	0	12	40	0	0	100	1	
5	14	6	04: D-05   LM00002469	lmo1213	5352	11062	100	61	64	15	48	56	19	30	11	0	69	58	25	16	17	5	83	79	0	0	0	0	0	0	0	0	0	0	0	0	0	0	0	0	0	0	0	0	0	0	0	0	0	0	0.000	0.000	0.000	0.000	0.000	0.000	0.000	0.000	0.000	0.000	0.000	0.000	0.000	0.000	282	1076	66	58	58	0.000	0.000	13	53	0	0	16	42	0	0	100	1	
5	15	6	04: D-08   LM00001276	lmo1216	5602	11062	100	65	65	13	48	50	9	72	44	0	77	65	29	16	17	4	82	79	0	0	0	0	0	0	0	0	0	0	0	0	0	0	0	0	0	0	0	0	0	0	0	0	0	0	0.000	0.000	0.000	0.000	0.000	0.000	0.000	0.000	0.000	0.000	0.000	0.000	0.000	0.000	282	1076	78	66	66	0.000	0.000	17	61	0	0	17	49	0	0	100	1	
5	16	6	04: D-11   LM00002471	lmo1219	5852	11062	100	47	48	5	46	46	5	30	6	0	59	48	20	15	15	3	80	76	0	0	0	0	0	0	0	0	0	0	0	0	0	0	0	0	0	0	0	0	0	0	0	0	0	0	0.000	0.000	0.000	0.000	0.000	0.000	0.000	0.000	0.000	0.000	0.000	0.000	0.000	0.000	282	1076	45	35	35	0.000	0.000	1	44	0	0	2	33	0	0	100	1	
5	17	6	04: D-14   LM00001278	lmo1222	6102	11062	100	116	111	45	45	45	4	89	80	0	190	156	104	14	14	2	85	78	0	0	0	0	0	0	0	0	0	0	0	0	0	0	0	0	0	0	0	0	0	0	0	0	0	0	0.000	0.000	0.000	0.000	0.000	0.000	0.000	0.000	0.000	0.000	0.000	0.000	0.000	0.000	282	1076	247	208	208	0.000	0.000	71	176	0	0	66	142	0	0	100	1	
5	1	7	04: D-17   LM00001280	lmo1225	2102	11312	100	152	134	56	46	46	4	88	82	0	119	99	51	16	16	3	90	85	0	0	0	0	0	0	0	0	0	0	0	0	0	0	0	0	0	0	0	0	0	0	0	0	0	0	0.000	0.000	0.000	0.000	0.000	0.000	0.000	0.000	0.000	0.000	0.000	0.000	0.000	0.000	282	1076	209	171	171	0.000	0.000	106	103	0	0	88	83	0	0	100	1	
5	2	7	04: D-20   LM00001282	lmo1228	2352	11312	100	63	67	15	45	46	6	84	71	0	94	77	41	16	17	11	74	71	0	0	0	0	0	0	0	0	0	0	0	0	0	0	0	0	0	0	0	0	0	0	0	0	0	0	0.000	0.000	0.000	0.000	0.000	0.000	0.000	0.000	0.000	0.000	0.000	0.000	0.000	0.000	282	1076	96	83	83	0.000	0.000	18	78	0	0	22	61	0	0	100	1	
5	3	7	04: D-23   LM00001284	lmo1231	2602	11312	100	91	92	33	46	47	8	83	74	0	152	123	71	15	17	16	77	73	0	0	0	0	0	0	0	0	0	0	0	0	0	0	0	0	0	0	0	0	0	0	0	0	0	0	0.000	0.000	0.000	0.000	0.000	0.000	0.000	0.000	0.000	0.000	0.000	0.000	0.000	0.000	282	1076	182	154	154	0.000	0.000	45	137	0	0	46	108	0	0	100	1	
5	4	7	04: H-02   LM00001323	lmo1306	2852	11312	100	148	129	54	47	47	5	83	78	0	213	158	99	15	15	3	78	73	0	0	0	0	0	0	0	0	0	0	0	0	0	0	0	0	0	0	0	0	0	0	0	0	0	0	0.000	0.000	0.000	0.000	0.000	0.000	0.000	0.000	0.000	0.000	0.000	0.000	0.000	0.000	282	1076	299	225	225	0.000	0.000	101	198	0	0	82	143	0	0	100	1	
5	5	7	04: H-05   LM00001324	lmo1309	3102	11312	100	69	74	24	46	47	5	71	64	0	74	64	42	15	16	7	66	63	0	0	0	0	0	0	0	0	0	0	0	0	0	0	0	0	0	0	0	0	0	0	0	0	0	0	0.000	0.000	0.000	0.000	0.000	0.000	0.000	0.000	0.000	0.000	0.000	0.000	0.000	0.000	282	1076	82	77	77	0.000	0.000	23	59	0	0	28	49	0	0	100	1	
5	6	7	04: H-08   LM00002494	lmo1312	3352	11312	100	49	49	5	46	47	6	30	5	0	61	48	24	15	16	8	70	65	0	0	0	0	0	0	0	0	0	0	0	0	0	0	0	0	0	0	0	0	0	0	0	0	0	0	0.000	0.000	0.000	0.000	0.000	0.000	0.000	0.000	0.000	0.000	0.000	0.000	0.000	0.000	282	1076	49	36	36	0.000	0.000	3	46	0	0	3	33	0	0	100	1	
5	7	7	04: H-11   LM00000376	lmo1315	3602	11312	100	112	102	42	46	47	6	77	72	0	72	61	34	15	16	7	73	70	0	0	0	0	0	0	0	0	0	0	0	0	0	0	0	0	0	0	0	0	0	0	0	0	0	0	0.000	0.000	0.000	0.000	0.000	0.000	0.000	0.000	0.000	0.000	0.000	0.000	0.000	0.000	282	1076	123	102	102	0.000	0.000	66	57	0	0	56	46	0	0	100	1	
5	8	7	04: H-14   LM00001325	lmo1318	3852	11312	100	333	372	295	45	46	5	96	93	0	249	580	960	15	16	3	98	93	0	0	0	0	0	0	0	0	0	0	0	0	0	0	0	0	0	0	0	0	0	0	0	0	0	0	0.000	0.000	0.000	0.000	0.000	0.000	0.000	0.000	0.000	0.000	0.000	0.000	0.000	0.000	282	1076	522	892	892	0.000	0.000	288	234	0	0	327	565	0	0	100	1	
5	9	7	04: H-17   LM00001328	lmo1321	4102	11312	100	405	353	203	45	45	5	94	87	0	510	419	268	15	15	2	87	84	0	0	0	0	0	0	0	0	0	0	0	0	0	0	0	0	0	0	0	0	0	0	0	0	0	0	0.000	0.000	0.000	0.000	0.000	0.000	0.000	0.000	0.000	0.000	0.000	0.000	0.000	0.000	282	1076	855	712	712	0.000	0.000	360	495	0	0	308	404	0	0	100	1	
5	10	7	04: H-20   LM00001330	lmo1324	4352	11312	100	650	568	312	46	46	5	94	91	0	1147	968	609	15	16	7	87	82	0	0	0	0	0	0	0	0	0	0	0	0	0	0	0	0	0	0	0	0	0	0	0	0	0	0	0.000	0.000	0.000	0.000	0.000	0.000	0.000	0.000	0.000	0.000	0.000	0.000	0.000	0.000	282	1076	1736	1475	1475	0.000	0.000	604	1132	0	0	522	953	0	0	100	1	
5	11	7	04: H-23   LM00000381	lmo1327	4602	11312	100	301	242	131	46	47	6	83	78	0	605	480	326	14	17	12	78	73	0	0	0	0	0	0	0	0	0	0	0	0	0	0	0	0	0	0	0	0	0	0	0	0	0	0	0.000	0.000	0.000	0.000	0.000	0.000	0.000	0.000	0.000	0.000	0.000	0.000	0.000	0.000	282	1076	846	662	662	0.000	0.000	255	591	0	0	196	466	0	0	100	1	
5	12	7	04: L-02   LM00001374	lmo1402	4852	11312	100	93	88	33	46	47	5	79	72	0	94	72	42	15	15	3	74	70	0	0	0	0	0	0	0	0	0	0	0	0	0	0	0	0	0	0	0	0	0	0	0	0	0	0	0.000	0.000	0.000	0.000	0.000	0.000	0.000	0.000	0.000	0.000	0.000	0.000	0.000	0.000	282	1076	126	99	99	0.000	0.000	47	79	0	0	42	57	0	0	100	1	
5	13	7	04: L-05   LM00002512	lmo1405	5102	11312	100	146	131	57	45	45	5	87	80	0	160	126	72	15	15	3	82	78	0	0	0	0	0	0	0	0	0	0	0	0	0	0	0	0	0	0	0	0	0	0	0	0	0	0	0.000	0.000	0.000	0.000	0.000	0.000	0.000	0.000	0.000	0.000	0.000	0.000	0.000	0.000	282	1076	246	197	197	0.000	0.000	101	145	0	0	86	111	0	0	100	1	
5	14	7	04: L-08   LM00001378	lmo1408	5352	11312	100	51	51	6	46	46	5	53	22	0	66	52	25	15	15	3	79	73	0	0	0	0	0	0	0	0	0	0	0	0	0	0	0	0	0	0	0	0	0	0	0	0	0	0	0.000	0.000	0.000	0.000	0.000	0.000	0.000	0.000	0.000	0.000	0.000	0.000	0.000	0.000	282	1076	56	42	42	0.000	0.000	5	51	0	0	5	37	0	0	100	1	
5	15	7	04: L-11   LM00001381	lmo1411	5602	11312	100	54	55	9	45	45	5	73	52	0	69	54	27	15	15	3	77	71	0	0	0	0	0	0	0	0	0	0	0	0	0	0	0	0	0	0	0	0	0	0	0	0	0	0	0.000	0.000	0.000	0.000	0.000	0.000	0.000	0.000	0.000	0.000	0.000	0.000	0.000	0.000	282	1076	63	49	49	0.000	0.000	9	54	0	0	10	39	0	0	100	1	
5	16	7	04: L-14   LM00001382	lmo1414	5852	11312	100	74	74	25	47	47	5	75	69	0	77	63	38	15	16	4	72	66	0	0	0	0	0	0	0	0	0	0	0	0	0	0	0	0	0	0	0	0	0	0	0	0	0	0	0.000	0.000	0.000	0.000	0.000	0.000	0.000	0.000	0.000	0.000	0.000	0.000	0.000	0.000	282	1076	89	75	75	0.000	0.000	27	62	0	0	27	48	0	0	100	1	
5	17	7	04: L-17   LM00001385	lmo1417	6102	11312	100	48	49	5	46	46	5	25	8	0	66	54	24	15	15	4	78	76	0	0	0	0	0	0	0	0	0	0	0	0	0	0	0	0	0	0	0	0	0	0	0	0	0	0	0.000	0.000	0.000	0.000	0.000	0.000	0.000	0.000	0.000	0.000	0.000	0.000	0.000	0.000	282	1076	53	42	42	0.000	0.000	2	51	0	0	3	39	0	0	100	1	
5	1	8	04: L-20   LM00001388	lmo1420	2102	11562	100	73	74	18	46	46	5	90	79	0	90	78	33	16	17	7	89	82	0	0	0	0	0	0	0	0	0	0	0	0	0	0	0	0	0	0	0	0	0	0	0	0	0	0	0.000	0.000	0.000	0.000	0.000	0.000	0.000	0.000	0.000	0.000	0.000	0.000	0.000	0.000	282	1076	101	90	90	0.000	0.000	27	74	0	0	28	62	0	0	100	1	
5	2	8	04: L-23   LM00001391	lmo1423	2352	11562	100	335	259	161	45	46	5	87	82	0	272	202	145	15	16	3	83	78	0	0	0	0	0	0	0	0	0	0	0	0	0	0	0	0	0	0	0	0	0	0	0	0	0	0	0.000	0.000	0.000	0.000	0.000	0.000	0.000	0.000	0.000	0.000	0.000	0.000	0.000	0.000	282	1076	547	401	401	0.000	0.000	290	257	0	0	214	187	0	0	100	1	
5	3	8	04: P-02   LM00002530	lmo1498	2602	11562	100	59	59	9	46	46	5	79	65	0	81	61	32	15	16	3	81	72	0	0	0	0	0	0	0	0	0	0	0	0	0	0	0	0	0	0	0	0	0	0	0	0	0	0	0.000	0.000	0.000	0.000	0.000	0.000	0.000	0.000	0.000	0.000	0.000	0.000	0.000	0.000	282	1076	79	59	59	0.000	0.000	13	66	0	0	13	46	0	0	100	1	
5	4	8	04: P-05   LM00000415	lmo1501	2852	11562	100	46	46	5	46	46	5	11	1	0	15	16	4	15	16	4	22	6	0	0	0	0	0	0	0	0	0	0	0	0	0	0	0	0	0	0	0	0	0	0	0	0	0	0	0.000	0.000	0.000	0.000	0.000	0.000	0.000	0.000	0.000	0.000	0.000	0.000	0.000	0.000	282	1076	0	1	1	0.000	0.000	0	0	0	0	0	1	0	0	100	1	
5	5	8	04: P-08   LM00001433	lmo1504	3102	11562	100	142	129	56	46	47	5	85	80	0	240	189	124	15	16	7	76	74	0	0	0	0	0	0	0	0	0	0	0	0	0	0	0	0	0	0	0	0	0	0	0	0	0	0	0.000	0.000	0.000	0.000	0.000	0.000	0.000	0.000	0.000	0.000	0.000	0.000	0.000	0.000	282	1076	321	257	257	0.000	0.000	96	225	0	0	83	174	0	0	100	1	
5	6	8	04: P-11   LM00001436	lmo1507	3352	11562	100	59	60	11	46	46	5	76	62	0	70	58	27	15	16	5	80	74	0	0	0	0	0	0	0	0	0	0	0	0	0	0	0	0	0	0	0	0	0	0	0	0	0	0	0.000	0.000	0.000	0.000	0.000	0.000	0.000	0.000	0.000	0.000	0.000	0.000	0.000	0.000	282	1076	68	57	57	0.000	0.000	13	55	0	0	14	43	0	0	100	1	
5	7	8	04: P-14   LM00001439	lmo1510	3602	11562	100	140	129	52	45	46	5	90	85	0	127	109	62	15	16	4	88	79	0	0	0	0	0	0	0	0	0	0	0	0	0	0	0	0	0	0	0	0	0	0	0	0	0	0	0.000	0.000	0.000	0.000	0.000	0.000	0.000	0.000	0.000	0.000	0.000	0.000	0.000	0.000	282	1076	207	178	178	0.000	0.000	95	112	0	0	84	94	0	0	100	1	
5	8	8	04: P-17   LM00000418	lmo1513	3852	11562	100	73	69	18	46	46	5	74	68	0	77	64	32	15	16	5	79	77	0	0	0	0	0	0	0	0	0	0	0	0	0	0	0	0	0	0	0	0	0	0	0	0	0	0	0.000	0.000	0.000	0.000	0.000	0.000	0.000	0.000	0.000	0.000	0.000	0.000	0.000	0.000	282	1076	89	72	72	0.000	0.000	27	62	0	0	23	49	0	0	100	1	
5	9	8	04: P-20   LM00001444	lmo1516	4102	11562	100	56	58	10	46	46	5	74	54	0	66	55	26	15	15	3	80	77	0	0	0	0	0	0	0	0	0	0	0	0	0	0	0	0	0	0	0	0	0	0	0	0	0	0	0.000	0.000	0.000	0.000	0.000	0.000	0.000	0.000	0.000	0.000	0.000	0.000	0.000	0.000	282	1076	61	52	52	0.000	0.000	10	51	0	0	12	40	0	0	100	1	
5	10	8	04: P-23   LM00001445	lmo1519	4352	11562	100	238	206	94	46	46	5	91	87	0	241	192	107	15	15	4	84	80	0	0	0	0	0	0	0	0	0	0	0	0	0	0	0	0	0	0	0	0	0	0	0	0	0	0	0.000	0.000	0.000	0.000	0.000	0.000	0.000	0.000	0.000	0.000	0.000	0.000	0.000	0.000	282	1076	418	337	337	0.000	0.000	192	226	0	0	160	177	0	0	100	1	
5	11	8	05: D-02   LM00001482	lmo1590	4602	11562	100	57	57	9	46	46	6	71	49	0	67	54	27	14	16	7	73	71	0	0	0	0	0	0	0	0	0	0	0	0	0	0	0	0	0	0	0	0	0	0	0	0	0	0	0.000	0.000	0.000	0.000	0.000	0.000	0.000	0.000	0.000	0.000	0.000	0.000	0.000	0.000	282	1076	64	51	51	0.000	0.000	11	53	0	0	11	40	0	0	100	1	
5	12	8	05: D-05   LM00002542	lmo1593	4852	11562	100	83	82	24	46	47	15	74	64	0	107	89	49	15	16	9	75	73	0	0	0	0	0	0	0	0	0	0	0	0	0	0	0	0	0	0	0	0	0	0	0	0	0	0	0.000	0.000	0.000	0.000	0.000	0.000	0.000	0.000	0.000	0.000	0.000	0.000	0.000	0.000	282	1076	129	110	110	0.000	0.000	37	92	0	0	36	74	0	0	100	1	
5	13	8	05: D-08   LM00000444	lmo1596	5102	11562	100	110	99	36	46	49	23	71	62	0	121	98	57	15	21	46	67	56	0	0	0	0	0	0	0	0	0	0	0	0	0	0	0	0	0	0	0	0	0	0	0	0	0	0	0.000	0.000	0.000	0.000	0.000	0.000	0.000	0.000	0.000	0.000	0.000	0.000	0.000	0.000	282	1076	170	136	136	0.000	0.000	64	106	0	0	53	83	0	0	100	1	
5	14	8	05: D-11   LM00001487	lmo1599	5352	11562	100	234	203	94	46	47	7	89	82	0	183	151	86	15	15	3	84	82	0	0	0	0	0	0	0	0	0	0	0	0	0	0	0	0	0	0	0	0	0	0	0	0	0	0	0.000	0.000	0.000	0.000	0.000	0.000	0.000	0.000	0.000	0.000	0.000	0.000	0.000	0.000	282	1076	356	293	293	0.000	0.000	188	168	0	0	157	136	0	0	100	1	
5	15	8	05: D-14   LM00000447	lmo1602	5602	11562	100	1875	1453	1006	46	46	5	93	89	0	816	633	462	15	16	6	74	73	0	0	0	0	0	0	0	0	0	0	0	0	0	0	0	0	0	0	0	0	0	0	0	0	0	0	0.000	0.000	0.000	0.000	0.000	0.000	0.000	0.000	0.000	0.000	0.000	0.000	0.000	0.000	282	1076	2630	2025	2025	0.000	0.000	1829	801	0	0	1407	618	0	0	100	1	
5	16	8	05: D-17   LM00000448	lmo1605	5852	11562	100	151	136	61	46	46	5	84	79	0	92	75	39	15	16	5	78	74	0	0	0	0	0	0	0	0	0	0	0	0	0	0	0	0	0	0	0	0	0	0	0	0	0	0	0.000	0.000	0.000	0.000	0.000	0.000	0.000	0.000	0.000	0.000	0.000	0.000	0.000	0.000	282	1076	182	150	150	0.000	0.000	105	77	0	0	90	60	0	0	100	1	
5	17	8	05: D-20   LM00002546	lmo1608	6102	11562	100	349	299	167	46	46	5	90	82	0	378	295	194	14	14	3	88	84	0	0	0	0	0	0	0	0	0	0	0	0	0	0	0	0	0	0	0	0	0	0	0	0	0	0	0.000	0.000	0.000	0.000	0.000	0.000	0.000	0.000	0.000	0.000	0.000	0.000	0.000	0.000	282	1076	667	534	534	0.000	0.000	303	364	0	0	253	281	0	0	100	1	
5	1	9	05: D-23   LM00001492	lmo1611	2102	11812	100	186	159	77	46	48	14	80	72	0	258	205	128	16	21	43	73	70	0	0	0	0	0	0	0	0	0	0	0	0	0	0	0	0	0	0	0	0	0	0	0	0	0	0	0.000	0.000	0.000	0.000	0.000	0.000	0.000	0.000	0.000	0.000	0.000	0.000	0.000	0.000	282	1076	382	302	302	0.000	0.000	140	242	0	0	113	189	0	0	100	1	
5	2	9	05: H-02   LM00001540	lmo1686	2352	11812	100	127	117	47	46	47	7	84	79	0	81	68	34	15	16	6	78	74	0	0	0	0	0	0	0	0	0	0	0	0	0	0	0	0	0	0	0	0	0	0	0	0	0	0	0.000	0.000	0.000	0.000	0.000	0.000	0.000	0.000	0.000	0.000	0.000	0.000	0.000	0.000	282	1076	147	124	124	0.000	0.000	81	66	0	0	71	53	0	0	100	1	
5	3	9	05: H-05   LM00001542	lmo1689	2602	11812	100	130	112	46	45	46	9	80	73	0	72	63	31	15	16	13	75	70	0	0	0	0	0	0	0	0	0	0	0	0	0	0	0	0	0	0	0	0	0	0	0	0	0	0	0.000	0.000	0.000	0.000	0.000	0.000	0.000	0.000	0.000	0.000	0.000	0.000	0.000	0.000	282	1076	142	115	115	0.000	0.000	85	57	0	0	67	48	0	0	100	1	
5	4	9	05: H-08   LM00001545	lmo1692	2852	11812	100	90	89	32	46	47	6	77	71	0	85	73	41	15	16	11	74	70	0	0	0	0	0	0	0	0	0	0	0	0	0	0	0	0	0	0	0	0	0	0	0	0	0	0	0.000	0.000	0.000	0.000	0.000	0.000	0.000	0.000	0.000	0.000	0.000	0.000	0.000	0.000	282	1076	114	101	101	0.000	0.000	44	70	0	0	43	58	0	0	100	1	
5	5	9	05: H-11   LM00001547	lmo1695	3102	11812	100	170	149	69	46	46	5	88	83	0	184	150	89	15	15	3	84	79	0	0	0	0	0	0	0	0	0	0	0	0	0	0	0	0	0	0	0	0	0	0	0	0	0	0	0.000	0.000	0.000	0.000	0.000	0.000	0.000	0.000	0.000	0.000	0.000	0.000	0.000	0.000	282	1076	293	238	238	0.000	0.000	124	169	0	0	103	135	0	0	100	1	
5	6	9	05: H-14   LM00001549	lmo1698	3352	11812	100	50	51	7	46	47	6	43	15	0	53	44	19	15	15	4	80	74	0	0	0	0	0	0	0	0	0	0	0	0	0	0	0	0	0	0	0	0	0	0	0	0	0	0	0.000	0.000	0.000	0.000	0.000	0.000	0.000	0.000	0.000	0.000	0.000	0.000	0.000	0.000	282	1076	42	34	34	0.000	0.000	4	38	0	0	5	29	0	0	100	1	
5	7	9	05: H-17   LM00002567	lmo1701	3602	11812	100	49	50	4	47	48	7	19	2	0	55	44	18	15	17	8	77	73	0	0	0	0	0	0	0	0	0	0	0	0	0	0	0	0	0	0	0	0	0	0	0	0	0	0	0.000	0.000	0.000	0.000	0.000	0.000	0.000	0.000	0.000	0.000	0.000	0.000	0.000	0.000	282	1076	42	32	32	0.000	0.000	2	40	0	0	3	29	0	0	100	1	
5	8	9	05: H-20   LM00000463	lmo1704	3852	11812	100	199	169	75	46	47	5	88	84	0	124	103	52	15	16	3	85	82	0	0	0	0	0	0	0	0	0	0	0	0	0	0	0	0	0	0	0	0	0	0	0	0	0	0	0.000	0.000	0.000	0.000	0.000	0.000	0.000	0.000	0.000	0.000	0.000	0.000	0.000	0.000	282	1076	262	211	211	0.000	0.000	153	109	0	0	123	88	0	0	100	1	
5	9	9	05: H-23   LM00001553	lmo1707	4102	11812	100	50	50	5	46	47	9	18	0	0	60	50	21	15	15	7	79	74	0	0	0	0	0	0	0	0	0	0	0	0	0	0	0	0	0	0	0	0	0	0	0	0	0	0	0.000	0.000	0.000	0.000	0.000	0.000	0.000	0.000	0.000	0.000	0.000	0.000	0.000	0.000	282	1076	49	39	39	0.000	0.000	4	45	0	0	4	35	0	0	100	1	
5	10	9	05: L-02   LM00001596	lmo1782	4352	11812	100	87	83	27	46	46	5	78	72	0	64	51	27	14	15	3	75	69	0	0	0	0	0	0	0	0	0	0	0	0	0	0	0	0	0	0	0	0	0	0	0	0	0	0	0.000	0.000	0.000	0.000	0.000	0.000	0.000	0.000	0.000	0.000	0.000	0.000	0.000	0.000	282	1076	91	74	74	0.000	0.000	41	50	0	0	37	37	0	0	100	1	
5	11	9	05: L-05   LM00000484	lmo1785	4602	11812	100	1774	1408	773	45	45	5	96	95	0	2221	1710	1019	14	15	4	92	87	0	0	0	0	0	0	0	0	0	0	0	0	0	0	0	0	0	0	0	0	0	0	0	0	0	0	0.000	0.000	0.000	0.000	0.000	0.000	0.000	0.000	0.000	0.000	0.000	0.000	0.000	0.000	282	1076	3936	3059	3059	0.000	0.000	1729	2207	0	0	1363	1696	0	0	100	1	
5	12	9	05: L-08   LM00001598	lmo1788	4852	11812	100	49	50	6	45	45	5	46	26	0	52	42	19	14	15	3	79	72	0	0	0	0	0	0	0	0	0	0	0	0	0	0	0	0	0	0	0	0	0	0	0	0	0	0	0.000	0.000	0.000	0.000	0.000	0.000	0.000	0.000	0.000	0.000	0.000	0.000	0.000	0.000	282	1076	42	33	33	0.000	0.000	4	38	0	0	5	28	0	0	100	1	
5	13	9	05: L-11   LM00001600	lmo1791	5102	11812	100	357	291	166	45	45	5	91	85	0	244	199	127	15	15	3	87	83	0	0	0	0	0	0	0	0	0	0	0	0	0	0	0	0	0	0	0	0	0	0	0	0	0	0	0.000	0.000	0.000	0.000	0.000	0.000	0.000	0.000	0.000	0.000	0.000	0.000	0.000	0.000	282	1076	541	430	430	0.000	0.000	312	229	0	0	246	184	0	0	100	1	
5	14	9	05: L-14   LM00001603	lmo1794	5352	11812	100	55	55	9	46	46	5	68	46	0	73	59	30	15	16	3	77	72	0	0	0	0	0	0	0	0	0	0	0	0	0	0	0	0	0	0	0	0	0	0	0	0	0	0	0.000	0.000	0.000	0.000	0.000	0.000	0.000	0.000	0.000	0.000	0.000	0.000	0.000	0.000	282	1076	67	53	53	0.000	0.000	9	58	0	0	9	44	0	0	100	1	
5	15	9	05: L-17   LM00000487	lmo1797	5602	11812	100	1346	1045	632	46	46	5	93	90	0	1754	1362	872	15	15	4	92	86	0	0	0	0	0	0	0	0	0	0	0	0	0	0	0	0	0	0	0	0	0	0	0	0	0	0	0.000	0.000	0.000	0.000	0.000	0.000	0.000	0.000	0.000	0.000	0.000	0.000	0.000	0.000	282	1076	3039	2346	2346	0.000	0.000	1300	1739	0	0	999	1347	0	0	100	1	
5	16	9	05: L-20   LM00001607	lmo1800	5852	11812	100	51	50	5	46	47	6	39	7	0	59	49	20	15	15	6	79	76	0	0	0	0	0	0	0	0	0	0	0	0	0	0	0	0	0	0	0	0	0	0	0	0	0	0	0.000	0.000	0.000	0.000	0.000	0.000	0.000	0.000	0.000	0.000	0.000	0.000	0.000	0.000	282	1076	49	38	38	0.000	0.000	5	44	0	0	4	34	0	0	100	1	
5	17	9	05: L-23   LM00001609	lmo1803	6102	11812	100	484	397	233	46	46	6	84	80	0	525	401	271	14	15	3	87	81	0	0	0	0	0	0	0	0	0	0	0	0	0	0	0	0	0	0	0	0	0	0	0	0	0	0	0.000	0.000	0.000	0.000	0.000	0.000	0.000	0.000	0.000	0.000	0.000	0.000	0.000	0.000	282	1076	949	738	738	0.000	0.000	438	511	0	0	351	387	0	0	100	1	
5	1	10	05: P-02   LM00001658	lmo1878	2102	12062	100	97	90	27	46	47	5	86	80	0	90	73	35	15	16	3	91	85	0	0	0	0	0	0	0	0	0	0	0	0	0	0	0	0	0	0	0	0	0	0	0	0	0	0	0.000	0.000	0.000	0.000	0.000	0.000	0.000	0.000	0.000	0.000	0.000	0.000	0.000	0.000	282	1076	126	102	102	0.000	0.000	51	75	0	0	44	58	0	0	100	1	
5	2	10	05: P-05   LM00001660	lmo1881	2352	12062	100	146	127	53	46	46	4	88	83	0	104	89	46	16	16	4	81	78	0	0	0	0	0	0	0	0	0	0	0	0	0	0	0	0	0	0	0	0	0	0	0	0	0	0	0.000	0.000	0.000	0.000	0.000	0.000	0.000	0.000	0.000	0.000	0.000	0.000	0.000	0.000	282	1076	188	154	154	0.000	0.000	100	88	0	0	81	73	0	0	100	1	
5	3	10	05: P-08   LM00001661	lmo1884	2602	12062	100	187	165	83	46	47	8	79	75	0	68	57	29	16	18	14	71	65	0	0	0	0	0	0	0	0	0	0	0	0	0	0	0	0	0	0	0	0	0	0	0	0	0	0	0.000	0.000	0.000	0.000	0.000	0.000	0.000	0.000	0.000	0.000	0.000	0.000	0.000	0.000	282	1076	193	160	160	0.000	0.000	141	52	0	0	119	41	0	0	100	1	
5	4	10	05: P-11   LM00001664	lmo1887	2852	12062	100	185	163	75	46	46	4	92	87	0	158	130	75	14	15	3	92	86	0	0	0	0	0	0	0	0	0	0	0	0	0	0	0	0	0	0	0	0	0	0	0	0	0	0	0.000	0.000	0.000	0.000	0.000	0.000	0.000	0.000	0.000	0.000	0.000	0.000	0.000	0.000	282	1076	283	233	233	0.000	0.000	139	144	0	0	117	116	0	0	100	1	
5	5	10	05: P-14   LM00002593	lmo1890	3102	12062	100	73	71	17	46	47	5	84	77	0	70	61	28	14	15	4	86	82	0	0	0	0	0	0	0	0	0	0	0	0	0	0	0	0	0	0	0	0	0	0	0	0	0	0	0.000	0.000	0.000	0.000	0.000	0.000	0.000	0.000	0.000	0.000	0.000	0.000	0.000	0.000	282	1076	83	72	72	0.000	0.000	27	56	0	0	25	47	0	0	100	1	
5	6	10	05: P-17   LM00002594	lmo1893	3352	12062	100	83	79	21	47	47	6	86	77	0	109	96	48	14	15	7	82	81	0	0	0	0	0	0	0	0	0	0	0	0	0	0	0	0	0	0	0	0	0	0	0	0	0	0	0.000	0.000	0.000	0.000	0.000	0.000	0.000	0.000	0.000	0.000	0.000	0.000	0.000	0.000	282	1076	131	114	114	0.000	0.000	36	95	0	0	32	82	0	0	100	1	
5	7	10	05: P-20   LM00000508	lmo1896	3602	12062	100	362	312	164	46	46	6	93	89	0	339	267	163	15	16	6	83	81	0	0	0	0	0	0	0	0	0	0	0	0	0	0	0	0	0	0	0	0	0	0	0	0	0	0	0.000	0.000	0.000	0.000	0.000	0.000	0.000	0.000	0.000	0.000	0.000	0.000	0.000	0.000	282	1076	640	518	518	0.000	0.000	316	324	0	0	266	252	0	0	100	1	
5	8	10	05: P-23   LM00001667	lmo1899	3852	12062	100	70	73	23	46	47	8	71	65	0	83	66	38	15	15	4	73	68	0	0	0	0	0	0	0	0	0	0	0	0	0	0	0	0	0	0	0	0	0	0	0	0	0	0	0.000	0.000	0.000	0.000	0.000	0.000	0.000	0.000	0.000	0.000	0.000	0.000	0.000	0.000	282	1076	92	78	78	0.000	0.000	24	68	0	0	27	51	0	0	100	1	
5	9	10	06: D-02   LM00002610	lmo1970	4102	12062	100	49	49	5	46	46	5	37	10	0	63	52	23	15	15	2	89	84	0	0	0	0	0	0	0	0	0	0	0	0	0	0	0	0	0	0	0	0	0	0	0	0	0	0	0.000	0.000	0.000	0.000	0.000	0.000	0.000	0.000	0.000	0.000	0.000	0.000	0.000	0.000	282	1076	51	40	40	0.000	0.000	3	48	0	0	3	37	0	0	100	1	
5	10	10	06: D-05   LM00002613	lmo1973	4352	12062	100	53	54	7	45	46	5	76	45	0	76	65	30	15	15	4	86	83	0	0	0	0	0	0	0	0	0	0	0	0	0	0	0	0	0	0	0	0	0	0	0	0	0	0	0.000	0.000	0.000	0.000	0.000	0.000	0.000	0.000	0.000	0.000	0.000	0.000	0.000	0.000	282	1076	69	59	59	0.000	0.000	8	61	0	0	9	50	0	0	100	1	
5	11	10	06: D-08   LM00000529	lmo1976	4602	12062	100	83	82	25	45	46	6	83	75	0	65	55	24	15	16	23	72	61	0	0	0	0	0	0	0	0	0	0	0	0	0	0	0	0	0	0	0	0	0	0	0	0	0	0	0.000	0.000	0.000	0.000	0.000	0.000	0.000	0.000	0.000	0.000	0.000	0.000	0.000	0.000	282	1076	88	77	77	0.000	0.000	38	50	0	0	37	40	0	0	100	1	
5	12	10	06: D-11   LM00001707	lmo1979	4852	12062	100	55	57	9	45	45	5	72	45	0	67	54	24	14	15	4	84	79	0	0	0	0	0	0	0	0	0	0	0	0	0	0	0	0	0	0	0	0	0	0	0	0	0	0	0.000	0.000	0.000	0.000	0.000	0.000	0.000	0.000	0.000	0.000	0.000	0.000	0.000	0.000	282	1076	63	52	52	0.000	0.000	10	53	0	0	12	40	0	0	100	1	
5	13	10	06: D-14   LM00001708	lmo1982	5102	12062	100	53	55	8	47	47	5	53	32	0	65	53	25	15	15	3	83	79	0	0	0	0	0	0	0	0	0	0	0	0	0	0	0	0	0	0	0	0	0	0	0	0	0	0	0.000	0.000	0.000	0.000	0.000	0.000	0.000	0.000	0.000	0.000	0.000	0.000	0.000	0.000	282	1076	56	46	46	0.000	0.000	6	50	0	0	8	38	0	0	100	1	
5	14	10	06: D-17   LM00001710	lmo1985	5352	12062	100	84	80	21	46	46	5	90	86	0	90	78	35	15	16	4	87	85	0	0	0	0	0	0	0	0	0	0	0	0	0	0	0	0	0	0	0	0	0	0	0	0	0	0	0.000	0.000	0.000	0.000	0.000	0.000	0.000	0.000	0.000	0.000	0.000	0.000	0.000	0.000	282	1076	113	97	97	0.000	0.000	38	75	0	0	34	63	0	0	100	1	
5	15	10	06: D-20   LM00001712	lmo1988	5602	12062	100	62	64	14	46	46	6	81	61	0	71	58	27	15	16	6	79	74	0	0	0	0	0	0	0	0	0	0	0	0	0	0	0	0	0	0	0	0	0	0	0	0	0	0	0.000	0.000	0.000	0.000	0.000	0.000	0.000	0.000	0.000	0.000	0.000	0.000	0.000	0.000	282	1076	72	61	61	0.000	0.000	16	56	0	0	18	43	0	0	100	1	
5	16	10	06: D-23   LM00001715	lmo1991	5852	12062	100	63	65	14	45	46	5	85	77	0	68	55	26	14	15	3	85	74	0	0	0	0	0	0	0	0	0	0	0	0	0	0	0	0	0	0	0	0	0	0	0	0	0	0	0.000	0.000	0.000	0.000	0.000	0.000	0.000	0.000	0.000	0.000	0.000	0.000	0.000	0.000	282	1076	72	61	61	0.000	0.000	18	54	0	0	20	41	0	0	100	1	
5	17	10	06: H-02   LM00002625	lmo2066	6102	12062	100	67	68	15	46	46	5	83	78	0	65	55	23	14	14	3	84	80	0	0	0	0	0	0	0	0	0	0	0	0	0	0	0	0	0	0	0	0	0	0	0	0	0	0	0.000	0.000	0.000	0.000	0.000	0.000	0.000	0.000	0.000	0.000	0.000	0.000	0.000	0.000	282	1076	72	63	63	0.000	0.000	21	51	0	0	22	41	0	0	100	1	
5	1	11	06: H-05   LM00000553	lmo2069	2102	12312	100	950	743	433	46	46	5	98	96	0	501	390	233	16	16	4	91	85	0	0	0	0	0	0	0	0	0	0	0	0	0	0	0	0	0	0	0	0	0	0	0	0	0	0	0.000	0.000	0.000	0.000	0.000	0.000	0.000	0.000	0.000	0.000	0.000	0.000	0.000	0.000	282	1076	1389	1071	1071	0.000	0.000	904	485	0	0	697	374	0	0	100	1	
5	2	11	06: H-08   LM00000554	lmo2072	2352	12312	100	563	453	261	45	46	5	96	93	0	289	239	138	15	16	4	90	84	0	0	0	0	0	0	0	0	0	0	0	0	0	0	0	0	0	0	0	0	0	0	0	0	0	0	0.000	0.000	0.000	0.000	0.000	0.000	0.000	0.000	0.000	0.000	0.000	0.000	0.000	0.000	282	1076	792	632	632	0.000	0.000	518	274	0	0	408	224	0	0	100	1	
5	3	11	06: H-11   LM00001764	lmo2075	2602	12312	100	110	105	42	46	48	37	63	45	0	118	97	58	15	17	21	72	65	0	0	0	0	0	0	0	0	0	0	0	0	0	0	0	0	0	0	0	0	0	0	0	0	0	0	0.000	0.000	0.000	0.000	0.000	0.000	0.000	0.000	0.000	0.000	0.000	0.000	0.000	0.000	282	1076	167	141	141	0.000	0.000	64	103	0	0	59	82	0	0	100	1	
5	4	11	06: H-14   LM00001766	lmo2078	2852	12312	100	74	75	22	45	47	37	34	4	0	81	69	34	15	16	19	74	68	0	0	0	0	0	0	0	0	0	0	0	0	0	0	0	0	0	0	0	0	0	0	0	0	0	0	0.000	0.000	0.000	0.000	0.000	0.000	0.000	0.000	0.000	0.000	0.000	0.000	0.000	0.000	282	1076	95	84	84	0.000	0.000	29	66	0	0	30	54	0	0	100	1	
5	5	11	06: H-17   LM00002630	lmo2081	3102	12312	100	55	57	9	46	46	5	69	42	0	66	56	22	15	16	5	86	82	0	0	0	0	0	0	0	0	0	0	0	0	0	0	0	0	0	0	0	0	0	0	0	0	0	0	0.000	0.000	0.000	0.000	0.000	0.000	0.000	0.000	0.000	0.000	0.000	0.000	0.000	0.000	282	1076	60	52	52	0.000	0.000	9	51	0	0	11	41	0	0	100	1	
5	6	11	06: H-20   LM00000555	lmo2084	3352	12312	100	68	68	18	45	47	11	68	51	0	61	51	23	15	19	24	68	39	0	0	0	0	0	0	0	0	0	0	0	0	0	0	0	0	0	0	0	0	0	0	0	0	0	0	0.000	0.000	0.000	0.000	0.000	0.000	0.000	0.000	0.000	0.000	0.000	0.000	0.000	0.000	282	1076	69	59	59	0.000	0.000	23	46	0	0	23	36	0	0	100	1	
5	7	11	06: H-23   LM00001770	lmo2087	3602	12312	100	71	69	15	46	46	5	85	75	0	84	75	38	15	15	4	88	81	0	0	0	0	0	0	0	0	0	0	0	0	0	0	0	0	0	0	0	0	0	0	0	0	0	0	0.000	0.000	0.000	0.000	0.000	0.000	0.000	0.000	0.000	0.000	0.000	0.000	0.000	0.000	282	1076	94	83	83	0.000	0.000	25	69	0	0	23	60	0	0	100	1	
5	8	11	06: L-02   LM00002643	lmo2162	3852	12312	100	49	48	4	45	46	5	41	8	0	60	49	21	15	15	3	85	80	0	0	0	0	0	0	0	0	0	0	0	0	0	0	0	0	0	0	0	0	0	0	0	0	0	0	0.000	0.000	0.000	0.000	0.000	0.000	0.000	0.000	0.000	0.000	0.000	0.000	0.000	0.000	282	1076	49	37	37	0.000	0.000	4	45	0	0	3	34	0	0	100	1	
5	9	11	06: L-05   LM00001810	lmo2165	4102	12312	100	52	54	7	45	46	5	72	41	0	60	50	19	15	15	4	88	81	0	0	0	0	0	0	0	0	0	0	0	0	0	0	0	0	0	0	0	0	0	0	0	0	0	0	0.000	0.000	0.000	0.000	0.000	0.000	0.000	0.000	0.000	0.000	0.000	0.000	0.000	0.000	282	1076	52	44	44	0.000	0.000	7	45	0	0	9	35	0	0	100	1	
5	10	11	06: L-08   LM00001812	lmo2168	4352	12312	100	155	141	63	46	46	4	91	84	0	132	111	59	15	15	3	87	82	0	0	0	0	0	0	0	0	0	0	0	0	0	0	0	0	0	0	0	0	0	0	0	0	0	0	0.000	0.000	0.000	0.000	0.000	0.000	0.000	0.000	0.000	0.000	0.000	0.000	0.000	0.000	282	1076	226	191	191	0.000	0.000	109	117	0	0	95	96	0	0	100	1	
5	11	11	06: L-11   LM00000582	lmo2171	4602	12312	100	51	51	5	46	46	5	52	18	0	66	54	24	15	15	3	85	81	0	0	0	0	0	0	0	0	0	0	0	0	0	0	0	0	0	0	0	0	0	0	0	0	0	0	0.000	0.000	0.000	0.000	0.000	0.000	0.000	0.000	0.000	0.000	0.000	0.000	0.000	0.000	282	1076	56	44	44	0.000	0.000	5	51	0	0	5	39	0	0	100	1	
5	12	11	06: L-14   LM00001814	lmo2174	4852	12312	100	120	110	40	46	46	5	89	84	0	85	71	34	15	16	9	78	75	0	0	0	0	0	0	0	0	0	0	0	0	0	0	0	0	0	0	0	0	0	0	0	0	0	0	0.000	0.000	0.000	0.000	0.000	0.000	0.000	0.000	0.000	0.000	0.000	0.000	0.000	0.000	282	1076	144	120	120	0.000	0.000	74	70	0	0	64	56	0	0	100	1	
5	13	11	06: L-17   LM00001816	lmo2177	5102	12312	100	93	88	30	46	46	5	82	77	0	73	60	31	15	16	3	81	77	0	0	0	0	0	0	0	0	0	0	0	0	0	0	0	0	0	0	0	0	0	0	0	0	0	0	0.000	0.000	0.000	0.000	0.000	0.000	0.000	0.000	0.000	0.000	0.000	0.000	0.000	0.000	282	1076	105	87	87	0.000	0.000	47	58	0	0	42	45	0	0	100	1	
5	14	11	06: L-20   LM00000587	lmo2180	5352	12312	100	47	48	5	47	47	5	17	6	0	57	47	22	15	16	4	76	72	0	0	0	0	0	0	0	0	0	0	0	0	0	0	0	0	0	0	0	0	0	0	0	0	0	0	0.000	0.000	0.000	0.000	0.000	0.000	0.000	0.000	0.000	0.000	0.000	0.000	0.000	0.000	282	1076	42	33	33	0.000	0.000	0	42	0	0	1	32	0	0	100	1	
5	15	11	06: L-23   LM00001818	lmo2183	5602	12312	100	50	51	7	45	47	11	26	3	0	45	39	19	15	17	15	61	50	0	0	0	0	0	0	0	0	0	0	0	0	0	0	0	0	0	0	0	0	0	0	0	0	0	0	0.000	0.000	0.000	0.000	0.000	0.000	0.000	0.000	0.000	0.000	0.000	0.000	0.000	0.000	282	1076	35	30	30	0.000	0.000	5	30	0	0	6	24	0	0	100	1	
5	16	11	06: P-02   LM00002665	lmo2258	5852	12312	100	64	63	12	46	46	5	81	74	0	78	68	30	14	15	3	91	85	0	0	0	0	0	0	0	0	0	0	0	0	0	0	0	0	0	0	0	0	0	0	0	0	0	0	0.000	0.000	0.000	0.000	0.000	0.000	0.000	0.000	0.000	0.000	0.000	0.000	0.000	0.000	282	1076	82	71	71	0.000	0.000	18	64	0	0	17	54	0	0	100	1	
5	17	11	06: P-05   LM00002668	lmo2261	6102	12312	100	116	107	48	46	46	5	74	68	0	76	59	35	14	15	5	68	65	0	0	0	0	0	0	0	0	0	0	0	0	0	0	0	0	0	0	0	0	0	0	0	0	0	0	0.000	0.000	0.000	0.000	0.000	0.000	0.000	0.000	0.000	0.000	0.000	0.000	0.000	0.000	282	1076	132	106	106	0.000	0.000	70	62	0	0	61	45	0	0	100	1	
5	1	12	06: P-08   LM00001857	lmo2264	2102	12562	100	275	242	123	46	47	5	93	90	0	179	155	90	16	16	4	87	82	0	0	0	0	0	0	0	0	0	0	0	0	0	0	0	0	0	0	0	0	0	0	0	0	0	0	0.000	0.000	0.000	0.000	0.000	0.000	0.000	0.000	0.000	0.000	0.000	0.000	0.000	0.000	282	1076	392	335	335	0.000	0.000	229	163	0	0	196	139	0	0	100	1	
5	2	12	06: P-11   LM00002672	lmo2267	2352	12562	100	148	144	66	45	46	5	93	84	0	107	88	44	16	17	5	83	79	0	0	0	0	0	0	0	0	0	0	0	0	0	0	0	0	0	0	0	0	0	0	0	0	0	0	0.000	0.000	0.000	0.000	0.000	0.000	0.000	0.000	0.000	0.000	0.000	0.000	0.000	0.000	282	1076	194	171	171	0.000	0.000	103	91	0	0	99	72	0	0	100	1	
5	3	12	06: P-14   LM00001859	lmo2270	2602	12562	100	48	48	5	46	46	5	29	7	0	59	50	19	15	15	4	88	81	0	0	0	0	0	0	0	0	0	0	0	0	0	0	0	0	0	0	0	0	0	0	0	0	0	0	0.000	0.000	0.000	0.000	0.000	0.000	0.000	0.000	0.000	0.000	0.000	0.000	0.000	0.000	282	1076	46	37	37	0.000	0.000	2	44	0	0	2	35	0	0	100	1	
5	4	12	06: P-17   LM00001862	lmo2273	2852	12562	100	48	48	5	46	46	5	25	6	0	60	49	19	15	15	4	84	79	0	0	0	0	0	0	0	0	0	0	0	0	0	0	0	0	0	0	0	0	0	0	0	0	0	0	0.000	0.000	0.000	0.000	0.000	0.000	0.000	0.000	0.000	0.000	0.000	0.000	0.000	0.000	282	1076	47	36	36	0.000	0.000	2	45	0	0	2	34	0	0	100	1	
5	5	12	06: P-20   LM00002673	lmo2276	3102	12562	100	51	51	5	45	46	7	36	4	0	63	52	25	15	16	10	71	68	0	0	0	0	0	0	0	0	0	0	0	0	0	0	0	0	0	0	0	0	0	0	0	0	0	0	0.000	0.000	0.000	0.000	0.000	0.000	0.000	0.000	0.000	0.000	0.000	0.000	0.000	0.000	282	1076	54	43	43	0.000	0.000	6	48	0	0	6	37	0	0	100	1	
5	6	12	06: P-23   LM00002827	lmo2279	3352	12562	100	47	47	4	45	45	5	31	6	0	148	117	73	14	15	3	81	77	0	0	0	0	0	0	0	0	0	0	0	0	0	0	0	0	0	0	0	0	0	0	0	0	0	0	0.000	0.000	0.000	0.000	0.000	0.000	0.000	0.000	0.000	0.000	0.000	0.000	0.000	0.000	282	1076	136	105	105	0.000	0.000	2	134	0	0	2	103	0	0	100	1
[truncated: 2,682,723 more chars]
