# Supplementary material for: Different Transcriptional Responses from Slow and Fast Growth Rate Strains of Listeria monocytogenes Adapted to Low Temperature
Source: Front Microbiol. 2016 Mar 1;7:229. doi: 10.3389/fmicb.2016.00229 (PMC4772535; doi:10.3389/fmicb.2016.00229)
Supplement: Data Sheet S1 — Microarry gpr data. [file Data_Sheet_1.ZIP › microarray data/2.gpr]

ATF	1.0
21	82
"Type=GenePix Results 2"
"DateTime=2014/03/11 12:39:00"
"Settings=Easy Quant"
"GalFile=C:\Users\Felipe\Desktop\INTA\Microarreglos\LM3001_Listeria monocytogenes_v1.GAL"
"Scanner=Model:  Serial No.: "
"Comment=<F1>Cy5<F2>Cy3<F1 Offset>0,0<F2 Offset>0,-1<Comment>"
"PixelSize=5"
"Wavelengths=1 nm	2 nm"
"ImageFiles=C:\Users\Felipe\Desktop\INTA\Microarreglos\Im�genes\19723723_10A-10C_2_1.tif	C:\Users\Felipe\Desktop\INTA\Microarreglos\Im�genes\19723723_10A-10C_2_2.tif"
"PMTGain=0	0"
"NormalizationMethod=LOWESS"
"NormalizationFactors=0.000	0.000"
"JpegImage="
"RatioFormulations=W2/W1(2/1)"
"Barcode=Unknown	Unknown"
"ImageOrigin=0	0"
"JpegOrigin=0	0"
"Creator=ScanArray Express, Microarray Analysis System 4.0.0.4"
"Temperature=0.0"
"LaserPower=0	0	0	0"
"LaserOnTime=0	0	0	0"
"Block"	"Column"	"Row"	"Name"	"ID"	"X"	"Y"	"Dia."	"F1 Median"	"F1 Mean"	"F1 SD"	"B1 Median"	"B1 Mean"	"B1 SD"	"% > B1+1SD"	"% > B1+2SD"	"F1 % Sat."	"F2 Median"	"F2 Mean"	"F2 SD"	"B2 Median"	"B2 Mean"	"B2 SD"	"% > B2+1SD"	"% > B2+2SD"	"F2 % Sat."	"F3 Median"	"F3 Mean"	"F3 SD"	"B3 Median"	"B3 Mean"	"B3 SD"	"% > B3+1SD"	"% > B3+2SD"	"F3 % Sat."	"F4 Median"	"F4 Mean"	"F4 SD"	"B4 Median"	"B4 Mean"	"B4 SD"	"% > B4+1SD"	"% > B4+2SD"	"F4 % Sat."	"Ratio of Medians (2/1)"	"Ratio of Means (2/1)"	"Median of Ratios (2/1)"	"Mean of Ratios (2/1)"	"Ratios SD (2/1)"	"Rgn Ratio (2/1)"	"Rgn R� (2/1)"	"Ratio of Medians (Ratio/2)"	"Ratio of Means (Ratio/2)"	"Median of Ratios (Ratio/2)"	"Mean of Ratios (Ratio/2)"	"Ratios SD (Ratio/2)"	"Rgn Ratio (Ratio/2)"	"Rgn R� (Ratio/2)"	"Ratio of Medians (Ratio/3)"	"Ratio of Means (Ratio/3)"	"Median of Ratios (Ratio/3)"	"Mean of Ratios (Ratio/3)"	"Ratios SD (Ratio/3)"	"Rgn Ratio (Ratio/3)"	"Rgn R� (Ratio/3)"	"F Pixels"	"B Pixels"	"Sum of Medians"	"Sum of Means"	"Log Ratio (2/1)"	"Log Ratio (Ratio/2)"	"Log Ratio (Ratio/3)"	"F1 Median - B1"	"F2 Median - B2"	"F3 Median - B3"	"F4 Median - B4"	"F1 Mean - B1"	"F2 Mean - B2"	"F3 Mean - B3"	"F4 Mean - B4"	"Flags"	"Normalize"
1	1	1	10: D-01   Dye Marker	Dye Marker	2236	5748	100	80	247	293	50	51	6	90	72	0	14204	22838	21628	23	24	5	100	100	0	0	0	0	0	0	0	0	0	0	0	0	0	0	0	0	0	0	0	0	0	0	0	0	0	0	0.000	0.000	0.000	0.000	0.000	0.000	0.000	0.000	0.000	0.000	0.000	0.000	0.000	0.000	283	1076	14211	23012	23012	0.000	0.000	30	14181	0	0	197	22815	0	0	100	1	
1	2	1	01: D-01   LM00002111	lmo0069	2486	5748	100	73	73	14	50	51	6	90	77	0	123	107	46	20	22	5	95	90	0	0	0	0	0	0	0	0	0	0	0	0	0	0	0	0	0	0	0	0	0	0	0	0	0	0	0.000	0.000	0.000	0.000	0.000	0.000	0.000	0.000	0.000	0.000	0.000	0.000	0.000	0.000	283	1076	126	110	110	0.000	0.000	23	103	0	0	23	87	0	0	100	1	
1	3	1	01: D-04   LM00002114	lmo0072	2736	5748	100	54	54	6	50	50	5	39	8	0	67	61	17	21	22	5	95	91	0	0	0	0	0	0	0	0	0	0	0	0	0	0	0	0	0	0	0	0	0	0	0	0	0	0	0.000	0.000	0.000	0.000	0.000	0.000	0.000	0.000	0.000	0.000	0.000	0.000	0.000	0.000	283	1076	50	44	44	0.000	0.000	4	46	0	0	4	40	0	0	100	1	
1	4	1	01: D-07   LM00000829	lmo0075	2986	5748	100	172	154	60	49	50	7	92	87	0	339	280	139	22	23	15	90	86	0	0	0	0	0	0	0	0	0	0	0	0	0	0	0	0	0	0	0	0	0	0	0	0	0	0	0.000	0.000	0.000	0.000	0.000	0.000	0.000	0.000	0.000	0.000	0.000	0.000	0.000	0.000	283	1076	440	363	363	0.000	0.000	123	317	0	0	105	258	0	0	100	1	
1	5	1	01: D-10   LM00000831	lmo0078	3236	5748	100	332	287	134	49	50	5	96	93	0	182	157	66	21	22	4	98	96	0	0	0	0	0	0	0	0	0	0	0	0	0	0	0	0	0	0	0	0	0	0	0	0	0	0	0.000	0.000	0.000	0.000	0.000	0.000	0.000	0.000	0.000	0.000	0.000	0.000	0.000	0.000	283	1076	444	374	374	0.000	0.000	283	161	0	0	238	136	0	0	100	1	
1	6	1	01: D-13   LM00002119	lmo0081	3486	5748	100	50	51	6	49	50	6	23	6	0	25	26	6	21	22	5	44	17	0	0	0	0	0	0	0	0	0	0	0	0	0	0	0	0	0	0	0	0	0	0	0	0	0	0	0.000	0.000	0.000	0.000	0.000	0.000	0.000	0.000	0.000	0.000	0.000	0.000	0.000	0.000	283	1076	5	7	7	0.000	0.000	1	4	0	0	2	5	0	0	100	1	
1	7	1	01: D-16   LM00002122	lmo0084	3736	5748	100	88	86	19	50	50	5	92	88	0	120	106	37	21	22	5	96	95	0	0	0	0	0	0	0	0	0	0	0	0	0	0	0	0	0	0	0	0	0	0	0	0	0	0	0.000	0.000	0.000	0.000	0.000	0.000	0.000	0.000	0.000	0.000	0.000	0.000	0.000	0.000	283	1076	137	121	121	0.000	0.000	38	99	0	0	36	85	0	0	100	1	
1	8	1	01: D-19   LM00002125	lmo0087	3986	5748	100	53	54	6	50	50	6	35	13	0	65	58	18	20	22	8	90	82	0	0	0	0	0	0	0	0	0	0	0	0	0	0	0	0	0	0	0	0	0	0	0	0	0	0	0.000	0.000	0.000	0.000	0.000	0.000	0.000	0.000	0.000	0.000	0.000	0.000	0.000	0.000	283	1076	48	42	42	0.000	0.000	3	45	0	0	4	38	0	0	100	1	
1	9	1	01: D-22   LM00000833	lmo0090	4236	5748	100	63	65	11	49	50	5	89	71	0	82	72	27	20	21	7	88	82	0	0	0	0	0	0	0	0	0	0	0	0	0	0	0	0	0	0	0	0	0	0	0	0	0	0	0.000	0.000	0.000	0.000	0.000	0.000	0.000	0.000	0.000	0.000	0.000	0.000	0.000	0.000	283	1076	76	68	68	0.000	0.000	14	62	0	0	16	52	0	0	100	1	
1	10	1	01: H-01   LM00000858	lmo0165	4486	5748	100	147	131	52	50	50	5	90	83	0	158	128	65	21	22	4	94	88	0	0	0	0	0	0	0	0	0	0	0	0	0	0	0	0	0	0	0	0	0	0	0	0	0	0	0.000	0.000	0.000	0.000	0.000	0.000	0.000	0.000	0.000	0.000	0.000	0.000	0.000	0.000	283	1076	234	188	188	0.000	0.000	97	137	0	0	81	107	0	0	100	1	
1	11	1	01: H-04   LM00000860	lmo0168	4736	5748	100	57	57	10	49	49	5	60	29	0	72	62	24	21	21	3	89	83	0	0	0	0	0	0	0	0	0	0	0	0	0	0	0	0	0	0	0	0	0	0	0	0	0	0	0.000	0.000	0.000	0.000	0.000	0.000	0.000	0.000	0.000	0.000	0.000	0.000	0.000	0.000	283	1076	59	49	49	0.000	0.000	8	51	0	0	8	41	0	0	100	1	
1	12	1	01: H-07   LM00002159	lmo0171	4986	5748	100	52	52	6	48	49	5	48	14	0	69	61	20	21	21	3	95	90	0	0	0	0	0	0	0	0	0	0	0	0	0	0	0	0	0	0	0	0	0	0	0	0	0	0	0.000	0.000	0.000	0.000	0.000	0.000	0.000	0.000	0.000	0.000	0.000	0.000	0.000	0.000	283	1076	52	44	44	0.000	0.000	4	48	0	0	4	40	0	0	100	1	
1	13	1	01: H-10   LM00002839	lmo0174	5236	5748	100	56	58	8	49	49	5	65	30	0	103	90	36	20	21	4	97	91	0	0	0	0	0	0	0	0	0	0	0	0	0	0	0	0	0	0	0	0	0	0	0	0	0	0	0.000	0.000	0.000	0.000	0.000	0.000	0.000	0.000	0.000	0.000	0.000	0.000	0.000	0.000	283	1076	90	79	79	0.000	0.000	7	83	0	0	9	70	0	0	100	1	
1	14	1	01: H-13   LM00000055	lmo0177	5486	5748	100	98	94	29	48	49	5	91	87	0	93	81	32	21	22	4	96	86	0	0	0	0	0	0	0	0	0	0	0	0	0	0	0	0	0	0	0	0	0	0	0	0	0	0	0.000	0.000	0.000	0.000	0.000	0.000	0.000	0.000	0.000	0.000	0.000	0.000	0.000	0.000	283	1076	122	106	106	0.000	0.000	50	72	0	0	46	60	0	0	100	1	
1	15	1	01: H-16   LM00000058	lmo0180	5736	5748	100	928	712	416	48	49	5	96	93	0	547	435	245	21	21	4	96	94	0	0	0	0	0	0	0	0	0	0	0	0	0	0	0	0	0	0	0	0	0	0	0	0	0	0	0.000	0.000	0.000	0.000	0.000	0.000	0.000	0.000	0.000	0.000	0.000	0.000	0.000	0.000	283	1076	1406	1078	1078	0.000	0.000	880	526	0	0	664	414	0	0	100	1	
1	16	1	01: H-19   LM00000863	lmo0183	5986	5748	100	49	51	8	49	49	5	24	12	0	25	28	13	21	21	4	53	36	0	0	0	0	0	0	0	0	0	0	0	0	0	0	0	0	0	0	0	0	0	0	0	0	0	0	0.000	0.000	0.000	0.000	0.000	0.000	0.000	0.000	0.000	0.000	0.000	0.000	0.000	0.000	283	1076	4	9	9	0.000	0.000	0	4	0	0	2	7	0	0	100	1	
1	17	1	01: H-22   LM00000062	lmo0186	6236	5748	100	83	82	24	50	50	5	80	71	0	91	79	36	20	20	4	89	86	0	0	0	0	0	0	0	0	0	0	0	0	0	0	0	0	0	0	0	0	0	0	0	0	0	0	0.000	0.000	0.000	0.000	0.000	0.000	0.000	0.000	0.000	0.000	0.000	0.000	0.000	0.000	283	1076	104	91	91	0.000	0.000	33	71	0	0	32	59	0	0	100	1	
1	1	2	01: L-01   LM00000084	lmo0261	2236	5998	100	76	76	16	50	52	10	80	64	0	88	79	33	22	27	20	79	75	0	0	0	0	0	0	0	0	0	0	0	0	0	0	0	0	0	0	0	0	0	0	0	0	0	0	0.000	0.000	0.000	0.000	0.000	0.000	0.000	0.000	0.000	0.000	0.000	0.000	0.000	0.000	283	1076	92	83	83	0.000	0.000	26	66	0	0	26	57	0	0	100	1	
1	2	2	01: L-04   LM00002184	lmo0264	2486	5998	100	53	54	9	50	51	9	17	4	0	72	65	28	21	23	9	83	73	0	0	0	0	0	0	0	0	0	0	0	0	0	0	0	0	0	0	0	0	0	0	0	0	0	0	0.000	0.000	0.000	0.000	0.000	0.000	0.000	0.000	0.000	0.000	0.000	0.000	0.000	0.000	283	1076	54	48	48	0.000	0.000	3	51	0	0	4	44	0	0	100	1	
1	3	2	01: L-07   LM00000895	lmo0267	2736	5998	100	103	96	33	49	50	8	76	72	0	97	82	36	21	23	7	85	80	0	0	0	0	0	0	0	0	0	0	0	0	0	0	0	0	0	0	0	0	0	0	0	0	0	0	0.000	0.000	0.000	0.000	0.000	0.000	0.000	0.000	0.000	0.000	0.000	0.000	0.000	0.000	283	1076	130	108	108	0.000	0.000	54	76	0	0	47	61	0	0	100	1	
1	4	2	01: L-10   LM00000897	lmo0270	2986	5998	100	81	82	22	49	51	13	75	57	0	75	68	24	21	24	20	80	69	0	0	0	0	0	0	0	0	0	0	0	0	0	0	0	0	0	0	0	0	0	0	0	0	0	0	0.000	0.000	0.000	0.000	0.000	0.000	0.000	0.000	0.000	0.000	0.000	0.000	0.000	0.000	283	1076	86	80	80	0.000	0.000	32	54	0	0	33	47	0	0	100	1	
1	5	2	01: L-13   LM00000899	lmo0273	3236	5998	100	124	116	38	49	50	7	90	84	0	92	84	32	20	21	5	91	89	0	0	0	0	0	0	0	0	0	0	0	0	0	0	0	0	0	0	0	0	0	0	0	0	0	0	0.000	0.000	0.000	0.000	0.000	0.000	0.000	0.000	0.000	0.000	0.000	0.000	0.000	0.000	283	1076	147	131	131	0.000	0.000	75	72	0	0	67	64	0	0	100	1	
1	6	2	01: L-16   LM00000901	lmo0276	3486	5998	100	326	267	139	49	50	6	92	87	0	287	229	124	20	21	5	97	93	0	0	0	0	0	0	0	0	0	0	0	0	0	0	0	0	0	0	0	0	0	0	0	0	0	0	0.000	0.000	0.000	0.000	0.000	0.000	0.000	0.000	0.000	0.000	0.000	0.000	0.000	0.000	283	1076	544	427	427	0.000	0.000	277	267	0	0	218	209	0	0	100	1	
1	7	2	01: L-19   LM00000089	lmo0279	3736	5998	100	298	244	125	50	50	6	89	81	0	216	181	97	20	21	7	87	83	0	0	0	0	0	0	0	0	0	0	0	0	0	0	0	0	0	0	0	0	0	0	0	0	0	0	0.000	0.000	0.000	0.000	0.000	0.000	0.000	0.000	0.000	0.000	0.000	0.000	0.000	0.000	283	1076	444	355	355	0.000	0.000	248	196	0	0	194	161	0	0	100	1	
1	8	2	01: L-22   LM00000090	lmo0282	3986	5998	100	51	51	5	50	51	5	23	6	0	22	24	7	20	20	4	41	24	0	0	0	0	0	0	0	0	0	0	0	0	0	0	0	0	0	0	0	0	0	0	0	0	0	0	0.000	0.000	0.000	0.000	0.000	0.000	0.000	0.000	0.000	0.000	0.000	0.000	0.000	0.000	283	1076	3	5	5	0.000	0.000	1	2	0	0	1	4	0	0	100	1	
1	9	2	01: P-01   LM00000925	lmo0357	4236	5998	100	54	55	6	48	49	5	66	29	0	80	64	30	20	21	4	78	71	0	0	0	0	0	0	0	0	0	0	0	0	0	0	0	0	0	0	0	0	0	0	0	0	0	0	0.000	0.000	0.000	0.000	0.000	0.000	0.000	0.000	0.000	0.000	0.000	0.000	0.000	0.000	283	1076	66	51	51	0.000	0.000	6	60	0	0	7	44	0	0	100	1	
1	10	2	01: P-04   LM00000130	lmo0360	4486	5998	100	63	62	12	49	50	6	70	56	0	74	61	28	20	21	23	66	60	0	0	0	0	0	0	0	0	0	0	0	0	0	0	0	0	0	0	0	0	0	0	0	0	0	0	0.000	0.000	0.000	0.000	0.000	0.000	0.000	0.000	0.000	0.000	0.000	0.000	0.000	0.000	283	1076	68	54	54	0.000	0.000	14	54	0	0	13	41	0	0	100	1	
1	11	2	01: P-07   LM00000927	lmo0363	4736	5998	100	58	59	14	49	49	4	67	50	0	72	64	32	20	21	3	85	81	0	0	0	0	0	0	0	0	0	0	0	0	0	0	0	0	0	0	0	0	0	0	0	0	0	0	0.000	0.000	0.000	0.000	0.000	0.000	0.000	0.000	0.000	0.000	0.000	0.000	0.000	0.000	283	1076	61	54	54	0.000	0.000	9	52	0	0	10	44	0	0	100	1	
1	12	2	01: P-10   LM00000133	lmo0366	4986	5998	100	58	60	8	49	49	5	79	48	0	96	81	39	20	21	4	93	81	0	0	0	0	0	0	0	0	0	0	0	0	0	0	0	0	0	0	0	0	0	0	0	0	0	0	0.000	0.000	0.000	0.000	0.000	0.000	0.000	0.000	0.000	0.000	0.000	0.000	0.000	0.000	283	1076	85	72	72	0.000	0.000	9	76	0	0	11	61	0	0	100	1	
1	13	2	01: P-13   LM00000135	lmo0369	5236	5998	100	277	232	121	45	49	5	94	86	0	221	183	100	21	21	4	90	86	0	0	0	0	0	0	0	0	0	0	0	0	0	0	0	0	0	0	0	0	0	0	0	0	0	0	0.000	0.000	0.000	0.000	0.000	0.000	0.000	0.000	0.000	0.000	0.000	0.000	0.000	0.000	283	1076	432	349	349	0.000	0.000	232	200	0	0	187	162	0	0	100	1	
1	14	2	01: P-16   LM00000137	lmo0372	5486	5998	100	58	66	36	48	49	5	75	51	0	83	79	44	21	22	4	89	87	0	0	0	0	0	0	0	0	0	0	0	0	0	0	0	0	0	0	0	0	0	0	0	0	0	0	0.000	0.000	0.000	0.000	0.000	0.000	0.000	0.000	0.000	0.000	0.000	0.000	0.000	0.000	283	1076	72	76	76	0.000	0.000	10	62	0	0	18	58	0	0	100	1	
1	15	2	01: P-19   LM00000138	lmo0375	5736	5998	100	63	64	11	49	49	5	77	63	0	81	70	28	20	21	4	92	81	0	0	0	0	0	0	0	0	0	0	0	0	0	0	0	0	0	0	0	0	0	0	0	0	0	0	0.000	0.000	0.000	0.000	0.000	0.000	0.000	0.000	0.000	0.000	0.000	0.000	0.000	0.000	283	1076	75	65	65	0.000	0.000	14	61	0	0	15	50	0	0	100	1	
1	16	2	01: P-22   LM00002200	lmo0378	5986	5998	100	56	56	6	49	49	5	64	31	0	82	68	29	20	21	4	84	78	0	0	0	0	0	0	0	0	0	0	0	0	0	0	0	0	0	0	0	0	0	0	0	0	0	0	0.000	0.000	0.000	0.000	0.000	0.000	0.000	0.000	0.000	0.000	0.000	0.000	0.000	0.000	283	1076	69	55	55	0.000	0.000	7	62	0	0	7	48	0	0	100	1	
1	17	2	02: D-01   LM00000157	lmo0449	6236	5998	100	65	65	10	49	49	5	84	73	0	73	65	22	19	20	3	93	91	0	0	0	0	0	0	0	0	0	0	0	0	0	0	0	0	0	0	0	0	0	0	0	0	0	0	0.000	0.000	0.000	0.000	0.000	0.000	0.000	0.000	0.000	0.000	0.000	0.000	0.000	0.000	283	1076	70	62	62	0.000	0.000	16	54	0	0	16	46	0	0	100	1	
1	1	3	02: D-04   LM00000959	lmo0452	2236	6248	100	61	62	9	50	50	5	72	53	0	83	75	25	20	21	6	94	89	0	0	0	0	0	0	0	0	0	0	0	0	0	0	0	0	0	0	0	0	0	0	0	0	0	0	0.000	0.000	0.000	0.000	0.000	0.000	0.000	0.000	0.000	0.000	0.000	0.000	0.000	0.000	283	1076	74	67	67	0.000	0.000	11	63	0	0	12	55	0	0	100	1	
1	2	3	02: D-07   LM00000961	lmo0455	2486	6248	100	56	56	7	49	50	5	68	35	0	63	57	16	20	21	5	93	88	0	0	0	0	0	0	0	0	0	0	0	0	0	0	0	0	0	0	0	0	0	0	0	0	0	0	0.000	0.000	0.000	0.000	0.000	0.000	0.000	0.000	0.000	0.000	0.000	0.000	0.000	0.000	283	1076	50	44	44	0.000	0.000	7	43	0	0	7	37	0	0	100	1	
1	3	3	02: D-10   LM00000160	lmo0458	2736	6248	100	159	145	52	50	50	5	95	92	0	234	193	96	20	21	6	96	92	0	0	0	0	0	0	0	0	0	0	0	0	0	0	0	0	0	0	0	0	0	0	0	0	0	0	0.000	0.000	0.000	0.000	0.000	0.000	0.000	0.000	0.000	0.000	0.000	0.000	0.000	0.000	283	1076	323	268	268	0.000	0.000	109	214	0	0	95	173	0	0	100	1	
1	4	3	02: D-13   LM00002231	lmo0461	2986	6248	100	63	64	11	49	49	11	62	24	0	76	68	25	20	22	16	81	73	0	0	0	0	0	0	0	0	0	0	0	0	0	0	0	0	0	0	0	0	0	0	0	0	0	0	0.000	0.000	0.000	0.000	0.000	0.000	0.000	0.000	0.000	0.000	0.000	0.000	0.000	0.000	283	1076	70	63	63	0.000	0.000	14	56	0	0	15	48	0	0	100	1	
1	5	3	02: D-16   LM00002234	lmo0464	3236	6248	100	62	63	10	49	50	6	76	55	0	72	63	24	20	21	6	88	80	0	0	0	0	0	0	0	0	0	0	0	0	0	0	0	0	0	0	0	0	0	0	0	0	0	0	0.000	0.000	0.000	0.000	0.000	0.000	0.000	0.000	0.000	0.000	0.000	0.000	0.000	0.000	283	1076	65	57	57	0.000	0.000	13	52	0	0	14	43	0	0	100	1	
1	6	3	02: D-19   LM00002237	lmo0467	3486	6248	100	52	52	5	49	49	5	36	8	0	69	62	19	20	21	4	93	88	0	0	0	0	0	0	0	0	0	0	0	0	0	0	0	0	0	0	0	0	0	0	0	0	0	0	0.000	0.000	0.000	0.000	0.000	0.000	0.000	0.000	0.000	0.000	0.000	0.000	0.000	0.000	283	1076	52	45	45	0.000	0.000	3	49	0	0	3	42	0	0	100	1	
1	7	3	02: D-22   LM00002240	lmo0470	3736	6248	100	60	59	8	50	50	6	68	37	0	84	77	22	20	20	4	98	96	0	0	0	0	0	0	0	0	0	0	0	0	0	0	0	0	0	0	0	0	0	0	0	0	0	0	0.000	0.000	0.000	0.000	0.000	0.000	0.000	0.000	0.000	0.000	0.000	0.000	0.000	0.000	283	1076	74	66	66	0.000	0.000	10	64	0	0	9	57	0	0	100	1	
1	8	3	02: H-01   LM00000992	lmo0545	3986	6248	100	61	60	8	49	50	6	71	43	0	77	67	25	19	20	5	90	86	0	0	0	0	0	0	0	0	0	0	0	0	0	0	0	0	0	0	0	0	0	0	0	0	0	0	0.000	0.000	0.000	0.000	0.000	0.000	0.000	0.000	0.000	0.000	0.000	0.000	0.000	0.000	283	1076	70	59	59	0.000	0.000	12	58	0	0	11	48	0	0	100	1	
1	9	3	02: H-04   LM00002255	lmo0548	4236	6248	100	61	62	10	49	49	5	78	54	0	70	61	22	20	20	4	90	87	0	0	0	0	0	0	0	0	0	0	0	0	0	0	0	0	0	0	0	0	0	0	0	0	0	0	0.000	0.000	0.000	0.000	0.000	0.000	0.000	0.000	0.000	0.000	0.000	0.000	0.000	0.000	283	1076	62	54	54	0.000	0.000	12	50	0	0	13	41	0	0	100	1	
1	10	3	02: H-07   LM00000995	lmo0551	4486	6248	100	56	56	7	48	49	6	64	29	0	70	62	21	19	20	3	94	90	0	0	0	0	0	0	0	0	0	0	0	0	0	0	0	0	0	0	0	0	0	0	0	0	0	0	0.000	0.000	0.000	0.000	0.000	0.000	0.000	0.000	0.000	0.000	0.000	0.000	0.000	0.000	283	1076	59	51	51	0.000	0.000	8	51	0	0	8	43	0	0	100	1	
1	11	3	02: H-10   LM00000998	lmo0554	4736	6248	100	124	115	41	48	49	4	95	91	0	96	86	35	20	20	4	92	88	0	0	0	0	0	0	0	0	0	0	0	0	0	0	0	0	0	0	0	0	0	0	0	0	0	0	0.000	0.000	0.000	0.000	0.000	0.000	0.000	0.000	0.000	0.000	0.000	0.000	0.000	0.000	283	1076	152	133	133	0.000	0.000	76	76	0	0	67	66	0	0	100	1	
1	12	3	02: H-13   LM00002258	lmo0557	4986	6248	100	64	64	12	48	50	5	76	63	0	61	55	19	20	21	4	90	83	0	0	0	0	0	0	0	0	0	0	0	0	0	0	0	0	0	0	0	0	0	0	0	0	0	0	0.000	0.000	0.000	0.000	0.000	0.000	0.000	0.000	0.000	0.000	0.000	0.000	0.000	0.000	283	1076	57	51	51	0.000	0.000	16	41	0	0	16	35	0	0	100	1	
1	13	3	02: H-16   LM00000192	lmo0560	5236	6248	100	435	344	195	48	49	5	95	92	0	244	200	116	20	21	4	92	88	0	0	0	0	0	0	0	0	0	0	0	0	0	0	0	0	0	0	0	0	0	0	0	0	0	0	0.000	0.000	0.000	0.000	0.000	0.000	0.000	0.000	0.000	0.000	0.000	0.000	0.000	0.000	283	1076	611	476	476	0.000	0.000	387	224	0	0	296	180	0	0	100	1	
1	14	3	02: H-19   LM00001000	lmo0563	5486	6248	100	102	101	28	49	50	5	96	90	0	87	78	25	21	21	4	94	90	0	0	0	0	0	0	0	0	0	0	0	0	0	0	0	0	0	0	0	0	0	0	0	0	0	0	0.000	0.000	0.000	0.000	0.000	0.000	0.000	0.000	0.000	0.000	0.000	0.000	0.000	0.000	283	1076	119	109	109	0.000	0.000	53	66	0	0	52	57	0	0	100	1	
1	15	3	02: H-22   LM00002264	lmo0566	5736	6248	100	74	77	18	49	49	5	95	90	0	81	81	27	21	21	4	94	91	0	0	0	0	0	0	0	0	0	0	0	0	0	0	0	0	0	0	0	0	0	0	0	0	0	0	0.000	0.000	0.000	0.000	0.000	0.000	0.000	0.000	0.000	0.000	0.000	0.000	0.000	0.000	283	1076	85	88	88	0.000	0.000	25	60	0	0	28	60	0	0	100	1	
1	16	3	02: L-01   LM00000210	lmo0641	5986	6248	100	95	94	26	49	49	5	95	89	0	115	99	40	20	20	4	94	89	0	0	0	0	0	0	0	0	0	0	0	0	0	0	0	0	0	0	0	0	0	0	0	0	0	0	0.000	0.000	0.000	0.000	0.000	0.000	0.000	0.000	0.000	0.000	0.000	0.000	0.000	0.000	283	1076	141	124	124	0.000	0.000	46	95	0	0	45	79	0	0	100	1	
1	17	3	02: L-04   LM00001033	lmo0644	6236	6248	100	274	229	110	49	50	5	93	90	0	157	131	62	19	19	3	96	92	0	0	0	0	0	0	0	0	0	0	0	0	0	0	0	0	0	0	0	0	0	0	0	0	0	0	0.000	0.000	0.000	0.000	0.000	0.000	0.000	0.000	0.000	0.000	0.000	0.000	0.000	0.000	283	1076	363	292	292	0.000	0.000	225	138	0	0	180	112	0	0	100	1	
1	1	4	02: L-07   LM00000211	lmo0647	2236	6498	100	426	343	191	50	51	9	91	87	0	159	132	69	20	22	11	84	80	0	0	0	0	0	0	0	0	0	0	0	0	0	0	0	0	0	0	0	0	0	0	0	0	0	0	0.000	0.000	0.000	0.000	0.000	0.000	0.000	0.000	0.000	0.000	0.000	0.000	0.000	0.000	283	1076	515	405	405	0.000	0.000	376	139	0	0	293	112	0	0	100	1	
1	2	4	02: L-10   LM00001038	lmo0650	2486	6498	100	71	72	15	51	52	7	76	63	0	86	75	32	21	23	10	83	76	0	0	0	0	0	0	0	0	0	0	0	0	0	0	0	0	0	0	0	0	0	0	0	0	0	0	0.000	0.000	0.000	0.000	0.000	0.000	0.000	0.000	0.000	0.000	0.000	0.000	0.000	0.000	283	1076	85	75	75	0.000	0.000	20	65	0	0	21	54	0	0	100	1	
1	3	4	02: L-13   LM00001039	lmo0653	2736	6498	100	99	96	28	49	50	6	89	82	0	76	71	25	20	22	7	92	86	0	0	0	0	0	0	0	0	0	0	0	0	0	0	0	0	0	0	0	0	0	0	0	0	0	0	0.000	0.000	0.000	0.000	0.000	0.000	0.000	0.000	0.000	0.000	0.000	0.000	0.000	0.000	283	1076	106	98	98	0.000	0.000	50	56	0	0	47	51	0	0	100	1	
1	4	4	02: L-16   LM00000212	lmo0656	2986	6498	100	74	73	15	49	49	5	87	77	0	73	64	26	20	21	5	89	82	0	0	0	0	0	0	0	0	0	0	0	0	0	0	0	0	0	0	0	0	0	0	0	0	0	0	0.000	0.000	0.000	0.000	0.000	0.000	0.000	0.000	0.000	0.000	0.000	0.000	0.000	0.000	283	1076	78	68	68	0.000	0.000	25	53	0	0	24	44	0	0	100	1	
1	5	4	02: L-19   LM00001041	lmo0659	3236	6498	100	52	52	6	50	50	6	20	5	0	63	58	17	20	21	5	93	90	0	0	0	0	0	0	0	0	0	0	0	0	0	0	0	0	0	0	0	0	0	0	0	0	0	0	0.000	0.000	0.000	0.000	0.000	0.000	0.000	0.000	0.000	0.000	0.000	0.000	0.000	0.000	283	1076	45	40	40	0.000	0.000	2	43	0	0	2	38	0	0	100	1	
1	6	4	02: L-22   LM00000214	lmo0662	3486	6498	100	748	598	336	50	50	6	98	95	0	460	356	197	19	20	5	91	88	0	0	0	0	0	0	0	0	0	0	0	0	0	0	0	0	0	0	0	0	0	0	0	0	0	0	0.000	0.000	0.000	0.000	0.000	0.000	0.000	0.000	0.000	0.000	0.000	0.000	0.000	0.000	283	1076	1139	885	885	0.000	0.000	698	441	0	0	548	337	0	0	100	1	
1	7	4	02: P-01   LM00002306	lmo0737	3736	6498	100	57	58	7	49	50	5	66	34	0	91	82	24	19	20	4	95	94	0	0	0	0	0	0	0	0	0	0	0	0	0	0	0	0	0	0	0	0	0	0	0	0	0	0	0.000	0.000	0.000	0.000	0.000	0.000	0.000	0.000	0.000	0.000	0.000	0.000	0.000	0.000	283	1076	80	72	72	0.000	0.000	8	72	0	0	9	63	0	0	100	1	
1	8	4	02: P-04   LM00000243	lmo0740	3986	6498	100	175	147	63	50	50	5	92	84	0	225	180	107	19	20	5	86	83	0	0	0	0	0	0	0	0	0	0	0	0	0	0	0	0	0	0	0	0	0	0	0	0	0	0	0.000	0.000	0.000	0.000	0.000	0.000	0.000	0.000	0.000	0.000	0.000	0.000	0.000	0.000	283	1076	331	258	258	0.000	0.000	125	206	0	0	97	161	0	0	100	1	
1	9	4	02: P-07   LM00000245	lmo0743	4236	6498	100	51	53	7	50	50	5	29	11	0	57	52	16	19	20	3	93	90	0	0	0	0	0	0	0	0	0	0	0	0	0	0	0	0	0	0	0	0	0	0	0	0	0	0	0.000	0.000	0.000	0.000	0.000	0.000	0.000	0.000	0.000	0.000	0.000	0.000	0.000	0.000	283	1076	39	36	36	0.000	0.000	1	38	0	0	3	33	0	0	100	1	
1	10	4	02: P-10   LM00002310	lmo0746	4486	6498	100	55	56	6	49	50	5	59	38	0	65	57	21	19	20	3	91	84	0	0	0	0	0	0	0	0	0	0	0	0	0	0	0	0	0	0	0	0	0	0	0	0	0	0	0.000	0.000	0.000	0.000	0.000	0.000	0.000	0.000	0.000	0.000	0.000	0.000	0.000	0.000	283	1076	52	45	45	0.000	0.000	6	46	0	0	7	38	0	0	100	1	
1	11	4	02: P-13   LM00002313	lmo0749	4736	6498	100	53	53	5	50	50	6	22	4	0	61	53	21	20	21	6	82	75	0	0	0	0	0	0	0	0	0	0	0	0	0	0	0	0	0	0	0	0	0	0	0	0	0	0	0.000	0.000	0.000	0.000	0.000	0.000	0.000	0.000	0.000	0.000	0.000	0.000	0.000	0.000	283	1076	44	36	36	0.000	0.000	3	41	0	0	3	33	0	0	100	1	
1	12	4	02: P-16   LM00002316	lmo0752	4986	6498	100	68	68	14	49	50	5	86	69	0	95	79	39	20	20	4	87	82	0	0	0	0	0	0	0	0	0	0	0	0	0	0	0	0	0	0	0	0	0	0	0	0	0	0	0.000	0.000	0.000	0.000	0.000	0.000	0.000	0.000	0.000	0.000	0.000	0.000	0.000	0.000	283	1076	94	78	78	0.000	0.000	19	75	0	0	19	59	0	0	100	1	
1	13	4	02: P-19   LM00001078	lmo0755	5236	6498	100	60	61	10	49	50	8	64	31	0	69	62	21	20	21	5	90	86	0	0	0	0	0	0	0	0	0	0	0	0	0	0	0	0	0	0	0	0	0	0	0	0	0	0	0.000	0.000	0.000	0.000	0.000	0.000	0.000	0.000	0.000	0.000	0.000	0.000	0.000	0.000	283	1076	60	54	54	0.000	0.000	11	49	0	0	12	42	0	0	100	1	
1	14	4	02: P-22   LM00001080	lmo0758	5486	6498	100	76	76	15	49	49	5	90	84	0	77	68	26	20	21	4	91	85	0	0	0	0	0	0	0	0	0	0	0	0	0	0	0	0	0	0	0	0	0	0	0	0	0	0	0.000	0.000	0.000	0.000	0.000	0.000	0.000	0.000	0.000	0.000	0.000	0.000	0.000	0.000	283	1076	84	75	75	0.000	0.000	27	57	0	0	27	48	0	0	100	1	
1	15	4	03: D-01   LM00000267	lmo0829	5736	6498	100	140	134	46	49	50	8	93	86	0	99	91	36	21	22	10	86	84	0	0	0	0	0	0	0	0	0	0	0	0	0	0	0	0	0	0	0	0	0	0	0	0	0	0	0.000	0.000	0.000	0.000	0.000	0.000	0.000	0.000	0.000	0.000	0.000	0.000	0.000	0.000	283	1076	169	155	155	0.000	0.000	91	78	0	0	85	70	0	0	100	1	
1	16	4	03: D-04   LM00002332	lmo0832	5986	6498	100	59	59	7	50	50	5	66	38	0	66	60	18	20	20	4	93	88	0	0	0	0	0	0	0	0	0	0	0	0	0	0	0	0	0	0	0	0	0	0	0	0	0	0	0.000	0.000	0.000	0.000	0.000	0.000	0.000	0.000	0.000	0.000	0.000	0.000	0.000	0.000	283	1076	55	49	49	0.000	0.000	9	46	0	0	9	40	0	0	100	1	
1	17	4	03: D-07   LM00002335	lmo0835	6236	6498	100	62	64	9	49	49	5	89	68	0	72	67	17	19	20	4	96	95	0	0	0	0	0	0	0	0	0	0	0	0	0	0	0	0	0	0	0	0	0	0	0	0	0	0	0.000	0.000	0.000	0.000	0.000	0.000	0.000	0.000	0.000	0.000	0.000	0.000	0.000	0.000	283	1076	66	63	63	0.000	0.000	13	53	0	0	15	48	0	0	100	1	
1	1	5	03: D-10   LM00002336	lmo0838	2236	6748	100	61	63	12	50	50	6	72	38	0	83	74	28	19	20	7	89	84	0	0	0	0	0	0	0	0	0	0	0	0	0	0	0	0	0	0	0	0	0	0	0	0	0	0	0.000	0.000	0.000	0.000	0.000	0.000	0.000	0.000	0.000	0.000	0.000	0.000	0.000	0.000	283	1076	75	68	68	0.000	0.000	11	64	0	0	13	55	0	0	100	1	
1	2	5	03: D-13   LM00000269	lmo0841	2486	6748	100	59	60	8	50	51	5	67	40	0	70	64	20	20	21	6	94	88	0	0	0	0	0	0	0	0	0	0	0	0	0	0	0	0	0	0	0	0	0	0	0	0	0	0	0.000	0.000	0.000	0.000	0.000	0.000	0.000	0.000	0.000	0.000	0.000	0.000	0.000	0.000	283	1076	59	54	54	0.000	0.000	9	50	0	0	10	44	0	0	100	1	
1	3	5	03: D-16   LM00001121	lmo0844	2736	6748	100	58	58	7	50	51	7	58	24	0	64	59	16	21	21	6	93	89	0	0	0	0	0	0	0	0	0	0	0	0	0	0	0	0	0	0	0	0	0	0	0	0	0	0	0.000	0.000	0.000	0.000	0.000	0.000	0.000	0.000	0.000	0.000	0.000	0.000	0.000	0.000	283	1076	51	46	46	0.000	0.000	8	43	0	0	8	38	0	0	100	1	
1	4	5	03: D-19   LM00001124	lmo0847	2986	6748	100	138	132	56	49	50	6	92	88	0	101	97	52	20	22	8	90	85	0	0	0	0	0	0	0	0	0	0	0	0	0	0	0	0	0	0	0	0	0	0	0	0	0	0	0.000	0.000	0.000	0.000	0.000	0.000	0.000	0.000	0.000	0.000	0.000	0.000	0.000	0.000	283	1076	170	160	160	0.000	0.000	89	81	0	0	83	77	0	0	100	1	
1	5	5	03: D-22   LM00002814	lmo0850	3236	6748	100	62	64	10	50	50	7	75	43	0	82	72	25	20	21	10	88	81	0	0	0	0	0	0	0	0	0	0	0	0	0	0	0	0	0	0	0	0	0	0	0	0	0	0	0.000	0.000	0.000	0.000	0.000	0.000	0.000	0.000	0.000	0.000	0.000	0.000	0.000	0.000	283	1076	74	66	66	0.000	0.000	12	62	0	0	14	52	0	0	100	1	
1	6	5	03: H-01   LM00001161	lmo0925	3486	6748	100	151	137	60	50	50	6	87	82	0	93	80	36	19	20	5	93	83	0	0	0	0	0	0	0	0	0	0	0	0	0	0	0	0	0	0	0	0	0	0	0	0	0	0	0.000	0.000	0.000	0.000	0.000	0.000	0.000	0.000	0.000	0.000	0.000	0.000	0.000	0.000	283	1076	175	148	148	0.000	0.000	101	74	0	0	87	61	0	0	100	1	
1	7	5	03: H-04   LM00001162	lmo0928	3736	6748	100	58	60	9	50	51	7	64	29	0	64	58	20	20	21	7	88	81	0	0	0	0	0	0	0	0	0	0	0	0	0	0	0	0	0	0	0	0	0	0	0	0	0	0	0.000	0.000	0.000	0.000	0.000	0.000	0.000	0.000	0.000	0.000	0.000	0.000	0.000	0.000	283	1076	52	48	48	0.000	0.000	8	44	0	0	10	38	0	0	100	1	
1	8	5	03: H-07   LM00001165	lmo0931	3986	6748	100	307	263	128	50	50	5	94	89	0	197	167	86	19	20	4	95	92	0	0	0	0	0	0	0	0	0	0	0	0	0	0	0	0	0	0	0	0	0	0	0	0	0	0	0.000	0.000	0.000	0.000	0.000	0.000	0.000	0.000	0.000	0.000	0.000	0.000	0.000	0.000	283	1076	435	361	361	0.000	0.000	257	178	0	0	213	148	0	0	100	1	
1	9	5	03: H-10   LM00001166	lmo0934	4236	6748	100	142	127	69	49	49	5	73	66	0	132	104	66	19	19	3	81	76	0	0	0	0	0	0	0	0	0	0	0	0	0	0	0	0	0	0	0	0	0	0	0	0	0	0	0.000	0.000	0.000	0.000	0.000	0.000	0.000	0.000	0.000	0.000	0.000	0.000	0.000	0.000	283	1076	206	163	163	0.000	0.000	93	113	0	0	78	85	0	0	100	1	
1	10	5	03: H-13   LM00002815	lmo0937	4486	6748	100	69	71	15	50	50	5	86	76	0	72	66	25	19	20	3	90	87	0	0	0	0	0	0	0	0	0	0	0	0	0	0	0	0	0	0	0	0	0	0	0	0	0	0	0.000	0.000	0.000	0.000	0.000	0.000	0.000	0.000	0.000	0.000	0.000	0.000	0.000	0.000	283	1076	72	68	68	0.000	0.000	19	53	0	0	21	47	0	0	100	1	
1	11	5	03: H-16   LM00002362	lmo0940	4736	6748	100	62	64	11	49	50	6	78	61	0	68	58	25	19	20	4	84	78	0	0	0	0	0	0	0	0	0	0	0	0	0	0	0	0	0	0	0	0	0	0	0	0	0	0	0.000	0.000	0.000	0.000	0.000	0.000	0.000	0.000	0.000	0.000	0.000	0.000	0.000	0.000	283	1076	62	54	54	0.000	0.000	13	49	0	0	15	39	0	0	100	1	
1	12	5	03: H-19   LM00000293	lmo0943	4986	6748	100	1712	1296	795	50	50	5	98	96	0	884	688	413	20	20	4	96	94	0	0	0	0	0	0	0	0	0	0	0	0	0	0	0	0	0	0	0	0	0	0	0	0	0	0	0.000	0.000	0.000	0.000	0.000	0.000	0.000	0.000	0.000	0.000	0.000	0.000	0.000	0.000	283	1076	2526	1914	1914	0.000	0.000	1662	864	0	0	1246	668	0	0	100	1	
1	13	5	03: H-22   LM00001171	lmo0946	5236	6748	100	59	60	8	50	50	5	72	44	0	82	74	23	21	21	4	96	93	0	0	0	0	0	0	0	0	0	0	0	0	0	0	0	0	0	0	0	0	0	0	0	0	0	0	0.000	0.000	0.000	0.000	0.000	0.000	0.000	0.000	0.000	0.000	0.000	0.000	0.000	0.000	283	1076	70	63	63	0.000	0.000	9	61	0	0	10	53	0	0	100	1	
1	14	5	03: L-01   LM00001211	lmo1021	5486	6748	100	194	172	78	49	50	4	95	88	0	279	226	127	20	21	4	95	91	0	0	0	0	0	0	0	0	0	0	0	0	0	0	0	0	0	0	0	0	0	0	0	0	0	0	0.000	0.000	0.000	0.000	0.000	0.000	0.000	0.000	0.000	0.000	0.000	0.000	0.000	0.000	283	1076	404	329	329	0.000	0.000	145	259	0	0	123	206	0	0	100	1	
1	15	5	03: L-04   LM00002382	lmo1024	5736	6748	100	60	61	10	50	51	7	58	33	0	56	52	15	20	22	8	87	81	0	0	0	0	0	0	0	0	0	0	0	0	0	0	0	0	0	0	0	0	0	0	0	0	0	0	0.000	0.000	0.000	0.000	0.000	0.000	0.000	0.000	0.000	0.000	0.000	0.000	0.000	0.000	283	1076	46	43	43	0.000	0.000	10	36	0	0	11	32	0	0	100	1	
1	16	5	03: L-07   LM00001215	lmo1027	5986	6748	100	296	269	124	50	50	5	96	94	0	353	311	156	20	21	5	94	91	0	0	0	0	0	0	0	0	0	0	0	0	0	0	0	0	0	0	0	0	0	0	0	0	0	0	0.000	0.000	0.000	0.000	0.000	0.000	0.000	0.000	0.000	0.000	0.000	0.000	0.000	0.000	283	1076	579	510	510	0.000	0.000	246	333	0	0	219	291	0	0	100	1	
1	17	5	03: L-10   LM00002384	lmo1030	6236	6748	100	70	70	11	49	49	5	88	80	0	72	67	18	19	19	3	96	93	0	0	0	0	0	0	0	0	0	0	0	0	0	0	0	0	0	0	0	0	0	0	0	0	0	0	0.000	0.000	0.000	0.000	0.000	0.000	0.000	0.000	0.000	0.000	0.000	0.000	0.000	0.000	283	1076	74	69	69	0.000	0.000	21	53	0	0	21	48	0	0	100	1	
1	1	6	03: L-13   LM00002387	lmo1033	2236	6998	100	53	53	6	49	50	5	38	10	0	66	58	21	19	20	6	87	81	0	0	0	0	0	0	0	0	0	0	0	0	0	0	0	0	0	0	0	0	0	0	0	0	0	0	0.000	0.000	0.000	0.000	0.000	0.000	0.000	0.000	0.000	0.000	0.000	0.000	0.000	0.000	283	1076	51	43	43	0.000	0.000	4	47	0	0	4	39	0	0	100	1	
1	2	6	03: L-16   LM00002390	lmo1036	2486	6998	100	55	55	9	50	51	7	31	7	0	73	65	32	21	23	11	89	80	0	0	0	0	0	0	0	0	0	0	0	0	0	0	0	0	0	0	0	0	0	0	0	0	0	0	0.000	0.000	0.000	0.000	0.000	0.000	0.000	0.000	0.000	0.000	0.000	0.000	0.000	0.000	283	1076	57	49	49	0.000	0.000	5	52	0	0	5	44	0	0	100	1	
1	3	6	03: L-19   LM00001218	lmo1039	2736	6998	100	71	71	12	51	51	7	87	62	0	72	65	20	21	23	11	90	83	0	0	0	0	0	0	0	0	0	0	0	0	0	0	0	0	0	0	0	0	0	0	0	0	0	0	0.000	0.000	0.000	0.000	0.000	0.000	0.000	0.000	0.000	0.000	0.000	0.000	0.000	0.000	283	1076	71	64	64	0.000	0.000	20	51	0	0	20	44	0	0	100	1	
1	4	6	03: L-22   LM00002392	lmo1042	2986	6998	100	80	79	18	49	50	5	90	83	0	89	78	33	20	21	5	93	84	0	0	0	0	0	0	0	0	0	0	0	0	0	0	0	0	0	0	0	0	0	0	0	0	0	0	0.000	0.000	0.000	0.000	0.000	0.000	0.000	0.000	0.000	0.000	0.000	0.000	0.000	0.000	283	1076	100	88	88	0.000	0.000	31	69	0	0	30	58	0	0	100	1	
1	5	6	03: P-01   LM00002444	lmo1117	3236	6998	100	58	59	11	51	51	5	63	39	0	69	64	21	20	21	4	92	89	0	0	0	0	0	0	0	0	0	0	0	0	0	0	0	0	0	0	0	0	0	0	0	0	0	0	0.000	0.000	0.000	0.000	0.000	0.000	0.000	0.000	0.000	0.000	0.000	0.000	0.000	0.000	283	1076	56	52	52	0.000	0.000	7	49	0	0	8	44	0	0	100	1	
1	6	6	03: P-04   LM00002447	lmo1120	3486	6998	100	62	63	11	51	51	6	69	47	0	86	75	32	20	21	4	90	85	0	0	0	0	0	0	0	0	0	0	0	0	0	0	0	0	0	0	0	0	0	0	0	0	0	0	0.000	0.000	0.000	0.000	0.000	0.000	0.000	0.000	0.000	0.000	0.000	0.000	0.000	0.000	283	1076	77	67	67	0.000	0.000	11	66	0	0	12	55	0	0	100	1	
1	7	6	03: P-07   LM00000323	lmo1123	3736	6998	100	66	68	15	51	51	5	76	62	0	87	73	41	20	21	5	72	70	0	0	0	0	0	0	0	0	0	0	0	0	0	0	0	0	0	0	0	0	0	0	0	0	0	0	0.000	0.000	0.000	0.000	0.000	0.000	0.000	0.000	0.000	0.000	0.000	0.000	0.000	0.000	283	1076	82	70	70	0.000	0.000	15	67	0	0	17	53	0	0	100	1	
1	8	6	03: P-10   LM00000325	lmo1126	3986	6998	100	84	86	24	50	51	5	90	81	0	89	78	34	20	21	5	87	85	0	0	0	0	0	0	0	0	0	0	0	0	0	0	0	0	0	0	0	0	0	0	0	0	0	0	0.000	0.000	0.000	0.000	0.000	0.000	0.000	0.000	0.000	0.000	0.000	0.000	0.000	0.000	283	1076	103	94	94	0.000	0.000	34	69	0	0	36	58	0	0	100	1	
1	9	6	03: P-13   LM00000328	lmo1129	4236	6998	100	58	59	12	49	49	5	64	40	0	70	65	23	19	19	4	96	91	0	0	0	0	0	0	0	0	0	0	0	0	0	0	0	0	0	0	0	0	0	0	0	0	0	0	0.000	0.000	0.000	0.000	0.000	0.000	0.000	0.000	0.000	0.000	0.000	0.000	0.000	0.000	283	1076	60	56	56	0.000	0.000	9	51	0	0	10	46	0	0	100	1	
1	10	6	03: P-16   LM00000331	lmo1132	4486	6998	100	53	54	8	50	50	5	29	15	0	63	57	18	20	21	5	90	84	0	0	0	0	0	0	0	0	0	0	0	0	0	0	0	0	0	0	0	0	0	0	0	0	0	0	0.000	0.000	0.000	0.000	0.000	0.000	0.000	0.000	0.000	0.000	0.000	0.000	0.000	0.000	283	1076	46	41	41	0.000	0.000	3	43	0	0	4	37	0	0	100	1	
1	11	6	03: P-19   LM00002452	lmo1135	4736	6998	100	58	59	8	50	50	5	76	42	0	71	62	23	20	21	4	87	82	0	0	0	0	0	0	0	0	0	0	0	0	0	0	0	0	0	0	0	0	0	0	0	0	0	0	0.000	0.000	0.000	0.000	0.000	0.000	0.000	0.000	0.000	0.000	0.000	0.000	0.000	0.000	283	1076	59	51	51	0.000	0.000	8	51	0	0	9	42	0	0	100	1	
1	12	6	03: P-22   LM00000333	lmo1138	4986	6998	100	166	144	54	50	50	5	89	85	0	127	107	46	21	22	4	96	89	0	0	0	0	0	0	0	0	0	0	0	0	0	0	0	0	0	0	0	0	0	0	0	0	0	0	0.000	0.000	0.000	0.000	0.000	0.000	0.000	0.000	0.000	0.000	0.000	0.000	0.000	0.000	283	1076	222	180	180	0.000	0.000	116	106	0	0	94	86	0	0	100	1	
1	13	6	04: D-01   LM00002467	lmo1209	5236	6998	100	135	132	40	50	50	5	96	93	0	176	158	57	21	22	4	100	98	0	0	0	0	0	0	0	0	0	0	0	0	0	0	0	0	0	0	0	0	0	0	0	0	0	0	0.000	0.000	0.000	0.000	0.000	0.000	0.000	0.000	0.000	0.000	0.000	0.000	0.000	0.000	283	1076	240	219	219	0.000	0.000	85	155	0	0	82	137	0	0	100	1	
1	14	6	04: D-04   LM00002468	lmo1212	5486	6998	100	57	58	7	49	49	5	76	43	0	68	62	19	21	22	4	93	90	0	0	0	0	0	0	0	0	0	0	0	0	0	0	0	0	0	0	0	0	0	0	0	0	0	0	0.000	0.000	0.000	0.000	0.000	0.000	0.000	0.000	0.000	0.000	0.000	0.000	0.000	0.000	283	1076	55	50	50	0.000	0.000	8	47	0	0	9	41	0	0	100	1	
1	15	6	04: D-07   LM00001275	lmo1215	5736	6998	100	61	62	10	49	49	4	82	68	0	81	75	25	21	21	4	93	91	0	0	0	0	0	0	0	0	0	0	0	0	0	0	0	0	0	0	0	0	0	0	0	0	0	0	0.000	0.000	0.000	0.000	0.000	0.000	0.000	0.000	0.000	0.000	0.000	0.000	0.000	0.000	283	1076	72	67	67	0.000	0.000	12	60	0	0	13	54	0	0	100	1	
1	16	6	04: D-10   LM00001277	lmo1218	5986	6998	100	271	270	85	49	50	5	100	100	0	391	373	128	21	21	4	100	100	0	0	0	0	0	0	0	0	0	0	0	0	0	0	0	0	0	0	0	0	0	0	0	0	0	0	0.000	0.000	0.000	0.000	0.000	0.000	0.000	0.000	0.000	0.000	0.000	0.000	0.000	0.000	283	1076	592	573	573	0.000	0.000	222	370	0	0	221	352	0	0	100	1	
1	17	6	04: D-13   LM00000352	lmo1221	6236	6998	100	183	170	58	48	48	5	99	98	0	205	179	69	19	20	4	99	95	0	0	0	0	0	0	0	0	0	0	0	0	0	0	0	0	0	0	0	0	0	0	0	0	0	0	0.000	0.000	0.000	0.000	0.000	0.000	0.000	0.000	0.000	0.000	0.000	0.000	0.000	0.000	283	1076	321	282	282	0.000	0.000	135	186	0	0	122	160	0	0	100	1	
1	1	7	04: D-16   LM00001279	lmo1224	2236	7248	100	61	61	8	49	50	5	86	60	0	74	70	16	21	21	4	99	97	0	0	0	0	0	0	0	0	0	0	0	0	0	0	0	0	0	0	0	0	0	0	0	0	0	0	0.000	0.000	0.000	0.000	0.000	0.000	0.000	0.000	0.000	0.000	0.000	0.000	0.000	0.000	283	1076	65	61	61	0.000	0.000	12	53	0	0	12	49	0	0	100	1	
1	2	7	04: D-19   LM00001281	lmo1227	2486	7248	100	56	56	7	50	51	7	47	18	0	71	64	21	21	22	7	90	86	0	0	0	0	0	0	0	0	0	0	0	0	0	0	0	0	0	0	0	0	0	0	0	0	0	0	0.000	0.000	0.000	0.000	0.000	0.000	0.000	0.000	0.000	0.000	0.000	0.000	0.000	0.000	283	1076	56	49	49	0.000	0.000	6	50	0	0	6	43	0	0	100	1	
1	3	7	04: D-22   LM00000354	lmo1230	2736	7248	100	67	69	12	50	51	6	90	77	0	71	65	18	22	23	5	94	91	0	0	0	0	0	0	0	0	0	0	0	0	0	0	0	0	0	0	0	0	0	0	0	0	0	0	0.000	0.000	0.000	0.000	0.000	0.000	0.000	0.000	0.000	0.000	0.000	0.000	0.000	0.000	283	1076	66	62	62	0.000	0.000	17	49	0	0	19	43	0	0	100	1	
1	4	7	04: H-01   LM00000373	lmo1305	2986	7248	100	1063	888	531	50	50	5	99	96	0	519	423	258	20	22	5	90	87	0	0	0	0	0	0	0	0	0	0	0	0	0	0	0	0	0	0	0	0	0	0	0	0	0	0	0.000	0.000	0.000	0.000	0.000	0.000	0.000	0.000	0.000	0.000	0.000	0.000	0.000	0.000	283	1076	1512	1241	1241	0.000	0.000	1013	499	0	0	838	403	0	0	100	1	
1	5	7	04: H-04   LM00002491	lmo1308	3236	7248	100	54	54	5	50	50	5	31	10	0	59	50	19	20	22	5	78	73	0	0	0	0	0	0	0	0	0	0	0	0	0	0	0	0	0	0	0	0	0	0	0	0	0	0	0.000	0.000	0.000	0.000	0.000	0.000	0.000	0.000	0.000	0.000	0.000	0.000	0.000	0.000	283	1076	43	34	34	0.000	0.000	4	39	0	0	4	30	0	0	100	1	
1	6	7	04: H-07   LM00002493	lmo1311	3486	7248	100	111	102	35	50	51	6	85	80	0	138	113	60	20	21	4	94	90	0	0	0	0	0	0	0	0	0	0	0	0	0	0	0	0	0	0	0	0	0	0	0	0	0	0	0.000	0.000	0.000	0.000	0.000	0.000	0.000	0.000	0.000	0.000	0.000	0.000	0.000	0.000	283	1076	179	145	145	0.000	0.000	61	118	0	0	52	93	0	0	100	1	
1	7	7	04: H-10   LM00000375	lmo1314	3736	7248	100	518	450	206	51	51	5	99	98	0	380	331	147	21	21	4	98	94	0	0	0	0	0	0	0	0	0	0	0	0	0	0	0	0	0	0	0	0	0	0	0	0	0	0	0.000	0.000	0.000	0.000	0.000	0.000	0.000	0.000	0.000	0.000	0.000	0.000	0.000	0.000	283	1076	826	709	709	0.000	0.000	467	359	0	0	399	310	0	0	100	1	
1	8	7	04: H-13   LM00000378	lmo1317	3986	7248	100	333	265	137	50	50	5	93	88	0	230	192	102	19	20	4	94	89	0	0	0	0	0	0	0	0	0	0	0	0	0	0	0	0	0	0	0	0	0	0	0	0	0	0	0.000	0.000	0.000	0.000	0.000	0.000	0.000	0.000	0.000	0.000	0.000	0.000	0.000	0.000	283	1076	494	388	388	0.000	0.000	283	211	0	0	215	173	0	0	100	1	
1	9	7	04: H-16   LM00001327	lmo1320	4236	7248	100	334	286	146	51	51	5	95	91	0	229	193	102	20	21	4	94	92	0	0	0	0	0	0	0	0	0	0	0	0	0	0	0	0	0	0	0	0	0	0	0	0	0	0	0.000	0.000	0.000	0.000	0.000	0.000	0.000	0.000	0.000	0.000	0.000	0.000	0.000	0.000	283	1076	492	408	408	0.000	0.000	283	209	0	0	235	173	0	0	100	1	
1	10	7	04: H-19   LM00001329	lmo1323	4486	7248	100	454	372	196	49	50	6	97	93	0	537	431	252	20	21	4	94	90	0	0	0	0	0	0	0	0	0	0	0	0	0	0	0	0	0	0	0	0	0	0	0	0	0	0	0.000	0.000	0.000	0.000	0.000	0.000	0.000	0.000	0.000	0.000	0.000	0.000	0.000	0.000	283	1076	922	734	734	0.000	0.000	405	517	0	0	323	411	0	0	100	1	
1	11	7	04: H-22   LM00002495	lmo1326	4736	7248	100	285	253	100	49	50	5	98	97	0	332	294	147	20	21	4	94	93	0	0	0	0	0	0	0	0	0	0	0	0	0	0	0	0	0	0	0	0	0	0	0	0	0	0	0.000	0.000	0.000	0.000	0.000	0.000	0.000	0.000	0.000	0.000	0.000	0.000	0.000	0.000	283	1076	548	478	478	0.000	0.000	236	312	0	0	204	274	0	0	100	1	
1	12	7	04: L-01   LM00002511	lmo1401	4986	7248	100	84	83	27	50	51	5	81	73	0	83	79	60	21	22	4	87	82	0	0	0	0	0	0	0	0	0	0	0	0	0	0	0	0	0	0	0	0	0	0	0	0	0	0	0.000	0.000	0.000	0.000	0.000	0.000	0.000	0.000	0.000	0.000	0.000	0.000	0.000	0.000	283	1076	96	91	91	0.000	0.000	34	62	0	0	33	58	0	0	100	1	
1	13	7	04: L-04   LM00001376	lmo1404	5236	7248	100	313	288	115	49	49	5	100	100	0	320	280	119	22	22	4	99	97	0	0	0	0	0	0	0	0	0	0	0	0	0	0	0	0	0	0	0	0	0	0	0	0	0	0	0.000	0.000	0.000	0.000	0.000	0.000	0.000	0.000	0.000	0.000	0.000	0.000	0.000	0.000	283	1076	562	497	497	0.000	0.000	264	298	0	0	239	258	0	0	100	1	
1	14	7	04: L-07   LM00001377	lmo1407	5486	7248	100	446	375	183	48	48	5	99	98	0	453	374	199	21	22	4	93	89	0	0	0	0	0	0	0	0	0	0	0	0	0	0	0	0	0	0	0	0	0	0	0	0	0	0	0.000	0.000	0.000	0.000	0.000	0.000	0.000	0.000	0.000	0.000	0.000	0.000	0.000	0.000	283	1076	830	680	680	0.000	0.000	398	432	0	0	327	353	0	0	100	1	
1	15	7	04: L-10   LM00001380	lmo1410	5736	7248	100	52	56	26	49	50	5	40	12	0	67	66	39	21	22	4	93	90	0	0	0	0	0	0	0	0	0	0	0	0	0	0	0	0	0	0	0	0	0	0	0	0	0	0	0.000	0.000	0.000	0.000	0.000	0.000	0.000	0.000	0.000	0.000	0.000	0.000	0.000	0.000	283	1076	49	52	52	0.000	0.000	3	46	0	0	7	45	0	0	100	1	
1	16	7	04: L-13   LM00002513	lmo1413	5986	7248	100	68	70	12	49	49	5	92	84	0	80	73	26	21	21	3	94	91	0	0	0	0	0	0	0	0	0	0	0	0	0	0	0	0	0	0	0	0	0	0	0	0	0	0	0.000	0.000	0.000	0.000	0.000	0.000	0.000	0.000	0.000	0.000	0.000	0.000	0.000	0.000	283	1076	78	73	73	0.000	0.000	19	59	0	0	21	52	0	0	100	1	
1	17	7	04: L-16   LM00001384	lmo1416	6236	7248	100	79	82	20	49	49	5	98	92	0	76	76	26	19	20	4	98	95	0	0	0	0	0	0	0	0	0	0	0	0	0	0	0	0	0	0	0	0	0	0	0	0	0	0	0.000	0.000	0.000	0.000	0.000	0.000	0.000	0.000	0.000	0.000	0.000	0.000	0.000	0.000	283	1076	87	90	90	0.000	0.000	30	57	0	0	33	57	0	0	100	1	
1	1	8	04: L-19   LM00001387	lmo1419	2236	7498	100	56	57	7	50	51	7	40	11	0	63	57	18	21	23	10	84	77	0	0	0	0	0	0	0	0	0	0	0	0	0	0	0	0	0	0	0	0	0	0	0	0	0	0	0.000	0.000	0.000	0.000	0.000	0.000	0.000	0.000	0.000	0.000	0.000	0.000	0.000	0.000	283	1076	48	43	43	0.000	0.000	6	42	0	0	7	36	0	0	100	1	
1	2	8	04: L-22   LM00001390	lmo1422	2486	7498	100	64	65	9	50	52	10	65	26	0	74	66	22	22	26	24	77	57	0	0	0	0	0	0	0	0	0	0	0	0	0	0	0	0	0	0	0	0	0	0	0	0	0	0	0.000	0.000	0.000	0.000	0.000	0.000	0.000	0.000	0.000	0.000	0.000	0.000	0.000	0.000	283	1076	66	59	59	0.000	0.000	14	52	0	0	15	44	0	0	100	1	
1	3	8	04: P-01   LM00001430	lmo1497	2736	7498	100	62	63	10	50	51	7	71	43	0	76	71	19	22	23	6	94	92	0	0	0	0	0	0	0	0	0	0	0	0	0	0	0	0	0	0	0	0	0	0	0	0	0	0	0.000	0.000	0.000	0.000	0.000	0.000	0.000	0.000	0.000	0.000	0.000	0.000	0.000	0.000	283	1076	66	62	62	0.000	0.000	12	54	0	0	13	49	0	0	100	1	
1	4	8	04: P-04   LM00001432	lmo1500	2986	7498	100	56	56	7	50	50	6	47	20	0	64	60	14	21	22	5	97	94	0	0	0	0	0	0	0	0	0	0	0	0	0	0	0	0	0	0	0	0	0	0	0	0	0	0	0.000	0.000	0.000	0.000	0.000	0.000	0.000	0.000	0.000	0.000	0.000	0.000	0.000	0.000	283	1076	49	45	45	0.000	0.000	6	43	0	0	6	39	0	0	100	1	
1	5	8	04: P-07   LM00000417	lmo1503	3236	7498	100	923	750	405	50	50	5	98	97	0	615	515	284	20	22	5	96	94	0	0	0	0	0	0	0	0	0	0	0	0	0	0	0	0	0	0	0	0	0	0	0	0	0	0	0.000	0.000	0.000	0.000	0.000	0.000	0.000	0.000	0.000	0.000	0.000	0.000	0.000	0.000	283	1076	1468	1195	1195	0.000	0.000	873	595	0	0	700	495	0	0	100	1	
1	6	8	04: P-10   LM00001435	lmo1506	3486	7498	100	54	56	7	50	51	5	49	26	0	64	60	12	21	21	4	99	97	0	0	0	0	0	0	0	0	0	0	0	0	0	0	0	0	0	0	0	0	0	0	0	0	0	0	0.000	0.000	0.000	0.000	0.000	0.000	0.000	0.000	0.000	0.000	0.000	0.000	0.000	0.000	283	1076	47	45	45	0.000	0.000	4	43	0	0	6	39	0	0	100	1	
1	7	8	04: P-13   LM00001438	lmo1509	3736	7498	100	219	190	82	50	50	5	93	90	0	189	160	76	20	21	5	93	89	0	0	0	0	0	0	0	0	0	0	0	0	0	0	0	0	0	0	0	0	0	0	0	0	0	0	0.000	0.000	0.000	0.000	0.000	0.000	0.000	0.000	0.000	0.000	0.000	0.000	0.000	0.000	283	1076	338	280	280	0.000	0.000	169	169	0	0	140	140	0	0	100	1	
1	8	8	04: P-16   LM00001441	lmo1512	3986	7498	100	274	240	105	49	50	5	98	95	0	378	313	156	20	21	4	98	95	0	0	0	0	0	0	0	0	0	0	0	0	0	0	0	0	0	0	0	0	0	0	0	0	0	0	0.000	0.000	0.000	0.000	0.000	0.000	0.000	0.000	0.000	0.000	0.000	0.000	0.000	0.000	283	1076	583	484	484	0.000	0.000	225	358	0	0	191	293	0	0	100	1	
1	9	8	04: P-19   LM00001443	lmo1515	4236	7498	100	67	67	11	49	49	5	88	73	0	87	77	27	20	21	4	93	90	0	0	0	0	0	0	0	0	0	0	0	0	0	0	0	0	0	0	0	0	0	0	0	0	0	0	0.000	0.000	0.000	0.000	0.000	0.000	0.000	0.000	0.000	0.000	0.000	0.000	0.000	0.000	283	1076	85	75	75	0.000	0.000	18	67	0	0	18	57	0	0	100	1	
1	10	8	04: P-22   LM00000419	lmo1518	4486	7498	100	186	165	68	50	51	5	92	86	0	181	151	73	20	21	4	95	91	0	0	0	0	0	0	0	0	0	0	0	0	0	0	0	0	0	0	0	0	0	0	0	0	0	0	0.000	0.000	0.000	0.000	0.000	0.000	0.000	0.000	0.000	0.000	0.000	0.000	0.000	0.000	283	1076	297	246	246	0.000	0.000	136	161	0	0	115	131	0	0	100	1	
1	11	8	05: D-01   LM00002541	lmo1589	4736	7498	100	59	59	9	50	50	5	62	42	0	65	57	22	20	20	4	86	80	0	0	0	0	0	0	0	0	0	0	0	0	0	0	0	0	0	0	0	0	0	0	0	0	0	0	0.000	0.000	0.000	0.000	0.000	0.000	0.000	0.000	0.000	0.000	0.000	0.000	0.000	0.000	283	1076	54	46	46	0.000	0.000	9	45	0	0	9	37	0	0	100	1	
1	12	8	05: D-04   LM00001484	lmo1592	4986	7498	100	55	56	7	49	49	5	55	20	0	50	46	13	20	21	4	86	83	0	0	0	0	0	0	0	0	0	0	0	0	0	0	0	0	0	0	0	0	0	0	0	0	0	0	0.000	0.000	0.000	0.000	0.000	0.000	0.000	0.000	0.000	0.000	0.000	0.000	0.000	0.000	283	1076	36	33	33	0.000	0.000	6	30	0	0	7	26	0	0	100	1	
1	13	8	05: D-07   LM00001486	lmo1595	5236	7498	100	100	99	27	48	49	5	95	91	0	103	94	32	20	21	4	99	98	0	0	0	0	0	0	0	0	0	0	0	0	0	0	0	0	0	0	0	0	0	0	0	0	0	0	0.000	0.000	0.000	0.000	0.000	0.000	0.000	0.000	0.000	0.000	0.000	0.000	0.000	0.000	283	1076	135	125	125	0.000	0.000	52	83	0	0	51	74	0	0	100	1	
1	14	8	05: D-10   LM00000445	lmo1598	5486	7498	100	174	164	58	48	48	5	99	94	0	121	110	40	21	21	3	95	93	0	0	0	0	0	0	0	0	0	0	0	0	0	0	0	0	0	0	0	0	0	0	0	0	0	0	0.000	0.000	0.000	0.000	0.000	0.000	0.000	0.000	0.000	0.000	0.000	0.000	0.000	0.000	283	1076	226	205	205	0.000	0.000	126	100	0	0	116	89	0	0	100	1	
1	15	8	05: D-13   LM00000446	lmo1601	5736	7498	100	674	530	327	49	49	5	94	88	0	455	365	230	20	21	4	88	85	0	0	0	0	0	0	0	0	0	0	0	0	0	0	0	0	0	0	0	0	0	0	0	0	0	0	0.000	0.000	0.000	0.000	0.000	0.000	0.000	0.000	0.000	0.000	0.000	0.000	0.000	0.000	283	1076	1060	826	826	0.000	0.000	625	435	0	0	481	345	0	0	100	1	
1	16	8	05: D-16   LM00001490	lmo1604	5986	7498	100	185	168	59	50	50	5	98	95	0	144	136	68	20	21	4	98	96	0	0	0	0	0	0	0	0	0	0	0	0	0	0	0	0	0	0	0	0	0	0	0	0	0	0	0.000	0.000	0.000	0.000	0.000	0.000	0.000	0.000	0.000	0.000	0.000	0.000	0.000	0.000	283	1076	259	234	234	0.000	0.000	135	124	0	0	118	116	0	0	100	1	
1	17	8	05: D-19   LM00002545	lmo1607	6236	7498	100	100	98	26	49	50	5	95	90	0	147	135	62	18	19	4	99	93	0	0	0	0	0	0	0	0	0	0	0	0	0	0	0	0	0	0	0	0	0	0	0	0	0	0	0.000	0.000	0.000	0.000	0.000	0.000	0.000	0.000	0.000	0.000	0.000	0.000	0.000	0.000	283	1076	180	166	166	0.000	0.000	51	129	0	0	49	117	0	0	100	1	
1	1	9	05: D-22   LM00002547	lmo1610	2236	7748	100	75	75	15	49	50	6	90	84	0	104	96	31	21	21	5	95	94	0	0	0	0	0	0	0	0	0	0	0	0	0	0	0	0	0	0	0	0	0	0	0	0	0	0	0.000	0.000	0.000	0.000	0.000	0.000	0.000	0.000	0.000	0.000	0.000	0.000	0.000	0.000	283	1076	109	101	101	0.000	0.000	26	83	0	0	26	75	0	0	100	1	
1	2	9	05: H-01   LM00001539	lmo1685	2486	7748	100	71	75	20	49	49	6	84	75	0	97	87	36	21	22	5	91	88	0	0	0	0	0	0	0	0	0	0	0	0	0	0	0	0	0	0	0	0	0	0	0	0	0	0	0.000	0.000	0.000	0.000	0.000	0.000	0.000	0.000	0.000	0.000	0.000	0.000	0.000	0.000	283	1076	98	92	92	0.000	0.000	22	76	0	0	26	66	0	0	100	1	
1	3	9	05: H-04   LM00001541	lmo1688	2736	7748	100	80	80	17	50	51	8	92	81	0	117	107	42	21	22	9	92	87	0	0	0	0	0	0	0	0	0	0	0	0	0	0	0	0	0	0	0	0	0	0	0	0	0	0	0.000	0.000	0.000	0.000	0.000	0.000	0.000	0.000	0.000	0.000	0.000	0.000	0.000	0.000	283	1076	126	116	116	0.000	0.000	30	96	0	0	30	86	0	0	100	1	
1	4	9	05: H-07   LM00001544	lmo1691	2986	7748	100	151	139	46	50	51	6	95	89	0	120	106	41	21	22	7	96	90	0	0	0	0	0	0	0	0	0	0	0	0	0	0	0	0	0	0	0	0	0	0	0	0	0	0	0.000	0.000	0.000	0.000	0.000	0.000	0.000	0.000	0.000	0.000	0.000	0.000	0.000	0.000	283	1076	200	174	174	0.000	0.000	101	99	0	0	89	85	0	0	100	1	
1	5	9	05: H-10   LM00000459	lmo1694	3236	7748	100	168	146	59	50	51	6	94	87	0	122	109	48	22	23	6	93	88	0	0	0	0	0	0	0	0	0	0	0	0	0	0	0	0	0	0	0	0	0	0	0	0	0	0	0.000	0.000	0.000	0.000	0.000	0.000	0.000	0.000	0.000	0.000	0.000	0.000	0.000	0.000	283	1076	218	183	183	0.000	0.000	118	100	0	0	96	87	0	0	100	1	
1	6	9	05: H-13   LM00002566	lmo1697	3486	7748	100	59	58	7	49	50	6	73	41	0	69	63	19	21	22	7	91	84	0	0	0	0	0	0	0	0	0	0	0	0	0	0	0	0	0	0	0	0	0	0	0	0	0	0	0.000	0.000	0.000	0.000	0.000	0.000	0.000	0.000	0.000	0.000	0.000	0.000	0.000	0.000	283	1076	58	51	51	0.000	0.000	10	48	0	0	9	42	0	0	100	1	
1	7	9	05: H-16   LM00000461	lmo1700	3736	7748	100	194	174	72	49	50	5	95	89	0	135	115	50	21	21	4	94	89	0	0	0	0	0	0	0	0	0	0	0	0	0	0	0	0	0	0	0	0	0	0	0	0	0	0	0.000	0.000	0.000	0.000	0.000	0.000	0.000	0.000	0.000	0.000	0.000	0.000	0.000	0.000	283	1076	259	219	219	0.000	0.000	145	114	0	0	125	94	0	0	100	1	
1	8	9	05: H-19   LM00000462	lmo1703	3986	7748	100	534	415	230	49	50	5	97	90	0	408	327	186	20	21	6	89	87	0	0	0	0	0	0	0	0	0	0	0	0	0	0	0	0	0	0	0	0	0	0	0	0	0	0	0.000	0.000	0.000	0.000	0.000	0.000	0.000	0.000	0.000	0.000	0.000	0.000	0.000	0.000	283	1076	873	673	673	0.000	0.000	485	388	0	0	366	307	0	0	100	1	
1	9	9	05: H-22   LM00001552	lmo1706	4236	7748	100	116	112	33	49	49	5	95	89	0	126	114	47	20	20	3	95	94	0	0	0	0	0	0	0	0	0	0	0	0	0	0	0	0	0	0	0	0	0	0	0	0	0	0	0.000	0.000	0.000	0.000	0.000	0.000	0.000	0.000	0.000	0.000	0.000	0.000	0.000	0.000	283	1076	173	157	157	0.000	0.000	67	106	0	0	63	94	0	0	100	1	
1	10	9	05: L-01   LM00002580	lmo1781	4486	7748	100	66	68	14	49	49	5	89	74	0	81	72	33	20	20	3	95	87	0	0	0	0	0	0	0	0	0	0	0	0	0	0	0	0	0	0	0	0	0	0	0	0	0	0	0.000	0.000	0.000	0.000	0.000	0.000	0.000	0.000	0.000	0.000	0.000	0.000	0.000	0.000	283	1076	78	71	71	0.000	0.000	17	61	0	0	19	52	0	0	100	1	
1	11	9	05: L-04   LM00001597	lmo1784	4736	7748	100	4958	3860	2297	49	49	5	100	100	0	5441	4161	2513	19	20	4	98	95	0	0	0	0	0	0	0	0	0	0	0	0	0	0	0	0	0	0	0	0	0	0	0	0	0	0	0.000	0.000	0.000	0.000	0.000	0.000	0.000	0.000	0.000	0.000	0.000	0.000	0.000	0.000	283	1076	10331	7953	7953	0.000	0.000	4909	5422	0	0	3811	4142	0	0	100	1	
1	12	9	05: L-07   LM00000485	lmo1787	4986	7748	100	1510	1136	730	48	49	5	98	95	0	1445	1084	724	20	20	4	94	90	0	0	0	0	0	0	0	0	0	0	0	0	0	0	0	0	0	0	0	0	0	0	0	0	0	0	0.000	0.000	0.000	0.000	0.000	0.000	0.000	0.000	0.000	0.000	0.000	0.000	0.000	0.000	283	1076	2887	2152	2152	0.000	0.000	1462	1425	0	0	1088	1064	0	0	100	1	
1	13	9	05: L-10   LM00002582	lmo1790	5236	7748	100	312	265	115	48	48	5	97	92	0	652	521	278	19	20	4	96	93	0	0	0	0	0	0	0	0	0	0	0	0	0	0	0	0	0	0	0	0	0	0	0	0	0	0	0.000	0.000	0.000	0.000	0.000	0.000	0.000	0.000	0.000	0.000	0.000	0.000	0.000	0.000	283	1076	897	719	719	0.000	0.000	264	633	0	0	217	502	0	0	100	1	
1	14	9	05: L-13   LM00001602	lmo1793	5486	7748	100	345	292	142	49	50	6	94	91	0	300	251	132	20	21	6	91	89	0	0	0	0	0	0	0	0	0	0	0	0	0	0	0	0	0	0	0	0	0	0	0	0	0	0	0.000	0.000	0.000	0.000	0.000	0.000	0.000	0.000	0.000	0.000	0.000	0.000	0.000	0.000	283	1076	576	474	474	0.000	0.000	296	280	0	0	243	231	0	0	100	1	
1	15	9	05: L-16   LM00000486	lmo1796	5736	7748	100	389	328	160	49	49	5	98	94	0	1889	1522	833	19	20	4	98	95	0	0	0	0	0	0	0	0	0	0	0	0	0	0	0	0	0	0	0	0	0	0	0	0	0	0	0.000	0.000	0.000	0.000	0.000	0.000	0.000	0.000	0.000	0.000	0.000	0.000	0.000	0.000	283	1076	2210	1782	1782	0.000	0.000	340	1870	0	0	279	1503	0	0	100	1	
1	16	9	05: L-19   LM00001606	lmo1799	5986	7748	100	52	53	5	48	49	5	47	16	0	61	58	15	18	19	3	97	95	0	0	0	0	0	0	0	0	0	0	0	0	0	0	0	0	0	0	0	0	0	0	0	0	0	0	0.000	0.000	0.000	0.000	0.000	0.000	0.000	0.000	0.000	0.000	0.000	0.000	0.000	0.000	283	1076	47	45	45	0.000	0.000	4	43	0	0	5	40	0	0	100	1	
1	17	9	05: L-22   LM00001608	lmo1802	6236	7748	100	84	87	22	49	50	10	94	82	0	104	104	39	18	19	11	92	88	0	0	0	0	0	0	0	0	0	0	0	0	0	0	0	0	0	0	0	0	0	0	0	0	0	0	0.000	0.000	0.000	0.000	0.000	0.000	0.000	0.000	0.000	0.000	0.000	0.000	0.000	0.000	283	1076	121	124	124	0.000	0.000	35	86	0	0	38	86	0	0	100	1	
1	1	10	05: P-01   LM00000504	lmo1877	2236	7998	100	91	90	23	49	50	6	92	87	0	74	67	19	20	21	6	93	89	0	0	0	0	0	0	0	0	0	0	0	0	0	0	0	0	0	0	0	0	0	0	0	0	0	0	0.000	0.000	0.000	0.000	0.000	0.000	0.000	0.000	0.000	0.000	0.000	0.000	0.000	0.000	283	1076	96	88	88	0.000	0.000	42	54	0	0	41	47	0	0	100	1	
1	2	10	05: P-04   LM00001659	lmo1880	2486	7998	100	57	60	26	49	49	5	64	39	0	67	64	24	20	21	6	94	88	0	0	0	0	0	0	0	0	0	0	0	0	0	0	0	0	0	0	0	0	0	0	0	0	0	0	0.000	0.000	0.000	0.000	0.000	0.000	0.000	0.000	0.000	0.000	0.000	0.000	0.000	0.000	283	1076	55	55	55	0.000	0.000	8	47	0	0	11	44	0	0	100	1	
1	3	10	05: P-07   LM00000505	lmo1883	2736	7998	100	65	67	14	51	51	5	81	57	0	71	67	27	20	22	8	90	85	0	0	0	0	0	0	0	0	0	0	0	0	0	0	0	0	0	0	0	0	0	0	0	0	0	0	0.000	0.000	0.000	0.000	0.000	0.000	0.000	0.000	0.000	0.000	0.000	0.000	0.000	0.000	283	1076	65	63	63	0.000	0.000	14	51	0	0	16	47	0	0	100	1	
1	4	10	05: P-10   LM00001663	lmo1886	2986	7998	100	135	130	49	50	50	5	93	88	0	141	122	58	21	22	5	89	87	0	0	0	0	0	0	0	0	0	0	0	0	0	0	0	0	0	0	0	0	0	0	0	0	0	0	0.000	0.000	0.000	0.000	0.000	0.000	0.000	0.000	0.000	0.000	0.000	0.000	0.000	0.000	283	1076	205	181	181	0.000	0.000	85	120	0	0	80	101	0	0	100	1	
1	5	10	05: P-13   LM00002592	lmo1889	3236	7998	100	81	79	16	50	50	5	90	86	0	87	82	31	20	21	4	97	92	0	0	0	0	0	0	0	0	0	0	0	0	0	0	0	0	0	0	0	0	0	0	0	0	0	0	0.000	0.000	0.000	0.000	0.000	0.000	0.000	0.000	0.000	0.000	0.000	0.000	0.000	0.000	283	1076	98	91	91	0.000	0.000	31	67	0	0	29	62	0	0	100	1	
1	6	10	05: P-16   LM00000507	lmo1892	3486	7998	100	233	209	79	49	50	6	96	93	0	172	158	64	20	21	6	97	93	0	0	0	0	0	0	0	0	0	0	0	0	0	0	0	0	0	0	0	0	0	0	0	0	0	0	0.000	0.000	0.000	0.000	0.000	0.000	0.000	0.000	0.000	0.000	0.000	0.000	0.000	0.000	283	1076	336	298	298	0.000	0.000	184	152	0	0	160	138	0	0	100	1	
1	7	10	05: P-19   LM00002595	lmo1895	3736	7998	100	178	164	54	50	51	5	98	92	0	142	125	50	21	22	5	93	89	0	0	0	0	0	0	0	0	0	0	0	0	0	0	0	0	0	0	0	0	0	0	0	0	0	0	0.000	0.000	0.000	0.000	0.000	0.000	0.000	0.000	0.000	0.000	0.000	0.000	0.000	0.000	283	1076	249	218	218	0.000	0.000	128	121	0	0	114	104	0	0	100	1	
1	8	10	05: P-22   LM00000510	lmo1898	3986	7998	100	307	269	118	49	49	5	97	92	0	205	187	82	21	21	4	95	93	0	0	0	0	0	0	0	0	0	0	0	0	0	0	0	0	0	0	0	0	0	0	0	0	0	0	0.000	0.000	0.000	0.000	0.000	0.000	0.000	0.000	0.000	0.000	0.000	0.000	0.000	0.000	283	1076	442	386	386	0.000	0.000	258	184	0	0	220	166	0	0	100	1	
1	9	10	06: D-01   LM00002609	lmo1969	4236	7998	100	57	59	11	49	50	5	64	37	0	83	84	29	20	22	6	99	98	0	0	0	0	0	0	0	0	0	0	0	0	0	0	0	0	0	0	0	0	0	0	0	0	0	0	0.000	0.000	0.000	0.000	0.000	0.000	0.000	0.000	0.000	0.000	0.000	0.000	0.000	0.000	283	1076	71	74	74	0.000	0.000	8	63	0	0	10	64	0	0	100	1	
1	10	10	06: D-04   LM00002612	lmo1972	4486	7998	100	372	320	121	49	50	5	99	98	0	688	575	253	20	20	4	99	98	0	0	0	0	0	0	0	0	0	0	0	0	0	0	0	0	0	0	0	0	0	0	0	0	0	0	0.000	0.000	0.000	0.000	0.000	0.000	0.000	0.000	0.000	0.000	0.000	0.000	0.000	0.000	283	1076	991	826	826	0.000	0.000	323	668	0	0	271	555	0	0	100	1	
1	11	10	06: D-07   LM00000528	lmo1975	4736	7998	100	100	94	27	48	49	5	92	85	0	82	76	27	19	19	3	96	92	0	0	0	0	0	0	0	0	0	0	0	0	0	0	0	0	0	0	0	0	0	0	0	0	0	0	0.000	0.000	0.000	0.000	0.000	0.000	0.000	0.000	0.000	0.000	0.000	0.000	0.000	0.000	283	1076	115	103	103	0.000	0.000	52	63	0	0	46	57	0	0	100	1	
1	12	10	06: D-10   LM00000531	lmo1978	4986	7998	100	170	163	58	49	49	5	98	95	0	166	156	57	19	20	4	99	98	0	0	0	0	0	0	0	0	0	0	0	0	0	0	0	0	0	0	0	0	0	0	0	0	0	0	0.000	0.000	0.000	0.000	0.000	0.000	0.000	0.000	0.000	0.000	0.000	0.000	0.000	0.000	283	1076	268	251	251	0.000	0.000	121	147	0	0	114	137	0	0	100	1	
1	13	10	06: D-13   LM00002615	lmo1981	5236	7998	100	66	65	11	48	49	5	87	72	0	74	68	23	19	20	4	92	90	0	0	0	0	0	0	0	0	0	0	0	0	0	0	0	0	0	0	0	0	0	0	0	0	0	0	0.000	0.000	0.000	0.000	0.000	0.000	0.000	0.000	0.000	0.000	0.000	0.000	0.000	0.000	283	1076	73	66	66	0.000	0.000	18	55	0	0	17	49	0	0	100	1	
1	14	10	06: D-16   LM00001709	lmo1984	5486	7998	100	71	70	13	49	49	6	87	74	0	72	68	21	19	20	6	92	89	0	0	0	0	0	0	0	0	0	0	0	0	0	0	0	0	0	0	0	0	0	0	0	0	0	0	0.000	0.000	0.000	0.000	0.000	0.000	0.000	0.000	0.000	0.000	0.000	0.000	0.000	0.000	283	1076	75	70	70	0.000	0.000	22	53	0	0	21	49	0	0	100	1	
1	15	10	06: D-19   LM00000533	lmo1987	5736	7998	100	70	68	13	49	49	4	85	75	0	90	80	34	18	19	4	90	86	0	0	0	0	0	0	0	0	0	0	0	0	0	0	0	0	0	0	0	0	0	0	0	0	0	0	0.000	0.000	0.000	0.000	0.000	0.000	0.000	0.000	0.000	0.000	0.000	0.000	0.000	0.000	283	1076	93	81	81	0.000	0.000	21	72	0	0	19	62	0	0	100	1	
1	16	10	06: D-22   LM00001714	lmo1990	5986	7998	100	53	54	8	49	49	5	37	18	0	56	50	18	19	19	3	86	83	0	0	0	0	0	0	0	0	0	0	0	0	0	0	0	0	0	0	0	0	0	0	0	0	0	0	0.000	0.000	0.000	0.000	0.000	0.000	0.000	0.000	0.000	0.000	0.000	0.000	0.000	0.000	283	1076	41	36	36	0.000	0.000	4	37	0	0	5	31	0	0	100	1	
1	17	10	06: H-01   LM00001760	lmo2065	6236	7998	100	72	74	17	48	49	5	88	80	0	59	56	23	17	18	3	92	88	0	0	0	0	0	0	0	0	0	0	0	0	0	0	0	0	0	0	0	0	0	0	0	0	0	0	0.000	0.000	0.000	0.000	0.000	0.000	0.000	0.000	0.000	0.000	0.000	0.000	0.000	0.000	283	1076	66	65	65	0.000	0.000	24	42	0	0	26	39	0	0	100	1	
1	1	11	06: H-04   LM00000552	lmo2068	2236	8248	100	223	203	83	49	50	5	97	94	0	148	133	56	20	22	8	91	87	0	0	0	0	0	0	0	0	0	0	0	0	0	0	0	0	0	0	0	0	0	0	0	0	0	0	0.000	0.000	0.000	0.000	0.000	0.000	0.000	0.000	0.000	0.000	0.000	0.000	0.000	0.000	283	1076	302	267	267	0.000	0.000	174	128	0	0	154	113	0	0	100	1	
1	2	11	06: H-07   LM00002627	lmo2071	2486	8248	100	56	56	7	50	51	6	52	20	0	53	47	15	20	21	8	79	75	0	0	0	0	0	0	0	0	0	0	0	0	0	0	0	0	0	0	0	0	0	0	0	0	0	0	0.000	0.000	0.000	0.000	0.000	0.000	0.000	0.000	0.000	0.000	0.000	0.000	0.000	0.000	283	1076	39	33	33	0.000	0.000	6	33	0	0	6	27	0	0	100	1	
1	3	11	06: H-10   LM00001763	lmo2074	2736	8248	100	76	75	12	51	52	11	84	63	0	92	83	27	20	22	10	92	88	0	0	0	0	0	0	0	0	0	0	0	0	0	0	0	0	0	0	0	0	0	0	0	0	0	0	0.000	0.000	0.000	0.000	0.000	0.000	0.000	0.000	0.000	0.000	0.000	0.000	0.000	0.000	283	1076	97	87	87	0.000	0.000	25	72	0	0	24	63	0	0	100	1	
1	4	11	06: H-13   LM00002628	lmo2077	2986	8248	100	101	99	25	49	50	5	95	91	0	91	84	30	20	21	5	95	90	0	0	0	0	0	0	0	0	0	0	0	0	0	0	0	0	0	0	0	0	0	0	0	0	0	0	0.000	0.000	0.000	0.000	0.000	0.000	0.000	0.000	0.000	0.000	0.000	0.000	0.000	0.000	283	1076	123	114	114	0.000	0.000	52	71	0	0	50	64	0	0	100	1	
1	5	11	06: H-16   LM00002629	lmo2080	3236	8248	100	155	141	51	50	51	6	93	91	0	147	127	56	20	21	5	94	89	0	0	0	0	0	0	0	0	0	0	0	0	0	0	0	0	0	0	0	0	0	0	0	0	0	0	0.000	0.000	0.000	0.000	0.000	0.000	0.000	0.000	0.000	0.000	0.000	0.000	0.000	0.000	283	1076	232	198	198	0.000	0.000	105	127	0	0	91	107	0	0	100	1	
1	6	11	06: H-19   LM00001769	lmo2083	3486	8248	100	84	83	22	50	50	5	87	81	0	97	87	37	20	21	6	90	85	0	0	0	0	0	0	0	0	0	0	0	0	0	0	0	0	0	0	0	0	0	0	0	0	0	0	0.000	0.000	0.000	0.000	0.000	0.000	0.000	0.000	0.000	0.000	0.000	0.000	0.000	0.000	283	1076	111	100	100	0.000	0.000	34	77	0	0	33	67	0	0	100	1	
1	7	11	06: H-22   LM00002632	lmo2086	3736	8248	100	72	71	14	50	51	6	84	75	0	72	66	21	21	22	6	92	90	0	0	0	0	0	0	0	0	0	0	0	0	0	0	0	0	0	0	0	0	0	0	0	0	0	0	0.000	0.000	0.000	0.000	0.000	0.000	0.000	0.000	0.000	0.000	0.000	0.000	0.000	0.000	283	1076	73	66	66	0.000	0.000	22	51	0	0	21	45	0	0	100	1	
1	8	11	06: L-01   LM00001807	lmo2161	3986	8248	100	58	61	31	50	51	6	66	34	0	78	73	56	21	22	7	84	77	0	0	0	0	0	0	0	0	0	0	0	0	0	0	0	0	0	0	0	0	0	0	0	0	0	0	0.000	0.000	0.000	0.000	0.000	0.000	0.000	0.000	0.000	0.000	0.000	0.000	0.000	0.000	283	1076	65	63	63	0.000	0.000	8	57	0	0	11	52	0	0	100	1	
1	9	11	06: L-04   LM00001809	lmo2164	4236	8248	100	67	69	20	49	50	5	90	77	0	69	65	36	20	22	8	89	86	0	0	0	0	0	0	0	0	0	0	0	0	0	0	0	0	0	0	0	0	0	0	0	0	0	0	0.000	0.000	0.000	0.000	0.000	0.000	0.000	0.000	0.000	0.000	0.000	0.000	0.000	0.000	283	1076	67	65	65	0.000	0.000	18	49	0	0	20	45	0	0	100	1	
1	10	11	06: L-07   LM00002644	lmo2167	4486	8248	100	75	75	19	49	50	5	86	80	0	80	75	33	19	20	4	94	88	0	0	0	0	0	0	0	0	0	0	0	0	0	0	0	0	0	0	0	0	0	0	0	0	0	0	0.000	0.000	0.000	0.000	0.000	0.000	0.000	0.000	0.000	0.000	0.000	0.000	0.000	0.000	283	1076	87	82	82	0.000	0.000	26	61	0	0	26	56	0	0	100	1	
1	11	11	06: L-10   LM00001813	lmo2170	4736	8248	100	77	78	21	49	49	6	87	81	0	94	85	37	19	20	4	93	89	0	0	0	0	0	0	0	0	0	0	0	0	0	0	0	0	0	0	0	0	0	0	0	0	0	0	0.000	0.000	0.000	0.000	0.000	0.000	0.000	0.000	0.000	0.000	0.000	0.000	0.000	0.000	283	1076	103	95	95	0.000	0.000	28	75	0	0	29	66	0	0	100	1	
1	12	11	06: L-13   LM00000584	lmo2173	4986	8248	100	241	213	102	48	49	5	94	85	0	189	153	80	20	21	4	88	85	0	0	0	0	0	0	0	0	0	0	0	0	0	0	0	0	0	0	0	0	0	0	0	0	0	0	0.000	0.000	0.000	0.000	0.000	0.000	0.000	0.000	0.000	0.000	0.000	0.000	0.000	0.000	283	1076	362	298	298	0.000	0.000	193	169	0	0	165	133	0	0	100	1	
1	13	11	06: L-16   LM00002645	lmo2176	5236	8248	100	52	54	9	49	49	4	42	18	0	65	61	18	19	20	4	94	92	0	0	0	0	0	0	0	0	0	0	0	0	0	0	0	0	0	0	0	0	0	0	0	0	0	0	0.000	0.000	0.000	0.000	0.000	0.000	0.000	0.000	0.000	0.000	0.000	0.000	0.000	0.000	283	1076	49	47	47	0.000	0.000	3	46	0	0	5	42	0	0	100	1	
1	14	11	06: L-19   LM00000586	lmo2179	5486	8248	100	53	57	26	49	50	5	43	20	0	73	73	79	20	20	4	93	90	0	0	0	0	0	0	0	0	0	0	0	0	0	0	0	0	0	0	0	0	0	0	0	0	0	0	0.000	0.000	0.000	0.000	0.000	0.000	0.000	0.000	0.000	0.000	0.000	0.000	0.000	0.000	283	1076	57	61	61	0.000	0.000	4	53	0	0	8	53	0	0	100	1	
1	15	11	06: L-22   LM00001817	lmo2182	5736	8248	100	51	53	7	49	49	5	34	14	0	69	62	20	19	20	4	94	89	0	0	0	0	0	0	0	0	0	0	0	0	0	0	0	0	0	0	0	0	0	0	0	0	0	0	0.000	0.000	0.000	0.000	0.000	0.000	0.000	0.000	0.000	0.000	0.000	0.000	0.000	0.000	283	1076	52	47	47	0.000	0.000	2	50	0	0	4	43	0	0	100	1	
1	16	11	06: P-01   LM00002664	lmo2257	5986	8248	100	203	198	62	49	50	5	98	96	0	181	175	58	19	20	4	100	99	0	0	0	0	0	0	0	0	0	0	0	0	0	0	0	0	0	0	0	0	0	0	0	0	0	0	0.000	0.000	0.000	0.000	0.000	0.000	0.000	0.000	0.000	0.000	0.000	0.000	0.000	0.000	283	1076	316	305	305	0.000	0.000	154	162	0	0	149	156	0	0	100	1	
1	17	11	06: P-04   LM00002667	lmo2260	6236	8248	100	56	60	25	48	49	5	66	40	0	63	60	31	18	18	5	92	84	0	0	0	0	0	0	0	0	0	0	0	0	0	0	0	0	0	0	0	0	0	0	0	0	0	0	0.000	0.000	0.000	0.000	0.000	0.000	0.000	0.000	0.000	0.000	0.000	0.000	0.000	0.000	283	1076	53	54	54	0.000	0.000	8	45	0	0	12	42	0	0	100	1	
1	1	12	06: P-07   LM00001856	lmo2263	2236	8498	100	58	59	8	50	52	10	37	10	0	79	72	23	20	23	26	83	72	0	0	0	0	0	0	0	0	0	0	0	0	0	0	0	0	0	0	0	0	0	0	0	0	0	0	0.000	0.000	0.000	0.000	0.000	0.000	0.000	0.000	0.000	0.000	0.000	0.000	0.000	0.000	283	1076	67	61	61	0.000	0.000	8	59	0	0	9	52	0	0	100	1	
1	2	12	06: P-10   LM00002671	lmo2266	2486	8498	100	78	75	15	51	59	36	24	0	0	80	71	27	20	36	77	13	0	0	0	0	0	0	0	0	0	0	0	0	0	0	0	0	0	0	0	0	0	0	0	0	0	0	0	0.000	0.000	0.000	0.000	0.000	0.000	0.000	0.000	0.000	0.000	0.000	0.000	0.000	0.000	283	1076	87	75	75	0.000	0.000	27	60	0	0	24	51	0	0	100	1	
1	3	12	06: P-13   LM00000607	lmo2269	2736	8498	100	54	55	7	50	50	6	44	20	0	62	59	16	20	21	6	95	89	0	0	0	0	0	0	0	0	0	0	0	0	0	0	0	0	0	0	0	0	0	0	0	0	0	0	0.000	0.000	0.000	0.000	0.000	0.000	0.000	0.000	0.000	0.000	0.000	0.000	0.000	0.000	283	1076	46	44	44	0.000	0.000	4	42	0	0	5	39	0	0	100	1	
1	4	12	06: P-16   LM00001861	lmo2272	2986	8498	100	52	54	8	50	50	5	34	16	0	71	64	20	20	22	6	89	87	0	0	0	0	0	0	0	0	0	0	0	0	0	0	0	0	0	0	0	0	0	0	0	0	0	0	0.000	0.000	0.000	0.000	0.000	0.000	0.000	0.000	0.000	0.000	0.000	0.000	0.000	0.000	283	1076	53	48	48	0.000	0.000	2	51	0	0	4	44	0	0	100	1	
1	5	12	06: P-19   LM00001863	lmo2275	3236	8498	100	52	59	40	45	50	5	68	31	0	66	63	36	20	21	5	88	84	0	0	0	0	0	0	0	0	0	0	0	0	0	0	0	0	0	0	0	0	0	0	0	0	0	0	0.000	0.000	0.000	0.000	0.000	0.000	0.000	0.000	0.000	0.000	0.000	0.000	0.000	0.000	283	1076	53	57	57	0.000	0.000	7	46	0	0	14	43	0	0	100	1	
1	6	12	06: P-22   LM00002675	lmo2278	3486	8498	100	58	60	13	50	50	6	58	35	0	92	89	24	20	21	6	98	97	0	0	0	0	0	0	0	0	0	0	0	0	0	0	0	0	0	0	0	0	0	0	0	0	0	0	0.000	0.000	0.000	0.000	0.000	0.000	0.000	0.000	0.000	0.000	0.000	0.000	0.000	0.000	283	1076	80	79	79	0.000	0.000	8	72	0	0	10	69	0	0	100	1	
1	7	12	07: D-01   LM00001884	lmo2349	3736	8498	100	65	67	11	50	50	6	91	66	0	79	77	21	19	20	4	99	96	0	0	0	0	0	0	0	0	0	0	0	0	0	0	0	0	0	0	0	0	0	0	0	0	0	0	0.000	0.000	0.000	0.000	0.000	0.000	0.000	0.000	0.000	0.000	0.000	0.000	0.000	0.000	283	1076	75	75	75	0.000	0.000	15	60	0	0	17	58	0	0	100	1	
1	8	12	07: D-04   LM00001886	lmo2352	3986	8498	100	96	94	22	51	51	5	95	92	0	93	88	36	20	21	4	98	96	0	0	0	0	0	0	0	0	0	0	0	0	0	0	0	0	0	0	0	0	0	0	0	0	0	0	0.000	0.000	0.000	0.000	0.000	0.000	0.000	0.000	0.000	0.000	0.000	0.000	0.000	0.000	283	1076	118	111	111	0.000	0.000	45	73	0	0	43	68	0	0	100	1	
1	9	12	07: D-07   LM00001889	lmo2355	4236	8498	100	57	60	10	49	50	5	69	45	0	60	55	17	20	21	5	87	84	0	0	0	0	0	0	0	0	0	0	0	0	0	0	0	0	0	0	0	0	0	0	0	0	0	0	0.000	0.000	0.000	0.000	0.000	0.000	0.000	0.000	0.000	0.000	0.000	0.000	0.000	0.000	283	1076	48	46	46	0.000	0.000	8	40	0	0	11	35	0	0	100	1	
1	10	12	07: D-10   LM00002706	lmo2358	4486	8498	100	229	217	77	49	50	5	98	97	0	153	147	61	20	21	4	100	97	0	0	0	0	0	0	0	0	0	0	0	0	0	0	0	0	0	0	0	0	0	0	0	0	0	0	0.000	0.000	0.000	0.000	0.000	0.000	0.000	0.000	0.000	0.000	0.000	0.000	0.000	0.000	283	1076	313	295	295	0.000	0.000	180	133	0	0	168	127	0	0	100	1	
1	11	12	07: D-13   LM00000626	lmo2361	4736	8498	100	118	113	27	49	50	5	97	94	0	83	78	24	20	20	3	96	95	0	0	0	0	0	0	0	0	0	0	0	0	0	0	0	0	0	0	0	0	0	0	0	0	0	0	0.000	0.000	0.000	0.000	0.000	0.000	0.000	0.000	0.000	0.000	0.000	0.000	0.000	0.000	283	1076	132	122	122	0.000	0.000	69	63	0	0	64	58	0	0	100	1	
1	12	12	07: D-16   LM00002708	lmo2364	4986	8498	100	61	63	11	49	50	5	86	65	0	87	79	26	20	21	4	96	94	0	0	0	0	0	0	0	0	0	0	0	0	0	0	0	0	0	0	0	0	0	0	0	0	0	0	0.000	0.000	0.000	0.000	0.000	0.000	0.000	0.000	0.000	0.000	0.000	0.000	0.000	0.000	283	1076	79	73	73	0.000	0.000	12	67	0	0	14	59	0	0	100	1	
1	13	12	07: D-19   LM00000629	lmo2367	5236	8498	100	471	415	178	50	50	5	100	95	0	284	256	102	20	21	4	100	98	0	0	0	0	0	0	0	0	0	0	0	0	0	0	0	0	0	0	0	0	0	0	0	0	0	0	0.000	0.000	0.000	0.000	0.000	0.000	0.000	0.000	0.000	0.000	0.000	0.000	0.000	0.000	283	1076	685	601	601	0.000	0.000	421	264	0	0	365	236	0	0	100	1	
1	14	12	07: D-22   LM00000630	lmo2370	5486	8498	100	86	94	58	49	49	5	98	92	0	91	94	86	20	21	3	98	97	0	0	0	0	0	0	0	0	0	0	0	0	0	0	0	0	0	0	0	0	0	0	0	0	0	0	0.000	0.000	0.000	0.000	0.000	0.000	0.000	0.000	0.000	0.000	0.000	0.000	0.000	0.000	283	1076	108	119	119	0.000	0.000	37	71	0	0	45	74	0	0	100	1	
1	15	12	07: H-01   LM00002727	lmo2445	5736	8498	100	53	56	12	48	48	5	42	21	0	66	61	16	20	20	4	97	93	0	0	0	0	0	0	0	0	0	0	0	0	0	0	0	0	0	0	0	0	0	0	0	0	0	0	0.000	0.000	0.000	0.000	0.000	0.000	0.000	0.000	0.000	0.000	0.000	0.000	0.000	0.000	283	1076	51	49	49	0.000	0.000	5	46	0	0	8	41	0	0	100	1	
1	16	12	07: H-04   LM00000650	lmo2448	5986	8498	100	187	174	67	50	51	5	94	91	0	284	244	119	19	20	4	97	94	0	0	0	0	0	0	0	0	0	0	0	0	0	0	0	0	0	0	0	0	0	0	0	0	0	0	0.000	0.000	0.000	0.000	0.000	0.000	0.000	0.000	0.000	0.000	0.000	0.000	0.000	0.000	283	1076	402	349	349	0.000	0.000	137	265	0	0	124	225	0	0	100	1	
1	17	12	07: H-07   LM00000653	lmo2451	6236	8498	100	472	389	191	49	49	5	96	92	0	583	461	243	18	19	4	98	96	0	0	0	0	0	0	0	0	0	0	0	0	0	0	0	0	0	0	0	0	0	0	0	0	0	0	0.000	0.000	0.000	0.000	0.000	0.000	0.000	0.000	0.000	0.000	0.000	0.000	0.000	0.000	283	1076	988	783	783	0.000	0.000	423	565	0	0	340	443	0	0	100	1	
1	1	13	07: H-10   LM00002834	lmo2454	2236	8748	100	64	64	9	50	50	5	87	62	0	69	62	23	20	21	6	86	81	0	0	0	0	0	0	0	0	0	0	0	0	0	0	0	0	0	0	0	0	0	0	0	0	0	0	0.000	0.000	0.000	0.000	0.000	0.000	0.000	0.000	0.000	0.000	0.000	0.000	0.000	0.000	283	1076	63	56	56	0.000	0.000	14	49	0	0	14	42	0	0	100	1	
1	2	13	07: H-13   LM00000657	lmo2457	2486	8748	100	2289	1876	1070	50	51	7	100	98	0	3566	2898	1628	20	22	10	99	97	0	0	0	0	0	0	0	0	0	0	0	0	0	0	0	0	0	0	0	0	0	0	0	0	0	0	0.000	0.000	0.000	0.000	0.000	0.000	0.000	0.000	0.000	0.000	0.000	0.000	0.000	0.000	283	1076	5785	4704	4704	0.000	0.000	2239	3546	0	0	1826	2878	0	0	100	1	
1	3	13	07: H-16   LM00000660	lmo2460	2736	8748	100	443	383	189	50	51	7	98	95	0	180	153	69	19	24	25	85	80	0	0	0	0	0	0	0	0	0	0	0	0	0	0	0	0	0	0	0	0	0	0	0	0	0	0	0.000	0.000	0.000	0.000	0.000	0.000	0.000	0.000	0.000	0.000	0.000	0.000	0.000	0.000	283	1076	554	467	467	0.000	0.000	393	161	0	0	333	134	0	0	100	1	
1	4	13	07: H-19   LM00001933	lmo2463	2986	8748	100	133	127	34	50	50	6	97	95	0	100	93	29	20	20	5	98	94	0	0	0	0	0	0	0	0	0	0	0	0	0	0	0	0	0	0	0	0	0	0	0	0	0	0	0.000	0.000	0.000	0.000	0.000	0.000	0.000	0.000	0.000	0.000	0.000	0.000	0.000	0.000	283	1076	163	150	150	0.000	0.000	83	80	0	0	77	73	0	0	100	1	
1	5	13	07: H-22   LM00002729	lmo2466	3236	8748	100	56	57	7	50	50	6	54	15	0	71	60	22	20	21	5	88	80	0	0	0	0	0	0	0	0	0	0	0	0	0	0	0	0	0	0	0	0	0	0	0	0	0	0	0.000	0.000	0.000	0.000	0.000	0.000	0.000	0.000	0.000	0.000	0.000	0.000	0.000	0.000	283	1076	57	47	47	0.000	0.000	6	51	0	0	7	40	0	0	100	1	
1	6	13	07: L-01   LM00002744	lmo2541	3486	8748	100	122	114	33	49	50	6	94	90	0	125	109	40	20	21	5	97	92	0	0	0	0	0	0	0	0	0	0	0	0	0	0	0	0	0	0	0	0	0	0	0	0	0	0	0.000	0.000	0.000	0.000	0.000	0.000	0.000	0.000	0.000	0.000	0.000	0.000	0.000	0.000	283	1076	178	154	154	0.000	0.000	73	105	0	0	65	89	0	0	100	1	
1	7	13	07: L-04   LM00001977	lmo2544	3736	8748	100	121	117	39	51	51	6	93	85	0	105	101	59	20	21	8	91	86	0	0	0	0	0	0	0	0	0	0	0	0	0	0	0	0	0	0	0	0	0	0	0	0	0	0	0.000	0.000	0.000	0.000	0.000	0.000	0.000	0.000	0.000	0.000	0.000	0.000	0.000	0.000	283	1076	155	147	147	0.000	0.000	70	85	0	0	66	81	0	0	100	1	
1	8	13	07: L-07   LM00000682	lmo2547	3986	8748	100	234	198	87	50	51	5	96	90	0	128	116	52	20	21	5	94	92	0	0	0	0	0	0	0	0	0	0	0	0	0	0	0	0	0	0	0	0	0	0	0	0	0	0	0.000	0.000	0.000	0.000	0.000	0.000	0.000	0.000	0.000	0.000	0.000	0.000	0.000	0.000	283	1076	292	244	244	0.000	0.000	184	108	0	0	148	96	0	0	100	1	
1	9	13	07: L-10   LM00001979	lmo2550	4236	8748	100	65	67	17	49	50	6	85	66	0	79	76	34	21	22	5	89	86	0	0	0	0	0	0	0	0	0	0	0	0	0	0	0	0	0	0	0	0	0	0	0	0	0	0	0.000	0.000	0.000	0.000	0.000	0.000	0.000	0.000	0.000	0.000	0.000	0.000	0.000	0.000	283	1076	74	73	73	0.000	0.000	16	58	0	0	18	55	0	0	100	1	
1	10	13	07: L-13   LM00001982	lmo2553	4486	8748	100	113	109	31	49	50	5	95	91	0	157	145	67	20	21	6	96	91	0	0	0	0	0	0	0	0	0	0	0	0	0	0	0	0	0	0	0	0	0	0	0	0	0	0	0.000	0.000	0.000	0.000	0.000	0.000	0.000	0.000	0.000	0.000	0.000	0.000	0.000	0.000	283	1076	201	185	185	0.000	0.000	64	137	0	0	60	125	0	0	100	1	
1	11	13	07: L-16   LM00000685	lmo2556	4736	8748	100	6876	5258	3213	48	49	5	100	100	0	6568	5081	3150	20	20	3	100	100	0	0	0	0	0	0	0	0	0	0	0	0	0	0	0	0	0	0	0	0	0	0	0	0	0	0	0.000	0.000	0.000	0.000	0.000	0.000	0.000	0.000	0.000	0.000	0.000	0.000	0.000	0.000	283	1076	13376	10271	10271	0.000	0.000	6828	6548	0	0	5210	5061	0	0	100	1	
1	12	13	07: L-19   LM00000686	lmo2559	4986	8748	100	210	193	75	49	49	5	97	94	0	228	198	89	20	21	3	96	95	0	0	0	0	0	0	0	0	0	0	0	0	0	0	0	0	0	0	0	0	0	0	0	0	0	0	0.000	0.000	0.000	0.000	0.000	0.000	0.000	0.000	0.000	0.000	0.000	0.000	0.000	0.000	283	1076	369	322	322	0.000	0.000	161	208	0	0	144	178	0	0	100	1	
1	13	13	07: L-22   LM00001986	lmo2562	5236	8748	100	248	222	82	50	50	5	97	95	0	184	157	64	21	22	5	96	93	0	0	0	0	0	0	0	0	0	0	0	0	0	0	0	0	0	0	0	0	0	0	0	0	0	0	0.000	0.000	0.000	0.000	0.000	0.000	0.000	0.000	0.000	0.000	0.000	0.000	0.000	0.000	283	1076	361	308	308	0.000	0.000	198	163	0	0	172	136	0	0	100	1	
1	14	13	07: P-01   LM00000721	lmo2637	5486	8748	100	878	733	342	49	49	5	100	99	0	1315	1098	537	20	21	4	100	99	0	0	0	0	0	0	0	0	0	0	0	0	0	0	0	0	0	0	0	0	0	0	0	0	0	0	0.000	0.000	0.000	0.000	0.000	0.000	0.000	0.000	0.000	0.000	0.000	0.000	0.000	0.000	283	1076	2124	1762	1762	0.000	0.000	829	1295	0	0	684	1078	0	0	100	1	
1	15	13	07: P-04   LM00000723	lmo2640	5736	8748	100	85	86	25	49	49	5	91	83	0	85	82	42	20	20	4	94	88	0	0	0	0	0	0	0	0	0	0	0	0	0	0	0	0	0	0	0	0	0	0	0	0	0	0	0.000	0.000	0.000	0.000	0.000	0.000	0.000	0.000	0.000	0.000	0.000	0.000	0.000	0.000	283	1076	101	99	99	0.000	0.000	36	65	0	0	37	62	0	0	100	1	
1	16	13	07: P-07   LM00002009	lmo2643	5986	8748	100	76	78	17	49	50	5	94	88	0	78	73	27	19	19	3	96	93	0	0	0	0	0	0	0	0	0	0	0	0	0	0	0	0	0	0	0	0	0	0	0	0	0	0	0.000	0.000	0.000	0.000	0.000	0.000	0.000	0.000	0.000	0.000	0.000	0.000	0.000	0.000	283	1076	86	83	83	0.000	0.000	27	59	0	0	29	54	0	0	100	1	
1	17	13	07: P-10   LM00002010	lmo2646	6236	8748	100	55	59	18	49	50	5	58	32	0	72	72	48	17	18	4	93	90	0	0	0	0	0	0	0	0	0	0	0	0	0	0	0	0	0	0	0	0	0	0	0	0	0	0	0.000	0.000	0.000	0.000	0.000	0.000	0.000	0.000	0.000	0.000	0.000	0.000	0.000	0.000	283	1076	61	65	65	0.000	0.000	6	55	0	0	10	55	0	0	100	1	
1	1	14	07: P-13   LM00000727	lmo2649	2236	8998	100	62	64	20	50	51	7	69	43	0	73	71	28	20	21	7	95	90	0	0	0	0	0	0	0	0	0	0	0	0	0	0	0	0	0	0	0	0	0	0	0	0	0	0	0.000	0.000	0.000	0.000	0.000	0.000	0.000	0.000	0.000	0.000	0.000	0.000	0.000	0.000	283	1076	65	65	65	0.000	0.000	12	53	0	0	14	51	0	0	100	1	
1	2	14	07: P-16   LM00002013	lmo2652	2486	8998	100	62	69	20	50	51	6	58	48	0	56	62	40	20	22	7	61	56	0	0	0	0	0	0	0	0	0	0	0	0	0	0	0	0	0	0	0	0	0	0	0	0	0	0	0.000	0.000	0.000	0.000	0.000	0.000	0.000	0.000	0.000	0.000	0.000	0.000	0.000	0.000	283	1076	48	61	61	0.000	0.000	12	36	0	0	19	42	0	0	100	1	
1	3	14	07: P-19   LM00000730	lmo2655	2736	8998	100	8280	6576	3516	50	51	7	100	100	0	11255	8863	4839	20	22	10	100	97	0	0	0	0	0	0	0	0	0	0	0	0	0	0	0	0	0	0	0	0	0	0	0	0	0	0	0.000	0.000	0.000	0.000	0.000	0.000	0.000	0.000	0.000	0.000	0.000	0.000	0.000	0.000	283	1076	19465	15369	15369	0.000	0.000	8230	11235	0	0	6526	8843	0	0	100	1	
1	4	14	07: P-22   LM00002014	lmo2658	2986	8998	100	97	93	25	48	49	5	94	92	0	85	79	32	18	19	4	93	89	0	0	0	0	0	0	0	0	0	0	0	0	0	0	0	0	0	0	0	0	0	0	0	0	0	0	0.000	0.000	0.000	0.000	0.000	0.000	0.000	0.000	0.000	0.000	0.000	0.000	0.000	0.000	283	1076	116	106	106	0.000	0.000	49	67	0	0	45	61	0	0	100	1	
1	5	14	08: D-01   LM00000764	lmo2729	3236	8998	100	126	117	39	49	50	6	94	86	0	128	111	52	20	21	6	92	86	0	0	0	0	0	0	0	0	0	0	0	0	0	0	0	0	0	0	0	0	0	0	0	0	0	0	0.000	0.000	0.000	0.000	0.000	0.000	0.000	0.000	0.000	0.000	0.000	0.000	0.000	0.000	283	1076	185	159	159	0.000	0.000	77	108	0	0	68	91	0	0	100	1	
1	6	14	08: D-04   LM00002772	lmo2732	3486	8998	100	78	78	14	49	49	5	94	88	0	71	68	17	20	21	5	96	94	0	0	0	0	0	0	0	0	0	0	0	0	0	0	0	0	0	0	0	0	0	0	0	0	0	0	0.000	0.000	0.000	0.000	0.000	0.000	0.000	0.000	0.000	0.000	0.000	0.000	0.000	0.000	283	1076	80	77	77	0.000	0.000	29	51	0	0	29	48	0	0	100	1	
1	7	14	08: D-07   LM00002775	lmo2735	3736	8998	100	67	66	10	49	50	5	88	73	0	63	57	16	20	20	4	93	90	0	0	0	0	0	0	0	0	0	0	0	0	0	0	0	0	0	0	0	0	0	0	0	0	0	0	0.000	0.000	0.000	0.000	0.000	0.000	0.000	0.000	0.000	0.000	0.000	0.000	0.000	0.000	283	1076	61	54	54	0.000	0.000	18	43	0	0	17	37	0	0	100	1	
1	8	14	08: D-10   LM00000765	lmo2738	3986	8998	100	179	168	88	50	51	6	96	91	0	156	143	89	19	21	5	93	89	0	0	0	0	0	0	0	0	0	0	0	0	0	0	0	0	0	0	0	0	0	0	0	0	0	0	0.000	0.000	0.000	0.000	0.000	0.000	0.000	0.000	0.000	0.000	0.000	0.000	0.000	0.000	283	1076	266	242	242	0.000	0.000	129	137	0	0	118	124	0	0	100	1	
1	9	14	08: D-13   LM00002051	lmo2741	4236	8998	100	57	60	12	49	50	6	67	36	0	64	63	16	20	21	6	100	96	0	0	0	0	0	0	0	0	0	0	0	0	0	0	0	0	0	0	0	0	0	0	0	0	0	0	0.000	0.000	0.000	0.000	0.000	0.000	0.000	0.000	0.000	0.000	0.000	0.000	0.000	0.000	283	1076	52	54	54	0.000	0.000	8	44	0	0	11	43	0	0	100	1	
1	10	14	08: D-16   LM00000767	lmo2744	4486	8998	100	88	89	33	49	50	7	96	90	0	100	98	55	20	21	8	94	91	0	0	0	0	0	0	0	0	0	0	0	0	0	0	0	0	0	0	0	0	0	0	0	0	0	0	0.000	0.000	0.000	0.000	0.000	0.000	0.000	0.000	0.000	0.000	0.000	0.000	0.000	0.000	283	1076	119	118	118	0.000	0.000	39	80	0	0	40	78	0	0	100	1	
1	11	14	08: D-19   LM00000768	lmo2747	4736	8998	100	845	717	349	49	49	7	96	95	0	290	245	115	20	21	10	92	88	0	0	0	0	0	0	0	0	0	0	0	0	0	0	0	0	0	0	0	0	0	0	0	0	0	0	0.000	0.000	0.000	0.000	0.000	0.000	0.000	0.000	0.000	0.000	0.000	0.000	0.000	0.000	283	1076	1066	893	893	0.000	0.000	796	270	0	0	668	225	0	0	100	1	
1	12	14	08: D-22   LM00002057	lmo2750	4986	8998	100	92	90	20	49	50	5	94	90	0	91	85	23	20	21	4	99	95	0	0	0	0	0	0	0	0	0	0	0	0	0	0	0	0	0	0	0	0	0	0	0	0	0	0	0.000	0.000	0.000	0.000	0.000	0.000	0.000	0.000	0.000	0.000	0.000	0.000	0.000	0.000	283	1076	114	106	106	0.000	0.000	43	71	0	0	41	65	0	0	100	1	
1	13	14	08: H-01   LM00000792	lmo2825	5236	8998	100	168	152	54	49	49	4	96	93	0	93	89	37	20	21	4	96	92	0	0	0	0	0	0	0	0	0	0	0	0	0	0	0	0	0	0	0	0	0	0	0	0	0	0	0.000	0.000	0.000	0.000	0.000	0.000	0.000	0.000	0.000	0.000	0.000	0.000	0.000	0.000	283	1076	192	172	172	0.000	0.000	119	73	0	0	103	69	0	0	100	1	
1	14	14	08: H-04   LM00002087	lmo2828	5486	8998	100	77	78	18	48	49	6	91	85	0	72	66	22	20	21	4	94	90	0	0	0	0	0	0	0	0	0	0	0	0	0	0	0	0	0	0	0	0	0	0	0	0	0	0	0.000	0.000	0.000	0.000	0.000	0.000	0.000	0.000	0.000	0.000	0.000	0.000	0.000	0.000	283	1076	81	76	76	0.000	0.000	29	52	0	0	30	46	0	0	100	1	
1	15	14	08: H-07   LM00002089	lmo2831	5736	8998	100	178	170	63	48	49	5	96	94	0	128	119	49	20	20	4	93	92	0	0	0	0	0	0	0	0	0	0	0	0	0	0	0	0	0	0	0	0	0	0	0	0	0	0	0.000	0.000	0.000	0.000	0.000	0.000	0.000	0.000	0.000	0.000	0.000	0.000	0.000	0.000	283	1076	238	221	221	0.000	0.000	130	108	0	0	122	99	0	0	100	1	
1	16	14	08: H-10   LM00002091	lmo2834	5986	8998	100	60	61	10	49	50	5	74	51	0	72	62	24	19	19	3	91	87	0	0	0	0	0	0	0	0	0	0	0	0	0	0	0	0	0	0	0	0	0	0	0	0	0	0	0.000	0.000	0.000	0.000	0.000	0.000	0.000	0.000	0.000	0.000	0.000	0.000	0.000	0.000	283	1076	64	55	55	0.000	0.000	11	53	0	0	12	43	0	0	100	1	
1	17	14	08: H-13   LM00000796	lmo2837	6236	8998	100	57	60	17	50	50	5	58	35	0	68	68	34	17	18	4	100	98	0	0	0	0	0	0	0	0	0	0	0	0	0	0	0	0	0	0	0	0	0	0	0	0	0	0	0.000	0.000	0.000	0.000	0.000	0.000	0.000	0.000	0.000	0.000	0.000	0.000	0.000	0.000	283	1076	58	61	61	0.000	0.000	7	51	0	0	10	51	0	0	100	1	
1	1	15	08: H-16   LM00000799	lmo2840	2236	9248	100	52	53	5	50	50	6	26	8	0	68	63	16	19	20	4	98	94	0	0	0	0	0	0	0	0	0	0	0	0	0	0	0	0	0	0	0	0	0	0	0	0	0	0	0.000	0.000	0.000	0.000	0.000	0.000	0.000	0.000	0.000	0.000	0.000	0.000	0.000	0.000	283	1076	51	47	47	0.000	0.000	2	49	0	0	3	44	0	0	100	1	
1	2	15	08: H-19   LM00002094	lmo2843	2486	9248	100	55	55	7	49	50	6	51	26	0	57	53	14	19	20	8	89	84	0	0	0	0	0	0	0	0	0	0	0	0	0	0	0	0	0	0	0	0	0	0	0	0	0	0	0.000	0.000	0.000	0.000	0.000	0.000	0.000	0.000	0.000	0.000	0.000	0.000	0.000	0.000	283	1076	44	40	40	0.000	0.000	6	38	0	0	6	34	0	0	100	1	
1	3	15	08: H-22   LM00000800	lmo2846	2736	9248	100	56	58	8	50	50	7	45	16	0	70	66	17	19	21	11	93	86	0	0	0	0	0	0	0	0	0	0	0	0	0	0	0	0	0	0	0	0	0	0	0	0	0	0	0.000	0.000	0.000	0.000	0.000	0.000	0.000	0.000	0.000	0.000	0.000	0.000	0.000	0.000	283	1076	57	55	55	0.000	0.000	6	51	0	0	8	47	0	0	100	1	
1	4	15	08: L-01   EMPTY	EMPTY	2986	9248	100	49	50	6	49	49	6	14	5	0	20	21	7	18	19	5	28	6	0	0	0	0	0	0	0	0	0	0	0	0	0	0	0	0	0	0	0	0	0	0	0	0	0	0	0.000	0.000	0.000	0.000	0.000	0.000	0.000	0.000	0.000	0.000	0.000	0.000	0.000	0.000	283	1076	2	4	4	0.000	0.000	0	2	0	0	1	3	0	0	-75	1	
1	5	15	08: L-04   EMPTY	EMPTY	3236	9248	100	48	49	6	49	49	5	19	7	0	20	21	4	19	20	4	25	9	0	0	0	0	0	0	0	0	0	0	0	0	0	0	0	0	0	0	0	0	0	0	0	0	0	0	0.000	0.000	0.000	0.000	0.000	0.000	0.000	0.000	0.000	0.000	0.000	0.000	0.000	0.000	283	1076	0	2	2	0.000	0.000	-1	1	0	0	0	2	0	0	-75	1	
1	6	15	08: L-07   EMPTY	EMPTY	3486	9248	100	50	51	6	49	50	6	23	7	0	22	23	6	19	21	16	4	0	0	0	0	0	0	0	0	0	0	0	0	0	0	0	0	0	0	0	0	0	0	0	0	0	0	0	0.000	0.000	0.000	0.000	0.000	0.000	0.000	0.000	0.000	0.000	0.000	0.000	0.000	0.000	283	1076	4	6	6	0.000	0.000	1	3	0	0	2	4	0	0	-75	1	
1	7	15	09: D-01   LM00000020	lmo0044	3736	9248	100	1047	843	447	50	50	6	96	92	0	993	827	440	20	21	6	93	89	0	0	0	0	0	0	0	0	0	0	0	0	0	0	0	0	0	0	0	0	0	0	0	0	0	0	0.000	0.000	0.000	0.000	0.000	0.000	0.000	0.000	0.000	0.000	0.000	0.000	0.000	0.000	283	1076	1970	1600	1600	0.000	0.000	997	973	0	0	793	807	0	0	100	1	
1	8	15	09: D-04   LM00001308	lmo1275	3986	9248	100	100	94	24	50	50	5	89	86	0	90	82	27	20	21	5	96	91	0	0	0	0	0	0	0	0	0	0	0	0	0	0	0	0	0	0	0	0	0	0	0	0	0	0	0.000	0.000	0.000	0.000	0.000	0.000	0.000	0.000	0.000	0.000	0.000	0.000	0.000	0.000	283	1076	120	106	106	0.000	0.000	50	70	0	0	44	62	0	0	100	1	
1	9	15	09: D-07   LM00002819	lmo1469	4236	9248	100	1905	1441	840	49	50	7	97	95	0	2038	1558	912	19	20	5	94	90	0	0	0	0	0	0	0	0	0	0	0	0	0	0	0	0	0	0	0	0	0	0	0	0	0	0	0.000	0.000	0.000	0.000	0.000	0.000	0.000	0.000	0.000	0.000	0.000	0.000	0.000	0.000	283	1076	3875	2931	2931	0.000	0.000	1856	2019	0	0	1392	1539	0	0	100	1	
1	10	15	09: D-10   LM00000452	lmo1657	4486	9248	100	768	649	306	50	50	6	96	94	0	716	599	276	19	21	9	92	91	0	0	0	0	0	0	0	0	0	0	0	0	0	0	0	0	0	0	0	0	0	0	0	0	0	0	0.000	0.000	0.000	0.000	0.000	0.000	0.000	0.000	0.000	0.000	0.000	0.000	0.000	0.000	283	1076	1415	1179	1179	0.000	0.000	718	697	0	0	599	580	0	0	100	1	
1	11	15	09: D-13   lmneg01	lmneg01	4736	9248	100	52	53	5	49	50	6	35	8	0	65	60	15	19	20	5	97	93	0	0	0	0	0	0	0	0	0	0	0	0	0	0	0	0	0	0	0	0	0	0	0	0	0	0	0.000	0.000	0.000	0.000	0.000	0.000	0.000	0.000	0.000	0.000	0.000	0.000	0.000	0.000	283	1076	49	45	45	0.000	0.000	3	46	0	0	4	41	0	0	100	1	
1	12	15	09: D-16   lmneg04	lmneg04	4986	9248	100	51	52	6	49	49	5	22	12	0	59	56	14	20	20	3	96	95	0	0	0	0	0	0	0	0	0	0	0	0	0	0	0	0	0	0	0	0	0	0	0	0	0	0	0.000	0.000	0.000	0.000	0.000	0.000	0.000	0.000	0.000	0.000	0.000	0.000	0.000	0.000	283	1076	41	39	39	0.000	0.000	2	39	0	0	3	36	0	0	100	1	
1	13	15	09: D-19   lmneg07	lmneg07	5236	9248	100	59	59	8	48	48	5	82	54	0	77	72	21	19	20	4	100	94	0	0	0	0	0	0	0	0	0	0	0	0	0	0	0	0	0	0	0	0	0	0	0	0	0	0	0.000	0.000	0.000	0.000	0.000	0.000	0.000	0.000	0.000	0.000	0.000	0.000	0.000	0.000	283	1076	69	64	64	0.000	0.000	11	58	0	0	11	53	0	0	100	1	
1	14	15	09: D-22   lmneg10	lmneg10	5486	9248	100	54	55	7	47	48	4	70	45	0	55	53	13	19	20	4	96	94	0	0	0	0	0	0	0	0	0	0	0	0	0	0	0	0	0	0	0	0	0	0	0	0	0	0	0.000	0.000	0.000	0.000	0.000	0.000	0.000	0.000	0.000	0.000	0.000	0.000	0.000	0.000	283	1076	43	42	42	0.000	0.000	7	36	0	0	8	34	0	0	100	1	
1	15	15	09: H-01   LM00000020	lmo0044	5736	9248	100	937	793	352	48	48	5	100	99	0	874	770	322	19	20	4	99	96	0	0	0	0	0	0	0	0	0	0	0	0	0	0	0	0	0	0	0	0	0	0	0	0	0	0	0.000	0.000	0.000	0.000	0.000	0.000	0.000	0.000	0.000	0.000	0.000	0.000	0.000	0.000	283	1076	1744	1496	1496	0.000	0.000	889	855	0	0	745	751	0	0	100	1	
1	16	15	09: H-04   LM00001308	lmo1275	5986	9248	100	87	89	30	48	49	5	87	81	0	80	72	28	18	19	3	95	89	0	0	0	0	0	0	0	0	0	0	0	0	0	0	0	0	0	0	0	0	0	0	0	0	0	0	0.000	0.000	0.000	0.000	0.000	0.000	0.000	0.000	0.000	0.000	0.000	0.000	0.000	0.000	283	1076	101	95	95	0.000	0.000	39	62	0	0	41	54	0	0	100	1	
1	17	15	09: H-07   LM00002819	lmo1469	6236	9248	100	1631	1310	662	48	49	5	100	98	0	1790	1426	733	18	19	5	98	95	0	0	0	0	0	0	0	0	0	0	0	0	0	0	0	0	0	0	0	0	0	0	0	0	0	0	0.000	0.000	0.000	0.000	0.000	0.000	0.000	0.000	0.000	0.000	0.000	0.000	0.000	0.000	283	1076	3355	2670	2670	0.000	0.000	1583	1772	0	0	1262	1408	0	0	100	1	
1	1	16	09: H-10   LM00000452	lmo1657	2236	9498	100	306	260	115	49	50	6	95	90	0	283	239	118	19	21	14	88	85	0	0	0	0	0	0	0	0	0	0	0	0	0	0	0	0	0	0	0	0	0	0	0	0	0	0	0.000	0.000	0.000	0.000	0.000	0.000	0.000	0.000	0.000	0.000	0.000	0.000	0.000	0.000	283	1076	521	431	431	0.000	0.000	257	264	0	0	211	220	0	0	100	1	
1	2	16	09: H-13   lmneg01	lmneg01	2486	9498	100	53	53	7	50	50	6	23	4	0	59	54	17	18	20	7	89	85	0	0	0	0	0	0	0	0	0	0	0	0	0	0	0	0	0	0	0	0	0	0	0	0	0	0	0.000	0.000	0.000	0.000	0.000	0.000	0.000	0.000	0.000	0.000	0.000	0.000	0.000	0.000	283	1076	44	39	39	0.000	0.000	3	41	0	0	3	36	0	0	100	1	
1	3	16	09: H-16   lmneg04	lmneg04	2736	9498	100	54	55	8	50	51	7	36	11	0	56	56	22	19	21	11	88	86	0	0	0	0	0	0	0	0	0	0	0	0	0	0	0	0	0	0	0	0	0	0	0	0	0	0	0.000	0.000	0.000	0.000	0.000	0.000	0.000	0.000	0.000	0.000	0.000	0.000	0.000	0.000	283	1076	41	42	42	0.000	0.000	4	37	0	0	5	37	0	0	100	1	
1	4	16	09: H-19   lmneg07	lmneg07	2986	9498	100	59	62	11	50	51	7	65	33	0	68	62	18	18	20	34	77	5	0	0	0	0	0	0	0	0	0	0	0	0	0	0	0	0	0	0	0	0	0	0	0	0	0	0	0.000	0.000	0.000	0.000	0.000	0.000	0.000	0.000	0.000	0.000	0.000	0.000	0.000	0.000	283	1076	59	56	56	0.000	0.000	9	50	0	0	12	44	0	0	100	1	
1	5	16	09: H-22   lmneg10	lmneg10	3236	9498	100	53	53	7	48	49	5	42	11	0	49	47	11	18	19	4	94	92	0	0	0	0	0	0	0	0	0	0	0	0	0	0	0	0	0	0	0	0	0	0	0	0	0	0	0.000	0.000	0.000	0.000	0.000	0.000	0.000	0.000	0.000	0.000	0.000	0.000	0.000	0.000	283	1076	36	34	34	0.000	0.000	5	31	0	0	5	29	0	0	100	1	
1	6	16	09: L-01   LM00000020	lmo0044	3486	9498	100	1092	920	459	49	50	7	98	95	0	1092	909	439	19	21	8	91	89	0	0	0	0	0	0	0	0	0	0	0	0	0	0	0	0	0	0	0	0	0	0	0	0	0	0	0.000	0.000	0.000	0.000	0.000	0.000	0.000	0.000	0.000	0.000	0.000	0.000	0.000	0.000	283	1076	2116	1761	1761	0.000	0.000	1043	1073	0	0	871	890	0	0	100	1	
1	7	16	09: L-04   LM00001308	lmo1275	3736	9498	100	100	95	25	50	51	5	92	87	0	95	83	31	19	20	5	93	88	0	0	0	0	0	0	0	0	0	0	0	0	0	0	0	0	0	0	0	0	0	0	0	0	0	0	0.000	0.000	0.000	0.000	0.000	0.000	0.000	0.000	0.000	0.000	0.000	0.000	0.000	0.000	283	1076	126	109	109	0.000	0.000	50	76	0	0	45	64	0	0	100	1	
1	8	16	09: L-07   LM00002819	lmo1469	3986	9498	100	1762	1414	754	50	51	6	100	97	0	1903	1501	822	19	21	8	94	90	0	0	0	0	0	0	0	0	0	0	0	0	0	0	0	0	0	0	0	0	0	0	0	0	0	0	0.000	0.000	0.000	0.000	0.000	0.000	0.000	0.000	0.000	0.000	0.000	0.000	0.000	0.000	283	1076	3596	2846	2846	0.000	0.000	1712	1884	0	0	1364	1482	0	0	100	1	
1	9	16	09: L-10   LM00000452	lmo1657	4236	9498	100	719	600	305	48	49	5	99	95	0	655	533	281	19	20	5	97	95	0	0	0	0	0	0	0	0	0	0	0	0	0	0	0	0	0	0	0	0	0	0	0	0	0	0	0.000	0.000	0.000	0.000	0.000	0.000	0.000	0.000	0.000	0.000	0.000	0.000	0.000	0.000	283	1076	1307	1066	1066	0.000	0.000	671	636	0	0	552	514	0	0	100	1	
1	10	16	09: L-13   lmneg01	lmneg01	4486	9498	100	52	54	7	50	50	6	25	8	0	63	57	18	18	20	6	89	84	0	0	0	0	0	0	0	0	0	0	0	0	0	0	0	0	0	0	0	0	0	0	0	0	0	0	0.000	0.000	0.000	0.000	0.000	0.000	0.000	0.000	0.000	0.000	0.000	0.000	0.000	0.000	283	1076	47	43	43	0.000	0.000	2	45	0	0	4	39	0	0	100	1	
1	11	16	09: L-16   lmneg04	lmneg04	4736	9498	100	51	51	5	49	50	5	27	5	0	54	50	14	18	20	7	93	84	0	0	0	0	0	0	0	0	0	0	0	0	0	0	0	0	0	0	0	0	0	0	0	0	0	0	0.000	0.000	0.000	0.000	0.000	0.000	0.000	0.000	0.000	0.000	0.000	0.000	0.000	0.000	283	1076	38	34	34	0.000	0.000	2	36	0	0	2	32	0	0	100	1	
1	12	16	09: L-19   lmneg07	lmneg07	4986	9498	100	61	62	12	49	49	5	77	55	0	74	70	24	19	20	7	93	88	0	0	0	0	0	0	0	0	0	0	0	0	0	0	0	0	0	0	0	0	0	0	0	0	0	0	0.000	0.000	0.000	0.000	0.000	0.000	0.000	0.000	0.000	0.000	0.000	0.000	0.000	0.000	283	1076	67	64	64	0.000	0.000	12	55	0	0	13	51	0	0	100	1	
1	13	16	09: L-22   lmneg10	lmneg10	5236	9498	100	54	55	7	48	49	6	48	12	0	54	51	15	18	19	5	92	88	0	0	0	0	0	0	0	0	0	0	0	0	0	0	0	0	0	0	0	0	0	0	0	0	0	0	0.000	0.000	0.000	0.000	0.000	0.000	0.000	0.000	0.000	0.000	0.000	0.000	0.000	0.000	283	1076	42	40	40	0.000	0.000	6	36	0	0	7	33	0	0	100	1	
1	14	16	09: P-01   LM00000020	lmo0044	5486	9498	100	992	857	376	48	48	5	100	99	0	969	837	361	19	20	4	100	98	0	0	0	0	0	0	0	0	0	0	0	0	0	0	0	0	0	0	0	0	0	0	0	0	0	0	0.000	0.000	0.000	0.000	0.000	0.000	0.000	0.000	0.000	0.000	0.000	0.000	0.000	0.000	283	1076	1894	1627	1627	0.000	0.000	944	950	0	0	809	818	0	0	100	1	
1	15	16	09: P-04   LM00001308	lmo1275	5736	9498	100	91	89	19	49	49	5	98	92	0	87	80	23	19	20	4	99	97	0	0	0	0	0	0	0	0	0	0	0	0	0	0	0	0	0	0	0	0	0	0	0	0	0	0	0.000	0.000	0.000	0.000	0.000	0.000	0.000	0.000	0.000	0.000	0.000	0.000	0.000	0.000	283	1076	110	101	101	0.000	0.000	42	68	0	0	40	61	0	0	100	1	
1	16	16	09: P-07   LM00002819	lmo1469	5986	9498	100	1417	1083	685	49	49	5	99	95	0	1447	1134	738	19	19	3	92	89	0	0	0	0	0	0	0	0	0	0	0	0	0	0	0	0	0	0	0	0	0	0	0	0	0	0	0.000	0.000	0.000	0.000	0.000	0.000	0.000	0.000	0.000	0.000	0.000	0.000	0.000	0.000	283	1076	2796	2149	2149	0.000	0.000	1368	1428	0	0	1034	1115	0	0	100	1	
1	17	16	09: P-10   LM00000452	lmo1657	6236	9498	100	643	547	223	50	50	5	99	99	0	587	505	215	17	18	7	98	95	0	0	0	0	0	0	0	0	0	0	0	0	0	0	0	0	0	0	0	0	0	0	0	0	0	0	0.000	0.000	0.000	0.000	0.000	0.000	0.000	0.000	0.000	0.000	0.000	0.000	0.000	0.000	283	1076	1163	985	985	0.000	0.000	593	570	0	0	497	488	0	0	100	1	
1	1	17	09: P-13   lmneg01	lmneg01	2236	9748	100	54	55	6	50	51	6	34	7	0	61	55	17	19	20	4	95	90	0	0	0	0	0	0	0	0	0	0	0	0	0	0	0	0	0	0	0	0	0	0	0	0	0	0	0.000	0.000	0.000	0.000	0.000	0.000	0.000	0.000	0.000	0.000	0.000	0.000	0.000	0.000	283	1076	46	41	41	0.000	0.000	4	42	0	0	5	36	0	0	100	1	
1	2	17	09: P-16   lmneg04	lmneg04	2486	9748	100	74	75	14	55	72	43	8	0	0	57	53	14	19	20	5	96	89	0	0	0	0	0	0	0	0	0	0	0	0	0	0	0	0	0	0	0	0	0	0	0	0	0	0	0.000	0.000	0.000	0.000	0.000	0.000	0.000	0.000	0.000	0.000	0.000	0.000	0.000	0.000	283	1076	57	54	54	0.000	0.000	19	38	0	0	20	34	0	0	100	1	
1	3	17	09: P-19   lmneg07	lmneg07	2736	9748	100	203	196	39	85	102	54	91	61	0	67	59	22	19	21	12	82	72	0	0	0	0	0	0	0	0	0	0	0	0	0	0	0	0	0	0	0	0	0	0	0	0	0	0	0.000	0.000	0.000	0.000	0.000	0.000	0.000	0.000	0.000	0.000	0.000	0.000	0.000	0.000	283	1076	166	151	151	0.000	0.000	118	48	0	0	111	40	0	0	100	1	
1	4	17	09: P-22   lmneg10	lmneg10	2986	9748	100	57	59	12	51	58	18	18	4	0	52	50	15	18	20	7	90	85	0	0	0	0	0	0	0	0	0	0	0	0	0	0	0	0	0	0	0	0	0	0	0	0	0	0	0.000	0.000	0.000	0.000	0.000	0.000	0.000	0.000	0.000	0.000	0.000	0.000	0.000	0.000	283	1076	40	40	40	0.000	0.000	6	34	0	0	8	32	0	0	100	1	
1	5	17	null	EMPTY	3236	9748	100	50	50	5	49	49	5	19	5	0	17	19	5	17	18	4	21	7	0	0	0	0	0	0	0	0	0	0	0	0	0	0	0	0	0	0	0	0	0	0	0	0	0	0	0.000	0.000	0.000	0.000	0.000	0.000	0.000	0.000	0.000	0.000	0.000	0.000	0.000	0.000	283	1076	1	3	3	0.000	0.000	1	0	0	0	1	2	0	0	-75	1	
1	6	17	null	EMPTY	3486	9748	100	48	49	5	49	49	5	12	3	0	19	19	4	17	18	4	25	6	0	0	0	0	0	0	0	0	0	0	0	0	0	0	0	0	0	0	0	0	0	0	0	0	0	0	0.000	0.000	0.000	0.000	0.000	0.000	0.000	0.000	0.000	0.000	0.000	0.000	0.000	0.000	283	1076	1	2	2	0.000	0.000	-1	2	0	0	0	2	0	0	-75	1	
1	7	17	null	EMPTY	3736	9748	100	49	50	5	49	50	6	12	4	0	19	19	3	19	20	5	6	1	0	0	0	0	0	0	0	0	0	0	0	0	0	0	0	0	0	0	0	0	0	0	0	0	0	0	0.000	0.000	0.000	0.000	0.000	0.000	0.000	0.000	0.000	0.000	0.000	0.000	0.000	0.000	283	1076	0	1	1	0.000	0.000	0	0	0	0	1	0	0	0	-75	1	
1	8	17	null	EMPTY	3986	9748	100	48	49	5	49	50	7	10	0	0	19	19	3	19	20	5	7	0	0	0	0	0	0	0	0	0	0	0	0	0	0	0	0	0	0	0	0	0	0	0	0	0	0	0	0.000	0.000	0.000	0.000	0.000	0.000	0.000	0.000	0.000	0.000	0.000	0.000	0.000	0.000	283	1076	-1	0	0	0.000	0.000	-1	0	0	0	0	0	0	0	-75	1	
1	9	17	null	EMPTY	4236	9748	100	49	50	5	49	50	7	11	3	0	20	21	4	19	21	12	2	0	0	0	0	0	0	0	0	0	0	0	0	0	0	0	0	0	0	0	0	0	0	0	0	0	0	0	0.000	0.000	0.000	0.000	0.000	0.000	0.000	0.000	0.000	0.000	0.000	0.000	0.000	0.000	283	1076	1	3	3	0.000	0.000	0	1	0	0	1	2	0	0	-75	1	
1	10	17	null	EMPTY	4486	9748	100	51	51	8	49	50	5	20	4	0	19	20	7	18	19	4	27	5	0	0	0	0	0	0	0	0	0	0	0	0	0	0	0	0	0	0	0	0	0	0	0	0	0	0	0.000	0.000	0.000	0.000	0.000	0.000	0.000	0.000	0.000	0.000	0.000	0.000	0.000	0.000	283	1076	3	4	4	0.000	0.000	2	1	0	0	2	2	0	0	-75	1	
1	11	17	null	EMPTY	4736	9748	100	50	50	5	49	49	5	18	5	0	19	20	4	18	19	5	12	4	0	0	0	0	0	0	0	0	0	0	0	0	0	0	0	0	0	0	0	0	0	0	0	0	0	0	0.000	0.000	0.000	0.000	0.000	0.000	0.000	0.000	0.000	0.000	0.000	0.000	0.000	0.000	283	1076	2	3	3	0.000	0.000	1	1	0	0	1	2	0	0	-75	1	
1	12	17	null	EMPTY	4986	9748	100	48	49	6	48	49	5	17	6	0	19	21	6	19	20	5	18	7	0	0	0	0	0	0	0	0	0	0	0	0	0	0	0	0	0	0	0	0	0	0	0	0	0	0	0.000	0.000	0.000	0.000	0.000	0.000	0.000	0.000	0.000	0.000	0.000	0.000	0.000	0.000	283	1076	0	3	3	0.000	0.000	0	0	0	0	1	2	0	0	-75	1	
1	13	17	null	EMPTY	5236	9748	100	49	50	5	49	49	7	13	2	0	18	20	6	19	20	5	14	4	0	0	0	0	0	0	0	0	0	0	0	0	0	0	0	0	0	0	0	0	0	0	0	0	0	0	0.000	0.000	0.000	0.000	0.000	0.000	0.000	0.000	0.000	0.000	0.000	0.000	0.000	0.000	283	1076	-1	2	2	0.000	0.000	0	-1	0	0	1	1	0	0	-75	1	
1	14	17	null	EMPTY	5486	9748	100	49	50	9	50	50	5	16	6	0	19	20	7	19	20	4	11	7	0	0	0	0	0	0	0	0	0	0	0	0	0	0	0	0	0	0	0	0	0	0	0	0	0	0	0.000	0.000	0.000	0.000	0.000	0.000	0.000	0.000	0.000	0.000	0.000	0.000	0.000	0.000	283	1076	-1	1	1	0.000	0.000	-1	0	0	0	0	1	0	0	-75	1	
1	15	17	null	EMPTY	5736	9748	100	48	49	4	49	50	5	13	1	0	20	20	4	19	20	4	24	7	0	0	0	0	0	0	0	0	0	0	0	0	0	0	0	0	0	0	0	0	0	0	0	0	0	0	0.000	0.000	0.000	0.000	0.000	0.000	0.000	0.000	0.000	0.000	0.000	0.000	0.000	0.000	283	1076	0	1	1	0.000	0.000	-1	1	0	0	0	1	0	0	-75	1	
1	16	17	null	EMPTY	5986	9748	100	48	49	4	49	49	5	14	0	0	19	20	3	19	19	5	10	0	0	0	0	0	0	0	0	0	0	0	0	0	0	0	0	0	0	0	0	0	0	0	0	0	0	0	0.000	0.000	0.000	0.000	0.000	0.000	0.000	0.000	0.000	0.000	0.000	0.000	0.000	0.000	283	1076	-1	1	1	0.000	0.000	-1	0	0	0	0	1	0	0	-75	1	
1	17	17	null	EMPTY	6236	9748	100	49	50	7	48	49	5	16	7	0	17	18	4	18	19	4	8	5	0	0	0	0	0	0	0	0	0	0	0	0	0	0	0	0	0	0	0	0	0	0	0	0	0	0	0.000	0.000	0.000	0.000	0.000	0.000	0.000	0.000	0.000	0.000	0.000	0.000	0.000	0.000	283	1076	0	2	2	0.000	0.000	1	-1	0	0	2	0	0	0	-75	1	
2	1	1	10: C-01   Dye Marker	Dye Marker	6736	5766	100	70	224	288	49	49	6	77	64	0	13761	20361	21342	17	18	4	100	100	0	0	0	0	0	0	0	0	0	0	0	0	0	0	0	0	0	0	0	0	0	0	0	0	0	0	0.000	0.000	0.000	0.000	0.000	0.000	0.000	0.000	0.000	0.000	0.000	0.000	0.000	0.000	283	1076	13765	20519	20519	0.000	0.000	21	13744	0	0	175	20344	0	0	100	1	
2	2	1	01: C-01   LM00000021	lmo0045	6986	5766	100	2428	1771	1133	49	49	5	94	88	0	2539	1892	1200	16	17	3	94	90	0	0	0	0	0	0	0	0	0	0	0	0	0	0	0	0	0	0	0	0	0	0	0	0	0	0	0.000	0.000	0.000	0.000	0.000	0.000	0.000	0.000	0.000	0.000	0.000	0.000	0.000	0.000	283	1076	4902	3598	3598	0.000	0.000	2379	2523	0	0	1722	1876	0	0	100	1	
2	3	1	01: C-04   LM00000023	lmo0048	7236	5766	100	4145	2875	1900	49	49	5	92	90	0	1731	1266	805	17	18	3	95	92	0	0	0	0	0	0	0	0	0	0	0	0	0	0	0	0	0	0	0	0	0	0	0	0	0	0	0.000	0.000	0.000	0.000	0.000	0.000	0.000	0.000	0.000	0.000	0.000	0.000	0.000	0.000	283	1076	5810	4075	4075	0.000	0.000	4096	1714	0	0	2826	1249	0	0	100	1	
2	4	1	01: C-07   LM00000826	lmo0051	7486	5766	100	441	379	210	48	49	5	95	93	0	335	327	433	17	17	3	90	87	0	0	0	0	0	0	0	0	0	0	0	0	0	0	0	0	0	0	0	0	0	0	0	0	0	0	0.000	0.000	0.000	0.000	0.000	0.000	0.000	0.000	0.000	0.000	0.000	0.000	0.000	0.000	283	1076	711	641	641	0.000	0.000	393	318	0	0	331	310	0	0	100	1	
2	5	1	01: C-10   LM00000026	lmo0054	7736	5766	100	386	337	176	48	49	5	96	92	0	204	178	88	17	17	3	91	89	0	0	0	0	0	0	0	0	0	0	0	0	0	0	0	0	0	0	0	0	0	0	0	0	0	0	0.000	0.000	0.000	0.000	0.000	0.000	0.000	0.000	0.000	0.000	0.000	0.000	0.000	0.000	283	1076	525	450	450	0.000	0.000	338	187	0	0	289	161	0	0	100	1	
2	6	1	01: C-13   LM00002106	lmo0057	7986	5766	100	55	54	6	48	49	5	55	20	0	61	54	20	16	17	5	90	85	0	0	0	0	0	0	0	0	0	0	0	0	0	0	0	0	0	0	0	0	0	0	0	0	0	0	0.000	0.000	0.000	0.000	0.000	0.000	0.000	0.000	0.000	0.000	0.000	0.000	0.000	0.000	283	1076	52	44	44	0.000	0.000	7	45	0	0	6	38	0	0	100	1	
2	7	1	01: C-16   LM00000828	lmo0060	8236	5766	100	54	55	8	48	49	5	53	28	0	69	61	23	17	17	3	90	86	0	0	0	0	0	0	0	0	0	0	0	0	0	0	0	0	0	0	0	0	0	0	0	0	0	0	0.000	0.000	0.000	0.000	0.000	0.000	0.000	0.000	0.000	0.000	0.000	0.000	0.000	0.000	283	1076	58	51	51	0.000	0.000	6	52	0	0	7	44	0	0	100	1	
2	8	1	01: C-19   LM00000031	lmo0063	8486	5766	100	54	56	9	49	50	6	47	23	0	78	67	26	18	19	10	85	79	0	0	0	0	0	0	0	0	0	0	0	0	0	0	0	0	0	0	0	0	0	0	0	0	0	0	0.000	0.000	0.000	0.000	0.000	0.000	0.000	0.000	0.000	0.000	0.000	0.000	0.000	0.000	283	1076	65	56	56	0.000	0.000	5	60	0	0	7	49	0	0	100	1	
2	9	1	01: C-22   LM00000034	lmo0066	8736	5766	100	82	82	22	48	49	6	86	78	0	139	117	56	18	19	6	88	83	0	0	0	0	0	0	0	0	0	0	0	0	0	0	0	0	0	0	0	0	0	0	0	0	0	0	0.000	0.000	0.000	0.000	0.000	0.000	0.000	0.000	0.000	0.000	0.000	0.000	0.000	0.000	283	1076	155	133	133	0.000	0.000	34	121	0	0	34	99	0	0	100	1	
2	10	1	01: G-01   LM00002145	lmo0141	8986	5766	100	62	65	14	50	50	6	69	50	0	74	64	25	17	18	8	89	79	0	0	0	0	0	0	0	0	0	0	0	0	0	0	0	0	0	0	0	0	0	0	0	0	0	0	0.000	0.000	0.000	0.000	0.000	0.000	0.000	0.000	0.000	0.000	0.000	0.000	0.000	0.000	283	1076	69	62	62	0.000	0.000	12	57	0	0	15	47	0	0	100	1	
2	11	1	01: G-04   LM00002147	lmo0144	9236	5766	100	92	89	26	50	51	6	84	78	0	91	80	38	17	18	6	84	80	0	0	0	0	0	0	0	0	0	0	0	0	0	0	0	0	0	0	0	0	0	0	0	0	0	0	0.000	0.000	0.000	0.000	0.000	0.000	0.000	0.000	0.000	0.000	0.000	0.000	0.000	0.000	283	1076	116	102	102	0.000	0.000	42	74	0	0	39	63	0	0	100	1	
2	12	1	01: G-07   LM00002149	lmo0147	9486	5766	100	57	58	7	49	50	6	62	32	0	81	70	29	17	19	8	83	77	0	0	0	0	0	0	0	0	0	0	0	0	0	0	0	0	0	0	0	0	0	0	0	0	0	0	0.000	0.000	0.000	0.000	0.000	0.000	0.000	0.000	0.000	0.000	0.000	0.000	0.000	0.000	283	1076	72	62	62	0.000	0.000	8	64	0	0	9	53	0	0	100	1	
2	13	1	01: G-10   LM00000050	lmo0150	9736	5766	100	80	80	23	49	50	5	83	75	0	141	114	67	17	18	4	88	82	0	0	0	0	0	0	0	0	0	0	0	0	0	0	0	0	0	0	0	0	0	0	0	0	0	0	0.000	0.000	0.000	0.000	0.000	0.000	0.000	0.000	0.000	0.000	0.000	0.000	0.000	0.000	283	1076	155	128	128	0.000	0.000	31	124	0	0	31	97	0	0	100	1	
2	14	1	01: G-13   LM00000852	lmo0153	9986	5766	100	71	69	13	50	51	6	83	74	0	96	79	37	17	18	4	85	80	0	0	0	0	0	0	0	0	0	0	0	0	0	0	0	0	0	0	0	0	0	0	0	0	0	0	0.000	0.000	0.000	0.000	0.000	0.000	0.000	0.000	0.000	0.000	0.000	0.000	0.000	0.000	283	1076	100	81	81	0.000	0.000	21	79	0	0	19	62	0	0	100	1	
2	15	1	01: G-16   LM00000855	lmo0156	10236	5766	100	54	55	8	50	50	6	38	12	0	77	67	25	18	19	5	87	84	0	0	0	0	0	0	0	0	0	0	0	0	0	0	0	0	0	0	0	0	0	0	0	0	0	0	0.000	0.000	0.000	0.000	0.000	0.000	0.000	0.000	0.000	0.000	0.000	0.000	0.000	0.000	283	1076	63	54	54	0.000	0.000	4	59	0	0	5	49	0	0	100	1	
2	16	1	01: G-19   LM00002155	lmo0159	10486	5766	100	56	56	6	50	51	6	46	13	0	75	65	26	17	19	6	89	81	0	0	0	0	0	0	0	0	0	0	0	0	0	0	0	0	0	0	0	0	0	0	0	0	0	0	0.000	0.000	0.000	0.000	0.000	0.000	0.000	0.000	0.000	0.000	0.000	0.000	0.000	0.000	283	1076	64	54	54	0.000	0.000	6	58	0	0	6	48	0	0	100	1	
2	17	1	01: G-22   LM00000052	lmo0162	10736	5766	100	461	346	201	50	51	7	93	86	0	198	153	86	18	20	10	86	79	0	0	0	0	0	0	0	0	0	0	0	0	0	0	0	0	0	0	0	0	0	0	0	0	0	0	0.000	0.000	0.000	0.000	0.000	0.000	0.000	0.000	0.000	0.000	0.000	0.000	0.000	0.000	283	1076	591	431	431	0.000	0.000	411	180	0	0	296	135	0	0	100	1	
2	1	2	01: K-01   LM00000886	lmo0237	6736	6016	100	449	344	218	48	49	5	82	80	0	469	345	230	17	18	4	81	79	0	0	0	0	0	0	0	0	0	0	0	0	0	0	0	0	0	0	0	0	0	0	0	0	0	0	0.000	0.000	0.000	0.000	0.000	0.000	0.000	0.000	0.000	0.000	0.000	0.000	0.000	0.000	283	1076	853	624	624	0.000	0.000	401	452	0	0	296	328	0	0	100	1	
2	2	2	01: K-04   LM00000888	lmo0240	6986	6016	100	283	227	138	48	48	5	89	83	0	193	156	110	16	17	3	85	79	0	0	0	0	0	0	0	0	0	0	0	0	0	0	0	0	0	0	0	0	0	0	0	0	0	0	0.000	0.000	0.000	0.000	0.000	0.000	0.000	0.000	0.000	0.000	0.000	0.000	0.000	0.000	283	1076	412	319	319	0.000	0.000	235	177	0	0	179	140	0	0	100	1	
2	3	2	01: K-07   LM00000891	lmo0243	7236	6016	100	196	166	82	49	49	5	84	77	0	223	169	101	17	17	4	86	83	0	0	0	0	0	0	0	0	0	0	0	0	0	0	0	0	0	0	0	0	0	0	0	0	0	0	0.000	0.000	0.000	0.000	0.000	0.000	0.000	0.000	0.000	0.000	0.000	0.000	0.000	0.000	283	1076	353	269	269	0.000	0.000	147	206	0	0	117	152	0	0	100	1	
2	4	2	01: K-10   LM00000892	lmo0246	7486	6016	100	82	80	22	49	49	5	83	73	0	88	73	35	16	17	3	87	82	0	0	0	0	0	0	0	0	0	0	0	0	0	0	0	0	0	0	0	0	0	0	0	0	0	0	0.000	0.000	0.000	0.000	0.000	0.000	0.000	0.000	0.000	0.000	0.000	0.000	0.000	0.000	283	1076	105	88	88	0.000	0.000	33	72	0	0	31	57	0	0	100	1	
2	5	2	01: K-13   LM00000078	lmo0249	7736	6016	100	6524	4793	3458	49	49	5	97	91	0	6103	4433	3250	16	17	3	96	91	0	0	0	0	0	0	0	0	0	0	0	0	0	0	0	0	0	0	0	0	0	0	0	0	0	0	0.000	0.000	0.000	0.000	0.000	0.000	0.000	0.000	0.000	0.000	0.000	0.000	0.000	0.000	283	1076	12562	9161	9161	0.000	0.000	6475	6087	0	0	4744	4417	0	0	100	1	
2	6	2	01: K-16   LM00002177	lmo0252	7986	6016	100	53	54	7	48	48	5	52	22	0	75	63	26	16	17	4	88	86	0	0	0	0	0	0	0	0	0	0	0	0	0	0	0	0	0	0	0	0	0	0	0	0	0	0	0.000	0.000	0.000	0.000	0.000	0.000	0.000	0.000	0.000	0.000	0.000	0.000	0.000	0.000	283	1076	64	53	53	0.000	0.000	5	59	0	0	6	47	0	0	100	1	
2	7	2	01: K-19   LM00002180	lmo0255	8236	6016	100	53	55	10	49	49	5	44	19	0	75	64	30	16	17	4	87	82	0	0	0	0	0	0	0	0	0	0	0	0	0	0	0	0	0	0	0	0	0	0	0	0	0	0	0.000	0.000	0.000	0.000	0.000	0.000	0.000	0.000	0.000	0.000	0.000	0.000	0.000	0.000	283	1076	63	54	54	0.000	0.000	4	59	0	0	6	48	0	0	100	1	
2	8	2	01: K-22   LM00000082	lmo0258	8486	6016	100	751	593	402	49	49	5	88	84	0	643	509	345	16	18	9	82	79	0	0	0	0	0	0	0	0	0	0	0	0	0	0	0	0	0	0	0	0	0	0	0	0	0	0	0.000	0.000	0.000	0.000	0.000	0.000	0.000	0.000	0.000	0.000	0.000	0.000	0.000	0.000	283	1076	1329	1037	1037	0.000	0.000	702	627	0	0	544	493	0	0	100	1	
2	9	2	01: O-01   LM00002195	lmo0333	8736	6016	100	52	53	6	49	49	6	34	10	0	62	53	28	17	18	4	78	71	0	0	0	0	0	0	0	0	0	0	0	0	0	0	0	0	0	0	0	0	0	0	0	0	0	0	0.000	0.000	0.000	0.000	0.000	0.000	0.000	0.000	0.000	0.000	0.000	0.000	0.000	0.000	283	1076	48	40	40	0.000	0.000	3	45	0	0	4	36	0	0	100	1	
2	10	2	01: O-04   LM00000116	lmo0336	8986	6016	100	87	84	27	49	49	5	81	75	0	97	84	43	16	17	4	90	84	0	0	0	0	0	0	0	0	0	0	0	0	0	0	0	0	0	0	0	0	0	0	0	0	0	0	0.000	0.000	0.000	0.000	0.000	0.000	0.000	0.000	0.000	0.000	0.000	0.000	0.000	0.000	283	1076	119	103	103	0.000	0.000	38	81	0	0	35	68	0	0	100	1	
2	11	2	01: O-07   LM00000920	lmo0339	9236	6016	100	71	77	26	49	50	6	81	72	0	85	76	39	17	18	4	77	77	0	0	0	0	0	0	0	0	0	0	0	0	0	0	0	0	0	0	0	0	0	0	0	0	0	0	0.000	0.000	0.000	0.000	0.000	0.000	0.000	0.000	0.000	0.000	0.000	0.000	0.000	0.000	283	1076	90	87	87	0.000	0.000	22	68	0	0	28	59	0	0	100	1	
2	12	2	01: O-10   LM00000118	lmo0342	9486	6016	100	76	78	20	48	49	5	88	81	0	98	81	42	17	18	4	87	82	0	0	0	0	0	0	0	0	0	0	0	0	0	0	0	0	0	0	0	0	0	0	0	0	0	0	0.000	0.000	0.000	0.000	0.000	0.000	0.000	0.000	0.000	0.000	0.000	0.000	0.000	0.000	283	1076	109	94	94	0.000	0.000	28	81	0	0	30	64	0	0	100	1	
2	13	2	01: O-13   LM00000121	lmo0345	9736	6016	100	93	89	26	49	50	7	85	77	0	98	80	43	17	18	6	81	73	0	0	0	0	0	0	0	0	0	0	0	0	0	0	0	0	0	0	0	0	0	0	0	0	0	0	0.000	0.000	0.000	0.000	0.000	0.000	0.000	0.000	0.000	0.000	0.000	0.000	0.000	0.000	283	1076	125	103	103	0.000	0.000	44	81	0	0	40	63	0	0	100	1	
2	14	2	01: O-16   LM00000123	lmo0348	9986	6016	100	88	86	26	50	50	5	78	75	0	93	81	46	17	18	6	82	75	0	0	0	0	0	0	0	0	0	0	0	0	0	0	0	0	0	0	0	0	0	0	0	0	0	0	0.000	0.000	0.000	0.000	0.000	0.000	0.000	0.000	0.000	0.000	0.000	0.000	0.000	0.000	283	1076	114	100	100	0.000	0.000	38	76	0	0	36	64	0	0	100	1	
2	15	2	01: O-19   LM00000923	lmo0351	10236	6016	100	71	71	15	50	51	7	77	69	0	101	81	45	17	17	5	83	78	0	0	0	0	0	0	0	0	0	0	0	0	0	0	0	0	0	0	0	0	0	0	0	0	0	0	0.000	0.000	0.000	0.000	0.000	0.000	0.000	0.000	0.000	0.000	0.000	0.000	0.000	0.000	283	1076	105	85	85	0.000	0.000	21	84	0	0	21	64	0	0	100	1	
2	16	2	01: O-22   LM00000924	lmo0354	10486	6016	100	314	251	159	50	51	6	79	73	0	229	169	106	18	19	5	84	76	0	0	0	0	0	0	0	0	0	0	0	0	0	0	0	0	0	0	0	0	0	0	0	0	0	0	0.000	0.000	0.000	0.000	0.000	0.000	0.000	0.000	0.000	0.000	0.000	0.000	0.000	0.000	283	1076	475	352	352	0.000	0.000	264	211	0	0	201	151	0	0	100	1	
2	17	2	02: C-01   LM00000146	lmo0425	10736	6016	100	80	81	22	49	50	5	82	77	0	91	79	33	18	19	6	89	86	0	0	0	0	0	0	0	0	0	0	0	0	0	0	0	0	0	0	0	0	0	0	0	0	0	0	0.000	0.000	0.000	0.000	0.000	0.000	0.000	0.000	0.000	0.000	0.000	0.000	0.000	0.000	283	1076	104	93	93	0.000	0.000	31	73	0	0	32	61	0	0	100	1	
2	1	3	02: C-04   LM00000148	lmo0428	6736	6266	100	74	74	15	50	50	5	88	77	0	123	102	51	16	17	3	90	87	0	0	0	0	0	0	0	0	0	0	0	0	0	0	0	0	0	0	0	0	0	0	0	0	0	0	0.000	0.000	0.000	0.000	0.000	0.000	0.000	0.000	0.000	0.000	0.000	0.000	0.000	0.000	283	1076	131	110	110	0.000	0.000	24	107	0	0	24	86	0	0	100	1	
2	2	3	02: C-07   LM00000151	lmo0431	6986	6266	100	65	66	12	48	49	5	83	71	0	75	66	30	16	16	3	92	85	0	0	0	0	0	0	0	0	0	0	0	0	0	0	0	0	0	0	0	0	0	0	0	0	0	0	0.000	0.000	0.000	0.000	0.000	0.000	0.000	0.000	0.000	0.000	0.000	0.000	0.000	0.000	283	1076	76	68	68	0.000	0.000	17	59	0	0	18	50	0	0	100	1	
2	3	3	02: C-10   LM00002220	lmo0434	7236	6266	100	62	63	11	48	49	6	77	60	0	74	64	29	17	17	3	83	80	0	0	0	0	0	0	0	0	0	0	0	0	0	0	0	0	0	0	0	0	0	0	0	0	0	0	0.000	0.000	0.000	0.000	0.000	0.000	0.000	0.000	0.000	0.000	0.000	0.000	0.000	0.000	283	1076	71	62	62	0.000	0.000	14	57	0	0	15	47	0	0	100	1	
2	4	3	02: C-13   LM00000956	lmo0437	7486	6266	100	69	70	13	49	49	5	88	76	0	76	65	29	16	17	4	89	82	0	0	0	0	0	0	0	0	0	0	0	0	0	0	0	0	0	0	0	0	0	0	0	0	0	0	0.000	0.000	0.000	0.000	0.000	0.000	0.000	0.000	0.000	0.000	0.000	0.000	0.000	0.000	283	1076	80	70	70	0.000	0.000	20	60	0	0	21	49	0	0	100	1	
2	5	3	02: C-16   LM00002222	lmo0440	7736	6266	100	58	60	10	49	49	5	63	46	0	60	50	23	16	17	3	83	78	0	0	0	0	0	0	0	0	0	0	0	0	0	0	0	0	0	0	0	0	0	0	0	0	0	0	0.000	0.000	0.000	0.000	0.000	0.000	0.000	0.000	0.000	0.000	0.000	0.000	0.000	0.000	283	1076	53	45	45	0.000	0.000	9	44	0	0	11	34	0	0	100	1	
2	6	3	02: C-19   LM00000957	lmo0443	7986	6266	100	215	182	83	48	49	5	90	86	0	157	131	66	16	17	4	94	88	0	0	0	0	0	0	0	0	0	0	0	0	0	0	0	0	0	0	0	0	0	0	0	0	0	0	0.000	0.000	0.000	0.000	0.000	0.000	0.000	0.000	0.000	0.000	0.000	0.000	0.000	0.000	283	1076	308	249	249	0.000	0.000	167	141	0	0	134	115	0	0	100	1	
2	7	3	02: C-22   LM00002225	lmo0446	8236	6266	100	62	62	10	49	49	5	76	54	0	90	73	35	17	17	4	88	84	0	0	0	0	0	0	0	0	0	0	0	0	0	0	0	0	0	0	0	0	0	0	0	0	0	0	0.000	0.000	0.000	0.000	0.000	0.000	0.000	0.000	0.000	0.000	0.000	0.000	0.000	0.000	283	1076	86	69	69	0.000	0.000	13	73	0	0	13	56	0	0	100	1	
2	8	3	02: G-01   LM00000184	lmo0521	8486	6266	100	291	248	151	49	49	6	88	81	0	200	169	110	16	16	3	92	87	0	0	0	0	0	0	0	0	0	0	0	0	0	0	0	0	0	0	0	0	0	0	0	0	0	0	0.000	0.000	0.000	0.000	0.000	0.000	0.000	0.000	0.000	0.000	0.000	0.000	0.000	0.000	283	1076	426	352	352	0.000	0.000	242	184	0	0	199	153	0	0	100	1	
2	9	3	02: G-04   LM00000978	lmo0524	8736	6266	100	133	121	45	49	49	5	89	85	0	90	73	35	17	17	3	89	85	0	0	0	0	0	0	0	0	0	0	0	0	0	0	0	0	0	0	0	0	0	0	0	0	0	0	0.000	0.000	0.000	0.000	0.000	0.000	0.000	0.000	0.000	0.000	0.000	0.000	0.000	0.000	283	1076	157	128	128	0.000	0.000	84	73	0	0	72	56	0	0	100	1	
2	10	3	02: G-07   LM00000979	lmo0527	8986	6266	100	84	83	25	49	50	5	81	77	0	94	79	37	17	18	4	89	83	0	0	0	0	0	0	0	0	0	0	0	0	0	0	0	0	0	0	0	0	0	0	0	0	0	0	0.000	0.000	0.000	0.000	0.000	0.000	0.000	0.000	0.000	0.000	0.000	0.000	0.000	0.000	283	1076	112	96	96	0.000	0.000	35	77	0	0	34	62	0	0	100	1	
2	11	3	02: G-10   LM00000980	lmo0530	9236	6266	100	421	335	183	49	50	5	93	89	0	447	342	207	17	18	5	91	87	0	0	0	0	0	0	0	0	0	0	0	0	0	0	0	0	0	0	0	0	0	0	0	0	0	0	0.000	0.000	0.000	0.000	0.000	0.000	0.000	0.000	0.000	0.000	0.000	0.000	0.000	0.000	283	1076	802	611	611	0.000	0.000	372	430	0	0	286	325	0	0	100	1	
2	12	3	02: G-13   LM00000982	lmo0533	9486	6266	100	142	179	119	50	50	6	95	91	0	140	177	119	17	18	6	95	92	0	0	0	0	0	0	0	0	0	0	0	0	0	0	0	0	0	0	0	0	0	0	0	0	0	0	0.000	0.000	0.000	0.000	0.000	0.000	0.000	0.000	0.000	0.000	0.000	0.000	0.000	0.000	283	1076	215	289	289	0.000	0.000	92	123	0	0	129	160	0	0	100	1	
2	13	3	02: G-16   LM00000985	lmo0536	9736	6266	100	262	219	116	49	50	6	89	84	0	216	169	104	17	19	7	84	81	0	0	0	0	0	0	0	0	0	0	0	0	0	0	0	0	0	0	0	0	0	0	0	0	0	0	0.000	0.000	0.000	0.000	0.000	0.000	0.000	0.000	0.000	0.000	0.000	0.000	0.000	0.000	283	1076	412	322	322	0.000	0.000	213	199	0	0	170	152	0	0	100	1	
2	14	3	02: G-19   LM00000189	lmo0539	9986	6266	100	656	503	307	49	50	6	95	89	0	257	211	124	17	19	9	87	84	0	0	0	0	0	0	0	0	0	0	0	0	0	0	0	0	0	0	0	0	0	0	0	0	0	0	0.000	0.000	0.000	0.000	0.000	0.000	0.000	0.000	0.000	0.000	0.000	0.000	0.000	0.000	283	1076	847	648	648	0.000	0.000	607	240	0	0	454	194	0	0	100	1	
2	15	3	02: G-22   LM00002254	lmo0542	10236	6266	100	57	58	8	49	49	6	65	34	0	73	63	25	17	18	5	88	84	0	0	0	0	0	0	0	0	0	0	0	0	0	0	0	0	0	0	0	0	0	0	0	0	0	0	0.000	0.000	0.000	0.000	0.000	0.000	0.000	0.000	0.000	0.000	0.000	0.000	0.000	0.000	283	1076	64	55	55	0.000	0.000	8	56	0	0	9	46	0	0	100	1	
2	16	3	02: K-01   LM00002277	lmo0617	10486	6266	100	114	103	35	49	50	6	91	81	0	158	129	73	18	19	7	84	81	0	0	0	0	0	0	0	0	0	0	0	0	0	0	0	0	0	0	0	0	0	0	0	0	0	0	0.000	0.000	0.000	0.000	0.000	0.000	0.000	0.000	0.000	0.000	0.000	0.000	0.000	0.000	283	1076	205	165	165	0.000	0.000	65	140	0	0	54	111	0	0	100	1	
2	17	3	02: K-04   LM00002279	lmo0620	10736	6266	100	111	103	35	49	49	5	87	82	0	111	95	46	17	18	5	92	87	0	0	0	0	0	0	0	0	0	0	0	0	0	0	0	0	0	0	0	0	0	0	0	0	0	0	0.000	0.000	0.000	0.000	0.000	0.000	0.000	0.000	0.000	0.000	0.000	0.000	0.000	0.000	283	1076	156	132	132	0.000	0.000	62	94	0	0	54	78	0	0	100	1	
2	1	4	02: K-07   LM00002282	lmo0623	6736	6516	100	92	100	87	50	50	5	81	76	0	82	99	149	17	18	4	89	85	0	0	0	0	0	0	0	0	0	0	0	0	0	0	0	0	0	0	0	0	0	0	0	0	0	0	0.000	0.000	0.000	0.000	0.000	0.000	0.000	0.000	0.000	0.000	0.000	0.000	0.000	0.000	283	1076	107	132	132	0.000	0.000	42	65	0	0	50	82	0	0	100	1	
2	2	4	02: K-10   LM00000206	lmo0626	6986	6516	100	67	81	75	49	50	5	87	80	0	66	87	183	16	17	3	93	87	0	0	0	0	0	0	0	0	0	0	0	0	0	0	0	0	0	0	0	0	0	0	0	0	0	0	0.000	0.000	0.000	0.000	0.000	0.000	0.000	0.000	0.000	0.000	0.000	0.000	0.000	0.000	283	1076	68	103	103	0.000	0.000	18	50	0	0	32	71	0	0	100	1	
2	3	4	02: K-13   LM00001028	lmo0629	7236	6516	100	64	66	15	49	49	5	82	70	0	80	68	30	16	17	3	88	84	0	0	0	0	0	0	0	0	0	0	0	0	0	0	0	0	0	0	0	0	0	0	0	0	0	0	0.000	0.000	0.000	0.000	0.000	0.000	0.000	0.000	0.000	0.000	0.000	0.000	0.000	0.000	283	1076	79	69	69	0.000	0.000	15	64	0	0	17	52	0	0	100	1	
2	4	4	02: K-16   LM00002286	lmo0632	7486	6516	100	53	55	8	49	49	5	49	24	0	61	53	21	17	18	4	89	82	0	0	0	0	0	0	0	0	0	0	0	0	0	0	0	0	0	0	0	0	0	0	0	0	0	0	0.000	0.000	0.000	0.000	0.000	0.000	0.000	0.000	0.000	0.000	0.000	0.000	0.000	0.000	283	1076	48	42	42	0.000	0.000	4	44	0	0	6	36	0	0	100	1	
2	5	4	02: K-19   LM00001029	lmo0635	7736	6516	100	64	63	11	48	49	5	79	69	0	77	66	30	17	17	3	89	88	0	0	0	0	0	0	0	0	0	0	0	0	0	0	0	0	0	0	0	0	0	0	0	0	0	0	0.000	0.000	0.000	0.000	0.000	0.000	0.000	0.000	0.000	0.000	0.000	0.000	0.000	0.000	283	1076	76	64	64	0.000	0.000	16	60	0	0	15	49	0	0	100	1	
2	6	4	02: K-22   LM00002290	lmo0638	7986	6516	100	73	73	17	48	48	5	89	77	0	93	81	40	17	17	4	89	84	0	0	0	0	0	0	0	0	0	0	0	0	0	0	0	0	0	0	0	0	0	0	0	0	0	0	0.000	0.000	0.000	0.000	0.000	0.000	0.000	0.000	0.000	0.000	0.000	0.000	0.000	0.000	283	1076	101	89	89	0.000	0.000	25	76	0	0	25	64	0	0	100	1	
2	7	4	02: O-01   LM00000237	lmo0713	8236	6516	100	454	351	207	48	49	5	91	86	0	226	182	110	16	17	3	89	84	0	0	0	0	0	0	0	0	0	0	0	0	0	0	0	0	0	0	0	0	0	0	0	0	0	0	0.000	0.000	0.000	0.000	0.000	0.000	0.000	0.000	0.000	0.000	0.000	0.000	0.000	0.000	283	1076	616	469	469	0.000	0.000	406	210	0	0	303	166	0	0	100	1	
2	8	4	02: O-04   LM00001067	lmo0716	8486	6516	100	848	625	450	49	49	5	92	86	0	1125	771	582	16	17	4	88	82	0	0	0	0	0	0	0	0	0	0	0	0	0	0	0	0	0	0	0	0	0	0	0	0	0	0	0.000	0.000	0.000	0.000	0.000	0.000	0.000	0.000	0.000	0.000	0.000	0.000	0.000	0.000	283	1076	1908	1331	1331	0.000	0.000	799	1109	0	0	576	755	0	0	100	1	
2	9	4	02: O-07   LM00001068	lmo0719	8736	6516	100	268	220	124	48	48	5	91	84	0	148	120	71	16	17	3	91	87	0	0	0	0	0	0	0	0	0	0	0	0	0	0	0	0	0	0	0	0	0	0	0	0	0	0	0.000	0.000	0.000	0.000	0.000	0.000	0.000	0.000	0.000	0.000	0.000	0.000	0.000	0.000	283	1076	352	276	276	0.000	0.000	220	132	0	0	172	104	0	0	100	1	
2	10	4	02: O-10   LM00001071	lmo0722	8986	6516	100	257	213	103	49	50	6	94	88	0	159	129	64	16	18	9	89	84	0	0	0	0	0	0	0	0	0	0	0	0	0	0	0	0	0	0	0	0	0	0	0	0	0	0	0.000	0.000	0.000	0.000	0.000	0.000	0.000	0.000	0.000	0.000	0.000	0.000	0.000	0.000	283	1076	351	277	277	0.000	0.000	208	143	0	0	164	113	0	0	100	1	
2	11	4	02: O-13   LM00002301	lmo0725	9236	6516	100	57	58	7	50	50	6	65	25	0	69	60	24	17	18	5	90	85	0	0	0	0	0	0	0	0	0	0	0	0	0	0	0	0	0	0	0	0	0	0	0	0	0	0	0.000	0.000	0.000	0.000	0.000	0.000	0.000	0.000	0.000	0.000	0.000	0.000	0.000	0.000	283	1076	59	51	51	0.000	0.000	7	52	0	0	8	43	0	0	100	1	
2	12	4	02: O-16   LM00001073	lmo0728	9486	6516	100	77	77	25	49	50	6	77	68	0	83	70	33	17	18	7	89	81	0	0	0	0	0	0	0	0	0	0	0	0	0	0	0	0	0	0	0	0	0	0	0	0	0	0	0.000	0.000	0.000	0.000	0.000	0.000	0.000	0.000	0.000	0.000	0.000	0.000	0.000	0.000	283	1076	94	81	81	0.000	0.000	28	66	0	0	28	53	0	0	100	1	
2	13	4	02: O-19   LM00001076	lmo0731	9736	6516	100	184	161	69	50	51	5	88	85	0	262	212	119	17	18	12	86	82	0	0	0	0	0	0	0	0	0	0	0	0	0	0	0	0	0	0	0	0	0	0	0	0	0	0	0.000	0.000	0.000	0.000	0.000	0.000	0.000	0.000	0.000	0.000	0.000	0.000	0.000	0.000	283	1076	379	306	306	0.000	0.000	134	245	0	0	111	195	0	0	100	1	
2	14	4	02: O-22   LM00002303	lmo0734	9986	6516	100	56	57	8	50	50	6	57	25	0	73	62	23	17	18	4	90	88	0	0	0	0	0	0	0	0	0	0	0	0	0	0	0	0	0	0	0	0	0	0	0	0	0	0	0.000	0.000	0.000	0.000	0.000	0.000	0.000	0.000	0.000	0.000	0.000	0.000	0.000	0.000	283	1076	62	52	52	0.000	0.000	6	56	0	0	7	45	0	0	100	1	
2	15	4	03: C-01   LM00002328	lmo0805	10236	6516	100	55	56	7	50	51	6	40	14	0	63	54	21	17	19	6	78	75	0	0	0	0	0	0	0	0	0	0	0	0	0	0	0	0	0	0	0	0	0	0	0	0	0	0	0.000	0.000	0.000	0.000	0.000	0.000	0.000	0.000	0.000	0.000	0.000	0.000	0.000	0.000	283	1076	51	43	43	0.000	0.000	5	46	0	0	6	37	0	0	100	1	
2	16	4	03: C-04   LM00000260	lmo0808	10486	6516	100	100	95	28	50	50	5	87	81	0	135	114	57	18	19	4	90	86	0	0	0	0	0	0	0	0	0	0	0	0	0	0	0	0	0	0	0	0	0	0	0	0	0	0	0.000	0.000	0.000	0.000	0.000	0.000	0.000	0.000	0.000	0.000	0.000	0.000	0.000	0.000	283	1076	167	141	141	0.000	0.000	50	117	0	0	45	96	0	0	100	1	
2	17	4	03: C-07   LM00000262	lmo0811	10736	6516	100	299	255	113	50	51	12	88	82	0	333	281	141	18	19	9	89	87	0	0	0	0	0	0	0	0	0	0	0	0	0	0	0	0	0	0	0	0	0	0	0	0	0	0	0.000	0.000	0.000	0.000	0.000	0.000	0.000	0.000	0.000	0.000	0.000	0.000	0.000	0.000	283	1076	564	468	468	0.000	0.000	249	315	0	0	205	263	0	0	100	1	
2	1	5	03: C-10   LM00001111	lmo0814	6736	6766	100	209	179	86	49	50	5	89	83	0	271	205	120	16	17	3	97	92	0	0	0	0	0	0	0	0	0	0	0	0	0	0	0	0	0	0	0	0	0	0	0	0	0	0	0.000	0.000	0.000	0.000	0.000	0.000	0.000	0.000	0.000	0.000	0.000	0.000	0.000	0.000	283	1076	415	319	319	0.000	0.000	160	255	0	0	130	189	0	0	100	1	
2	2	5	03: C-13   LM00001112	lmo0817	6986	6766	100	186	165	70	50	50	5	89	86	0	224	185	97	16	17	4	91	88	0	0	0	0	0	0	0	0	0	0	0	0	0	0	0	0	0	0	0	0	0	0	0	0	0	0	0.000	0.000	0.000	0.000	0.000	0.000	0.000	0.000	0.000	0.000	0.000	0.000	0.000	0.000	283	1076	344	284	284	0.000	0.000	136	208	0	0	115	169	0	0	100	1	
2	3	5	03: C-16   LM00001114	lmo0820	7236	6766	100	176	155	64	49	49	4	90	87	0	95	87	42	16	17	3	94	92	0	0	0	0	0	0	0	0	0	0	0	0	0	0	0	0	0	0	0	0	0	0	0	0	0	0	0.000	0.000	0.000	0.000	0.000	0.000	0.000	0.000	0.000	0.000	0.000	0.000	0.000	0.000	283	1076	206	177	177	0.000	0.000	127	79	0	0	106	71	0	0	100	1	
2	4	5	03: C-19   LM00000266	lmo0823	7486	6766	100	311	262	125	48	49	5	95	87	0	520	411	231	18	18	4	92	89	0	0	0	0	0	0	0	0	0	0	0	0	0	0	0	0	0	0	0	0	0	0	0	0	0	0	0.000	0.000	0.000	0.000	0.000	0.000	0.000	0.000	0.000	0.000	0.000	0.000	0.000	0.000	283	1076	765	607	607	0.000	0.000	263	502	0	0	214	393	0	0	100	1	
2	5	5	03: C-22   LM00001118	lmo0826	7736	6766	100	145	127	54	48	49	5	88	80	0	113	94	49	17	18	4	89	83	0	0	0	0	0	0	0	0	0	0	0	0	0	0	0	0	0	0	0	0	0	0	0	0	0	0	0.000	0.000	0.000	0.000	0.000	0.000	0.000	0.000	0.000	0.000	0.000	0.000	0.000	0.000	283	1076	193	156	156	0.000	0.000	97	96	0	0	79	77	0	0	100	1	
2	6	5	03: G-01   LM00001149	lmo0901	7986	6766	100	55	55	7	48	49	5	54	29	0	58	49	20	17	17	4	85	76	0	0	0	0	0	0	0	0	0	0	0	0	0	0	0	0	0	0	0	0	0	0	0	0	0	0	0.000	0.000	0.000	0.000	0.000	0.000	0.000	0.000	0.000	0.000	0.000	0.000	0.000	0.000	283	1076	48	39	39	0.000	0.000	7	41	0	0	7	32	0	0	100	1	
2	7	5	03: G-04   LM00002351	lmo0904	8236	6766	100	57	57	7	49	49	4	66	44	0	57	50	20	17	17	3	87	79	0	0	0	0	0	0	0	0	0	0	0	0	0	0	0	0	0	0	0	0	0	0	0	0	0	0	0.000	0.000	0.000	0.000	0.000	0.000	0.000	0.000	0.000	0.000	0.000	0.000	0.000	0.000	283	1076	48	41	41	0.000	0.000	8	40	0	0	8	33	0	0	100	1	
2	8	5	03: G-07   LM00001153	lmo0907	8486	6766	100	616	470	290	49	50	5	96	90	0	624	462	306	16	17	3	94	90	0	0	0	0	0	0	0	0	0	0	0	0	0	0	0	0	0	0	0	0	0	0	0	0	0	0	0.000	0.000	0.000	0.000	0.000	0.000	0.000	0.000	0.000	0.000	0.000	0.000	0.000	0.000	283	1076	1175	867	867	0.000	0.000	567	608	0	0	421	446	0	0	100	1	
2	9	5	03: G-10   LM00002353	lmo0910	8736	6766	100	58	59	11	48	48	5	76	52	0	63	58	24	17	17	3	94	90	0	0	0	0	0	0	0	0	0	0	0	0	0	0	0	0	0	0	0	0	0	0	0	0	0	0	0.000	0.000	0.000	0.000	0.000	0.000	0.000	0.000	0.000	0.000	0.000	0.000	0.000	0.000	283	1076	56	52	52	0.000	0.000	10	46	0	0	11	41	0	0	100	1	
2	10	5	03: G-13   LM00001155	lmo0913	8986	6766	100	177	153	73	49	50	5	87	79	0	136	117	64	16	17	4	95	89	0	0	0	0	0	0	0	0	0	0	0	0	0	0	0	0	0	0	0	0	0	0	0	0	0	0	0.000	0.000	0.000	0.000	0.000	0.000	0.000	0.000	0.000	0.000	0.000	0.000	0.000	0.000	283	1076	248	205	205	0.000	0.000	128	120	0	0	104	101	0	0	100	1	
2	11	5	03: G-16   LM00001156	lmo0916	9236	6766	100	102	99	42	49	50	6	71	65	0	161	130	96	17	18	6	74	72	0	0	0	0	0	0	0	0	0	0	0	0	0	0	0	0	0	0	0	0	0	0	0	0	0	0	0.000	0.000	0.000	0.000	0.000	0.000	0.000	0.000	0.000	0.000	0.000	0.000	0.000	0.000	283	1076	197	163	163	0.000	0.000	53	144	0	0	50	113	0	0	100	1	
2	12	5	03: G-19   LM00001159	lmo0919	9486	6766	100	357	442	305	50	51	6	100	100	0	358	441	359	18	19	6	100	99	0	0	0	0	0	0	0	0	0	0	0	0	0	0	0	0	0	0	0	0	0	0	0	0	0	0	0.000	0.000	0.000	0.000	0.000	0.000	0.000	0.000	0.000	0.000	0.000	0.000	0.000	0.000	283	1076	647	815	815	0.000	0.000	307	340	0	0	392	423	0	0	100	1	
2	13	5	03: G-22   LM00000290	lmo0922	9736	6766	100	242	204	96	50	50	5	93	86	0	178	148	76	17	17	4	93	89	0	0	0	0	0	0	0	0	0	0	0	0	0	0	0	0	0	0	0	0	0	0	0	0	0	0	0.000	0.000	0.000	0.000	0.000	0.000	0.000	0.000	0.000	0.000	0.000	0.000	0.000	0.000	283	1076	353	285	285	0.000	0.000	192	161	0	0	154	131	0	0	100	1	
2	14	5	03: K-01   LM00001199	lmo0997	9986	6766	100	215	189	97	49	49	6	93	84	0	605	438	311	17	18	6	85	82	0	0	0	0	0	0	0	0	0	0	0	0	0	0	0	0	0	0	0	0	0	0	0	0	0	0	0.000	0.000	0.000	0.000	0.000	0.000	0.000	0.000	0.000	0.000	0.000	0.000	0.000	0.000	283	1076	754	561	561	0.000	0.000	166	588	0	0	140	421	0	0	100	1	
2	15	5	03: K-04   LM00001201	lmo1000	10236	6766	100	119	116	50	50	51	6	80	74	0	93	82	47	18	20	10	76	70	0	0	0	0	0	0	0	0	0	0	0	0	0	0	0	0	0	0	0	0	0	0	0	0	0	0	0.000	0.000	0.000	0.000	0.000	0.000	0.000	0.000	0.000	0.000	0.000	0.000	0.000	0.000	283	1076	144	130	130	0.000	0.000	69	75	0	0	66	64	0	0	100	1	
2	16	5	03: K-07   LM00000304	lmo1003	10486	6766	100	296	249	144	50	50	6	94	90	0	700	519	368	17	18	4	93	87	0	0	0	0	0	0	0	0	0	0	0	0	0	0	0	0	0	0	0	0	0	0	0	0	0	0	0.000	0.000	0.000	0.000	0.000	0.000	0.000	0.000	0.000	0.000	0.000	0.000	0.000	0.000	283	1076	929	701	701	0.000	0.000	246	683	0	0	199	502	0	0	100	1	
2	17	5	03: K-10   LM00002379	lmo1006	10736	6766	100	83	85	24	50	50	5	89	78	0	89	82	31	17	18	6	95	89	0	0	0	0	0	0	0	0	0	0	0	0	0	0	0	0	0	0	0	0	0	0	0	0	0	0	0.000	0.000	0.000	0.000	0.000	0.000	0.000	0.000	0.000	0.000	0.000	0.000	0.000	0.000	283	1076	105	100	100	0.000	0.000	33	72	0	0	35	65	0	0	100	1	
2	1	6	03: K-13   LM00001205	lmo1009	6736	7016	100	96	95	28	49	50	5	89	85	0	84	76	31	16	17	3	92	91	0	0	0	0	0	0	0	0	0	0	0	0	0	0	0	0	0	0	0	0	0	0	0	0	0	0	0.000	0.000	0.000	0.000	0.000	0.000	0.000	0.000	0.000	0.000	0.000	0.000	0.000	0.000	283	1076	115	106	106	0.000	0.000	47	68	0	0	46	60	0	0	100	1	
2	2	6	03: K-16   LM00000306	lmo1012	6986	7016	100	155	135	59	49	49	5	89	84	0	204	163	93	16	17	4	90	87	0	0	0	0	0	0	0	0	0	0	0	0	0	0	0	0	0	0	0	0	0	0	0	0	0	0	0.000	0.000	0.000	0.000	0.000	0.000	0.000	0.000	0.000	0.000	0.000	0.000	0.000	0.000	283	1076	294	233	233	0.000	0.000	106	188	0	0	86	147	0	0	100	1	
2	3	6	03: K-19   LM00000309	lmo1015	7236	7016	100	105	101	33	49	50	5	89	82	0	150	128	63	17	17	3	88	87	0	0	0	0	0	0	0	0	0	0	0	0	0	0	0	0	0	0	0	0	0	0	0	0	0	0	0.000	0.000	0.000	0.000	0.000	0.000	0.000	0.000	0.000	0.000	0.000	0.000	0.000	0.000	283	1076	189	163	163	0.000	0.000	56	133	0	0	52	111	0	0	100	1	
2	4	6	03: K-22   LM00002381	lmo1018	7486	7016	100	78	81	22	49	49	6	92	79	0	79	70	51	17	18	4	91	82	0	0	0	0	0	0	0	0	0	0	0	0	0	0	0	0	0	0	0	0	0	0	0	0	0	0	0.000	0.000	0.000	0.000	0.000	0.000	0.000	0.000	0.000	0.000	0.000	0.000	0.000	0.000	283	1076	91	85	85	0.000	0.000	29	62	0	0	32	53	0	0	100	1	
2	5	6	03: O-01   LM00000321	lmo1093	7736	7016	100	208	189	72	49	50	5	94	90	0	199	170	72	18	18	4	96	93	0	0	0	0	0	0	0	0	0	0	0	0	0	0	0	0	0	0	0	0	0	0	0	0	0	0	0.000	0.000	0.000	0.000	0.000	0.000	0.000	0.000	0.000	0.000	0.000	0.000	0.000	0.000	283	1076	340	292	292	0.000	0.000	159	181	0	0	140	152	0	0	100	1	
2	6	6	03: O-04   LM00000322	lmo1096	7986	7016	100	545	429	284	49	49	5	90	87	0	369	281	192	16	17	4	93	86	0	0	0	0	0	0	0	0	0	0	0	0	0	0	0	0	0	0	0	0	0	0	0	0	0	0	0.000	0.000	0.000	0.000	0.000	0.000	0.000	0.000	0.000	0.000	0.000	0.000	0.000	0.000	283	1076	849	645	645	0.000	0.000	496	353	0	0	380	265	0	0	100	1	
2	7	6	03: O-07   LM00002426	lmo1099	8236	7016	100	54	54	7	49	49	5	51	21	0	60	53	35	16	17	4	71	66	0	0	0	0	0	0	0	0	0	0	0	0	0	0	0	0	0	0	0	0	0	0	0	0	0	0	0.000	0.000	0.000	0.000	0.000	0.000	0.000	0.000	0.000	0.000	0.000	0.000	0.000	0.000	283	1076	49	42	42	0.000	0.000	5	44	0	0	5	37	0	0	100	1	
2	8	6	03: O-10   LM00002429	lmo1102	8486	7016	100	51	52	7	49	49	5	26	10	0	59	51	21	17	18	4	87	80	0	0	0	0	0	0	0	0	0	0	0	0	0	0	0	0	0	0	0	0	0	0	0	0	0	0	0.000	0.000	0.000	0.000	0.000	0.000	0.000	0.000	0.000	0.000	0.000	0.000	0.000	0.000	283	1076	44	37	37	0.000	0.000	2	42	0	0	3	34	0	0	100	1	
2	9	6	03: O-13   LM00002432	lmo1105	8736	7016	100	54	57	10	48	48	5	63	40	0	70	63	27	17	17	4	90	84	0	0	0	0	0	0	0	0	0	0	0	0	0	0	0	0	0	0	0	0	0	0	0	0	0	0	0.000	0.000	0.000	0.000	0.000	0.000	0.000	0.000	0.000	0.000	0.000	0.000	0.000	0.000	283	1076	59	55	55	0.000	0.000	6	53	0	0	9	46	0	0	100	1	
2	10	6	03: O-16   LM00002435	lmo1108	8986	7016	100	53	54	8	48	49	5	48	19	0	59	50	20	16	17	4	87	80	0	0	0	0	0	0	0	0	0	0	0	0	0	0	0	0	0	0	0	0	0	0	0	0	0	0	0.000	0.000	0.000	0.000	0.000	0.000	0.000	0.000	0.000	0.000	0.000	0.000	0.000	0.000	283	1076	48	40	40	0.000	0.000	5	43	0	0	6	34	0	0	100	1	
2	11	6	03: O-19   LM00002438	lmo1111	9236	7016	100	52	52	6	49	49	5	31	9	0	61	53	21	17	17	4	86	82	0	0	0	0	0	0	0	0	0	0	0	0	0	0	0	0	0	0	0	0	0	0	0	0	0	0	0.000	0.000	0.000	0.000	0.000	0.000	0.000	0.000	0.000	0.000	0.000	0.000	0.000	0.000	283	1076	47	39	39	0.000	0.000	3	44	0	0	3	36	0	0	100	1	
2	12	6	03: O-22   LM00002441	lmo1114	9486	7016	100	52	52	5	49	50	8	12	0	0	63	55	21	17	18	5	84	81	0	0	0	0	0	0	0	0	0	0	0	0	0	0	0	0	0	0	0	0	0	0	0	0	0	0	0.000	0.000	0.000	0.000	0.000	0.000	0.000	0.000	0.000	0.000	0.000	0.000	0.000	0.000	283	1076	49	41	41	0.000	0.000	3	46	0	0	3	38	0	0	100	1	
2	13	6	04: C-01   LM00000346	lmo1185	9736	7016	100	60	62	12	49	50	5	81	53	0	65	60	18	18	19	6	95	88	0	0	0	0	0	0	0	0	0	0	0	0	0	0	0	0	0	0	0	0	0	0	0	0	0	0	0.000	0.000	0.000	0.000	0.000	0.000	0.000	0.000	0.000	0.000	0.000	0.000	0.000	0.000	283	1076	58	55	55	0.000	0.000	11	47	0	0	13	42	0	0	100	1	
2	14	6	04: C-04   LM00002459	lmo1188	9986	7016	100	68	69	13	49	50	6	88	80	0	71	61	24	17	18	6	86	81	0	0	0	0	0	0	0	0	0	0	0	0	0	0	0	0	0	0	0	0	0	0	0	0	0	0	0.000	0.000	0.000	0.000	0.000	0.000	0.000	0.000	0.000	0.000	0.000	0.000	0.000	0.000	283	1076	73	64	64	0.000	0.000	19	54	0	0	20	44	0	0	100	1	
2	15	6	04: C-07   LM00001264	lmo1191	10236	7016	100	65	67	13	51	52	7	77	52	0	104	92	36	17	20	12	90	84	0	0	0	0	0	0	0	0	0	0	0	0	0	0	0	0	0	0	0	0	0	0	0	0	0	0	0.000	0.000	0.000	0.000	0.000	0.000	0.000	0.000	0.000	0.000	0.000	0.000	0.000	0.000	283	1076	101	91	91	0.000	0.000	14	87	0	0	16	75	0	0	100	1	
2	16	6	04: C-10   LM00001266	lmo1194	10486	7016	100	88	87	22	50	51	7	85	78	0	100	90	38	18	19	7	90	87	0	0	0	0	0	0	0	0	0	0	0	0	0	0	0	0	0	0	0	0	0	0	0	0	0	0	0.000	0.000	0.000	0.000	0.000	0.000	0.000	0.000	0.000	0.000	0.000	0.000	0.000	0.000	283	1076	120	109	109	0.000	0.000	38	82	0	0	37	72	0	0	100	1	
2	17	6	04: C-13   LM00002463	lmo1197	10736	7016	100	64	66	13	51	52	22	26	4	0	74	66	26	17	19	8	88	80	0	0	0	0	0	0	0	0	0	0	0	0	0	0	0	0	0	0	0	0	0	0	0	0	0	0	0.000	0.000	0.000	0.000	0.000	0.000	0.000	0.000	0.000	0.000	0.000	0.000	0.000	0.000	283	1076	70	64	64	0.000	0.000	13	57	0	0	15	49	0	0	100	1	
2	1	7	04: C-16   LM00002465	lmo1200	6736	7266	100	113	107	35	49	50	5	89	87	0	175	157	85	17	18	4	94	91	0	0	0	0	0	0	0	0	0	0	0	0	0	0	0	0	0	0	0	0	0	0	0	0	0	0	0.000	0.000	0.000	0.000	0.000	0.000	0.000	0.000	0.000	0.000	0.000	0.000	0.000	0.000	283	1076	222	198	198	0.000	0.000	64	158	0	0	58	140	0	0	100	1	
2	2	7	04: C-19   LM00001269	lmo1203	6986	7266	100	56	58	9	49	50	5	64	31	0	66	56	31	17	17	4	81	75	0	0	0	0	0	0	0	0	0	0	0	0	0	0	0	0	0	0	0	0	0	0	0	0	0	0	0.000	0.000	0.000	0.000	0.000	0.000	0.000	0.000	0.000	0.000	0.000	0.000	0.000	0.000	283	1076	56	48	48	0.000	0.000	7	49	0	0	9	39	0	0	100	1	
2	3	7	04: C-22   LM00001272	lmo1206	7236	7266	100	57	57	7	49	49	4	72	46	0	76	65	26	18	18	4	86	83	0	0	0	0	0	0	0	0	0	0	0	0	0	0	0	0	0	0	0	0	0	0	0	0	0	0	0.000	0.000	0.000	0.000	0.000	0.000	0.000	0.000	0.000	0.000	0.000	0.000	0.000	0.000	283	1076	66	55	55	0.000	0.000	8	58	0	0	8	47	0	0	100	1	
2	4	7	04: G-01   LM00000368	lmo1281	7486	7266	100	116	111	39	49	49	5	96	88	0	100	94	53	18	19	4	98	92	0	0	0	0	0	0	0	0	0	0	0	0	0	0	0	0	0	0	0	0	0	0	0	0	0	0	0.000	0.000	0.000	0.000	0.000	0.000	0.000	0.000	0.000	0.000	0.000	0.000	0.000	0.000	283	1076	149	138	138	0.000	0.000	67	82	0	0	62	76	0	0	100	1	
2	5	7	04: G-04   LM00001314	lmo1284	7736	7266	100	73	75	23	49	49	5	82	75	0	90	76	43	17	18	4	85	81	0	0	0	0	0	0	0	0	0	0	0	0	0	0	0	0	0	0	0	0	0	0	0	0	0	0	0.000	0.000	0.000	0.000	0.000	0.000	0.000	0.000	0.000	0.000	0.000	0.000	0.000	0.000	283	1076	97	85	85	0.000	0.000	24	73	0	0	26	59	0	0	100	1	
2	6	7	04: G-07   LM00001316	lmo1287	7986	7266	100	325	275	188	48	49	5	90	80	0	384	279	215	17	17	3	80	77	0	0	0	0	0	0	0	0	0	0	0	0	0	0	0	0	0	0	0	0	0	0	0	0	0	0	0.000	0.000	0.000	0.000	0.000	0.000	0.000	0.000	0.000	0.000	0.000	0.000	0.000	0.000	283	1076	644	489	489	0.000	0.000	277	367	0	0	227	262	0	0	100	1	
2	7	7	04: G-10   LM00002484	lmo1290	8236	7266	100	54	56	9	50	50	6	41	19	0	63	56	19	17	17	4	89	85	0	0	0	0	0	0	0	0	0	0	0	0	0	0	0	0	0	0	0	0	0	0	0	0	0	0	0.000	0.000	0.000	0.000	0.000	0.000	0.000	0.000	0.000	0.000	0.000	0.000	0.000	0.000	283	1076	50	45	45	0.000	0.000	4	46	0	0	6	39	0	0	100	1	
2	8	7	04: G-13   LM00001318	lmo1293	8486	7266	100	354	287	159	48	49	5	94	88	0	608	465	307	16	17	4	93	88	0	0	0	0	0	0	0	0	0	0	0	0	0	0	0	0	0	0	0	0	0	0	0	0	0	0	0.000	0.000	0.000	0.000	0.000	0.000	0.000	0.000	0.000	0.000	0.000	0.000	0.000	0.000	283	1076	898	688	688	0.000	0.000	306	592	0	0	239	449	0	0	100	1	
2	9	7	04: G-16   LM00001320	lmo1296	8736	7266	100	87	84	24	48	49	5	88	81	0	91	82	40	17	17	4	87	83	0	0	0	0	0	0	0	0	0	0	0	0	0	0	0	0	0	0	0	0	0	0	0	0	0	0	0.000	0.000	0.000	0.000	0.000	0.000	0.000	0.000	0.000	0.000	0.000	0.000	0.000	0.000	283	1076	113	101	101	0.000	0.000	39	74	0	0	36	65	0	0	100	1	
2	10	7	04: G-19   LM00000372	lmo1299	8986	7266	100	1200	975	646	49	50	5	96	94	0	358	306	199	16	17	3	95	92	0	0	0	0	0	0	0	0	0	0	0	0	0	0	0	0	0	0	0	0	0	0	0	0	0	0	0.000	0.000	0.000	0.000	0.000	0.000	0.000	0.000	0.000	0.000	0.000	0.000	0.000	0.000	283	1076	1493	1216	1216	0.000	0.000	1151	342	0	0	926	290	0	0	100	1	
2	11	7	04: G-22   LM00001321	lmo1302	9236	7266	100	1193	902	581	49	49	5	99	95	0	671	500	324	16	17	3	96	94	0	0	0	0	0	0	0	0	0	0	0	0	0	0	0	0	0	0	0	0	0	0	0	0	0	0	0.000	0.000	0.000	0.000	0.000	0.000	0.000	0.000	0.000	0.000	0.000	0.000	0.000	0.000	283	1076	1799	1337	1337	0.000	0.000	1144	655	0	0	853	484	0	0	100	1	
2	12	7	04: K-01   LM00001361	lmo1377	9486	7266	100	457	352	217	49	50	6	91	88	0	362	267	175	17	18	6	88	81	0	0	0	0	0	0	0	0	0	0	0	0	0	0	0	0	0	0	0	0	0	0	0	0	0	0	0.000	0.000	0.000	0.000	0.000	0.000	0.000	0.000	0.000	0.000	0.000	0.000	0.000	0.000	283	1076	753	553	553	0.000	0.000	408	345	0	0	303	250	0	0	100	1	
2	13	7	04: K-04   LM00001363	lmo1380	9736	7266	100	531	443	238	49	50	5	91	87	0	391	313	177	18	19	14	87	86	0	0	0	0	0	0	0	0	0	0	0	0	0	0	0	0	0	0	0	0	0	0	0	0	0	0	0.000	0.000	0.000	0.000	0.000	0.000	0.000	0.000	0.000	0.000	0.000	0.000	0.000	0.000	283	1076	855	689	689	0.000	0.000	482	373	0	0	394	295	0	0	100	1	
2	14	7	04: K-07   LM00001365	lmo1383	9986	7266	100	89	86	22	50	50	6	86	78	0	71	66	31	18	19	6	86	79	0	0	0	0	0	0	0	0	0	0	0	0	0	0	0	0	0	0	0	0	0	0	0	0	0	0	0.000	0.000	0.000	0.000	0.000	0.000	0.000	0.000	0.000	0.000	0.000	0.000	0.000	0.000	283	1076	92	84	84	0.000	0.000	39	53	0	0	36	48	0	0	100	1	
2	15	7	04: K-10   LM00001367	lmo1386	10236	7266	100	216	192	105	50	51	6	84	82	0	199	168	103	17	19	6	87	81	0	0	0	0	0	0	0	0	0	0	0	0	0	0	0	0	0	0	0	0	0	0	0	0	0	0	0.000	0.000	0.000	0.000	0.000	0.000	0.000	0.000	0.000	0.000	0.000	0.000	0.000	0.000	283	1076	348	293	293	0.000	0.000	166	182	0	0	142	151	0	0	100	1	
2	16	7	04: K-13   LM00000391	lmo1389	10486	7266	100	1021	773	472	51	51	6	91	86	0	621	471	281	18	19	10	89	85	0	0	0	0	0	0	0	0	0	0	0	0	0	0	0	0	0	0	0	0	0	0	0	0	0	0	0.000	0.000	0.000	0.000	0.000	0.000	0.000	0.000	0.000	0.000	0.000	0.000	0.000	0.000	283	1076	1573	1175	1175	0.000	0.000	970	603	0	0	722	453	0	0	100	1	
2	17	7	04: K-16   LM00001368	lmo1392	10736	7266	100	277	225	127	49	50	7	91	80	0	332	254	171	17	19	6	87	81	0	0	0	0	0	0	0	0	0	0	0	0	0	0	0	0	0	0	0	0	0	0	0	0	0	0	0.000	0.000	0.000	0.000	0.000	0.000	0.000	0.000	0.000	0.000	0.000	0.000	0.000	0.000	283	1076	543	413	413	0.000	0.000	228	315	0	0	176	237	0	0	100	1	
2	1	8	04: K-19   LM00001370	lmo1395	6736	7516	100	166	146	68	49	50	5	89	85	0	165	138	85	16	17	3	90	82	0	0	0	0	0	0	0	0	0	0	0	0	0	0	0	0	0	0	0	0	0	0	0	0	0	0	0.000	0.000	0.000	0.000	0.000	0.000	0.000	0.000	0.000	0.000	0.000	0.000	0.000	0.000	283	1076	266	219	219	0.000	0.000	117	149	0	0	97	122	0	0	100	1	
2	2	8	04: K-22   LM00001372	lmo1398	6986	7516	100	413	323	183	49	49	5	93	87	0	488	375	239	16	17	5	92	87	0	0	0	0	0	0	0	0	0	0	0	0	0	0	0	0	0	0	0	0	0	0	0	0	0	0	0.000	0.000	0.000	0.000	0.000	0.000	0.000	0.000	0.000	0.000	0.000	0.000	0.000	0.000	283	1076	836	633	633	0.000	0.000	364	472	0	0	274	359	0	0	100	1	
2	3	8	04: O-01   LM00000408	lmo1473	7236	7516	100	2680	2059	1296	49	49	5	99	97	0	1921	1464	921	17	17	4	96	92	0	0	0	0	0	0	0	0	0	0	0	0	0	0	0	0	0	0	0	0	0	0	0	0	0	0	0.000	0.000	0.000	0.000	0.000	0.000	0.000	0.000	0.000	0.000	0.000	0.000	0.000	0.000	283	1076	4535	3457	3457	0.000	0.000	2631	1904	0	0	2010	1447	0	0	100	1	
2	4	8	04: O-04   LM00001421	lmo1476	7486	7516	100	70	72	19	48	48	5	88	75	0	83	79	46	18	18	4	93	90	0	0	0	0	0	0	0	0	0	0	0	0	0	0	0	0	0	0	0	0	0	0	0	0	0	0	0.000	0.000	0.000	0.000	0.000	0.000	0.000	0.000	0.000	0.000	0.000	0.000	0.000	0.000	283	1076	87	85	85	0.000	0.000	22	65	0	0	24	61	0	0	100	1	
2	5	8	04: O-07   LM00000411	lmo1479	7736	7516	100	183	160	66	49	49	5	92	88	0	127	114	64	18	19	4	96	91	0	0	0	0	0	0	0	0	0	0	0	0	0	0	0	0	0	0	0	0	0	0	0	0	0	0	0.000	0.000	0.000	0.000	0.000	0.000	0.000	0.000	0.000	0.000	0.000	0.000	0.000	0.000	283	1076	243	207	207	0.000	0.000	134	109	0	0	111	96	0	0	100	1	
2	6	8	04: O-10   LM00002525	lmo1482	7986	7516	100	117	110	39	49	49	6	85	82	0	87	74	29	17	18	15	83	76	0	0	0	0	0	0	0	0	0	0	0	0	0	0	0	0	0	0	0	0	0	0	0	0	0	0	0.000	0.000	0.000	0.000	0.000	0.000	0.000	0.000	0.000	0.000	0.000	0.000	0.000	0.000	283	1076	138	118	118	0.000	0.000	68	70	0	0	61	57	0	0	100	1	
2	7	8	04: O-13   LM00001423	lmo1485	8236	7516	100	57	58	9	49	49	5	71	42	0	66	58	26	17	17	4	87	78	0	0	0	0	0	0	0	0	0	0	0	0	0	0	0	0	0	0	0	0	0	0	0	0	0	0	0.000	0.000	0.000	0.000	0.000	0.000	0.000	0.000	0.000	0.000	0.000	0.000	0.000	0.000	283	1076	57	50	50	0.000	0.000	8	49	0	0	9	41	0	0	100	1	
2	8	8	04: O-16   LM00001425	lmo1488	8486	7516	100	547	424	265	49	49	5	94	87	0	455	346	223	17	18	3	92	89	0	0	0	0	0	0	0	0	0	0	0	0	0	0	0	0	0	0	0	0	0	0	0	0	0	0	0.000	0.000	0.000	0.000	0.000	0.000	0.000	0.000	0.000	0.000	0.000	0.000	0.000	0.000	283	1076	936	704	704	0.000	0.000	498	438	0	0	375	329	0	0	100	1	
2	9	8	04: O-19   LM00001426	lmo1491	8736	7516	100	196	174	85	49	50	7	88	83	0	182	139	84	18	18	4	84	79	0	0	0	0	0	0	0	0	0	0	0	0	0	0	0	0	0	0	0	0	0	0	0	0	0	0	0.000	0.000	0.000	0.000	0.000	0.000	0.000	0.000	0.000	0.000	0.000	0.000	0.000	0.000	283	1076	311	246	246	0.000	0.000	147	164	0	0	125	121	0	0	100	1	
2	10	8	04: O-22   LM00002529	lmo1494	8986	7516	100	126	120	42	49	49	5	90	88	0	112	93	41	16	17	3	93	89	0	0	0	0	0	0	0	0	0	0	0	0	0	0	0	0	0	0	0	0	0	0	0	0	0	0	0.000	0.000	0.000	0.000	0.000	0.000	0.000	0.000	0.000	0.000	0.000	0.000	0.000	0.000	283	1076	173	148	148	0.000	0.000	77	96	0	0	71	77	0	0	100	1	
2	11	8	05: C-01   LM00001469	lmo1565	9236	7516	100	127	121	52	49	49	4	88	84	0	119	100	57	16	17	4	87	82	0	0	0	0	0	0	0	0	0	0	0	0	0	0	0	0	0	0	0	0	0	0	0	0	0	0	0.000	0.000	0.000	0.000	0.000	0.000	0.000	0.000	0.000	0.000	0.000	0.000	0.000	0.000	283	1076	181	156	156	0.000	0.000	78	103	0	0	72	84	0	0	100	1	
2	12	8	05: C-04   LM00001472	lmo1568	9486	7516	100	173	161	71	49	50	7	90	83	0	82	72	30	16	17	5	91	88	0	0	0	0	0	0	0	0	0	0	0	0	0	0	0	0	0	0	0	0	0	0	0	0	0	0	0.000	0.000	0.000	0.000	0.000	0.000	0.000	0.000	0.000	0.000	0.000	0.000	0.000	0.000	283	1076	190	168	168	0.000	0.000	124	66	0	0	112	56	0	0	100	1	
2	13	8	05: C-07   LM00000435	lmo1571	9736	7516	100	898	727	387	50	65	106	81	77	0	979	783	423	17	38	137	81	77	0	0	0	0	0	0	0	0	0	0	0	0	0	0	0	0	0	0	0	0	0	0	0	0	0	0	0.000	0.000	0.000	0.000	0.000	0.000	0.000	0.000	0.000	0.000	0.000	0.000	0.000	0.000	283	1076	1810	1443	1443	0.000	0.000	848	962	0	0	677	766	0	0	100	1	
2	14	8	05: C-10   LM00000436	lmo1574	9986	7516	100	290	245	113	49	56	45	80	72	0	233	195	103	17	26	55	77	71	0	0	0	0	0	0	0	0	0	0	0	0	0	0	0	0	0	0	0	0	0	0	0	0	0	0	0.000	0.000	0.000	0.000	0.000	0.000	0.000	0.000	0.000	0.000	0.000	0.000	0.000	0.000	283	1076	457	374	374	0.000	0.000	241	216	0	0	196	178	0	0	100	1	
2	15	8	05: C-13   LM00000437	lmo1577	10236	7516	100	435	351	217	50	50	6	94	83	0	246	185	116	17	18	5	84	82	0	0	0	0	0	0	0	0	0	0	0	0	0	0	0	0	0	0	0	0	0	0	0	0	0	0	0.000	0.000	0.000	0.000	0.000	0.000	0.000	0.000	0.000	0.000	0.000	0.000	0.000	0.000	283	1076	614	469	469	0.000	0.000	385	229	0	0	301	168	0	0	100	1	
2	16	8	05: C-16   LM00001480	lmo1580	10486	7516	100	152	135	50	50	51	6	91	84	0	76	70	26	17	19	7	92	88	0	0	0	0	0	0	0	0	0	0	0	0	0	0	0	0	0	0	0	0	0	0	0	0	0	0	0.000	0.000	0.000	0.000	0.000	0.000	0.000	0.000	0.000	0.000	0.000	0.000	0.000	0.000	283	1076	161	138	138	0.000	0.000	102	59	0	0	85	53	0	0	100	1	
2	17	8	05: C-19   LM00000440	lmo1583	10736	7516	100	203	177	75	49	50	7	95	86	0	334	270	152	17	18	6	92	86	0	0	0	0	0	0	0	0	0	0	0	0	0	0	0	0	0	0	0	0	0	0	0	0	0	0	0.000	0.000	0.000	0.000	0.000	0.000	0.000	0.000	0.000	0.000	0.000	0.000	0.000	0.000	283	1076	471	381	381	0.000	0.000	154	317	0	0	128	253	0	0	100	1	
2	1	9	05: C-22   LM00000442	lmo1586	6736	7766	100	796	574	395	49	49	5	94	90	0	597	439	309	17	17	3	93	88	0	0	0	0	0	0	0	0	0	0	0	0	0	0	0	0	0	0	0	0	0	0	0	0	0	0	0.000	0.000	0.000	0.000	0.000	0.000	0.000	0.000	0.000	0.000	0.000	0.000	0.000	0.000	283	1076	1327	947	947	0.000	0.000	747	580	0	0	525	422	0	0	100	1	
2	2	9	05: G-01   LM00001523	lmo1661	6986	7766	100	63	66	17	49	50	5	82	68	0	74	69	41	16	17	4	89	84	0	0	0	0	0	0	0	0	0	0	0	0	0	0	0	0	0	0	0	0	0	0	0	0	0	0	0.000	0.000	0.000	0.000	0.000	0.000	0.000	0.000	0.000	0.000	0.000	0.000	0.000	0.000	283	1076	72	70	70	0.000	0.000	14	58	0	0	17	53	0	0	100	1	
2	3	9	05: G-04   LM00001525	lmo1664	7236	7766	100	55	57	9	49	49	5	60	32	0	70	63	24	17	18	4	92	86	0	0	0	0	0	0	0	0	0	0	0	0	0	0	0	0	0	0	0	0	0	0	0	0	0	0	0.000	0.000	0.000	0.000	0.000	0.000	0.000	0.000	0.000	0.000	0.000	0.000	0.000	0.000	283	1076	59	54	54	0.000	0.000	6	53	0	0	8	46	0	0	100	1	
2	4	9	05: G-07   LM00001527	lmo1667	7486	7766	100	113	104	40	48	48	5	89	83	0	84	77	39	17	18	3	89	87	0	0	0	0	0	0	0	0	0	0	0	0	0	0	0	0	0	0	0	0	0	0	0	0	0	0	0.000	0.000	0.000	0.000	0.000	0.000	0.000	0.000	0.000	0.000	0.000	0.000	0.000	0.000	283	1076	132	116	116	0.000	0.000	65	67	0	0	56	60	0	0	100	1	
2	5	9	05: G-10   LM00002563	lmo1670	7736	7766	100	62	62	9	48	48	4	85	75	0	64	57	23	17	18	3	90	83	0	0	0	0	0	0	0	0	0	0	0	0	0	0	0	0	0	0	0	0	0	0	0	0	0	0	0.000	0.000	0.000	0.000	0.000	0.000	0.000	0.000	0.000	0.000	0.000	0.000	0.000	0.000	283	1076	61	54	54	0.000	0.000	14	47	0	0	14	40	0	0	100	1	
2	6	9	05: G-13   LM00000456	lmo1673	7986	7766	100	927	722	416	48	48	5	96	91	0	925	713	441	16	17	4	94	90	0	0	0	0	0	0	0	0	0	0	0	0	0	0	0	0	0	0	0	0	0	0	0	0	0	0	0.000	0.000	0.000	0.000	0.000	0.000	0.000	0.000	0.000	0.000	0.000	0.000	0.000	0.000	283	1076	1788	1371	1371	0.000	0.000	879	909	0	0	674	697	0	0	100	1	
2	7	9	05: G-16   LM00000457	lmo1676	8236	7766	100	270	218	121	49	49	5	91	85	0	215	175	105	17	17	3	92	87	0	0	0	0	0	0	0	0	0	0	0	0	0	0	0	0	0	0	0	0	0	0	0	0	0	0	0.000	0.000	0.000	0.000	0.000	0.000	0.000	0.000	0.000	0.000	0.000	0.000	0.000	0.000	283	1076	419	327	327	0.000	0.000	221	198	0	0	169	158	0	0	100	1	
2	8	9	05: G-19   LM00001534	lmo1679	8486	7766	100	63	66	16	48	48	5	78	66	0	72	64	30	16	17	3	88	83	0	0	0	0	0	0	0	0	0	0	0	0	0	0	0	0	0	0	0	0	0	0	0	0	0	0	0.000	0.000	0.000	0.000	0.000	0.000	0.000	0.000	0.000	0.000	0.000	0.000	0.000	0.000	283	1076	71	66	66	0.000	0.000	15	56	0	0	18	48	0	0	100	1	
2	9	9	05: G-22   LM00001537	lmo1682	8736	7766	100	64	70	17	49	50	5	84	72	0	70	66	32	17	17	4	92	88	0	0	0	0	0	0	0	0	0	0	0	0	0	0	0	0	0	0	0	0	0	0	0	0	0	0	0.000	0.000	0.000	0.000	0.000	0.000	0.000	0.000	0.000	0.000	0.000	0.000	0.000	0.000	283	1076	68	70	70	0.000	0.000	15	53	0	0	21	49	0	0	100	1	
2	10	9	05: K-01   LM00001581	lmo1757	8986	7766	100	1583	1264	713	49	49	5	96	94	0	1050	844	470	17	17	3	95	91	0	0	0	0	0	0	0	0	0	0	0	0	0	0	0	0	0	0	0	0	0	0	0	0	0	0	0.000	0.000	0.000	0.000	0.000	0.000	0.000	0.000	0.000	0.000	0.000	0.000	0.000	0.000	283	1076	2567	2042	2042	0.000	0.000	1534	1033	0	0	1215	827	0	0	100	1	
2	11	9	05: K-04   LM00001583	lmo1760	9236	7766	100	116	106	41	49	50	5	83	78	0	103	91	49	16	17	4	88	83	0	0	0	0	0	0	0	0	0	0	0	0	0	0	0	0	0	0	0	0	0	0	0	0	0	0	0.000	0.000	0.000	0.000	0.000	0.000	0.000	0.000	0.000	0.000	0.000	0.000	0.000	0.000	283	1076	154	132	132	0.000	0.000	67	87	0	0	57	75	0	0	100	1	
2	12	9	05: K-07   LM00001586	lmo1763	9486	7766	100	124	116	46	49	49	5	87	80	0	104	88	46	17	17	4	84	80	0	0	0	0	0	0	0	0	0	0	0	0	0	0	0	0	0	0	0	0	0	0	0	0	0	0	0.000	0.000	0.000	0.000	0.000	0.000	0.000	0.000	0.000	0.000	0.000	0.000	0.000	0.000	283	1076	162	138	138	0.000	0.000	75	87	0	0	67	71	0	0	100	1	
2	13	9	05: K-10   LM00002577	lmo1766	9736	7766	100	79	79	19	51	80	112	0	0	0	84	73	33	18	53	142	0	0	0	0	0	0	0	0	0	0	0	0	0	0	0	0	0	0	0	0	0	0	0	0	0	0	0	0	0.000	0.000	0.000	0.000	0.000	0.000	0.000	0.000	0.000	0.000	0.000	0.000	0.000	0.000	283	1076	94	83	83	0.000	0.000	28	66	0	0	28	55	0	0	100	1	
2	14	9	05: K-13   LM00000479	lmo1769	9986	7766	100	266	239	118	51	64	53	77	71	0	230	200	118	18	34	58	75	71	0	0	0	0	0	0	0	0	0	0	0	0	0	0	0	0	0	0	0	0	0	0	0	0	0	0	0.000	0.000	0.000	0.000	0.000	0.000	0.000	0.000	0.000	0.000	0.000	0.000	0.000	0.000	283	1076	427	370	370	0.000	0.000	215	212	0	0	188	182	0	0	100	1	
2	15	9	05: K-16   LM00001591	lmo1772	10236	7766	100	369	304	176	49	50	6	94	86	0	149	122	70	16	18	7	86	77	0	0	0	0	0	0	0	0	0	0	0	0	0	0	0	0	0	0	0	0	0	0	0	0	0	0	0.000	0.000	0.000	0.000	0.000	0.000	0.000	0.000	0.000	0.000	0.000	0.000	0.000	0.000	283	1076	453	361	361	0.000	0.000	320	133	0	0	255	106	0	0	100	1	
2	16	9	05: K-19   LM00000482	lmo1775	10486	7766	100	332	288	131	50	54	81	76	73	0	103	91	40	17	22	70	67	1	0	0	0	0	0	0	0	0	0	0	0	0	0	0	0	0	0	0	0	0	0	0	0	0	0	0	0.000	0.000	0.000	0.000	0.000	0.000	0.000	0.000	0.000	0.000	0.000	0.000	0.000	0.000	283	1076	368	312	312	0.000	0.000	282	86	0	0	238	74	0	0	100	1	
2	17	9	05: K-22   LM00001594	lmo1778	10736	7766	100	205	179	72	50	50	6	95	89	0	223	185	91	17	19	6	94	88	0	0	0	0	0	0	0	0	0	0	0	0	0	0	0	0	0	0	0	0	0	0	0	0	0	0	0.000	0.000	0.000	0.000	0.000	0.000	0.000	0.000	0.000	0.000	0.000	0.000	0.000	0.000	283	1076	361	297	297	0.000	0.000	155	206	0	0	129	168	0	0	100	1	
2	1	10	05: O-01   LM00001639	lmo1853	6736	8016	100	127	119	38	49	49	5	94	88	0	136	118	55	16	17	3	95	94	0	0	0	0	0	0	0	0	0	0	0	0	0	0	0	0	0	0	0	0	0	0	0	0	0	0	0.000	0.000	0.000	0.000	0.000	0.000	0.000	0.000	0.000	0.000	0.000	0.000	0.000	0.000	283	1076	198	172	172	0.000	0.000	78	120	0	0	70	102	0	0	100	1	
2	2	10	05: O-04   LM00001641	lmo1856	6986	8016	100	302	260	129	48	49	5	95	89	0	211	177	97	16	17	6	89	86	0	0	0	0	0	0	0	0	0	0	0	0	0	0	0	0	0	0	0	0	0	0	0	0	0	0	0.000	0.000	0.000	0.000	0.000	0.000	0.000	0.000	0.000	0.000	0.000	0.000	0.000	0.000	283	1076	449	373	373	0.000	0.000	254	195	0	0	212	161	0	0	100	1	
2	3	10	05: O-07   LM00001644	lmo1859	7236	8016	100	527	434	260	49	49	5	95	93	0	540	422	271	17	18	5	91	87	0	0	0	0	0	0	0	0	0	0	0	0	0	0	0	0	0	0	0	0	0	0	0	0	0	0	0.000	0.000	0.000	0.000	0.000	0.000	0.000	0.000	0.000	0.000	0.000	0.000	0.000	0.000	283	1076	1001	790	790	0.000	0.000	478	523	0	0	385	405	0	0	100	1	
2	4	10	05: O-10   LM00001647	lmo1862	7486	8016	100	172	157	64	48	48	5	94	92	0	180	154	78	17	18	3	96	92	0	0	0	0	0	0	0	0	0	0	0	0	0	0	0	0	0	0	0	0	0	0	0	0	0	0	0.000	0.000	0.000	0.000	0.000	0.000	0.000	0.000	0.000	0.000	0.000	0.000	0.000	0.000	283	1076	287	246	246	0.000	0.000	124	163	0	0	109	137	0	0	100	1	
2	5	10	05: O-13   LM00001650	lmo1865	7736	8016	100	54	57	13	49	49	5	48	27	0	68	69	34	17	18	4	95	91	0	0	0	0	0	0	0	0	0	0	0	0	0	0	0	0	0	0	0	0	0	0	0	0	0	0	0.000	0.000	0.000	0.000	0.000	0.000	0.000	0.000	0.000	0.000	0.000	0.000	0.000	0.000	283	1076	56	60	60	0.000	0.000	5	51	0	0	8	52	0	0	100	1	
2	6	10	05: O-16   LM00001653	lmo1868	7986	8016	100	110	105	40	49	49	6	86	81	0	89	84	61	17	18	4	90	84	0	0	0	0	0	0	0	0	0	0	0	0	0	0	0	0	0	0	0	0	0	0	0	0	0	0	0.000	0.000	0.000	0.000	0.000	0.000	0.000	0.000	0.000	0.000	0.000	0.000	0.000	0.000	283	1076	133	123	123	0.000	0.000	61	72	0	0	56	67	0	0	100	1	
2	7	10	05: O-19   LM00000502	lmo1871	8236	8016	100	147	138	44	49	49	5	96	90	0	88	86	58	16	17	4	99	95	0	0	0	0	0	0	0	0	0	0	0	0	0	0	0	0	0	0	0	0	0	0	0	0	0	0	0.000	0.000	0.000	0.000	0.000	0.000	0.000	0.000	0.000	0.000	0.000	0.000	0.000	0.000	283	1076	170	159	159	0.000	0.000	98	72	0	0	89	70	0	0	100	1	
2	8	10	05: O-22   LM00000503	lmo1874	8486	8016	100	178	161	75	48	48	5	92	84	0	162	132	77	16	16	3	93	88	0	0	0	0	0	0	0	0	0	0	0	0	0	0	0	0	0	0	0	0	0	0	0	0	0	0	0.000	0.000	0.000	0.000	0.000	0.000	0.000	0.000	0.000	0.000	0.000	0.000	0.000	0.000	283	1076	276	229	229	0.000	0.000	130	146	0	0	113	116	0	0	100	1	
2	9	10	06: C-01   LM00001693	lmo1945	8736	8016	100	273	232	112	49	49	5	92	86	0	150	128	66	17	17	3	93	91	0	0	0	0	0	0	0	0	0	0	0	0	0	0	0	0	0	0	0	0	0	0	0	0	0	0	0.000	0.000	0.000	0.000	0.000	0.000	0.000	0.000	0.000	0.000	0.000	0.000	0.000	0.000	283	1076	357	294	294	0.000	0.000	224	133	0	0	183	111	0	0	100	1	
2	10	10	06: C-04   LM00000522	lmo1948	8986	8016	100	202	176	80	49	49	5	93	86	0	119	106	50	16	17	4	97	91	0	0	0	0	0	0	0	0	0	0	0	0	0	0	0	0	0	0	0	0	0	0	0	0	0	0	0.000	0.000	0.000	0.000	0.000	0.000	0.000	0.000	0.000	0.000	0.000	0.000	0.000	0.000	283	1076	256	217	217	0.000	0.000	153	103	0	0	127	90	0	0	100	1	
2	11	10	06: C-07   LM00000523	lmo1951	9236	8016	100	364	303	167	49	49	5	92	87	0	233	186	109	16	17	3	91	88	0	0	0	0	0	0	0	0	0	0	0	0	0	0	0	0	0	0	0	0	0	0	0	0	0	0	0.000	0.000	0.000	0.000	0.000	0.000	0.000	0.000	0.000	0.000	0.000	0.000	0.000	0.000	283	1076	532	424	424	0.000	0.000	315	217	0	0	254	170	0	0	100	1	
2	12	10	06: C-10   LM00001699	lmo1954	9486	8016	100	890	764	377	49	50	5	97	95	0	504	438	220	17	17	3	94	92	0	0	0	0	0	0	0	0	0	0	0	0	0	0	0	0	0	0	0	0	0	0	0	0	0	0	0.000	0.000	0.000	0.000	0.000	0.000	0.000	0.000	0.000	0.000	0.000	0.000	0.000	0.000	283	1076	1328	1136	1136	0.000	0.000	841	487	0	0	715	421	0	0	100	1	
2	13	10	06: C-13   LM00001701	lmo1957	9736	8016	100	91	87	23	49	50	5	84	80	0	80	69	31	17	18	5	86	79	0	0	0	0	0	0	0	0	0	0	0	0	0	0	0	0	0	0	0	0	0	0	0	0	0	0	0.000	0.000	0.000	0.000	0.000	0.000	0.000	0.000	0.000	0.000	0.000	0.000	0.000	0.000	283	1076	105	90	90	0.000	0.000	42	63	0	0	38	52	0	0	100	1	
2	14	10	06: C-16   LM00001704	lmo1960	9986	8016	100	562	659	414	51	53	10	98	97	0	519	770	637	17	20	9	100	98	0	0	0	0	0	0	0	0	0	0	0	0	0	0	0	0	0	0	0	0	0	0	0	0	0	0	0.000	0.000	0.000	0.000	0.000	0.000	0.000	0.000	0.000	0.000	0.000	0.000	0.000	0.000	283	1076	1013	1361	1361	0.000	0.000	511	502	0	0	608	753	0	0	100	1	
2	15	10	06: C-19   LM00000525	lmo1963	10236	8016	100	635	493	297	50	51	5	95	89	0	401	322	206	17	18	5	89	84	0	0	0	0	0	0	0	0	0	0	0	0	0	0	0	0	0	0	0	0	0	0	0	0	0	0	0.000	0.000	0.000	0.000	0.000	0.000	0.000	0.000	0.000	0.000	0.000	0.000	0.000	0.000	283	1076	969	748	748	0.000	0.000	585	384	0	0	443	305	0	0	100	1	
2	16	10	06: C-22   LM00000526	lmo1966	10486	8016	100	1831	1355	1029	49	50	5	98	92	0	2789	1927	1496	17	18	4	92	84	0	0	0	0	0	0	0	0	0	0	0	0	0	0	0	0	0	0	0	0	0	0	0	0	0	0	0.000	0.000	0.000	0.000	0.000	0.000	0.000	0.000	0.000	0.000	0.000	0.000	0.000	0.000	283	1076	4554	3216	3216	0.000	0.000	1782	2772	0	0	1306	1910	0	0	100	1	
2	17	10	06: G-01   LM00000547	lmo2041	10736	8016	100	1111	822	523	49	50	6	94	93	0	434	335	218	17	18	5	93	87	0	0	0	0	0	0	0	0	0	0	0	0	0	0	0	0	0	0	0	0	0	0	0	0	0	0	0.000	0.000	0.000	0.000	0.000	0.000	0.000	0.000	0.000	0.000	0.000	0.000	0.000	0.000	283	1076	1479	1091	1091	0.000	0.000	1062	417	0	0	773	318	0	0	100	1	
2	1	11	06: G-04   LM00001747	lmo2044	6736	8266	100	73	77	20	49	49	5	95	87	0	64	71	39	16	17	3	93	91	0	0	0	0	0	0	0	0	0	0	0	0	0	0	0	0	0	0	0	0	0	0	0	0	0	0	0.000	0.000	0.000	0.000	0.000	0.000	0.000	0.000	0.000	0.000	0.000	0.000	0.000	0.000	283	1076	72	83	83	0.000	0.000	24	48	0	0	28	55	0	0	100	1	
2	2	11	06: G-07   LM00002824	lmo2047	6986	8266	100	933	748	454	49	49	5	97	95	0	1232	992	632	16	17	3	99	94	0	0	0	0	0	0	0	0	0	0	0	0	0	0	0	0	0	0	0	0	0	0	0	0	0	0	0.000	0.000	0.000	0.000	0.000	0.000	0.000	0.000	0.000	0.000	0.000	0.000	0.000	0.000	283	1076	2100	1675	1675	0.000	0.000	884	1216	0	0	699	976	0	0	100	1	
2	3	11	06: G-10   LM00001748	lmo2050	7236	8266	100	183	166	67	49	50	5	97	92	0	85	91	72	17	17	3	90	88	0	0	0	0	0	0	0	0	0	0	0	0	0	0	0	0	0	0	0	0	0	0	0	0	0	0	0.000	0.000	0.000	0.000	0.000	0.000	0.000	0.000	0.000	0.000	0.000	0.000	0.000	0.000	283	1076	202	191	191	0.000	0.000	134	68	0	0	117	74	0	0	100	1	
2	4	11	06: G-13   LM00001751	lmo2053	7486	8266	100	73	75	20	48	48	5	90	82	0	74	68	29	17	17	3	95	91	0	0	0	0	0	0	0	0	0	0	0	0	0	0	0	0	0	0	0	0	0	0	0	0	0	0	0.000	0.000	0.000	0.000	0.000	0.000	0.000	0.000	0.000	0.000	0.000	0.000	0.000	0.000	283	1076	82	78	78	0.000	0.000	25	57	0	0	27	51	0	0	100	1	
2	5	11	06: G-16   LM00001753	lmo2056	7736	8266	100	114	109	36	48	48	5	91	87	0	113	103	62	17	17	3	93	90	0	0	0	0	0	0	0	0	0	0	0	0	0	0	0	0	0	0	0	0	0	0	0	0	0	0	0.000	0.000	0.000	0.000	0.000	0.000	0.000	0.000	0.000	0.000	0.000	0.000	0.000	0.000	283	1076	162	147	147	0.000	0.000	66	96	0	0	61	86	0	0	100	1	
2	6	11	06: G-19   LM00001756	lmo2059	7986	8266	100	60	68	36	49	50	5	68	52	0	59	66	96	16	17	4	90	84	0	0	0	0	0	0	0	0	0	0	0	0	0	0	0	0	0	0	0	0	0	0	0	0	0	0	0.000	0.000	0.000	0.000	0.000	0.000	0.000	0.000	0.000	0.000	0.000	0.000	0.000	0.000	283	1076	54	69	69	0.000	0.000	11	43	0	0	19	50	0	0	100	1	
2	7	11	06: G-22   LM00000551	lmo2062	8236	8266	100	65	69	17	49	50	5	86	72	0	60	61	27	16	16	3	95	90	0	0	0	0	0	0	0	0	0	0	0	0	0	0	0	0	0	0	0	0	0	0	0	0	0	0	0.000	0.000	0.000	0.000	0.000	0.000	0.000	0.000	0.000	0.000	0.000	0.000	0.000	0.000	283	1076	60	65	65	0.000	0.000	16	44	0	0	20	45	0	0	100	1	
2	8	11	06: K-01   LM00001801	lmo2137	8486	8266	100	70	73	19	48	48	5	82	74	0	70	62	31	16	17	3	84	81	0	0	0	0	0	0	0	0	0	0	0	0	0	0	0	0	0	0	0	0	0	0	0	0	0	0	0.000	0.000	0.000	0.000	0.000	0.000	0.000	0.000	0.000	0.000	0.000	0.000	0.000	0.000	283	1076	76	71	71	0.000	0.000	22	54	0	0	25	46	0	0	100	1	
2	9	11	06: K-04   LM00001804	lmo2140	8736	8266	100	127	118	37	48	48	5	94	90	0	101	93	38	16	17	3	96	93	0	0	0	0	0	0	0	0	0	0	0	0	0	0	0	0	0	0	0	0	0	0	0	0	0	0	0.000	0.000	0.000	0.000	0.000	0.000	0.000	0.000	0.000	0.000	0.000	0.000	0.000	0.000	283	1076	164	147	147	0.000	0.000	79	85	0	0	70	77	0	0	100	1	
2	10	11	06: K-07   LM00002639	lmo2143	8986	8266	100	66	71	55	49	50	6	76	63	0	78	73	41	16	17	4	95	92	0	0	0	0	0	0	0	0	0	0	0	0	0	0	0	0	0	0	0	0	0	0	0	0	0	0	0.000	0.000	0.000	0.000	0.000	0.000	0.000	0.000	0.000	0.000	0.000	0.000	0.000	0.000	283	1076	79	79	79	0.000	0.000	17	62	0	0	22	57	0	0	100	1	
2	11	11	06: K-10   LM00000571	lmo2146	9236	8266	100	74	76	17	50	52	6	87	78	0	64	59	27	16	17	3	91	90	0	0	0	0	0	0	0	0	0	0	0	0	0	0	0	0	0	0	0	0	0	0	0	0	0	0	0.000	0.000	0.000	0.000	0.000	0.000	0.000	0.000	0.000	0.000	0.000	0.000	0.000	0.000	283	1076	72	69	69	0.000	0.000	24	48	0	0	26	43	0	0	100	1	
2	12	11	06: K-13   LM00000574	lmo2149	9486	8266	100	159	141	62	49	49	5	89	83	0	133	112	62	16	17	4	90	86	0	0	0	0	0	0	0	0	0	0	0	0	0	0	0	0	0	0	0	0	0	0	0	0	0	0	0.000	0.000	0.000	0.000	0.000	0.000	0.000	0.000	0.000	0.000	0.000	0.000	0.000	0.000	283	1076	227	188	188	0.000	0.000	110	117	0	0	92	96	0	0	100	1	
2	13	11	06: K-16   LM00000576	lmo2152	9736	8266	100	1343	1017	625	49	49	5	98	94	0	1172	896	558	16	17	4	93	90	0	0	0	0	0	0	0	0	0	0	0	0	0	0	0	0	0	0	0	0	0	0	0	0	0	0	0.000	0.000	0.000	0.000	0.000	0.000	0.000	0.000	0.000	0.000	0.000	0.000	0.000	0.000	283	1076	2450	1848	1848	0.000	0.000	1294	1156	0	0	968	880	0	0	100	1	
2	14	11	06: K-19   LM00000579	lmo2155	9986	8266	100	883	787	480	50	52	9	97	94	0	890	776	489	17	19	8	90	86	0	0	0	0	0	0	0	0	0	0	0	0	0	0	0	0	0	0	0	0	0	0	0	0	0	0	0.000	0.000	0.000	0.000	0.000	0.000	0.000	0.000	0.000	0.000	0.000	0.000	0.000	0.000	283	1076	1706	1496	1496	0.000	0.000	833	873	0	0	737	759	0	0	100	1	
2	15	11	06: K-22   LM00001806	lmo2158	10236	8266	100	184	158	87	50	50	5	81	73	0	192	163	122	16	18	6	78	72	0	0	0	0	0	0	0	0	0	0	0	0	0	0	0	0	0	0	0	0	0	0	0	0	0	0	0.000	0.000	0.000	0.000	0.000	0.000	0.000	0.000	0.000	0.000	0.000	0.000	0.000	0.000	283	1076	310	255	255	0.000	0.000	134	176	0	0	108	147	0	0	100	1	
2	16	11	06: O-01   LM00002656	lmo2233	10486	8266	100	179	157	65	49	50	7	93	86	0	168	139	70	17	19	9	91	84	0	0	0	0	0	0	0	0	0	0	0	0	0	0	0	0	0	0	0	0	0	0	0	0	0	0	0.000	0.000	0.000	0.000	0.000	0.000	0.000	0.000	0.000	0.000	0.000	0.000	0.000	0.000	283	1076	281	230	230	0.000	0.000	130	151	0	0	108	122	0	0	100	1	
2	17	11	06: O-04   LM00001847	lmo2236	10736	8266	100	78	80	19	49	50	7	92	76	0	93	80	33	17	19	8	87	83	0	0	0	0	0	0	0	0	0	0	0	0	0	0	0	0	0	0	0	0	0	0	0	0	0	0	0.000	0.000	0.000	0.000	0.000	0.000	0.000	0.000	0.000	0.000	0.000	0.000	0.000	0.000	283	1076	105	94	94	0.000	0.000	29	76	0	0	31	63	0	0	100	1	
2	1	12	06: O-07   LM00002657	lmo2239	6736	8516	100	79	82	24	49	50	5	89	85	0	73	74	91	16	17	4	93	87	0	0	0	0	0	0	0	0	0	0	0	0	0	0	0	0	0	0	0	0	0	0	0	0	0	0	0.000	0.000	0.000	0.000	0.000	0.000	0.000	0.000	0.000	0.000	0.000	0.000	0.000	0.000	283	1076	87	91	91	0.000	0.000	30	57	0	0	33	58	0	0	100	1	
2	2	12	06: O-10   LM00002660	lmo2242	6986	8516	100	71	70	12	49	49	5	90	83	0	68	60	23	17	17	4	92	86	0	0	0	0	0	0	0	0	0	0	0	0	0	0	0	0	0	0	0	0	0	0	0	0	0	0	0.000	0.000	0.000	0.000	0.000	0.000	0.000	0.000	0.000	0.000	0.000	0.000	0.000	0.000	283	1076	73	64	64	0.000	0.000	22	51	0	0	21	43	0	0	100	1	
2	3	12	06: O-13   LM00002662	lmo2245	7236	8516	100	61	65	23	49	50	5	85	67	0	62	65	42	17	18	4	93	90	0	0	0	0	0	0	0	0	0	0	0	0	0	0	0	0	0	0	0	0	0	0	0	0	0	0	0.000	0.000	0.000	0.000	0.000	0.000	0.000	0.000	0.000	0.000	0.000	0.000	0.000	0.000	283	1076	57	64	64	0.000	0.000	12	45	0	0	16	48	0	0	100	1	
2	4	12	06: O-16   LM00000603	lmo2248	7486	8516	100	433	384	187	49	49	6	95	92	0	170	155	72	16	17	4	96	94	0	0	0	0	0	0	0	0	0	0	0	0	0	0	0	0	0	0	0	0	0	0	0	0	0	0	0.000	0.000	0.000	0.000	0.000	0.000	0.000	0.000	0.000	0.000	0.000	0.000	0.000	0.000	283	1076	538	474	474	0.000	0.000	384	154	0	0	335	139	0	0	100	1	
2	5	12	06: O-19   LM00001853	lmo2251	7736	8516	100	265	228	117	49	49	6	89	84	0	136	118	70	16	17	4	92	87	0	0	0	0	0	0	0	0	0	0	0	0	0	0	0	0	0	0	0	0	0	0	0	0	0	0	0.000	0.000	0.000	0.000	0.000	0.000	0.000	0.000	0.000	0.000	0.000	0.000	0.000	0.000	283	1076	336	281	281	0.000	0.000	216	120	0	0	179	102	0	0	100	1	
2	6	12	06: O-22   LM00000605	lmo2254	7986	8516	100	168	156	62	49	49	5	93	91	0	88	88	58	15	16	3	94	90	0	0	0	0	0	0	0	0	0	0	0	0	0	0	0	0	0	0	0	0	0	0	0	0	0	0	0.000	0.000	0.000	0.000	0.000	0.000	0.000	0.000	0.000	0.000	0.000	0.000	0.000	0.000	283	1076	192	180	180	0.000	0.000	119	73	0	0	107	73	0	0	100	1	
2	7	12	07: C-01   LM00002695	lmo2325	8236	8516	100	51	53	11	49	49	5	22	11	0	52	50	26	16	16	3	94	92	0	0	0	0	0	0	0	0	0	0	0	0	0	0	0	0	0	0	0	0	0	0	0	0	0	0	0.000	0.000	0.000	0.000	0.000	0.000	0.000	0.000	0.000	0.000	0.000	0.000	0.000	0.000	283	1076	38	38	38	0.000	0.000	2	36	0	0	4	34	0	0	100	1	
2	8	12	07: C-04   LM00002697	lmo2328	8486	8516	100	51	51	5	48	49	5	37	10	0	48	45	12	16	17	4	96	89	0	0	0	0	0	0	0	0	0	0	0	0	0	0	0	0	0	0	0	0	0	0	0	0	0	0	0.000	0.000	0.000	0.000	0.000	0.000	0.000	0.000	0.000	0.000	0.000	0.000	0.000	0.000	283	1076	35	32	32	0.000	0.000	3	32	0	0	3	29	0	0	100	1	
2	9	12	07: C-07   LM00002699	lmo2331	8736	8516	100	58	60	9	48	48	4	78	59	0	67	61	22	16	17	4	95	91	0	0	0	0	0	0	0	0	0	0	0	0	0	0	0	0	0	0	0	0	0	0	0	0	0	0	0.000	0.000	0.000	0.000	0.000	0.000	0.000	0.000	0.000	0.000	0.000	0.000	0.000	0.000	283	1076	61	57	57	0.000	0.000	10	51	0	0	12	45	0	0	100	1	
2	10	12	07: C-10   LM00001874	lmo2334	8986	8516	100	292	258	102	50	52	8	93	90	0	157	143	56	16	16	3	99	98	0	0	0	0	0	0	0	0	0	0	0	0	0	0	0	0	0	0	0	0	0	0	0	0	0	0	0.000	0.000	0.000	0.000	0.000	0.000	0.000	0.000	0.000	0.000	0.000	0.000	0.000	0.000	283	1076	383	335	335	0.000	0.000	242	141	0	0	208	127	0	0	100	1	
2	11	12	07: C-13   LM00000623	lmo2337	9236	8516	100	2916	2450	1128	47	53	9	100	98	0	1038	888	391	16	17	3	99	97	0	0	0	0	0	0	0	0	0	0	0	0	0	0	0	0	0	0	0	0	0	0	0	0	0	0	0.000	0.000	0.000	0.000	0.000	0.000	0.000	0.000	0.000	0.000	0.000	0.000	0.000	0.000	283	1076	3891	3275	3275	0.000	0.000	2869	1022	0	0	2403	872	0	0	100	1	
2	12	12	07: C-16   LM00001879	lmo2340	9486	8516	100	1354	1065	580	48	48	5	98	96	0	321	268	142	16	17	3	98	93	0	0	0	0	0	0	0	0	0	0	0	0	0	0	0	0	0	0	0	0	0	0	0	0	0	0	0.000	0.000	0.000	0.000	0.000	0.000	0.000	0.000	0.000	0.000	0.000	0.000	0.000	0.000	283	1076	1611	1269	1269	0.000	0.000	1306	305	0	0	1017	252	0	0	100	1	
2	13	12	07: C-19   LM00002700	lmo2343	9736	8516	100	83	79	18	49	49	5	87	82	0	98	88	36	16	16	3	94	90	0	0	0	0	0	0	0	0	0	0	0	0	0	0	0	0	0	0	0	0	0	0	0	0	0	0	0.000	0.000	0.000	0.000	0.000	0.000	0.000	0.000	0.000	0.000	0.000	0.000	0.000	0.000	283	1076	116	102	102	0.000	0.000	34	82	0	0	30	72	0	0	100	1	
2	14	12	07: C-22   LM00001882	lmo2346	9986	8516	100	126	118	35	50	50	5	93	88	0	104	92	36	16	17	6	94	89	0	0	0	0	0	0	0	0	0	0	0	0	0	0	0	0	0	0	0	0	0	0	0	0	0	0	0.000	0.000	0.000	0.000	0.000	0.000	0.000	0.000	0.000	0.000	0.000	0.000	0.000	0.000	283	1076	164	144	144	0.000	0.000	76	88	0	0	68	76	0	0	100	1	
2	15	12	07: G-01   LM00002718	lmo2421	10236	8516	100	306	272	111	50	50	6	100	95	0	211	190	86	16	18	6	95	92	0	0	0	0	0	0	0	0	0	0	0	0	0	0	0	0	0	0	0	0	0	0	0	0	0	0	0.000	0.000	0.000	0.000	0.000	0.000	0.000	0.000	0.000	0.000	0.000	0.000	0.000	0.000	283	1076	451	396	396	0.000	0.000	256	195	0	0	222	174	0	0	100	1	
2	16	12	07: G-04   LM00002719	lmo2424	10486	8516	100	122	114	36	49	50	6	92	88	0	146	125	55	17	18	4	94	90	0	0	0	0	0	0	0	0	0	0	0	0	0	0	0	0	0	0	0	0	0	0	0	0	0	0	0.000	0.000	0.000	0.000	0.000	0.000	0.000	0.000	0.000	0.000	0.000	0.000	0.000	0.000	283	1076	202	173	173	0.000	0.000	73	129	0	0	65	108	0	0	100	1	
2	17	12	07: G-07   LM00000646	lmo2427	10736	8516	100	227	211	101	50	51	6	94	89	0	157	132	67	17	17	3	93	92	0	0	0	0	0	0	0	0	0	0	0	0	0	0	0	0	0	0	0	0	0	0	0	0	0	0	0.000	0.000	0.000	0.000	0.000	0.000	0.000	0.000	0.000	0.000	0.000	0.000	0.000	0.000	283	1076	317	276	276	0.000	0.000	177	140	0	0	161	115	0	0	100	1	
2	1	13	07: G-10   LM00001923	lmo2430	6736	8766	100	79	87	30	49	49	5	92	84	0	88	88	48	17	17	4	93	89	0	0	0	0	0	0	0	0	0	0	0	0	0	0	0	0	0	0	0	0	0	0	0	0	0	0	0.000	0.000	0.000	0.000	0.000	0.000	0.000	0.000	0.000	0.000	0.000	0.000	0.000	0.000	283	1076	101	109	109	0.000	0.000	30	71	0	0	38	71	0	0	100	1	
2	2	13	07: G-13   LM00001924	lmo2433	6986	8766	100	81	87	56	49	49	4	93	90	0	77	82	69	16	17	3	99	96	0	0	0	0	0	0	0	0	0	0	0	0	0	0	0	0	0	0	0	0	0	0	0	0	0	0	0.000	0.000	0.000	0.000	0.000	0.000	0.000	0.000	0.000	0.000	0.000	0.000	0.000	0.000	283	1076	93	104	104	0.000	0.000	32	61	0	0	38	66	0	0	100	1	
2	3	13	07: G-16   LM00001926	lmo2436	7236	8766	100	240	210	83	49	50	5	95	93	0	125	113	48	17	17	4	97	94	0	0	0	0	0	0	0	0	0	0	0	0	0	0	0	0	0	0	0	0	0	0	0	0	0	0	0.000	0.000	0.000	0.000	0.000	0.000	0.000	0.000	0.000	0.000	0.000	0.000	0.000	0.000	283	1076	299	257	257	0.000	0.000	191	108	0	0	161	96	0	0	100	1	
2	4	13	07: G-19   LM00002723	lmo2439	7486	8766	100	99	94	26	48	48	5	92	84	0	99	90	38	16	17	4	93	89	0	0	0	0	0	0	0	0	0	0	0	0	0	0	0	0	0	0	0	0	0	0	0	0	0	0	0.000	0.000	0.000	0.000	0.000	0.000	0.000	0.000	0.000	0.000	0.000	0.000	0.000	0.000	283	1076	134	120	120	0.000	0.000	51	83	0	0	46	74	0	0	100	1	
2	5	13	07: G-22   LM00001927	lmo2442	7736	8766	100	56	58	11	49	49	5	54	32	0	56	53	38	16	17	3	82	78	0	0	0	0	0	0	0	0	0	0	0	0	0	0	0	0	0	0	0	0	0	0	0	0	0	0	0.000	0.000	0.000	0.000	0.000	0.000	0.000	0.000	0.000	0.000	0.000	0.000	0.000	0.000	283	1076	47	46	46	0.000	0.000	7	40	0	0	9	37	0	0	100	1	
2	6	13	07: K-01   LM00002740	lmo2517	7986	8766	100	146	139	54	48	48	5	95	90	0	105	93	45	16	16	3	91	88	0	0	0	0	0	0	0	0	0	0	0	0	0	0	0	0	0	0	0	0	0	0	0	0	0	0	0.000	0.000	0.000	0.000	0.000	0.000	0.000	0.000	0.000	0.000	0.000	0.000	0.000	0.000	283	1076	187	168	168	0.000	0.000	98	89	0	0	91	77	0	0	100	1	
2	7	13	07: K-04   LM00001968	lmo2520	8236	8766	100	134	120	42	48	48	5	94	89	0	81	77	38	16	17	3	92	90	0	0	0	0	0	0	0	0	0	0	0	0	0	0	0	0	0	0	0	0	0	0	0	0	0	0	0.000	0.000	0.000	0.000	0.000	0.000	0.000	0.000	0.000	0.000	0.000	0.000	0.000	0.000	283	1076	151	133	133	0.000	0.000	86	65	0	0	72	61	0	0	100	1	
2	8	13	07: K-07   LM00002741	lmo2523	8486	8766	100	65	68	18	49	49	5	82	62	0	75	69	28	16	17	4	94	90	0	0	0	0	0	0	0	0	0	0	0	0	0	0	0	0	0	0	0	0	0	0	0	0	0	0	0.000	0.000	0.000	0.000	0.000	0.000	0.000	0.000	0.000	0.000	0.000	0.000	0.000	0.000	283	1076	75	72	72	0.000	0.000	16	59	0	0	19	53	0	0	100	1	
2	9	13	07: K-10   LM00000670	lmo2526	8736	8766	100	477	380	230	48	49	5	95	87	0	256	191	119	16	17	5	84	81	0	0	0	0	0	0	0	0	0	0	0	0	0	0	0	0	0	0	0	0	0	0	0	0	0	0	0.000	0.000	0.000	0.000	0.000	0.000	0.000	0.000	0.000	0.000	0.000	0.000	0.000	0.000	283	1076	669	507	507	0.000	0.000	429	240	0	0	332	175	0	0	100	1	
2	10	13	07: K-13   LM00000672	lmo2529	8986	8766	100	6439	4606	3073	48	49	5	100	100	0	4905	3536	2395	16	16	4	93	92	0	0	0	0	0	0	0	0	0	0	0	0	0	0	0	0	0	0	0	0	0	0	0	0	0	0	0.000	0.000	0.000	0.000	0.000	0.000	0.000	0.000	0.000	0.000	0.000	0.000	0.000	0.000	283	1076	11280	8078	8078	0.000	0.000	6391	4889	0	0	4558	3520	0	0	100	1	
2	11	13	07: K-16   LM00000675	lmo2532	9236	8766	100	2834	2062	1376	49	49	5	99	99	0	1688	1259	849	16	17	4	97	93	0	0	0	0	0	0	0	0	0	0	0	0	0	0	0	0	0	0	0	0	0	0	0	0	0	0	0.000	0.000	0.000	0.000	0.000	0.000	0.000	0.000	0.000	0.000	0.000	0.000	0.000	0.000	283	1076	4457	3256	3256	0.000	0.000	2785	1672	0	0	2013	1243	0	0	100	1	
2	12	13	07: K-19   LM00000677	lmo2535	9486	8766	100	2568	1909	1206	48	48	5	100	98	0	1548	1153	742	16	16	3	95	92	0	0	0	0	0	0	0	0	0	0	0	0	0	0	0	0	0	0	0	0	0	0	0	0	0	0	0.000	0.000	0.000	0.000	0.000	0.000	0.000	0.000	0.000	0.000	0.000	0.000	0.000	0.000	283	1076	4052	2998	2998	0.000	0.000	2520	1532	0	0	1861	1137	0	0	100	1	
2	13	13	07: K-22   LM00000679	lmo2538	9736	8766	100	528	404	233	49	49	5	95	90	0	395	303	181	16	17	3	94	89	0	0	0	0	0	0	0	0	0	0	0	0	0	0	0	0	0	0	0	0	0	0	0	0	0	0	0.000	0.000	0.000	0.000	0.000	0.000	0.000	0.000	0.000	0.000	0.000	0.000	0.000	0.000	283	1076	858	642	642	0.000	0.000	479	379	0	0	355	287	0	0	100	1	
2	14	13	07: O-01   LM00000701	lmo2613	9986	8766	100	39398	32210	15965	49	50	5	100	100	0	44956	37082	17961	16	17	5	100	100	0	0	0	0	0	0	0	0	0	0	0	0	0	0	0	0	0	0	0	0	0	0	0	0	0	0	0.000	0.000	0.000	0.000	0.000	0.000	0.000	0.000	0.000	0.000	0.000	0.000	0.000	0.000	283	1076	84289	69227	69227	0.000	0.000	39349	44940	0	0	32161	37066	0	0	100	1	
2	15	13	07: O-04   LM00000703	lmo2616	10236	8766	100	23268	18699	10475	50	51	8	100	100	0	28184	21476	12545	17	20	16	100	98	0	0	0	0	0	0	0	0	0	0	0	0	0	0	0	0	0	0	0	0	0	0	0	0	0	0	0.000	0.000	0.000	0.000	0.000	0.000	0.000	0.000	0.000	0.000	0.000	0.000	0.000	0.000	283	1076	51385	40108	40108	0.000	0.000	23218	28167	0	0	18649	21459	0	0	100	1	
2	16	13	07: O-07   LM00000706	lmo2619	10486	8766	100	38030	27514	17689	50	51	7	100	100	0	57889	41731	26891	17	18	7	100	100	0	0	0	0	0	0	0	0	0	0	0	0	0	0	0	0	0	0	0	0	0	0	0	0	0	0	0.000	0.000	0.000	0.000	0.000	0.000	0.000	0.000	0.000	0.000	0.000	0.000	0.000	0.000	283	1076	95852	69178	69178	0.000	0.000	37980	57872	0	0	27464	41714	0	0	100	1	
2	17	13	07: O-10   LM00000709	lmo2622	10736	8766	100	38142	26877	18113	50	51	6	100	100	0	57506	39788	27062	18	19	6	100	100	0	0	0	0	0	0	0	0	0	0	0	0	0	0	0	0	0	0	0	0	0	0	0	0	0	0	0.000	0.000	0.000	0.000	0.000	0.000	0.000	0.000	0.000	0.000	0.000	0.000	0.000	0.000	283	1076	95580	66597	66597	0.000	0.000	38092	57488	0	0	26827	39770	0	0	100	1	
2	1	14	07: O-13   LM00000712	lmo2625	6736	9016	100	9472	7451	4849	49	50	5	100	100	0	13765	10621	6943	16	17	3	100	99	0	0	0	0	0	0	0	0	0	0	0	0	0	0	0	0	0	0	0	0	0	0	0	0	0	0	0.000	0.000	0.000	0.000	0.000	0.000	0.000	0.000	0.000	0.000	0.000	0.000	0.000	0.000	283	1076	23172	18007	18007	0.000	0.000	9423	13749	0	0	7402	10605	0	0	100	1	
2	2	14	07: O-16   LM00000715	lmo2628	6986	9016	100	14943	11395	7596	48	48	5	100	100	0	16937	12227	8507	16	17	3	99	99	0	0	0	0	0	0	0	0	0	0	0	0	0	0	0	0	0	0	0	0	0	0	0	0	0	0	0.000	0.000	0.000	0.000	0.000	0.000	0.000	0.000	0.000	0.000	0.000	0.000	0.000	0.000	283	1076	31816	23558	23558	0.000	0.000	14895	16921	0	0	11347	12211	0	0	100	1	
2	3	14	07: O-19   LM00000718	lmo2631	7236	9016	100	13287	10532	6239	49	50	5	100	100	0	21242	17033	10011	16	16	3	100	100	0	0	0	0	0	0	0	0	0	0	0	0	0	0	0	0	0	0	0	0	0	0	0	0	0	0	0.000	0.000	0.000	0.000	0.000	0.000	0.000	0.000	0.000	0.000	0.000	0.000	0.000	0.000	283	1076	34464	27500	27500	0.000	0.000	13238	21226	0	0	10483	17017	0	0	100	1	
2	4	14	07: O-22   LM00002765	lmo2634	7486	9016	100	95	96	33	49	49	6	89	79	0	89	80	36	16	17	6	88	82	0	0	0	0	0	0	0	0	0	0	0	0	0	0	0	0	0	0	0	0	0	0	0	0	0	0	0.000	0.000	0.000	0.000	0.000	0.000	0.000	0.000	0.000	0.000	0.000	0.000	0.000	0.000	283	1076	119	111	111	0.000	0.000	46	73	0	0	47	64	0	0	100	1	
2	5	14	08: C-01   LM00002039	lmo2705	7736	9016	100	119	116	46	48	49	5	94	89	0	109	100	53	16	17	4	94	90	0	0	0	0	0	0	0	0	0	0	0	0	0	0	0	0	0	0	0	0	0	0	0	0	0	0	0.000	0.000	0.000	0.000	0.000	0.000	0.000	0.000	0.000	0.000	0.000	0.000	0.000	0.000	283	1076	164	152	152	0.000	0.000	71	93	0	0	68	84	0	0	100	1	
2	6	14	08: C-04   LM00000753	lmo2708	7986	9016	100	252	243	97	48	48	5	98	96	0	289	257	112	15	16	3	97	95	0	0	0	0	0	0	0	0	0	0	0	0	0	0	0	0	0	0	0	0	0	0	0	0	0	0	0.000	0.000	0.000	0.000	0.000	0.000	0.000	0.000	0.000	0.000	0.000	0.000	0.000	0.000	283	1076	478	437	437	0.000	0.000	204	274	0	0	195	242	0	0	100	1	
2	7	14	08: C-07   LM00000755	lmo2711	8236	9016	100	54	58	30	49	49	5	42	22	0	64	60	25	16	17	4	95	92	0	0	0	0	0	0	0	0	0	0	0	0	0	0	0	0	0	0	0	0	0	0	0	0	0	0	0.000	0.000	0.000	0.000	0.000	0.000	0.000	0.000	0.000	0.000	0.000	0.000	0.000	0.000	283	1076	53	53	53	0.000	0.000	5	48	0	0	9	44	0	0	100	1	
2	8	14	08: C-10   LM00002770	lmo2714	8486	9016	100	7489	5656	3673	47	48	5	100	99	0	2754	2116	1392	16	17	4	92	89	0	0	0	0	0	0	0	0	0	0	0	0	0	0	0	0	0	0	0	0	0	0	0	0	0	0	0.000	0.000	0.000	0.000	0.000	0.000	0.000	0.000	0.000	0.000	0.000	0.000	0.000	0.000	283	1076	10180	7709	7709	0.000	0.000	7442	2738	0	0	5609	2100	0	0	100	1	
2	9	14	08: C-13   LM00000757	lmo2717	8736	9016	100	1131	954	441	48	48	5	99	99	0	1220	1036	497	16	17	3	100	99	0	0	0	0	0	0	0	0	0	0	0	0	0	0	0	0	0	0	0	0	0	0	0	0	0	0	0.000	0.000	0.000	0.000	0.000	0.000	0.000	0.000	0.000	0.000	0.000	0.000	0.000	0.000	283	1076	2287	1926	1926	0.000	0.000	1083	1204	0	0	906	1020	0	0	100	1	
2	10	14	08: C-16   LM00002044	lmo2720	8986	9016	100	180	166	59	49	49	4	93	91	0	561	470	227	16	16	3	94	92	0	0	0	0	0	0	0	0	0	0	0	0	0	0	0	0	0	0	0	0	0	0	0	0	0	0	0.000	0.000	0.000	0.000	0.000	0.000	0.000	0.000	0.000	0.000	0.000	0.000	0.000	0.000	283	1076	676	571	571	0.000	0.000	131	545	0	0	117	454	0	0	100	1	
2	11	14	08: C-19   LM00000761	lmo2723	9236	9016	100	200	182	65	49	50	6	97	93	0	188	167	72	16	17	4	96	92	0	0	0	0	0	0	0	0	0	0	0	0	0	0	0	0	0	0	0	0	0	0	0	0	0	0	0.000	0.000	0.000	0.000	0.000	0.000	0.000	0.000	0.000	0.000	0.000	0.000	0.000	0.000	283	1076	323	284	284	0.000	0.000	151	172	0	0	133	151	0	0	100	1	
2	12	14	08: C-22   LM00002045	lmo2726	9486	9016	100	75	75	16	48	49	5	90	84	0	68	63	24	16	16	3	95	90	0	0	0	0	0	0	0	0	0	0	0	0	0	0	0	0	0	0	0	0	0	0	0	0	0	0	0.000	0.000	0.000	0.000	0.000	0.000	0.000	0.000	0.000	0.000	0.000	0.000	0.000	0.000	283	1076	79	74	74	0.000	0.000	27	52	0	0	27	47	0	0	100	1	
2	13	14	08: G-01   LM00000782	lmo2801	9736	9016	100	144	134	46	49	50	5	97	89	0	113	101	47	16	17	4	94	89	0	0	0	0	0	0	0	0	0	0	0	0	0	0	0	0	0	0	0	0	0	0	0	0	0	0	0.000	0.000	0.000	0.000	0.000	0.000	0.000	0.000	0.000	0.000	0.000	0.000	0.000	0.000	283	1076	192	170	170	0.000	0.000	95	97	0	0	85	85	0	0	100	1	
2	14	14	08: G-04   LM00000784	lmo2804	9986	9016	100	187	161	71	50	50	6	89	83	0	395	305	184	16	17	4	88	87	0	0	0	0	0	0	0	0	0	0	0	0	0	0	0	0	0	0	0	0	0	0	0	0	0	0	0.000	0.000	0.000	0.000	0.000	0.000	0.000	0.000	0.000	0.000	0.000	0.000	0.000	0.000	283	1076	516	400	400	0.000	0.000	137	379	0	0	111	289	0	0	100	1	
2	15	14	08: G-07   LM00002797	lmo2807	10236	9016	100	60	64	14	49	50	5	73	58	0	74	72	29	16	18	5	95	90	0	0	0	0	0	0	0	0	0	0	0	0	0	0	0	0	0	0	0	0	0	0	0	0	0	0	0.000	0.000	0.000	0.000	0.000	0.000	0.000	0.000	0.000	0.000	0.000	0.000	0.000	0.000	283	1076	69	71	71	0.000	0.000	11	58	0	0	15	56	0	0	100	1	
2	16	14	08: G-10   LM00000785	lmo2810	10486	9016	100	978	766	506	50	50	6	97	94	0	954	685	468	17	18	5	87	85	0	0	0	0	0	0	0	0	0	0	0	0	0	0	0	0	0	0	0	0	0	0	0	0	0	0	0.000	0.000	0.000	0.000	0.000	0.000	0.000	0.000	0.000	0.000	0.000	0.000	0.000	0.000	283	1076	1865	1384	1384	0.000	0.000	928	937	0	0	716	668	0	0	100	1	
2	17	14	08: G-13   LM00002081	lmo2813	10736	9016	100	83	85	20	50	51	6	90	87	0	81	74	26	17	18	5	92	89	0	0	0	0	0	0	0	0	0	0	0	0	0	0	0	0	0	0	0	0	0	0	0	0	0	0	0.000	0.000	0.000	0.000	0.000	0.000	0.000	0.000	0.000	0.000	0.000	0.000	0.000	0.000	283	1076	97	92	92	0.000	0.000	33	64	0	0	35	57	0	0	100	1	
2	1	15	08: G-16   LM00002083	lmo2816	6736	9266	100	53	54	8	49	50	14	11	2	0	53	48	15	16	18	16	82	63	0	0	0	0	0	0	0	0	0	0	0	0	0	0	0	0	0	0	0	0	0	0	0	0	0	0	0.000	0.000	0.000	0.000	0.000	0.000	0.000	0.000	0.000	0.000	0.000	0.000	0.000	0.000	283	1076	41	37	37	0.000	0.000	4	37	0	0	5	32	0	0	100	1	
2	2	15	08: G-19   LM00000788	lmo2819	6986	9266	100	55	58	9	49	49	6	50	30	0	61	58	17	17	18	8	88	87	0	0	0	0	0	0	0	0	0	0	0	0	0	0	0	0	0	0	0	0	0	0	0	0	0	0	0.000	0.000	0.000	0.000	0.000	0.000	0.000	0.000	0.000	0.000	0.000	0.000	0.000	0.000	283	1076	50	50	50	0.000	0.000	6	44	0	0	9	41	0	0	100	1	
2	3	15	08: G-22   LM00000790	lmo2822	7236	9266	100	70	73	17	50	52	12	76	42	0	60	55	22	17	20	15	78	72	0	0	0	0	0	0	0	0	0	0	0	0	0	0	0	0	0	0	0	0	0	0	0	0	0	0	0.000	0.000	0.000	0.000	0.000	0.000	0.000	0.000	0.000	0.000	0.000	0.000	0.000	0.000	283	1076	63	61	61	0.000	0.000	20	43	0	0	23	38	0	0	100	1	
2	4	15	08: K-01   EMPTY	EMPTY	7486	9266	100	49	49	5	48	48	5	19	4	0	17	18	5	16	16	3	32	17	0	0	0	0	0	0	0	0	0	0	0	0	0	0	0	0	0	0	0	0	0	0	0	0	0	0	0.000	0.000	0.000	0.000	0.000	0.000	0.000	0.000	0.000	0.000	0.000	0.000	0.000	0.000	283	1076	2	3	3	0.000	0.000	1	1	0	0	1	2	0	0	-75	1	
2	5	15	08: K-04   EMPTY	EMPTY	7736	9266	100	48	49	5	48	49	6	14	5	0	16	19	6	16	17	4	37	20	0	0	0	0	0	0	0	0	0	0	0	0	0	0	0	0	0	0	0	0	0	0	0	0	0	0	0.000	0.000	0.000	0.000	0.000	0.000	0.000	0.000	0.000	0.000	0.000	0.000	0.000	0.000	283	1076	0	4	4	0.000	0.000	0	0	0	0	1	3	0	0	-75	1	
2	6	15	08: K-07   EMPTY	EMPTY	7986	9266	100	50	51	6	48	48	5	37	12	0	18	19	6	16	17	4	39	24	0	0	0	0	0	0	0	0	0	0	0	0	0	0	0	0	0	0	0	0	0	0	0	0	0	0	0.000	0.000	0.000	0.000	0.000	0.000	0.000	0.000	0.000	0.000	0.000	0.000	0.000	0.000	283	1076	4	6	6	0.000	0.000	2	2	0	0	3	3	0	0	-75	1	
2	7	15	09: C-01   LM00000020	lmo0044	8236	9266	100	1833	1455	760	49	49	5	96	95	0	2008	1596	840	16	17	4	97	94	0	0	0	0	0	0	0	0	0	0	0	0	0	0	0	0	0	0	0	0	0	0	0	0	0	0	0.000	0.000	0.000	0.000	0.000	0.000	0.000	0.000	0.000	0.000	0.000	0.000	0.000	0.000	283	1076	3776	2986	2986	0.000	0.000	1784	1992	0	0	1406	1580	0	0	100	1	
2	8	15	09: C-04   LM00001308	lmo1275	8486	9266	100	152	138	53	49	50	5	90	85	0	115	99	47	16	16	3	93	90	0	0	0	0	0	0	0	0	0	0	0	0	0	0	0	0	0	0	0	0	0	0	0	0	0	0	0.000	0.000	0.000	0.000	0.000	0.000	0.000	0.000	0.000	0.000	0.000	0.000	0.000	0.000	283	1076	202	172	172	0.000	0.000	103	99	0	0	89	83	0	0	100	1	
2	9	15	09: C-07   LM00002819	lmo1469	8736	9266	100	2979	2129	1366	49	49	5	100	99	0	3522	2466	1633	16	16	3	94	89	0	0	0	0	0	0	0	0	0	0	0	0	0	0	0	0	0	0	0	0	0	0	0	0	0	0	0.000	0.000	0.000	0.000	0.000	0.000	0.000	0.000	0.000	0.000	0.000	0.000	0.000	0.000	283	1076	6436	4530	4530	0.000	0.000	2930	3506	0	0	2080	2450	0	0	100	1	
2	10	15	09: C-10   LM00000452	lmo1657	8986	9266	100	1561	1268	644	48	49	5	98	96	0	1582	1251	642	16	16	3	95	95	0	0	0	0	0	0	0	0	0	0	0	0	0	0	0	0	0	0	0	0	0	0	0	0	0	0	0.000	0.000	0.000	0.000	0.000	0.000	0.000	0.000	0.000	0.000	0.000	0.000	0.000	0.000	283	1076	3079	2455	2455	0.000	0.000	1513	1566	0	0	1220	1235	0	0	100	1	
2	11	15	09: C-13   lmneg01	lmneg01	9236	9266	100	54	58	19	49	49	5	42	19	0	65	60	38	16	17	3	85	82	0	0	0	0	0	0	0	0	0	0	0	0	0	0	0	0	0	0	0	0	0	0	0	0	0	0	0.000	0.000	0.000	0.000	0.000	0.000	0.000	0.000	0.000	0.000	0.000	0.000	0.000	0.000	283	1076	54	53	53	0.000	0.000	5	49	0	0	9	44	0	0	100	1	
2	12	15	09: C-16   lmneg04	lmneg04	9486	9266	100	54	56	9	49	49	5	53	30	0	57	53	15	16	18	5	92	90	0	0	0	0	0	0	0	0	0	0	0	0	0	0	0	0	0	0	0	0	0	0	0	0	0	0	0.000	0.000	0.000	0.000	0.000	0.000	0.000	0.000	0.000	0.000	0.000	0.000	0.000	0.000	283	1076	46	44	44	0.000	0.000	5	41	0	0	7	37	0	0	100	1	
2	13	15	09: C-19   lmneg07	lmneg07	9736	9266	100	61	63	12	48	49	5	83	64	0	73	73	34	16	17	4	95	94	0	0	0	0	0	0	0	0	0	0	0	0	0	0	0	0	0	0	0	0	0	0	0	0	0	0	0.000	0.000	0.000	0.000	0.000	0.000	0.000	0.000	0.000	0.000	0.000	0.000	0.000	0.000	283	1076	70	72	72	0.000	0.000	13	57	0	0	15	57	0	0	100	1	
2	14	15	09: C-22   lmneg10	lmneg10	9986	9266	100	54	56	7	49	50	5	49	25	0	51	45	17	16	17	5	84	80	0	0	0	0	0	0	0	0	0	0	0	0	0	0	0	0	0	0	0	0	0	0	0	0	0	0	0.000	0.000	0.000	0.000	0.000	0.000	0.000	0.000	0.000	0.000	0.000	0.000	0.000	0.000	283	1076	40	36	36	0.000	0.000	5	35	0	0	7	29	0	0	100	1	
2	15	15	09: G-01   LM00000020	lmo0044	10236	9266	100	2742	2267	1074	49	49	5	100	100	0	3627	3028	1429	16	17	4	97	95	0	0	0	0	0	0	0	0	0	0	0	0	0	0	0	0	0	0	0	0	0	0	0	0	0	0	0.000	0.000	0.000	0.000	0.000	0.000	0.000	0.000	0.000	0.000	0.000	0.000	0.000	0.000	283	1076	6304	5230	5230	0.000	0.000	2693	3611	0	0	2218	3012	0	0	100	1	
2	16	15	09: G-04   LM00001308	lmo1275	10486	9266	100	200	205	108	50	51	6	93	89	0	178	193	133	17	18	6	95	91	0	0	0	0	0	0	0	0	0	0	0	0	0	0	0	0	0	0	0	0	0	0	0	0	0	0	0.000	0.000	0.000	0.000	0.000	0.000	0.000	0.000	0.000	0.000	0.000	0.000	0.000	0.000	283	1076	311	331	331	0.000	0.000	150	161	0	0	155	176	0	0	100	1	
2	17	15	09: G-07   LM00002819	lmo1469	10736	9266	100	3588	2643	1542	49	50	5	98	97	0	4425	3298	1962	16	17	5	95	91	0	0	0	0	0	0	0	0	0	0	0	0	0	0	0	0	0	0	0	0	0	0	0	0	0	0	0.000	0.000	0.000	0.000	0.000	0.000	0.000	0.000	0.000	0.000	0.000	0.000	0.000	0.000	283	1076	7948	5876	5876	0.000	0.000	3539	4409	0	0	2594	3282	0	0	100	1	
2	1	16	09: G-10   LM00000452	lmo1657	6736	9516	100	737	582	329	48	49	5	96	92	0	663	523	303	16	17	5	92	88	0	0	0	0	0	0	0	0	0	0	0	0	0	0	0	0	0	0	0	0	0	0	0	0	0	0	0.000	0.000	0.000	0.000	0.000	0.000	0.000	0.000	0.000	0.000	0.000	0.000	0.000	0.000	283	1076	1336	1041	1041	0.000	0.000	689	647	0	0	534	507	0	0	100	1	
2	2	16	09: G-13   lmneg01	lmneg01	6986	9516	100	52	53	6	49	49	5	27	8	0	59	54	17	16	17	5	93	88	0	0	0	0	0	0	0	0	0	0	0	0	0	0	0	0	0	0	0	0	0	0	0	0	0	0	0.000	0.000	0.000	0.000	0.000	0.000	0.000	0.000	0.000	0.000	0.000	0.000	0.000	0.000	283	1076	46	42	42	0.000	0.000	3	43	0	0	4	38	0	0	100	1	
2	3	16	09: G-16   lmneg04	lmneg04	7236	9516	100	54	55	8	49	49	5	56	24	0	49	44	16	17	17	4	82	78	0	0	0	0	0	0	0	0	0	0	0	0	0	0	0	0	0	0	0	0	0	0	0	0	0	0	0.000	0.000	0.000	0.000	0.000	0.000	0.000	0.000	0.000	0.000	0.000	0.000	0.000	0.000	283	1076	37	33	33	0.000	0.000	5	32	0	0	6	27	0	0	100	1	
2	4	16	09: G-19   lmneg07	lmneg07	7486	9516	100	59	60	9	48	48	5	80	57	0	66	55	24	16	17	3	85	80	0	0	0	0	0	0	0	0	0	0	0	0	0	0	0	0	0	0	0	0	0	0	0	0	0	0	0.000	0.000	0.000	0.000	0.000	0.000	0.000	0.000	0.000	0.000	0.000	0.000	0.000	0.000	283	1076	61	51	51	0.000	0.000	11	50	0	0	12	39	0	0	100	1	
2	5	16	09: G-22   lmneg10	lmneg10	7736	9516	100	53	58	18	47	48	5	72	32	0	51	55	34	16	17	4	94	91	0	0	0	0	0	0	0	0	0	0	0	0	0	0	0	0	0	0	0	0	0	0	0	0	0	0	0.000	0.000	0.000	0.000	0.000	0.000	0.000	0.000	0.000	0.000	0.000	0.000	0.000	0.000	283	1076	41	50	50	0.000	0.000	6	35	0	0	11	39	0	0	100	1	
2	6	16	09: K-01   LM00000020	lmo0044	7986	9516	100	1612	1339	662	48	48	4	98	97	0	1700	1402	688	16	16	3	99	97	0	0	0	0	0	0	0	0	0	0	0	0	0	0	0	0	0	0	0	0	0	0	0	0	0	0	0.000	0.000	0.000	0.000	0.000	0.000	0.000	0.000	0.000	0.000	0.000	0.000	0.000	0.000	283	1076	3248	2677	2677	0.000	0.000	1564	1684	0	0	1291	1386	0	0	100	1	
2	7	16	09: K-04   LM00001308	lmo1275	8236	9516	100	119	122	47	48	48	5	93	87	0	110	95	46	16	17	4	88	84	0	0	0	0	0	0	0	0	0	0	0	0	0	0	0	0	0	0	0	0	0	0	0	0	0	0	0.000	0.000	0.000	0.000	0.000	0.000	0.000	0.000	0.000	0.000	0.000	0.000	0.000	0.000	283	1076	165	153	153	0.000	0.000	71	94	0	0	74	79	0	0	100	1	
2	8	16	09: K-07   LM00002819	lmo1469	8486	9516	100	2632	1967	1199	49	49	5	96	96	0	3184	2331	1469	16	17	5	92	89	0	0	0	0	0	0	0	0	0	0	0	0	0	0	0	0	0	0	0	0	0	0	0	0	0	0	0.000	0.000	0.000	0.000	0.000	0.000	0.000	0.000	0.000	0.000	0.000	0.000	0.000	0.000	283	1076	5751	4233	4233	0.000	0.000	2583	3168	0	0	1918	2315	0	0	100	1	
2	9	16	09: K-10   LM00000452	lmo1657	8736	9516	100	1554	1161	712	49	50	6	99	98	0	1499	1127	713	17	17	4	90	87	0	0	0	0	0	0	0	0	0	0	0	0	0	0	0	0	0	0	0	0	0	0	0	0	0	0	0.000	0.000	0.000	0.000	0.000	0.000	0.000	0.000	0.000	0.000	0.000	0.000	0.000	0.000	283	1076	2987	2222	2222	0.000	0.000	1505	1482	0	0	1112	1110	0	0	100	1	
2	10	16	09: K-13   lmneg01	lmneg01	8986	9516	100	51	51	6	49	49	5	35	12	0	59	51	20	15	15	3	92	85	0	0	0	0	0	0	0	0	0	0	0	0	0	0	0	0	0	0	0	0	0	0	0	0	0	0	0.000	0.000	0.000	0.000	0.000	0.000	0.000	0.000	0.000	0.000	0.000	0.000	0.000	0.000	283	1076	46	38	38	0.000	0.000	2	44	0	0	2	36	0	0	100	1	
2	11	16	09: K-16   lmneg04	lmneg04	9236	9516	100	53	54	8	48	49	5	43	16	0	52	48	20	15	16	3	90	87	0	0	0	0	0	0	0	0	0	0	0	0	0	0	0	0	0	0	0	0	0	0	0	0	0	0	0.000	0.000	0.000	0.000	0.000	0.000	0.000	0.000	0.000	0.000	0.000	0.000	0.000	0.000	283	1076	42	39	39	0.000	0.000	5	37	0	0	6	33	0	0	100	1	
2	12	16	09: K-19   lmneg07	lmneg07	9486	9516	100	59	60	10	48	49	5	78	56	0	68	61	35	16	17	4	90	84	0	0	0	0	0	0	0	0	0	0	0	0	0	0	0	0	0	0	0	0	0	0	0	0	0	0	0.000	0.000	0.000	0.000	0.000	0.000	0.000	0.000	0.000	0.000	0.000	0.000	0.000	0.000	283	1076	63	57	57	0.000	0.000	11	52	0	0	12	45	0	0	100	1	
2	13	16	09: K-22   lmneg10	lmneg10	9736	9516	100	54	56	11	48	49	5	64	26	0	51	50	39	17	18	4	83	80	0	0	0	0	0	0	0	0	0	0	0	0	0	0	0	0	0	0	0	0	0	0	0	0	0	0	0.000	0.000	0.000	0.000	0.000	0.000	0.000	0.000	0.000	0.000	0.000	0.000	0.000	0.000	283	1076	40	41	41	0.000	0.000	6	34	0	0	8	33	0	0	100	1	
2	14	16	09: O-01   LM00000020	lmo0044	9986	9516	100	3035	2268	1406	49	50	6	100	97	0	3952	2909	1848	17	17	6	89	88	0	0	0	0	0	0	0	0	0	0	0	0	0	0	0	0	0	0	0	0	0	0	0	0	0	0	0.000	0.000	0.000	0.000	0.000	0.000	0.000	0.000	0.000	0.000	0.000	0.000	0.000	0.000	283	1076	6921	5111	5111	0.000	0.000	2986	3935	0	0	2219	2892	0	0	100	1	
2	15	16	09: O-04   LM00001308	lmo1275	10236	9516	100	211	186	80	48	49	6	93	87	0	173	145	76	16	18	6	92	87	0	0	0	0	0	0	0	0	0	0	0	0	0	0	0	0	0	0	0	0	0	0	0	0	0	0	0.000	0.000	0.000	0.000	0.000	0.000	0.000	0.000	0.000	0.000	0.000	0.000	0.000	0.000	283	1076	320	267	267	0.000	0.000	163	157	0	0	138	129	0	0	100	1	
2	16	16	09: O-07   LM00002819	lmo1469	10486	9516	100	2301	2189	927	50	53	10	100	100	0	2458	2292	950	17	20	11	100	99	0	0	0	0	0	0	0	0	0	0	0	0	0	0	0	0	0	0	0	0	0	0	0	0	0	0	0.000	0.000	0.000	0.000	0.000	0.000	0.000	0.000	0.000	0.000	0.000	0.000	0.000	0.000	283	1076	4692	4414	4414	0.000	0.000	2251	2441	0	0	2139	2275	0	0	100	1	
2	17	16	09: O-10   LM00000452	lmo1657	10736	9516	100	1906	1476	822	49	50	6	98	94	0	2185	1643	943	16	17	3	98	95	0	0	0	0	0	0	0	0	0	0	0	0	0	0	0	0	0	0	0	0	0	0	0	0	0	0	0.000	0.000	0.000	0.000	0.000	0.000	0.000	0.000	0.000	0.000	0.000	0.000	0.000	0.000	283	1076	4026	3054	3054	0.000	0.000	1857	2169	0	0	1427	1627	0	0	100	1	
2	1	17	09: O-13   lmneg01	lmneg01	6736	9766	100	54	56	8	49	49	5	56	29	0	61	55	22	17	18	3	90	86	0	0	0	0	0	0	0	0	0	0	0	0	0	0	0	0	0	0	0	0	0	0	0	0	0	0	0.000	0.000	0.000	0.000	0.000	0.000	0.000	0.000	0.000	0.000	0.000	0.000	0.000	0.000	283	1076	49	45	45	0.000	0.000	5	44	0	0	7	38	0	0	100	1	
2	2	17	09: O-16   lmneg04	lmneg04	6986	9766	100	52	54	8	49	49	5	41	19	0	49	47	15	17	17	4	92	88	0	0	0	0	0	0	0	0	0	0	0	0	0	0	0	0	0	0	0	0	0	0	0	0	0	0	0.000	0.000	0.000	0.000	0.000	0.000	0.000	0.000	0.000	0.000	0.000	0.000	0.000	0.000	283	1076	35	35	35	0.000	0.000	3	32	0	0	5	30	0	0	100	1	
2	3	17	09: O-19   lmneg07	lmneg07	7236	9766	100	59	59	8	49	49	4	77	59	0	69	60	24	16	16	3	94	87	0	0	0	0	0	0	0	0	0	0	0	0	0	0	0	0	0	0	0	0	0	0	0	0	0	0	0.000	0.000	0.000	0.000	0.000	0.000	0.000	0.000	0.000	0.000	0.000	0.000	0.000	0.000	283	1076	63	54	54	0.000	0.000	10	53	0	0	10	44	0	0	100	1	
2	4	17	09: O-22   lmneg10	lmneg10	7486	9766	100	54	55	6	48	49	5	61	33	0	49	44	19	17	17	4	82	76	0	0	0	0	0	0	0	0	0	0	0	0	0	0	0	0	0	0	0	0	0	0	0	0	0	0	0.000	0.000	0.000	0.000	0.000	0.000	0.000	0.000	0.000	0.000	0.000	0.000	0.000	0.000	283	1076	38	34	34	0.000	0.000	6	32	0	0	7	27	0	0	100	1	
2	5	17	null	EMPTY	7736	9766	100	47	48	5	48	48	5	14	4	0	16	17	3	16	16	4	13	4	0	0	0	0	0	0	0	0	0	0	0	0	0	0	0	0	0	0	0	0	0	0	0	0	0	0	0.000	0.000	0.000	0.000	0.000	0.000	0.000	0.000	0.000	0.000	0.000	0.000	0.000	0.000	283	1076	-1	1	1	0.000	0.000	-1	0	0	0	0	1	0	0	-75	1	
2	6	17	null	EMPTY	7986	9766	100	47	48	4	48	48	5	8	1	0	15	15	2	15	16	3	16	2	0	0	0	0	0	0	0	0	0	0	0	0	0	0	0	0	0	0	0	0	0	0	0	0	0	0	0.000	0.000	0.000	0.000	0.000	0.000	0.000	0.000	0.000	0.000	0.000	0.000	0.000	0.000	283	1076	-1	0	0	0.000	0.000	-1	0	0	0	0	0	0	0	-75	1	
2	7	17	null	EMPTY	8236	9766	100	51	53	19	49	49	5	21	8	0	16	21	34	16	16	3	24	13	0	0	0	0	0	0	0	0	0	0	0	0	0	0	0	0	0	0	0	0	0	0	0	0	0	0	0.000	0.000	0.000	0.000	0.000	0.000	0.000	0.000	0.000	0.000	0.000	0.000	0.000	0.000	283	1076	2	9	9	0.000	0.000	2	0	0	0	4	5	0	0	-75	1	
2	8	17	null	EMPTY	8486	9766	100	49	49	5	48	49	7	14	0	0	16	16	3	16	17	15	0	0	0	0	0	0	0	0	0	0	0	0	0	0	0	0	0	0	0	0	0	0	0	0	0	0	0	0	0.000	0.000	0.000	0.000	0.000	0.000	0.000	0.000	0.000	0.000	0.000	0.000	0.000	0.000	283	1076	1	1	1	0.000	0.000	1	0	0	0	1	0	0	0	-75	1	
2	9	17	null	EMPTY	8736	9766	100	48	49	5	49	49	5	18	4	0	16	17	3	16	17	4	17	5	0	0	0	0	0	0	0	0	0	0	0	0	0	0	0	0	0	0	0	0	0	0	0	0	0	0	0.000	0.000	0.000	0.000	0.000	0.000	0.000	0.000	0.000	0.000	0.000	0.000	0.000	0.000	283	1076	-1	1	1	0.000	0.000	-1	0	0	0	0	1	0	0	-75	1	
2	10	17	null	EMPTY	8986	9766	100	48	48	4	49	49	5	10	1	0	15	17	6	15	15	3	18	11	0	0	0	0	0	0	0	0	0	0	0	0	0	0	0	0	0	0	0	0	0	0	0	0	0	0	0.000	0.000	0.000	0.000	0.000	0.000	0.000	0.000	0.000	0.000	0.000	0.000	0.000	0.000	283	1076	-1	1	1	0.000	0.000	-1	0	0	0	-1	2	0	0	-75	1	
2	11	17	null	EMPTY	9236	9766	100	49	49	5	47	48	5	28	7	0	16	17	4	15	16	3	22	11	0	0	0	0	0	0	0	0	0	0	0	0	0	0	0	0	0	0	0	0	0	0	0	0	0	0	0.000	0.000	0.000	0.000	0.000	0.000	0.000	0.000	0.000	0.000	0.000	0.000	0.000	0.000	283	1076	3	4	4	0.000	0.000	2	1	0	0	2	2	0	0	-75	1	
2	12	17	null	EMPTY	9486	9766	100	51	51	5	49	49	5	26	9	0	16	17	3	16	17	3	16	8	0	0	0	0	0	0	0	0	0	0	0	0	0	0	0	0	0	0	0	0	0	0	0	0	0	0	0.000	0.000	0.000	0.000	0.000	0.000	0.000	0.000	0.000	0.000	0.000	0.000	0.000	0.000	283	1076	2	3	3	0.000	0.000	2	0	0	0	2	1	0	0	-75	1	
2	13	17	null	EMPTY	9736	9766	100	50	51	6	48	49	5	29	4	0	16	17	4	16	17	4	10	5	0	0	0	0	0	0	0	0	0	0	0	0	0	0	0	0	0	0	0	0	0	0	0	0	0	0	0.000	0.000	0.000	0.000	0.000	0.000	0.000	0.000	0.000	0.000	0.000	0.000	0.000	0.000	283	1076	2	4	4	0.000	0.000	2	0	0	0	3	1	0	0	-75	1	
2	14	17	null	EMPTY	9986	9766	100	49	49	4	49	49	5	17	2	0	16	17	3	16	17	4	18	2	0	0	0	0	0	0	0	0	0	0	0	0	0	0	0	0	0	0	0	0	0	0	0	0	0	0	0.000	0.000	0.000	0.000	0.000	0.000	0.000	0.000	0.000	0.000	0.000	0.000	0.000	0.000	283	1076	0	1	1	0.000	0.000	0	0	0	0	0	1	0	0	-75	1	
2	15	17	null	EMPTY	10236	9766	100	49	49	5	49	49	5	19	4	0	16	17	3	15	16	4	28	5	0	0	0	0	0	0	0	0	0	0	0	0	0	0	0	0	0	0	0	0	0	0	0	0	0	0	0.000	0.000	0.000	0.000	0.000	0.000	0.000	0.000	0.000	0.000	0.000	0.000	0.000	0.000	283	1076	1	2	2	0.000	0.000	0	1	0	0	0	2	0	0	-75	1	
2	16	17	null	EMPTY	10486	9766	100	49	49	5	50	50	6	8	1	0	17	18	4	16	18	6	11	2	0	0	0	0	0	0	0	0	0	0	0	0	0	0	0	0	0	0	0	0	0	0	0	0	0	0	0.000	0.000	0.000	0.000	0.000	0.000	0.000	0.000	0.000	0.000	0.000	0.000	0.000	0.000	283	1076	0	1	1	0.000	0.000	-1	1	0	0	-1	2	0	0	-75	1	
2	17	17	null	EMPTY	10736	9766	100	50	52	12	49	51	6	23	8	0	16	18	18	16	17	8	10	5	0	0	0	0	0	0	0	0	0	0	0	0	0	0	0	0	0	0	0	0	0	0	0	0	0	0	0.000	0.000	0.000	0.000	0.000	0.000	0.000	0.000	0.000	0.000	0.000	0.000	0.000	0.000	283	1076	1	5	5	0.000	0.000	1	0	0	0	3	2	0	0	-75	1	
3	1	1	10: B-01   Dye Marker	Dye Marker	11244	5736	100	87	335	431	50	51	7	80	69	0	17333	30305	27967	17	19	5	100	100	0	0	0	0	0	0	0	0	0	0	0	0	0	0	0	0	0	0	0	0	0	0	0	0	0	0	0.000	0.000	0.000	0.000	0.000	0.000	0.000	0.000	0.000	0.000	0.000	0.000	0.000	0.000	283	1076	17353	30573	30573	0.000	0.000	37	17316	0	0	285	30288	0	0	100	1	
3	2	1	01: B-01   EMPTY	EMPTY	11494	5736	100	50	50	6	50	51	11	4	1	0	21	23	6	19	20	8	22	6	0	0	0	0	0	0	0	0	0	0	0	0	0	0	0	0	0	0	0	0	0	0	0	0	0	0	0.000	0.000	0.000	0.000	0.000	0.000	0.000	0.000	0.000	0.000	0.000	0.000	0.000	0.000	283	1076	2	4	4	0.000	0.000	0	2	0	0	0	4	0	0	-75	1	
3	3	1	01: B-04   LM00000015	lmo0024	11744	5736	100	67	67	10	49	50	7	90	60	0	79	74	25	18	20	9	90	88	0	0	0	0	0	0	0	0	0	0	0	0	0	0	0	0	0	0	0	0	0	0	0	0	0	0	0.000	0.000	0.000	0.000	0.000	0.000	0.000	0.000	0.000	0.000	0.000	0.000	0.000	0.000	283	1076	79	74	74	0.000	0.000	18	61	0	0	18	56	0	0	100	1	
3	4	1	01: B-07   LM00000017	lmo0027	11994	5736	100	201	168	83	50	50	5	90	82	0	201	161	99	19	20	6	83	81	0	0	0	0	0	0	0	0	0	0	0	0	0	0	0	0	0	0	0	0	0	0	0	0	0	0	0.000	0.000	0.000	0.000	0.000	0.000	0.000	0.000	0.000	0.000	0.000	0.000	0.000	0.000	283	1076	333	260	260	0.000	0.000	151	182	0	0	118	142	0	0	100	1	
3	5	1	01: B-10   LM00000819	lmo0030	12244	5736	100	161	145	62	49	49	5	92	83	0	110	97	53	18	19	6	83	77	0	0	0	0	0	0	0	0	0	0	0	0	0	0	0	0	0	0	0	0	0	0	0	0	0	0	0.000	0.000	0.000	0.000	0.000	0.000	0.000	0.000	0.000	0.000	0.000	0.000	0.000	0.000	283	1076	204	175	175	0.000	0.000	112	92	0	0	96	79	0	0	100	1	
3	6	1	01: B-13   LM00000018	lmo0033	12494	5736	100	77	77	16	50	51	7	91	78	0	84	72	29	18	19	8	84	80	0	0	0	0	0	0	0	0	0	0	0	0	0	0	0	0	0	0	0	0	0	0	0	0	0	0	0.000	0.000	0.000	0.000	0.000	0.000	0.000	0.000	0.000	0.000	0.000	0.000	0.000	0.000	283	1076	93	81	81	0.000	0.000	27	66	0	0	27	54	0	0	100	1	
3	7	1	01: B-16   LM00002100	lmo0036	12744	5736	100	96	93	26	49	50	5	92	87	0	105	92	36	18	19	8	92	84	0	0	0	0	0	0	0	0	0	0	0	0	0	0	0	0	0	0	0	0	0	0	0	0	0	0	0.000	0.000	0.000	0.000	0.000	0.000	0.000	0.000	0.000	0.000	0.000	0.000	0.000	0.000	283	1076	134	118	118	0.000	0.000	47	87	0	0	44	74	0	0	100	1	
3	8	1	01: B-19   LM00002103	lmo0039	12994	5736	100	140	122	49	48	49	6	89	78	0	110	92	52	18	20	10	75	71	0	0	0	0	0	0	0	0	0	0	0	0	0	0	0	0	0	0	0	0	0	0	0	0	0	0	0.000	0.000	0.000	0.000	0.000	0.000	0.000	0.000	0.000	0.000	0.000	0.000	0.000	0.000	283	1076	184	148	148	0.000	0.000	92	92	0	0	74	74	0	0	100	1	
3	9	1	01: B-22   LM00000823	lmo0042	13244	5736	100	111	103	35	49	49	5	90	84	0	127	103	55	18	19	4	88	83	0	0	0	0	0	0	0	0	0	0	0	0	0	0	0	0	0	0	0	0	0	0	0	0	0	0	0.000	0.000	0.000	0.000	0.000	0.000	0.000	0.000	0.000	0.000	0.000	0.000	0.000	0.000	283	1076	171	139	139	0.000	0.000	62	109	0	0	54	85	0	0	100	1	
3	10	1	01: F-01   LM00000841	lmo0117	13494	5736	100	3271	2264	1606	50	51	7	98	94	0	6209	4239	3091	19	21	8	90	86	0	0	0	0	0	0	0	0	0	0	0	0	0	0	0	0	0	0	0	0	0	0	0	0	0	0	0.000	0.000	0.000	0.000	0.000	0.000	0.000	0.000	0.000	0.000	0.000	0.000	0.000	0.000	283	1076	9411	6434	6434	0.000	0.000	3221	6190	0	0	2214	4220	0	0	100	1	
3	11	1	01: F-04   LM00000843	lmo0120	13744	5736	100	4481	3118	2171	50	51	7	99	96	0	8484	5731	4123	20	21	7	90	84	0	0	0	0	0	0	0	0	0	0	0	0	0	0	0	0	0	0	0	0	0	0	0	0	0	0	0.000	0.000	0.000	0.000	0.000	0.000	0.000	0.000	0.000	0.000	0.000	0.000	0.000	0.000	283	1076	12895	8779	8779	0.000	0.000	4431	8464	0	0	3068	5711	0	0	100	1	
3	12	1	01: F-07   LM00000846	lmo0123	13994	5736	100	3164	2138	1471	50	50	5	98	97	0	7307	4914	3474	19	20	5	95	87	0	0	0	0	0	0	0	0	0	0	0	0	0	0	0	0	0	0	0	0	0	0	0	0	0	0	0.000	0.000	0.000	0.000	0.000	0.000	0.000	0.000	0.000	0.000	0.000	0.000	0.000	0.000	283	1076	10402	6983	6983	0.000	0.000	3114	7288	0	0	2088	4895	0	0	100	1	
3	13	1	01: F-10   LM00000847	lmo0126	14244	5736	100	3540	2408	1768	51	52	6	97	95	0	8269	5558	4266	19	21	8	94	86	0	0	0	0	0	0	0	0	0	0	0	0	0	0	0	0	0	0	0	0	0	0	0	0	0	0	0.000	0.000	0.000	0.000	0.000	0.000	0.000	0.000	0.000	0.000	0.000	0.000	0.000	0.000	283	1076	11739	7896	7896	0.000	0.000	3489	8250	0	0	2357	5539	0	0	100	1	
3	14	1	01: F-13   LM00000848	lmo0129	14494	5736	100	1790	1208	871	50	51	5	96	92	0	3459	2296	1713	19	21	7	90	87	0	0	0	0	0	0	0	0	0	0	0	0	0	0	0	0	0	0	0	0	0	0	0	0	0	0	0.000	0.000	0.000	0.000	0.000	0.000	0.000	0.000	0.000	0.000	0.000	0.000	0.000	0.000	283	1076	5180	3435	3435	0.000	0.000	1740	3440	0	0	1158	2277	0	0	100	1	
3	15	1	01: F-16   LM00000046	lmo0132	14744	5736	100	241	201	92	49	49	5	94	88	0	325	254	145	18	19	4	92	88	0	0	0	0	0	0	0	0	0	0	0	0	0	0	0	0	0	0	0	0	0	0	0	0	0	0	0.000	0.000	0.000	0.000	0.000	0.000	0.000	0.000	0.000	0.000	0.000	0.000	0.000	0.000	283	1076	499	388	388	0.000	0.000	192	307	0	0	152	236	0	0	100	1	
3	16	1	01: F-19   LM00000047	lmo0135	14994	5736	100	3436	2575	1498	50	50	5	99	99	0	1650	1261	741	18	19	5	97	94	0	0	0	0	0	0	0	0	0	0	0	0	0	0	0	0	0	0	0	0	0	0	0	0	0	0	0.000	0.000	0.000	0.000	0.000	0.000	0.000	0.000	0.000	0.000	0.000	0.000	0.000	0.000	283	1076	5018	3768	3768	0.000	0.000	3386	1632	0	0	2525	1243	0	0	100	1	
3	17	1	01: F-22   LM00002144	lmo0138	15244	5736	100	253	217	108	49	49	5	92	87	0	463	349	221	19	19	4	87	84	0	0	0	0	0	0	0	0	0	0	0	0	0	0	0	0	0	0	0	0	0	0	0	0	0	0	0.000	0.000	0.000	0.000	0.000	0.000	0.000	0.000	0.000	0.000	0.000	0.000	0.000	0.000	283	1076	648	498	498	0.000	0.000	204	444	0	0	168	330	0	0	100	1	
3	1	2	01: J-01   LM00000873	lmo0213	11244	5986	100	240	208	104	49	51	7	88	82	0	186	152	77	18	21	15	84	80	0	0	0	0	0	0	0	0	0	0	0	0	0	0	0	0	0	0	0	0	0	0	0	0	0	0	0.000	0.000	0.000	0.000	0.000	0.000	0.000	0.000	0.000	0.000	0.000	0.000	0.000	0.000	283	1076	359	293	293	0.000	0.000	191	168	0	0	159	134	0	0	100	1	
3	2	2	01: J-04   LM00002172	lmo0216	11494	5986	100	985	710	540	50	51	6	93	88	0	1041	747	602	18	20	7	82	74	0	0	0	0	0	0	0	0	0	0	0	0	0	0	0	0	0	0	0	0	0	0	0	0	0	0	0.000	0.000	0.000	0.000	0.000	0.000	0.000	0.000	0.000	0.000	0.000	0.000	0.000	0.000	283	1076	1958	1389	1389	0.000	0.000	935	1023	0	0	660	729	0	0	100	1	
3	3	2	01: J-07   LM00000070	lmo0219	11744	5986	100	425	340	196	50	51	8	93	83	0	316	241	150	18	20	13	83	79	0	0	0	0	0	0	0	0	0	0	0	0	0	0	0	0	0	0	0	0	0	0	0	0	0	0	0.000	0.000	0.000	0.000	0.000	0.000	0.000	0.000	0.000	0.000	0.000	0.000	0.000	0.000	283	1076	673	513	513	0.000	0.000	375	298	0	0	290	223	0	0	100	1	
3	4	2	01: J-10   LM00000877	lmo0222	11994	5986	100	423	339	180	50	51	6	90	86	0	527	413	244	18	19	5	86	83	0	0	0	0	0	0	0	0	0	0	0	0	0	0	0	0	0	0	0	0	0	0	0	0	0	0	0.000	0.000	0.000	0.000	0.000	0.000	0.000	0.000	0.000	0.000	0.000	0.000	0.000	0.000	283	1076	882	684	684	0.000	0.000	373	509	0	0	289	395	0	0	100	1	
3	5	2	01: J-13   LM00002174	lmo0225	12244	5986	100	65	65	10	49	51	6	80	62	0	91	80	34	18	20	12	83	78	0	0	0	0	0	0	0	0	0	0	0	0	0	0	0	0	0	0	0	0	0	0	0	0	0	0	0.000	0.000	0.000	0.000	0.000	0.000	0.000	0.000	0.000	0.000	0.000	0.000	0.000	0.000	283	1076	89	78	78	0.000	0.000	16	73	0	0	16	62	0	0	100	1	
3	6	2	01: J-16   LM00000881	lmo0228	12494	5986	100	957	699	450	49	50	7	97	93	0	518	394	260	18	20	16	81	77	0	0	0	0	0	0	0	0	0	0	0	0	0	0	0	0	0	0	0	0	0	0	0	0	0	0	0.000	0.000	0.000	0.000	0.000	0.000	0.000	0.000	0.000	0.000	0.000	0.000	0.000	0.000	283	1076	1408	1026	1026	0.000	0.000	908	500	0	0	650	376	0	0	100	1	
3	7	2	01: J-19   LM00000073	lmo0231	12744	5986	100	52	53	7	49	50	6	33	15	0	22	28	13	17	18	4	55	40	0	0	0	0	0	0	0	0	0	0	0	0	0	0	0	0	0	0	0	0	0	0	0	0	0	0	0.000	0.000	0.000	0.000	0.000	0.000	0.000	0.000	0.000	0.000	0.000	0.000	0.000	0.000	283	1076	8	15	15	0.000	0.000	3	5	0	0	4	11	0	0	100	1	
3	8	2	01: J-22   LM00000075	lmo0234	12994	5986	100	823	650	360	49	49	5	98	96	0	1081	820	480	17	18	5	93	89	0	0	0	0	0	0	0	0	0	0	0	0	0	0	0	0	0	0	0	0	0	0	0	0	0	0	0.000	0.000	0.000	0.000	0.000	0.000	0.000	0.000	0.000	0.000	0.000	0.000	0.000	0.000	283	1076	1838	1404	1404	0.000	0.000	774	1064	0	0	601	803	0	0	100	1	
3	9	2	01: N-01   LM00000913	lmo0309	13244	5986	100	54	53	5	49	50	9	17	0	0	65	55	24	18	22	46	52	0	0	0	0	0	0	0	0	0	0	0	0	0	0	0	0	0	0	0	0	0	0	0	0	0	0	0	0.000	0.000	0.000	0.000	0.000	0.000	0.000	0.000	0.000	0.000	0.000	0.000	0.000	0.000	283	1076	52	41	41	0.000	0.000	5	47	0	0	4	37	0	0	100	1	
3	10	2	01: N-04   LM00002191	lmo0312	13494	5986	100	55	56	6	49	49	5	55	23	0	72	59	28	18	20	5	76	73	0	0	0	0	0	0	0	0	0	0	0	0	0	0	0	0	0	0	0	0	0	0	0	0	0	0	0.000	0.000	0.000	0.000	0.000	0.000	0.000	0.000	0.000	0.000	0.000	0.000	0.000	0.000	283	1076	60	48	48	0.000	0.000	6	54	0	0	7	41	0	0	100	1	
3	11	2	01: N-07   LM00000106	lmo0315	13744	5986	100	69	113	66	49	49	6	68	55	0	53	126	109	18	20	6	63	56	0	0	0	0	0	0	0	0	0	0	0	0	0	0	0	0	0	0	0	0	0	0	0	0	0	0	0.000	0.000	0.000	0.000	0.000	0.000	0.000	0.000	0.000	0.000	0.000	0.000	0.000	0.000	283	1076	55	172	172	0.000	0.000	20	35	0	0	64	108	0	0	100	1	
3	12	2	01: N-10   LM00000915	lmo0318	13994	5986	100	160	142	67	49	49	6	82	78	0	110	96	49	19	20	5	88	83	0	0	0	0	0	0	0	0	0	0	0	0	0	0	0	0	0	0	0	0	0	0	0	0	0	0	0.000	0.000	0.000	0.000	0.000	0.000	0.000	0.000	0.000	0.000	0.000	0.000	0.000	0.000	283	1076	202	170	170	0.000	0.000	111	91	0	0	93	77	0	0	100	1	
3	13	2	01: N-13   LM00000109	lmo0321	14244	5986	100	176	151	64	50	50	5	84	82	0	103	87	40	19	20	5	86	81	0	0	0	0	0	0	0	0	0	0	0	0	0	0	0	0	0	0	0	0	0	0	0	0	0	0	0.000	0.000	0.000	0.000	0.000	0.000	0.000	0.000	0.000	0.000	0.000	0.000	0.000	0.000	283	1076	210	169	169	0.000	0.000	126	84	0	0	101	68	0	0	100	1	
3	14	2	01: N-16   LM00000917	lmo0324	14494	5986	100	57	58	7	50	50	5	66	38	0	80	66	30	18	19	4	80	76	0	0	0	0	0	0	0	0	0	0	0	0	0	0	0	0	0	0	0	0	0	0	0	0	0	0	0.000	0.000	0.000	0.000	0.000	0.000	0.000	0.000	0.000	0.000	0.000	0.000	0.000	0.000	283	1076	69	56	56	0.000	0.000	7	62	0	0	8	48	0	0	100	1	
3	15	2	01: N-19   LM00000112	lmo0327	14744	5986	100	66	69	19	49	49	5	83	67	0	105	87	43	18	20	5	87	81	0	0	0	0	0	0	0	0	0	0	0	0	0	0	0	0	0	0	0	0	0	0	0	0	0	0	0.000	0.000	0.000	0.000	0.000	0.000	0.000	0.000	0.000	0.000	0.000	0.000	0.000	0.000	283	1076	104	89	89	0.000	0.000	17	87	0	0	20	69	0	0	100	1	
3	16	2	01: N-22   LM00002841	lmo0330	14994	5986	100	55	56	9	49	50	5	55	28	0	89	74	34	18	19	4	83	77	0	0	0	0	0	0	0	0	0	0	0	0	0	0	0	0	0	0	0	0	0	0	0	0	0	0	0.000	0.000	0.000	0.000	0.000	0.000	0.000	0.000	0.000	0.000	0.000	0.000	0.000	0.000	283	1076	77	63	63	0.000	0.000	6	71	0	0	7	56	0	0	100	1	
3	17	2	02: B-01   EMPTY	EMPTY	15244	5986	100	49	50	6	49	49	5	27	6	0	20	23	9	18	19	4	36	24	0	0	0	0	0	0	0	0	0	0	0	0	0	0	0	0	0	0	0	0	0	0	0	0	0	0	0.000	0.000	0.000	0.000	0.000	0.000	0.000	0.000	0.000	0.000	0.000	0.000	0.000	0.000	283	1076	2	6	6	0.000	0.000	0	2	0	0	1	5	0	0	-75	1	
3	1	3	02: B-04   LM00002209	lmo0404	11244	6236	100	319	268	114	49	50	6	98	94	0	224	190	83	18	19	5	95	93	0	0	0	0	0	0	0	0	0	0	0	0	0	0	0	0	0	0	0	0	0	0	0	0	0	0	0.000	0.000	0.000	0.000	0.000	0.000	0.000	0.000	0.000	0.000	0.000	0.000	0.000	0.000	283	1076	476	391	391	0.000	0.000	270	206	0	0	219	172	0	0	100	1	
3	2	3	02: B-07   LM00000948	lmo0407	11494	6236	100	438	355	188	49	50	5	97	95	0	280	226	127	18	19	4	90	89	0	0	0	0	0	0	0	0	0	0	0	0	0	0	0	0	0	0	0	0	0	0	0	0	0	0	0.000	0.000	0.000	0.000	0.000	0.000	0.000	0.000	0.000	0.000	0.000	0.000	0.000	0.000	283	1076	651	514	514	0.000	0.000	389	262	0	0	306	208	0	0	100	1	
3	3	3	02: B-10   LM00003004	lmo0410	11744	6236	100	116	106	32	49	50	6	89	85	0	104	89	40	18	19	8	86	83	0	0	0	0	0	0	0	0	0	0	0	0	0	0	0	0	0	0	0	0	0	0	0	0	0	0	0.000	0.000	0.000	0.000	0.000	0.000	0.000	0.000	0.000	0.000	0.000	0.000	0.000	0.000	283	1076	153	128	128	0.000	0.000	67	86	0	0	57	71	0	0	100	1	
3	4	3	02: B-13   LM00002215	lmo0413	11994	6236	100	315	251	139	50	50	5	90	85	0	178	136	74	19	20	10	82	79	0	0	0	0	0	0	0	0	0	0	0	0	0	0	0	0	0	0	0	0	0	0	0	0	0	0	0.000	0.000	0.000	0.000	0.000	0.000	0.000	0.000	0.000	0.000	0.000	0.000	0.000	0.000	283	1076	424	318	318	0.000	0.000	265	159	0	0	201	117	0	0	100	1	
3	5	3	02: B-16   LM00002216	lmo0416	12244	6236	100	168	150	76	49	50	6	83	76	0	116	91	56	17	19	6	81	73	0	0	0	0	0	0	0	0	0	0	0	0	0	0	0	0	0	0	0	0	0	0	0	0	0	0	0.000	0.000	0.000	0.000	0.000	0.000	0.000	0.000	0.000	0.000	0.000	0.000	0.000	0.000	283	1076	218	175	175	0.000	0.000	119	99	0	0	101	74	0	0	100	1	
3	6	3	02: B-19   LM00002217	lmo0419	12494	6236	100	79	77	17	49	50	6	89	78	0	82	68	29	18	19	4	90	81	0	0	0	0	0	0	0	0	0	0	0	0	0	0	0	0	0	0	0	0	0	0	0	0	0	0	0.000	0.000	0.000	0.000	0.000	0.000	0.000	0.000	0.000	0.000	0.000	0.000	0.000	0.000	283	1076	94	78	78	0.000	0.000	30	64	0	0	28	50	0	0	100	1	
3	7	3	02: B-22   LM00000954	lmo0422	12744	6236	100	55	57	7	49	50	6	57	28	0	74	65	24	18	19	8	88	83	0	0	0	0	0	0	0	0	0	0	0	0	0	0	0	0	0	0	0	0	0	0	0	0	0	0	0.000	0.000	0.000	0.000	0.000	0.000	0.000	0.000	0.000	0.000	0.000	0.000	0.000	0.000	283	1076	62	55	55	0.000	0.000	6	56	0	0	8	47	0	0	100	1	
3	8	3	02: F-01   LM00002250	lmo0497	12994	6236	100	54	54	6	48	49	6	53	15	0	70	61	22	18	20	8	84	79	0	0	0	0	0	0	0	0	0	0	0	0	0	0	0	0	0	0	0	0	0	0	0	0	0	0	0.000	0.000	0.000	0.000	0.000	0.000	0.000	0.000	0.000	0.000	0.000	0.000	0.000	0.000	283	1076	58	49	49	0.000	0.000	6	52	0	0	6	43	0	0	100	1	
3	9	3	02: F-04   LM00000967	lmo0500	13244	6236	100	60	61	9	49	51	10	63	14	0	76	65	27	19	21	14	76	72	0	0	0	0	0	0	0	0	0	0	0	0	0	0	0	0	0	0	0	0	0	0	0	0	0	0	0.000	0.000	0.000	0.000	0.000	0.000	0.000	0.000	0.000	0.000	0.000	0.000	0.000	0.000	283	1076	68	58	58	0.000	0.000	11	57	0	0	12	46	0	0	100	1	
3	10	3	02: F-07   LM00000968	lmo0503	13494	6236	100	75	75	13	49	50	5	93	87	0	90	84	30	19	20	6	91	87	0	0	0	0	0	0	0	0	0	0	0	0	0	0	0	0	0	0	0	0	0	0	0	0	0	0	0.000	0.000	0.000	0.000	0.000	0.000	0.000	0.000	0.000	0.000	0.000	0.000	0.000	0.000	283	1076	97	91	91	0.000	0.000	26	71	0	0	26	65	0	0	100	1	
3	11	3	02: F-10   LM00000178	lmo0506	13744	6236	100	126	117	38	49	50	8	93	84	0	182	148	78	19	20	7	88	83	0	0	0	0	0	0	0	0	0	0	0	0	0	0	0	0	0	0	0	0	0	0	0	0	0	0	0.000	0.000	0.000	0.000	0.000	0.000	0.000	0.000	0.000	0.000	0.000	0.000	0.000	0.000	283	1076	240	197	197	0.000	0.000	77	163	0	0	68	129	0	0	100	1	
3	12	3	02: F-13   LM00000179	lmo0509	13994	6236	100	411	342	210	50	51	8	89	84	0	381	297	202	19	20	6	89	82	0	0	0	0	0	0	0	0	0	0	0	0	0	0	0	0	0	0	0	0	0	0	0	0	0	0	0.000	0.000	0.000	0.000	0.000	0.000	0.000	0.000	0.000	0.000	0.000	0.000	0.000	0.000	283	1076	723	570	570	0.000	0.000	361	362	0	0	292	278	0	0	100	1	
3	13	3	02: F-16   LM00002251	lmo0512	14244	6236	100	290	238	140	50	50	6	90	84	0	233	187	124	19	20	5	84	78	0	0	0	0	0	0	0	0	0	0	0	0	0	0	0	0	0	0	0	0	0	0	0	0	0	0	0.000	0.000	0.000	0.000	0.000	0.000	0.000	0.000	0.000	0.000	0.000	0.000	0.000	0.000	283	1076	454	356	356	0.000	0.000	240	214	0	0	188	168	0	0	100	1	
3	14	3	02: F-19   LM00000975	lmo0515	14494	6236	100	212	178	82	50	50	5	86	81	0	141	112	58	18	19	4	87	82	0	0	0	0	0	0	0	0	0	0	0	0	0	0	0	0	0	0	0	0	0	0	0	0	0	0	0.000	0.000	0.000	0.000	0.000	0.000	0.000	0.000	0.000	0.000	0.000	0.000	0.000	0.000	283	1076	285	222	222	0.000	0.000	162	123	0	0	128	94	0	0	100	1	
3	15	3	02: F-22   LM00000181	lmo0518	14744	6236	100	197	169	74	50	50	5	88	84	0	209	161	85	18	19	3	93	89	0	0	0	0	0	0	0	0	0	0	0	0	0	0	0	0	0	0	0	0	0	0	0	0	0	0	0.000	0.000	0.000	0.000	0.000	0.000	0.000	0.000	0.000	0.000	0.000	0.000	0.000	0.000	283	1076	338	262	262	0.000	0.000	147	191	0	0	119	143	0	0	100	1	
3	16	3	02: J-01   LM00000198	lmo0593	14994	6236	100	153	131	58	50	50	5	88	80	0	157	127	77	18	19	6	83	80	0	0	0	0	0	0	0	0	0	0	0	0	0	0	0	0	0	0	0	0	0	0	0	0	0	0	0.000	0.000	0.000	0.000	0.000	0.000	0.000	0.000	0.000	0.000	0.000	0.000	0.000	0.000	283	1076	242	190	190	0.000	0.000	103	139	0	0	81	109	0	0	100	1	
3	17	3	02: J-04   LM00000199	lmo0596	15244	6236	100	615	477	278	49	49	6	92	87	0	217	170	96	18	19	5	88	83	0	0	0	0	0	0	0	0	0	0	0	0	0	0	0	0	0	0	0	0	0	0	0	0	0	0	0.000	0.000	0.000	0.000	0.000	0.000	0.000	0.000	0.000	0.000	0.000	0.000	0.000	0.000	283	1076	765	580	580	0.000	0.000	566	199	0	0	428	152	0	0	100	1	
3	1	4	02: J-07   LM00001020	lmo0599	11244	6486	100	753	594	325	50	51	7	94	90	0	525	418	235	18	20	17	86	81	0	0	0	0	0	0	0	0	0	0	0	0	0	0	0	0	0	0	0	0	0	0	0	0	0	0	0.000	0.000	0.000	0.000	0.000	0.000	0.000	0.000	0.000	0.000	0.000	0.000	0.000	0.000	283	1076	1210	944	944	0.000	0.000	703	507	0	0	544	400	0	0	100	1	
3	2	4	02: J-10   LM00001022	lmo0602	11494	6486	100	123	112	39	50	51	6	88	80	0	90	76	33	18	19	8	86	81	0	0	0	0	0	0	0	0	0	0	0	0	0	0	0	0	0	0	0	0	0	0	0	0	0	0	0.000	0.000	0.000	0.000	0.000	0.000	0.000	0.000	0.000	0.000	0.000	0.000	0.000	0.000	283	1076	145	120	120	0.000	0.000	73	72	0	0	62	58	0	0	100	1	
3	3	4	02: J-13   LM00000200	lmo0605	11744	6486	100	132	116	48	50	51	6	80	74	0	110	88	47	18	19	7	80	75	0	0	0	0	0	0	0	0	0	0	0	0	0	0	0	0	0	0	0	0	0	0	0	0	0	0	0.000	0.000	0.000	0.000	0.000	0.000	0.000	0.000	0.000	0.000	0.000	0.000	0.000	0.000	283	1076	174	136	136	0.000	0.000	82	92	0	0	66	70	0	0	100	1	
3	4	4	02: J-16   LM00001023	lmo0608	11994	6486	100	299	253	152	50	50	6	86	81	0	261	226	150	17	19	8	87	82	0	0	0	0	0	0	0	0	0	0	0	0	0	0	0	0	0	0	0	0	0	0	0	0	0	0	0.000	0.000	0.000	0.000	0.000	0.000	0.000	0.000	0.000	0.000	0.000	0.000	0.000	0.000	283	1076	493	412	412	0.000	0.000	249	244	0	0	203	209	0	0	100	1	
3	5	4	02: J-19   LM00001024	lmo0611	12244	6486	100	90	86	24	49	49	5	83	78	0	181	142	91	17	18	4	85	81	0	0	0	0	0	0	0	0	0	0	0	0	0	0	0	0	0	0	0	0	0	0	0	0	0	0	0.000	0.000	0.000	0.000	0.000	0.000	0.000	0.000	0.000	0.000	0.000	0.000	0.000	0.000	283	1076	205	162	162	0.000	0.000	41	164	0	0	37	125	0	0	100	1	
3	6	4	02: J-22   LM00002275	lmo0614	12494	6486	100	78	77	17	49	50	7	86	80	0	79	70	27	18	20	10	87	78	0	0	0	0	0	0	0	0	0	0	0	0	0	0	0	0	0	0	0	0	0	0	0	0	0	0	0.000	0.000	0.000	0.000	0.000	0.000	0.000	0.000	0.000	0.000	0.000	0.000	0.000	0.000	283	1076	90	80	80	0.000	0.000	29	61	0	0	28	52	0	0	100	1	
3	7	4	02: N-01   LM00001054	lmo0689	12744	6486	100	368	308	159	50	51	6	89	85	0	319	253	147	18	19	8	87	82	0	0	0	0	0	0	0	0	0	0	0	0	0	0	0	0	0	0	0	0	0	0	0	0	0	0	0.000	0.000	0.000	0.000	0.000	0.000	0.000	0.000	0.000	0.000	0.000	0.000	0.000	0.000	283	1076	619	493	493	0.000	0.000	318	301	0	0	258	235	0	0	100	1	
3	8	4	02: N-04   LM00000229	lmo0692	12994	6486	100	914	654	442	49	50	5	98	94	0	393	306	214	18	20	22	73	70	0	0	0	0	0	0	0	0	0	0	0	0	0	0	0	0	0	0	0	0	0	0	0	0	0	0	0.000	0.000	0.000	0.000	0.000	0.000	0.000	0.000	0.000	0.000	0.000	0.000	0.000	0.000	283	1076	1240	893	893	0.000	0.000	865	375	0	0	605	288	0	0	100	1	
3	9	4	02: N-07   LM00001055	lmo0695	13244	6486	100	724	560	316	49	50	5	95	93	0	327	264	147	18	20	9	87	84	0	0	0	0	0	0	0	0	0	0	0	0	0	0	0	0	0	0	0	0	0	0	0	0	0	0	0.000	0.000	0.000	0.000	0.000	0.000	0.000	0.000	0.000	0.000	0.000	0.000	0.000	0.000	283	1076	984	757	757	0.000	0.000	675	309	0	0	511	246	0	0	100	1	
3	10	4	02: N-10   LM00001057	lmo0698	13494	6486	100	1200	911	599	49	50	6	97	91	0	715	535	378	18	19	7	79	78	0	0	0	0	0	0	0	0	0	0	0	0	0	0	0	0	0	0	0	0	0	0	0	0	0	0	0.000	0.000	0.000	0.000	0.000	0.000	0.000	0.000	0.000	0.000	0.000	0.000	0.000	0.000	283	1076	1848	1379	1379	0.000	0.000	1151	697	0	0	862	517	0	0	100	1	
3	11	4	02: N-13   LM00002298	lmo0701	13744	6486	100	1045	830	585	49	50	8	91	83	0	950	716	509	18	19	7	88	82	0	0	0	0	0	0	0	0	0	0	0	0	0	0	0	0	0	0	0	0	0	0	0	0	0	0	0.000	0.000	0.000	0.000	0.000	0.000	0.000	0.000	0.000	0.000	0.000	0.000	0.000	0.000	283	1076	1928	1479	1479	0.000	0.000	996	932	0	0	781	698	0	0	100	1	
3	12	4	02: N-16   LM00001060	lmo0704	13994	6486	100	1913	1358	1061	49	50	7	95	90	0	1057	721	563	18	20	7	85	77	0	0	0	0	0	0	0	0	0	0	0	0	0	0	0	0	0	0	0	0	0	0	0	0	0	0	0.000	0.000	0.000	0.000	0.000	0.000	0.000	0.000	0.000	0.000	0.000	0.000	0.000	0.000	283	1076	2903	2012	2012	0.000	0.000	1864	1039	0	0	1309	703	0	0	100	1	
3	13	4	02: N-19   LM00001062	lmo0707	14244	6486	100	51	52	6	49	50	5	29	11	0	19	22	7	18	19	4	36	21	0	0	0	0	0	0	0	0	0	0	0	0	0	0	0	0	0	0	0	0	0	0	0	0	0	0	0.000	0.000	0.000	0.000	0.000	0.000	0.000	0.000	0.000	0.000	0.000	0.000	0.000	0.000	283	1076	3	7	7	0.000	0.000	2	1	0	0	3	4	0	0	100	1	
3	14	4	02: N-22   LM00001065	lmo0710	14494	6486	100	4409	3033	2173	49	50	5	98	95	0	2123	1483	1078	18	19	5	87	82	0	0	0	0	0	0	0	0	0	0	0	0	0	0	0	0	0	0	0	0	0	0	0	0	0	0	0.000	0.000	0.000	0.000	0.000	0.000	0.000	0.000	0.000	0.000	0.000	0.000	0.000	0.000	283	1076	6465	4449	4449	0.000	0.000	4360	2105	0	0	2984	1465	0	0	100	1	
3	15	4	03: B-01   EMPTY	EMPTY	14744	6486	100	50	52	10	49	49	5	23	11	0	20	24	12	18	19	4	44	29	0	0	0	0	0	0	0	0	0	0	0	0	0	0	0	0	0	0	0	0	0	0	0	0	0	0	0.000	0.000	0.000	0.000	0.000	0.000	0.000	0.000	0.000	0.000	0.000	0.000	0.000	0.000	283	1076	3	9	9	0.000	0.000	1	2	0	0	3	6	0	0	-75	1	
3	16	4	03: B-04   LM00001095	lmo0784	14994	6486	100	826	633	352	49	50	5	99	93	0	319	265	145	18	19	4	94	93	0	0	0	0	0	0	0	0	0	0	0	0	0	0	0	0	0	0	0	0	0	0	0	0	0	0	0.000	0.000	0.000	0.000	0.000	0.000	0.000	0.000	0.000	0.000	0.000	0.000	0.000	0.000	283	1076	1078	831	831	0.000	0.000	777	301	0	0	584	247	0	0	100	1	
3	17	4	03: B-07   LM00001098	lmo0787	15244	6486	100	583	485	245	49	50	5	98	94	0	394	330	179	19	19	4	93	88	0	0	0	0	0	0	0	0	0	0	0	0	0	0	0	0	0	0	0	0	0	0	0	0	0	0	0.000	0.000	0.000	0.000	0.000	0.000	0.000	0.000	0.000	0.000	0.000	0.000	0.000	0.000	283	1076	909	747	747	0.000	0.000	534	375	0	0	436	311	0	0	100	1	
3	1	5	03: B-10   LM00002324	lmo0790	11244	6736	100	89	88	26	51	51	6	82	75	0	93	82	39	18	19	8	86	79	0	0	0	0	0	0	0	0	0	0	0	0	0	0	0	0	0	0	0	0	0	0	0	0	0	0	0.000	0.000	0.000	0.000	0.000	0.000	0.000	0.000	0.000	0.000	0.000	0.000	0.000	0.000	283	1076	113	101	101	0.000	0.000	38	75	0	0	37	64	0	0	100	1	
3	2	5	03: B-13   LM00000256	lmo0793	11494	6736	100	81	78	17	50	51	8	86	72	0	81	70	27	18	19	9	87	81	0	0	0	0	0	0	0	0	0	0	0	0	0	0	0	0	0	0	0	0	0	0	0	0	0	0	0.000	0.000	0.000	0.000	0.000	0.000	0.000	0.000	0.000	0.000	0.000	0.000	0.000	0.000	283	1076	94	80	80	0.000	0.000	31	63	0	0	28	52	0	0	100	1	
3	3	5	03: B-16   LM00001103	lmo0796	11744	6736	100	485	373	199	51	51	5	95	91	0	310	246	135	18	19	6	90	86	0	0	0	0	0	0	0	0	0	0	0	0	0	0	0	0	0	0	0	0	0	0	0	0	0	0	0.000	0.000	0.000	0.000	0.000	0.000	0.000	0.000	0.000	0.000	0.000	0.000	0.000	0.000	283	1076	726	550	550	0.000	0.000	434	292	0	0	322	228	0	0	100	1	
3	4	5	03: B-19   LM00001106	lmo0799	11994	6736	100	391	338	162	49	50	5	97	94	0	164	140	66	17	18	6	93	88	0	0	0	0	0	0	0	0	0	0	0	0	0	0	0	0	0	0	0	0	0	0	0	0	0	0	0.000	0.000	0.000	0.000	0.000	0.000	0.000	0.000	0.000	0.000	0.000	0.000	0.000	0.000	283	1076	489	412	412	0.000	0.000	342	147	0	0	289	123	0	0	100	1	
3	5	5	03: B-22   LM00001107	lmo0802	12244	6736	100	100	93	27	50	50	5	88	83	0	86	74	30	17	18	5	93	87	0	0	0	0	0	0	0	0	0	0	0	0	0	0	0	0	0	0	0	0	0	0	0	0	0	0	0.000	0.000	0.000	0.000	0.000	0.000	0.000	0.000	0.000	0.000	0.000	0.000	0.000	0.000	283	1076	119	100	100	0.000	0.000	50	69	0	0	43	57	0	0	100	1	
3	6	5	03: F-01   LM00002345	lmo0877	12494	6736	100	91	87	26	50	51	6	87	73	0	103	83	45	19	20	5	82	79	0	0	0	0	0	0	0	0	0	0	0	0	0	0	0	0	0	0	0	0	0	0	0	0	0	0	0.000	0.000	0.000	0.000	0.000	0.000	0.000	0.000	0.000	0.000	0.000	0.000	0.000	0.000	283	1076	125	101	101	0.000	0.000	41	84	0	0	37	64	0	0	100	1	
3	7	5	03: F-04   LM00002347	lmo0880	12744	6736	100	56	56	6	50	50	5	53	22	0	61	53	17	17	18	5	91	85	0	0	0	0	0	0	0	0	0	0	0	0	0	0	0	0	0	0	0	0	0	0	0	0	0	0	0.000	0.000	0.000	0.000	0.000	0.000	0.000	0.000	0.000	0.000	0.000	0.000	0.000	0.000	283	1076	50	42	42	0.000	0.000	6	44	0	0	6	36	0	0	100	1	
3	8	5	03: F-07   LM00001140	lmo0883	12994	6736	100	325	265	136	50	50	6	93	90	0	156	127	66	18	19	5	89	85	0	0	0	0	0	0	0	0	0	0	0	0	0	0	0	0	0	0	0	0	0	0	0	0	0	0	0.000	0.000	0.000	0.000	0.000	0.000	0.000	0.000	0.000	0.000	0.000	0.000	0.000	0.000	283	1076	413	324	324	0.000	0.000	275	138	0	0	215	109	0	0	100	1	
3	9	5	03: F-10   LM00002350	lmo0886	13244	6736	100	345	275	150	50	51	6	95	89	0	220	173	98	18	19	6	92	86	0	0	0	0	0	0	0	0	0	0	0	0	0	0	0	0	0	0	0	0	0	0	0	0	0	0	0.000	0.000	0.000	0.000	0.000	0.000	0.000	0.000	0.000	0.000	0.000	0.000	0.000	0.000	283	1076	497	380	380	0.000	0.000	295	202	0	0	225	155	0	0	100	1	
3	10	5	03: F-13   LM00000281	lmo0889	13494	6736	100	934	689	445	49	49	5	99	94	0	485	380	254	18	19	5	89	87	0	0	0	0	0	0	0	0	0	0	0	0	0	0	0	0	0	0	0	0	0	0	0	0	0	0	0.000	0.000	0.000	0.000	0.000	0.000	0.000	0.000	0.000	0.000	0.000	0.000	0.000	0.000	283	1076	1352	1002	1002	0.000	0.000	885	467	0	0	640	362	0	0	100	1	
3	11	5	03: F-16   LM00001143	lmo0892	13744	6736	100	608	504	388	50	50	6	82	74	0	367	301	240	18	19	6	80	75	0	0	0	0	0	0	0	0	0	0	0	0	0	0	0	0	0	0	0	0	0	0	0	0	0	0	0.000	0.000	0.000	0.000	0.000	0.000	0.000	0.000	0.000	0.000	0.000	0.000	0.000	0.000	283	1076	907	737	737	0.000	0.000	558	349	0	0	454	283	0	0	100	1	
3	12	5	03: F-19   LM00000285	lmo0895	13994	6736	100	3183	2120	1511	49	50	6	94	90	0	2109	1468	1067	19	20	7	92	84	0	0	0	0	0	0	0	0	0	0	0	0	0	0	0	0	0	0	0	0	0	0	0	0	0	0	0.000	0.000	0.000	0.000	0.000	0.000	0.000	0.000	0.000	0.000	0.000	0.000	0.000	0.000	283	1076	5224	3520	3520	0.000	0.000	3134	2090	0	0	2071	1449	0	0	100	1	
3	13	5	03: F-22   LM00001146	lmo0898	14244	6736	100	561	462	231	49	50	5	99	98	0	451	362	192	18	19	3	98	98	0	0	0	0	0	0	0	0	0	0	0	0	0	0	0	0	0	0	0	0	0	0	0	0	0	0	0.000	0.000	0.000	0.000	0.000	0.000	0.000	0.000	0.000	0.000	0.000	0.000	0.000	0.000	283	1076	945	757	757	0.000	0.000	512	433	0	0	413	344	0	0	100	1	
3	14	5	03: J-01   LM00001184	lmo0973	14494	6736	100	6327	4489	2966	49	50	5	100	98	0	4679	3422	2266	18	19	4	96	92	0	0	0	0	0	0	0	0	0	0	0	0	0	0	0	0	0	0	0	0	0	0	0	0	0	0	0.000	0.000	0.000	0.000	0.000	0.000	0.000	0.000	0.000	0.000	0.000	0.000	0.000	0.000	283	1076	10939	7844	7844	0.000	0.000	6278	4661	0	0	4440	3404	0	0	100	1	
3	15	5	03: J-04   LM00002374	lmo0976	14744	6736	100	192	165	72	48	49	5	90	84	0	284	230	127	17	18	3	96	92	0	0	0	0	0	0	0	0	0	0	0	0	0	0	0	0	0	0	0	0	0	0	0	0	0	0	0.000	0.000	0.000	0.000	0.000	0.000	0.000	0.000	0.000	0.000	0.000	0.000	0.000	0.000	283	1076	411	330	330	0.000	0.000	144	267	0	0	117	213	0	0	100	1	
3	16	5	03: J-07   LM00002375	lmo0979	14994	6736	100	110	104	35	49	50	5	89	85	0	97	86	42	18	19	4	92	83	0	0	0	0	0	0	0	0	0	0	0	0	0	0	0	0	0	0	0	0	0	0	0	0	0	0	0.000	0.000	0.000	0.000	0.000	0.000	0.000	0.000	0.000	0.000	0.000	0.000	0.000	0.000	283	1076	140	123	123	0.000	0.000	61	79	0	0	55	68	0	0	100	1	
3	17	5	03: J-10   LM00001189	lmo0982	15244	6736	100	349	292	134	49	50	5	99	95	0	255	213	110	18	19	4	94	92	0	0	0	0	0	0	0	0	0	0	0	0	0	0	0	0	0	0	0	0	0	0	0	0	0	0	0.000	0.000	0.000	0.000	0.000	0.000	0.000	0.000	0.000	0.000	0.000	0.000	0.000	0.000	283	1076	537	438	438	0.000	0.000	300	237	0	0	243	195	0	0	100	1	
3	1	6	03: J-13   LM00002376	lmo0985	11244	6986	100	73	75	17	50	50	5	86	77	0	87	75	34	18	19	5	86	85	0	0	0	0	0	0	0	0	0	0	0	0	0	0	0	0	0	0	0	0	0	0	0	0	0	0	0.000	0.000	0.000	0.000	0.000	0.000	0.000	0.000	0.000	0.000	0.000	0.000	0.000	0.000	283	1076	92	82	82	0.000	0.000	23	69	0	0	25	57	0	0	100	1	
3	2	6	03: J-16   LM00000300	lmo0988	11494	6986	100	150	134	51	50	51	6	88	85	0	170	145	75	18	19	6	89	85	0	0	0	0	0	0	0	0	0	0	0	0	0	0	0	0	0	0	0	0	0	0	0	0	0	0	0.000	0.000	0.000	0.000	0.000	0.000	0.000	0.000	0.000	0.000	0.000	0.000	0.000	0.000	283	1076	252	211	211	0.000	0.000	100	152	0	0	84	127	0	0	100	1	
3	3	6	03: J-19   LM00000301	lmo0991	11744	6986	100	124	116	37	50	51	6	88	85	0	244	200	98	18	20	9	92	87	0	0	0	0	0	0	0	0	0	0	0	0	0	0	0	0	0	0	0	0	0	0	0	0	0	0	0.000	0.000	0.000	0.000	0.000	0.000	0.000	0.000	0.000	0.000	0.000	0.000	0.000	0.000	283	1076	300	248	248	0.000	0.000	74	226	0	0	66	182	0	0	100	1	
3	4	6	03: J-22   LM00001197	lmo0994	11994	6986	100	434	327	207	49	50	5	89	81	0	178	138	83	18	18	4	90	82	0	0	0	0	0	0	0	0	0	0	0	0	0	0	0	0	0	0	0	0	0	0	0	0	0	0	0.000	0.000	0.000	0.000	0.000	0.000	0.000	0.000	0.000	0.000	0.000	0.000	0.000	0.000	283	1076	545	398	398	0.000	0.000	385	160	0	0	278	120	0	0	100	1	
3	5	6	03: N-01   LM00001229	lmo1069	12244	6986	100	84	80	17	51	51	6	86	77	0	87	80	28	18	20	11	93	86	0	0	0	0	0	0	0	0	0	0	0	0	0	0	0	0	0	0	0	0	0	0	0	0	0	0	0.000	0.000	0.000	0.000	0.000	0.000	0.000	0.000	0.000	0.000	0.000	0.000	0.000	0.000	283	1076	102	91	91	0.000	0.000	33	69	0	0	29	62	0	0	100	1	
3	6	6	03: N-04   LM00000319	lmo1072	12494	6986	100	1057	795	492	50	51	6	96	92	0	802	594	377	18	19	6	94	87	0	0	0	0	0	0	0	0	0	0	0	0	0	0	0	0	0	0	0	0	0	0	0	0	0	0	0.000	0.000	0.000	0.000	0.000	0.000	0.000	0.000	0.000	0.000	0.000	0.000	0.000	0.000	283	1076	1791	1321	1321	0.000	0.000	1007	784	0	0	745	576	0	0	100	1	
3	7	6	03: N-07   LM00002405	lmo1075	12744	6986	100	52	53	11	50	51	8	15	3	0	55	48	22	18	20	11	70	64	0	0	0	0	0	0	0	0	0	0	0	0	0	0	0	0	0	0	0	0	0	0	0	0	0	0	0.000	0.000	0.000	0.000	0.000	0.000	0.000	0.000	0.000	0.000	0.000	0.000	0.000	0.000	283	1076	39	33	33	0.000	0.000	2	37	0	0	3	30	0	0	100	1	
3	8	6	03: N-10   LM00002408	lmo1078	12994	6986	100	55	56	7	50	51	7	42	10	0	66	58	21	18	20	8	85	80	0	0	0	0	0	0	0	0	0	0	0	0	0	0	0	0	0	0	0	0	0	0	0	0	0	0	0.000	0.000	0.000	0.000	0.000	0.000	0.000	0.000	0.000	0.000	0.000	0.000	0.000	0.000	283	1076	53	46	46	0.000	0.000	5	48	0	0	6	40	0	0	100	1	
3	9	6	03: N-13   LM00002411	lmo1081	13244	6986	100	53	55	6	50	50	6	36	9	0	61	56	14	18	19	5	95	90	0	0	0	0	0	0	0	0	0	0	0	0	0	0	0	0	0	0	0	0	0	0	0	0	0	0	0.000	0.000	0.000	0.000	0.000	0.000	0.000	0.000	0.000	0.000	0.000	0.000	0.000	0.000	283	1076	46	43	43	0.000	0.000	3	43	0	0	5	38	0	0	100	1	
3	10	6	03: N-16   LM00002414	lmo1084	13494	6986	100	60	61	11	50	51	6	63	42	0	86	73	35	19	20	8	82	74	0	0	0	0	0	0	0	0	0	0	0	0	0	0	0	0	0	0	0	0	0	0	0	0	0	0	0.000	0.000	0.000	0.000	0.000	0.000	0.000	0.000	0.000	0.000	0.000	0.000	0.000	0.000	283	1076	77	65	65	0.000	0.000	10	67	0	0	11	54	0	0	100	1	
3	11	6	03: N-19   LM00002417	lmo1087	13744	6986	100	55	56	6	49	49	5	65	31	0	67	60	22	18	19	6	88	82	0	0	0	0	0	0	0	0	0	0	0	0	0	0	0	0	0	0	0	0	0	0	0	0	0	0	0.000	0.000	0.000	0.000	0.000	0.000	0.000	0.000	0.000	0.000	0.000	0.000	0.000	0.000	283	1076	55	49	49	0.000	0.000	6	49	0	0	7	42	0	0	100	1	
3	12	6	03: N-22   LM00002420	lmo1090	13994	6986	100	56	57	6	50	50	6	54	27	0	62	56	22	18	19	5	84	79	0	0	0	0	0	0	0	0	0	0	0	0	0	0	0	0	0	0	0	0	0	0	0	0	0	0	0.000	0.000	0.000	0.000	0.000	0.000	0.000	0.000	0.000	0.000	0.000	0.000	0.000	0.000	283	1076	50	45	45	0.000	0.000	6	44	0	0	7	38	0	0	100	1	
3	13	6	04: B-01   EMPTY	EMPTY	14244	6986	100	51	52	6	50	50	5	24	5	0	19	22	9	18	19	4	36	23	0	0	0	0	0	0	0	0	0	0	0	0	0	0	0	0	0	0	0	0	0	0	0	0	0	0	0.000	0.000	0.000	0.000	0.000	0.000	0.000	0.000	0.000	0.000	0.000	0.000	0.000	0.000	283	1076	2	6	6	0.000	0.000	1	1	0	0	2	4	0	0	-75	1	
3	14	6	04: B-04   LM00000338	lmo1164	14494	6986	100	72	71	12	49	50	5	91	84	0	95	85	34	18	19	5	93	87	0	0	0	0	0	0	0	0	0	0	0	0	0	0	0	0	0	0	0	0	0	0	0	0	0	0	0.000	0.000	0.000	0.000	0.000	0.000	0.000	0.000	0.000	0.000	0.000	0.000	0.000	0.000	283	1076	100	89	89	0.000	0.000	23	77	0	0	22	67	0	0	100	1	
3	15	6	04: B-07   LM00001250	lmo1167	14744	6986	100	86	86	38	50	50	5	90	85	0	112	99	54	18	18	3	92	88	0	0	0	0	0	0	0	0	0	0	0	0	0	0	0	0	0	0	0	0	0	0	0	0	0	0	0.000	0.000	0.000	0.000	0.000	0.000	0.000	0.000	0.000	0.000	0.000	0.000	0.000	0.000	283	1076	130	117	117	0.000	0.000	36	94	0	0	36	81	0	0	100	1	
3	16	6	04: B-10   LM00001253	lmo1170	14994	6986	100	65	66	10	50	50	5	84	70	0	82	76	22	17	18	4	98	95	0	0	0	0	0	0	0	0	0	0	0	0	0	0	0	0	0	0	0	0	0	0	0	0	0	0	0.000	0.000	0.000	0.000	0.000	0.000	0.000	0.000	0.000	0.000	0.000	0.000	0.000	0.000	283	1076	80	75	75	0.000	0.000	15	65	0	0	16	59	0	0	100	1	
3	17	6	04: B-13   LM00001256	lmo1173	15244	6986	100	112	108	37	49	49	5	87	80	0	85	73	31	17	18	3	91	86	0	0	0	0	0	0	0	0	0	0	0	0	0	0	0	0	0	0	0	0	0	0	0	0	0	0	0.000	0.000	0.000	0.000	0.000	0.000	0.000	0.000	0.000	0.000	0.000	0.000	0.000	0.000	283	1076	131	115	115	0.000	0.000	63	68	0	0	59	56	0	0	100	1	
3	1	7	04: B-16   LM00000340	lmo1176	11244	7236	100	56	60	13	50	51	7	49	30	0	83	78	24	18	19	6	98	96	0	0	0	0	0	0	0	0	0	0	0	0	0	0	0	0	0	0	0	0	0	0	0	0	0	0	0.000	0.000	0.000	0.000	0.000	0.000	0.000	0.000	0.000	0.000	0.000	0.000	0.000	0.000	283	1076	71	70	70	0.000	0.000	6	65	0	0	10	60	0	0	100	1	
3	2	7	04: B-19   LM00000342	lmo1179	11494	7236	100	59	60	8	50	51	8	55	15	0	85	73	29	18	20	15	81	75	0	0	0	0	0	0	0	0	0	0	0	0	0	0	0	0	0	0	0	0	0	0	0	0	0	0	0.000	0.000	0.000	0.000	0.000	0.000	0.000	0.000	0.000	0.000	0.000	0.000	0.000	0.000	283	1076	76	65	65	0.000	0.000	9	67	0	0	10	55	0	0	100	1	
3	3	7	04: B-22   LM00000345	lmo1182	11744	7236	100	68	68	12	49	50	6	89	71	0	73	64	22	18	19	5	89	85	0	0	0	0	0	0	0	0	0	0	0	0	0	0	0	0	0	0	0	0	0	0	0	0	0	0	0.000	0.000	0.000	0.000	0.000	0.000	0.000	0.000	0.000	0.000	0.000	0.000	0.000	0.000	283	1076	74	65	65	0.000	0.000	19	55	0	0	19	46	0	0	100	1	
3	4	7	04: F-01   LM00000359	lmo1257	11994	7236	100	160	145	58	48	49	6	93	89	0	105	89	39	18	19	5	91	88	0	0	0	0	0	0	0	0	0	0	0	0	0	0	0	0	0	0	0	0	0	0	0	0	0	0	0.000	0.000	0.000	0.000	0.000	0.000	0.000	0.000	0.000	0.000	0.000	0.000	0.000	0.000	283	1076	199	168	168	0.000	0.000	112	87	0	0	97	71	0	0	100	1	
3	5	7	04: F-04   LM00000362	lmo1260	12244	7236	100	59	61	10	50	51	6	61	35	0	79	64	28	18	19	6	82	77	0	0	0	0	0	0	0	0	0	0	0	0	0	0	0	0	0	0	0	0	0	0	0	0	0	0	0.000	0.000	0.000	0.000	0.000	0.000	0.000	0.000	0.000	0.000	0.000	0.000	0.000	0.000	283	1076	70	57	57	0.000	0.000	9	61	0	0	11	46	0	0	100	1	
3	6	7	04: F-07   LM00002478	lmo1263	12494	7236	100	91	89	33	50	50	6	73	66	0	106	88	51	19	20	9	78	72	0	0	0	0	0	0	0	0	0	0	0	0	0	0	0	0	0	0	0	0	0	0	0	0	0	0	0.000	0.000	0.000	0.000	0.000	0.000	0.000	0.000	0.000	0.000	0.000	0.000	0.000	0.000	283	1076	128	108	108	0.000	0.000	41	87	0	0	39	69	0	0	100	1	
3	7	7	04: F-10   LM00001303	lmo1266	12744	7236	100	77	77	17	50	50	6	86	81	0	71	66	23	19	21	7	89	85	0	0	0	0	0	0	0	0	0	0	0	0	0	0	0	0	0	0	0	0	0	0	0	0	0	0	0.000	0.000	0.000	0.000	0.000	0.000	0.000	0.000	0.000	0.000	0.000	0.000	0.000	0.000	283	1076	79	74	74	0.000	0.000	27	52	0	0	27	47	0	0	100	1	
3	8	7	04: F-13   LM00001304	lmo1269	12994	7236	100	114	112	41	51	51	6	89	84	0	138	131	75	19	20	7	84	81	0	0	0	0	0	0	0	0	0	0	0	0	0	0	0	0	0	0	0	0	0	0	0	0	0	0	0.000	0.000	0.000	0.000	0.000	0.000	0.000	0.000	0.000	0.000	0.000	0.000	0.000	0.000	283	1076	182	173	173	0.000	0.000	63	119	0	0	61	112	0	0	100	1	
3	9	7	04: F-16   LM00001307	lmo1272	13244	7236	100	364	305	142	50	50	5	98	95	0	335	273	148	18	19	5	95	90	0	0	0	0	0	0	0	0	0	0	0	0	0	0	0	0	0	0	0	0	0	0	0	0	0	0	0.000	0.000	0.000	0.000	0.000	0.000	0.000	0.000	0.000	0.000	0.000	0.000	0.000	0.000	283	1076	631	510	510	0.000	0.000	314	317	0	0	255	255	0	0	100	1	
3	10	7	04: F-19   LM00001308	lmo1275	13494	7236	100	362	287	156	49	50	6	94	88	0	296	229	137	18	19	4	92	88	0	0	0	0	0	0	0	0	0	0	0	0	0	0	0	0	0	0	0	0	0	0	0	0	0	0	0.000	0.000	0.000	0.000	0.000	0.000	0.000	0.000	0.000	0.000	0.000	0.000	0.000	0.000	283	1076	591	449	449	0.000	0.000	313	278	0	0	238	211	0	0	100	1	
3	11	7	04: F-22   LM00001310	lmo1278	13744	7236	100	647	493	309	49	50	5	95	89	0	584	452	295	18	19	6	89	86	0	0	0	0	0	0	0	0	0	0	0	0	0	0	0	0	0	0	0	0	0	0	0	0	0	0	0.000	0.000	0.000	0.000	0.000	0.000	0.000	0.000	0.000	0.000	0.000	0.000	0.000	0.000	283	1076	1164	878	878	0.000	0.000	598	566	0	0	444	434	0	0	100	1	
3	12	7	04: J-01   LM00001343	lmo1353	13994	7236	100	99	96	35	48	49	5	87	76	0	104	83	43	18	19	4	82	78	0	0	0	0	0	0	0	0	0	0	0	0	0	0	0	0	0	0	0	0	0	0	0	0	0	0	0.000	0.000	0.000	0.000	0.000	0.000	0.000	0.000	0.000	0.000	0.000	0.000	0.000	0.000	283	1076	137	113	113	0.000	0.000	51	86	0	0	48	65	0	0	100	1	
3	13	7	04: J-04   LM00001345	lmo1356	14244	7236	100	814	621	362	50	50	5	99	95	0	767	572	343	18	19	4	96	93	0	0	0	0	0	0	0	0	0	0	0	0	0	0	0	0	0	0	0	0	0	0	0	0	0	0	0.000	0.000	0.000	0.000	0.000	0.000	0.000	0.000	0.000	0.000	0.000	0.000	0.000	0.000	283	1076	1513	1125	1125	0.000	0.000	764	749	0	0	571	554	0	0	100	1	
3	14	7	04: J-07   LM00001347	lmo1359	14494	7236	100	1186	838	554	50	50	5	95	94	0	1413	998	686	17	18	3	88	85	0	0	0	0	0	0	0	0	0	0	0	0	0	0	0	0	0	0	0	0	0	0	0	0	0	0	0.000	0.000	0.000	0.000	0.000	0.000	0.000	0.000	0.000	0.000	0.000	0.000	0.000	0.000	283	1076	2532	1769	1769	0.000	0.000	1136	1396	0	0	788	981	0	0	100	1	
3	15	7	04: J-10   LM00001350	lmo1362	14744	7236	100	592	469	276	50	50	5	93	90	0	683	503	317	18	19	4	93	90	0	0	0	0	0	0	0	0	0	0	0	0	0	0	0	0	0	0	0	0	0	0	0	0	0	0	0.000	0.000	0.000	0.000	0.000	0.000	0.000	0.000	0.000	0.000	0.000	0.000	0.000	0.000	283	1076	1207	904	904	0.000	0.000	542	665	0	0	419	485	0	0	100	1	
3	16	7	04: J-13   LM00001352	lmo1365	14994	7236	100	223	191	84	50	51	5	94	87	0	153	127	64	17	18	5	89	85	0	0	0	0	0	0	0	0	0	0	0	0	0	0	0	0	0	0	0	0	0	0	0	0	0	0	0.000	0.000	0.000	0.000	0.000	0.000	0.000	0.000	0.000	0.000	0.000	0.000	0.000	0.000	283	1076	309	251	251	0.000	0.000	173	136	0	0	141	110	0	0	100	1	
3	17	7	04: J-16   LM00001355	lmo1368	15244	7236	100	419	340	171	49	49	5	97	95	0	188	156	82	17	18	3	93	88	0	0	0	0	0	0	0	0	0	0	0	0	0	0	0	0	0	0	0	0	0	0	0	0	0	0	0.000	0.000	0.000	0.000	0.000	0.000	0.000	0.000	0.000	0.000	0.000	0.000	0.000	0.000	283	1076	541	430	430	0.000	0.000	370	171	0	0	291	139	0	0	100	1	
3	1	8	04: J-19   LM00001357	lmo1371	11244	7486	100	404	315	162	50	51	6	93	89	0	462	359	206	18	19	7	90	85	0	0	0	0	0	0	0	0	0	0	0	0	0	0	0	0	0	0	0	0	0	0	0	0	0	0	0.000	0.000	0.000	0.000	0.000	0.000	0.000	0.000	0.000	0.000	0.000	0.000	0.000	0.000	283	1076	798	606	606	0.000	0.000	354	444	0	0	265	341	0	0	100	1	
3	2	8	04: J-22   LM00000386	lmo1374	11494	7486	100	1304	995	573	49	50	6	99	97	0	2367	1774	1084	17	18	5	95	93	0	0	0	0	0	0	0	0	0	0	0	0	0	0	0	0	0	0	0	0	0	0	0	0	0	0	0.000	0.000	0.000	0.000	0.000	0.000	0.000	0.000	0.000	0.000	0.000	0.000	0.000	0.000	283	1076	3605	2703	2703	0.000	0.000	1255	2350	0	0	946	1757	0	0	100	1	
3	3	8	04: N-01   LM00001408	lmo1449	11744	7486	100	914	700	398	51	52	7	97	93	0	929	725	418	18	20	6	94	90	0	0	0	0	0	0	0	0	0	0	0	0	0	0	0	0	0	0	0	0	0	0	0	0	0	0	0.000	0.000	0.000	0.000	0.000	0.000	0.000	0.000	0.000	0.000	0.000	0.000	0.000	0.000	283	1076	1774	1356	1356	0.000	0.000	863	911	0	0	649	707	0	0	100	1	
3	4	8	04: N-04   LM00001409	lmo1452	11994	7486	100	531	428	217	50	52	17	90	84	0	398	320	171	18	21	28	85	80	0	0	0	0	0	0	0	0	0	0	0	0	0	0	0	0	0	0	0	0	0	0	0	0	0	0	0.000	0.000	0.000	0.000	0.000	0.000	0.000	0.000	0.000	0.000	0.000	0.000	0.000	0.000	283	1076	861	680	680	0.000	0.000	481	380	0	0	378	302	0	0	100	1	
3	5	8	04: N-07   LM00001410	lmo1455	12244	7486	100	581	473	276	49	49	5	94	92	0	561	418	253	18	18	5	91	86	0	0	0	0	0	0	0	0	0	0	0	0	0	0	0	0	0	0	0	0	0	0	0	0	0	0	0.000	0.000	0.000	0.000	0.000	0.000	0.000	0.000	0.000	0.000	0.000	0.000	0.000	0.000	283	1076	1075	824	824	0.000	0.000	532	543	0	0	424	400	0	0	100	1	
3	6	8	04: N-10   LM00001412	lmo1458	12494	7486	100	980	802	382	50	51	7	94	93	0	551	462	220	18	19	9	94	91	0	0	0	0	0	0	0	0	0	0	0	0	0	0	0	0	0	0	0	0	0	0	0	0	0	0	0.000	0.000	0.000	0.000	0.000	0.000	0.000	0.000	0.000	0.000	0.000	0.000	0.000	0.000	283	1076	1463	1196	1196	0.000	0.000	930	533	0	0	752	444	0	0	100	1	
3	7	8	04: N-13   LM00002520	lmo1461	12744	7486	100	74	73	15	50	50	6	82	77	0	67	60	19	19	21	11	84	81	0	0	0	0	0	0	0	0	0	0	0	0	0	0	0	0	0	0	0	0	0	0	0	0	0	0	0.000	0.000	0.000	0.000	0.000	0.000	0.000	0.000	0.000	0.000	0.000	0.000	0.000	0.000	283	1076	72	64	64	0.000	0.000	24	48	0	0	23	41	0	0	100	1	
3	8	8	04: N-16   LM00001416	lmo1464	12994	7486	100	353	285	149	49	51	8	95	85	0	269	220	122	18	20	6	91	86	0	0	0	0	0	0	0	0	0	0	0	0	0	0	0	0	0	0	0	0	0	0	0	0	0	0	0.000	0.000	0.000	0.000	0.000	0.000	0.000	0.000	0.000	0.000	0.000	0.000	0.000	0.000	283	1076	555	438	438	0.000	0.000	304	251	0	0	236	202	0	0	100	1	
3	9	8	04: N-19   LM00001419	lmo1467	13244	7486	100	436	342	191	50	51	6	91	84	0	267	213	122	19	20	5	91	85	0	0	0	0	0	0	0	0	0	0	0	0	0	0	0	0	0	0	0	0	0	0	0	0	0	0	0.000	0.000	0.000	0.000	0.000	0.000	0.000	0.000	0.000	0.000	0.000	0.000	0.000	0.000	283	1076	634	486	486	0.000	0.000	386	248	0	0	292	194	0	0	100	1	
3	10	8	04: N-22   LM00000406	lmo1470	13494	7486	100	118	107	35	50	50	6	90	81	0	113	95	46	18	19	4	93	83	0	0	0	0	0	0	0	0	0	0	0	0	0	0	0	0	0	0	0	0	0	0	0	0	0	0	0.000	0.000	0.000	0.000	0.000	0.000	0.000	0.000	0.000	0.000	0.000	0.000	0.000	0.000	283	1076	163	134	134	0.000	0.000	68	95	0	0	57	77	0	0	100	1	
3	11	8	05: B-01   EMPTY	EMPTY	13744	7486	100	50	49	5	50	51	7	6	1	0	19	20	6	18	19	6	18	6	0	0	0	0	0	0	0	0	0	0	0	0	0	0	0	0	0	0	0	0	0	0	0	0	0	0	0.000	0.000	0.000	0.000	0.000	0.000	0.000	0.000	0.000	0.000	0.000	0.000	0.000	0.000	283	1076	1	1	1	0.000	0.000	0	1	0	0	-1	2	0	0	-75	1	
3	12	8	05: B-04   LM00001459	lmo1544	13994	7486	100	376	320	165	49	50	6	97	90	0	180	151	81	18	19	6	89	83	0	0	0	0	0	0	0	0	0	0	0	0	0	0	0	0	0	0	0	0	0	0	0	0	0	0	0.000	0.000	0.000	0.000	0.000	0.000	0.000	0.000	0.000	0.000	0.000	0.000	0.000	0.000	283	1076	489	404	404	0.000	0.000	327	162	0	0	271	133	0	0	100	1	
3	13	8	05: B-07   LM00000428	lmo1547	14244	7486	100	686	556	275	50	50	5	98	95	0	516	417	215	18	18	3	96	94	0	0	0	0	0	0	0	0	0	0	0	0	0	0	0	0	0	0	0	0	0	0	0	0	0	0	0.000	0.000	0.000	0.000	0.000	0.000	0.000	0.000	0.000	0.000	0.000	0.000	0.000	0.000	283	1076	1134	905	905	0.000	0.000	636	498	0	0	506	399	0	0	100	1	
3	14	8	05: B-10   LM00002537	lmo1550	14494	7486	100	56	58	11	49	50	5	65	38	0	78	68	25	18	19	4	94	91	0	0	0	0	0	0	0	0	0	0	0	0	0	0	0	0	0	0	0	0	0	0	0	0	0	0	0.000	0.000	0.000	0.000	0.000	0.000	0.000	0.000	0.000	0.000	0.000	0.000	0.000	0.000	283	1076	67	59	59	0.000	0.000	7	60	0	0	9	50	0	0	100	1	
3	15	8	05: B-13   LM00001462	lmo1553	14744	7486	100	626	509	271	50	50	5	99	97	0	808	644	371	18	19	5	93	89	0	0	0	0	0	0	0	0	0	0	0	0	0	0	0	0	0	0	0	0	0	0	0	0	0	0	0.000	0.000	0.000	0.000	0.000	0.000	0.000	0.000	0.000	0.000	0.000	0.000	0.000	0.000	283	1076	1366	1085	1085	0.000	0.000	576	790	0	0	459	626	0	0	100	1	
3	16	8	05: B-16   LM00001464	lmo1556	14994	7486	100	201	179	72	49	50	6	93	87	0	230	194	95	17	18	3	96	93	0	0	0	0	0	0	0	0	0	0	0	0	0	0	0	0	0	0	0	0	0	0	0	0	0	0	0.000	0.000	0.000	0.000	0.000	0.000	0.000	0.000	0.000	0.000	0.000	0.000	0.000	0.000	283	1076	365	307	307	0.000	0.000	152	213	0	0	130	177	0	0	100	1	
3	17	8	05: B-19   LM00000431	lmo1559	15244	7486	100	291	247	132	48	48	5	93	88	0	282	211	126	18	18	3	88	87	0	0	0	0	0	0	0	0	0	0	0	0	0	0	0	0	0	0	0	0	0	0	0	0	0	0	0.000	0.000	0.000	0.000	0.000	0.000	0.000	0.000	0.000	0.000	0.000	0.000	0.000	0.000	283	1076	507	392	392	0.000	0.000	243	264	0	0	199	193	0	0	100	1	
3	1	9	05: B-22   LM00000433	lmo1562	11244	7736	100	1334	1023	636	50	51	5	94	92	0	962	733	459	17	19	7	88	86	0	0	0	0	0	0	0	0	0	0	0	0	0	0	0	0	0	0	0	0	0	0	0	0	0	0	0.000	0.000	0.000	0.000	0.000	0.000	0.000	0.000	0.000	0.000	0.000	0.000	0.000	0.000	283	1076	2229	1689	1689	0.000	0.000	1284	945	0	0	973	716	0	0	100	1	
3	2	9	05: F-01   LM00001511	lmo1637	11494	7736	100	588	471	270	49	50	6	98	91	0	933	734	468	17	18	5	94	88	0	0	0	0	0	0	0	0	0	0	0	0	0	0	0	0	0	0	0	0	0	0	0	0	0	0	0.000	0.000	0.000	0.000	0.000	0.000	0.000	0.000	0.000	0.000	0.000	0.000	0.000	0.000	283	1076	1455	1139	1139	0.000	0.000	539	916	0	0	422	717	0	0	100	1	
3	3	9	05: F-04   LM00002555	lmo1640	11744	7736	100	75	73	14	49	50	6	85	80	0	67	61	21	17	18	5	93	90	0	0	0	0	0	0	0	0	0	0	0	0	0	0	0	0	0	0	0	0	0	0	0	0	0	0	0.000	0.000	0.000	0.000	0.000	0.000	0.000	0.000	0.000	0.000	0.000	0.000	0.000	0.000	283	1076	76	68	68	0.000	0.000	26	50	0	0	24	44	0	0	100	1	
3	4	9	05: F-07   LM00001515	lmo1643	11994	7736	100	785	590	357	48	50	6	96	88	0	811	626	400	18	18	5	94	89	0	0	0	0	0	0	0	0	0	0	0	0	0	0	0	0	0	0	0	0	0	0	0	0	0	0	0.000	0.000	0.000	0.000	0.000	0.000	0.000	0.000	0.000	0.000	0.000	0.000	0.000	0.000	283	1076	1530	1150	1150	0.000	0.000	737	793	0	0	542	608	0	0	100	1	
3	5	9	05: F-10   LM00001518	lmo1646	12244	7736	100	125	119	36	49	49	5	95	92	0	163	144	62	17	19	7	97	90	0	0	0	0	0	0	0	0	0	0	0	0	0	0	0	0	0	0	0	0	0	0	0	0	0	0	0.000	0.000	0.000	0.000	0.000	0.000	0.000	0.000	0.000	0.000	0.000	0.000	0.000	0.000	283	1076	222	197	197	0.000	0.000	76	146	0	0	70	127	0	0	100	1	
3	6	9	05: F-13   LM00001519	lmo1649	12494	7736	100	1915	1491	830	48	49	8	95	92	0	3665	2857	1599	18	19	7	96	94	0	0	0	0	0	0	0	0	0	0	0	0	0	0	0	0	0	0	0	0	0	0	0	0	0	0	0.000	0.000	0.000	0.000	0.000	0.000	0.000	0.000	0.000	0.000	0.000	0.000	0.000	0.000	283	1076	5514	4282	4282	0.000	0.000	1867	3647	0	0	1443	2839	0	0	100	1	
3	7	9	05: F-16   LM00001521	lmo1652	12744	7736	100	176	153	72	49	49	5	92	86	0	232	181	112	18	18	4	86	83	0	0	0	0	0	0	0	0	0	0	0	0	0	0	0	0	0	0	0	0	0	0	0	0	0	0	0.000	0.000	0.000	0.000	0.000	0.000	0.000	0.000	0.000	0.000	0.000	0.000	0.000	0.000	283	1076	341	267	267	0.000	0.000	127	214	0	0	104	163	0	0	100	1	
3	8	9	05: F-19   LM00001522	lmo1655	12994	7736	100	55	56	7	50	51	6	44	13	0	64	57	20	19	20	9	82	77	0	0	0	0	0	0	0	0	0	0	0	0	0	0	0	0	0	0	0	0	0	0	0	0	0	0	0.000	0.000	0.000	0.000	0.000	0.000	0.000	0.000	0.000	0.000	0.000	0.000	0.000	0.000	283	1076	50	44	44	0.000	0.000	5	45	0	0	6	38	0	0	100	1	
3	9	9	05: F-22   LM00000453	lmo1658	13244	7736	100	6996	5434	3033	50	52	15	100	96	0	7004	5501	2976	18	21	14	98	95	0	0	0	0	0	0	0	0	0	0	0	0	0	0	0	0	0	0	0	0	0	0	0	0	0	0	0.000	0.000	0.000	0.000	0.000	0.000	0.000	0.000	0.000	0.000	0.000	0.000	0.000	0.000	283	1076	13932	10867	10867	0.000	0.000	6946	6986	0	0	5384	5483	0	0	100	1	
3	10	9	05: J-01   LM00001566	lmo1733	13494	7736	100	725	565	325	50	51	6	95	94	0	451	351	211	18	20	6	90	87	0	0	0	0	0	0	0	0	0	0	0	0	0	0	0	0	0	0	0	0	0	0	0	0	0	0	0.000	0.000	0.000	0.000	0.000	0.000	0.000	0.000	0.000	0.000	0.000	0.000	0.000	0.000	283	1076	1108	848	848	0.000	0.000	675	433	0	0	515	333	0	0	100	1	
3	11	9	05: J-04   LM00001569	lmo1736	13744	7736	100	203	174	81	49	50	6	86	81	0	184	151	83	18	19	5	90	86	0	0	0	0	0	0	0	0	0	0	0	0	0	0	0	0	0	0	0	0	0	0	0	0	0	0	0.000	0.000	0.000	0.000	0.000	0.000	0.000	0.000	0.000	0.000	0.000	0.000	0.000	0.000	283	1076	320	258	258	0.000	0.000	154	166	0	0	125	133	0	0	100	1	
3	12	9	05: J-07   LM00001571	lmo1739	13994	7736	100	87	82	23	49	50	5	89	76	0	99	83	42	18	18	4	89	82	0	0	0	0	0	0	0	0	0	0	0	0	0	0	0	0	0	0	0	0	0	0	0	0	0	0	0.000	0.000	0.000	0.000	0.000	0.000	0.000	0.000	0.000	0.000	0.000	0.000	0.000	0.000	283	1076	119	98	98	0.000	0.000	38	81	0	0	33	65	0	0	100	1	
3	13	9	05: J-10   LM00001573	lmo1742	14244	7736	100	475	355	213	49	49	4	95	93	0	262	205	128	18	19	3	91	86	0	0	0	0	0	0	0	0	0	0	0	0	0	0	0	0	0	0	0	0	0	0	0	0	0	0	0.000	0.000	0.000	0.000	0.000	0.000	0.000	0.000	0.000	0.000	0.000	0.000	0.000	0.000	283	1076	670	493	493	0.000	0.000	426	244	0	0	306	187	0	0	100	1	
3	14	9	05: J-13   LM00001575	lmo1745	14494	7736	100	326	265	129	50	51	6	93	89	0	215	174	88	18	19	4	95	89	0	0	0	0	0	0	0	0	0	0	0	0	0	0	0	0	0	0	0	0	0	0	0	0	0	0	0.000	0.000	0.000	0.000	0.000	0.000	0.000	0.000	0.000	0.000	0.000	0.000	0.000	0.000	283	1076	473	371	371	0.000	0.000	276	197	0	0	215	156	0	0	100	1	
3	15	9	05: J-16   LM00002575	lmo1748	14744	7736	100	232	197	80	51	51	5	96	89	0	135	116	56	17	18	4	90	83	0	0	0	0	0	0	0	0	0	0	0	0	0	0	0	0	0	0	0	0	0	0	0	0	0	0	0.000	0.000	0.000	0.000	0.000	0.000	0.000	0.000	0.000	0.000	0.000	0.000	0.000	0.000	283	1076	299	245	245	0.000	0.000	181	118	0	0	146	99	0	0	100	1	
3	16	9	05: J-19   LM00001578	lmo1751	14994	7736	100	221	190	76	50	51	5	96	90	0	164	139	66	18	19	4	94	90	0	0	0	0	0	0	0	0	0	0	0	0	0	0	0	0	0	0	0	0	0	0	0	0	0	0	0.000	0.000	0.000	0.000	0.000	0.000	0.000	0.000	0.000	0.000	0.000	0.000	0.000	0.000	283	1076	317	261	261	0.000	0.000	171	146	0	0	140	121	0	0	100	1	
3	17	9	05: J-22   LM00000475	lmo1754	15244	7736	100	882	693	397	49	50	5	99	98	0	825	610	366	18	19	4	90	89	0	0	0	0	0	0	0	0	0	0	0	0	0	0	0	0	0	0	0	0	0	0	0	0	0	0	0.000	0.000	0.000	0.000	0.000	0.000	0.000	0.000	0.000	0.000	0.000	0.000	0.000	0.000	283	1076	1640	1236	1236	0.000	0.000	833	807	0	0	644	592	0	0	100	1	
3	1	10	05: N-01   LM00001624	lmo1829	11244	7986	100	107	100	30	50	51	8	87	84	0	113	99	39	18	20	9	93	88	0	0	0	0	0	0	0	0	0	0	0	0	0	0	0	0	0	0	0	0	0	0	0	0	0	0	0.000	0.000	0.000	0.000	0.000	0.000	0.000	0.000	0.000	0.000	0.000	0.000	0.000	0.000	283	1076	152	131	131	0.000	0.000	57	95	0	0	50	81	0	0	100	1	
3	2	10	05: N-04   LM00001626	lmo1832	11494	7986	100	979	809	406	50	50	5	98	94	0	360	301	152	17	19	12	91	87	0	0	0	0	0	0	0	0	0	0	0	0	0	0	0	0	0	0	0	0	0	0	0	0	0	0	0.000	0.000	0.000	0.000	0.000	0.000	0.000	0.000	0.000	0.000	0.000	0.000	0.000	0.000	283	1076	1272	1043	1043	0.000	0.000	929	343	0	0	759	284	0	0	100	1	
3	3	10	05: N-07   LM00001629	lmo1835	11744	7986	100	838	633	387	49	50	6	94	92	0	565	438	266	18	19	6	92	87	0	0	0	0	0	0	0	0	0	0	0	0	0	0	0	0	0	0	0	0	0	0	0	0	0	0	0.000	0.000	0.000	0.000	0.000	0.000	0.000	0.000	0.000	0.000	0.000	0.000	0.000	0.000	283	1076	1336	1004	1004	0.000	0.000	789	547	0	0	584	420	0	0	100	1	
3	4	10	05: N-10   LM00001632	lmo1838	11994	7986	100	73	78	27	49	50	5	73	66	0	55	59	38	17	18	5	70	66	0	0	0	0	0	0	0	0	0	0	0	0	0	0	0	0	0	0	0	0	0	0	0	0	0	0	0.000	0.000	0.000	0.000	0.000	0.000	0.000	0.000	0.000	0.000	0.000	0.000	0.000	0.000	283	1076	62	71	71	0.000	0.000	24	38	0	0	29	42	0	0	100	1	
3	5	10	05: N-13   LM00002586	lmo1841	12244	7986	100	57	58	7	49	50	5	67	37	0	71	61	20	17	19	6	91	84	0	0	0	0	0	0	0	0	0	0	0	0	0	0	0	0	0	0	0	0	0	0	0	0	0	0	0.000	0.000	0.000	0.000	0.000	0.000	0.000	0.000	0.000	0.000	0.000	0.000	0.000	0.000	283	1076	62	53	53	0.000	0.000	8	54	0	0	9	44	0	0	100	1	
3	6	10	05: N-16   LM00000500	lmo1844	12494	7986	100	462	370	189	49	50	6	96	93	0	759	580	329	17	18	5	96	93	0	0	0	0	0	0	0	0	0	0	0	0	0	0	0	0	0	0	0	0	0	0	0	0	0	0	0.000	0.000	0.000	0.000	0.000	0.000	0.000	0.000	0.000	0.000	0.000	0.000	0.000	0.000	283	1076	1155	884	884	0.000	0.000	413	742	0	0	321	563	0	0	100	1	
3	7	10	05: N-19   LM00001635	lmo1847	12744	7986	100	1130	904	483	49	50	5	99	97	0	1692	1300	740	18	18	4	97	95	0	0	0	0	0	0	0	0	0	0	0	0	0	0	0	0	0	0	0	0	0	0	0	0	0	0	0.000	0.000	0.000	0.000	0.000	0.000	0.000	0.000	0.000	0.000	0.000	0.000	0.000	0.000	283	1076	2755	2137	2137	0.000	0.000	1081	1674	0	0	855	1282	0	0	100	1	
3	8	10	05: N-22   LM00001637	lmo1850	12994	7986	100	628	479	286	49	49	5	95	92	0	663	492	309	18	19	6	90	88	0	0	0	0	0	0	0	0	0	0	0	0	0	0	0	0	0	0	0	0	0	0	0	0	0	0	0.000	0.000	0.000	0.000	0.000	0.000	0.000	0.000	0.000	0.000	0.000	0.000	0.000	0.000	283	1076	1224	904	904	0.000	0.000	579	645	0	0	430	474	0	0	100	1	
3	9	10	06: B-01   EMPTY	EMPTY	13244	7986	100	52	53	8	49	50	18	2	1	0	19	22	12	17	19	7	19	10	0	0	0	0	0	0	0	0	0	0	0	0	0	0	0	0	0	0	0	0	0	0	0	0	0	0	0.000	0.000	0.000	0.000	0.000	0.000	0.000	0.000	0.000	0.000	0.000	0.000	0.000	0.000	283	1076	5	9	9	0.000	0.000	3	2	0	0	4	5	0	0	-75	1	
3	10	10	06: B-04   LM00001681	lmo1924	13494	7986	100	339	273	149	49	50	5	94	87	0	329	266	163	18	19	6	87	83	0	0	0	0	0	0	0	0	0	0	0	0	0	0	0	0	0	0	0	0	0	0	0	0	0	0	0.000	0.000	0.000	0.000	0.000	0.000	0.000	0.000	0.000	0.000	0.000	0.000	0.000	0.000	283	1076	601	472	472	0.000	0.000	290	311	0	0	224	248	0	0	100	1	
3	11	10	06: B-07   LM00001684	lmo1927	13744	7986	100	755	584	391	49	50	6	93	85	0	630	459	321	18	20	12	83	78	0	0	0	0	0	0	0	0	0	0	0	0	0	0	0	0	0	0	0	0	0	0	0	0	0	0	0.000	0.000	0.000	0.000	0.000	0.000	0.000	0.000	0.000	0.000	0.000	0.000	0.000	0.000	283	1076	1318	976	976	0.000	0.000	706	612	0	0	535	441	0	0	100	1	
3	12	10	06: B-10   LM00001686	lmo1930	13994	7986	100	223	195	89	49	49	5	92	90	0	196	160	82	17	19	4	95	91	0	0	0	0	0	0	0	0	0	0	0	0	0	0	0	0	0	0	0	0	0	0	0	0	0	0	0.000	0.000	0.000	0.000	0.000	0.000	0.000	0.000	0.000	0.000	0.000	0.000	0.000	0.000	283	1076	353	289	289	0.000	0.000	174	179	0	0	146	143	0	0	100	1	
3	13	10	06: B-13   LM00001688	lmo1933	14244	7986	100	182	159	72	49	49	5	90	88	0	162	135	74	17	18	3	92	90	0	0	0	0	0	0	0	0	0	0	0	0	0	0	0	0	0	0	0	0	0	0	0	0	0	0	0.000	0.000	0.000	0.000	0.000	0.000	0.000	0.000	0.000	0.000	0.000	0.000	0.000	0.000	283	1076	278	228	228	0.000	0.000	133	145	0	0	110	118	0	0	100	1	
3	14	10	06: B-16   LM00000519	lmo1936	14494	7986	100	1002	774	435	50	51	5	99	96	0	1036	787	447	18	18	3	96	95	0	0	0	0	0	0	0	0	0	0	0	0	0	0	0	0	0	0	0	0	0	0	0	0	0	0	0.000	0.000	0.000	0.000	0.000	0.000	0.000	0.000	0.000	0.000	0.000	0.000	0.000	0.000	283	1076	1970	1493	1493	0.000	0.000	952	1018	0	0	724	769	0	0	100	1	
3	15	10	06: B-19   LM00002602	lmo1939	14744	7986	100	443	346	201	50	51	5	90	86	0	372	280	175	18	19	3	89	87	0	0	0	0	0	0	0	0	0	0	0	0	0	0	0	0	0	0	0	0	0	0	0	0	0	0	0.000	0.000	0.000	0.000	0.000	0.000	0.000	0.000	0.000	0.000	0.000	0.000	0.000	0.000	283	1076	747	558	558	0.000	0.000	393	354	0	0	296	262	0	0	100	1	
3	16	10	06: B-22   LM00002603	lmo1942	14994	7986	100	69	71	17	50	50	5	74	62	0	76	65	31	17	18	4	86	77	0	0	0	0	0	0	0	0	0	0	0	0	0	0	0	0	0	0	0	0	0	0	0	0	0	0	0.000	0.000	0.000	0.000	0.000	0.000	0.000	0.000	0.000	0.000	0.000	0.000	0.000	0.000	283	1076	78	69	69	0.000	0.000	19	59	0	0	21	48	0	0	100	1	
3	17	10	06: F-01   LM00001733	lmo2017	15244	7986	100	214	184	89	50	50	5	92	87	0	272	210	131	17	18	3	90	87	0	0	0	0	0	0	0	0	0	0	0	0	0	0	0	0	0	0	0	0	0	0	0	0	0	0	0.000	0.000	0.000	0.000	0.000	0.000	0.000	0.000	0.000	0.000	0.000	0.000	0.000	0.000	283	1076	419	327	327	0.000	0.000	164	255	0	0	134	193	0	0	100	1	
3	1	11	06: F-04   LM00000541	lmo2020	11244	8236	100	819	691	315	50	51	6	99	98	0	590	490	227	17	18	4	98	96	0	0	0	0	0	0	0	0	0	0	0	0	0	0	0	0	0	0	0	0	0	0	0	0	0	0	0.000	0.000	0.000	0.000	0.000	0.000	0.000	0.000	0.000	0.000	0.000	0.000	0.000	0.000	283	1076	1342	1114	1114	0.000	0.000	769	573	0	0	641	473	0	0	100	1	
3	2	11	06: F-07   LM00001735	lmo2023	11494	8236	100	132	118	40	50	51	6	92	82	0	284	226	121	17	19	6	95	88	0	0	0	0	0	0	0	0	0	0	0	0	0	0	0	0	0	0	0	0	0	0	0	0	0	0	0.000	0.000	0.000	0.000	0.000	0.000	0.000	0.000	0.000	0.000	0.000	0.000	0.000	0.000	283	1076	349	277	277	0.000	0.000	82	267	0	0	68	209	0	0	100	1	
3	3	11	06: F-10   LM00002619	lmo2026	11744	8236	100	53	53	5	50	51	6	25	5	0	76	67	26	18	20	10	85	78	0	0	0	0	0	0	0	0	0	0	0	0	0	0	0	0	0	0	0	0	0	0	0	0	0	0	0.000	0.000	0.000	0.000	0.000	0.000	0.000	0.000	0.000	0.000	0.000	0.000	0.000	0.000	283	1076	61	52	52	0.000	0.000	3	58	0	0	3	49	0	0	100	1	
3	4	11	06: F-13   LM00000542	lmo2029	11994	8236	100	613	490	290	49	50	10	92	87	0	703	554	340	18	20	14	88	83	0	0	0	0	0	0	0	0	0	0	0	0	0	0	0	0	0	0	0	0	0	0	0	0	0	0	0.000	0.000	0.000	0.000	0.000	0.000	0.000	0.000	0.000	0.000	0.000	0.000	0.000	0.000	283	1076	1249	977	977	0.000	0.000	564	685	0	0	441	536	0	0	100	1	
3	5	11	06: F-16   LM00000544	lmo2032	12244	8236	100	1803	1325	850	50	50	7	89	84	0	1169	839	540	18	19	6	86	86	0	0	0	0	0	0	0	0	0	0	0	0	0	0	0	0	0	0	0	0	0	0	0	0	0	0	0.000	0.000	0.000	0.000	0.000	0.000	0.000	0.000	0.000	0.000	0.000	0.000	0.000	0.000	283	1076	2904	2096	2096	0.000	0.000	1753	1151	0	0	1275	821	0	0	100	1	
3	6	11	06: F-19   LM00001741	lmo2035	12494	8236	100	661	508	308	49	50	5	94	89	0	563	424	271	17	19	5	96	93	0	0	0	0	0	0	0	0	0	0	0	0	0	0	0	0	0	0	0	0	0	0	0	0	0	0	0.000	0.000	0.000	0.000	0.000	0.000	0.000	0.000	0.000	0.000	0.000	0.000	0.000	0.000	283	1076	1158	866	866	0.000	0.000	612	546	0	0	459	407	0	0	100	1	
3	7	11	06: F-22   LM00001744	lmo2038	12744	8236	100	490	371	213	50	50	5	91	87	0	317	245	147	17	18	4	95	88	0	0	0	0	0	0	0	0	0	0	0	0	0	0	0	0	0	0	0	0	0	0	0	0	0	0	0.000	0.000	0.000	0.000	0.000	0.000	0.000	0.000	0.000	0.000	0.000	0.000	0.000	0.000	283	1076	740	549	549	0.000	0.000	440	300	0	0	321	228	0	0	100	1	
3	8	11	06: J-01   LM00001786	lmo2113	12994	8236	100	494	376	219	49	50	6	93	89	0	481	354	224	18	19	5	93	88	0	0	0	0	0	0	0	0	0	0	0	0	0	0	0	0	0	0	0	0	0	0	0	0	0	0	0.000	0.000	0.000	0.000	0.000	0.000	0.000	0.000	0.000	0.000	0.000	0.000	0.000	0.000	283	1076	908	663	663	0.000	0.000	445	463	0	0	327	336	0	0	100	1	
3	9	11	06: J-04   LM00002635	lmo2116	13244	8236	100	79	81	22	49	50	6	89	79	0	106	93	43	18	19	5	88	84	0	0	0	0	0	0	0	0	0	0	0	0	0	0	0	0	0	0	0	0	0	0	0	0	0	0	0.000	0.000	0.000	0.000	0.000	0.000	0.000	0.000	0.000	0.000	0.000	0.000	0.000	0.000	283	1076	118	107	107	0.000	0.000	30	88	0	0	32	75	0	0	100	1	
3	10	11	06: J-07   LM00001790	lmo2119	13494	8236	100	2095	1500	996	50	51	6	100	97	0	3802	2677	1884	18	19	5	93	88	0	0	0	0	0	0	0	0	0	0	0	0	0	0	0	0	0	0	0	0	0	0	0	0	0	0	0.000	0.000	0.000	0.000	0.000	0.000	0.000	0.000	0.000	0.000	0.000	0.000	0.000	0.000	283	1076	5829	4109	4109	0.000	0.000	2045	3784	0	0	1450	2659	0	0	100	1	
3	11	11	06: J-10   LM00000565	lmo2122	13744	8236	100	88	86	26	50	51	5	85	80	0	97	86	40	18	19	6	88	83	0	0	0	0	0	0	0	0	0	0	0	0	0	0	0	0	0	0	0	0	0	0	0	0	0	0	0.000	0.000	0.000	0.000	0.000	0.000	0.000	0.000	0.000	0.000	0.000	0.000	0.000	0.000	283	1076	117	104	104	0.000	0.000	38	79	0	0	36	68	0	0	100	1	
3	12	11	06: J-13   LM00000567	lmo2125	13994	8236	100	110	103	37	49	49	6	88	77	0	128	108	64	17	18	4	87	80	0	0	0	0	0	0	0	0	0	0	0	0	0	0	0	0	0	0	0	0	0	0	0	0	0	0	0.000	0.000	0.000	0.000	0.000	0.000	0.000	0.000	0.000	0.000	0.000	0.000	0.000	0.000	283	1076	172	145	145	0.000	0.000	61	111	0	0	54	91	0	0	100	1	
3	13	11	06: J-16   LM00001793	lmo2128	14244	8236	100	62	62	8	49	50	5	78	58	0	75	65	25	18	18	4	91	88	0	0	0	0	0	0	0	0	0	0	0	0	0	0	0	0	0	0	0	0	0	0	0	0	0	0	0.000	0.000	0.000	0.000	0.000	0.000	0.000	0.000	0.000	0.000	0.000	0.000	0.000	0.000	283	1076	70	60	60	0.000	0.000	13	57	0	0	13	47	0	0	100	1	
3	14	11	06: J-19   LM00001796	lmo2131	14494	8236	100	58	65	30	50	50	5	67	42	0	80	77	58	17	18	3	91	86	0	0	0	0	0	0	0	0	0	0	0	0	0	0	0	0	0	0	0	0	0	0	0	0	0	0	0.000	0.000	0.000	0.000	0.000	0.000	0.000	0.000	0.000	0.000	0.000	0.000	0.000	0.000	283	1076	71	75	75	0.000	0.000	8	63	0	0	15	60	0	0	100	1	
3	15	11	06: J-22   LM00001798	lmo2134	14744	8236	100	58	76	109	50	50	5	78	42	0	65	92	217	18	19	4	83	77	0	0	0	0	0	0	0	0	0	0	0	0	0	0	0	0	0	0	0	0	0	0	0	0	0	0	0.000	0.000	0.000	0.000	0.000	0.000	0.000	0.000	0.000	0.000	0.000	0.000	0.000	0.000	283	1076	55	100	100	0.000	0.000	8	47	0	0	26	74	0	0	100	1	
3	16	11	06: N-01   LM00000597	lmo2209	14994	8236	100	102	98	35	49	50	5	88	86	0	97	87	47	17	18	5	92	86	0	0	0	0	0	0	0	0	0	0	0	0	0	0	0	0	0	0	0	0	0	0	0	0	0	0	0.000	0.000	0.000	0.000	0.000	0.000	0.000	0.000	0.000	0.000	0.000	0.000	0.000	0.000	283	1076	133	119	119	0.000	0.000	53	80	0	0	49	70	0	0	100	1	
3	17	11	06: N-04   LM00001832	lmo2212	15244	8236	100	305	245	142	49	49	5	91	83	0	433	313	213	18	19	4	85	82	0	0	0	0	0	0	0	0	0	0	0	0	0	0	0	0	0	0	0	0	0	0	0	0	0	0	0.000	0.000	0.000	0.000	0.000	0.000	0.000	0.000	0.000	0.000	0.000	0.000	0.000	0.000	283	1076	671	491	491	0.000	0.000	256	415	0	0	196	295	0	0	100	1	
3	1	12	06: N-07   LM00001834	lmo2215	11244	8486	100	254	213	95	50	51	6	92	89	0	163	140	66	18	18	4	93	90	0	0	0	0	0	0	0	0	0	0	0	0	0	0	0	0	0	0	0	0	0	0	0	0	0	0	0.000	0.000	0.000	0.000	0.000	0.000	0.000	0.000	0.000	0.000	0.000	0.000	0.000	0.000	283	1076	349	285	285	0.000	0.000	204	145	0	0	163	122	0	0	100	1	
3	2	12	06: N-10   LM00001836	lmo2218	11494	8486	100	89	84	20	50	51	8	84	78	0	103	94	44	17	19	13	83	80	0	0	0	0	0	0	0	0	0	0	0	0	0	0	0	0	0	0	0	0	0	0	0	0	0	0	0.000	0.000	0.000	0.000	0.000	0.000	0.000	0.000	0.000	0.000	0.000	0.000	0.000	0.000	283	1076	125	111	111	0.000	0.000	39	86	0	0	34	77	0	0	100	1	
3	3	12	06: N-13   LM00002652	lmo2221	11744	8486	100	293	243	116	50	51	6	95	88	0	204	171	91	18	19	5	91	89	0	0	0	0	0	0	0	0	0	0	0	0	0	0	0	0	0	0	0	0	0	0	0	0	0	0	0.000	0.000	0.000	0.000	0.000	0.000	0.000	0.000	0.000	0.000	0.000	0.000	0.000	0.000	283	1076	429	346	346	0.000	0.000	243	186	0	0	193	153	0	0	100	1	
3	4	12	06: N-16   LM00001841	lmo2224	11994	8486	100	98	95	32	49	50	6	84	75	0	101	83	44	18	19	4	87	81	0	0	0	0	0	0	0	0	0	0	0	0	0	0	0	0	0	0	0	0	0	0	0	0	0	0	0.000	0.000	0.000	0.000	0.000	0.000	0.000	0.000	0.000	0.000	0.000	0.000	0.000	0.000	283	1076	132	111	111	0.000	0.000	49	83	0	0	46	65	0	0	100	1	
3	5	12	06: N-19   LM00001843	lmo2227	12244	8486	100	87	88	28	50	51	6	82	77	0	93	82	41	18	18	4	82	78	0	0	0	0	0	0	0	0	0	0	0	0	0	0	0	0	0	0	0	0	0	0	0	0	0	0	0.000	0.000	0.000	0.000	0.000	0.000	0.000	0.000	0.000	0.000	0.000	0.000	0.000	0.000	283	1076	112	102	102	0.000	0.000	37	75	0	0	38	64	0	0	100	1	
3	6	12	06: N-22   LM00000600	lmo2230	12494	8486	100	278	238	102	48	49	6	97	93	0	206	178	83	18	18	4	95	92	0	0	0	0	0	0	0	0	0	0	0	0	0	0	0	0	0	0	0	0	0	0	0	0	0	0	0.000	0.000	0.000	0.000	0.000	0.000	0.000	0.000	0.000	0.000	0.000	0.000	0.000	0.000	283	1076	418	350	350	0.000	0.000	230	188	0	0	190	160	0	0	100	1	
3	7	12	07: B-01   EMPTY	EMPTY	12744	8486	100	49	50	6	50	50	5	13	4	0	21	25	24	18	19	4	40	19	0	0	0	0	0	0	0	0	0	0	0	0	0	0	0	0	0	0	0	0	0	0	0	0	0	0	0.000	0.000	0.000	0.000	0.000	0.000	0.000	0.000	0.000	0.000	0.000	0.000	0.000	0.000	283	1076	2	7	7	0.000	0.000	-1	3	0	0	0	7	0	0	-75	1	
3	8	12	07: B-04   LM00002829	lmo2304	12994	8486	100	53	54	5	50	50	6	34	6	0	75	68	19	18	19	5	93	92	0	0	0	0	0	0	0	0	0	0	0	0	0	0	0	0	0	0	0	0	0	0	0	0	0	0	0.000	0.000	0.000	0.000	0.000	0.000	0.000	0.000	0.000	0.000	0.000	0.000	0.000	0.000	283	1076	60	54	54	0.000	0.000	3	57	0	0	4	50	0	0	100	1	
3	9	12	07: B-07   LM00001869	lmo2307	13244	8486	100	62	63	11	49	50	6	82	60	0	104	93	31	18	20	6	97	94	0	0	0	0	0	0	0	0	0	0	0	0	0	0	0	0	0	0	0	0	0	0	0	0	0	0	0.000	0.000	0.000	0.000	0.000	0.000	0.000	0.000	0.000	0.000	0.000	0.000	0.000	0.000	283	1076	99	89	89	0.000	0.000	13	86	0	0	14	75	0	0	100	1	
3	10	12	07: B-10   LM00002831	lmo2310	13494	8486	100	56	58	6	50	50	5	60	35	0	86	75	25	17	18	4	96	93	0	0	0	0	0	0	0	0	0	0	0	0	0	0	0	0	0	0	0	0	0	0	0	0	0	0	0.000	0.000	0.000	0.000	0.000	0.000	0.000	0.000	0.000	0.000	0.000	0.000	0.000	0.000	283	1076	75	66	66	0.000	0.000	6	69	0	0	8	58	0	0	100	1	
3	11	12	07: B-13   LM00002688	lmo2313	13744	8486	100	59	59	7	50	50	5	72	41	0	61	56	16	17	18	5	96	90	0	0	0	0	0	0	0	0	0	0	0	0	0	0	0	0	0	0	0	0	0	0	0	0	0	0	0.000	0.000	0.000	0.000	0.000	0.000	0.000	0.000	0.000	0.000	0.000	0.000	0.000	0.000	283	1076	53	48	48	0.000	0.000	9	44	0	0	9	39	0	0	100	1	
3	12	12	07: B-16   LM00000619	lmo2316	13994	8486	100	52	51	5	49	50	6	22	6	0	58	50	17	17	18	5	85	82	0	0	0	0	0	0	0	0	0	0	0	0	0	0	0	0	0	0	0	0	0	0	0	0	0	0	0.000	0.000	0.000	0.000	0.000	0.000	0.000	0.000	0.000	0.000	0.000	0.000	0.000	0.000	283	1076	44	35	35	0.000	0.000	3	41	0	0	2	33	0	0	100	1	
3	13	12	07: B-19   LM00002692	lmo2319	14244	8486	100	129	118	39	49	49	5	96	90	0	107	95	42	18	18	3	95	90	0	0	0	0	0	0	0	0	0	0	0	0	0	0	0	0	0	0	0	0	0	0	0	0	0	0	0.000	0.000	0.000	0.000	0.000	0.000	0.000	0.000	0.000	0.000	0.000	0.000	0.000	0.000	283	1076	169	146	146	0.000	0.000	80	89	0	0	69	77	0	0	100	1	
3	14	12	07: B-22   LM00002832	lmo2322	14494	8486	100	58	62	15	50	50	5	67	42	0	71	69	27	17	18	5	92	88	0	0	0	0	0	0	0	0	0	0	0	0	0	0	0	0	0	0	0	0	0	0	0	0	0	0	0.000	0.000	0.000	0.000	0.000	0.000	0.000	0.000	0.000	0.000	0.000	0.000	0.000	0.000	283	1076	62	64	64	0.000	0.000	8	54	0	0	12	52	0	0	100	1	
3	15	12	07: F-01   LM00002710	lmo2397	14744	8486	100	85	93	69	51	51	6	94	87	0	87	92	82	18	19	5	98	94	0	0	0	0	0	0	0	0	0	0	0	0	0	0	0	0	0	0	0	0	0	0	0	0	0	0	0.000	0.000	0.000	0.000	0.000	0.000	0.000	0.000	0.000	0.000	0.000	0.000	0.000	0.000	283	1076	103	116	116	0.000	0.000	34	69	0	0	42	74	0	0	100	1	
3	16	12	07: F-04   LM00002712	lmo2400	14994	8486	100	186	163	75	50	50	5	89	85	0	152	127	66	17	18	5	90	87	0	0	0	0	0	0	0	0	0	0	0	0	0	0	0	0	0	0	0	0	0	0	0	0	0	0	0.000	0.000	0.000	0.000	0.000	0.000	0.000	0.000	0.000	0.000	0.000	0.000	0.000	0.000	283	1076	271	223	223	0.000	0.000	136	135	0	0	113	110	0	0	100	1	
3	17	12	07: F-07   LM00000639	lmo2403	15244	8486	100	295	241	116	49	50	5	94	88	0	237	189	100	18	19	4	93	89	0	0	0	0	0	0	0	0	0	0	0	0	0	0	0	0	0	0	0	0	0	0	0	0	0	0	0.000	0.000	0.000	0.000	0.000	0.000	0.000	0.000	0.000	0.000	0.000	0.000	0.000	0.000	283	1076	465	363	363	0.000	0.000	246	219	0	0	192	171	0	0	100	1	
3	1	13	07: F-10   LM00001913	lmo2406	11244	8736	100	149	136	49	50	50	5	92	87	0	118	99	46	17	19	5	90	87	0	0	0	0	0	0	0	0	0	0	0	0	0	0	0	0	0	0	0	0	0	0	0	0	0	0	0.000	0.000	0.000	0.000	0.000	0.000	0.000	0.000	0.000	0.000	0.000	0.000	0.000	0.000	283	1076	200	168	168	0.000	0.000	99	101	0	0	86	82	0	0	100	1	
3	2	13	07: F-13   LM00002715	lmo2409	11494	8736	100	643	520	295	50	50	5	98	95	0	1111	830	511	17	19	11	92	87	0	0	0	0	0	0	0	0	0	0	0	0	0	0	0	0	0	0	0	0	0	0	0	0	0	0	0.000	0.000	0.000	0.000	0.000	0.000	0.000	0.000	0.000	0.000	0.000	0.000	0.000	0.000	283	1076	1687	1283	1283	0.000	0.000	593	1094	0	0	470	813	0	0	100	1	
3	3	13	07: F-16   LM00000642	lmo2412	11744	8736	100	3607	2720	1477	50	51	8	100	99	0	3208	2524	1373	18	19	5	99	99	0	0	0	0	0	0	0	0	0	0	0	0	0	0	0	0	0	0	0	0	0	0	0	0	0	0	0.000	0.000	0.000	0.000	0.000	0.000	0.000	0.000	0.000	0.000	0.000	0.000	0.000	0.000	283	1076	6747	5176	5176	0.000	0.000	3557	3190	0	0	2670	2506	0	0	100	1	
3	4	13	07: F-19   LM00000645	lmo2415	11994	8736	100	4114	3294	1892	49	50	6	100	100	0	2537	1967	1141	18	19	6	97	95	0	0	0	0	0	0	0	0	0	0	0	0	0	0	0	0	0	0	0	0	0	0	0	0	0	0	0.000	0.000	0.000	0.000	0.000	0.000	0.000	0.000	0.000	0.000	0.000	0.000	0.000	0.000	283	1076	6584	5194	5194	0.000	0.000	4065	2519	0	0	3245	1949	0	0	100	1	
3	5	13	07: F-22   LM00001916	lmo2418	12244	8736	100	314	260	155	48	49	5	91	84	0	396	302	206	17	18	5	89	83	0	0	0	0	0	0	0	0	0	0	0	0	0	0	0	0	0	0	0	0	0	0	0	0	0	0	0.000	0.000	0.000	0.000	0.000	0.000	0.000	0.000	0.000	0.000	0.000	0.000	0.000	0.000	283	1076	645	497	497	0.000	0.000	266	379	0	0	212	285	0	0	100	1	
3	6	13	07: J-01   LM00002737	lmo2493	12494	8736	100	99	95	26	49	49	5	93	85	0	94	84	33	17	18	4	95	92	0	0	0	0	0	0	0	0	0	0	0	0	0	0	0	0	0	0	0	0	0	0	0	0	0	0	0.000	0.000	0.000	0.000	0.000	0.000	0.000	0.000	0.000	0.000	0.000	0.000	0.000	0.000	283	1076	127	113	113	0.000	0.000	50	77	0	0	46	67	0	0	100	1	
3	7	13	07: J-04   LM00000662	lmo2496	12744	8736	100	57	57	6	49	50	5	62	31	0	71	60	25	18	18	4	87	84	0	0	0	0	0	0	0	0	0	0	0	0	0	0	0	0	0	0	0	0	0	0	0	0	0	0	0.000	0.000	0.000	0.000	0.000	0.000	0.000	0.000	0.000	0.000	0.000	0.000	0.000	0.000	283	1076	61	50	50	0.000	0.000	8	53	0	0	8	42	0	0	100	1	
3	8	13	07: J-07   LM00000665	lmo2499	12994	8736	100	63	64	10	49	50	7	79	54	0	91	76	34	17	19	6	86	82	0	0	0	0	0	0	0	0	0	0	0	0	0	0	0	0	0	0	0	0	0	0	0	0	0	0	0.000	0.000	0.000	0.000	0.000	0.000	0.000	0.000	0.000	0.000	0.000	0.000	0.000	0.000	283	1076	88	74	74	0.000	0.000	14	74	0	0	15	59	0	0	100	1	
3	9	13	07: J-10   LM00002738	lmo2502	13244	8736	100	336	276	170	49	50	7	90	79	0	242	185	122	18	19	7	84	80	0	0	0	0	0	0	0	0	0	0	0	0	0	0	0	0	0	0	0	0	0	0	0	0	0	0	0.000	0.000	0.000	0.000	0.000	0.000	0.000	0.000	0.000	0.000	0.000	0.000	0.000	0.000	283	1076	511	394	394	0.000	0.000	287	224	0	0	227	167	0	0	100	1	
3	10	13	07: J-13   LM00001959	lmo2505	13494	8736	100	508	390	264	50	50	6	88	84	0	807	610	470	18	19	5	83	79	0	0	0	0	0	0	0	0	0	0	0	0	0	0	0	0	0	0	0	0	0	0	0	0	0	0	0.000	0.000	0.000	0.000	0.000	0.000	0.000	0.000	0.000	0.000	0.000	0.000	0.000	0.000	283	1076	1247	932	932	0.000	0.000	458	789	0	0	340	592	0	0	100	1	
3	11	13	07: J-16   LM00001960	lmo2508	13744	8736	100	326	261	153	50	50	9	91	81	0	253	202	126	18	19	7	89	82	0	0	0	0	0	0	0	0	0	0	0	0	0	0	0	0	0	0	0	0	0	0	0	0	0	0	0.000	0.000	0.000	0.000	0.000	0.000	0.000	0.000	0.000	0.000	0.000	0.000	0.000	0.000	283	1076	511	395	395	0.000	0.000	276	235	0	0	211	184	0	0	100	1	
3	12	13	07: J-19   LM00000669	lmo2511	13994	8736	100	2542	1865	1144	50	50	7	99	96	0	1060	782	478	17	18	8	87	83	0	0	0	0	0	0	0	0	0	0	0	0	0	0	0	0	0	0	0	0	0	0	0	0	0	0	0.000	0.000	0.000	0.000	0.000	0.000	0.000	0.000	0.000	0.000	0.000	0.000	0.000	0.000	283	1076	3535	2580	2580	0.000	0.000	2492	1043	0	0	1815	765	0	0	100	1	
3	13	13	07: J-22   LM00001963	lmo2514	14244	8736	100	636	486	285	49	50	5	95	92	0	453	343	206	18	18	4	93	88	0	0	0	0	0	0	0	0	0	0	0	0	0	0	0	0	0	0	0	0	0	0	0	0	0	0	0.000	0.000	0.000	0.000	0.000	0.000	0.000	0.000	0.000	0.000	0.000	0.000	0.000	0.000	283	1076	1022	762	762	0.000	0.000	587	435	0	0	437	325	0	0	100	1	
3	14	13	07: N-01   LM00001998	lmo2589	14494	8736	100	121	113	41	49	50	5	90	86	0	123	107	51	17	18	5	91	89	0	0	0	0	0	0	0	0	0	0	0	0	0	0	0	0	0	0	0	0	0	0	0	0	0	0	0.000	0.000	0.000	0.000	0.000	0.000	0.000	0.000	0.000	0.000	0.000	0.000	0.000	0.000	283	1076	178	154	154	0.000	0.000	72	106	0	0	64	90	0	0	100	1	
3	15	13	07: N-04   LM00002759	lmo2592	14744	8736	100	179	152	73	49	50	5	85	80	0	225	179	115	18	18	5	86	80	0	0	0	0	0	0	0	0	0	0	0	0	0	0	0	0	0	0	0	0	0	0	0	0	0	0	0.000	0.000	0.000	0.000	0.000	0.000	0.000	0.000	0.000	0.000	0.000	0.000	0.000	0.000	283	1076	337	264	264	0.000	0.000	130	207	0	0	103	161	0	0	100	1	
3	16	13	07: N-07   LM00002762	lmo2595	14994	8736	100	75	74	14	48	48	5	92	84	0	84	76	34	17	18	4	94	87	0	0	0	0	0	0	0	0	0	0	0	0	0	0	0	0	0	0	0	0	0	0	0	0	0	0	0.000	0.000	0.000	0.000	0.000	0.000	0.000	0.000	0.000	0.000	0.000	0.000	0.000	0.000	283	1076	94	85	85	0.000	0.000	27	67	0	0	26	59	0	0	100	1	
3	17	13	07: N-10   LM00002000	lmo2598	15244	8736	100	668	509	318	50	50	5	97	92	0	511	381	242	17	18	4	96	90	0	0	0	0	0	0	0	0	0	0	0	0	0	0	0	0	0	0	0	0	0	0	0	0	0	0	0.000	0.000	0.000	0.000	0.000	0.000	0.000	0.000	0.000	0.000	0.000	0.000	0.000	0.000	283	1076	1112	823	823	0.000	0.000	618	494	0	0	459	364	0	0	100	1	
3	1	14	07: N-13   LM00002003	lmo2601	11244	8986	100	113	106	33	50	51	6	87	84	0	80	73	28	17	18	5	93	89	0	0	0	0	0	0	0	0	0	0	0	0	0	0	0	0	0	0	0	0	0	0	0	0	0	0	0.000	0.000	0.000	0.000	0.000	0.000	0.000	0.000	0.000	0.000	0.000	0.000	0.000	0.000	283	1076	126	112	112	0.000	0.000	63	63	0	0	56	56	0	0	100	1	
3	2	14	07: N-16   LM00002764	lmo2604	11494	8986	100	107	101	40	50	51	6	79	71	0	144	124	80	17	18	5	86	78	0	0	0	0	0	0	0	0	0	0	0	0	0	0	0	0	0	0	0	0	0	0	0	0	0	0	0.000	0.000	0.000	0.000	0.000	0.000	0.000	0.000	0.000	0.000	0.000	0.000	0.000	0.000	283	1076	184	158	158	0.000	0.000	57	127	0	0	51	107	0	0	100	1	
3	3	14	07: N-19   LM00000696	lmo2607	11744	8986	100	23997	17369	10343	50	51	6	100	100	0	29709	21063	12869	17	18	4	100	100	0	0	0	0	0	0	0	0	0	0	0	0	0	0	0	0	0	0	0	0	0	0	0	0	0	0	0.000	0.000	0.000	0.000	0.000	0.000	0.000	0.000	0.000	0.000	0.000	0.000	0.000	0.000	283	1076	53639	38365	38365	0.000	0.000	23947	29692	0	0	17319	21046	0	0	100	1	
3	4	14	07: N-22   LM00000698	lmo2610	11994	8986	100	18071	13168	7714	49	50	8	100	100	0	26214	18909	11108	17	19	8	100	98	0	0	0	0	0	0	0	0	0	0	0	0	0	0	0	0	0	0	0	0	0	0	0	0	0	0	0.000	0.000	0.000	0.000	0.000	0.000	0.000	0.000	0.000	0.000	0.000	0.000	0.000	0.000	283	1076	44219	32011	32011	0.000	0.000	18022	26197	0	0	13119	18892	0	0	100	1	
3	5	14	08: B-01   EMPTY	EMPTY	12244	8986	100	49	49	5	48	49	5	14	2	0	18	20	8	17	18	4	37	15	0	0	0	0	0	0	0	0	0	0	0	0	0	0	0	0	0	0	0	0	0	0	0	0	0	0	0.000	0.000	0.000	0.000	0.000	0.000	0.000	0.000	0.000	0.000	0.000	0.000	0.000	0.000	283	1076	2	4	4	0.000	0.000	1	1	0	0	1	3	0	0	-75	1	
3	6	14	08: B-04   LM00000744	lmo2684	12494	8986	100	3673	2986	1407	49	49	5	100	100	0	7577	6064	2966	17	18	4	100	98	0	0	0	0	0	0	0	0	0	0	0	0	0	0	0	0	0	0	0	0	0	0	0	0	0	0	0.000	0.000	0.000	0.000	0.000	0.000	0.000	0.000	0.000	0.000	0.000	0.000	0.000	0.000	283	1076	11184	8984	8984	0.000	0.000	3624	7560	0	0	2937	6047	0	0	100	1	
3	7	14	08: B-07   LM00002027	lmo2687	12744	8986	100	68	68	14	49	50	7	77	64	0	65	58	22	18	19	4	87	83	0	0	0	0	0	0	0	0	0	0	0	0	0	0	0	0	0	0	0	0	0	0	0	0	0	0	0.000	0.000	0.000	0.000	0.000	0.000	0.000	0.000	0.000	0.000	0.000	0.000	0.000	0.000	283	1076	66	59	59	0.000	0.000	19	47	0	0	19	40	0	0	100	1	
3	8	14	08: B-10   LM00002030	lmo2690	12994	8986	100	250	212	102	50	50	7	89	80	0	115	94	45	18	19	8	86	80	0	0	0	0	0	0	0	0	0	0	0	0	0	0	0	0	0	0	0	0	0	0	0	0	0	0	0.000	0.000	0.000	0.000	0.000	0.000	0.000	0.000	0.000	0.000	0.000	0.000	0.000	0.000	283	1076	297	238	238	0.000	0.000	200	97	0	0	162	76	0	0	100	1	
3	9	14	08: B-13   LM00000747	lmo2693	13244	8986	100	1010	817	393	50	51	8	98	95	0	584	491	220	18	20	11	95	93	0	0	0	0	0	0	0	0	0	0	0	0	0	0	0	0	0	0	0	0	0	0	0	0	0	0	0.000	0.000	0.000	0.000	0.000	0.000	0.000	0.000	0.000	0.000	0.000	0.000	0.000	0.000	283	1076	1526	1240	1240	0.000	0.000	960	566	0	0	767	473	0	0	100	1	
3	10	14	08: B-16   LM00002032	lmo2696	13494	8986	100	494	393	200	49	50	6	96	90	0	199	165	89	18	19	5	87	82	0	0	0	0	0	0	0	0	0	0	0	0	0	0	0	0	0	0	0	0	0	0	0	0	0	0	0.000	0.000	0.000	0.000	0.000	0.000	0.000	0.000	0.000	0.000	0.000	0.000	0.000	0.000	283	1076	626	491	491	0.000	0.000	445	181	0	0	344	147	0	0	100	1	
3	11	14	08: B-19   LM00002035	lmo2699	13744	8986	100	261	215	101	49	50	6	93	87	0	188	159	77	18	20	6	94	89	0	0	0	0	0	0	0	0	0	0	0	0	0	0	0	0	0	0	0	0	0	0	0	0	0	0	0.000	0.000	0.000	0.000	0.000	0.000	0.000	0.000	0.000	0.000	0.000	0.000	0.000	0.000	283	1076	382	307	307	0.000	0.000	212	170	0	0	166	141	0	0	100	1	
3	12	14	08: B-22   LM00002038	lmo2702	13994	8986	100	747	602	315	50	50	5	98	96	0	459	366	191	17	18	5	97	92	0	0	0	0	0	0	0	0	0	0	0	0	0	0	0	0	0	0	0	0	0	0	0	0	0	0	0.000	0.000	0.000	0.000	0.000	0.000	0.000	0.000	0.000	0.000	0.000	0.000	0.000	0.000	283	1076	1139	901	901	0.000	0.000	697	442	0	0	552	349	0	0	100	1	
3	13	14	08: F-01   LM00000775	lmo2777	14244	8986	100	61	64	20	50	50	5	65	52	0	56	53	24	18	19	4	88	85	0	0	0	0	0	0	0	0	0	0	0	0	0	0	0	0	0	0	0	0	0	0	0	0	0	0	0.000	0.000	0.000	0.000	0.000	0.000	0.000	0.000	0.000	0.000	0.000	0.000	0.000	0.000	283	1076	49	49	49	0.000	0.000	11	38	0	0	14	35	0	0	100	1	
3	14	14	08: F-04   LM00002788	lmo2780	14494	8986	100	233	197	92	50	50	5	95	90	0	445	342	195	17	18	3	93	90	0	0	0	0	0	0	0	0	0	0	0	0	0	0	0	0	0	0	0	0	0	0	0	0	0	0	0.000	0.000	0.000	0.000	0.000	0.000	0.000	0.000	0.000	0.000	0.000	0.000	0.000	0.000	283	1076	611	472	472	0.000	0.000	183	428	0	0	147	325	0	0	100	1	
3	15	14	08: F-07   LM00002791	lmo2783	14744	8986	100	67	67	13	49	49	5	87	76	0	116	104	54	17	18	3	95	90	0	0	0	0	0	0	0	0	0	0	0	0	0	0	0	0	0	0	0	0	0	0	0	0	0	0	0.000	0.000	0.000	0.000	0.000	0.000	0.000	0.000	0.000	0.000	0.000	0.000	0.000	0.000	283	1076	117	105	105	0.000	0.000	18	99	0	0	18	87	0	0	100	1	
3	16	14	08: F-10   LM00002793	lmo2786	14994	8986	100	61	63	12	49	49	5	74	58	0	92	74	37	17	18	4	84	78	0	0	0	0	0	0	0	0	0	0	0	0	0	0	0	0	0	0	0	0	0	0	0	0	0	0	0.000	0.000	0.000	0.000	0.000	0.000	0.000	0.000	0.000	0.000	0.000	0.000	0.000	0.000	283	1076	87	71	71	0.000	0.000	12	75	0	0	14	57	0	0	100	1	
3	17	14	08: F-13   LM00002071	lmo2789	15244	8986	100	327	274	139	49	49	5	96	90	0	204	174	91	17	18	3	95	92	0	0	0	0	0	0	0	0	0	0	0	0	0	0	0	0	0	0	0	0	0	0	0	0	0	0	0.000	0.000	0.000	0.000	0.000	0.000	0.000	0.000	0.000	0.000	0.000	0.000	0.000	0.000	283	1076	465	382	382	0.000	0.000	278	187	0	0	225	157	0	0	100	1	
3	1	15	08: F-16   LM00000777	lmo2792	11244	9236	100	4490	3604	1781	50	50	6	100	100	0	1393	1134	550	17	18	5	99	98	0	0	0	0	0	0	0	0	0	0	0	0	0	0	0	0	0	0	0	0	0	0	0	0	0	0	0.000	0.000	0.000	0.000	0.000	0.000	0.000	0.000	0.000	0.000	0.000	0.000	0.000	0.000	283	1076	5816	4671	4671	0.000	0.000	4440	1376	0	0	3554	1117	0	0	100	1	
3	2	15	08: F-19   LM00002075	lmo2795	11494	9236	100	109	99	29	49	51	8	87	78	0	96	83	33	18	19	5	95	87	0	0	0	0	0	0	0	0	0	0	0	0	0	0	0	0	0	0	0	0	0	0	0	0	0	0	0.000	0.000	0.000	0.000	0.000	0.000	0.000	0.000	0.000	0.000	0.000	0.000	0.000	0.000	283	1076	138	115	115	0.000	0.000	60	78	0	0	50	65	0	0	100	1	
3	3	15	08: F-22   LM00002077	lmo2798	11744	9236	100	144	130	43	49	50	5	96	90	0	106	96	41	18	19	7	90	86	0	0	0	0	0	0	0	0	0	0	0	0	0	0	0	0	0	0	0	0	0	0	0	0	0	0	0.000	0.000	0.000	0.000	0.000	0.000	0.000	0.000	0.000	0.000	0.000	0.000	0.000	0.000	283	1076	183	159	159	0.000	0.000	95	88	0	0	81	78	0	0	100	1	
3	4	15	08: J-01   EMPTY	EMPTY	11994	9236	100	51	51	5	48	49	6	22	5	0	20	22	7	18	19	5	32	11	0	0	0	0	0	0	0	0	0	0	0	0	0	0	0	0	0	0	0	0	0	0	0	0	0	0	0.000	0.000	0.000	0.000	0.000	0.000	0.000	0.000	0.000	0.000	0.000	0.000	0.000	0.000	283	1076	5	7	7	0.000	0.000	3	2	0	0	3	4	0	0	-75	1	
3	5	15	08: J-04   EMPTY	EMPTY	12244	9236	100	50	51	5	49	50	6	17	4	0	18	19	5	17	18	5	23	9	0	0	0	0	0	0	0	0	0	0	0	0	0	0	0	0	0	0	0	0	0	0	0	0	0	0	0.000	0.000	0.000	0.000	0.000	0.000	0.000	0.000	0.000	0.000	0.000	0.000	0.000	0.000	283	1076	2	4	4	0.000	0.000	1	1	0	0	2	2	0	0	-75	1	
3	6	15	08: J-07   EMPTY	EMPTY	12494	9236	100	51	53	8	50	50	5	27	13	0	19	23	13	17	19	6	35	13	0	0	0	0	0	0	0	0	0	0	0	0	0	0	0	0	0	0	0	0	0	0	0	0	0	0	0.000	0.000	0.000	0.000	0.000	0.000	0.000	0.000	0.000	0.000	0.000	0.000	0.000	0.000	283	1076	3	9	9	0.000	0.000	1	2	0	0	3	6	0	0	-75	1	
3	7	15	09: B-01   EMPTY	EMPTY	12744	9236	100	50	52	7	49	50	7	17	8	0	20	23	8	18	18	4	43	25	0	0	0	0	0	0	0	0	0	0	0	0	0	0	0	0	0	0	0	0	0	0	0	0	0	0	0.000	0.000	0.000	0.000	0.000	0.000	0.000	0.000	0.000	0.000	0.000	0.000	0.000	0.000	283	1076	3	8	8	0.000	0.000	1	2	0	0	3	5	0	0	-75	1	
3	8	15	09: B-04   LM00001308	lmo1275	12994	9236	100	300	240	115	49	49	5	91	85	0	240	198	109	17	19	5	89	84	0	0	0	0	0	0	0	0	0	0	0	0	0	0	0	0	0	0	0	0	0	0	0	0	0	0	0.000	0.000	0.000	0.000	0.000	0.000	0.000	0.000	0.000	0.000	0.000	0.000	0.000	0.000	283	1076	474	372	372	0.000	0.000	251	223	0	0	191	181	0	0	100	1	
3	9	15	09: B-07   LM00002819	lmo1469	13244	9236	100	3779	2609	1888	49	49	6	98	95	0	4840	3248	2365	17	19	5	94	89	0	0	0	0	0	0	0	0	0	0	0	0	0	0	0	0	0	0	0	0	0	0	0	0	0	0	0.000	0.000	0.000	0.000	0.000	0.000	0.000	0.000	0.000	0.000	0.000	0.000	0.000	0.000	283	1076	8553	5791	5791	0.000	0.000	3730	4823	0	0	2560	3231	0	0	100	1	
3	10	15	09: B-10   LM00000452	lmo1657	13494	9236	100	2281	1719	976	49	50	6	98	95	0	2415	1814	1070	19	20	6	90	87	0	0	0	0	0	0	0	0	0	0	0	0	0	0	0	0	0	0	0	0	0	0	0	0	0	0	0.000	0.000	0.000	0.000	0.000	0.000	0.000	0.000	0.000	0.000	0.000	0.000	0.000	0.000	283	1076	4628	3465	3465	0.000	0.000	2232	2396	0	0	1670	1795	0	0	100	1	
3	11	15	09: B-13   lmneg01	lmneg01	13744	9236	100	54	55	7	49	50	5	49	14	0	68	60	21	18	19	5	90	85	0	0	0	0	0	0	0	0	0	0	0	0	0	0	0	0	0	0	0	0	0	0	0	0	0	0	0.000	0.000	0.000	0.000	0.000	0.000	0.000	0.000	0.000	0.000	0.000	0.000	0.000	0.000	283	1076	55	48	48	0.000	0.000	5	50	0	0	6	42	0	0	100	1	
3	12	15	09: B-16   lmneg04	lmneg04	13994	9236	100	51	51	4	48	49	6	29	3	0	55	48	16	17	18	4	87	82	0	0	0	0	0	0	0	0	0	0	0	0	0	0	0	0	0	0	0	0	0	0	0	0	0	0	0.000	0.000	0.000	0.000	0.000	0.000	0.000	0.000	0.000	0.000	0.000	0.000	0.000	0.000	283	1076	41	34	34	0.000	0.000	3	38	0	0	3	31	0	0	100	1	
3	13	15	09: B-19   lmneg07	lmneg07	14244	9236	100	63	66	14	49	50	5	89	70	0	76	71	26	17	19	8	91	88	0	0	0	0	0	0	0	0	0	0	0	0	0	0	0	0	0	0	0	0	0	0	0	0	0	0	0.000	0.000	0.000	0.000	0.000	0.000	0.000	0.000	0.000	0.000	0.000	0.000	0.000	0.000	283	1076	73	71	71	0.000	0.000	14	59	0	0	17	54	0	0	100	1	
3	14	15	09: B-22   lmneg10	lmneg10	14494	9236	100	52	54	8	49	49	4	41	27	0	57	53	19	18	18	3	92	86	0	0	0	0	0	0	0	0	0	0	0	0	0	0	0	0	0	0	0	0	0	0	0	0	0	0	0.000	0.000	0.000	0.000	0.000	0.000	0.000	0.000	0.000	0.000	0.000	0.000	0.000	0.000	283	1076	42	40	40	0.000	0.000	3	39	0	0	5	35	0	0	100	1	
3	15	15	09: F-01   LM00000020	lmo0044	14744	9236	100	3104	2512	1185	48	49	5	100	100	0	3985	3200	1561	18	19	4	97	94	0	0	0	0	0	0	0	0	0	0	0	0	0	0	0	0	0	0	0	0	0	0	0	0	0	0	0.000	0.000	0.000	0.000	0.000	0.000	0.000	0.000	0.000	0.000	0.000	0.000	0.000	0.000	283	1076	7023	5646	5646	0.000	0.000	3056	3967	0	0	2464	3182	0	0	100	1	
3	16	15	09: F-04   LM00001308	lmo1275	14994	9236	100	289	236	133	48	49	5	90	85	0	249	190	119	17	18	3	96	88	0	0	0	0	0	0	0	0	0	0	0	0	0	0	0	0	0	0	0	0	0	0	0	0	0	0	0.000	0.000	0.000	0.000	0.000	0.000	0.000	0.000	0.000	0.000	0.000	0.000	0.000	0.000	283	1076	473	361	361	0.000	0.000	241	232	0	0	188	173	0	0	100	1	
3	17	15	09: F-07   LM00002819	lmo1469	15244	9236	100	4001	3018	1697	49	49	5	99	98	0	4916	3668	2102	17	18	3	100	98	0	0	0	0	0	0	0	0	0	0	0	0	0	0	0	0	0	0	0	0	0	0	0	0	0	0	0.000	0.000	0.000	0.000	0.000	0.000	0.000	0.000	0.000	0.000	0.000	0.000	0.000	0.000	283	1076	8851	6620	6620	0.000	0.000	3952	4899	0	0	2969	3651	0	0	100	1	
3	1	16	09: F-10   LM00000452	lmo1657	11244	9486	100	2620	1946	1209	50	51	7	99	98	0	2949	2152	1366	18	19	5	93	90	0	0	0	0	0	0	0	0	0	0	0	0	0	0	0	0	0	0	0	0	0	0	0	0	0	0	0.000	0.000	0.000	0.000	0.000	0.000	0.000	0.000	0.000	0.000	0.000	0.000	0.000	0.000	283	1076	5501	4030	4030	0.000	0.000	2570	2931	0	0	1896	2134	0	0	100	1	
3	2	16	09: F-13   lmneg01	lmneg01	11494	9486	100	52	52	6	49	49	5	36	13	0	68	61	23	18	19	5	87	83	0	0	0	0	0	0	0	0	0	0	0	0	0	0	0	0	0	0	0	0	0	0	0	0	0	0	0.000	0.000	0.000	0.000	0.000	0.000	0.000	0.000	0.000	0.000	0.000	0.000	0.000	0.000	283	1076	53	46	46	0.000	0.000	3	50	0	0	3	43	0	0	100	1	
3	3	16	09: F-16   lmneg04	lmneg04	11744	9486	100	53	54	6	49	49	6	44	14	0	59	52	18	17	18	5	88	84	0	0	0	0	0	0	0	0	0	0	0	0	0	0	0	0	0	0	0	0	0	0	0	0	0	0	0.000	0.000	0.000	0.000	0.000	0.000	0.000	0.000	0.000	0.000	0.000	0.000	0.000	0.000	283	1076	46	40	40	0.000	0.000	4	42	0	0	5	35	0	0	100	1	
3	4	16	09: F-19   lmneg07	lmneg07	11994	9486	100	64	64	11	49	50	6	77	64	0	78	68	30	17	19	5	86	81	0	0	0	0	0	0	0	0	0	0	0	0	0	0	0	0	0	0	0	0	0	0	0	0	0	0	0.000	0.000	0.000	0.000	0.000	0.000	0.000	0.000	0.000	0.000	0.000	0.000	0.000	0.000	283	1076	76	66	66	0.000	0.000	15	61	0	0	15	51	0	0	100	1	
3	5	16	09: F-22   lmneg10	lmneg10	12244	9486	100	54	56	10	49	50	8	31	5	0	57	54	17	17	18	7	94	86	0	0	0	0	0	0	0	0	0	0	0	0	0	0	0	0	0	0	0	0	0	0	0	0	0	0	0.000	0.000	0.000	0.000	0.000	0.000	0.000	0.000	0.000	0.000	0.000	0.000	0.000	0.000	283	1076	45	44	44	0.000	0.000	5	40	0	0	7	37	0	0	100	1	
3	6	16	09: J-01   LM00000020	lmo0044	12494	9486	100	3850	2968	1615	49	49	7	99	97	0	5094	3928	2105	18	19	5	94	90	0	0	0	0	0	0	0	0	0	0	0	0	0	0	0	0	0	0	0	0	0	0	0	0	0	0	0.000	0.000	0.000	0.000	0.000	0.000	0.000	0.000	0.000	0.000	0.000	0.000	0.000	0.000	283	1076	8877	6829	6829	0.000	0.000	3801	5076	0	0	2919	3910	0	0	100	1	
3	7	16	09: J-04   LM00001308	lmo1275	12744	9486	100	298	240	117	49	49	5	93	89	0	263	206	120	18	19	9	83	80	0	0	0	0	0	0	0	0	0	0	0	0	0	0	0	0	0	0	0	0	0	0	0	0	0	0	0.000	0.000	0.000	0.000	0.000	0.000	0.000	0.000	0.000	0.000	0.000	0.000	0.000	0.000	283	1076	494	379	379	0.000	0.000	249	245	0	0	191	188	0	0	100	1	
3	8	16	09: J-07   LM00002819	lmo1469	12994	9486	100	4110	2898	1848	48	49	5	100	99	0	5095	3594	2356	17	18	9	87	86	0	0	0	0	0	0	0	0	0	0	0	0	0	0	0	0	0	0	0	0	0	0	0	0	0	0	0.000	0.000	0.000	0.000	0.000	0.000	0.000	0.000	0.000	0.000	0.000	0.000	0.000	0.000	283	1076	9140	6427	6427	0.000	0.000	4062	5078	0	0	2850	3577	0	0	100	1	
3	9	16	09: J-10   LM00000452	lmo1657	13244	9486	100	2195	1628	978	49	50	6	100	100	0	2447	1789	1104	18	19	5	97	97	0	0	0	0	0	0	0	0	0	0	0	0	0	0	0	0	0	0	0	0	0	0	0	0	0	0	0.000	0.000	0.000	0.000	0.000	0.000	0.000	0.000	0.000	0.000	0.000	0.000	0.000	0.000	283	1076	4575	3350	3350	0.000	0.000	2146	2429	0	0	1579	1771	0	0	100	1	
3	10	16	09: J-13   lmneg01	lmneg01	13494	9486	100	52	53	5	49	49	6	32	4	0	67	59	20	18	19	5	87	86	0	0	0	0	0	0	0	0	0	0	0	0	0	0	0	0	0	0	0	0	0	0	0	0	0	0	0.000	0.000	0.000	0.000	0.000	0.000	0.000	0.000	0.000	0.000	0.000	0.000	0.000	0.000	283	1076	52	45	45	0.000	0.000	3	49	0	0	4	41	0	0	100	1	
3	11	16	09: J-16   lmneg04	lmneg04	13744	9486	100	51	52	6	49	49	5	23	10	0	55	49	16	18	19	4	89	82	0	0	0	0	0	0	0	0	0	0	0	0	0	0	0	0	0	0	0	0	0	0	0	0	0	0	0.000	0.000	0.000	0.000	0.000	0.000	0.000	0.000	0.000	0.000	0.000	0.000	0.000	0.000	283	1076	39	34	34	0.000	0.000	2	37	0	0	3	31	0	0	100	1	
3	12	16	09: J-19   lmneg07	lmneg07	13994	9486	100	57	57	9	49	49	5	64	40	0	71	62	24	17	18	4	92	87	0	0	0	0	0	0	0	0	0	0	0	0	0	0	0	0	0	0	0	0	0	0	0	0	0	0	0.000	0.000	0.000	0.000	0.000	0.000	0.000	0.000	0.000	0.000	0.000	0.000	0.000	0.000	283	1076	62	53	53	0.000	0.000	8	54	0	0	8	45	0	0	100	1	
3	13	16	09: J-22   lmneg10	lmneg10	14244	9486	100	55	57	9	49	50	5	54	28	0	57	51	21	18	18	4	85	80	0	0	0	0	0	0	0	0	0	0	0	0	0	0	0	0	0	0	0	0	0	0	0	0	0	0	0.000	0.000	0.000	0.000	0.000	0.000	0.000	0.000	0.000	0.000	0.000	0.000	0.000	0.000	283	1076	45	41	41	0.000	0.000	6	39	0	0	8	33	0	0	100	1	
3	14	16	09: N-01   LM00000020	lmo0044	14494	9486	100	3223	2270	1428	48	49	5	99	96	0	4106	2903	1864	17	18	4	96	92	0	0	0	0	0	0	0	0	0	0	0	0	0	0	0	0	0	0	0	0	0	0	0	0	0	0	0.000	0.000	0.000	0.000	0.000	0.000	0.000	0.000	0.000	0.000	0.000	0.000	0.000	0.000	283	1076	7264	5108	5108	0.000	0.000	3175	4089	0	0	2222	2886	0	0	100	1	
3	15	16	09: N-04   LM00001308	lmo1275	14744	9486	100	302	253	124	49	49	5	98	95	0	248	204	110	17	18	4	95	90	0	0	0	0	0	0	0	0	0	0	0	0	0	0	0	0	0	0	0	0	0	0	0	0	0	0	0.000	0.000	0.000	0.000	0.000	0.000	0.000	0.000	0.000	0.000	0.000	0.000	0.000	0.000	283	1076	484	391	391	0.000	0.000	253	231	0	0	204	187	0	0	100	1	
3	16	16	09: N-07   LM00002819	lmo1469	14994	9486	100	3775	2543	1949	48	49	5	99	97	0	4591	3088	2413	17	18	4	94	89	0	0	0	0	0	0	0	0	0	0	0	0	0	0	0	0	0	0	0	0	0	0	0	0	0	0	0.000	0.000	0.000	0.000	0.000	0.000	0.000	0.000	0.000	0.000	0.000	0.000	0.000	0.000	283	1076	8301	5566	5566	0.000	0.000	3727	4574	0	0	2495	3071	0	0	100	1	
3	17	16	09: N-10   LM00000452	lmo1657	15244	9486	100	2204	1648	957	48	49	5	100	99	0	2421	1780	1082	17	18	4	98	93	0	0	0	0	0	0	0	0	0	0	0	0	0	0	0	0	0	0	0	0	0	0	0	0	0	0	0.000	0.000	0.000	0.000	0.000	0.000	0.000	0.000	0.000	0.000	0.000	0.000	0.000	0.000	283	1076	4560	3363	3363	0.000	0.000	2156	2404	0	0	1600	1763	0	0	100	1	
3	1	17	09: N-13   lmneg01	lmneg01	11244	9736	100	54	55	6	50	50	6	40	12	0	69	58	23	17	19	10	82	75	0	0	0	0	0	0	0	0	0	0	0	0	0	0	0	0	0	0	0	0	0	0	0	0	0	0	0.000	0.000	0.000	0.000	0.000	0.000	0.000	0.000	0.000	0.000	0.000	0.000	0.000	0.000	283	1076	56	46	46	0.000	0.000	4	52	0	0	5	41	0	0	100	1	
3	2	17	09: N-16   lmneg04	lmneg04	11494	9736	100	53	54	7	49	50	5	37	17	0	54	51	14	17	18	5	94	90	0	0	0	0	0	0	0	0	0	0	0	0	0	0	0	0	0	0	0	0	0	0	0	0	0	0	0.000	0.000	0.000	0.000	0.000	0.000	0.000	0.000	0.000	0.000	0.000	0.000	0.000	0.000	283	1076	41	39	39	0.000	0.000	4	37	0	0	5	34	0	0	100	1	
3	3	17	09: N-19   lmneg07	lmneg07	11744	9736	100	56	57	8	50	50	7	46	20	0	71	62	26	17	18	14	77	72	0	0	0	0	0	0	0	0	0	0	0	0	0	0	0	0	0	0	0	0	0	0	0	0	0	0	0.000	0.000	0.000	0.000	0.000	0.000	0.000	0.000	0.000	0.000	0.000	0.000	0.000	0.000	283	1076	60	52	52	0.000	0.000	6	54	0	0	7	45	0	0	100	1	
3	4	17	09: N-22   lmneg10	lmneg10	11994	9736	100	53	55	8	49	50	6	45	14	0	60	50	19	17	18	4	83	79	0	0	0	0	0	0	0	0	0	0	0	0	0	0	0	0	0	0	0	0	0	0	0	0	0	0	0.000	0.000	0.000	0.000	0.000	0.000	0.000	0.000	0.000	0.000	0.000	0.000	0.000	0.000	283	1076	47	39	39	0.000	0.000	4	43	0	0	6	33	0	0	100	1	
3	5	17	null	EMPTY	12244	9736	100	49	49	6	49	50	12	7	0	0	17	18	4	17	18	5	12	6	0	0	0	0	0	0	0	0	0	0	0	0	0	0	0	0	0	0	0	0	0	0	0	0	0	0	0.000	0.000	0.000	0.000	0.000	0.000	0.000	0.000	0.000	0.000	0.000	0.000	0.000	0.000	283	1076	0	1	1	0.000	0.000	0	0	0	0	0	1	0	0	-75	1	
3	6	17	null	EMPTY	12494	9736	100	51	51	5	49	50	6	24	5	0	18	18	5	17	18	4	12	5	0	0	0	0	0	0	0	0	0	0	0	0	0	0	0	0	0	0	0	0	0	0	0	0	0	0	0.000	0.000	0.000	0.000	0.000	0.000	0.000	0.000	0.000	0.000	0.000	0.000	0.000	0.000	283	1076	3	3	3	0.000	0.000	2	1	0	0	2	1	0	0	-75	1	
3	7	17	null	EMPTY	12744	9736	100	49	50	5	49	50	6	16	3	0	18	20	9	17	19	6	18	7	0	0	0	0	0	0	0	0	0	0	0	0	0	0	0	0	0	0	0	0	0	0	0	0	0	0	0.000	0.000	0.000	0.000	0.000	0.000	0.000	0.000	0.000	0.000	0.000	0.000	0.000	0.000	283	1076	1	4	4	0.000	0.000	0	1	0	0	1	3	0	0	-75	1	
3	8	17	null	EMPTY	12994	9736	100	49	49	5	50	50	5	14	6	0	17	18	4	17	18	5	8	4	0	0	0	0	0	0	0	0	0	0	0	0	0	0	0	0	0	0	0	0	0	0	0	0	0	0	0.000	0.000	0.000	0.000	0.000	0.000	0.000	0.000	0.000	0.000	0.000	0.000	0.000	0.000	283	1076	-1	0	0	0.000	0.000	-1	0	0	0	-1	1	0	0	-75	1	
3	9	17	null	EMPTY	13244	9736	100	47	47	5	49	50	5	9	2	0	17	19	6	18	19	5	11	5	0	0	0	0	0	0	0	0	0	0	0	0	0	0	0	0	0	0	0	0	0	0	0	0	0	0	0.000	0.000	0.000	0.000	0.000	0.000	0.000	0.000	0.000	0.000	0.000	0.000	0.000	0.000	283	1076	-3	-1	-1	0.000	0.000	-2	-1	0	0	-2	1	0	0	-75	1	
3	10	17	null	EMPTY	13494	9736	100	49	50	5	49	50	6	21	2	0	18	19	7	18	19	5	10	4	0	0	0	0	0	0	0	0	0	0	0	0	0	0	0	0	0	0	0	0	0	0	0	0	0	0	0.000	0.000	0.000	0.000	0.000	0.000	0.000	0.000	0.000	0.000	0.000	0.000	0.000	0.000	283	1076	0	2	2	0.000	0.000	0	0	0	0	1	1	0	0	-75	1	
3	11	17	null	EMPTY	13744	9736	100	48	49	5	49	51	6	10	1	0	17	19	7	18	20	9	6	2	0	0	0	0	0	0	0	0	0	0	0	0	0	0	0	0	0	0	0	0	0	0	0	0	0	0	0.000	0.000	0.000	0.000	0.000	0.000	0.000	0.000	0.000	0.000	0.000	0.000	0.000	0.000	283	1076	-2	1	1	0.000	0.000	-1	-1	0	0	0	1	0	0	-75	1	
3	12	17	null	EMPTY	13994	9736	100	49	49	5	49	49	5	18	3	0	17	17	2	17	18	3	7	1	0	0	0	0	0	0	0	0	0	0	0	0	0	0	0	0	0	0	0	0	0	0	0	0	0	0	0.000	0.000	0.000	0.000	0.000	0.000	0.000	0.000	0.000	0.000	0.000	0.000	0.000	0.000	283	1076	0	0	0	0.000	0.000	0	0	0	0	0	0	0	0	-75	1	
3	13	17	null	EMPTY	14244	9736	100	50	50	6	49	49	5	19	7	0	17	18	3	17	18	3	13	7	0	0	0	0	0	0	0	0	0	0	0	0	0	0	0	0	0	0	0	0	0	0	0	0	0	0	0.000	0.000	0.000	0.000	0.000	0.000	0.000	0.000	0.000	0.000	0.000	0.000	0.000	0.000	283	1076	1	2	2	0.000	0.000	1	0	0	0	1	1	0	0	-75	1	
3	14	17	null	EMPTY	14494	9736	100	49	49	5	50	50	5	12	4	0	17	18	3	17	18	3	14	5	0	0	0	0	0	0	0	0	0	0	0	0	0	0	0	0	0	0	0	0	0	0	0	0	0	0	0.000	0.000	0.000	0.000	0.000	0.000	0.000	0.000	0.000	0.000	0.000	0.000	0.000	0.000	283	1076	-1	0	0	0.000	0.000	-1	0	0	0	-1	1	0	0	-75	1	
3	15	17	null	EMPTY	14744	9736	100	49	50	5	49	49	5	22	7	0	19	19	4	18	18	4	18	7	0	0	0	0	0	0	0	0	0	0	0	0	0	0	0	0	0	0	0	0	0	0	0	0	0	0	0.000	0.000	0.000	0.000	0.000	0.000	0.000	0.000	0.000	0.000	0.000	0.000	0.000	0.000	283	1076	1	2	2	0.000	0.000	0	1	0	0	1	1	0	0	-75	1	
3	16	17	null	EMPTY	14994	9736	100	48	49	5	48	49	5	13	6	0	17	18	4	17	18	4	19	5	0	0	0	0	0	0	0	0	0	0	0	0	0	0	0	0	0	0	0	0	0	0	0	0	0	0	0.000	0.000	0.000	0.000	0.000	0.000	0.000	0.000	0.000	0.000	0.000	0.000	0.000	0.000	283	1076	0	2	2	0.000	0.000	0	0	0	0	1	1	0	0	-75	1	
3	17	17	null	EMPTY	15244	9736	100	48	48	6	48	48	5	23	10	0	17	18	4	17	17	3	14	6	0	0	0	0	0	0	0	0	0	0	0	0	0	0	0	0	0	0	0	0	0	0	0	0	0	0	0.000	0.000	0.000	0.000	0.000	0.000	0.000	0.000	0.000	0.000	0.000	0.000	0.000	0.000	283	1076	0	1	1	0.000	0.000	0	0	0	0	0	1	0	0	-75	1	
4	1	1	10: A-01   Dye Marker	Dye Marker	15773	5755	100	89	317	356	49	49	5	90	79	0	15072	29422	26448	18	20	6	100	100	0	0	0	0	0	0	0	0	0	0	0	0	0	0	0	0	0	0	0	0	0	0	0	0	0	0	0.000	0.000	0.000	0.000	0.000	0.000	0.000	0.000	0.000	0.000	0.000	0.000	0.000	0.000	283	1076	15094	29672	29672	0.000	0.000	40	15054	0	0	268	29404	0	0	100	1	
4	2	1	01: A-01   EMPTY	EMPTY	16023	5755	100	50	51	5	49	50	6	20	6	0	18	20	7	18	20	4	19	13	0	0	0	0	0	0	0	0	0	0	0	0	0	0	0	0	0	0	0	0	0	0	0	0	0	0	0.000	0.000	0.000	0.000	0.000	0.000	0.000	0.000	0.000	0.000	0.000	0.000	0.000	0.000	283	1076	1	4	4	0.000	0.000	1	0	0	0	2	2	0	0	-75	1	
4	3	1	01: A-04   LM00000002	lmo0002	16273	5755	100	1037	819	395	49	50	6	95	94	0	916	735	373	19	20	5	94	93	0	0	0	0	0	0	0	0	0	0	0	0	0	0	0	0	0	0	0	0	0	0	0	0	0	0	0.000	0.000	0.000	0.000	0.000	0.000	0.000	0.000	0.000	0.000	0.000	0.000	0.000	0.000	283	1076	1885	1486	1486	0.000	0.000	988	897	0	0	770	716	0	0	100	1	
4	4	1	01: A-07   LM00000810	lmo0005	16523	5755	100	505	449	160	49	50	8	100	98	0	356	319	113	19	20	5	99	98	0	0	0	0	0	0	0	0	0	0	0	0	0	0	0	0	0	0	0	0	0	0	0	0	0	0	0.000	0.000	0.000	0.000	0.000	0.000	0.000	0.000	0.000	0.000	0.000	0.000	0.000	0.000	283	1076	793	700	700	0.000	0.000	456	337	0	0	400	300	0	0	100	1	
4	5	1	01: A-10   LM00000006	lmo0008	16773	5755	100	212	200	69	50	51	7	94	92	0	225	196	84	19	20	5	93	90	0	0	0	0	0	0	0	0	0	0	0	0	0	0	0	0	0	0	0	0	0	0	0	0	0	0	0.000	0.000	0.000	0.000	0.000	0.000	0.000	0.000	0.000	0.000	0.000	0.000	0.000	0.000	283	1076	368	327	327	0.000	0.000	162	206	0	0	150	177	0	0	100	1	
4	6	1	01: A-13   LM00000008	lmo0011	17023	5755	100	300	265	100	49	50	6	99	98	0	266	228	96	19	20	5	95	94	0	0	0	0	0	0	0	0	0	0	0	0	0	0	0	0	0	0	0	0	0	0	0	0	0	0	0.000	0.000	0.000	0.000	0.000	0.000	0.000	0.000	0.000	0.000	0.000	0.000	0.000	0.000	283	1076	498	425	425	0.000	0.000	251	247	0	0	216	209	0	0	100	1	
4	7	1	01: A-16   LM00000011	lmo0014	17273	5755	100	417	386	127	50	51	6	99	98	0	436	405	148	19	20	10	99	97	0	0	0	0	0	0	0	0	0	0	0	0	0	0	0	0	0	0	0	0	0	0	0	0	0	0	0.000	0.000	0.000	0.000	0.000	0.000	0.000	0.000	0.000	0.000	0.000	0.000	0.000	0.000	283	1076	784	722	722	0.000	0.000	367	417	0	0	336	386	0	0	100	1	
4	8	1	01: A-19   LM00002098	lmo0017	17523	5755	100	56	58	8	49	50	7	57	23	0	88	81	22	19	21	7	95	93	0	0	0	0	0	0	0	0	0	0	0	0	0	0	0	0	0	0	0	0	0	0	0	0	0	0	0.000	0.000	0.000	0.000	0.000	0.000	0.000	0.000	0.000	0.000	0.000	0.000	0.000	0.000	283	1076	76	71	71	0.000	0.000	7	69	0	0	9	62	0	0	100	1	
4	9	1	01: A-22   LM00000813	lmo0020	17773	5755	100	53	55	10	49	50	6	35	19	0	41	41	14	19	20	5	89	80	0	0	0	0	0	0	0	0	0	0	0	0	0	0	0	0	0	0	0	0	0	0	0	0	0	0	0.000	0.000	0.000	0.000	0.000	0.000	0.000	0.000	0.000	0.000	0.000	0.000	0.000	0.000	283	1076	26	28	28	0.000	0.000	4	22	0	0	6	22	0	0	100	1	
4	10	1	01: E-01   LM00002129	lmo0093	18023	5755	100	63	64	8	49	51	8	78	39	0	82	76	20	20	22	8	94	92	0	0	0	0	0	0	0	0	0	0	0	0	0	0	0	0	0	0	0	0	0	0	0	0	0	0	0.000	0.000	0.000	0.000	0.000	0.000	0.000	0.000	0.000	0.000	0.000	0.000	0.000	0.000	283	1076	76	71	71	0.000	0.000	14	62	0	0	15	56	0	0	100	1	
4	11	1	01: E-04   LM00000036	lmo0096	18273	5755	100	4485	4086	1691	50	51	8	100	100	0	2242	2047	798	20	21	12	100	100	0	0	0	0	0	0	0	0	0	0	0	0	0	0	0	0	0	0	0	0	0	0	0	0	0	0	0.000	0.000	0.000	0.000	0.000	0.000	0.000	0.000	0.000	0.000	0.000	0.000	0.000	0.000	283	1076	6657	6063	6063	0.000	0.000	4435	2222	0	0	4036	2027	0	0	100	1	
4	12	1	01: E-07   LM00000039	lmo0099	18523	5755	100	517	452	172	49	50	6	99	99	0	555	490	184	18	19	5	99	99	0	0	0	0	0	0	0	0	0	0	0	0	0	0	0	0	0	0	0	0	0	0	0	0	0	0	0.000	0.000	0.000	0.000	0.000	0.000	0.000	0.000	0.000	0.000	0.000	0.000	0.000	0.000	283	1076	1005	875	875	0.000	0.000	468	537	0	0	403	472	0	0	100	1	
4	13	1	01: E-10   LM00000836	lmo0102	18773	5755	100	99	98	24	50	51	6	91	87	0	173	152	61	19	20	6	93	92	0	0	0	0	0	0	0	0	0	0	0	0	0	0	0	0	0	0	0	0	0	0	0	0	0	0	0.000	0.000	0.000	0.000	0.000	0.000	0.000	0.000	0.000	0.000	0.000	0.000	0.000	0.000	283	1076	203	181	181	0.000	0.000	49	154	0	0	48	133	0	0	100	1	
4	14	1	01: E-13   LM00000041	lmo0105	19023	5755	100	103	97	24	49	50	6	90	84	0	142	123	51	19	21	6	90	88	0	0	0	0	0	0	0	0	0	0	0	0	0	0	0	0	0	0	0	0	0	0	0	0	0	0	0.000	0.000	0.000	0.000	0.000	0.000	0.000	0.000	0.000	0.000	0.000	0.000	0.000	0.000	283	1076	177	152	152	0.000	0.000	54	123	0	0	48	104	0	0	100	1	
4	15	1	01: E-16   LM00000838	lmo0108	19273	5755	100	59	61	8	51	51	9	36	10	0	79	77	18	19	22	21	96	89	0	0	0	0	0	0	0	0	0	0	0	0	0	0	0	0	0	0	0	0	0	0	0	0	0	0	0.000	0.000	0.000	0.000	0.000	0.000	0.000	0.000	0.000	0.000	0.000	0.000	0.000	0.000	283	1076	68	68	68	0.000	0.000	8	60	0	0	10	58	0	0	100	1	
4	16	1	01: E-19   LM00002134	lmo0111	19523	5755	100	98	96	24	51	53	9	89	83	0	83	77	22	20	23	27	85	76	0	0	0	0	0	0	0	0	0	0	0	0	0	0	0	0	0	0	0	0	0	0	0	0	0	0	0.000	0.000	0.000	0.000	0.000	0.000	0.000	0.000	0.000	0.000	0.000	0.000	0.000	0.000	283	1076	110	102	102	0.000	0.000	47	63	0	0	45	57	0	0	100	1	
4	17	1	01: E-22   LM00000043	lmo0114	19773	5755	100	105	103	23	52	52	7	93	90	0	119	107	32	22	24	10	94	91	0	0	0	0	0	0	0	0	0	0	0	0	0	0	0	0	0	0	0	0	0	0	0	0	0	0	0.000	0.000	0.000	0.000	0.000	0.000	0.000	0.000	0.000	0.000	0.000	0.000	0.000	0.000	283	1076	150	136	136	0.000	0.000	53	97	0	0	51	85	0	0	100	1	
4	1	2	01: I-01   LM00000063	lmo0189	15773	6005	100	2404	1892	966	49	49	5	99	95	0	1069	860	433	18	18	4	96	92	0	0	0	0	0	0	0	0	0	0	0	0	0	0	0	0	0	0	0	0	0	0	0	0	0	0	0.000	0.000	0.000	0.000	0.000	0.000	0.000	0.000	0.000	0.000	0.000	0.000	0.000	0.000	283	1076	3406	2685	2685	0.000	0.000	2355	1051	0	0	1843	842	0	0	100	1	
4	2	2	01: I-04   LM00000064	lmo0192	16023	6005	100	281	214	124	48	49	6	76	73	0	215	166	110	18	19	5	78	73	0	0	0	0	0	0	0	0	0	0	0	0	0	0	0	0	0	0	0	0	0	0	0	0	0	0	0.000	0.000	0.000	0.000	0.000	0.000	0.000	0.000	0.000	0.000	0.000	0.000	0.000	0.000	283	1076	430	314	314	0.000	0.000	233	197	0	0	166	148	0	0	100	1	
4	3	2	01: I-07   LM00000868	lmo0195	16273	6005	100	633	502	284	49	50	6	91	89	0	865	654	373	18	19	6	94	90	0	0	0	0	0	0	0	0	0	0	0	0	0	0	0	0	0	0	0	0	0	0	0	0	0	0	0.000	0.000	0.000	0.000	0.000	0.000	0.000	0.000	0.000	0.000	0.000	0.000	0.000	0.000	283	1076	1431	1089	1089	0.000	0.000	584	847	0	0	453	636	0	0	100	1	
4	4	2	01: I-10   LM00000870	lmo0198	16523	6005	100	234	213	72	50	50	6	98	96	0	208	185	63	18	19	4	100	99	0	0	0	0	0	0	0	0	0	0	0	0	0	0	0	0	0	0	0	0	0	0	0	0	0	0	0.000	0.000	0.000	0.000	0.000	0.000	0.000	0.000	0.000	0.000	0.000	0.000	0.000	0.000	283	1076	374	330	330	0.000	0.000	184	190	0	0	163	167	0	0	100	1	
4	5	2	01: I-13   LM00002164	lmo0201	16773	6005	100	121	113	35	49	50	6	92	86	0	264	220	105	19	20	4	96	93	0	0	0	0	0	0	0	0	0	0	0	0	0	0	0	0	0	0	0	0	0	0	0	0	0	0	0.000	0.000	0.000	0.000	0.000	0.000	0.000	0.000	0.000	0.000	0.000	0.000	0.000	0.000	283	1076	317	265	265	0.000	0.000	72	245	0	0	64	201	0	0	100	1	
4	6	2	01: I-16   LM00002167	lmo0204	17023	6005	100	70	69	12	49	50	6	88	75	0	151	134	49	19	20	5	97	94	0	0	0	0	0	0	0	0	0	0	0	0	0	0	0	0	0	0	0	0	0	0	0	0	0	0	0.000	0.000	0.000	0.000	0.000	0.000	0.000	0.000	0.000	0.000	0.000	0.000	0.000	0.000	283	1076	153	135	135	0.000	0.000	21	132	0	0	20	115	0	0	100	1	
4	7	2	01: I-19   LM00002170	lmo0207	17273	6005	100	59	62	14	49	50	5	71	49	0	92	88	40	18	19	4	92	89	0	0	0	0	0	0	0	0	0	0	0	0	0	0	0	0	0	0	0	0	0	0	0	0	0	0	0.000	0.000	0.000	0.000	0.000	0.000	0.000	0.000	0.000	0.000	0.000	0.000	0.000	0.000	283	1076	84	83	83	0.000	0.000	10	74	0	0	13	70	0	0	100	1	
4	8	2	01: I-22   LM00000067	lmo0210	17523	6005	100	2280	1769	906	48	50	8	100	99	0	3736	2939	1526	18	19	9	99	94	0	0	0	0	0	0	0	0	0	0	0	0	0	0	0	0	0	0	0	0	0	0	0	0	0	0	0.000	0.000	0.000	0.000	0.000	0.000	0.000	0.000	0.000	0.000	0.000	0.000	0.000	0.000	283	1076	5950	4642	4642	0.000	0.000	2232	3718	0	0	1721	2921	0	0	100	1	
4	9	2	01: M-01   LM00000092	lmo0285	17773	6005	100	349	299	127	49	50	7	94	89	0	436	367	168	18	20	7	94	89	0	0	0	0	0	0	0	0	0	0	0	0	0	0	0	0	0	0	0	0	0	0	0	0	0	0	0.000	0.000	0.000	0.000	0.000	0.000	0.000	0.000	0.000	0.000	0.000	0.000	0.000	0.000	283	1076	718	599	599	0.000	0.000	300	418	0	0	250	349	0	0	100	1	
4	10	2	01: M-04   LM00000906	lmo0288	18023	6005	100	112	106	28	49	49	6	93	89	0	123	110	39	19	20	6	94	92	0	0	0	0	0	0	0	0	0	0	0	0	0	0	0	0	0	0	0	0	0	0	0	0	0	0	0.000	0.000	0.000	0.000	0.000	0.000	0.000	0.000	0.000	0.000	0.000	0.000	0.000	0.000	283	1076	167	148	148	0.000	0.000	63	104	0	0	57	91	0	0	100	1	
4	11	2	01: M-07   LM00000909	lmo0291	18273	6005	100	548	479	183	49	50	6	97	95	0	350	316	109	18	20	9	98	95	0	0	0	0	0	0	0	0	0	0	0	0	0	0	0	0	0	0	0	0	0	0	0	0	0	0	0.000	0.000	0.000	0.000	0.000	0.000	0.000	0.000	0.000	0.000	0.000	0.000	0.000	0.000	283	1076	831	728	728	0.000	0.000	499	332	0	0	430	298	0	0	100	1	
4	12	2	01: M-10   LM00000094	lmo0294	18523	6005	100	58	60	9	49	49	5	75	48	0	82	73	24	19	20	5	92	88	0	0	0	0	0	0	0	0	0	0	0	0	0	0	0	0	0	0	0	0	0	0	0	0	0	0	0.000	0.000	0.000	0.000	0.000	0.000	0.000	0.000	0.000	0.000	0.000	0.000	0.000	0.000	283	1076	72	65	65	0.000	0.000	9	63	0	0	11	54	0	0	100	1	
4	13	2	01: M-13   LM00000097	lmo0297	18773	6005	100	64	64	10	49	50	8	82	47	0	86	81	20	19	21	13	95	92	0	0	0	0	0	0	0	0	0	0	0	0	0	0	0	0	0	0	0	0	0	0	0	0	0	0	0.000	0.000	0.000	0.000	0.000	0.000	0.000	0.000	0.000	0.000	0.000	0.000	0.000	0.000	283	1076	82	77	77	0.000	0.000	15	67	0	0	15	62	0	0	100	1	
4	14	2	01: M-16   LM00000100	lmo0300	19023	6005	100	65	65	9	50	50	7	82	57	0	118	107	34	19	20	6	94	93	0	0	0	0	0	0	0	0	0	0	0	0	0	0	0	0	0	0	0	0	0	0	0	0	0	0	0.000	0.000	0.000	0.000	0.000	0.000	0.000	0.000	0.000	0.000	0.000	0.000	0.000	0.000	283	1076	114	103	103	0.000	0.000	15	99	0	0	15	88	0	0	100	1	
4	15	2	01: M-19   LM00002187	lmo0303	19273	6005	100	100	99	31	50	51	5	89	84	0	175	146	68	18	19	4	92	87	0	0	0	0	0	0	0	0	0	0	0	0	0	0	0	0	0	0	0	0	0	0	0	0	0	0	0.000	0.000	0.000	0.000	0.000	0.000	0.000	0.000	0.000	0.000	0.000	0.000	0.000	0.000	283	1076	207	177	177	0.000	0.000	50	157	0	0	49	128	0	0	100	1	
4	16	2	01: M-22   LM00000103	lmo0306	19523	6005	100	65	65	9	51	52	6	83	57	0	97	93	24	20	22	7	96	94	0	0	0	0	0	0	0	0	0	0	0	0	0	0	0	0	0	0	0	0	0	0	0	0	0	0	0.000	0.000	0.000	0.000	0.000	0.000	0.000	0.000	0.000	0.000	0.000	0.000	0.000	0.000	283	1076	91	87	87	0.000	0.000	14	77	0	0	14	73	0	0	100	1	
4	17	2	02: A-01   EMPTY	EMPTY	19773	6005	100	51	51	6	50	51	6	13	4	0	20	23	10	21	22	6	12	8	0	0	0	0	0	0	0	0	0	0	0	0	0	0	0	0	0	0	0	0	0	0	0	0	0	0	0.000	0.000	0.000	0.000	0.000	0.000	0.000	0.000	0.000	0.000	0.000	0.000	0.000	0.000	283	1076	0	3	3	0.000	0.000	1	-1	0	0	1	2	0	0	-75	1	
4	1	3	02: A-04   LM00000140	lmo0382	15773	6255	100	70	72	14	49	49	5	91	79	0	73	66	25	18	19	4	91	86	0	0	0	0	0	0	0	0	0	0	0	0	0	0	0	0	0	0	0	0	0	0	0	0	0	0	0.000	0.000	0.000	0.000	0.000	0.000	0.000	0.000	0.000	0.000	0.000	0.000	0.000	0.000	283	1076	76	71	71	0.000	0.000	21	55	0	0	23	48	0	0	100	1	
4	2	3	02: A-07   LM00000935	lmo0385	16023	6255	100	88	85	21	49	49	5	91	84	0	86	80	26	17	18	4	99	94	0	0	0	0	0	0	0	0	0	0	0	0	0	0	0	0	0	0	0	0	0	0	0	0	0	0	0.000	0.000	0.000	0.000	0.000	0.000	0.000	0.000	0.000	0.000	0.000	0.000	0.000	0.000	283	1076	108	99	99	0.000	0.000	39	69	0	0	36	63	0	0	100	1	
4	3	3	02: A-10   LM00000938	lmo0388	16273	6255	100	217	201	80	48	49	5	100	94	0	124	111	50	18	19	4	93	89	0	0	0	0	0	0	0	0	0	0	0	0	0	0	0	0	0	0	0	0	0	0	0	0	0	0	0.000	0.000	0.000	0.000	0.000	0.000	0.000	0.000	0.000	0.000	0.000	0.000	0.000	0.000	283	1076	275	246	246	0.000	0.000	169	106	0	0	153	93	0	0	100	1	
4	4	3	02: A-13   LM00000940	lmo0391	16523	6255	100	595	466	266	49	49	6	90	84	0	511	399	230	18	18	4	91	88	0	0	0	0	0	0	0	0	0	0	0	0	0	0	0	0	0	0	0	0	0	0	0	0	0	0	0.000	0.000	0.000	0.000	0.000	0.000	0.000	0.000	0.000	0.000	0.000	0.000	0.000	0.000	283	1076	1039	798	798	0.000	0.000	546	493	0	0	417	381	0	0	100	1	
4	5	3	02: A-16   LM00000941	lmo0394	16773	6255	100	55	56	6	48	49	6	61	35	0	66	57	22	17	19	4	90	85	0	0	0	0	0	0	0	0	0	0	0	0	0	0	0	0	0	0	0	0	0	0	0	0	0	0	0.000	0.000	0.000	0.000	0.000	0.000	0.000	0.000	0.000	0.000	0.000	0.000	0.000	0.000	283	1076	56	48	48	0.000	0.000	7	49	0	0	8	40	0	0	100	1	
4	6	3	02: A-19   LM00000942	lmo0397	17023	6255	100	89	86	17	49	49	5	92	89	0	93	86	30	18	19	4	95	93	0	0	0	0	0	0	0	0	0	0	0	0	0	0	0	0	0	0	0	0	0	0	0	0	0	0	0.000	0.000	0.000	0.000	0.000	0.000	0.000	0.000	0.000	0.000	0.000	0.000	0.000	0.000	283	1076	115	105	105	0.000	0.000	40	75	0	0	37	68	0	0	100	1	
4	7	3	02: A-22   LM00000945	lmo0400	17273	6255	100	291	252	106	49	50	5	94	90	0	975	785	400	19	20	4	97	94	0	0	0	0	0	0	0	0	0	0	0	0	0	0	0	0	0	0	0	0	0	0	0	0	0	0	0.000	0.000	0.000	0.000	0.000	0.000	0.000	0.000	0.000	0.000	0.000	0.000	0.000	0.000	283	1076	1198	969	969	0.000	0.000	242	956	0	0	203	766	0	0	100	1	
4	8	3	02: E-01   LM00003005	lmo0473	17523	6255	100	68	70	11	49	49	5	93	87	0	110	100	34	18	19	4	95	94	0	0	0	0	0	0	0	0	0	0	0	0	0	0	0	0	0	0	0	0	0	0	0	0	0	0	0.000	0.000	0.000	0.000	0.000	0.000	0.000	0.000	0.000	0.000	0.000	0.000	0.000	0.000	283	1076	111	103	103	0.000	0.000	19	92	0	0	21	82	0	0	100	1	
4	9	3	02: E-04   LM00002245	lmo0476	17773	6255	100	57	58	9	49	50	6	65	36	0	78	71	24	18	19	5	90	87	0	0	0	0	0	0	0	0	0	0	0	0	0	0	0	0	0	0	0	0	0	0	0	0	0	0	0.000	0.000	0.000	0.000	0.000	0.000	0.000	0.000	0.000	0.000	0.000	0.000	0.000	0.000	283	1076	68	62	62	0.000	0.000	8	60	0	0	9	53	0	0	100	1	
4	10	3	02: E-07   LM00000963	lmo0479	18023	6255	100	2878	2379	1052	49	50	7	100	99	0	2915	2418	1087	19	20	6	100	100	0	0	0	0	0	0	0	0	0	0	0	0	0	0	0	0	0	0	0	0	0	0	0	0	0	0	0.000	0.000	0.000	0.000	0.000	0.000	0.000	0.000	0.000	0.000	0.000	0.000	0.000	0.000	283	1076	5725	4729	4729	0.000	0.000	2829	2896	0	0	2330	2399	0	0	100	1	
4	11	3	02: E-10   LM00000163	lmo0482	18273	6255	100	207	189	72	49	50	6	94	92	0	169	149	64	18	19	5	93	89	0	0	0	0	0	0	0	0	0	0	0	0	0	0	0	0	0	0	0	0	0	0	0	0	0	0	0.000	0.000	0.000	0.000	0.000	0.000	0.000	0.000	0.000	0.000	0.000	0.000	0.000	0.000	283	1076	309	271	271	0.000	0.000	158	151	0	0	140	131	0	0	100	1	
4	12	3	02: E-13   LM00000166	lmo0485	18523	6255	100	99	98	17	50	50	7	95	93	0	99	94	28	18	21	17	92	88	0	0	0	0	0	0	0	0	0	0	0	0	0	0	0	0	0	0	0	0	0	0	0	0	0	0	0.000	0.000	0.000	0.000	0.000	0.000	0.000	0.000	0.000	0.000	0.000	0.000	0.000	0.000	283	1076	130	124	124	0.000	0.000	49	81	0	0	48	76	0	0	100	1	
4	13	3	02: E-16   LM00000167	lmo0488	18773	6255	100	292	255	103	48	49	6	94	90	0	218	189	78	19	20	9	92	89	0	0	0	0	0	0	0	0	0	0	0	0	0	0	0	0	0	0	0	0	0	0	0	0	0	0	0.000	0.000	0.000	0.000	0.000	0.000	0.000	0.000	0.000	0.000	0.000	0.000	0.000	0.000	283	1076	443	377	377	0.000	0.000	244	199	0	0	207	170	0	0	100	1	
4	14	3	02: E-19   LM00000169	lmo0491	19023	6255	100	155	147	40	49	50	6	97	96	0	145	135	52	19	20	6	95	93	0	0	0	0	0	0	0	0	0	0	0	0	0	0	0	0	0	0	0	0	0	0	0	0	0	0	0.000	0.000	0.000	0.000	0.000	0.000	0.000	0.000	0.000	0.000	0.000	0.000	0.000	0.000	283	1076	232	214	214	0.000	0.000	106	126	0	0	98	116	0	0	100	1	
4	15	3	02: E-22   LM00000170	lmo0494	19273	6255	100	114	110	29	50	51	6	92	88	0	94	83	31	19	21	6	89	86	0	0	0	0	0	0	0	0	0	0	0	0	0	0	0	0	0	0	0	0	0	0	0	0	0	0	0.000	0.000	0.000	0.000	0.000	0.000	0.000	0.000	0.000	0.000	0.000	0.000	0.000	0.000	283	1076	139	124	124	0.000	0.000	64	75	0	0	60	64	0	0	100	1	
4	16	3	02: I-01   LM00001002	lmo0569	19523	6255	100	70	71	13	51	52	7	84	69	0	94	84	28	20	23	18	87	83	0	0	0	0	0	0	0	0	0	0	0	0	0	0	0	0	0	0	0	0	0	0	0	0	0	0	0.000	0.000	0.000	0.000	0.000	0.000	0.000	0.000	0.000	0.000	0.000	0.000	0.000	0.000	283	1076	93	84	84	0.000	0.000	19	74	0	0	20	64	0	0	100	1	
4	17	3	02: I-04   LM00001004	lmo0572	19773	6255	100	91	90	21	51	52	6	89	87	0	88	80	27	21	23	8	89	85	0	0	0	0	0	0	0	0	0	0	0	0	0	0	0	0	0	0	0	0	0	0	0	0	0	0	0.000	0.000	0.000	0.000	0.000	0.000	0.000	0.000	0.000	0.000	0.000	0.000	0.000	0.000	283	1076	107	98	98	0.000	0.000	40	67	0	0	39	59	0	0	100	1	
4	1	4	02: I-07   LM00000194	lmo0575	15773	6505	100	414	372	139	50	50	5	99	98	0	170	152	55	18	19	5	99	97	0	0	0	0	0	0	0	0	0	0	0	0	0	0	0	0	0	0	0	0	0	0	0	0	0	0	0.000	0.000	0.000	0.000	0.000	0.000	0.000	0.000	0.000	0.000	0.000	0.000	0.000	0.000	283	1076	516	456	456	0.000	0.000	364	152	0	0	322	134	0	0	100	1	
4	2	4	02: I-10   LM00000197	lmo0578	16023	6505	100	174	155	53	49	50	5	93	90	0	132	115	46	18	19	4	96	92	0	0	0	0	0	0	0	0	0	0	0	0	0	0	0	0	0	0	0	0	0	0	0	0	0	0	0.000	0.000	0.000	0.000	0.000	0.000	0.000	0.000	0.000	0.000	0.000	0.000	0.000	0.000	283	1076	239	203	203	0.000	0.000	125	114	0	0	106	97	0	0	100	1	
4	3	4	02: I-13   LM00001006	lmo0581	16273	6505	100	203	176	69	50	50	5	93	90	0	478	378	202	18	19	4	94	92	0	0	0	0	0	0	0	0	0	0	0	0	0	0	0	0	0	0	0	0	0	0	0	0	0	0	0.000	0.000	0.000	0.000	0.000	0.000	0.000	0.000	0.000	0.000	0.000	0.000	0.000	0.000	283	1076	613	486	486	0.000	0.000	153	460	0	0	126	360	0	0	100	1	
4	4	4	02: I-16   LM00001009	lmo0584	16523	6505	100	162	145	54	49	49	5	93	88	0	117	100	45	17	19	5	95	86	0	0	0	0	0	0	0	0	0	0	0	0	0	0	0	0	0	0	0	0	0	0	0	0	0	0	0.000	0.000	0.000	0.000	0.000	0.000	0.000	0.000	0.000	0.000	0.000	0.000	0.000	0.000	283	1076	213	179	179	0.000	0.000	113	100	0	0	96	83	0	0	100	1	
4	5	4	02: I-19   LM00001011	lmo0587	16773	6505	100	61	64	12	50	50	5	83	52	0	99	89	26	18	19	4	95	93	0	0	0	0	0	0	0	0	0	0	0	0	0	0	0	0	0	0	0	0	0	0	0	0	0	0	0.000	0.000	0.000	0.000	0.000	0.000	0.000	0.000	0.000	0.000	0.000	0.000	0.000	0.000	283	1076	92	85	85	0.000	0.000	11	81	0	0	14	71	0	0	100	1	
4	6	4	02: I-22   LM00001014	lmo0590	17023	6505	100	75	74	17	48	49	5	89	84	0	76	70	24	18	19	4	93	90	0	0	0	0	0	0	0	0	0	0	0	0	0	0	0	0	0	0	0	0	0	0	0	0	0	0	0.000	0.000	0.000	0.000	0.000	0.000	0.000	0.000	0.000	0.000	0.000	0.000	0.000	0.000	283	1076	85	78	78	0.000	0.000	27	58	0	0	26	52	0	0	100	1	
4	7	4	02: M-01   LM00001043	lmo0665	17273	6505	100	653	567	219	50	50	5	99	98	0	379	327	127	19	20	5	98	95	0	0	0	0	0	0	0	0	0	0	0	0	0	0	0	0	0	0	0	0	0	0	0	0	0	0	0.000	0.000	0.000	0.000	0.000	0.000	0.000	0.000	0.000	0.000	0.000	0.000	0.000	0.000	283	1076	963	825	825	0.000	0.000	603	360	0	0	517	308	0	0	100	1	
4	8	4	02: M-04   LM00000217	lmo0668	17523	6505	100	257	217	98	49	49	6	92	86	0	318	253	134	18	19	4	92	89	0	0	0	0	0	0	0	0	0	0	0	0	0	0	0	0	0	0	0	0	0	0	0	0	0	0	0.000	0.000	0.000	0.000	0.000	0.000	0.000	0.000	0.000	0.000	0.000	0.000	0.000	0.000	283	1076	508	403	403	0.000	0.000	208	300	0	0	168	235	0	0	100	1	
4	9	4	02: M-07   LM00000219	lmo0671	17773	6505	100	124	122	31	48	48	6	96	94	0	110	103	31	19	19	4	96	94	0	0	0	0	0	0	0	0	0	0	0	0	0	0	0	0	0	0	0	0	0	0	0	0	0	0	0.000	0.000	0.000	0.000	0.000	0.000	0.000	0.000	0.000	0.000	0.000	0.000	0.000	0.000	283	1076	167	158	158	0.000	0.000	76	91	0	0	74	84	0	0	100	1	
4	10	4	02: M-10   LM00000220	lmo0674	18023	6505	100	604	523	200	49	50	7	99	98	0	202	185	64	19	20	6	96	95	0	0	0	0	0	0	0	0	0	0	0	0	0	0	0	0	0	0	0	0	0	0	0	0	0	0	0.000	0.000	0.000	0.000	0.000	0.000	0.000	0.000	0.000	0.000	0.000	0.000	0.000	0.000	283	1076	738	640	640	0.000	0.000	555	183	0	0	474	166	0	0	100	1	
4	11	4	02: M-13   LM00001048	lmo0677	18273	6505	100	108	102	28	49	50	7	90	87	0	78	72	26	18	19	6	89	85	0	0	0	0	0	0	0	0	0	0	0	0	0	0	0	0	0	0	0	0	0	0	0	0	0	0	0.000	0.000	0.000	0.000	0.000	0.000	0.000	0.000	0.000	0.000	0.000	0.000	0.000	0.000	283	1076	119	107	107	0.000	0.000	59	60	0	0	53	54	0	0	100	1	
4	12	4	02: M-16   LM00000222	lmo0680	18523	6505	100	146	132	47	51	51	8	84	81	0	82	71	30	18	20	9	80	80	0	0	0	0	0	0	0	0	0	0	0	0	0	0	0	0	0	0	0	0	0	0	0	0	0	0	0.000	0.000	0.000	0.000	0.000	0.000	0.000	0.000	0.000	0.000	0.000	0.000	0.000	0.000	283	1076	159	134	134	0.000	0.000	95	64	0	0	81	53	0	0	100	1	
4	13	4	02: M-19   LM00001051	lmo0683	18773	6505	100	221	194	72	51	51	7	94	87	0	144	123	51	19	21	14	87	84	0	0	0	0	0	0	0	0	0	0	0	0	0	0	0	0	0	0	0	0	0	0	0	0	0	0	0.000	0.000	0.000	0.000	0.000	0.000	0.000	0.000	0.000	0.000	0.000	0.000	0.000	0.000	283	1076	295	247	247	0.000	0.000	170	125	0	0	143	104	0	0	100	1	
4	14	4	02: M-22   LM00000225	lmo0686	19023	6505	100	1012	816	404	50	51	5	92	90	0	1098	856	450	18	20	7	95	92	0	0	0	0	0	0	0	0	0	0	0	0	0	0	0	0	0	0	0	0	0	0	0	0	0	0	0.000	0.000	0.000	0.000	0.000	0.000	0.000	0.000	0.000	0.000	0.000	0.000	0.000	0.000	283	1076	2042	1604	1604	0.000	0.000	962	1080	0	0	766	838	0	0	100	1	
4	15	4	03: A-01   EMPTY	EMPTY	19273	6505	100	50	51	7	51	52	6	20	8	0	22	25	10	19	21	8	23	13	0	0	0	0	0	0	0	0	0	0	0	0	0	0	0	0	0	0	0	0	0	0	0	0	0	0	0.000	0.000	0.000	0.000	0.000	0.000	0.000	0.000	0.000	0.000	0.000	0.000	0.000	0.000	283	1076	2	6	6	0.000	0.000	-1	3	0	0	0	6	0	0	-75	1	
4	16	4	03: A-04   LM00001084	lmo0762	19523	6505	100	97	94	27	51	53	7	84	81	0	93	83	31	21	23	8	86	84	0	0	0	0	0	0	0	0	0	0	0	0	0	0	0	0	0	0	0	0	0	0	0	0	0	0	0.000	0.000	0.000	0.000	0.000	0.000	0.000	0.000	0.000	0.000	0.000	0.000	0.000	0.000	283	1076	118	105	105	0.000	0.000	46	72	0	0	43	62	0	0	100	1	
4	17	4	03: A-07   LM00000248	lmo0765	19773	6505	100	56	58	10	51	52	7	36	15	0	73	69	15	21	22	6	98	94	0	0	0	0	0	0	0	0	0	0	0	0	0	0	0	0	0	0	0	0	0	0	0	0	0	0	0.000	0.000	0.000	0.000	0.000	0.000	0.000	0.000	0.000	0.000	0.000	0.000	0.000	0.000	283	1076	57	55	55	0.000	0.000	5	52	0	0	7	48	0	0	100	1	
4	1	5	03: A-10   LM00000251	lmo0768	15773	6755	100	55	56	6	49	50	5	55	28	0	71	61	23	18	19	4	88	82	0	0	0	0	0	0	0	0	0	0	0	0	0	0	0	0	0	0	0	0	0	0	0	0	0	0	0.000	0.000	0.000	0.000	0.000	0.000	0.000	0.000	0.000	0.000	0.000	0.000	0.000	0.000	283	1076	59	50	50	0.000	0.000	6	53	0	0	7	43	0	0	100	1	
4	2	5	03: A-13   LM00002319	lmo0771	16023	6755	100	474	408	200	49	49	5	98	97	0	857	659	360	18	18	3	93	93	0	0	0	0	0	0	0	0	0	0	0	0	0	0	0	0	0	0	0	0	0	0	0	0	0	0	0.000	0.000	0.000	0.000	0.000	0.000	0.000	0.000	0.000	0.000	0.000	0.000	0.000	0.000	283	1076	1264	1000	1000	0.000	0.000	425	839	0	0	359	641	0	0	100	1	
4	3	5	03: A-16   LM00001091	lmo0774	16273	6755	100	266	240	86	49	50	5	98	94	0	300	261	109	18	19	4	94	93	0	0	0	0	0	0	0	0	0	0	0	0	0	0	0	0	0	0	0	0	0	0	0	0	0	0	0.000	0.000	0.000	0.000	0.000	0.000	0.000	0.000	0.000	0.000	0.000	0.000	0.000	0.000	283	1076	499	434	434	0.000	0.000	217	282	0	0	191	243	0	0	100	1	
4	4	5	03: A-19   LM00000252	lmo0777	16523	6755	100	331	285	120	49	49	5	93	89	0	342	294	136	18	19	4	95	93	0	0	0	0	0	0	0	0	0	0	0	0	0	0	0	0	0	0	0	0	0	0	0	0	0	0	0.000	0.000	0.000	0.000	0.000	0.000	0.000	0.000	0.000	0.000	0.000	0.000	0.000	0.000	283	1076	606	512	512	0.000	0.000	282	324	0	0	236	276	0	0	100	1	
4	5	5	03: A-22   LM00002322	lmo0780	16773	6755	100	53	54	8	49	49	5	43	12	0	75	67	21	18	18	4	90	88	0	0	0	0	0	0	0	0	0	0	0	0	0	0	0	0	0	0	0	0	0	0	0	0	0	0	0.000	0.000	0.000	0.000	0.000	0.000	0.000	0.000	0.000	0.000	0.000	0.000	0.000	0.000	283	1076	61	54	54	0.000	0.000	4	57	0	0	5	49	0	0	100	1	
4	6	5	03: E-01   LM00002341	lmo0853	17023	6755	100	98	91	32	49	49	5	77	73	0	86	73	33	18	19	5	90	81	0	0	0	0	0	0	0	0	0	0	0	0	0	0	0	0	0	0	0	0	0	0	0	0	0	0	0.000	0.000	0.000	0.000	0.000	0.000	0.000	0.000	0.000	0.000	0.000	0.000	0.000	0.000	283	1076	117	97	97	0.000	0.000	49	68	0	0	42	55	0	0	100	1	
4	7	5	03: E-04   LM00001128	lmo0856	17273	6755	100	233	216	72	49	49	5	99	97	0	295	259	111	18	19	4	96	93	0	0	0	0	0	0	0	0	0	0	0	0	0	0	0	0	0	0	0	0	0	0	0	0	0	0	0.000	0.000	0.000	0.000	0.000	0.000	0.000	0.000	0.000	0.000	0.000	0.000	0.000	0.000	283	1076	461	408	408	0.000	0.000	184	277	0	0	167	241	0	0	100	1	
4	8	5	03: E-07   LM00000271	lmo0859	17523	6755	100	106	110	29	48	49	5	98	95	0	75	69	19	18	19	5	94	92	0	0	0	0	0	0	0	0	0	0	0	0	0	0	0	0	0	0	0	0	0	0	0	0	0	0	0.000	0.000	0.000	0.000	0.000	0.000	0.000	0.000	0.000	0.000	0.000	0.000	0.000	0.000	283	1076	115	113	113	0.000	0.000	58	57	0	0	62	51	0	0	100	1	
4	9	5	03: E-10   LM00001132	lmo0862	17773	6755	100	86	83	19	48	48	5	93	88	0	71	67	19	18	20	5	95	92	0	0	0	0	0	0	0	0	0	0	0	0	0	0	0	0	0	0	0	0	0	0	0	0	0	0	0.000	0.000	0.000	0.000	0.000	0.000	0.000	0.000	0.000	0.000	0.000	0.000	0.000	0.000	283	1076	91	84	84	0.000	0.000	38	53	0	0	35	49	0	0	100	1	
4	10	5	03: E-13   LM00001134	lmo0865	18023	6755	100	73	75	19	50	50	6	93	85	0	78	72	22	18	19	5	98	95	0	0	0	0	0	0	0	0	0	0	0	0	0	0	0	0	0	0	0	0	0	0	0	0	0	0	0.000	0.000	0.000	0.000	0.000	0.000	0.000	0.000	0.000	0.000	0.000	0.000	0.000	0.000	283	1076	83	79	79	0.000	0.000	23	60	0	0	25	54	0	0	100	1	
4	11	5	03: E-16   LM00001135	lmo0868	18273	6755	100	54	58	16	50	50	6	45	27	0	66	55	23	18	19	5	82	76	0	0	0	0	0	0	0	0	0	0	0	0	0	0	0	0	0	0	0	0	0	0	0	0	0	0	0.000	0.000	0.000	0.000	0.000	0.000	0.000	0.000	0.000	0.000	0.000	0.000	0.000	0.000	283	1076	52	45	45	0.000	0.000	4	48	0	0	8	37	0	0	100	1	
4	12	5	03: E-19   LM00000275	lmo0871	18523	6755	100	121	116	25	50	50	6	95	93	0	147	131	48	18	20	7	91	90	0	0	0	0	0	0	0	0	0	0	0	0	0	0	0	0	0	0	0	0	0	0	0	0	0	0	0.000	0.000	0.000	0.000	0.000	0.000	0.000	0.000	0.000	0.000	0.000	0.000	0.000	0.000	283	1076	200	179	179	0.000	0.000	71	129	0	0	66	113	0	0	100	1	
4	13	5	03: E-22   LM00002344	lmo0874	18773	6755	100	59	59	7	51	52	7	52	21	0	77	73	16	19	21	13	94	91	0	0	0	0	0	0	0	0	0	0	0	0	0	0	0	0	0	0	0	0	0	0	0	0	0	0	0.000	0.000	0.000	0.000	0.000	0.000	0.000	0.000	0.000	0.000	0.000	0.000	0.000	0.000	283	1076	66	62	62	0.000	0.000	8	58	0	0	8	54	0	0	100	1	
4	14	5	03: I-01   LM00002365	lmo0949	19023	6755	100	95	95	16	51	52	6	98	95	0	85	79	21	20	21	8	94	92	0	0	0	0	0	0	0	0	0	0	0	0	0	0	0	0	0	0	0	0	0	0	0	0	0	0	0.000	0.000	0.000	0.000	0.000	0.000	0.000	0.000	0.000	0.000	0.000	0.000	0.000	0.000	283	1076	109	103	103	0.000	0.000	44	65	0	0	44	59	0	0	100	1	
4	15	5	03: I-04   LM00002367	lmo0952	19273	6755	100	59	60	7	51	52	7	58	24	0	64	59	17	20	21	6	88	85	0	0	0	0	0	0	0	0	0	0	0	0	0	0	0	0	0	0	0	0	0	0	0	0	0	0	0.000	0.000	0.000	0.000	0.000	0.000	0.000	0.000	0.000	0.000	0.000	0.000	0.000	0.000	283	1076	52	48	48	0.000	0.000	8	44	0	0	9	39	0	0	100	1	
4	16	5	03: I-07   LM00000294	lmo0955	19523	6755	100	333	301	97	50	51	6	99	96	0	492	436	166	20	22	9	95	93	0	0	0	0	0	0	0	0	0	0	0	0	0	0	0	0	0	0	0	0	0	0	0	0	0	0	0.000	0.000	0.000	0.000	0.000	0.000	0.000	0.000	0.000	0.000	0.000	0.000	0.000	0.000	283	1076	755	667	667	0.000	0.000	283	472	0	0	251	416	0	0	100	1	
4	17	5	03: I-10   LM00000296	lmo0958	19773	6755	100	315	289	83	51	52	7	98	96	0	256	237	82	20	23	17	94	93	0	0	0	0	0	0	0	0	0	0	0	0	0	0	0	0	0	0	0	0	0	0	0	0	0	0	0.000	0.000	0.000	0.000	0.000	0.000	0.000	0.000	0.000	0.000	0.000	0.000	0.000	0.000	283	1076	500	455	455	0.000	0.000	264	236	0	0	238	217	0	0	100	1	
4	1	6	03: I-13   LM00001178	lmo0961	15773	7005	100	458	387	184	49	49	5	92	89	0	425	347	178	17	18	4	92	88	0	0	0	0	0	0	0	0	0	0	0	0	0	0	0	0	0	0	0	0	0	0	0	0	0	0	0.000	0.000	0.000	0.000	0.000	0.000	0.000	0.000	0.000	0.000	0.000	0.000	0.000	0.000	283	1076	817	668	668	0.000	0.000	409	408	0	0	338	330	0	0	100	1	
4	2	6	03: I-16   LM00000297	lmo0964	16023	7005	100	662	555	239	49	50	4	98	98	0	550	465	195	18	19	4	99	98	0	0	0	0	0	0	0	0	0	0	0	0	0	0	0	0	0	0	0	0	0	0	0	0	0	0	0.000	0.000	0.000	0.000	0.000	0.000	0.000	0.000	0.000	0.000	0.000	0.000	0.000	0.000	283	1076	1145	953	953	0.000	0.000	613	532	0	0	506	447	0	0	100	1	
4	3	6	03: I-19   LM00000298	lmo0967	16273	7005	100	149	145	35	49	49	5	99	98	0	126	118	36	18	19	5	98	95	0	0	0	0	0	0	0	0	0	0	0	0	0	0	0	0	0	0	0	0	0	0	0	0	0	0	0.000	0.000	0.000	0.000	0.000	0.000	0.000	0.000	0.000	0.000	0.000	0.000	0.000	0.000	283	1076	208	196	196	0.000	0.000	100	108	0	0	96	100	0	0	100	1	
4	4	6	03: I-22   LM00001182	lmo0970	16523	7005	100	367	301	140	49	49	5	92	88	0	364	292	153	19	19	5	87	86	0	0	0	0	0	0	0	0	0	0	0	0	0	0	0	0	0	0	0	0	0	0	0	0	0	0	0.000	0.000	0.000	0.000	0.000	0.000	0.000	0.000	0.000	0.000	0.000	0.000	0.000	0.000	283	1076	663	525	525	0.000	0.000	318	345	0	0	252	273	0	0	100	1	
4	5	6	03: M-01   LM00002395	lmo1045	16773	7005	100	214	192	73	49	50	5	98	94	0	193	164	72	18	19	4	95	92	0	0	0	0	0	0	0	0	0	0	0	0	0	0	0	0	0	0	0	0	0	0	0	0	0	0	0.000	0.000	0.000	0.000	0.000	0.000	0.000	0.000	0.000	0.000	0.000	0.000	0.000	0.000	283	1076	340	289	289	0.000	0.000	165	175	0	0	143	146	0	0	100	1	
4	6	6	03: M-04   LM00002396	lmo1048	17023	7005	100	108	103	28	49	49	5	92	89	0	121	111	41	18	19	4	96	94	0	0	0	0	0	0	0	0	0	0	0	0	0	0	0	0	0	0	0	0	0	0	0	0	0	0	0.000	0.000	0.000	0.000	0.000	0.000	0.000	0.000	0.000	0.000	0.000	0.000	0.000	0.000	283	1076	162	147	147	0.000	0.000	59	103	0	0	54	93	0	0	100	1	
4	7	6	03: M-07   LM00001222	lmo1051	17273	7005	100	228	181	102	49	50	5	81	71	0	149	114	72	18	19	5	78	72	0	0	0	0	0	0	0	0	0	0	0	0	0	0	0	0	0	0	0	0	0	0	0	0	0	0	0.000	0.000	0.000	0.000	0.000	0.000	0.000	0.000	0.000	0.000	0.000	0.000	0.000	0.000	283	1076	310	228	228	0.000	0.000	179	131	0	0	132	96	0	0	100	1	
4	8	6	03: M-10   LM00000316	lmo1054	17523	7005	100	2354	1793	1038	49	50	6	97	92	0	3477	2669	1560	18	19	5	98	95	0	0	0	0	0	0	0	0	0	0	0	0	0	0	0	0	0	0	0	0	0	0	0	0	0	0	0.000	0.000	0.000	0.000	0.000	0.000	0.000	0.000	0.000	0.000	0.000	0.000	0.000	0.000	283	1076	5764	4395	4395	0.000	0.000	2305	3459	0	0	1744	2651	0	0	100	1	
4	9	6	03: M-13   LM00001224	lmo1057	17773	7005	100	227	204	81	49	49	5	94	89	0	259	223	103	18	19	4	94	91	0	0	0	0	0	0	0	0	0	0	0	0	0	0	0	0	0	0	0	0	0	0	0	0	0	0	0.000	0.000	0.000	0.000	0.000	0.000	0.000	0.000	0.000	0.000	0.000	0.000	0.000	0.000	283	1076	419	360	360	0.000	0.000	178	241	0	0	155	205	0	0	100	1	
4	10	6	03: M-16   LM00002398	lmo1060	18023	7005	100	54	54	6	49	50	6	47	14	0	70	62	21	18	19	6	90	86	0	0	0	0	0	0	0	0	0	0	0	0	0	0	0	0	0	0	0	0	0	0	0	0	0	0	0.000	0.000	0.000	0.000	0.000	0.000	0.000	0.000	0.000	0.000	0.000	0.000	0.000	0.000	283	1076	57	49	49	0.000	0.000	5	52	0	0	5	44	0	0	100	1	
4	11	6	03: M-19   LM00002401	lmo1063	18273	7005	100	54	58	21	50	51	6	34	13	0	70	68	15	18	20	6	98	97	0	0	0	0	0	0	0	0	0	0	0	0	0	0	0	0	0	0	0	0	0	0	0	0	0	0	0.000	0.000	0.000	0.000	0.000	0.000	0.000	0.000	0.000	0.000	0.000	0.000	0.000	0.000	283	1076	56	58	58	0.000	0.000	4	52	0	0	8	50	0	0	100	1	
4	12	6	03: M-22   LM00002402	lmo1066	18523	7005	100	217	195	70	49	49	5	93	91	0	151	136	55	18	19	6	93	90	0	0	0	0	0	0	0	0	0	0	0	0	0	0	0	0	0	0	0	0	0	0	0	0	0	0	0.000	0.000	0.000	0.000	0.000	0.000	0.000	0.000	0.000	0.000	0.000	0.000	0.000	0.000	283	1076	301	264	264	0.000	0.000	168	133	0	0	146	118	0	0	100	1	
4	13	6	04: A-01   EMPTY	EMPTY	18773	7005	100	50	51	6	50	50	5	19	5	0	18	20	5	18	20	5	19	8	0	0	0	0	0	0	0	0	0	0	0	0	0	0	0	0	0	0	0	0	0	0	0	0	0	0	0.000	0.000	0.000	0.000	0.000	0.000	0.000	0.000	0.000	0.000	0.000	0.000	0.000	0.000	283	1076	0	3	3	0.000	0.000	0	0	0	0	1	2	0	0	-75	1	
4	14	6	04: A-04   LM00000334	lmo1142	19023	7005	100	71	71	12	51	52	8	87	68	0	76	71	20	19	21	5	94	91	0	0	0	0	0	0	0	0	0	0	0	0	0	0	0	0	0	0	0	0	0	0	0	0	0	0	0.000	0.000	0.000	0.000	0.000	0.000	0.000	0.000	0.000	0.000	0.000	0.000	0.000	0.000	283	1076	77	72	72	0.000	0.000	20	57	0	0	20	52	0	0	100	1	
4	15	6	04: A-07   LM00001237	lmo1145	19273	7005	100	58	58	8	51	52	11	28	3	0	73	71	13	20	22	9	97	94	0	0	0	0	0	0	0	0	0	0	0	0	0	0	0	0	0	0	0	0	0	0	0	0	0	0	0.000	0.000	0.000	0.000	0.000	0.000	0.000	0.000	0.000	0.000	0.000	0.000	0.000	0.000	283	1076	60	58	58	0.000	0.000	7	53	0	0	7	51	0	0	100	1	
4	16	6	04: A-10   LM00001238	lmo1148	19523	7005	100	124	123	27	50	52	7	99	96	0	186	173	54	20	21	6	98	98	0	0	0	0	0	0	0	0	0	0	0	0	0	0	0	0	0	0	0	0	0	0	0	0	0	0	0.000	0.000	0.000	0.000	0.000	0.000	0.000	0.000	0.000	0.000	0.000	0.000	0.000	0.000	283	1076	240	226	226	0.000	0.000	74	166	0	0	73	153	0	0	100	1	
4	17	6	04: A-13   LM00002816	lmo1151	19773	7005	100	452	384	166	50	51	8	94	90	0	649	531	251	20	22	9	92	92	0	0	0	0	0	0	0	0	0	0	0	0	0	0	0	0	0	0	0	0	0	0	0	0	0	0	0.000	0.000	0.000	0.000	0.000	0.000	0.000	0.000	0.000	0.000	0.000	0.000	0.000	0.000	283	1076	1031	845	845	0.000	0.000	402	629	0	0	334	511	0	0	100	1	
4	1	7	04: A-16   LM00001240	lmo1154	15773	7255	100	68	70	12	50	50	6	89	73	0	83	79	26	18	19	4	94	92	0	0	0	0	0	0	0	0	0	0	0	0	0	0	0	0	0	0	0	0	0	0	0	0	0	0	0.000	0.000	0.000	0.000	0.000	0.000	0.000	0.000	0.000	0.000	0.000	0.000	0.000	0.000	283	1076	83	81	81	0.000	0.000	18	65	0	0	20	61	0	0	100	1	
4	2	7	04: A-19   LM00001243	lmo1157	16023	7255	100	62	62	9	49	49	5	76	62	0	85	73	28	18	18	3	90	87	0	0	0	0	0	0	0	0	0	0	0	0	0	0	0	0	0	0	0	0	0	0	0	0	0	0	0.000	0.000	0.000	0.000	0.000	0.000	0.000	0.000	0.000	0.000	0.000	0.000	0.000	0.000	283	1076	80	68	68	0.000	0.000	13	67	0	0	13	55	0	0	100	1	
4	3	7	04: A-22   LM00001245	lmo1160	16273	7255	100	57	57	7	49	50	6	65	26	0	70	64	21	18	19	4	92	89	0	0	0	0	0	0	0	0	0	0	0	0	0	0	0	0	0	0	0	0	0	0	0	0	0	0	0.000	0.000	0.000	0.000	0.000	0.000	0.000	0.000	0.000	0.000	0.000	0.000	0.000	0.000	283	1076	60	54	54	0.000	0.000	8	52	0	0	8	46	0	0	100	1	
4	4	7	04: E-01   LM00000355	lmo1233	16523	7255	100	603	501	214	50	50	5	97	95	0	1122	912	437	18	19	4	100	98	0	0	0	0	0	0	0	0	0	0	0	0	0	0	0	0	0	0	0	0	0	0	0	0	0	0	0.000	0.000	0.000	0.000	0.000	0.000	0.000	0.000	0.000	0.000	0.000	0.000	0.000	0.000	283	1076	1657	1345	1345	0.000	0.000	553	1104	0	0	451	894	0	0	100	1	
4	5	7	04: E-04   LM00001288	lmo1236	16773	7255	100	206	171	85	49	49	5	84	76	0	181	142	84	18	19	5	82	79	0	0	0	0	0	0	0	0	0	0	0	0	0	0	0	0	0	0	0	0	0	0	0	0	0	0	0.000	0.000	0.000	0.000	0.000	0.000	0.000	0.000	0.000	0.000	0.000	0.000	0.000	0.000	283	1076	320	246	246	0.000	0.000	157	163	0	0	122	124	0	0	100	1	
4	6	7	04: E-07   LM00000356	lmo1239	17023	7255	100	1124	839	517	49	49	6	93	86	0	689	512	316	18	19	4	88	85	0	0	0	0	0	0	0	0	0	0	0	0	0	0	0	0	0	0	0	0	0	0	0	0	0	0	0.000	0.000	0.000	0.000	0.000	0.000	0.000	0.000	0.000	0.000	0.000	0.000	0.000	0.000	283	1076	1746	1284	1284	0.000	0.000	1075	671	0	0	790	494	0	0	100	1	
4	7	7	04: E-10   LM00001292	lmo1242	17273	7255	100	68	69	11	49	50	6	93	78	0	68	63	20	18	19	6	89	87	0	0	0	0	0	0	0	0	0	0	0	0	0	0	0	0	0	0	0	0	0	0	0	0	0	0	0.000	0.000	0.000	0.000	0.000	0.000	0.000	0.000	0.000	0.000	0.000	0.000	0.000	0.000	283	1076	69	65	65	0.000	0.000	19	50	0	0	20	45	0	0	100	1	
4	8	7	04: E-13   LM00001294	lmo1245	17523	7255	100	72	72	12	49	50	6	93	82	0	90	81	30	18	19	4	92	90	0	0	0	0	0	0	0	0	0	0	0	0	0	0	0	0	0	0	0	0	0	0	0	0	0	0	0.000	0.000	0.000	0.000	0.000	0.000	0.000	0.000	0.000	0.000	0.000	0.000	0.000	0.000	283	1076	95	86	86	0.000	0.000	23	72	0	0	23	63	0	0	100	1	
4	9	7	04: E-16   LM00002475	lmo1248	17773	7255	100	76	76	15	49	49	5	92	87	0	69	65	19	18	19	5	96	94	0	0	0	0	0	0	0	0	0	0	0	0	0	0	0	0	0	0	0	0	0	0	0	0	0	0	0.000	0.000	0.000	0.000	0.000	0.000	0.000	0.000	0.000	0.000	0.000	0.000	0.000	0.000	283	1076	78	74	74	0.000	0.000	27	51	0	0	27	47	0	0	100	1	
4	10	7	04: E-19   LM00001297	lmo1251	18023	7255	100	68	69	12	50	50	6	89	83	0	64	61	17	19	20	6	94	90	0	0	0	0	0	0	0	0	0	0	0	0	0	0	0	0	0	0	0	0	0	0	0	0	0	0	0.000	0.000	0.000	0.000	0.000	0.000	0.000	0.000	0.000	0.000	0.000	0.000	0.000	0.000	283	1076	63	61	61	0.000	0.000	18	45	0	0	19	42	0	0	100	1	
4	11	7	04: E-22   LM00001300	lmo1254	18273	7255	100	534	494	168	50	51	8	99	99	0	494	436	161	18	20	10	96	95	0	0	0	0	0	0	0	0	0	0	0	0	0	0	0	0	0	0	0	0	0	0	0	0	0	0	0.000	0.000	0.000	0.000	0.000	0.000	0.000	0.000	0.000	0.000	0.000	0.000	0.000	0.000	283	1076	960	862	862	0.000	0.000	484	476	0	0	444	418	0	0	100	1	
4	12	7	04: I-01   LM00001332	lmo1329	18523	7255	100	63	64	10	49	51	9	66	31	0	78	74	20	18	19	6	95	93	0	0	0	0	0	0	0	0	0	0	0	0	0	0	0	0	0	0	0	0	0	0	0	0	0	0	0.000	0.000	0.000	0.000	0.000	0.000	0.000	0.000	0.000	0.000	0.000	0.000	0.000	0.000	283	1076	74	71	71	0.000	0.000	14	60	0	0	15	56	0	0	100	1	
4	13	7	04: I-04   LM00002496	lmo1332	18773	7255	100	160	156	36	50	51	6	100	100	0	134	130	33	18	20	8	100	99	0	0	0	0	0	0	0	0	0	0	0	0	0	0	0	0	0	0	0	0	0	0	0	0	0	0	0.000	0.000	0.000	0.000	0.000	0.000	0.000	0.000	0.000	0.000	0.000	0.000	0.000	0.000	283	1076	226	218	218	0.000	0.000	110	116	0	0	106	112	0	0	100	1	
4	14	7	04: I-07   LM00002818	lmo1335	19023	7255	100	293	270	85	50	51	6	96	94	0	740	652	260	19	21	7	96	94	0	0	0	0	0	0	0	0	0	0	0	0	0	0	0	0	0	0	0	0	0	0	0	0	0	0	0.000	0.000	0.000	0.000	0.000	0.000	0.000	0.000	0.000	0.000	0.000	0.000	0.000	0.000	283	1076	964	853	853	0.000	0.000	243	721	0	0	220	633	0	0	100	1	
4	15	7	04: I-10   LM00001336	lmo1338	19273	7255	100	174	161	51	51	52	6	92	92	0	136	127	45	19	21	7	97	93	0	0	0	0	0	0	0	0	0	0	0	0	0	0	0	0	0	0	0	0	0	0	0	0	0	0	0.000	0.000	0.000	0.000	0.000	0.000	0.000	0.000	0.000	0.000	0.000	0.000	0.000	0.000	283	1076	240	218	218	0.000	0.000	123	117	0	0	110	108	0	0	100	1	
4	16	7	04: I-13   LM00002498	lmo1341	19523	7255	100	56	55	5	51	52	7	28	2	0	69	67	14	20	22	11	95	91	0	0	0	0	0	0	0	0	0	0	0	0	0	0	0	0	0	0	0	0	0	0	0	0	0	0	0.000	0.000	0.000	0.000	0.000	0.000	0.000	0.000	0.000	0.000	0.000	0.000	0.000	0.000	283	1076	54	51	51	0.000	0.000	5	49	0	0	4	47	0	0	100	1	
4	17	7	04: I-16   LM00002501	lmo1344	19773	7255	100	55	56	5	51	53	8	27	4	0	74	67	19	20	21	8	92	85	0	0	0	0	0	0	0	0	0	0	0	0	0	0	0	0	0	0	0	0	0	0	0	0	0	0	0.000	0.000	0.000	0.000	0.000	0.000	0.000	0.000	0.000	0.000	0.000	0.000	0.000	0.000	283	1076	58	52	52	0.000	0.000	4	54	0	0	5	47	0	0	100	1	
4	1	8	04: I-19   LM00002503	lmo1347	15773	7505	100	55	56	8	49	50	5	61	30	0	68	64	14	18	19	5	99	97	0	0	0	0	0	0	0	0	0	0	0	0	0	0	0	0	0	0	0	0	0	0	0	0	0	0	0.000	0.000	0.000	0.000	0.000	0.000	0.000	0.000	0.000	0.000	0.000	0.000	0.000	0.000	283	1076	56	53	53	0.000	0.000	6	50	0	0	7	46	0	0	100	1	
4	2	8	04: I-22   LM00001342	lmo1350	16023	7505	100	406	348	157	50	51	5	96	95	0	498	405	202	18	19	4	94	92	0	0	0	0	0	0	0	0	0	0	0	0	0	0	0	0	0	0	0	0	0	0	0	0	0	0	0.000	0.000	0.000	0.000	0.000	0.000	0.000	0.000	0.000	0.000	0.000	0.000	0.000	0.000	283	1076	836	685	685	0.000	0.000	356	480	0	0	298	387	0	0	100	1	
4	3	8	04: M-01   LM00001393	lmo1425	16273	7505	100	488	408	188	49	49	5	95	93	0	189	162	73	18	19	3	94	91	0	0	0	0	0	0	0	0	0	0	0	0	0	0	0	0	0	0	0	0	0	0	0	0	0	0	0.000	0.000	0.000	0.000	0.000	0.000	0.000	0.000	0.000	0.000	0.000	0.000	0.000	0.000	283	1076	610	503	503	0.000	0.000	439	171	0	0	359	144	0	0	100	1	
4	4	8	04: M-04   LM00000397	lmo1428	16523	7505	100	324	293	106	49	49	5	99	97	0	120	111	37	18	18	4	99	96	0	0	0	0	0	0	0	0	0	0	0	0	0	0	0	0	0	0	0	0	0	0	0	0	0	0	0.000	0.000	0.000	0.000	0.000	0.000	0.000	0.000	0.000	0.000	0.000	0.000	0.000	0.000	283	1076	377	337	337	0.000	0.000	275	102	0	0	244	93	0	0	100	1	
4	5	8	04: M-07   LM00000398	lmo1431	16773	7505	100	406	342	155	49	50	5	94	93	0	417	336	171	18	19	3	96	94	0	0	0	0	0	0	0	0	0	0	0	0	0	0	0	0	0	0	0	0	0	0	0	0	0	0	0.000	0.000	0.000	0.000	0.000	0.000	0.000	0.000	0.000	0.000	0.000	0.000	0.000	0.000	283	1076	756	611	611	0.000	0.000	357	399	0	0	293	318	0	0	100	1	
4	6	8	04: M-10   LM00000399	lmo1434	17023	7505	100	1106	1001	309	48	49	6	100	100	0	730	650	226	18	19	3	100	100	0	0	0	0	0	0	0	0	0	0	0	0	0	0	0	0	0	0	0	0	0	0	0	0	0	0	0.000	0.000	0.000	0.000	0.000	0.000	0.000	0.000	0.000	0.000	0.000	0.000	0.000	0.000	283	1076	1770	1585	1585	0.000	0.000	1058	712	0	0	953	632	0	0	100	1	
4	7	8	04: M-13   LM00001400	lmo1437	17273	7505	100	243	229	67	48	49	5	100	100	0	146	138	43	17	18	4	99	99	0	0	0	0	0	0	0	0	0	0	0	0	0	0	0	0	0	0	0	0	0	0	0	0	0	0	0.000	0.000	0.000	0.000	0.000	0.000	0.000	0.000	0.000	0.000	0.000	0.000	0.000	0.000	283	1076	324	302	302	0.000	0.000	195	129	0	0	181	121	0	0	100	1	
4	8	8	04: M-16   LM00001402	lmo1440	17523	7505	100	88	86	22	48	49	5	88	84	0	88	78	31	18	19	5	89	86	0	0	0	0	0	0	0	0	0	0	0	0	0	0	0	0	0	0	0	0	0	0	0	0	0	0	0.000	0.000	0.000	0.000	0.000	0.000	0.000	0.000	0.000	0.000	0.000	0.000	0.000	0.000	283	1076	110	98	98	0.000	0.000	40	70	0	0	38	60	0	0	100	1	
4	9	8	04: M-19   LM00002517	lmo1443	17773	7505	100	86	83	18	49	50	6	89	86	0	75	69	22	18	18	4	95	92	0	0	0	0	0	0	0	0	0	0	0	0	0	0	0	0	0	0	0	0	0	0	0	0	0	0	0.000	0.000	0.000	0.000	0.000	0.000	0.000	0.000	0.000	0.000	0.000	0.000	0.000	0.000	283	1076	94	85	85	0.000	0.000	37	57	0	0	34	51	0	0	100	1	
4	10	8	04: M-22   LM00001406	lmo1446	18023	7505	100	77	76	14	48	50	8	89	82	0	73	69	20	18	19	6	96	90	0	0	0	0	0	0	0	0	0	0	0	0	0	0	0	0	0	0	0	0	0	0	0	0	0	0	0.000	0.000	0.000	0.000	0.000	0.000	0.000	0.000	0.000	0.000	0.000	0.000	0.000	0.000	283	1076	84	79	79	0.000	0.000	29	55	0	0	28	51	0	0	100	1	
4	11	8	05: A-01   EMPTY	EMPTY	18273	7505	100	49	51	7	48	49	6	24	6	0	21	24	18	18	20	10	14	2	0	0	0	0	0	0	0	0	0	0	0	0	0	0	0	0	0	0	0	0	0	0	0	0	0	0	0.000	0.000	0.000	0.000	0.000	0.000	0.000	0.000	0.000	0.000	0.000	0.000	0.000	0.000	283	1076	4	9	9	0.000	0.000	1	3	0	0	3	6	0	0	-75	1	
4	12	8	05: A-04   LM00001448	lmo1522	18523	7505	100	149	137	45	50	51	10	89	86	0	117	104	43	19	20	7	91	84	0	0	0	0	0	0	0	0	0	0	0	0	0	0	0	0	0	0	0	0	0	0	0	0	0	0	0.000	0.000	0.000	0.000	0.000	0.000	0.000	0.000	0.000	0.000	0.000	0.000	0.000	0.000	283	1076	197	172	172	0.000	0.000	99	98	0	0	87	85	0	0	100	1	
4	13	8	05: A-07   LM00000421	lmo1525	18773	7505	100	164	154	46	49	50	10	94	89	0	162	143	54	18	19	9	94	92	0	0	0	0	0	0	0	0	0	0	0	0	0	0	0	0	0	0	0	0	0	0	0	0	0	0	0.000	0.000	0.000	0.000	0.000	0.000	0.000	0.000	0.000	0.000	0.000	0.000	0.000	0.000	283	1076	259	230	230	0.000	0.000	115	144	0	0	105	125	0	0	100	1	
4	14	8	05: A-10   LM00001452	lmo1528	19023	7505	100	204	190	51	49	50	6	98	96	0	135	126	39	18	20	6	98	95	0	0	0	0	0	0	0	0	0	0	0	0	0	0	0	0	0	0	0	0	0	0	0	0	0	0	0.000	0.000	0.000	0.000	0.000	0.000	0.000	0.000	0.000	0.000	0.000	0.000	0.000	0.000	283	1076	272	249	249	0.000	0.000	155	117	0	0	141	108	0	0	100	1	
4	15	8	05: A-13   LM00001453	lmo1531	19273	7505	100	190	166	68	50	50	6	88	84	0	149	129	60	19	21	8	91	87	0	0	0	0	0	0	0	0	0	0	0	0	0	0	0	0	0	0	0	0	0	0	0	0	0	0	0.000	0.000	0.000	0.000	0.000	0.000	0.000	0.000	0.000	0.000	0.000	0.000	0.000	0.000	283	1076	270	226	226	0.000	0.000	140	130	0	0	116	110	0	0	100	1	
4	16	8	05: A-16   LM00002532	lmo1534	19523	7505	100	86	85	16	51	52	11	92	80	0	109	107	29	19	21	10	97	94	0	0	0	0	0	0	0	0	0	0	0	0	0	0	0	0	0	0	0	0	0	0	0	0	0	0	0.000	0.000	0.000	0.000	0.000	0.000	0.000	0.000	0.000	0.000	0.000	0.000	0.000	0.000	283	1076	125	122	122	0.000	0.000	35	90	0	0	34	88	0	0	100	1	
4	17	8	05: A-19   LM00000424	lmo1537	19773	7505	100	185	173	51	51	52	12	95	89	0	156	143	50	20	22	10	94	90	0	0	0	0	0	0	0	0	0	0	0	0	0	0	0	0	0	0	0	0	0	0	0	0	0	0	0.000	0.000	0.000	0.000	0.000	0.000	0.000	0.000	0.000	0.000	0.000	0.000	0.000	0.000	283	1076	270	245	245	0.000	0.000	134	136	0	0	122	123	0	0	100	1	
4	1	9	05: A-22   LM00000426	lmo1540	15773	7755	100	2848	2188	1224	49	49	5	96	95	0	8265	6514	3598	18	18	5	96	94	0	0	0	0	0	0	0	0	0	0	0	0	0	0	0	0	0	0	0	0	0	0	0	0	0	0	0.000	0.000	0.000	0.000	0.000	0.000	0.000	0.000	0.000	0.000	0.000	0.000	0.000	0.000	283	1076	11046	8635	8635	0.000	0.000	2799	8247	0	0	2139	6496	0	0	100	1	
4	2	9	05: E-01   LM00002548	lmo1613	16023	7755	100	91	86	20	49	50	5	89	86	0	84	74	28	18	19	4	89	85	0	0	0	0	0	0	0	0	0	0	0	0	0	0	0	0	0	0	0	0	0	0	0	0	0	0	0.000	0.000	0.000	0.000	0.000	0.000	0.000	0.000	0.000	0.000	0.000	0.000	0.000	0.000	283	1076	108	93	93	0.000	0.000	42	66	0	0	37	56	0	0	100	1	
4	3	9	05: E-04   LM00002549	lmo1616	16273	7755	100	92	89	20	49	50	6	94	90	0	105	96	29	18	19	5	96	94	0	0	0	0	0	0	0	0	0	0	0	0	0	0	0	0	0	0	0	0	0	0	0	0	0	0	0.000	0.000	0.000	0.000	0.000	0.000	0.000	0.000	0.000	0.000	0.000	0.000	0.000	0.000	283	1076	130	118	118	0.000	0.000	43	87	0	0	40	78	0	0	100	1	
4	4	9	05: E-07   LM00001497	lmo1619	16523	7755	100	529	460	171	49	50	6	100	98	0	708	599	248	17	18	4	100	98	0	0	0	0	0	0	0	0	0	0	0	0	0	0	0	0	0	0	0	0	0	0	0	0	0	0	0.000	0.000	0.000	0.000	0.000	0.000	0.000	0.000	0.000	0.000	0.000	0.000	0.000	0.000	283	1076	1171	993	993	0.000	0.000	480	691	0	0	411	582	0	0	100	1	
4	5	9	05: E-10   LM00001500	lmo1622	16773	7755	100	85	84	19	48	48	5	95	86	0	80	73	27	17	18	4	93	89	0	0	0	0	0	0	0	0	0	0	0	0	0	0	0	0	0	0	0	0	0	0	0	0	0	0	0.000	0.000	0.000	0.000	0.000	0.000	0.000	0.000	0.000	0.000	0.000	0.000	0.000	0.000	283	1076	100	92	92	0.000	0.000	37	63	0	0	36	56	0	0	100	1	
4	6	9	05: E-13   LM00002551	lmo1625	17023	7755	100	66	69	13	48	49	5	94	89	0	66	63	18	18	18	4	93	90	0	0	0	0	0	0	0	0	0	0	0	0	0	0	0	0	0	0	0	0	0	0	0	0	0	0	0.000	0.000	0.000	0.000	0.000	0.000	0.000	0.000	0.000	0.000	0.000	0.000	0.000	0.000	283	1076	66	66	66	0.000	0.000	18	48	0	0	21	45	0	0	100	1	
4	7	9	05: E-16   LM00001505	lmo1628	17273	7755	100	67	68	15	49	49	5	84	68	0	62	59	22	17	18	4	92	87	0	0	0	0	0	0	0	0	0	0	0	0	0	0	0	0	0	0	0	0	0	0	0	0	0	0	0.000	0.000	0.000	0.000	0.000	0.000	0.000	0.000	0.000	0.000	0.000	0.000	0.000	0.000	283	1076	63	61	61	0.000	0.000	18	45	0	0	19	42	0	0	100	1	
4	8	9	05: E-19   LM00001507	lmo1631	17523	7755	100	91	92	22	49	49	5	94	90	0	101	94	30	17	18	4	96	95	0	0	0	0	0	0	0	0	0	0	0	0	0	0	0	0	0	0	0	0	0	0	0	0	0	0	0.000	0.000	0.000	0.000	0.000	0.000	0.000	0.000	0.000	0.000	0.000	0.000	0.000	0.000	283	1076	126	120	120	0.000	0.000	42	84	0	0	43	77	0	0	100	1	
4	9	9	05: E-22   LM00000449	lmo1634	17773	7755	100	17160	13948	6349	48	49	5	100	100	0	5607	4611	2095	18	18	4	100	99	0	0	0	0	0	0	0	0	0	0	0	0	0	0	0	0	0	0	0	0	0	0	0	0	0	0	0.000	0.000	0.000	0.000	0.000	0.000	0.000	0.000	0.000	0.000	0.000	0.000	0.000	0.000	283	1076	22701	18493	18493	0.000	0.000	17112	5589	0	0	13900	4593	0	0	100	1	
4	10	9	05: I-01   LM00001555	lmo1709	18023	7755	100	183	168	56	48	49	5	95	94	0	298	251	111	17	18	4	97	94	0	0	0	0	0	0	0	0	0	0	0	0	0	0	0	0	0	0	0	0	0	0	0	0	0	0	0.000	0.000	0.000	0.000	0.000	0.000	0.000	0.000	0.000	0.000	0.000	0.000	0.000	0.000	283	1076	416	354	354	0.000	0.000	135	281	0	0	120	234	0	0	100	1	
4	11	9	05: I-04   LM00001557	lmo1712	18273	7755	100	108	106	25	49	50	6	96	93	0	92	88	29	17	18	5	93	91	0	0	0	0	0	0	0	0	0	0	0	0	0	0	0	0	0	0	0	0	0	0	0	0	0	0	0.000	0.000	0.000	0.000	0.000	0.000	0.000	0.000	0.000	0.000	0.000	0.000	0.000	0.000	283	1076	134	128	128	0.000	0.000	59	75	0	0	57	71	0	0	100	1	
4	12	9	05: I-07   LM00001559	lmo1715	18523	7755	100	51	52	5	50	51	7	8	2	0	55	49	14	17	18	6	87	84	0	0	0	0	0	0	0	0	0	0	0	0	0	0	0	0	0	0	0	0	0	0	0	0	0	0	0.000	0.000	0.000	0.000	0.000	0.000	0.000	0.000	0.000	0.000	0.000	0.000	0.000	0.000	283	1076	39	34	34	0.000	0.000	1	38	0	0	2	32	0	0	100	1	
4	13	9	05: I-10   LM00000466	lmo1718	18773	7755	100	295	256	112	49	50	7	95	89	0	302	252	120	17	18	7	92	90	0	0	0	0	0	0	0	0	0	0	0	0	0	0	0	0	0	0	0	0	0	0	0	0	0	0	0.000	0.000	0.000	0.000	0.000	0.000	0.000	0.000	0.000	0.000	0.000	0.000	0.000	0.000	283	1076	531	442	442	0.000	0.000	246	285	0	0	207	235	0	0	100	1	
4	14	9	05: I-13   LM00001561	lmo1721	19023	7755	100	148	137	50	49	50	7	90	85	0	106	91	37	18	20	16	84	78	0	0	0	0	0	0	0	0	0	0	0	0	0	0	0	0	0	0	0	0	0	0	0	0	0	0	0.000	0.000	0.000	0.000	0.000	0.000	0.000	0.000	0.000	0.000	0.000	0.000	0.000	0.000	283	1076	187	161	161	0.000	0.000	99	88	0	0	88	73	0	0	100	1	
4	15	9	05: I-16   LM00001563	lmo1724	19273	7755	100	64	66	11	51	52	6	85	59	0	63	58	18	19	20	5	88	86	0	0	0	0	0	0	0	0	0	0	0	0	0	0	0	0	0	0	0	0	0	0	0	0	0	0	0.000	0.000	0.000	0.000	0.000	0.000	0.000	0.000	0.000	0.000	0.000	0.000	0.000	0.000	283	1076	57	54	54	0.000	0.000	13	44	0	0	15	39	0	0	100	1	
4	16	9	05: I-19   LM00000468	lmo1727	19523	7755	100	115	113	27	50	51	11	96	92	0	81	75	20	18	20	6	94	93	0	0	0	0	0	0	0	0	0	0	0	0	0	0	0	0	0	0	0	0	0	0	0	0	0	0	0.000	0.000	0.000	0.000	0.000	0.000	0.000	0.000	0.000	0.000	0.000	0.000	0.000	0.000	283	1076	128	120	120	0.000	0.000	65	63	0	0	63	57	0	0	100	1	
4	17	9	05: I-22   LM00000471	lmo1730	19773	7755	100	707	596	252	52	52	6	98	95	0	732	615	276	20	22	21	91	89	0	0	0	0	0	0	0	0	0	0	0	0	0	0	0	0	0	0	0	0	0	0	0	0	0	0	0.000	0.000	0.000	0.000	0.000	0.000	0.000	0.000	0.000	0.000	0.000	0.000	0.000	0.000	283	1076	1367	1139	1139	0.000	0.000	655	712	0	0	544	595	0	0	100	1	
4	1	10	05: M-01   LM00001610	lmo1805	15773	8005	100	164	147	50	49	49	5	95	89	0	138	122	50	18	19	6	91	89	0	0	0	0	0	0	0	0	0	0	0	0	0	0	0	0	0	0	0	0	0	0	0	0	0	0	0.000	0.000	0.000	0.000	0.000	0.000	0.000	0.000	0.000	0.000	0.000	0.000	0.000	0.000	283	1076	235	202	202	0.000	0.000	115	120	0	0	98	104	0	0	100	1	
4	2	10	05: M-04   LM00000492	lmo1808	16023	8005	100	811	688	311	49	49	5	98	97	0	859	706	333	18	19	4	97	94	0	0	0	0	0	0	0	0	0	0	0	0	0	0	0	0	0	0	0	0	0	0	0	0	0	0	0.000	0.000	0.000	0.000	0.000	0.000	0.000	0.000	0.000	0.000	0.000	0.000	0.000	0.000	283	1076	1603	1327	1327	0.000	0.000	762	841	0	0	639	688	0	0	100	1	
4	3	10	05: M-07   LM00000493	lmo1811	16273	8005	100	465	426	129	49	49	5	100	98	0	426	389	129	18	19	5	100	99	0	0	0	0	0	0	0	0	0	0	0	0	0	0	0	0	0	0	0	0	0	0	0	0	0	0	0.000	0.000	0.000	0.000	0.000	0.000	0.000	0.000	0.000	0.000	0.000	0.000	0.000	0.000	283	1076	824	748	748	0.000	0.000	416	408	0	0	377	371	0	0	100	1	
4	4	10	05: M-10   LM00001614	lmo1814	16523	8005	100	614	486	250	49	50	5	94	91	0	441	353	191	18	18	4	92	90	0	0	0	0	0	0	0	0	0	0	0	0	0	0	0	0	0	0	0	0	0	0	0	0	0	0	0.000	0.000	0.000	0.000	0.000	0.000	0.000	0.000	0.000	0.000	0.000	0.000	0.000	0.000	283	1076	988	772	772	0.000	0.000	565	423	0	0	437	335	0	0	100	1	
4	5	10	05: M-13   LM00001616	lmo1817	16773	8005	100	236	224	63	49	49	5	100	99	0	361	331	104	17	18	4	100	100	0	0	0	0	0	0	0	0	0	0	0	0	0	0	0	0	0	0	0	0	0	0	0	0	0	0	0.000	0.000	0.000	0.000	0.000	0.000	0.000	0.000	0.000	0.000	0.000	0.000	0.000	0.000	283	1076	531	489	489	0.000	0.000	187	344	0	0	175	314	0	0	100	1	
4	6	10	05: M-16   LM00001619	lmo1820	17023	8005	100	801	665	323	48	49	5	93	92	0	672	563	284	18	19	4	98	94	0	0	0	0	0	0	0	0	0	0	0	0	0	0	0	0	0	0	0	0	0	0	0	0	0	0	0.000	0.000	0.000	0.000	0.000	0.000	0.000	0.000	0.000	0.000	0.000	0.000	0.000	0.000	283	1076	1407	1162	1162	0.000	0.000	753	654	0	0	617	545	0	0	100	1	
4	7	10	05: M-19   LM00002583	lmo1823	17273	8005	100	277	245	87	49	49	5	98	96	0	328	289	121	18	19	4	98	98	0	0	0	0	0	0	0	0	0	0	0	0	0	0	0	0	0	0	0	0	0	0	0	0	0	0	0.000	0.000	0.000	0.000	0.000	0.000	0.000	0.000	0.000	0.000	0.000	0.000	0.000	0.000	283	1076	538	467	467	0.000	0.000	228	310	0	0	196	271	0	0	100	1	
4	8	10	05: M-22   LM00002584	lmo1826	17523	8005	100	492	423	168	48	49	5	98	97	0	351	304	125	17	18	4	99	98	0	0	0	0	0	0	0	0	0	0	0	0	0	0	0	0	0	0	0	0	0	0	0	0	0	0	0.000	0.000	0.000	0.000	0.000	0.000	0.000	0.000	0.000	0.000	0.000	0.000	0.000	0.000	283	1076	778	662	662	0.000	0.000	444	334	0	0	375	287	0	0	100	1	
4	9	10	06: A-01   EMPTY	EMPTY	17773	8005	100	50	51	6	49	50	6	25	6	0	18	20	5	18	19	5	22	8	0	0	0	0	0	0	0	0	0	0	0	0	0	0	0	0	0	0	0	0	0	0	0	0	0	0	0.000	0.000	0.000	0.000	0.000	0.000	0.000	0.000	0.000	0.000	0.000	0.000	0.000	0.000	283	1076	1	4	4	0.000	0.000	1	0	0	0	2	2	0	0	-75	1	
4	10	10	06: A-04   LM00001668	lmo1902	18023	8005	100	145	134	46	48	49	6	94	86	0	93	85	33	18	19	7	91	86	0	0	0	0	0	0	0	0	0	0	0	0	0	0	0	0	0	0	0	0	0	0	0	0	0	0	0.000	0.000	0.000	0.000	0.000	0.000	0.000	0.000	0.000	0.000	0.000	0.000	0.000	0.000	283	1076	172	153	153	0.000	0.000	97	75	0	0	86	67	0	0	100	1	
4	11	10	06: A-07   LM00001670	lmo1905	18273	8005	100	183	161	61	49	50	6	90	86	0	173	147	68	18	20	6	88	86	0	0	0	0	0	0	0	0	0	0	0	0	0	0	0	0	0	0	0	0	0	0	0	0	0	0	0.000	0.000	0.000	0.000	0.000	0.000	0.000	0.000	0.000	0.000	0.000	0.000	0.000	0.000	283	1076	289	241	241	0.000	0.000	134	155	0	0	112	129	0	0	100	1	
4	12	10	06: A-10   LM00001673	lmo1908	18523	8005	100	98	100	22	50	50	6	96	92	0	84	80	24	17	19	6	93	92	0	0	0	0	0	0	0	0	0	0	0	0	0	0	0	0	0	0	0	0	0	0	0	0	0	0	0.000	0.000	0.000	0.000	0.000	0.000	0.000	0.000	0.000	0.000	0.000	0.000	0.000	0.000	283	1076	115	113	113	0.000	0.000	48	67	0	0	50	63	0	0	100	1	
4	13	10	06: A-13   LM00000512	lmo1911	18773	8005	100	91	86	25	49	50	5	81	76	0	81	70	31	17	18	5	85	81	0	0	0	0	0	0	0	0	0	0	0	0	0	0	0	0	0	0	0	0	0	0	0	0	0	0	0.000	0.000	0.000	0.000	0.000	0.000	0.000	0.000	0.000	0.000	0.000	0.000	0.000	0.000	283	1076	106	90	90	0.000	0.000	42	64	0	0	37	53	0	0	100	1	
4	14	10	06: A-16   LM00000514	lmo1914	19023	8005	100	201	185	64	49	50	6	93	91	0	137	123	46	18	19	6	93	92	0	0	0	0	0	0	0	0	0	0	0	0	0	0	0	0	0	0	0	0	0	0	0	0	0	0	0.000	0.000	0.000	0.000	0.000	0.000	0.000	0.000	0.000	0.000	0.000	0.000	0.000	0.000	283	1076	271	241	241	0.000	0.000	152	119	0	0	136	105	0	0	100	1	
4	15	10	06: A-19   LM00001676	lmo1917	19273	8005	100	587	456	256	49	50	5	92	87	0	512	402	239	18	19	4	89	86	0	0	0	0	0	0	0	0	0	0	0	0	0	0	0	0	0	0	0	0	0	0	0	0	0	0	0.000	0.000	0.000	0.000	0.000	0.000	0.000	0.000	0.000	0.000	0.000	0.000	0.000	0.000	283	1076	1032	791	791	0.000	0.000	538	494	0	0	407	384	0	0	100	1	
4	16	10	06: A-22   LM00001679	lmo1920	19523	8005	100	62	61	8	50	51	8	62	31	0	68	57	23	19	21	11	77	72	0	0	0	0	0	0	0	0	0	0	0	0	0	0	0	0	0	0	0	0	0	0	0	0	0	0	0.000	0.000	0.000	0.000	0.000	0.000	0.000	0.000	0.000	0.000	0.000	0.000	0.000	0.000	283	1076	61	49	49	0.000	0.000	12	49	0	0	11	38	0	0	100	1	
4	17	10	06: E-01   LM00000534	lmo1993	19773	8005	100	349	294	130	51	52	14	87	84	0	148	129	53	19	22	20	86	82	0	0	0	0	0	0	0	0	0	0	0	0	0	0	0	0	0	0	0	0	0	0	0	0	0	0	0.000	0.000	0.000	0.000	0.000	0.000	0.000	0.000	0.000	0.000	0.000	0.000	0.000	0.000	283	1076	427	353	353	0.000	0.000	298	129	0	0	243	110	0	0	100	1	
4	1	11	06: E-04   LM00001719	lmo1996	15773	8255	100	130	125	40	50	51	7	90	87	0	94	84	27	18	19	4	96	92	0	0	0	0	0	0	0	0	0	0	0	0	0	0	0	0	0	0	0	0	0	0	0	0	0	0	0.000	0.000	0.000	0.000	0.000	0.000	0.000	0.000	0.000	0.000	0.000	0.000	0.000	0.000	283	1076	156	141	141	0.000	0.000	80	76	0	0	75	66	0	0	100	1	
4	2	11	06: E-07   LM00002616	lmo1999	16023	8255	100	222	187	81	49	50	6	90	83	0	197	162	84	18	20	14	84	80	0	0	0	0	0	0	0	0	0	0	0	0	0	0	0	0	0	0	0	0	0	0	0	0	0	0	0.000	0.000	0.000	0.000	0.000	0.000	0.000	0.000	0.000	0.000	0.000	0.000	0.000	0.000	283	1076	352	282	282	0.000	0.000	173	179	0	0	138	144	0	0	100	1	
4	3	11	06: E-10   LM00001724	lmo2002	16273	8255	100	309	274	93	49	50	5	98	97	0	294	259	96	18	19	4	99	96	0	0	0	0	0	0	0	0	0	0	0	0	0	0	0	0	0	0	0	0	0	0	0	0	0	0	0.000	0.000	0.000	0.000	0.000	0.000	0.000	0.000	0.000	0.000	0.000	0.000	0.000	0.000	283	1076	536	466	466	0.000	0.000	260	276	0	0	225	241	0	0	100	1	
4	4	11	06: E-13   LM00001726	lmo2005	16523	8255	100	76	76	13	50	50	6	89	82	0	83	78	25	18	19	10	93	89	0	0	0	0	0	0	0	0	0	0	0	0	0	0	0	0	0	0	0	0	0	0	0	0	0	0	0.000	0.000	0.000	0.000	0.000	0.000	0.000	0.000	0.000	0.000	0.000	0.000	0.000	0.000	283	1076	91	86	86	0.000	0.000	26	65	0	0	26	60	0	0	100	1	
4	5	11	06: E-16   LM00000537	lmo2008	16773	8255	100	143	137	33	48	50	11	99	96	0	276	252	82	18	20	13	100	99	0	0	0	0	0	0	0	0	0	0	0	0	0	0	0	0	0	0	0	0	0	0	0	0	0	0	0.000	0.000	0.000	0.000	0.000	0.000	0.000	0.000	0.000	0.000	0.000	0.000	0.000	0.000	283	1076	353	323	323	0.000	0.000	95	258	0	0	89	234	0	0	100	1	
4	6	11	06: E-19   LM00001729	lmo2011	17023	8255	100	90	87	22	48	49	7	92	80	0	78	68	26	17	19	8	86	81	0	0	0	0	0	0	0	0	0	0	0	0	0	0	0	0	0	0	0	0	0	0	0	0	0	0	0.000	0.000	0.000	0.000	0.000	0.000	0.000	0.000	0.000	0.000	0.000	0.000	0.000	0.000	283	1076	103	90	90	0.000	0.000	42	61	0	0	39	51	0	0	100	1	
4	7	11	06: E-22   LM00001731	lmo2014	17273	8255	100	55	56	9	50	54	37	2	0	0	64	58	21	18	31	103	2	0	0	0	0	0	0	0	0	0	0	0	0	0	0	0	0	0	0	0	0	0	0	0	0	0	0	0	0.000	0.000	0.000	0.000	0.000	0.000	0.000	0.000	0.000	0.000	0.000	0.000	0.000	0.000	283	1076	51	46	46	0.000	0.000	5	46	0	0	6	40	0	0	100	1	
4	8	11	06: I-01   LM00001772	lmo2089	17523	8255	100	249	210	100	50	52	15	80	77	0	210	174	91	18	22	35	78	75	0	0	0	0	0	0	0	0	0	0	0	0	0	0	0	0	0	0	0	0	0	0	0	0	0	0	0.000	0.000	0.000	0.000	0.000	0.000	0.000	0.000	0.000	0.000	0.000	0.000	0.000	0.000	283	1076	391	316	316	0.000	0.000	199	192	0	0	160	156	0	0	100	1	
4	9	11	06: I-04   LM00002633	lmo2092	17773	8255	100	175	157	55	50	51	14	90	84	0	133	118	47	18	21	17	89	83	0	0	0	0	0	0	0	0	0	0	0	0	0	0	0	0	0	0	0	0	0	0	0	0	0	0	0.000	0.000	0.000	0.000	0.000	0.000	0.000	0.000	0.000	0.000	0.000	0.000	0.000	0.000	283	1076	240	207	207	0.000	0.000	125	115	0	0	107	100	0	0	100	1	
4	10	11	06: I-07   LM00000558	lmo2095	18023	8255	100	70	70	13	49	49	7	89	76	0	83	78	23	18	20	16	90	87	0	0	0	0	0	0	0	0	0	0	0	0	0	0	0	0	0	0	0	0	0	0	0	0	0	0	0.000	0.000	0.000	0.000	0.000	0.000	0.000	0.000	0.000	0.000	0.000	0.000	0.000	0.000	283	1076	86	81	81	0.000	0.000	21	65	0	0	21	60	0	0	100	1	
4	11	11	06: I-10   LM00000559	lmo2098	18273	8255	100	59	58	7	49	49	5	65	43	0	65	60	16	18	19	4	95	92	0	0	0	0	0	0	0	0	0	0	0	0	0	0	0	0	0	0	0	0	0	0	0	0	0	0	0.000	0.000	0.000	0.000	0.000	0.000	0.000	0.000	0.000	0.000	0.000	0.000	0.000	0.000	283	1076	57	51	51	0.000	0.000	10	47	0	0	9	42	0	0	100	1	
4	12	11	06: I-13   LM00000561	lmo2101	18523	8255	100	96	91	24	50	50	5	90	85	0	85	78	29	17	19	5	93	90	0	0	0	0	0	0	0	0	0	0	0	0	0	0	0	0	0	0	0	0	0	0	0	0	0	0	0.000	0.000	0.000	0.000	0.000	0.000	0.000	0.000	0.000	0.000	0.000	0.000	0.000	0.000	283	1076	114	102	102	0.000	0.000	46	68	0	0	41	61	0	0	100	1	
4	13	11	06: I-16   LM00001778	lmo2104	18773	8255	100	92	88	19	49	50	9	92	84	0	65	61	18	17	19	8	92	88	0	0	0	0	0	0	0	0	0	0	0	0	0	0	0	0	0	0	0	0	0	0	0	0	0	0	0.000	0.000	0.000	0.000	0.000	0.000	0.000	0.000	0.000	0.000	0.000	0.000	0.000	0.000	283	1076	91	83	83	0.000	0.000	43	48	0	0	39	44	0	0	100	1	
4	14	11	06: I-19   LM00001781	lmo2107	19023	8255	100	74	73	14	50	50	6	87	76	0	79	70	25	18	20	6	90	87	0	0	0	0	0	0	0	0	0	0	0	0	0	0	0	0	0	0	0	0	0	0	0	0	0	0	0.000	0.000	0.000	0.000	0.000	0.000	0.000	0.000	0.000	0.000	0.000	0.000	0.000	0.000	283	1076	85	75	75	0.000	0.000	24	61	0	0	23	52	0	0	100	1	
4	15	11	06: I-22   LM00001783	lmo2110	19273	8255	100	190	159	79	51	51	7	81	75	0	151	119	67	19	20	8	80	77	0	0	0	0	0	0	0	0	0	0	0	0	0	0	0	0	0	0	0	0	0	0	0	0	0	0	0.000	0.000	0.000	0.000	0.000	0.000	0.000	0.000	0.000	0.000	0.000	0.000	0.000	0.000	283	1076	271	208	208	0.000	0.000	139	132	0	0	108	100	0	0	100	1	
4	16	11	06: M-01   LM00001820	lmo2185	19523	8255	100	81	78	15	51	52	7	85	80	0	94	84	26	19	21	8	94	90	0	0	0	0	0	0	0	0	0	0	0	0	0	0	0	0	0	0	0	0	0	0	0	0	0	0	0.000	0.000	0.000	0.000	0.000	0.000	0.000	0.000	0.000	0.000	0.000	0.000	0.000	0.000	283	1076	105	92	92	0.000	0.000	30	75	0	0	27	65	0	0	100	1	
4	17	11	06: M-04   LM00001822	lmo2188	19773	8255	100	92	88	22	50	51	6	86	78	0	86	74	31	20	22	12	80	76	0	0	0	0	0	0	0	0	0	0	0	0	0	0	0	0	0	0	0	0	0	0	0	0	0	0	0.000	0.000	0.000	0.000	0.000	0.000	0.000	0.000	0.000	0.000	0.000	0.000	0.000	0.000	283	1076	108	92	92	0.000	0.000	42	66	0	0	38	54	0	0	100	1	
4	1	12	06: M-07   LM00000589	lmo2191	15773	8505	100	673	588	218	49	50	6	100	100	0	656	553	221	18	19	4	99	99	0	0	0	0	0	0	0	0	0	0	0	0	0	0	0	0	0	0	0	0	0	0	0	0	0	0	0.000	0.000	0.000	0.000	0.000	0.000	0.000	0.000	0.000	0.000	0.000	0.000	0.000	0.000	283	1076	1262	1074	1074	0.000	0.000	624	638	0	0	539	535	0	0	100	1	
4	2	12	06: M-10   LM00001823	lmo2194	16023	8505	100	1922	1508	805	49	50	6	97	93	0	2000	1590	808	18	19	6	95	93	0	0	0	0	0	0	0	0	0	0	0	0	0	0	0	0	0	0	0	0	0	0	0	0	0	0	0.000	0.000	0.000	0.000	0.000	0.000	0.000	0.000	0.000	0.000	0.000	0.000	0.000	0.000	283	1076	3855	3031	3031	0.000	0.000	1873	1982	0	0	1459	1572	0	0	100	1	
4	3	12	06: M-13   LM00002649	lmo2197	16273	8505	100	90	88	18	49	50	5	94	92	0	88	80	25	18	19	5	94	92	0	0	0	0	0	0	0	0	0	0	0	0	0	0	0	0	0	0	0	0	0	0	0	0	0	0	0.000	0.000	0.000	0.000	0.000	0.000	0.000	0.000	0.000	0.000	0.000	0.000	0.000	0.000	283	1076	111	101	101	0.000	0.000	41	70	0	0	39	62	0	0	100	1	
4	4	12	06: M-16   LM00001825	lmo2200	16523	8505	100	266	230	94	49	49	5	94	89	0	310	260	119	18	18	4	95	94	0	0	0	0	0	0	0	0	0	0	0	0	0	0	0	0	0	0	0	0	0	0	0	0	0	0	0.000	0.000	0.000	0.000	0.000	0.000	0.000	0.000	0.000	0.000	0.000	0.000	0.000	0.000	283	1076	509	423	423	0.000	0.000	217	292	0	0	181	242	0	0	100	1	
4	5	12	06: M-19   LM00001828	lmo2203	16773	8505	100	142	128	42	49	50	6	92	87	0	118	106	43	18	19	7	96	88	0	0	0	0	0	0	0	0	0	0	0	0	0	0	0	0	0	0	0	0	0	0	0	0	0	0	0.000	0.000	0.000	0.000	0.000	0.000	0.000	0.000	0.000	0.000	0.000	0.000	0.000	0.000	283	1076	193	167	167	0.000	0.000	93	100	0	0	79	88	0	0	100	1	
4	6	12	06: M-22   LM00001830	lmo2206	17023	8505	100	177	172	36	49	50	6	100	100	0	210	197	58	18	19	5	99	99	0	0	0	0	0	0	0	0	0	0	0	0	0	0	0	0	0	0	0	0	0	0	0	0	0	0	0.000	0.000	0.000	0.000	0.000	0.000	0.000	0.000	0.000	0.000	0.000	0.000	0.000	0.000	283	1076	320	302	302	0.000	0.000	128	192	0	0	123	179	0	0	100	1	
4	7	12	07: A-01   EMPTY	EMPTY	17273	8505	100	48	50	6	49	50	8	9	1	0	19	21	5	18	21	26	0	0	0	0	0	0	0	0	0	0	0	0	0	0	0	0	0	0	0	0	0	0	0	0	0	0	0	0	0.000	0.000	0.000	0.000	0.000	0.000	0.000	0.000	0.000	0.000	0.000	0.000	0.000	0.000	283	1076	0	4	4	0.000	0.000	-1	1	0	0	1	3	0	0	-75	1	
4	8	12	07: A-04   LM00002677	lmo2282	17523	8505	100	81	84	23	50	50	7	97	91	0	89	91	44	18	19	7	98	97	0	0	0	0	0	0	0	0	0	0	0	0	0	0	0	0	0	0	0	0	0	0	0	0	0	0	0.000	0.000	0.000	0.000	0.000	0.000	0.000	0.000	0.000	0.000	0.000	0.000	0.000	0.000	283	1076	102	107	107	0.000	0.000	31	71	0	0	34	73	0	0	100	1	
4	9	12	07: A-07   LM00002680	lmo2285	17773	8505	100	52	53	6	50	51	7	17	3	0	54	50	12	18	20	14	88	79	0	0	0	0	0	0	0	0	0	0	0	0	0	0	0	0	0	0	0	0	0	0	0	0	0	0	0.000	0.000	0.000	0.000	0.000	0.000	0.000	0.000	0.000	0.000	0.000	0.000	0.000	0.000	283	1076	38	35	35	0.000	0.000	2	36	0	0	3	32	0	0	100	1	
4	10	12	07: A-10   LM00000610	lmo2288	18023	8505	100	54	55	8	49	50	7	28	9	0	56	55	15	18	20	13	88	84	0	0	0	0	0	0	0	0	0	0	0	0	0	0	0	0	0	0	0	0	0	0	0	0	0	0	0.000	0.000	0.000	0.000	0.000	0.000	0.000	0.000	0.000	0.000	0.000	0.000	0.000	0.000	283	1076	43	43	43	0.000	0.000	5	38	0	0	6	37	0	0	100	1	
4	11	12	07: A-13   LM00000612	lmo2291	18273	8505	100	53	53	5	49	50	7	23	2	0	59	56	11	18	19	6	98	93	0	0	0	0	0	0	0	0	0	0	0	0	0	0	0	0	0	0	0	0	0	0	0	0	0	0	0.000	0.000	0.000	0.000	0.000	0.000	0.000	0.000	0.000	0.000	0.000	0.000	0.000	0.000	283	1076	45	42	42	0.000	0.000	4	41	0	0	4	38	0	0	100	1	
4	12	12	07: A-16   LM00001864	lmo2294	18523	8505	100	53	54	6	49	50	5	41	17	0	52	48	11	17	19	5	95	91	0	0	0	0	0	0	0	0	0	0	0	0	0	0	0	0	0	0	0	0	0	0	0	0	0	0	0.000	0.000	0.000	0.000	0.000	0.000	0.000	0.000	0.000	0.000	0.000	0.000	0.000	0.000	283	1076	39	36	36	0.000	0.000	4	35	0	0	5	31	0	0	100	1	
4	13	12	07: A-19   LM00001866	lmo2297	18773	8505	100	53	54	6	50	50	6	29	13	0	61	57	13	18	19	8	93	89	0	0	0	0	0	0	0	0	0	0	0	0	0	0	0	0	0	0	0	0	0	0	0	0	0	0	0.000	0.000	0.000	0.000	0.000	0.000	0.000	0.000	0.000	0.000	0.000	0.000	0.000	0.000	283	1076	46	43	43	0.000	0.000	3	43	0	0	4	39	0	0	100	1	
4	14	12	07: A-22   LM00000616	lmo2300	19023	8505	100	53	54	6	50	50	5	31	11	0	65	61	12	18	19	5	98	96	0	0	0	0	0	0	0	0	0	0	0	0	0	0	0	0	0	0	0	0	0	0	0	0	0	0	0.000	0.000	0.000	0.000	0.000	0.000	0.000	0.000	0.000	0.000	0.000	0.000	0.000	0.000	283	1076	50	47	47	0.000	0.000	3	47	0	0	4	43	0	0	100	1	
4	15	12	07: E-01   LM00001895	lmo2373	19273	8505	100	731	622	268	51	52	7	96	94	0	386	338	142	19	20	6	95	92	0	0	0	0	0	0	0	0	0	0	0	0	0	0	0	0	0	0	0	0	0	0	0	0	0	0	0.000	0.000	0.000	0.000	0.000	0.000	0.000	0.000	0.000	0.000	0.000	0.000	0.000	0.000	283	1076	1047	890	890	0.000	0.000	680	367	0	0	571	319	0	0	100	1	
4	16	12	07: E-04   LM00001898	lmo2376	19523	8505	100	173	160	53	51	52	6	96	92	0	193	167	66	19	21	6	98	95	0	0	0	0	0	0	0	0	0	0	0	0	0	0	0	0	0	0	0	0	0	0	0	0	0	0	0.000	0.000	0.000	0.000	0.000	0.000	0.000	0.000	0.000	0.000	0.000	0.000	0.000	0.000	283	1076	296	257	257	0.000	0.000	122	174	0	0	109	148	0	0	100	1	
4	17	12	07: E-07   LM00001899	lmo2379	19773	8505	100	240	205	88	50	52	8	88	83	0	125	109	45	19	22	12	88	82	0	0	0	0	0	0	0	0	0	0	0	0	0	0	0	0	0	0	0	0	0	0	0	0	0	0	0.000	0.000	0.000	0.000	0.000	0.000	0.000	0.000	0.000	0.000	0.000	0.000	0.000	0.000	283	1076	296	245	245	0.000	0.000	190	106	0	0	155	90	0	0	100	1	
4	1	13	07: E-10   LM00001901	lmo2382	15773	8755	100	652	528	269	49	49	5	94	91	0	519	421	221	18	19	4	95	93	0	0	0	0	0	0	0	0	0	0	0	0	0	0	0	0	0	0	0	0	0	0	0	0	0	0	0.000	0.000	0.000	0.000	0.000	0.000	0.000	0.000	0.000	0.000	0.000	0.000	0.000	0.000	283	1076	1104	882	882	0.000	0.000	603	501	0	0	479	403	0	0	100	1	
4	2	13	07: E-13   LM00001903	lmo2385	16023	8755	100	81	81	18	49	49	5	91	86	0	71	65	23	18	18	4	93	89	0	0	0	0	0	0	0	0	0	0	0	0	0	0	0	0	0	0	0	0	0	0	0	0	0	0	0.000	0.000	0.000	0.000	0.000	0.000	0.000	0.000	0.000	0.000	0.000	0.000	0.000	0.000	283	1076	85	79	79	0.000	0.000	32	53	0	0	32	47	0	0	100	1	
4	3	13	07: E-16   LM00001904	lmo2388	16273	8755	100	162	153	40	49	50	5	98	97	0	166	155	51	18	19	4	100	97	0	0	0	0	0	0	0	0	0	0	0	0	0	0	0	0	0	0	0	0	0	0	0	0	0	0	0.000	0.000	0.000	0.000	0.000	0.000	0.000	0.000	0.000	0.000	0.000	0.000	0.000	0.000	283	1076	261	241	241	0.000	0.000	113	148	0	0	104	137	0	0	100	1	
4	4	13	07: E-19   LM00001905	lmo2391	16523	8755	100	362	310	125	50	51	7	93	90	0	236	201	86	18	19	5	98	94	0	0	0	0	0	0	0	0	0	0	0	0	0	0	0	0	0	0	0	0	0	0	0	0	0	0	0.000	0.000	0.000	0.000	0.000	0.000	0.000	0.000	0.000	0.000	0.000	0.000	0.000	0.000	283	1076	530	443	443	0.000	0.000	312	218	0	0	260	183	0	0	100	1	
4	5	13	07: E-22   LM00002846	lmo2394	16773	8755	100	53	55	10	50	50	5	37	17	0	67	56	30	18	19	6	75	70	0	0	0	0	0	0	0	0	0	0	0	0	0	0	0	0	0	0	0	0	0	0	0	0	0	0	0.000	0.000	0.000	0.000	0.000	0.000	0.000	0.000	0.000	0.000	0.000	0.000	0.000	0.000	283	1076	52	43	43	0.000	0.000	3	49	0	0	5	38	0	0	100	1	
4	6	13	07: I-01   LM00001936	lmo2469	17023	8755	100	184	169	59	50	50	6	94	89	0	331	288	126	18	19	6	95	92	0	0	0	0	0	0	0	0	0	0	0	0	0	0	0	0	0	0	0	0	0	0	0	0	0	0	0.000	0.000	0.000	0.000	0.000	0.000	0.000	0.000	0.000	0.000	0.000	0.000	0.000	0.000	283	1076	447	389	389	0.000	0.000	134	313	0	0	119	270	0	0	100	1	
4	7	13	07: I-04   LM00001938	lmo2472	17273	8755	100	190	169	66	50	50	6	93	88	0	157	142	60	17	19	7	96	95	0	0	0	0	0	0	0	0	0	0	0	0	0	0	0	0	0	0	0	0	0	0	0	0	0	0	0.000	0.000	0.000	0.000	0.000	0.000	0.000	0.000	0.000	0.000	0.000	0.000	0.000	0.000	283	1076	280	244	244	0.000	0.000	140	140	0	0	119	125	0	0	100	1	
4	8	13	07: I-07   LM00001940	lmo2475	17523	8755	100	149	133	48	50	51	6	90	83	0	161	135	65	18	19	7	88	86	0	0	0	0	0	0	0	0	0	0	0	0	0	0	0	0	0	0	0	0	0	0	0	0	0	0	0.000	0.000	0.000	0.000	0.000	0.000	0.000	0.000	0.000	0.000	0.000	0.000	0.000	0.000	283	1076	242	200	200	0.000	0.000	99	143	0	0	83	117	0	0	100	1	
4	9	13	07: I-10   LM00001942	lmo2478	17773	8755	100	269	227	112	50	51	10	84	81	0	296	229	130	18	20	12	83	81	0	0	0	0	0	0	0	0	0	0	0	0	0	0	0	0	0	0	0	0	0	0	0	0	0	0	0.000	0.000	0.000	0.000	0.000	0.000	0.000	0.000	0.000	0.000	0.000	0.000	0.000	0.000	283	1076	497	388	388	0.000	0.000	219	278	0	0	177	211	0	0	100	1	
4	10	13	07: I-13   LM00001944	lmo2481	18023	8755	100	229	192	94	49	50	6	89	82	0	147	123	65	19	20	8	82	80	0	0	0	0	0	0	0	0	0	0	0	0	0	0	0	0	0	0	0	0	0	0	0	0	0	0	0.000	0.000	0.000	0.000	0.000	0.000	0.000	0.000	0.000	0.000	0.000	0.000	0.000	0.000	283	1076	308	247	247	0.000	0.000	180	128	0	0	143	104	0	0	100	1	
4	11	13	07: I-16   LM00001947	lmo2484	18273	8755	100	179	157	60	46	49	6	94	87	0	216	185	87	18	20	5	91	89	0	0	0	0	0	0	0	0	0	0	0	0	0	0	0	0	0	0	0	0	0	0	0	0	0	0	0.000	0.000	0.000	0.000	0.000	0.000	0.000	0.000	0.000	0.000	0.000	0.000	0.000	0.000	283	1076	331	278	278	0.000	0.000	133	198	0	0	111	167	0	0	100	1	
4	12	13	07: I-19   LM00001949	lmo2487	18523	8755	100	777	605	324	49	50	5	93	90	0	1009	770	438	18	18	4	90	87	0	0	0	0	0	0	0	0	0	0	0	0	0	0	0	0	0	0	0	0	0	0	0	0	0	0	0.000	0.000	0.000	0.000	0.000	0.000	0.000	0.000	0.000	0.000	0.000	0.000	0.000	0.000	283	1076	1719	1308	1308	0.000	0.000	728	991	0	0	556	752	0	0	100	1	
4	13	13	07: I-22   LM00002735	lmo2490	18773	8755	100	55	55	7	50	50	8	36	7	0	50	47	13	18	20	16	83	47	0	0	0	0	0	0	0	0	0	0	0	0	0	0	0	0	0	0	0	0	0	0	0	0	0	0	0.000	0.000	0.000	0.000	0.000	0.000	0.000	0.000	0.000	0.000	0.000	0.000	0.000	0.000	283	1076	37	34	34	0.000	0.000	5	32	0	0	5	29	0	0	100	1	
4	14	13	07: M-01   LM00001987	lmo2565	19023	8755	100	149	144	46	48	50	9	93	89	0	108	101	34	18	21	21	89	86	0	0	0	0	0	0	0	0	0	0	0	0	0	0	0	0	0	0	0	0	0	0	0	0	0	0	0.000	0.000	0.000	0.000	0.000	0.000	0.000	0.000	0.000	0.000	0.000	0.000	0.000	0.000	283	1076	191	179	179	0.000	0.000	101	90	0	0	96	83	0	0	100	1	
4	15	13	07: M-04   LM00001989	lmo2568	19273	8755	100	199	174	67	51	52	7	87	84	0	358	294	150	19	21	8	86	84	0	0	0	0	0	0	0	0	0	0	0	0	0	0	0	0	0	0	0	0	0	0	0	0	0	0	0.000	0.000	0.000	0.000	0.000	0.000	0.000	0.000	0.000	0.000	0.000	0.000	0.000	0.000	283	1076	487	398	398	0.000	0.000	148	339	0	0	123	275	0	0	100	1	
4	16	13	07: M-07   LM00000689	lmo2571	19523	8755	100	124	120	27	51	52	7	96	93	0	66	67	17	19	21	8	97	95	0	0	0	0	0	0	0	0	0	0	0	0	0	0	0	0	0	0	0	0	0	0	0	0	0	0	0.000	0.000	0.000	0.000	0.000	0.000	0.000	0.000	0.000	0.000	0.000	0.000	0.000	0.000	283	1076	120	117	117	0.000	0.000	73	47	0	0	69	48	0	0	100	1	
4	17	13	07: M-10   LM00001991	lmo2574	19773	8755	100	180	163	55	50	52	10	87	85	0	93	86	30	20	24	25	83	81	0	0	0	0	0	0	0	0	0	0	0	0	0	0	0	0	0	0	0	0	0	0	0	0	0	0	0.000	0.000	0.000	0.000	0.000	0.000	0.000	0.000	0.000	0.000	0.000	0.000	0.000	0.000	283	1076	203	179	179	0.000	0.000	130	73	0	0	113	66	0	0	100	1	
4	1	14	07: M-13   LM00001993	lmo2577	15773	9005	100	121	116	28	49	49	5	97	94	0	83	78	24	18	19	4	94	94	0	0	0	0	0	0	0	0	0	0	0	0	0	0	0	0	0	0	0	0	0	0	0	0	0	0	0.000	0.000	0.000	0.000	0.000	0.000	0.000	0.000	0.000	0.000	0.000	0.000	0.000	0.000	283	1076	137	127	127	0.000	0.000	72	65	0	0	67	60	0	0	100	1	
4	2	14	07: M-16   LM00002755	lmo2580	16023	9005	100	100	97	33	49	49	5	88	81	0	131	120	70	18	18	3	92	88	0	0	0	0	0	0	0	0	0	0	0	0	0	0	0	0	0	0	0	0	0	0	0	0	0	0	0.000	0.000	0.000	0.000	0.000	0.000	0.000	0.000	0.000	0.000	0.000	0.000	0.000	0.000	283	1076	164	150	150	0.000	0.000	51	113	0	0	48	102	0	0	100	1	
4	3	14	07: M-19   LM00001994	lmo2583	16273	9005	100	107	105	27	49	50	6	94	91	0	77	74	21	18	18	3	100	98	0	0	0	0	0	0	0	0	0	0	0	0	0	0	0	0	0	0	0	0	0	0	0	0	0	0	0.000	0.000	0.000	0.000	0.000	0.000	0.000	0.000	0.000	0.000	0.000	0.000	0.000	0.000	283	1076	117	112	112	0.000	0.000	58	59	0	0	56	56	0	0	100	1	
4	4	14	07: M-22   LM00001997	lmo2586	16523	9005	100	255	218	96	49	49	5	88	84	0	229	191	99	18	19	4	88	87	0	0	0	0	0	0	0	0	0	0	0	0	0	0	0	0	0	0	0	0	0	0	0	0	0	0	0.000	0.000	0.000	0.000	0.000	0.000	0.000	0.000	0.000	0.000	0.000	0.000	0.000	0.000	283	1076	417	342	342	0.000	0.000	206	211	0	0	169	173	0	0	100	1	
4	5	14	08: A-01   EMPTY	EMPTY	16773	9005	100	50	51	5	50	50	6	14	2	0	21	22	7	17	19	6	41	10	0	0	0	0	0	0	0	0	0	0	0	0	0	0	0	0	0	0	0	0	0	0	0	0	0	0	0.000	0.000	0.000	0.000	0.000	0.000	0.000	0.000	0.000	0.000	0.000	0.000	0.000	0.000	283	1076	4	6	6	0.000	0.000	0	4	0	0	1	5	0	0	-75	1	
4	6	14	08: A-04   LM00002017	lmo2662	17023	9005	100	53	54	5	50	51	7	22	3	0	62	60	11	18	20	14	95	92	0	0	0	0	0	0	0	0	0	0	0	0	0	0	0	0	0	0	0	0	0	0	0	0	0	0	0.000	0.000	0.000	0.000	0.000	0.000	0.000	0.000	0.000	0.000	0.000	0.000	0.000	0.000	283	1076	47	46	46	0.000	0.000	3	44	0	0	4	42	0	0	100	1	
4	7	14	08: A-07   LM00000736	lmo2665	17273	9005	100	99	98	29	49	50	6	91	86	0	113	101	41	18	19	4	95	92	0	0	0	0	0	0	0	0	0	0	0	0	0	0	0	0	0	0	0	0	0	0	0	0	0	0	0.000	0.000	0.000	0.000	0.000	0.000	0.000	0.000	0.000	0.000	0.000	0.000	0.000	0.000	283	1076	145	132	132	0.000	0.000	50	95	0	0	49	83	0	0	100	1	
4	8	14	08: A-10   LM00000738	lmo2668	17523	9005	100	257	224	90	50	51	7	94	92	0	347	297	139	18	20	11	93	89	0	0	0	0	0	0	0	0	0	0	0	0	0	0	0	0	0	0	0	0	0	0	0	0	0	0	0.000	0.000	0.000	0.000	0.000	0.000	0.000	0.000	0.000	0.000	0.000	0.000	0.000	0.000	283	1076	536	453	453	0.000	0.000	207	329	0	0	174	279	0	0	100	1	
4	9	14	08: A-13   LM00002767	lmo2671	17773	9005	100	119	114	25	48	50	9	96	90	0	103	96	32	17	19	5	97	94	0	0	0	0	0	0	0	0	0	0	0	0	0	0	0	0	0	0	0	0	0	0	0	0	0	0	0.000	0.000	0.000	0.000	0.000	0.000	0.000	0.000	0.000	0.000	0.000	0.000	0.000	0.000	283	1076	157	145	145	0.000	0.000	71	86	0	0	66	79	0	0	100	1	
4	10	14	08: A-16   LM00002020	lmo2674	18023	9005	100	153	147	34	49	50	6	99	98	0	145	140	42	18	19	4	99	97	0	0	0	0	0	0	0	0	0	0	0	0	0	0	0	0	0	0	0	0	0	0	0	0	0	0	0.000	0.000	0.000	0.000	0.000	0.000	0.000	0.000	0.000	0.000	0.000	0.000	0.000	0.000	283	1076	231	220	220	0.000	0.000	104	127	0	0	98	122	0	0	100	1	
4	11	14	08: A-19   LM00000741	lmo2677	18273	9005	100	117	112	29	48	49	6	94	91	0	98	91	29	18	19	7	95	92	0	0	0	0	0	0	0	0	0	0	0	0	0	0	0	0	0	0	0	0	0	0	0	0	0	0	0.000	0.000	0.000	0.000	0.000	0.000	0.000	0.000	0.000	0.000	0.000	0.000	0.000	0.000	283	1076	149	137	137	0.000	0.000	69	80	0	0	64	73	0	0	100	1	
4	12	14	08: A-22   LM00002024	lmo2680	18523	9005	100	115	109	30	49	50	6	94	89	0	130	117	41	18	19	6	95	94	0	0	0	0	0	0	0	0	0	0	0	0	0	0	0	0	0	0	0	0	0	0	0	0	0	0	0.000	0.000	0.000	0.000	0.000	0.000	0.000	0.000	0.000	0.000	0.000	0.000	0.000	0.000	283	1076	178	159	159	0.000	0.000	66	112	0	0	60	99	0	0	100	1	
4	13	14	08: E-01   LM00002779	lmo2753	18773	9005	100	53	54	5	49	50	6	40	8	0	64	59	15	18	19	5	92	90	0	0	0	0	0	0	0	0	0	0	0	0	0	0	0	0	0	0	0	0	0	0	0	0	0	0	0.000	0.000	0.000	0.000	0.000	0.000	0.000	0.000	0.000	0.000	0.000	0.000	0.000	0.000	283	1076	50	46	46	0.000	0.000	4	46	0	0	5	41	0	0	100	1	
4	14	14	08: E-04   LM00002781	lmo2756	19023	9005	100	444	364	155	50	51	7	93	91	0	769	622	311	19	20	9	91	89	0	0	0	0	0	0	0	0	0	0	0	0	0	0	0	0	0	0	0	0	0	0	0	0	0	0	0.000	0.000	0.000	0.000	0.000	0.000	0.000	0.000	0.000	0.000	0.000	0.000	0.000	0.000	283	1076	1144	917	917	0.000	0.000	394	750	0	0	314	603	0	0	100	1	
4	15	14	08: E-07   LM00002061	lmo2759	19273	9005	100	178	164	53	49	52	6	95	92	0	243	211	86	18	20	8	93	90	0	0	0	0	0	0	0	0	0	0	0	0	0	0	0	0	0	0	0	0	0	0	0	0	0	0	0.000	0.000	0.000	0.000	0.000	0.000	0.000	0.000	0.000	0.000	0.000	0.000	0.000	0.000	283	1076	354	308	308	0.000	0.000	129	225	0	0	115	193	0	0	100	1	
4	16	14	08: E-10   LM00002063	lmo2762	19523	9005	100	55	57	8	50	51	5	48	23	0	54	51	13	19	20	6	90	86	0	0	0	0	0	0	0	0	0	0	0	0	0	0	0	0	0	0	0	0	0	0	0	0	0	0	0.000	0.000	0.000	0.000	0.000	0.000	0.000	0.000	0.000	0.000	0.000	0.000	0.000	0.000	283	1076	40	39	39	0.000	0.000	5	35	0	0	7	32	0	0	100	1	
4	17	14	08: E-13   LM00002065	lmo2765	19773	9005	100	57	60	13	51	52	8	30	12	0	69	65	17	20	23	23	88	54	0	0	0	0	0	0	0	0	0	0	0	0	0	0	0	0	0	0	0	0	0	0	0	0	0	0	0.000	0.000	0.000	0.000	0.000	0.000	0.000	0.000	0.000	0.000	0.000	0.000	0.000	0.000	283	1076	55	54	54	0.000	0.000	6	49	0	0	9	45	0	0	100	1	
4	1	15	08: E-16   LM00002782	lmo2768	15773	9255	100	155	143	49	48	49	5	99	96	0	125	111	43	17	18	4	97	94	0	0	0	0	0	0	0	0	0	0	0	0	0	0	0	0	0	0	0	0	0	0	0	0	0	0	0.000	0.000	0.000	0.000	0.000	0.000	0.000	0.000	0.000	0.000	0.000	0.000	0.000	0.000	283	1076	215	189	189	0.000	0.000	107	108	0	0	95	94	0	0	100	1	
4	2	15	08: E-19   LM00002784	lmo2771	16023	9255	100	80	81	18	49	49	5	96	92	0	89	84	24	18	18	4	99	98	0	0	0	0	0	0	0	0	0	0	0	0	0	0	0	0	0	0	0	0	0	0	0	0	0	0	0.000	0.000	0.000	0.000	0.000	0.000	0.000	0.000	0.000	0.000	0.000	0.000	0.000	0.000	283	1076	102	98	98	0.000	0.000	31	71	0	0	32	66	0	0	100	1	
4	3	15	08: E-22   LM00000773	lmo2774	16273	9255	100	58	60	12	48	49	5	76	48	0	64	60	19	18	19	5	94	92	0	0	0	0	0	0	0	0	0	0	0	0	0	0	0	0	0	0	0	0	0	0	0	0	0	0	0.000	0.000	0.000	0.000	0.000	0.000	0.000	0.000	0.000	0.000	0.000	0.000	0.000	0.000	283	1076	56	54	54	0.000	0.000	10	46	0	0	12	42	0	0	100	1	
4	4	15	08: I-01   LM00000803	lmo2849	16523	9255	100	69	70	11	49	49	5	92	79	0	101	99	25	18	18	4	99	98	0	0	0	0	0	0	0	0	0	0	0	0	0	0	0	0	0	0	0	0	0	0	0	0	0	0	0.000	0.000	0.000	0.000	0.000	0.000	0.000	0.000	0.000	0.000	0.000	0.000	0.000	0.000	283	1076	103	102	102	0.000	0.000	20	83	0	0	21	81	0	0	100	1	
4	5	15	08: I-04   LM00002804	lmo2852	16773	9255	100	75	75	14	50	51	6	90	84	0	102	90	30	17	19	6	95	93	0	0	0	0	0	0	0	0	0	0	0	0	0	0	0	0	0	0	0	0	0	0	0	0	0	0	0.000	0.000	0.000	0.000	0.000	0.000	0.000	0.000	0.000	0.000	0.000	0.000	0.000	0.000	283	1076	110	98	98	0.000	0.000	25	85	0	0	25	73	0	0	100	1	
4	6	15	08: I-07   LM00000808	lmo2855	17023	9255	100	460	384	170	49	50	7	95	94	0	722	576	289	18	19	6	92	91	0	0	0	0	0	0	0	0	0	0	0	0	0	0	0	0	0	0	0	0	0	0	0	0	0	0	0.000	0.000	0.000	0.000	0.000	0.000	0.000	0.000	0.000	0.000	0.000	0.000	0.000	0.000	283	1076	1115	893	893	0.000	0.000	411	704	0	0	335	558	0	0	100	1	
4	7	15	09: A-01   EMPTY	EMPTY	17273	9255	100	50	50	4	49	50	8	7	0	0	21	22	5	18	20	8	15	3	0	0	0	0	0	0	0	0	0	0	0	0	0	0	0	0	0	0	0	0	0	0	0	0	0	0	0.000	0.000	0.000	0.000	0.000	0.000	0.000	0.000	0.000	0.000	0.000	0.000	0.000	0.000	283	1076	4	5	5	0.000	0.000	1	3	0	0	1	4	0	0	-75	1	
4	8	15	09: A-04   LM00001308	lmo1275	17523	9255	100	150	137	43	50	50	6	94	90	0	121	109	39	18	19	5	98	96	0	0	0	0	0	0	0	0	0	0	0	0	0	0	0	0	0	0	0	0	0	0	0	0	0	0	0.000	0.000	0.000	0.000	0.000	0.000	0.000	0.000	0.000	0.000	0.000	0.000	0.000	0.000	283	1076	203	178	178	0.000	0.000	100	103	0	0	87	91	0	0	100	1	
4	9	15	09: A-07   LM00002819	lmo1469	17773	9255	100	2559	1924	1098	49	51	7	95	92	0	3030	2262	1292	18	19	9	95	91	0	0	0	0	0	0	0	0	0	0	0	0	0	0	0	0	0	0	0	0	0	0	0	0	0	0	0.000	0.000	0.000	0.000	0.000	0.000	0.000	0.000	0.000	0.000	0.000	0.000	0.000	0.000	283	1076	5522	4119	4119	0.000	0.000	2510	3012	0	0	1875	2244	0	0	100	1	
4	10	15	09: A-10   LM00000452	lmo1657	18023	9255	100	1161	999	382	49	49	5	100	100	0	1034	898	365	18	19	6	99	98	0	0	0	0	0	0	0	0	0	0	0	0	0	0	0	0	0	0	0	0	0	0	0	0	0	0	0.000	0.000	0.000	0.000	0.000	0.000	0.000	0.000	0.000	0.000	0.000	0.000	0.000	0.000	283	1076	2128	1830	1830	0.000	0.000	1112	1016	0	0	950	880	0	0	100	1	
4	11	15	09: A-13   lmneg01	lmneg01	18273	9255	100	51	53	7	49	49	5	30	16	0	62	58	13	18	19	5	97	95	0	0	0	0	0	0	0	0	0	0	0	0	0	0	0	0	0	0	0	0	0	0	0	0	0	0	0.000	0.000	0.000	0.000	0.000	0.000	0.000	0.000	0.000	0.000	0.000	0.000	0.000	0.000	283	1076	46	44	44	0.000	0.000	2	44	0	0	4	40	0	0	100	1	
4	12	15	09: A-16   lmneg04	lmneg04	18523	9255	100	51	52	6	49	50	6	23	6	0	50	46	11	17	19	7	93	89	0	0	0	0	0	0	0	0	0	0	0	0	0	0	0	0	0	0	0	0	0	0	0	0	0	0	0.000	0.000	0.000	0.000	0.000	0.000	0.000	0.000	0.000	0.000	0.000	0.000	0.000	0.000	283	1076	35	32	32	0.000	0.000	2	33	0	0	3	29	0	0	100	1	
4	13	15	09: A-19   lmneg07	lmneg07	18773	9255	100	56	56	7	48	49	6	60	19	0	68	65	15	18	19	7	95	94	0	0	0	0	0	0	0	0	0	0	0	0	0	0	0	0	0	0	0	0	0	0	0	0	0	0	0.000	0.000	0.000	0.000	0.000	0.000	0.000	0.000	0.000	0.000	0.000	0.000	0.000	0.000	283	1076	58	55	55	0.000	0.000	8	50	0	0	8	47	0	0	100	1	
4	14	15	09: A-22   lmneg10	lmneg10	19023	9255	100	118	117	31	50	50	6	97	95	0	57	55	11	18	19	4	99	98	0	0	0	0	0	0	0	0	0	0	0	0	0	0	0	0	0	0	0	0	0	0	0	0	0	0	0.000	0.000	0.000	0.000	0.000	0.000	0.000	0.000	0.000	0.000	0.000	0.000	0.000	0.000	283	1076	107	104	104	0.000	0.000	68	39	0	0	67	37	0	0	100	1	
4	15	15	09: E-01   LM00000020	lmo0044	19273	9255	100	1237	1182	348	50	51	9	100	100	0	1321	1224	391	19	20	6	99	99	0	0	0	0	0	0	0	0	0	0	0	0	0	0	0	0	0	0	0	0	0	0	0	0	0	0	0.000	0.000	0.000	0.000	0.000	0.000	0.000	0.000	0.000	0.000	0.000	0.000	0.000	0.000	283	1076	2489	2337	2337	0.000	0.000	1187	1302	0	0	1132	1205	0	0	100	1	
4	16	15	09: E-04   LM00001308	lmo1275	19523	9255	100	107	105	31	50	50	6	91	85	0	98	87	32	18	20	9	90	85	0	0	0	0	0	0	0	0	0	0	0	0	0	0	0	0	0	0	0	0	0	0	0	0	0	0	0.000	0.000	0.000	0.000	0.000	0.000	0.000	0.000	0.000	0.000	0.000	0.000	0.000	0.000	283	1076	137	124	124	0.000	0.000	57	80	0	0	55	69	0	0	100	1	
4	17	15	09: E-07   LM00002819	lmo1469	19773	9255	100	2191	1907	677	50	52	7	100	100	0	2465	2117	799	19	22	10	100	99	0	0	0	0	0	0	0	0	0	0	0	0	0	0	0	0	0	0	0	0	0	0	0	0	0	0	0.000	0.000	0.000	0.000	0.000	0.000	0.000	0.000	0.000	0.000	0.000	0.000	0.000	0.000	283	1076	4587	3955	3955	0.000	0.000	2141	2446	0	0	1857	2098	0	0	100	1	
4	1	16	09: E-10   LM00000452	lmo1657	15773	9505	100	2191	1797	816	49	49	5	100	100	0	2278	1866	844	17	18	4	99	99	0	0	0	0	0	0	0	0	0	0	0	0	0	0	0	0	0	0	0	0	0	0	0	0	0	0	0.000	0.000	0.000	0.000	0.000	0.000	0.000	0.000	0.000	0.000	0.000	0.000	0.000	0.000	283	1076	4403	3597	3597	0.000	0.000	2142	2261	0	0	1748	1849	0	0	100	1	
4	2	16	09: E-13   lmneg01	lmneg01	16023	9505	100	52	52	6	48	49	5	37	14	0	66	61	17	18	18	3	93	92	0	0	0	0	0	0	0	0	0	0	0	0	0	0	0	0	0	0	0	0	0	0	0	0	0	0	0.000	0.000	0.000	0.000	0.000	0.000	0.000	0.000	0.000	0.000	0.000	0.000	0.000	0.000	283	1076	52	47	47	0.000	0.000	4	48	0	0	4	43	0	0	100	1	
4	3	16	09: E-16   lmneg04	lmneg04	16273	9505	100	53	55	9	48	49	4	53	31	0	53	52	13	17	18	3	99	98	0	0	0	0	0	0	0	0	0	0	0	0	0	0	0	0	0	0	0	0	0	0	0	0	0	0	0.000	0.000	0.000	0.000	0.000	0.000	0.000	0.000	0.000	0.000	0.000	0.000	0.000	0.000	283	1076	41	42	42	0.000	0.000	5	36	0	0	7	35	0	0	100	1	
4	4	16	09: E-19   lmneg07	lmneg07	16523	9505	100	58	60	9	49	49	5	80	49	0	75	69	20	17	18	4	98	95	0	0	0	0	0	0	0	0	0	0	0	0	0	0	0	0	0	0	0	0	0	0	0	0	0	0	0.000	0.000	0.000	0.000	0.000	0.000	0.000	0.000	0.000	0.000	0.000	0.000	0.000	0.000	283	1076	67	63	63	0.000	0.000	9	58	0	0	11	52	0	0	100	1	
4	5	16	09: E-22   lmneg10	lmneg10	16773	9505	100	54	54	6	48	49	5	50	20	0	52	51	11	17	18	4	99	96	0	0	0	0	0	0	0	0	0	0	0	0	0	0	0	0	0	0	0	0	0	0	0	0	0	0	0.000	0.000	0.000	0.000	0.000	0.000	0.000	0.000	0.000	0.000	0.000	0.000	0.000	0.000	283	1076	41	40	40	0.000	0.000	6	35	0	0	6	34	0	0	100	1	
4	6	16	09: I-01   LM00000020	lmo0044	17023	9505	100	2649	2361	734	49	50	7	100	100	0	3233	2853	941	18	19	7	100	100	0	0	0	0	0	0	0	0	0	0	0	0	0	0	0	0	0	0	0	0	0	0	0	0	0	0	0.000	0.000	0.000	0.000	0.000	0.000	0.000	0.000	0.000	0.000	0.000	0.000	0.000	0.000	283	1076	5815	5147	5147	0.000	0.000	2600	3215	0	0	2312	2835	0	0	100	1	
4	7	16	09: I-04   LM00001308	lmo1275	17273	9505	100	150	138	49	49	50	7	91	87	0	131	111	49	18	19	6	86	83	0	0	0	0	0	0	0	0	0	0	0	0	0	0	0	0	0	0	0	0	0	0	0	0	0	0	0.000	0.000	0.000	0.000	0.000	0.000	0.000	0.000	0.000	0.000	0.000	0.000	0.000	0.000	283	1076	214	182	182	0.000	0.000	101	113	0	0	89	93	0	0	100	1	
4	8	16	09: I-07   LM00002819	lmo1469	17523	9505	100	2783	2134	1088	50	51	5	100	98	0	3283	2548	1291	17	18	5	99	98	0	0	0	0	0	0	0	0	0	0	0	0	0	0	0	0	0	0	0	0	0	0	0	0	0	0	0.000	0.000	0.000	0.000	0.000	0.000	0.000	0.000	0.000	0.000	0.000	0.000	0.000	0.000	283	1076	5999	4615	4615	0.000	0.000	2733	3266	0	0	2084	2531	0	0	100	1	
4	9	16	09: I-10   LM00000452	lmo1657	17773	9505	100	1247	981	514	48	50	8	97	93	0	1178	928	505	17	19	14	95	88	0	0	0	0	0	0	0	0	0	0	0	0	0	0	0	0	0	0	0	0	0	0	0	0	0	0	0.000	0.000	0.000	0.000	0.000	0.000	0.000	0.000	0.000	0.000	0.000	0.000	0.000	0.000	283	1076	2360	1844	1844	0.000	0.000	1199	1161	0	0	933	911	0	0	100	1	
4	10	16	09: I-13   lmneg01	lmneg01	18023	9505	100	52	53	6	49	50	7	32	8	0	57	53	13	18	19	10	90	84	0	0	0	0	0	0	0	0	0	0	0	0	0	0	0	0	0	0	0	0	0	0	0	0	0	0	0.000	0.000	0.000	0.000	0.000	0.000	0.000	0.000	0.000	0.000	0.000	0.000	0.000	0.000	283	1076	42	39	39	0.000	0.000	3	39	0	0	4	35	0	0	100	1	
4	11	16	09: I-16   lmneg04	lmneg04	18273	9505	100	52	53	6	49	50	19	2	0	0	48	46	9	18	19	8	93	89	0	0	0	0	0	0	0	0	0	0	0	0	0	0	0	0	0	0	0	0	0	0	0	0	0	0	0.000	0.000	0.000	0.000	0.000	0.000	0.000	0.000	0.000	0.000	0.000	0.000	0.000	0.000	283	1076	33	32	32	0.000	0.000	3	30	0	0	4	28	0	0	100	1	
4	12	16	09: I-19   lmneg07	lmneg07	18523	9505	100	58	58	6	49	50	6	72	34	0	66	62	15	18	19	6	96	93	0	0	0	0	0	0	0	0	0	0	0	0	0	0	0	0	0	0	0	0	0	0	0	0	0	0	0.000	0.000	0.000	0.000	0.000	0.000	0.000	0.000	0.000	0.000	0.000	0.000	0.000	0.000	283	1076	57	53	53	0.000	0.000	9	48	0	0	9	44	0	0	100	1	
4	13	16	09: I-22   lmneg10	lmneg10	18773	9505	100	55	58	10	49	50	6	44	22	0	53	52	16	18	19	5	94	94	0	0	0	0	0	0	0	0	0	0	0	0	0	0	0	0	0	0	0	0	0	0	0	0	0	0	0.000	0.000	0.000	0.000	0.000	0.000	0.000	0.000	0.000	0.000	0.000	0.000	0.000	0.000	283	1076	41	43	43	0.000	0.000	6	35	0	0	9	34	0	0	100	1	
4	14	16	09: M-01   LM00000020	lmo0044	19023	9505	100	1497	1199	590	49	50	6	96	93	0	1509	1205	620	18	18	4	94	92	0	0	0	0	0	0	0	0	0	0	0	0	0	0	0	0	0	0	0	0	0	0	0	0	0	0	0.000	0.000	0.000	0.000	0.000	0.000	0.000	0.000	0.000	0.000	0.000	0.000	0.000	0.000	283	1076	2939	2337	2337	0.000	0.000	1448	1491	0	0	1150	1187	0	0	100	1	
4	15	16	09: M-04   LM00001308	lmo1275	19273	9505	100	109	107	25	50	51	7	96	92	0	93	85	26	19	20	7	95	93	0	0	0	0	0	0	0	0	0	0	0	0	0	0	0	0	0	0	0	0	0	0	0	0	0	0	0.000	0.000	0.000	0.000	0.000	0.000	0.000	0.000	0.000	0.000	0.000	0.000	0.000	0.000	283	1076	133	123	123	0.000	0.000	59	74	0	0	57	66	0	0	100	1	
4	16	16	09: M-07   LM00002819	lmo1469	19523	9505	100	2152	1576	968	51	51	6	93	89	0	2424	1755	1076	19	20	8	92	89	0	0	0	0	0	0	0	0	0	0	0	0	0	0	0	0	0	0	0	0	0	0	0	0	0	0	0.000	0.000	0.000	0.000	0.000	0.000	0.000	0.000	0.000	0.000	0.000	0.000	0.000	0.000	283	1076	4506	3261	3261	0.000	0.000	2101	2405	0	0	1525	1736	0	0	100	1	
4	17	16	09: M-10   LM00000452	lmo1657	19773	9505	100	1114	945	400	50	52	8	100	98	0	997	861	375	20	22	11	98	95	0	0	0	0	0	0	0	0	0	0	0	0	0	0	0	0	0	0	0	0	0	0	0	0	0	0	0.000	0.000	0.000	0.000	0.000	0.000	0.000	0.000	0.000	0.000	0.000	0.000	0.000	0.000	283	1076	2041	1736	1736	0.000	0.000	1064	977	0	0	895	841	0	0	100	1	
4	1	17	09: M-13   lmneg01	lmneg01	15773	9755	100	55	56	13	49	50	5	51	19	0	66	61	25	18	19	6	89	86	0	0	0	0	0	0	0	0	0	0	0	0	0	0	0	0	0	0	0	0	0	0	0	0	0	0	0.000	0.000	0.000	0.000	0.000	0.000	0.000	0.000	0.000	0.000	0.000	0.000	0.000	0.000	283	1076	54	50	50	0.000	0.000	6	48	0	0	7	43	0	0	100	1	
4	2	17	09: M-16   lmneg04	lmneg04	16023	9755	100	52	54	8	49	49	5	36	17	0	57	55	10	17	18	3	98	98	0	0	0	0	0	0	0	0	0	0	0	0	0	0	0	0	0	0	0	0	0	0	0	0	0	0	0.000	0.000	0.000	0.000	0.000	0.000	0.000	0.000	0.000	0.000	0.000	0.000	0.000	0.000	283	1076	43	43	43	0.000	0.000	3	40	0	0	5	38	0	0	100	1	
4	3	17	09: M-19   lmneg07	lmneg07	16273	9755	100	57	58	7	48	49	5	75	43	0	70	64	21	18	18	4	93	90	0	0	0	0	0	0	0	0	0	0	0	0	0	0	0	0	0	0	0	0	0	0	0	0	0	0	0.000	0.000	0.000	0.000	0.000	0.000	0.000	0.000	0.000	0.000	0.000	0.000	0.000	0.000	283	1076	61	56	56	0.000	0.000	9	52	0	0	10	46	0	0	100	1	
4	4	17	09: M-22   lmneg10	lmneg10	16523	9755	100	54	54	11	49	50	5	45	14	0	51	51	25	17	18	4	94	90	0	0	0	0	0	0	0	0	0	0	0	0	0	0	0	0	0	0	0	0	0	0	0	0	0	0	0.000	0.000	0.000	0.000	0.000	0.000	0.000	0.000	0.000	0.000	0.000	0.000	0.000	0.000	283	1076	39	39	39	0.000	0.000	5	34	0	0	5	34	0	0	100	1	
4	5	17	null	EMPTY	16773	9755	100	47	47	4	48	49	5	6	1	0	16	17	3	17	18	4	8	2	0	0	0	0	0	0	0	0	0	0	0	0	0	0	0	0	0	0	0	0	0	0	0	0	0	0	0.000	0.000	0.000	0.000	0.000	0.000	0.000	0.000	0.000	0.000	0.000	0.000	0.000	0.000	283	1076	-2	-1	-1	0.000	0.000	-1	-1	0	0	-1	0	0	0	-75	1	
4	6	17	null	EMPTY	17023	9755	100	48	49	5	49	49	7	7	0	0	17	18	3	17	18	6	5	1	0	0	0	0	0	0	0	0	0	0	0	0	0	0	0	0	0	0	0	0	0	0	0	0	0	0	0.000	0.000	0.000	0.000	0.000	0.000	0.000	0.000	0.000	0.000	0.000	0.000	0.000	0.000	283	1076	-1	1	1	0.000	0.000	-1	0	0	0	0	1	0	0	-75	1	
4	7	17	null	EMPTY	17273	9755	100	50	49	5	49	50	8	2	0	0	17	17	4	17	19	6	7	1	0	0	0	0	0	0	0	0	0	0	0	0	0	0	0	0	0	0	0	0	0	0	0	0	0	0	0.000	0.000	0.000	0.000	0.000	0.000	0.000	0.000	0.000	0.000	0.000	0.000	0.000	0.000	283	1076	1	0	0	0.000	0.000	1	0	0	0	0	0	0	0	-75	1	
4	8	17	null	EMPTY	17523	9755	100	51	53	11	49	50	6	33	15	0	19	21	10	17	18	5	23	10	0	0	0	0	0	0	0	0	0	0	0	0	0	0	0	0	0	0	0	0	0	0	0	0	0	0	0.000	0.000	0.000	0.000	0.000	0.000	0.000	0.000	0.000	0.000	0.000	0.000	0.000	0.000	283	1076	4	8	8	0.000	0.000	2	2	0	0	4	4	0	0	-75	1	
4	9	17	null	EMPTY	17773	9755	100	50	50	5	49	50	6	17	2	0	17	18	4	17	19	5	9	2	0	0	0	0	0	0	0	0	0	0	0	0	0	0	0	0	0	0	0	0	0	0	0	0	0	0	0.000	0.000	0.000	0.000	0.000	0.000	0.000	0.000	0.000	0.000	0.000	0.000	0.000	0.000	283	1076	1	2	2	0.000	0.000	1	0	0	0	1	1	0	0	-75	1	
4	10	17	null	EMPTY	18023	9755	100	49	50	6	49	50	6	14	5	0	19	20	5	18	20	7	11	5	0	0	0	0	0	0	0	0	0	0	0	0	0	0	0	0	0	0	0	0	0	0	0	0	0	0	0.000	0.000	0.000	0.000	0.000	0.000	0.000	0.000	0.000	0.000	0.000	0.000	0.000	0.000	283	1076	1	3	3	0.000	0.000	0	1	0	0	1	2	0	0	-75	1	
4	11	17	null	EMPTY	18273	9755	100	50	49	5	49	51	19	0	0	0	18	19	5	17	19	6	14	6	0	0	0	0	0	0	0	0	0	0	0	0	0	0	0	0	0	0	0	0	0	0	0	0	0	0	0.000	0.000	0.000	0.000	0.000	0.000	0.000	0.000	0.000	0.000	0.000	0.000	0.000	0.000	283	1076	2	2	2	0.000	0.000	1	1	0	0	0	2	0	0	-75	1	
4	12	17	null	EMPTY	18523	9755	100	50	52	10	49	50	6	25	8	0	18	20	9	17	19	5	24	10	0	0	0	0	0	0	0	0	0	0	0	0	0	0	0	0	0	0	0	0	0	0	0	0	0	0	0.000	0.000	0.000	0.000	0.000	0.000	0.000	0.000	0.000	0.000	0.000	0.000	0.000	0.000	283	1076	2	6	6	0.000	0.000	1	1	0	0	3	3	0	0	-75	1	
4	13	17	null	EMPTY	18773	9755	100	50	50	6	49	50	6	20	6	0	19	20	6	17	20	19	4	0	0	0	0	0	0	0	0	0	0	0	0	0	0	0	0	0	0	0	0	0	0	0	0	0	0	0	0.000	0.000	0.000	0.000	0.000	0.000	0.000	0.000	0.000	0.000	0.000	0.000	0.000	0.000	283	1076	3	4	4	0.000	0.000	1	2	0	0	1	3	0	0	-75	1	
4	14	17	null	EMPTY	19023	9755	100	50	51	6	50	51	8	9	3	0	18	20	7	19	21	12	8	4	0	0	0	0	0	0	0	0	0	0	0	0	0	0	0	0	0	0	0	0	0	0	0	0	0	0	0.000	0.000	0.000	0.000	0.000	0.000	0.000	0.000	0.000	0.000	0.000	0.000	0.000	0.000	283	1076	-1	2	2	0.000	0.000	0	-1	0	0	1	1	0	0	-75	1	
4	15	17	null	EMPTY	19273	9755	100	49	51	9	51	51	6	13	9	0	19	23	20	18	19	6	19	8	0	0	0	0	0	0	0	0	0	0	0	0	0	0	0	0	0	0	0	0	0	0	0	0	0	0	0.000	0.000	0.000	0.000	0.000	0.000	0.000	0.000	0.000	0.000	0.000	0.000	0.000	0.000	283	1076	-1	5	5	0.000	0.000	-2	1	0	0	0	5	0	0	-75	1	
4	16	17	null	EMPTY	19523	9755	100	51	51	4	50	51	6	11	2	0	18	19	4	18	19	6	6	1	0	0	0	0	0	0	0	0	0	0	0	0	0	0	0	0	0	0	0	0	0	0	0	0	0	0	0.000	0.000	0.000	0.000	0.000	0.000	0.000	0.000	0.000	0.000	0.000	0.000	0.000	0.000	283	1076	1	2	2	0.000	0.000	1	0	0	0	1	1	0	0	-75	1	
4	17	17	null	EMPTY	19773	9755	100	51	51	10	50	52	7	17	3	0	19	21	8	19	20	7	14	6	0	0	0	0	0	0	0	0	0	0	0	0	0	0	0	0	0	0	0	0	0	0	0	0	0	0	0.000	0.000	0.000	0.000	0.000	0.000	0.000	0.000	0.000	0.000	0.000	0.000	0.000	0.000	283	1076	1	3	3	0.000	0.000	1	0	0	0	1	2	0	0	-75	1	
5	1	1	10: D-02   Dye Marker	Dye Marker	2244	10239	100	74	220	251	52	65	26	45	37	0	11299	20069	20099	18	19	4	100	100	0	0	0	0	0	0	0	0	0	0	0	0	0	0	0	0	0	0	0	0	0	0	0	0	0	0	0.000	0.000	0.000	0.000	0.000	0.000	0.000	0.000	0.000	0.000	0.000	0.000	0.000	0.000	283	1076	11303	20219	20219	0.000	0.000	22	11281	0	0	168	20051	0	0	100	1	
5	2	1	01: D-02   LM00002112	lmo0070	2494	10239	100	57	58	6	60	80	36	0	0	0	71	61	35	18	20	9	85	74	0	0	0	0	0	0	0	0	0	0	0	0	0	0	0	0	0	0	0	0	0	0	0	0	0	0	0.000	0.000	0.000	0.000	0.000	0.000	0.000	0.000	0.000	0.000	0.000	0.000	0.000	0.000	283	1076	50	41	41	0.000	0.000	-3	53	0	0	-2	43	0	0	100	1	
5	3	1	01: D-05   LM00002115	lmo0073	2744	10239	100	84	92	27	141	143	79	0	0	0	57	51	18	18	19	8	86	76	0	0	0	0	0	0	0	0	0	0	0	0	0	0	0	0	0	0	0	0	0	0	0	0	0	0	0.000	0.000	0.000	0.000	0.000	0.000	0.000	0.000	0.000	0.000	0.000	0.000	0.000	0.000	283	1076	-18	-16	-16	0.000	0.000	-57	39	0	0	-49	33	0	0	100	1	
5	4	1	01: D-08   LM00000830	lmo0076	2994	10239	100	136	129	43	64	114	73	48	1	0	171	147	85	17	18	4	94	89	0	0	0	0	0	0	0	0	0	0	0	0	0	0	0	0	0	0	0	0	0	0	0	0	0	0	0.000	0.000	0.000	0.000	0.000	0.000	0.000	0.000	0.000	0.000	0.000	0.000	0.000	0.000	283	1076	226	195	195	0.000	0.000	72	154	0	0	65	130	0	0	100	1	
5	5	1	01: D-11   LM00002117	lmo0079	3244	10239	100	63	63	8	49	50	5	87	62	0	71	62	22	17	18	4	93	89	0	0	0	0	0	0	0	0	0	0	0	0	0	0	0	0	0	0	0	0	0	0	0	0	0	0	0.000	0.000	0.000	0.000	0.000	0.000	0.000	0.000	0.000	0.000	0.000	0.000	0.000	0.000	283	1076	68	59	59	0.000	0.000	14	54	0	0	14	45	0	0	100	1	
5	6	1	01: D-14   LM00002120	lmo0082	3494	10239	100	58	58	7	50	50	5	61	32	0	74	66	22	17	18	5	93	87	0	0	0	0	0	0	0	0	0	0	0	0	0	0	0	0	0	0	0	0	0	0	0	0	0	0	0.000	0.000	0.000	0.000	0.000	0.000	0.000	0.000	0.000	0.000	0.000	0.000	0.000	0.000	283	1076	65	57	57	0.000	0.000	8	57	0	0	8	49	0	0	100	1	
5	7	1	01: D-17   LM00002123	lmo0085	3744	10239	100	52	54	10	50	51	6	27	6	0	72	60	25	17	18	6	80	76	0	0	0	0	0	0	0	0	0	0	0	0	0	0	0	0	0	0	0	0	0	0	0	0	0	0	0.000	0.000	0.000	0.000	0.000	0.000	0.000	0.000	0.000	0.000	0.000	0.000	0.000	0.000	283	1076	57	47	47	0.000	0.000	2	55	0	0	4	43	0	0	100	1	
5	8	1	01: D-20   LM00000832	lmo0088	3994	10239	100	58	62	17	50	51	6	66	35	0	90	78	36	19	19	4	89	86	0	0	0	0	0	0	0	0	0	0	0	0	0	0	0	0	0	0	0	0	0	0	0	0	0	0	0.000	0.000	0.000	0.000	0.000	0.000	0.000	0.000	0.000	0.000	0.000	0.000	0.000	0.000	283	1076	79	71	71	0.000	0.000	8	71	0	0	12	59	0	0	100	1	
5	9	1	01: D-23   LM00002127	lmo0091	4244	10239	100	62	65	12	50	50	6	79	51	0	72	64	30	18	19	4	91	85	0	0	0	0	0	0	0	0	0	0	0	0	0	0	0	0	0	0	0	0	0	0	0	0	0	0	0.000	0.000	0.000	0.000	0.000	0.000	0.000	0.000	0.000	0.000	0.000	0.000	0.000	0.000	283	1076	66	61	61	0.000	0.000	12	54	0	0	15	46	0	0	100	1	
5	10	1	01: H-02   LM00002158	lmo0166	4494	10239	100	121	112	35	49	51	5	94	89	0	118	104	51	19	20	6	90	83	0	0	0	0	0	0	0	0	0	0	0	0	0	0	0	0	0	0	0	0	0	0	0	0	0	0	0.000	0.000	0.000	0.000	0.000	0.000	0.000	0.000	0.000	0.000	0.000	0.000	0.000	0.000	283	1076	171	148	148	0.000	0.000	72	99	0	0	63	85	0	0	100	1	
5	11	1	01: H-05   LM00000053	lmo0169	4744	10239	100	78	78	18	50	51	6	88	78	0	112	93	41	20	21	7	90	83	0	0	0	0	0	0	0	0	0	0	0	0	0	0	0	0	0	0	0	0	0	0	0	0	0	0	0.000	0.000	0.000	0.000	0.000	0.000	0.000	0.000	0.000	0.000	0.000	0.000	0.000	0.000	283	1076	120	101	101	0.000	0.000	28	92	0	0	28	73	0	0	100	1	
5	12	1	01: H-08   LM00003001	lmo0172	4994	10239	100	55	58	10	49	50	5	55	31	0	77	69	27	20	22	5	92	85	0	0	0	0	0	0	0	0	0	0	0	0	0	0	0	0	0	0	0	0	0	0	0	0	0	0	0.000	0.000	0.000	0.000	0.000	0.000	0.000	0.000	0.000	0.000	0.000	0.000	0.000	0.000	283	1076	63	58	58	0.000	0.000	6	57	0	0	9	49	0	0	100	1	
5	13	1	01: H-11   LM00000861	lmo0175	5244	10239	100	64	68	15	49	50	6	88	64	0	96	84	39	22	23	5	88	82	0	0	0	0	0	0	0	0	0	0	0	0	0	0	0	0	0	0	0	0	0	0	0	0	0	0	0.000	0.000	0.000	0.000	0.000	0.000	0.000	0.000	0.000	0.000	0.000	0.000	0.000	0.000	283	1076	89	81	81	0.000	0.000	15	74	0	0	19	62	0	0	100	1	
5	14	1	01: H-14   LM00000056	lmo0178	5494	10239	100	272	300	218	49	49	5	88	84	0	192	200	143	23	24	6	80	76	0	0	0	0	0	0	0	0	0	0	0	0	0	0	0	0	0	0	0	0	0	0	0	0	0	0	0.000	0.000	0.000	0.000	0.000	0.000	0.000	0.000	0.000	0.000	0.000	0.000	0.000	0.000	283	1076	392	428	428	0.000	0.000	223	169	0	0	251	177	0	0	100	1	
5	15	1	01: H-17   LM00000059	lmo0181	5744	10239	100	50	50	5	49	49	5	22	5	0	26	28	8	24	24	4	45	32	0	0	0	0	0	0	0	0	0	0	0	0	0	0	0	0	0	0	0	0	0	0	0	0	0	0	0.000	0.000	0.000	0.000	0.000	0.000	0.000	0.000	0.000	0.000	0.000	0.000	0.000	0.000	283	1076	3	5	5	0.000	0.000	1	2	0	0	1	4	0	0	100	1	
5	16	1	01: H-20   LM00000864	lmo0184	5994	10239	100	266	218	106	49	50	6	92	86	0	298	238	139	22	23	4	96	92	0	0	0	0	0	0	0	0	0	0	0	0	0	0	0	0	0	0	0	0	0	0	0	0	0	0	0.000	0.000	0.000	0.000	0.000	0.000	0.000	0.000	0.000	0.000	0.000	0.000	0.000	0.000	283	1076	493	385	385	0.000	0.000	217	276	0	0	169	216	0	0	100	1	
5	17	1	01: H-23   LM00002160	lmo0187	6244	10239	100	180	158	72	49	50	6	89	82	0	326	258	161	19	21	7	89	86	0	0	0	0	0	0	0	0	0	0	0	0	0	0	0	0	0	0	0	0	0	0	0	0	0	0	0.000	0.000	0.000	0.000	0.000	0.000	0.000	0.000	0.000	0.000	0.000	0.000	0.000	0.000	283	1076	438	348	348	0.000	0.000	131	307	0	0	109	239	0	0	100	1	
5	1	2	01: L-02   LM00002182	lmo0262	2244	10489	100	162	164	50	77	195	267	0	0	0	77	63	30	19	19	4	78	75	0	0	0	0	0	0	0	0	0	0	0	0	0	0	0	0	0	0	0	0	0	0	0	0	0	0	0.000	0.000	0.000	0.000	0.000	0.000	0.000	0.000	0.000	0.000	0.000	0.000	0.000	0.000	283	1076	143	131	131	0.000	0.000	85	58	0	0	87	44	0	0	100	1	
5	2	2	01: L-05   LM00000085	lmo0265	2494	10489	100	1873	1780	259	426	692	589	100	79	0	66	55	25	19	22	23	61	51	0	0	0	0	0	0	0	0	0	0	0	0	0	0	0	0	0	0	0	0	0	0	0	0	0	0	0.000	0.000	0.000	0.000	0.000	0.000	0.000	0.000	0.000	0.000	0.000	0.000	0.000	0.000	283	1076	1494	1390	1390	0.000	0.000	1447	47	0	0	1354	36	0	0	100	1	
5	3	2	01: L-08   LM00000896	lmo0268	2744	10489	100	695	680	103	322	475	395	40	0	0	128	105	51	19	20	6	90	83	0	0	0	0	0	0	0	0	0	0	0	0	0	0	0	0	0	0	0	0	0	0	0	0	0	0	0.000	0.000	0.000	0.000	0.000	0.000	0.000	0.000	0.000	0.000	0.000	0.000	0.000	0.000	283	1076	482	444	444	0.000	0.000	373	109	0	0	358	86	0	0	100	1	
5	4	2	01: L-11   LM00000087	lmo0271	2994	10489	100	140	127	55	60	83	48	59	42	0	88	74	37	18	18	4	84	80	0	0	0	0	0	0	0	0	0	0	0	0	0	0	0	0	0	0	0	0	0	0	0	0	0	0	0.000	0.000	0.000	0.000	0.000	0.000	0.000	0.000	0.000	0.000	0.000	0.000	0.000	0.000	283	1076	150	123	123	0.000	0.000	80	70	0	0	67	56	0	0	100	1	
5	5	2	01: L-14   LM00000900	lmo0274	3244	10489	100	73	75	16	50	51	7	89	75	0	80	72	28	18	19	6	89	83	0	0	0	0	0	0	0	0	0	0	0	0	0	0	0	0	0	0	0	0	0	0	0	0	0	0	0.000	0.000	0.000	0.000	0.000	0.000	0.000	0.000	0.000	0.000	0.000	0.000	0.000	0.000	283	1076	85	79	79	0.000	0.000	23	62	0	0	25	54	0	0	100	1	
5	6	2	01: L-17   LM00000902	lmo0277	3494	10489	100	50	52	9	49	50	7	25	6	0	19	23	14	18	19	5	35	10	0	0	0	0	0	0	0	0	0	0	0	0	0	0	0	0	0	0	0	0	0	0	0	0	0	0	0.000	0.000	0.000	0.000	0.000	0.000	0.000	0.000	0.000	0.000	0.000	0.000	0.000	0.000	283	1076	2	8	8	0.000	0.000	1	1	0	0	3	5	0	0	100	1	
5	7	2	01: L-20   LM00000903	lmo0280	3744	10489	100	110	101	33	49	50	5	89	82	0	133	110	56	18	19	4	91	85	0	0	0	0	0	0	0	0	0	0	0	0	0	0	0	0	0	0	0	0	0	0	0	0	0	0	0.000	0.000	0.000	0.000	0.000	0.000	0.000	0.000	0.000	0.000	0.000	0.000	0.000	0.000	283	1076	176	144	144	0.000	0.000	61	115	0	0	52	92	0	0	100	1	
5	8	2	01: L-23   LM00000904	lmo0283	3994	10489	100	99	97	34	50	50	5	83	78	0	122	107	58	19	19	4	86	82	0	0	0	0	0	0	0	0	0	0	0	0	0	0	0	0	0	0	0	0	0	0	0	0	0	0	0.000	0.000	0.000	0.000	0.000	0.000	0.000	0.000	0.000	0.000	0.000	0.000	0.000	0.000	283	1076	152	135	135	0.000	0.000	49	103	0	0	47	88	0	0	100	1	
5	9	2	01: P-02   LM00000128	lmo0358	4244	10489	100	55	56	8	49	50	7	47	18	0	54	50	18	19	20	5	81	78	0	0	0	0	0	0	0	0	0	0	0	0	0	0	0	0	0	0	0	0	0	0	0	0	0	0	0.000	0.000	0.000	0.000	0.000	0.000	0.000	0.000	0.000	0.000	0.000	0.000	0.000	0.000	283	1076	41	38	38	0.000	0.000	6	35	0	0	7	31	0	0	100	1	
5	10	2	01: P-05   LM00000926	lmo0361	4494	10489	100	53	52	5	49	50	7	18	3	0	54	51	12	19	20	5	93	90	0	0	0	0	0	0	0	0	0	0	0	0	0	0	0	0	0	0	0	0	0	0	0	0	0	0	0.000	0.000	0.000	0.000	0.000	0.000	0.000	0.000	0.000	0.000	0.000	0.000	0.000	0.000	283	1076	39	35	35	0.000	0.000	4	35	0	0	3	32	0	0	100	1	
5	11	2	01: P-08   LM00000131	lmo0364	4744	10489	100	58	59	8	50	50	5	71	41	0	80	70	24	20	21	4	95	93	0	0	0	0	0	0	0	0	0	0	0	0	0	0	0	0	0	0	0	0	0	0	0	0	0	0	0.000	0.000	0.000	0.000	0.000	0.000	0.000	0.000	0.000	0.000	0.000	0.000	0.000	0.000	283	1076	68	59	59	0.000	0.000	8	60	0	0	9	50	0	0	100	1	
5	12	2	01: P-11   LM00000928	lmo0367	4994	10489	100	55	56	11	50	51	5	47	16	0	74	66	31	22	23	9	79	72	0	0	0	0	0	0	0	0	0	0	0	0	0	0	0	0	0	0	0	0	0	0	0	0	0	0	0.000	0.000	0.000	0.000	0.000	0.000	0.000	0.000	0.000	0.000	0.000	0.000	0.000	0.000	283	1076	57	50	50	0.000	0.000	5	52	0	0	6	44	0	0	100	1	
5	13	2	01: P-14   LM00000929	lmo0370	5244	10489	100	257	215	115	49	49	5	95	89	0	215	174	101	22	23	4	89	84	0	0	0	0	0	0	0	0	0	0	0	0	0	0	0	0	0	0	0	0	0	0	0	0	0	0	0.000	0.000	0.000	0.000	0.000	0.000	0.000	0.000	0.000	0.000	0.000	0.000	0.000	0.000	283	1076	401	318	318	0.000	0.000	208	193	0	0	166	152	0	0	100	1	
5	14	2	01: P-17   LM00000930	lmo0373	5494	10489	100	54	55	8	49	49	5	48	25	0	68	58	21	23	24	5	84	78	0	0	0	0	0	0	0	0	0	0	0	0	0	0	0	0	0	0	0	0	0	0	0	0	0	0	0.000	0.000	0.000	0.000	0.000	0.000	0.000	0.000	0.000	0.000	0.000	0.000	0.000	0.000	283	1076	50	41	41	0.000	0.000	5	45	0	0	6	35	0	0	100	1	
5	15	2	01: P-20   LM00000932	lmo0376	5744	10489	100	113	112	56	49	49	5	90	82	0	89	79	36	24	25	4	93	88	0	0	0	0	0	0	0	0	0	0	0	0	0	0	0	0	0	0	0	0	0	0	0	0	0	0	0.000	0.000	0.000	0.000	0.000	0.000	0.000	0.000	0.000	0.000	0.000	0.000	0.000	0.000	283	1076	129	118	118	0.000	0.000	64	65	0	0	63	55	0	0	100	1	
5	16	2	01: P-23   LM00002201	lmo0379	5994	10489	100	55	57	10	50	51	5	46	19	0	90	89	14	23	23	5	100	100	0	0	0	0	0	0	0	0	0	0	0	0	0	0	0	0	0	0	0	0	0	0	0	0	0	0	0.000	0.000	0.000	0.000	0.000	0.000	0.000	0.000	0.000	0.000	0.000	0.000	0.000	0.000	283	1076	72	73	73	0.000	0.000	5	67	0	0	7	66	0	0	100	1	
5	17	2	02: D-02   LM00000958	lmo0450	6244	10489	100	85	85	22	49	49	5	94	89	0	98	91	42	20	21	4	95	91	0	0	0	0	0	0	0	0	0	0	0	0	0	0	0	0	0	0	0	0	0	0	0	0	0	0	0.000	0.000	0.000	0.000	0.000	0.000	0.000	0.000	0.000	0.000	0.000	0.000	0.000	0.000	283	1076	114	107	107	0.000	0.000	36	78	0	0	36	71	0	0	100	1	
5	1	3	02: D-05   LM00000158	lmo0453	2244	10739	100	63	65	12	52	54	8	63	40	0	70	59	25	18	19	4	86	80	0	0	0	0	0	0	0	0	0	0	0	0	0	0	0	0	0	0	0	0	0	0	0	0	0	0	0.000	0.000	0.000	0.000	0.000	0.000	0.000	0.000	0.000	0.000	0.000	0.000	0.000	0.000	283	1076	63	54	54	0.000	0.000	11	52	0	0	13	41	0	0	100	1	
5	2	3	02: D-08   LM00000962	lmo0456	2494	10739	100	62	62	7	83	297	440	0	0	0	59	50	18	18	20	7	83	74	0	0	0	0	0	0	0	0	0	0	0	0	0	0	0	0	0	0	0	0	0	0	0	0	0	0	0.000	0.000	0.000	0.000	0.000	0.000	0.000	0.000	0.000	0.000	0.000	0.000	0.000	0.000	283	1076	20	11	11	0.000	0.000	-21	41	0	0	-21	32	0	0	100	1	
5	3	3	02: D-11   LM00002229	lmo0459	2744	10739	100	558	732	520	519	772	548	26	9	0	59	51	18	19	20	4	89	83	0	0	0	0	0	0	0	0	0	0	0	0	0	0	0	0	0	0	0	0	0	0	0	0	0	0	0.000	0.000	0.000	0.000	0.000	0.000	0.000	0.000	0.000	0.000	0.000	0.000	0.000	0.000	283	1076	79	245	245	0.000	0.000	39	40	0	0	213	32	0	0	100	1	
5	4	3	02: D-14   LM00002232	lmo0462	2994	10739	100	101	110	39	73	206	188	0	0	0	83	73	28	19	20	5	92	87	0	0	0	0	0	0	0	0	0	0	0	0	0	0	0	0	0	0	0	0	0	0	0	0	0	0	0.000	0.000	0.000	0.000	0.000	0.000	0.000	0.000	0.000	0.000	0.000	0.000	0.000	0.000	283	1076	92	91	91	0.000	0.000	28	64	0	0	37	54	0	0	100	1	
5	5	3	02: D-17   LM00002235	lmo0465	3244	10739	100	54	55	6	52	52	7	23	8	0	60	50	21	19	20	7	75	69	0	0	0	0	0	0	0	0	0	0	0	0	0	0	0	0	0	0	0	0	0	0	0	0	0	0	0.000	0.000	0.000	0.000	0.000	0.000	0.000	0.000	0.000	0.000	0.000	0.000	0.000	0.000	283	1076	43	34	34	0.000	0.000	2	41	0	0	3	31	0	0	100	1	
5	6	3	02: D-20   LM00002238	lmo0468	3494	10739	100	62	63	12	49	50	5	77	60	0	73	73	29	18	19	4	94	90	0	0	0	0	0	0	0	0	0	0	0	0	0	0	0	0	0	0	0	0	0	0	0	0	0	0	0.000	0.000	0.000	0.000	0.000	0.000	0.000	0.000	0.000	0.000	0.000	0.000	0.000	0.000	283	1076	68	69	69	0.000	0.000	13	55	0	0	14	55	0	0	100	1	
5	7	3	02: D-23   LM00002241	lmo0471	3744	10739	100	52	53	6	48	49	5	40	9	0	76	67	22	18	19	4	95	90	0	0	0	0	0	0	0	0	0	0	0	0	0	0	0	0	0	0	0	0	0	0	0	0	0	0	0.000	0.000	0.000	0.000	0.000	0.000	0.000	0.000	0.000	0.000	0.000	0.000	0.000	0.000	283	1076	62	54	54	0.000	0.000	4	58	0	0	5	49	0	0	100	1	
5	8	3	02: H-02   LM00000993	lmo0546	3994	10739	100	59	59	9	49	49	5	75	53	0	70	60	25	19	20	4	85	80	0	0	0	0	0	0	0	0	0	0	0	0	0	0	0	0	0	0	0	0	0	0	0	0	0	0	0.000	0.000	0.000	0.000	0.000	0.000	0.000	0.000	0.000	0.000	0.000	0.000	0.000	0.000	283	1076	61	51	51	0.000	0.000	10	51	0	0	10	41	0	0	100	1	
5	9	3	02: H-05   LM00002256	lmo0549	4244	10739	100	53	54	6	49	50	7	28	7	0	65	56	20	20	21	7	82	77	0	0	0	0	0	0	0	0	0	0	0	0	0	0	0	0	0	0	0	0	0	0	0	0	0	0	0.000	0.000	0.000	0.000	0.000	0.000	0.000	0.000	0.000	0.000	0.000	0.000	0.000	0.000	283	1076	49	41	41	0.000	0.000	4	45	0	0	5	36	0	0	100	1	
5	10	3	02: H-08   LM00000996	lmo0552	4494	10739	100	109	99	37	49	49	6	81	74	0	177	147	91	20	21	6	84	79	0	0	0	0	0	0	0	0	0	0	0	0	0	0	0	0	0	0	0	0	0	0	0	0	0	0	0.000	0.000	0.000	0.000	0.000	0.000	0.000	0.000	0.000	0.000	0.000	0.000	0.000	0.000	283	1076	217	177	177	0.000	0.000	60	157	0	0	50	127	0	0	100	1	
5	11	3	02: H-11   LM00000999	lmo0555	4744	10739	100	118	108	40	49	50	5	90	83	0	110	91	47	21	22	7	83	77	0	0	0	0	0	0	0	0	0	0	0	0	0	0	0	0	0	0	0	0	0	0	0	0	0	0	0.000	0.000	0.000	0.000	0.000	0.000	0.000	0.000	0.000	0.000	0.000	0.000	0.000	0.000	283	1076	158	129	129	0.000	0.000	69	89	0	0	59	70	0	0	100	1	
5	12	3	02: H-14   LM00000191	lmo0558	4994	10739	100	292	239	132	50	50	5	89	86	0	259	204	118	22	22	4	91	86	0	0	0	0	0	0	0	0	0	0	0	0	0	0	0	0	0	0	0	0	0	0	0	0	0	0	0.000	0.000	0.000	0.000	0.000	0.000	0.000	0.000	0.000	0.000	0.000	0.000	0.000	0.000	283	1076	479	371	371	0.000	0.000	242	237	0	0	189	182	0	0	100	1	
5	13	3	02: H-17   LM00002260	lmo0561	5244	10739	100	54	55	11	49	49	5	41	23	0	69	60	26	23	23	4	86	76	0	0	0	0	0	0	0	0	0	0	0	0	0	0	0	0	0	0	0	0	0	0	0	0	0	0	0.000	0.000	0.000	0.000	0.000	0.000	0.000	0.000	0.000	0.000	0.000	0.000	0.000	0.000	283	1076	51	43	43	0.000	0.000	5	46	0	0	6	37	0	0	100	1	
5	14	3	02: H-20   LM00002262	lmo0564	5494	10739	100	98	99	28	49	49	5	95	86	0	98	90	34	23	24	4	98	95	0	0	0	0	0	0	0	0	0	0	0	0	0	0	0	0	0	0	0	0	0	0	0	0	0	0	0.000	0.000	0.000	0.000	0.000	0.000	0.000	0.000	0.000	0.000	0.000	0.000	0.000	0.000	283	1076	124	117	117	0.000	0.000	49	75	0	0	50	67	0	0	100	1	
5	15	3	02: H-23   LM00002265	lmo0567	5744	10739	100	75	77	19	49	49	5	85	77	0	91	79	31	23	24	4	94	89	0	0	0	0	0	0	0	0	0	0	0	0	0	0	0	0	0	0	0	0	0	0	0	0	0	0	0.000	0.000	0.000	0.000	0.000	0.000	0.000	0.000	0.000	0.000	0.000	0.000	0.000	0.000	283	1076	94	84	84	0.000	0.000	26	68	0	0	28	56	0	0	100	1	
5	16	3	02: L-02   LM00001031	lmo0642	5994	10739	100	154	145	52	50	50	5	96	87	0	143	121	48	22	23	5	95	89	0	0	0	0	0	0	0	0	0	0	0	0	0	0	0	0	0	0	0	0	0	0	0	0	0	0	0.000	0.000	0.000	0.000	0.000	0.000	0.000	0.000	0.000	0.000	0.000	0.000	0.000	0.000	283	1076	225	194	194	0.000	0.000	104	121	0	0	95	99	0	0	100	1	
5	17	3	02: L-05   LM00001034	lmo0645	6244	10739	100	58	58	8	49	49	5	76	41	0	83	69	30	20	21	4	88	81	0	0	0	0	0	0	0	0	0	0	0	0	0	0	0	0	0	0	0	0	0	0	0	0	0	0	0.000	0.000	0.000	0.000	0.000	0.000	0.000	0.000	0.000	0.000	0.000	0.000	0.000	0.000	283	1076	72	58	58	0.000	0.000	9	63	0	0	9	49	0	0	100	1	
5	1	4	02: L-08   LM00001036	lmo0648	2244	10989	100	63	64	8	60	83	39	0	0	0	58	48	18	18	20	14	72	64	0	0	0	0	0	0	0	0	0	0	0	0	0	0	0	0	0	0	0	0	0	0	0	0	0	0	0.000	0.000	0.000	0.000	0.000	0.000	0.000	0.000	0.000	0.000	0.000	0.000	0.000	0.000	283	1076	43	34	34	0.000	0.000	3	40	0	0	4	30	0	0	100	1	
5	2	4	02: L-11   LM00002291	lmo0651	2494	10989	100	87	86	10	90	275	398	0	0	0	65	56	24	18	19	4	80	78	0	0	0	0	0	0	0	0	0	0	0	0	0	0	0	0	0	0	0	0	0	0	0	0	0	0	0.000	0.000	0.000	0.000	0.000	0.000	0.000	0.000	0.000	0.000	0.000	0.000	0.000	0.000	283	1076	44	34	34	0.000	0.000	-3	47	0	0	-4	38	0	0	100	1	
5	3	4	02: L-14   LM00002293	lmo0654	2744	10989	100	508	628	342	499	789	546	15	1	0	101	87	41	20	21	5	85	81	0	0	0	0	0	0	0	0	0	0	0	0	0	0	0	0	0	0	0	0	0	0	0	0	0	0	0.000	0.000	0.000	0.000	0.000	0.000	0.000	0.000	0.000	0.000	0.000	0.000	0.000	0.000	283	1076	90	196	196	0.000	0.000	9	81	0	0	129	67	0	0	100	1	
5	4	4	02: L-17   LM00002295	lmo0657	2994	10989	100	158	140	47	66	182	167	0	0	0	217	164	103	20	21	5	90	80	0	0	0	0	0	0	0	0	0	0	0	0	0	0	0	0	0	0	0	0	0	0	0	0	0	0	0.000	0.000	0.000	0.000	0.000	0.000	0.000	0.000	0.000	0.000	0.000	0.000	0.000	0.000	283	1076	289	218	218	0.000	0.000	92	197	0	0	74	144	0	0	100	1	
5	5	4	02: L-20   LM00002296	lmo0660	3244	10989	100	57	57	6	51	52	6	51	20	0	67	62	18	20	21	6	93	89	0	0	0	0	0	0	0	0	0	0	0	0	0	0	0	0	0	0	0	0	0	0	0	0	0	0	0.000	0.000	0.000	0.000	0.000	0.000	0.000	0.000	0.000	0.000	0.000	0.000	0.000	0.000	283	1076	53	48	48	0.000	0.000	6	47	0	0	6	42	0	0	100	1	
5	6	4	02: L-23   LM00000215	lmo0663	3494	10989	100	394	325	198	49	50	5	94	89	0	234	187	115	19	20	5	90	83	0	0	0	0	0	0	0	0	0	0	0	0	0	0	0	0	0	0	0	0	0	0	0	0	0	0	0.000	0.000	0.000	0.000	0.000	0.000	0.000	0.000	0.000	0.000	0.000	0.000	0.000	0.000	283	1076	560	444	444	0.000	0.000	345	215	0	0	276	168	0	0	100	1	
5	7	4	02: P-02   LM00002307	lmo0738	3744	10989	100	148	135	47	49	49	5	94	89	0	119	106	45	19	20	4	93	91	0	0	0	0	0	0	0	0	0	0	0	0	0	0	0	0	0	0	0	0	0	0	0	0	0	0	0.000	0.000	0.000	0.000	0.000	0.000	0.000	0.000	0.000	0.000	0.000	0.000	0.000	0.000	283	1076	199	173	173	0.000	0.000	99	100	0	0	86	87	0	0	100	1	
5	8	4	02: P-05   LM00000244	lmo0741	3994	10989	100	55	55	6	49	49	5	58	29	0	68	56	24	20	20	4	82	76	0	0	0	0	0	0	0	0	0	0	0	0	0	0	0	0	0	0	0	0	0	0	0	0	0	0	0.000	0.000	0.000	0.000	0.000	0.000	0.000	0.000	0.000	0.000	0.000	0.000	0.000	0.000	283	1076	54	42	42	0.000	0.000	6	48	0	0	6	36	0	0	100	1	
5	9	4	02: P-08   LM00002309	lmo0744	4244	10989	100	60	60	9	49	49	5	69	52	0	80	70	29	20	20	4	89	82	0	0	0	0	0	0	0	0	0	0	0	0	0	0	0	0	0	0	0	0	0	0	0	0	0	0	0.000	0.000	0.000	0.000	0.000	0.000	0.000	0.000	0.000	0.000	0.000	0.000	0.000	0.000	283	1076	71	61	61	0.000	0.000	11	60	0	0	11	50	0	0	100	1	
5	10	4	02: P-11   LM00002311	lmo0747	4494	10989	100	52	52	5	49	49	6	31	6	0	68	57	21	21	22	7	81	75	0	0	0	0	0	0	0	0	0	0	0	0	0	0	0	0	0	0	0	0	0	0	0	0	0	0	0.000	0.000	0.000	0.000	0.000	0.000	0.000	0.000	0.000	0.000	0.000	0.000	0.000	0.000	283	1076	50	39	39	0.000	0.000	3	47	0	0	3	36	0	0	100	1	
5	11	4	02: P-14   LM00002314	lmo0750	4744	10989	100	69	68	13	49	50	5	87	76	0	71	64	24	21	22	5	86	83	0	0	0	0	0	0	0	0	0	0	0	0	0	0	0	0	0	0	0	0	0	0	0	0	0	0	0.000	0.000	0.000	0.000	0.000	0.000	0.000	0.000	0.000	0.000	0.000	0.000	0.000	0.000	283	1076	70	62	62	0.000	0.000	20	50	0	0	19	43	0	0	100	1	
5	12	4	02: P-17   LM00002317	lmo0753	4994	10989	100	55	56	7	48	49	4	69	44	0	71	61	28	22	23	4	83	75	0	0	0	0	0	0	0	0	0	0	0	0	0	0	0	0	0	0	0	0	0	0	0	0	0	0	0.000	0.000	0.000	0.000	0.000	0.000	0.000	0.000	0.000	0.000	0.000	0.000	0.000	0.000	283	1076	56	47	47	0.000	0.000	7	49	0	0	8	39	0	0	100	1	
5	13	4	02: P-20   LM00000247	lmo0756	5244	10989	100	84	82	20	49	50	5	87	83	0	112	97	39	23	23	4	94	88	0	0	0	0	0	0	0	0	0	0	0	0	0	0	0	0	0	0	0	0	0	0	0	0	0	0	0.000	0.000	0.000	0.000	0.000	0.000	0.000	0.000	0.000	0.000	0.000	0.000	0.000	0.000	283	1076	124	107	107	0.000	0.000	35	89	0	0	33	74	0	0	100	1	
5	14	4	02: P-23   LM00001081	lmo0759	5494	10989	100	65	66	13	48	49	5	87	66	0	96	81	36	24	24	4	87	84	0	0	0	0	0	0	0	0	0	0	0	0	0	0	0	0	0	0	0	0	0	0	0	0	0	0	0.000	0.000	0.000	0.000	0.000	0.000	0.000	0.000	0.000	0.000	0.000	0.000	0.000	0.000	283	1076	89	75	75	0.000	0.000	17	72	0	0	18	57	0	0	100	1	
5	15	4	03: D-02   LM00002330	lmo0830	5744	10989	100	72	74	19	48	49	5	79	72	0	91	76	31	23	23	4	88	84	0	0	0	0	0	0	0	0	0	0	0	0	0	0	0	0	0	0	0	0	0	0	0	0	0	0	0.000	0.000	0.000	0.000	0.000	0.000	0.000	0.000	0.000	0.000	0.000	0.000	0.000	0.000	283	1076	92	79	79	0.000	0.000	24	68	0	0	26	53	0	0	100	1	
5	16	4	03: D-05   LM00002333	lmo0833	5994	10989	100	112	103	36	49	49	5	86	82	0	185	155	82	21	21	5	93	88	0	0	0	0	0	0	0	0	0	0	0	0	0	0	0	0	0	0	0	0	0	0	0	0	0	0	0.000	0.000	0.000	0.000	0.000	0.000	0.000	0.000	0.000	0.000	0.000	0.000	0.000	0.000	283	1076	227	188	188	0.000	0.000	63	164	0	0	54	134	0	0	100	1	
5	17	4	03: D-08   LM00001119	lmo0836	6244	10989	100	55	57	8	49	49	5	61	32	0	64	59	19	19	20	4	96	90	0	0	0	0	0	0	0	0	0	0	0	0	0	0	0	0	0	0	0	0	0	0	0	0	0	0	0.000	0.000	0.000	0.000	0.000	0.000	0.000	0.000	0.000	0.000	0.000	0.000	0.000	0.000	283	1076	51	48	48	0.000	0.000	6	45	0	0	8	40	0	0	100	1	
5	1	5	03: D-11   LM00002337	lmo0839	2244	11239	100	1437	1362	279	302	587	581	92	44	0	58	52	18	19	20	5	88	79	0	0	0	0	0	0	0	0	0	0	0	0	0	0	0	0	0	0	0	0	0	0	0	0	0	0	0.000	0.000	0.000	0.000	0.000	0.000	0.000	0.000	0.000	0.000	0.000	0.000	0.000	0.000	283	1076	1174	1093	1093	0.000	0.000	1135	39	0	0	1060	33	0	0	100	1	
5	2	5	03: D-14   LM00002338	lmo0842	2494	11239	100	1744	1656	375	308	664	655	93	64	0	74	66	21	19	20	4	98	93	0	0	0	0	0	0	0	0	0	0	0	0	0	0	0	0	0	0	0	0	0	0	0	0	0	0	0.000	0.000	0.000	0.000	0.000	0.000	0.000	0.000	0.000	0.000	0.000	0.000	0.000	0.000	283	1076	1491	1395	1395	0.000	0.000	1436	55	0	0	1348	47	0	0	100	1	
5	3	5	03: D-17   LM00001122	lmo0845	2744	11239	100	277	281	113	175	381	425	0	0	0	68	61	21	20	20	4	92	88	0	0	0	0	0	0	0	0	0	0	0	0	0	0	0	0	0	0	0	0	0	0	0	0	0	0	0.000	0.000	0.000	0.000	0.000	0.000	0.000	0.000	0.000	0.000	0.000	0.000	0.000	0.000	283	1076	150	147	147	0.000	0.000	102	48	0	0	106	41	0	0	100	1	
5	4	5	03: D-20   LM00001125	lmo0848	2994	11239	100	115	104	32	53	65	32	68	44	0	107	92	43	19	20	6	90	82	0	0	0	0	0	0	0	0	0	0	0	0	0	0	0	0	0	0	0	0	0	0	0	0	0	0	0.000	0.000	0.000	0.000	0.000	0.000	0.000	0.000	0.000	0.000	0.000	0.000	0.000	0.000	283	1076	150	124	124	0.000	0.000	62	88	0	0	51	73	0	0	100	1	
5	5	5	03: D-23   LM00001126	lmo0851	3244	11239	100	160	141	54	49	50	6	94	89	0	83	74	32	20	21	5	91	84	0	0	0	0	0	0	0	0	0	0	0	0	0	0	0	0	0	0	0	0	0	0	0	0	0	0	0.000	0.000	0.000	0.000	0.000	0.000	0.000	0.000	0.000	0.000	0.000	0.000	0.000	0.000	283	1076	174	146	146	0.000	0.000	111	63	0	0	92	54	0	0	100	1	
5	6	5	03: H-02   LM00002357	lmo0926	3494	11239	100	117	103	38	49	49	6	81	76	0	108	87	47	20	20	4	82	76	0	0	0	0	0	0	0	0	0	0	0	0	0	0	0	0	0	0	0	0	0	0	0	0	0	0	0.000	0.000	0.000	0.000	0.000	0.000	0.000	0.000	0.000	0.000	0.000	0.000	0.000	0.000	283	1076	156	121	121	0.000	0.000	68	88	0	0	54	67	0	0	100	1	
5	7	5	03: H-05   LM00001163	lmo0929	3744	11239	100	63	64	9	49	50	6	83	56	0	84	73	25	19	21	6	92	87	0	0	0	0	0	0	0	0	0	0	0	0	0	0	0	0	0	0	0	0	0	0	0	0	0	0	0.000	0.000	0.000	0.000	0.000	0.000	0.000	0.000	0.000	0.000	0.000	0.000	0.000	0.000	283	1076	79	69	69	0.000	0.000	14	65	0	0	15	54	0	0	100	1	
5	8	5	03: H-08   LM00000292	lmo0932	3994	11239	100	55	56	6	49	49	5	64	26	0	62	55	18	19	20	7	86	80	0	0	0	0	0	0	0	0	0	0	0	0	0	0	0	0	0	0	0	0	0	0	0	0	0	0	0.000	0.000	0.000	0.000	0.000	0.000	0.000	0.000	0.000	0.000	0.000	0.000	0.000	0.000	283	1076	49	43	43	0.000	0.000	6	43	0	0	7	36	0	0	100	1	
5	9	5	03: H-11   LM00002359	lmo0935	4244	11239	100	145	128	52	49	50	5	87	80	0	129	107	53	20	21	13	80	75	0	0	0	0	0	0	0	0	0	0	0	0	0	0	0	0	0	0	0	0	0	0	0	0	0	0	0.000	0.000	0.000	0.000	0.000	0.000	0.000	0.000	0.000	0.000	0.000	0.000	0.000	0.000	283	1076	205	166	166	0.000	0.000	96	109	0	0	79	87	0	0	100	1	
5	10	5	03: H-14   LM00002360	lmo0938	4494	11239	100	62	62	10	48	49	5	83	61	0	80	69	26	20	21	8	86	82	0	0	0	0	0	0	0	0	0	0	0	0	0	0	0	0	0	0	0	0	0	0	0	0	0	0	0.000	0.000	0.000	0.000	0.000	0.000	0.000	0.000	0.000	0.000	0.000	0.000	0.000	0.000	283	1076	74	63	63	0.000	0.000	14	60	0	0	14	49	0	0	100	1	
5	11	5	03: H-17   LM00002363	lmo0941	4744	11239	100	54	54	8	49	49	5	46	23	0	67	54	22	21	21	4	82	73	0	0	0	0	0	0	0	0	0	0	0	0	0	0	0	0	0	0	0	0	0	0	0	0	0	0	0.000	0.000	0.000	0.000	0.000	0.000	0.000	0.000	0.000	0.000	0.000	0.000	0.000	0.000	283	1076	51	38	38	0.000	0.000	5	46	0	0	5	33	0	0	100	1	
5	12	5	03: H-20   LM00001169	lmo0944	4994	11239	100	175	149	66	49	50	5	88	83	0	133	109	53	21	22	4	88	82	0	0	0	0	0	0	0	0	0	0	0	0	0	0	0	0	0	0	0	0	0	0	0	0	0	0	0.000	0.000	0.000	0.000	0.000	0.000	0.000	0.000	0.000	0.000	0.000	0.000	0.000	0.000	283	1076	238	188	188	0.000	0.000	126	112	0	0	100	88	0	0	100	1	
5	13	5	03: H-23   LM00001172	lmo0947	5244	11239	100	70	72	16	49	49	5	88	78	0	92	84	31	22	23	4	94	90	0	0	0	0	0	0	0	0	0	0	0	0	0	0	0	0	0	0	0	0	0	0	0	0	0	0	0.000	0.000	0.000	0.000	0.000	0.000	0.000	0.000	0.000	0.000	0.000	0.000	0.000	0.000	283	1076	91	85	85	0.000	0.000	21	70	0	0	23	62	0	0	100	1	
5	14	5	03: L-02   LM00001212	lmo1022	5494	11239	100	258	218	122	49	49	5	94	87	0	189	153	92	22	22	4	91	83	0	0	0	0	0	0	0	0	0	0	0	0	0	0	0	0	0	0	0	0	0	0	0	0	0	0	0.000	0.000	0.000	0.000	0.000	0.000	0.000	0.000	0.000	0.000	0.000	0.000	0.000	0.000	283	1076	376	300	300	0.000	0.000	209	167	0	0	169	131	0	0	100	1	
5	15	5	03: L-05   LM00002383	lmo1025	5744	11239	100	68	70	15	49	50	10	74	47	0	71	64	28	22	22	5	90	82	0	0	0	0	0	0	0	0	0	0	0	0	0	0	0	0	0	0	0	0	0	0	0	0	0	0	0.000	0.000	0.000	0.000	0.000	0.000	0.000	0.000	0.000	0.000	0.000	0.000	0.000	0.000	283	1076	68	63	63	0.000	0.000	19	49	0	0	21	42	0	0	100	1	
5	16	5	03: L-08   LM00000311	lmo1028	5994	11239	100	181	155	70	49	50	6	89	81	0	238	195	111	20	21	6	86	81	0	0	0	0	0	0	0	0	0	0	0	0	0	0	0	0	0	0	0	0	0	0	0	0	0	0	0.000	0.000	0.000	0.000	0.000	0.000	0.000	0.000	0.000	0.000	0.000	0.000	0.000	0.000	283	1076	350	281	281	0.000	0.000	132	218	0	0	106	175	0	0	100	1	
5	17	5	03: L-11   LM00002385	lmo1031	6244	11239	100	54	55	9	49	49	5	48	16	0	72	66	24	20	20	5	97	92	0	0	0	0	0	0	0	0	0	0	0	0	0	0	0	0	0	0	0	0	0	0	0	0	0	0	0.000	0.000	0.000	0.000	0.000	0.000	0.000	0.000	0.000	0.000	0.000	0.000	0.000	0.000	283	1076	57	52	52	0.000	0.000	5	52	0	0	6	46	0	0	100	1	
5	1	6	03: L-14   LM00002388	lmo1034	2244	11489	100	56	56	7	55	76	41	0	0	0	73	58	26	19	20	5	80	75	0	0	0	0	0	0	0	0	0	0	0	0	0	0	0	0	0	0	0	0	0	0	0	0	0	0	0.000	0.000	0.000	0.000	0.000	0.000	0.000	0.000	0.000	0.000	0.000	0.000	0.000	0.000	283	1076	55	40	40	0.000	0.000	1	54	0	0	1	39	0	0	100	1	
5	2	6	03: L-17   LM00001217	lmo1037	2494	11489	100	59	59	7	55	63	21	0	0	0	62	53	21	18	19	4	88	83	0	0	0	0	0	0	0	0	0	0	0	0	0	0	0	0	0	0	0	0	0	0	0	0	0	0	0.000	0.000	0.000	0.000	0.000	0.000	0.000	0.000	0.000	0.000	0.000	0.000	0.000	0.000	283	1076	48	39	39	0.000	0.000	4	44	0	0	4	35	0	0	100	1	
5	3	6	03: L-20   LM00000312	lmo1040	2744	11489	100	103	101	29	53	54	8	85	82	0	95	84	34	18	19	5	93	86	0	0	0	0	0	0	0	0	0	0	0	0	0	0	0	0	0	0	0	0	0	0	0	0	0	0	0.000	0.000	0.000	0.000	0.000	0.000	0.000	0.000	0.000	0.000	0.000	0.000	0.000	0.000	283	1076	127	114	114	0.000	0.000	50	77	0	0	48	66	0	0	100	1	
5	4	6	03: L-23   LM00002393	lmo1043	2994	11489	100	98	94	35	49	50	5	83	75	0	108	93	51	19	19	6	87	77	0	0	0	0	0	0	0	0	0	0	0	0	0	0	0	0	0	0	0	0	0	0	0	0	0	0	0.000	0.000	0.000	0.000	0.000	0.000	0.000	0.000	0.000	0.000	0.000	0.000	0.000	0.000	283	1076	138	119	119	0.000	0.000	49	89	0	0	45	74	0	0	100	1	
5	5	6	03: P-02   LM00002445	lmo1118	3244	11489	100	59	59	8	49	50	5	68	47	0	98	83	31	19	20	5	94	89	0	0	0	0	0	0	0	0	0	0	0	0	0	0	0	0	0	0	0	0	0	0	0	0	0	0	0.000	0.000	0.000	0.000	0.000	0.000	0.000	0.000	0.000	0.000	0.000	0.000	0.000	0.000	283	1076	89	74	74	0.000	0.000	10	79	0	0	10	64	0	0	100	1	
5	6	6	03: P-05   LM00002448	lmo1121	3494	11489	100	58	60	10	49	50	6	70	35	0	82	71	32	19	20	4	89	81	0	0	0	0	0	0	0	0	0	0	0	0	0	0	0	0	0	0	0	0	0	0	0	0	0	0	0.000	0.000	0.000	0.000	0.000	0.000	0.000	0.000	0.000	0.000	0.000	0.000	0.000	0.000	283	1076	72	63	63	0.000	0.000	9	63	0	0	11	52	0	0	100	1	
5	7	6	03: P-08   LM00000324	lmo1124	3744	11489	100	56	57	8	50	50	5	51	35	0	57	51	23	19	20	4	79	72	0	0	0	0	0	0	0	0	0	0	0	0	0	0	0	0	0	0	0	0	0	0	0	0	0	0	0.000	0.000	0.000	0.000	0.000	0.000	0.000	0.000	0.000	0.000	0.000	0.000	0.000	0.000	283	1076	44	39	39	0.000	0.000	6	38	0	0	7	32	0	0	100	1	
5	8	6	03: P-11   LM00000326	lmo1127	3994	11489	100	65	66	11	49	49	5	86	72	0	66	59	24	19	19	3	88	82	0	0	0	0	0	0	0	0	0	0	0	0	0	0	0	0	0	0	0	0	0	0	0	0	0	0	0.000	0.000	0.000	0.000	0.000	0.000	0.000	0.000	0.000	0.000	0.000	0.000	0.000	0.000	283	1076	63	57	57	0.000	0.000	16	47	0	0	17	40	0	0	100	1	
5	9	6	03: P-14   LM00000329	lmo1130	4244	11489	100	53	53	5	48	48	5	51	19	0	70	62	21	19	19	3	94	89	0	0	0	0	0	0	0	0	0	0	0	0	0	0	0	0	0	0	0	0	0	0	0	0	0	0	0.000	0.000	0.000	0.000	0.000	0.000	0.000	0.000	0.000	0.000	0.000	0.000	0.000	0.000	283	1076	56	48	48	0.000	0.000	5	51	0	0	5	43	0	0	100	1	
5	10	6	03: P-17   LM00002450	lmo1133	4494	11489	100	54	55	7	49	49	5	47	21	0	64	56	19	19	20	4	91	84	0	0	0	0	0	0	0	0	0	0	0	0	0	0	0	0	0	0	0	0	0	0	0	0	0	0	0.000	0.000	0.000	0.000	0.000	0.000	0.000	0.000	0.000	0.000	0.000	0.000	0.000	0.000	283	1076	50	43	43	0.000	0.000	5	45	0	0	6	37	0	0	100	1	
5	11	6	03: P-20   LM00000332	lmo1136	4744	11489	100	57	58	15	49	50	6	66	24	0	69	61	21	20	21	7	89	78	0	0	0	0	0	0	0	0	0	0	0	0	0	0	0	0	0	0	0	0	0	0	0	0	0	0	0.000	0.000	0.000	0.000	0.000	0.000	0.000	0.000	0.000	0.000	0.000	0.000	0.000	0.000	283	1076	57	50	50	0.000	0.000	8	49	0	0	9	41	0	0	100	1	
5	12	6	03: P-23   LM00002453	lmo1139	4994	11489	100	58	59	8	49	50	5	69	44	0	85	72	27	21	22	7	88	81	0	0	0	0	0	0	0	0	0	0	0	0	0	0	0	0	0	0	0	0	0	0	0	0	0	0	0.000	0.000	0.000	0.000	0.000	0.000	0.000	0.000	0.000	0.000	0.000	0.000	0.000	0.000	283	1076	73	61	61	0.000	0.000	9	64	0	0	10	51	0	0	100	1	
5	13	6	04: D-02   LM00000348	lmo1210	5244	11489	100	52	52	6	49	50	5	38	16	0	68	61	17	21	22	4	95	89	0	0	0	0	0	0	0	0	0	0	0	0	0	0	0	0	0	0	0	0	0	0	0	0	0	0	0.000	0.000	0.000	0.000	0.000	0.000	0.000	0.000	0.000	0.000	0.000	0.000	0.000	0.000	283	1076	50	43	43	0.000	0.000	3	47	0	0	3	40	0	0	100	1	
5	14	6	04: D-05   LM00002469	lmo1213	5494	11489	100	79	77	16	48	49	5	88	83	0	83	76	25	21	22	5	94	88	0	0	0	0	0	0	0	0	0	0	0	0	0	0	0	0	0	0	0	0	0	0	0	0	0	0	0.000	0.000	0.000	0.000	0.000	0.000	0.000	0.000	0.000	0.000	0.000	0.000	0.000	0.000	283	1076	93	84	84	0.000	0.000	31	62	0	0	29	55	0	0	100	1	
5	15	6	04: D-08   LM00001276	lmo1216	5744	11489	100	54	56	7	48	49	6	59	22	0	80	72	22	21	22	7	92	87	0	0	0	0	0	0	0	0	0	0	0	0	0	0	0	0	0	0	0	0	0	0	0	0	0	0	0.000	0.000	0.000	0.000	0.000	0.000	0.000	0.000	0.000	0.000	0.000	0.000	0.000	0.000	283	1076	65	59	59	0.000	0.000	6	59	0	0	8	51	0	0	100	1	
5	16	6	04: D-11   LM00002471	lmo1219	5994	11489	100	82	77	17	49	49	5	86	79	0	83	70	27	19	20	4	91	86	0	0	0	0	0	0	0	0	0	0	0	0	0	0	0	0	0	0	0	0	0	0	0	0	0	0	0.000	0.000	0.000	0.000	0.000	0.000	0.000	0.000	0.000	0.000	0.000	0.000	0.000	0.000	283	1076	97	79	79	0.000	0.000	33	64	0	0	28	51	0	0	100	1	
5	17	6	04: D-14   LM00001278	lmo1222	6244	11489	100	158	142	58	49	49	5	89	82	0	139	117	55	20	20	7	85	82	0	0	0	0	0	0	0	0	0	0	0	0	0	0	0	0	0	0	0	0	0	0	0	0	0	0	0.000	0.000	0.000	0.000	0.000	0.000	0.000	0.000	0.000	0.000	0.000	0.000	0.000	0.000	283	1076	228	190	190	0.000	0.000	109	119	0	0	93	97	0	0	100	1	
5	1	7	04: D-17   LM00001280	lmo1225	2244	11739	100	87	85	23	49	49	6	87	83	0	96	83	36	18	19	4	90	86	0	0	0	0	0	0	0	0	0	0	0	0	0	0	0	0	0	0	0	0	0	0	0	0	0	0	0.000	0.000	0.000	0.000	0.000	0.000	0.000	0.000	0.000	0.000	0.000	0.000	0.000	0.000	283	1076	116	101	101	0.000	0.000	38	78	0	0	36	65	0	0	100	1	
5	2	7	04: D-20   LM00001282	lmo1228	2494	11739	100	77	74	18	49	49	5	81	75	0	98	83	38	18	19	4	88	86	0	0	0	0	0	0	0	0	0	0	0	0	0	0	0	0	0	0	0	0	0	0	0	0	0	0	0.000	0.000	0.000	0.000	0.000	0.000	0.000	0.000	0.000	0.000	0.000	0.000	0.000	0.000	283	1076	108	90	90	0.000	0.000	28	80	0	0	25	65	0	0	100	1	
5	3	7	04: D-23   LM00001284	lmo1231	2744	11739	100	114	110	34	49	50	7	96	88	0	152	127	60	18	19	8	88	84	0	0	0	0	0	0	0	0	0	0	0	0	0	0	0	0	0	0	0	0	0	0	0	0	0	0	0.000	0.000	0.000	0.000	0.000	0.000	0.000	0.000	0.000	0.000	0.000	0.000	0.000	0.000	283	1076	199	170	170	0.000	0.000	65	134	0	0	61	109	0	0	100	1	
5	4	7	04: H-02   LM00001323	lmo1306	2994	11739	100	175	155	62	49	49	5	95	89	0	183	150	71	19	20	4	98	94	0	0	0	0	0	0	0	0	0	0	0	0	0	0	0	0	0	0	0	0	0	0	0	0	0	0	0.000	0.000	0.000	0.000	0.000	0.000	0.000	0.000	0.000	0.000	0.000	0.000	0.000	0.000	283	1076	290	237	237	0.000	0.000	126	164	0	0	106	131	0	0	100	1	
5	5	7	04: H-05   LM00001324	lmo1309	3244	11739	100	101	97	38	49	49	5	80	72	0	85	75	47	19	20	4	76	69	0	0	0	0	0	0	0	0	0	0	0	0	0	0	0	0	0	0	0	0	0	0	0	0	0	0	0.000	0.000	0.000	0.000	0.000	0.000	0.000	0.000	0.000	0.000	0.000	0.000	0.000	0.000	283	1076	118	104	104	0.000	0.000	52	66	0	0	48	56	0	0	100	1	
5	6	7	04: H-08   LM00002494	lmo1312	3494	11739	100	56	57	7	49	50	6	54	25	0	63	55	22	19	20	4	88	84	0	0	0	0	0	0	0	0	0	0	0	0	0	0	0	0	0	0	0	0	0	0	0	0	0	0	0.000	0.000	0.000	0.000	0.000	0.000	0.000	0.000	0.000	0.000	0.000	0.000	0.000	0.000	283	1076	51	44	44	0.000	0.000	7	44	0	0	8	36	0	0	100	1	
5	7	7	04: H-11   LM00000376	lmo1315	3744	11739	100	124	110	43	49	49	5	82	74	0	93	84	44	19	19	3	89	83	0	0	0	0	0	0	0	0	0	0	0	0	0	0	0	0	0	0	0	0	0	0	0	0	0	0	0.000	0.000	0.000	0.000	0.000	0.000	0.000	0.000	0.000	0.000	0.000	0.000	0.000	0.000	283	1076	149	126	126	0.000	0.000	75	74	0	0	61	65	0	0	100	1	
5	8	7	04: H-14   LM00001325	lmo1318	3994	11739	100	206	191	77	49	49	5	94	90	0	174	161	73	18	19	3	98	94	0	0	0	0	0	0	0	0	0	0	0	0	0	0	0	0	0	0	0	0	0	0	0	0	0	0	0.000	0.000	0.000	0.000	0.000	0.000	0.000	0.000	0.000	0.000	0.000	0.000	0.000	0.000	283	1076	313	285	285	0.000	0.000	157	156	0	0	142	143	0	0	100	1	
5	9	7	04: H-17   LM00001328	lmo1321	4244	11739	100	437	366	206	49	49	5	94	89	0	491	390	231	19	19	3	98	93	0	0	0	0	0	0	0	0	0	0	0	0	0	0	0	0	0	0	0	0	0	0	0	0	0	0	0.000	0.000	0.000	0.000	0.000	0.000	0.000	0.000	0.000	0.000	0.000	0.000	0.000	0.000	283	1076	860	688	688	0.000	0.000	388	472	0	0	317	371	0	0	100	1	
5	10	7	04: H-20   LM00001330	lmo1324	4494	11739	100	719	652	234	48	49	5	99	99	0	1037	936	379	18	19	4	99	98	0	0	0	0	0	0	0	0	0	0	0	0	0	0	0	0	0	0	0	0	0	0	0	0	0	0	0.000	0.000	0.000	0.000	0.000	0.000	0.000	0.000	0.000	0.000	0.000	0.000	0.000	0.000	283	1076	1690	1522	1522	0.000	0.000	671	1019	0	0	604	918	0	0	100	1	
5	11	7	04: H-23   LM00000381	lmo1327	4744	11739	100	105	103	38	48	48	5	88	80	0	138	125	68	20	20	4	90	85	0	0	0	0	0	0	0	0	0	0	0	0	0	0	0	0	0	0	0	0	0	0	0	0	0	0	0.000	0.000	0.000	0.000	0.000	0.000	0.000	0.000	0.000	0.000	0.000	0.000	0.000	0.000	283	1076	175	160	160	0.000	0.000	57	118	0	0	55	105	0	0	100	1	
5	12	7	04: L-02   LM00001374	lmo1402	4994	11739	100	83	81	22	49	50	5	81	75	0	86	72	32	21	22	18	71	66	0	0	0	0	0	0	0	0	0	0	0	0	0	0	0	0	0	0	0	0	0	0	0	0	0	0	0.000	0.000	0.000	0.000	0.000	0.000	0.000	0.000	0.000	0.000	0.000	0.000	0.000	0.000	283	1076	99	83	83	0.000	0.000	34	65	0	0	32	51	0	0	100	1	
5	13	7	04: L-05   LM00002512	lmo1405	5244	11739	100	118	108	36	49	49	5	93	85	0	103	90	46	20	20	3	94	91	0	0	0	0	0	0	0	0	0	0	0	0	0	0	0	0	0	0	0	0	0	0	0	0	0	0	0.000	0.000	0.000	0.000	0.000	0.000	0.000	0.000	0.000	0.000	0.000	0.000	0.000	0.000	283	1076	152	129	129	0.000	0.000	69	83	0	0	59	70	0	0	100	1	
5	14	7	04: L-08   LM00001378	lmo1408	5494	11739	100	59	60	8	49	49	6	75	39	0	76	69	24	20	21	4	96	92	0	0	0	0	0	0	0	0	0	0	0	0	0	0	0	0	0	0	0	0	0	0	0	0	0	0	0.000	0.000	0.000	0.000	0.000	0.000	0.000	0.000	0.000	0.000	0.000	0.000	0.000	0.000	283	1076	66	60	60	0.000	0.000	10	56	0	0	11	49	0	0	100	1	
5	15	7	04: L-11   LM00001381	lmo1411	5744	11739	100	91	87	30	48	48	5	81	74	0	75	69	34	19	20	4	90	83	0	0	0	0	0	0	0	0	0	0	0	0	0	0	0	0	0	0	0	0	0	0	0	0	0	0	0.000	0.000	0.000	0.000	0.000	0.000	0.000	0.000	0.000	0.000	0.000	0.000	0.000	0.000	283	1076	99	89	89	0.000	0.000	43	56	0	0	39	50	0	0	100	1	
5	16	7	04: L-14   LM00001382	lmo1414	5994	11739	100	69	70	12	49	49	5	90	80	0	78	69	25	19	19	3	98	92	0	0	0	0	0	0	0	0	0	0	0	0	0	0	0	0	0	0	0	0	0	0	0	0	0	0	0.000	0.000	0.000	0.000	0.000	0.000	0.000	0.000	0.000	0.000	0.000	0.000	0.000	0.000	283	1076	79	71	71	0.000	0.000	20	59	0	0	21	50	0	0	100	1	
5	17	7	04: L-17   LM00001385	lmo1417	6244	11739	100	58	58	9	49	49	5	70	45	0	80	70	25	18	19	4	95	91	0	0	0	0	0	0	0	0	0	0	0	0	0	0	0	0	0	0	0	0	0	0	0	0	0	0	0.000	0.000	0.000	0.000	0.000	0.000	0.000	0.000	0.000	0.000	0.000	0.000	0.000	0.000	283	1076	71	61	61	0.000	0.000	9	62	0	0	9	52	0	0	100	1	
5	1	8	04: L-20   LM00001388	lmo1420	2244	11989	100	63	66	13	48	49	5	86	67	0	66	61	21	18	18	4	91	87	0	0	0	0	0	0	0	0	0	0	0	0	0	0	0	0	0	0	0	0	0	0	0	0	0	0	0.000	0.000	0.000	0.000	0.000	0.000	0.000	0.000	0.000	0.000	0.000	0.000	0.000	0.000	283	1076	63	61	61	0.000	0.000	15	48	0	0	18	43	0	0	100	1	
5	2	8	04: L-23   LM00001391	lmo1423	2494	11989	100	617	475	308	50	50	5	92	86	0	271	205	129	18	19	4	85	82	0	0	0	0	0	0	0	0	0	0	0	0	0	0	0	0	0	0	0	0	0	0	0	0	0	0	0.000	0.000	0.000	0.000	0.000	0.000	0.000	0.000	0.000	0.000	0.000	0.000	0.000	0.000	283	1076	820	612	612	0.000	0.000	567	253	0	0	425	187	0	0	100	1	
5	3	8	04: P-02   LM00002530	lmo1498	2744	11989	100	61	61	10	49	50	9	63	31	0	79	67	28	18	19	6	86	80	0	0	0	0	0	0	0	0	0	0	0	0	0	0	0	0	0	0	0	0	0	0	0	0	0	0	0.000	0.000	0.000	0.000	0.000	0.000	0.000	0.000	0.000	0.000	0.000	0.000	0.000	0.000	283	1076	73	61	61	0.000	0.000	12	61	0	0	12	49	0	0	100	1	
5	4	8	04: P-05   LM00000415	lmo1501	2994	11989	100	50	50	6	48	49	5	30	9	0	21	23	8	18	19	4	43	23	0	0	0	0	0	0	0	0	0	0	0	0	0	0	0	0	0	0	0	0	0	0	0	0	0	0	0.000	0.000	0.000	0.000	0.000	0.000	0.000	0.000	0.000	0.000	0.000	0.000	0.000	0.000	283	1076	5	7	7	0.000	0.000	2	3	0	0	2	5	0	0	100	1	
5	5	8	04: P-08   LM00001433	lmo1504	3244	11989	100	227	202	84	48	49	5	96	94	0	191	168	79	19	19	4	95	92	0	0	0	0	0	0	0	0	0	0	0	0	0	0	0	0	0	0	0	0	0	0	0	0	0	0	0.000	0.000	0.000	0.000	0.000	0.000	0.000	0.000	0.000	0.000	0.000	0.000	0.000	0.000	283	1076	351	303	303	0.000	0.000	179	172	0	0	154	149	0	0	100	1	
5	6	8	04: P-11   LM00001436	lmo1507	3494	11989	100	56	57	8	49	49	5	55	37	0	65	57	19	19	20	4	90	85	0	0	0	0	0	0	0	0	0	0	0	0	0	0	0	0	0	0	0	0	0	0	0	0	0	0	0.000	0.000	0.000	0.000	0.000	0.000	0.000	0.000	0.000	0.000	0.000	0.000	0.000	0.000	283	1076	53	46	46	0.000	0.000	7	46	0	0	8	38	0	0	100	1	
5	7	8	04: P-14   LM00001439	lmo1510	3744	11989	100	80	80	19	50	50	5	88	83	0	83	76	29	19	19	3	94	92	0	0	0	0	0	0	0	0	0	0	0	0	0	0	0	0	0	0	0	0	0	0	0	0	0	0	0.000	0.000	0.000	0.000	0.000	0.000	0.000	0.000	0.000	0.000	0.000	0.000	0.000	0.000	283	1076	94	87	87	0.000	0.000	30	64	0	0	30	57	0	0	100	1	
5	8	8	04: P-17   LM00000418	lmo1513	3994	11989	100	70	69	15	49	49	5	79	71	0	85	73	33	18	19	4	91	84	0	0	0	0	0	0	0	0	0	0	0	0	0	0	0	0	0	0	0	0	0	0	0	0	0	0	0.000	0.000	0.000	0.000	0.000	0.000	0.000	0.000	0.000	0.000	0.000	0.000	0.000	0.000	283	1076	88	75	75	0.000	0.000	21	67	0	0	20	55	0	0	100	1	
5	9	8	04: P-20   LM00001444	lmo1516	4244	11989	100	90	91	26	48	49	6	90	82	0	84	77	31	18	19	4	92	87	0	0	0	0	0	0	0	0	0	0	0	0	0	0	0	0	0	0	0	0	0	0	0	0	0	0	0.000	0.000	0.000	0.000	0.000	0.000	0.000	0.000	0.000	0.000	0.000	0.000	0.000	0.000	283	1076	108	102	102	0.000	0.000	42	66	0	0	43	59	0	0	100	1	
5	10	8	04: P-23   LM00001445	lmo1519	4494	11989	100	209	178	86	49	49	5	91	83	0	127	108	55	18	19	3	95	90	0	0	0	0	0	0	0	0	0	0	0	0	0	0	0	0	0	0	0	0	0	0	0	0	0	0	0.000	0.000	0.000	0.000	0.000	0.000	0.000	0.000	0.000	0.000	0.000	0.000	0.000	0.000	283	1076	269	219	219	0.000	0.000	160	109	0	0	129	90	0	0	100	1	
5	11	8	05: D-02   LM00001482	lmo1590	4744	11989	100	69	69	15	49	49	4	85	71	0	86	72	33	19	19	3	87	82	0	0	0	0	0	0	0	0	0	0	0	0	0	0	0	0	0	0	0	0	0	0	0	0	0	0	0.000	0.000	0.000	0.000	0.000	0.000	0.000	0.000	0.000	0.000	0.000	0.000	0.000	0.000	283	1076	87	73	73	0.000	0.000	20	67	0	0	20	53	0	0	100	1	
5	12	8	05: D-05   LM00002542	lmo1593	4994	11989	100	58	60	9	49	50	6	67	32	0	73	67	25	20	21	5	89	86	0	0	0	0	0	0	0	0	0	0	0	0	0	0	0	0	0	0	0	0	0	0	0	0	0	0	0.000	0.000	0.000	0.000	0.000	0.000	0.000	0.000	0.000	0.000	0.000	0.000	0.000	0.000	283	1076	62	58	58	0.000	0.000	9	53	0	0	11	47	0	0	100	1	
5	13	8	05: D-08   LM00000444	lmo1596	5244	11989	100	83	80	21	49	49	5	88	77	0	119	105	48	19	20	5	93	87	0	0	0	0	0	0	0	0	0	0	0	0	0	0	0	0	0	0	0	0	0	0	0	0	0	0	0.000	0.000	0.000	0.000	0.000	0.000	0.000	0.000	0.000	0.000	0.000	0.000	0.000	0.000	283	1076	134	117	117	0.000	0.000	34	100	0	0	31	86	0	0	100	1	
5	14	8	05: D-11   LM00001487	lmo1599	5494	11989	100	197	179	64	50	52	10	93	88	0	148	137	59	21	21	4	93	89	0	0	0	0	0	0	0	0	0	0	0	0	0	0	0	0	0	0	0	0	0	0	0	0	0	0	0.000	0.000	0.000	0.000	0.000	0.000	0.000	0.000	0.000	0.000	0.000	0.000	0.000	0.000	283	1076	274	245	245	0.000	0.000	147	127	0	0	129	116	0	0	100	1	
5	15	8	05: D-14   LM00000447	lmo1602	5744	11989	100	543	437	260	48	48	5	92	85	0	428	344	207	19	20	4	91	88	0	0	0	0	0	0	0	0	0	0	0	0	0	0	0	0	0	0	0	0	0	0	0	0	0	0	0.000	0.000	0.000	0.000	0.000	0.000	0.000	0.000	0.000	0.000	0.000	0.000	0.000	0.000	283	1076	904	714	714	0.000	0.000	495	409	0	0	389	325	0	0	100	1	
5	16	8	05: D-17   LM00000448	lmo1605	5994	11989	100	139	133	37	49	49	4	95	94	0	112	106	36	19	19	4	96	93	0	0	0	0	0	0	0	0	0	0	0	0	0	0	0	0	0	0	0	0	0	0	0	0	0	0	0.000	0.000	0.000	0.000	0.000	0.000	0.000	0.000	0.000	0.000	0.000	0.000	0.000	0.000	283	1076	183	171	171	0.000	0.000	90	93	0	0	84	87	0	0	100	1	
5	17	8	05: D-20   LM00002546	lmo1608	6244	11989	100	106	102	45	48	48	4	90	86	0	166	143	77	17	18	3	95	92	0	0	0	0	0	0	0	0	0	0	0	0	0	0	0	0	0	0	0	0	0	0	0	0	0	0	0.000	0.000	0.000	0.000	0.000	0.000	0.000	0.000	0.000	0.000	0.000	0.000	0.000	0.000	283	1076	207	180	180	0.000	0.000	58	149	0	0	54	126	0	0	100	1	
5	1	9	05: D-23   LM00001492	lmo1611	2244	12239	100	100	100	38	49	49	5	87	77	0	117	108	64	17	18	3	89	85	0	0	0	0	0	0	0	0	0	0	0	0	0	0	0	0	0	0	0	0	0	0	0	0	0	0	0.000	0.000	0.000	0.000	0.000	0.000	0.000	0.000	0.000	0.000	0.000	0.000	0.000	0.000	283	1076	151	142	142	0.000	0.000	51	100	0	0	51	91	0	0	100	1	
5	2	9	05: H-02   LM00001540	lmo1686	2494	12239	100	159	141	60	49	50	6	86	81	0	121	99	50	17	18	8	86	77	0	0	0	0	0	0	0	0	0	0	0	0	0	0	0	0	0	0	0	0	0	0	0	0	0	0	0.000	0.000	0.000	0.000	0.000	0.000	0.000	0.000	0.000	0.000	0.000	0.000	0.000	0.000	283	1076	214	174	174	0.000	0.000	110	104	0	0	92	82	0	0	100	1	
5	3	9	05: H-05   LM00001542	lmo1689	2744	12239	100	61	62	10	49	50	7	69	46	0	72	63	23	19	20	9	86	80	0	0	0	0	0	0	0	0	0	0	0	0	0	0	0	0	0	0	0	0	0	0	0	0	0	0	0.000	0.000	0.000	0.000	0.000	0.000	0.000	0.000	0.000	0.000	0.000	0.000	0.000	0.000	283	1076	65	57	57	0.000	0.000	12	53	0	0	13	44	0	0	100	1	
5	4	9	05: H-08   LM00001545	lmo1692	2994	12239	100	121	113	45	48	49	5	83	80	0	102	86	41	19	20	6	87	80	0	0	0	0	0	0	0	0	0	0	0	0	0	0	0	0	0	0	0	0	0	0	0	0	0	0	0.000	0.000	0.000	0.000	0.000	0.000	0.000	0.000	0.000	0.000	0.000	0.000	0.000	0.000	283	1076	156	132	132	0.000	0.000	73	83	0	0	65	67	0	0	100	1	
5	5	9	05: H-11   LM00001547	lmo1695	3244	12239	100	70	70	14	46	49	5	89	75	0	78	68	28	18	19	4	93	84	0	0	0	0	0	0	0	0	0	0	0	0	0	0	0	0	0	0	0	0	0	0	0	0	0	0	0.000	0.000	0.000	0.000	0.000	0.000	0.000	0.000	0.000	0.000	0.000	0.000	0.000	0.000	283	1076	84	74	74	0.000	0.000	24	60	0	0	24	50	0	0	100	1	
5	6	9	05: H-14   LM00001549	lmo1698	3494	12239	100	55	55	7	49	49	5	58	29	0	54	47	17	19	19	4	85	77	0	0	0	0	0	0	0	0	0	0	0	0	0	0	0	0	0	0	0	0	0	0	0	0	0	0	0.000	0.000	0.000	0.000	0.000	0.000	0.000	0.000	0.000	0.000	0.000	0.000	0.000	0.000	283	1076	41	34	34	0.000	0.000	6	35	0	0	6	28	0	0	100	1	
5	7	9	05: H-17   LM00002567	lmo1701	3744	12239	100	73	73	18	49	49	5	82	72	0	78	67	29	19	19	7	83	78	0	0	0	0	0	0	0	0	0	0	0	0	0	0	0	0	0	0	0	0	0	0	0	0	0	0	0.000	0.000	0.000	0.000	0.000	0.000	0.000	0.000	0.000	0.000	0.000	0.000	0.000	0.000	283	1076	83	72	72	0.000	0.000	24	59	0	0	24	48	0	0	100	1	
5	8	9	05: H-20   LM00000463	lmo1704	3994	12239	100	189	161	75	50	50	5	87	82	0	123	101	53	18	19	3	84	80	0	0	0	0	0	0	0	0	0	0	0	0	0	0	0	0	0	0	0	0	0	0	0	0	0	0	0.000	0.000	0.000	0.000	0.000	0.000	0.000	0.000	0.000	0.000	0.000	0.000	0.000	0.000	283	1076	244	194	194	0.000	0.000	139	105	0	0	111	83	0	0	100	1	
5	9	9	05: H-23   LM00001553	lmo1707	4244	12239	100	63	71	23	48	48	5	89	62	0	72	75	31	18	18	4	95	94	0	0	0	0	0	0	0	0	0	0	0	0	0	0	0	0	0	0	0	0	0	0	0	0	0	0	0.000	0.000	0.000	0.000	0.000	0.000	0.000	0.000	0.000	0.000	0.000	0.000	0.000	0.000	283	1076	69	80	80	0.000	0.000	15	54	0	0	23	57	0	0	100	1	
5	10	9	05: L-02   LM00001596	lmo1782	4494	12239	100	208	177	89	49	49	5	87	81	0	303	231	145	18	19	4	91	86	0	0	0	0	0	0	0	0	0	0	0	0	0	0	0	0	0	0	0	0	0	0	0	0	0	0	0.000	0.000	0.000	0.000	0.000	0.000	0.000	0.000	0.000	0.000	0.000	0.000	0.000	0.000	283	1076	444	341	341	0.000	0.000	159	285	0	0	128	213	0	0	100	1	
5	11	9	05: L-05   LM00000484	lmo1785	4744	12239	100	2991	2257	1495	48	49	5	98	91	0	3031	2150	1465	18	18	3	94	90	0	0	0	0	0	0	0	0	0	0	0	0	0	0	0	0	0	0	0	0	0	0	0	0	0	0	0.000	0.000	0.000	0.000	0.000	0.000	0.000	0.000	0.000	0.000	0.000	0.000	0.000	0.000	283	1076	5956	4341	4341	0.000	0.000	2943	3013	0	0	2209	2132	0	0	100	1	
5	12	9	05: L-08   LM00001598	lmo1788	4994	12239	100	57	58	9	49	49	5	67	38	0	55	49	20	20	20	3	82	80	0	0	0	0	0	0	0	0	0	0	0	0	0	0	0	0	0	0	0	0	0	0	0	0	0	0	0.000	0.000	0.000	0.000	0.000	0.000	0.000	0.000	0.000	0.000	0.000	0.000	0.000	0.000	283	1076	43	38	38	0.000	0.000	8	35	0	0	9	29	0	0	100	1	
5	13	9	05: L-11   LM00001600	lmo1791	5244	12239	100	257	205	104	49	50	5	91	86	0	180	150	85	19	20	4	88	83	0	0	0	0	0	0	0	0	0	0	0	0	0	0	0	0	0	0	0	0	0	0	0	0	0	0	0.000	0.000	0.000	0.000	0.000	0.000	0.000	0.000	0.000	0.000	0.000	0.000	0.000	0.000	283	1076	369	287	287	0.000	0.000	208	161	0	0	156	131	0	0	100	1	
5	14	9	05: L-14   LM00001603	lmo1794	5494	12239	100	217	191	69	53	57	13	97	96	0	117	100	48	22	24	7	87	79	0	0	0	0	0	0	0	0	0	0	0	0	0	0	0	0	0	0	0	0	0	0	0	0	0	0	0.000	0.000	0.000	0.000	0.000	0.000	0.000	0.000	0.000	0.000	0.000	0.000	0.000	0.000	283	1076	259	216	216	0.000	0.000	164	95	0	0	138	78	0	0	100	1	
5	15	9	05: L-17   LM00000487	lmo1797	5744	12239	100	3694	2810	1710	48	49	7	100	99	0	4732	3685	2244	21	22	7	94	92	0	0	0	0	0	0	0	0	0	0	0	0	0	0	0	0	0	0	0	0	0	0	0	0	0	0	0.000	0.000	0.000	0.000	0.000	0.000	0.000	0.000	0.000	0.000	0.000	0.000	0.000	0.000	283	1076	8357	6426	6426	0.000	0.000	3646	4711	0	0	2762	3664	0	0	100	1	
5	16	9	05: L-20   LM00001607	lmo1800	5994	12239	100	52	54	8	48	49	5	45	27	0	65	61	25	18	18	3	94	90	0	0	0	0	0	0	0	0	0	0	0	0	0	0	0	0	0	0	0	0	0	0	0	0	0	0	0.000	0.000	0.000	0.000	0.000	0.000	0.000	0.000	0.000	0.000	0.000	0.000	0.000	0.000	283	1076	51	49	49	0.000	0.000	4	47	0	0	6	43	0	0	100	1	
5	17	9	05: L-23   LM00001609	lmo1803	6244	12239	100	324	272	129	48	48	5	93	89	0	335	273	137	17	18	4	93	90	0	0	0	0	0	0	0	0	0	0	0	0	0	0	0	0	0	0	0	0	0	0	0	0	0	0	0.000	0.000	0.000	0.000	0.000	0.000	0.000	0.000	0.000	0.000	0.000	0.000	0.000	0.000	283	1076	594	480	480	0.000	0.000	276	318	0	0	224	256	0	0	100	1	
5	1	10	05: P-02   LM00001658	lmo1878	2244	12489	100	103	99	32	49	49	5	88	84	0	95	79	39	17	17	2	88	85	0	0	0	0	0	0	0	0	0	0	0	0	0	0	0	0	0	0	0	0	0	0	0	0	0	0	0.000	0.000	0.000	0.000	0.000	0.000	0.000	0.000	0.000	0.000	0.000	0.000	0.000	0.000	283	1076	132	112	112	0.000	0.000	54	78	0	0	50	62	0	0	100	1	
5	2	10	05: P-05   LM00001660	lmo1881	2494	12489	100	162	144	58	49	50	6	90	84	0	111	94	43	17	17	4	92	85	0	0	0	0	0	0	0	0	0	0	0	0	0	0	0	0	0	0	0	0	0	0	0	0	0	0	0.000	0.000	0.000	0.000	0.000	0.000	0.000	0.000	0.000	0.000	0.000	0.000	0.000	0.000	283	1076	207	172	172	0.000	0.000	113	94	0	0	95	77	0	0	100	1	
5	3	10	05: P-08   LM00001661	lmo1884	2744	12489	100	154	148	64	49	50	6	90	86	0	83	75	31	18	19	5	91	87	0	0	0	0	0	0	0	0	0	0	0	0	0	0	0	0	0	0	0	0	0	0	0	0	0	0	0.000	0.000	0.000	0.000	0.000	0.000	0.000	0.000	0.000	0.000	0.000	0.000	0.000	0.000	283	1076	170	156	156	0.000	0.000	105	65	0	0	99	57	0	0	100	1	
5	4	10	05: P-11   LM00001664	lmo1887	2994	12489	100	76	75	17	49	50	5	84	79	0	79	69	28	19	20	6	88	82	0	0	0	0	0	0	0	0	0	0	0	0	0	0	0	0	0	0	0	0	0	0	0	0	0	0	0.000	0.000	0.000	0.000	0.000	0.000	0.000	0.000	0.000	0.000	0.000	0.000	0.000	0.000	283	1076	87	76	76	0.000	0.000	27	60	0	0	26	50	0	0	100	1	
5	5	10	05: P-14   LM00002593	lmo1890	3244	12489	100	74	74	15	48	49	5	92	87	0	79	72	27	18	19	4	99	94	0	0	0	0	0	0	0	0	0	0	0	0	0	0	0	0	0	0	0	0	0	0	0	0	0	0	0.000	0.000	0.000	0.000	0.000	0.000	0.000	0.000	0.000	0.000	0.000	0.000	0.000	0.000	283	1076	87	80	80	0.000	0.000	26	61	0	0	26	54	0	0	100	1	
5	6	10	05: P-17   LM00002594	lmo1893	3494	12489	100	120	115	44	48	48	5	88	84	0	101	89	41	19	19	4	94	91	0	0	0	0	0	0	0	0	0	0	0	0	0	0	0	0	0	0	0	0	0	0	0	0	0	0	0.000	0.000	0.000	0.000	0.000	0.000	0.000	0.000	0.000	0.000	0.000	0.000	0.000	0.000	283	1076	154	137	137	0.000	0.000	72	82	0	0	67	70	0	0	100	1	
5	7	10	05: P-20   LM00000508	lmo1896	3744	12489	100	525	413	216	48	49	6	97	90	0	339	268	140	19	20	9	91	87	0	0	0	0	0	0	0	0	0	0	0	0	0	0	0	0	0	0	0	0	0	0	0	0	0	0	0.000	0.000	0.000	0.000	0.000	0.000	0.000	0.000	0.000	0.000	0.000	0.000	0.000	0.000	283	1076	797	614	614	0.000	0.000	477	320	0	0	365	249	0	0	100	1	
5	8	10	05: P-23   LM00001667	lmo1899	3994	12489	100	162	144	55	49	49	5	95	87	0	127	113	56	18	19	4	92	87	0	0	0	0	0	0	0	0	0	0	0	0	0	0	0	0	0	0	0	0	0	0	0	0	0	0	0.000	0.000	0.000	0.000	0.000	0.000	0.000	0.000	0.000	0.000	0.000	0.000	0.000	0.000	283	1076	222	190	190	0.000	0.000	113	109	0	0	95	95	0	0	100	1	
5	9	10	06: D-02   LM00002610	lmo1970	4244	12489	100	53	54	6	48	49	5	48	14	0	57	50	17	18	19	4	88	84	0	0	0	0	0	0	0	0	0	0	0	0	0	0	0	0	0	0	0	0	0	0	0	0	0	0	0.000	0.000	0.000	0.000	0.000	0.000	0.000	0.000	0.000	0.000	0.000	0.000	0.000	0.000	283	1076	44	38	38	0.000	0.000	5	39	0	0	6	32	0	0	100	1	
5	10	10	06: D-05   LM00002613	lmo1973	4494	12489	100	52	53	5	48	49	5	36	13	0	63	54	20	18	18	3	86	81	0	0	0	0	0	0	0	0	0	0	0	0	0	0	0	0	0	0	0	0	0	0	0	0	0	0	0.000	0.000	0.000	0.000	0.000	0.000	0.000	0.000	0.000	0.000	0.000	0.000	0.000	0.000	283	1076	49	41	41	0.000	0.000	4	45	0	0	5	36	0	0	100	1	
5	11	10	06: D-08   LM00000529	lmo1976	4744	12489	100	82	82	22	49	49	5	87	79	0	74	64	27	17	18	3	90	86	0	0	0	0	0	0	0	0	0	0	0	0	0	0	0	0	0	0	0	0	0	0	0	0	0	0	0.000	0.000	0.000	0.000	0.000	0.000	0.000	0.000	0.000	0.000	0.000	0.000	0.000	0.000	283	1076	90	80	80	0.000	0.000	33	57	0	0	33	47	0	0	100	1	
5	12	10	06: D-11   LM00001707	lmo1979	4994	12489	100	61	63	17	48	48	5	82	65	0	72	66	33	18	19	4	94	87	0	0	0	0	0	0	0	0	0	0	0	0	0	0	0	0	0	0	0	0	0	0	0	0	0	0	0.000	0.000	0.000	0.000	0.000	0.000	0.000	0.000	0.000	0.000	0.000	0.000	0.000	0.000	283	1076	67	63	63	0.000	0.000	13	54	0	0	15	48	0	0	100	1	
5	13	10	06: D-14   LM00001708	lmo1982	5244	12489	100	65	66	13	48	49	6	76	61	0	81	69	31	18	20	11	79	72	0	0	0	0	0	0	0	0	0	0	0	0	0	0	0	0	0	0	0	0	0	0	0	0	0	0	0.000	0.000	0.000	0.000	0.000	0.000	0.000	0.000	0.000	0.000	0.000	0.000	0.000	0.000	283	1076	80	69	69	0.000	0.000	17	63	0	0	18	51	0	0	100	1	
5	14	10	06: D-17   LM00001710	lmo1985	5494	12489	100	91	90	34	50	51	8	83	77	0	80	75	37	18	19	4	95	88	0	0	0	0	0	0	0	0	0	0	0	0	0	0	0	0	0	0	0	0	0	0	0	0	0	0	0.000	0.000	0.000	0.000	0.000	0.000	0.000	0.000	0.000	0.000	0.000	0.000	0.000	0.000	283	1076	103	97	97	0.000	0.000	41	62	0	0	40	57	0	0	100	1	
5	15	10	06: D-20   LM00001712	lmo1988	5744	12489	100	52	55	16	48	48	5	41	27	0	62	53	20	19	19	5	85	80	0	0	0	0	0	0	0	0	0	0	0	0	0	0	0	0	0	0	0	0	0	0	0	0	0	0	0.000	0.000	0.000	0.000	0.000	0.000	0.000	0.000	0.000	0.000	0.000	0.000	0.000	0.000	283	1076	47	41	41	0.000	0.000	4	43	0	0	7	34	0	0	100	1	
5	16	10	06: D-23   LM00001715	lmo1991	5994	12489	100	53	54	10	49	49	5	45	21	0	62	56	24	17	17	3	88	85	0	0	0	0	0	0	0	0	0	0	0	0	0	0	0	0	0	0	0	0	0	0	0	0	0	0	0.000	0.000	0.000	0.000	0.000	0.000	0.000	0.000	0.000	0.000	0.000	0.000	0.000	0.000	283	1076	49	44	44	0.000	0.000	4	45	0	0	5	39	0	0	100	1	
5	17	10	06: H-02   LM00002625	lmo2066	6244	12489	100	74	75	22	48	49	4	83	77	0	69	63	35	16	17	3	89	86	0	0	0	0	0	0	0	0	0	0	0	0	0	0	0	0	0	0	0	0	0	0	0	0	0	0	0.000	0.000	0.000	0.000	0.000	0.000	0.000	0.000	0.000	0.000	0.000	0.000	0.000	0.000	283	1076	79	74	74	0.000	0.000	26	53	0	0	27	47	0	0	100	1	
5	1	11	06: H-05   LM00000553	lmo2069	2244	12739	100	708	574	326	48	48	5	94	92	0	366	286	164	17	17	3	96	92	0	0	0	0	0	0	0	0	0	0	0	0	0	0	0	0	0	0	0	0	0	0	0	0	0	0	0.000	0.000	0.000	0.000	0.000	0.000	0.000	0.000	0.000	0.000	0.000	0.000	0.000	0.000	283	1076	1009	795	795	0.000	0.000	660	349	0	0	526	269	0	0	100	1	
5	2	11	06: H-08   LM00000554	lmo2072	2494	12739	100	249	210	112	48	49	5	94	85	0	341	249	161	17	17	3	88	86	0	0	0	0	0	0	0	0	0	0	0	0	0	0	0	0	0	0	0	0	0	0	0	0	0	0	0.000	0.000	0.000	0.000	0.000	0.000	0.000	0.000	0.000	0.000	0.000	0.000	0.000	0.000	283	1076	525	394	394	0.000	0.000	201	324	0	0	162	232	0	0	100	1	
5	3	11	06: H-11   LM00001764	lmo2075	2744	12739	100	76	75	18	48	49	6	81	73	0	76	65	32	17	19	9	79	73	0	0	0	0	0	0	0	0	0	0	0	0	0	0	0	0	0	0	0	0	0	0	0	0	0	0	0.000	0.000	0.000	0.000	0.000	0.000	0.000	0.000	0.000	0.000	0.000	0.000	0.000	0.000	283	1076	87	75	75	0.000	0.000	28	59	0	0	27	48	0	0	100	1	
5	4	11	06: H-14   LM00001766	lmo2078	2994	12739	100	57	59	9	48	49	5	72	47	0	69	60	22	18	19	5	88	84	0	0	0	0	0	0	0	0	0	0	0	0	0	0	0	0	0	0	0	0	0	0	0	0	0	0	0.000	0.000	0.000	0.000	0.000	0.000	0.000	0.000	0.000	0.000	0.000	0.000	0.000	0.000	283	1076	60	53	53	0.000	0.000	9	51	0	0	11	42	0	0	100	1	
5	5	11	06: H-17   LM00002630	lmo2081	3244	12739	100	63	64	9	48	49	9	74	35	0	68	62	23	19	20	11	84	76	0	0	0	0	0	0	0	0	0	0	0	0	0	0	0	0	0	0	0	0	0	0	0	0	0	0	0.000	0.000	0.000	0.000	0.000	0.000	0.000	0.000	0.000	0.000	0.000	0.000	0.000	0.000	283	1076	64	59	59	0.000	0.000	15	49	0	0	16	43	0	0	100	1	
5	6	11	06: H-20   LM00000555	lmo2084	3494	12739	100	53	54	6	49	50	7	24	5	0	61	54	19	19	20	9	83	74	0	0	0	0	0	0	0	0	0	0	0	0	0	0	0	0	0	0	0	0	0	0	0	0	0	0	0.000	0.000	0.000	0.000	0.000	0.000	0.000	0.000	0.000	0.000	0.000	0.000	0.000	0.000	283	1076	46	40	40	0.000	0.000	4	42	0	0	5	35	0	0	100	1	
5	7	11	06: H-23   LM00001770	lmo2087	3744	12739	100	57	59	8	49	49	5	70	41	0	65	61	18	18	19	4	98	95	0	0	0	0	0	0	0	0	0	0	0	0	0	0	0	0	0	0	0	0	0	0	0	0	0	0	0.000	0.000	0.000	0.000	0.000	0.000	0.000	0.000	0.000	0.000	0.000	0.000	0.000	0.000	283	1076	55	53	53	0.000	0.000	8	47	0	0	10	43	0	0	100	1	
5	8	11	06: L-02   LM00002643	lmo2162	3994	12739	100	79	78	22	49	49	5	80	75	0	126	106	62	18	18	3	87	82	0	0	0	0	0	0	0	0	0	0	0	0	0	0	0	0	0	0	0	0	0	0	0	0	0	0	0.000	0.000	0.000	0.000	0.000	0.000	0.000	0.000	0.000	0.000	0.000	0.000	0.000	0.000	283	1076	138	117	117	0.000	0.000	30	108	0	0	29	88	0	0	100	1	
5	9	11	06: L-05   LM00001810	lmo2165	4244	12739	100	52	54	7	48	48	4	49	32	0	55	50	18	17	18	3	89	84	0	0	0	0	0	0	0	0	0	0	0	0	0	0	0	0	0	0	0	0	0	0	0	0	0	0	0.000	0.000	0.000	0.000	0.000	0.000	0.000	0.000	0.000	0.000	0.000	0.000	0.000	0.000	283	1076	42	39	39	0.000	0.000	4	38	0	0	6	33	0	0	100	1	
5	10	11	06: L-08   LM00001812	lmo2168	4494	12739	100	104	99	30	48	48	5	88	83	0	107	97	47	17	18	4	87	85	0	0	0	0	0	0	0	0	0	0	0	0	0	0	0	0	0	0	0	0	0	0	0	0	0	0	0.000	0.000	0.000	0.000	0.000	0.000	0.000	0.000	0.000	0.000	0.000	0.000	0.000	0.000	283	1076	146	131	131	0.000	0.000	56	90	0	0	51	80	0	0	100	1	
5	11	11	06: L-11   LM00000582	lmo2171	4744	12739	100	68	72	16	48	48	5	97	86	0	101	103	40	18	18	3	96	95	0	0	0	0	0	0	0	0	0	0	0	0	0	0	0	0	0	0	0	0	0	0	0	0	0	0	0.000	0.000	0.000	0.000	0.000	0.000	0.000	0.000	0.000	0.000	0.000	0.000	0.000	0.000	283	1076	103	109	109	0.000	0.000	20	83	0	0	24	85	0	0	100	1
[truncated: 2,708,805 more chars]
