# Supplementary material for: Different Transcriptional Responses from Slow and Fast Growth Rate Strains of Listeria monocytogenes Adapted to Low Temperature
Source: Front Microbiol. 2016 Mar 1;7:229. doi: 10.3389/fmicb.2016.00229 (PMC4772535; doi:10.3389/fmicb.2016.00229)
Supplement: Data Sheet S1 — Microarry gpr data. [file Data_Sheet_1.ZIP › microarray data/3.gpr]

ATF	1.0
21	82
"Type=GenePix Results 2"
"DateTime=2014/03/11 12:47:53"
"Settings=Easy Quant"
"GalFile=C:\Users\Felipe\Desktop\INTA\Microarreglos\LM3001_Listeria monocytogenes_v1.GAL"
"Scanner=Model:  Serial No.: "
"Comment=<F1>Cy5<F2>Cy3<F1 Offset>0,0<F2 Offset>0,-1<Comment>"
"PixelSize=5"
"Wavelengths=1 nm	2 nm"
"ImageFiles=C:\Users\Felipe\Desktop\INTA\Microarreglos\Im�genes\19723716_10B-10D (SLOT04)_1.tif	C:\Users\Felipe\Desktop\INTA\Microarreglos\Im�genes\19723716_10B-10D (SLOT04)_2.tif"
"PMTGain=0	0"
"NormalizationMethod=LOWESS"
"NormalizationFactors=0.000	0.000"
"JpegImage="
"RatioFormulations=W2/W1(2/1)"
"Barcode=Unknown	Unknown"
"ImageOrigin=0	0"
"JpegOrigin=0	0"
"Creator=ScanArray Express, Microarray Analysis System 4.0.0.4"
"Temperature=0.0"
"LaserPower=0	0	0	0"
"LaserOnTime=0	0	0	0"
"Block"	"Column"	"Row"	"Name"	"ID"	"X"	"Y"	"Dia."	"F1 Median"	"F1 Mean"	"F1 SD"	"B1 Median"	"B1 Mean"	"B1 SD"	"% > B1+1SD"	"% > B1+2SD"	"F1 % Sat."	"F2 Median"	"F2 Mean"	"F2 SD"	"B2 Median"	"B2 Mean"	"B2 SD"	"% > B2+1SD"	"% > B2+2SD"	"F2 % Sat."	"F3 Median"	"F3 Mean"	"F3 SD"	"B3 Median"	"B3 Mean"	"B3 SD"	"% > B3+1SD"	"% > B3+2SD"	"F3 % Sat."	"F4 Median"	"F4 Mean"	"F4 SD"	"B4 Median"	"B4 Mean"	"B4 SD"	"% > B4+1SD"	"% > B4+2SD"	"F4 % Sat."	"Ratio of Medians (2/1)"	"Ratio of Means (2/1)"	"Median of Ratios (2/1)"	"Mean of Ratios (2/1)"	"Ratios SD (2/1)"	"Rgn Ratio (2/1)"	"Rgn R� (2/1)"	"Ratio of Medians (Ratio/2)"	"Ratio of Means (Ratio/2)"	"Median of Ratios (Ratio/2)"	"Mean of Ratios (Ratio/2)"	"Ratios SD (Ratio/2)"	"Rgn Ratio (Ratio/2)"	"Rgn R� (Ratio/2)"	"Ratio of Medians (Ratio/3)"	"Ratio of Means (Ratio/3)"	"Median of Ratios (Ratio/3)"	"Mean of Ratios (Ratio/3)"	"Ratios SD (Ratio/3)"	"Rgn Ratio (Ratio/3)"	"Rgn R� (Ratio/3)"	"F Pixels"	"B Pixels"	"Sum of Medians"	"Sum of Means"	"Log Ratio (2/1)"	"Log Ratio (Ratio/2)"	"Log Ratio (Ratio/3)"	"F1 Median - B1"	"F2 Median - B2"	"F3 Median - B3"	"F4 Median - B4"	"F1 Mean - B1"	"F2 Mean - B2"	"F3 Mean - B3"	"F4 Mean - B4"	"Flags"	"Normalize"
1	1	1	10: D-01   Dye Marker	Dye Marker	2203	4686	100	66	329	440	47	48	5	89	71	0	11518	26314	25897	26	27	4	100	100	0	0	0	0	0	0	0	0	0	0	0	0	0	0	0	0	0	0	0	0	0	0	0	0	0	0	0.000	0.000	0.000	0.000	0.000	0.000	0.000	0.000	0.000	0.000	0.000	0.000	0.000	0.000	283	1076	11511	26570	26570	0.000	0.000	19	11492	0	0	282	26288	0	0	100	1	
1	2	1	01: D-01   LM00002111	lmo0069	2453	4686	100	54	54	5	47	47	4	70	39	0	117	99	36	26	26	4	92	88	0	0	0	0	0	0	0	0	0	0	0	0	0	0	0	0	0	0	0	0	0	0	0	0	0	0	0.000	0.000	0.000	0.000	0.000	0.000	0.000	0.000	0.000	0.000	0.000	0.000	0.000	0.000	283	1076	98	80	80	0.000	0.000	7	91	0	0	7	73	0	0	100	1	
1	3	1	01: D-04   LM00002114	lmo0072	2703	4686	100	50	51	4	47	48	5	40	8	0	112	97	33	27	28	5	91	88	0	0	0	0	0	0	0	0	0	0	0	0	0	0	0	0	0	0	0	0	0	0	0	0	0	0	0.000	0.000	0.000	0.000	0.000	0.000	0.000	0.000	0.000	0.000	0.000	0.000	0.000	0.000	283	1076	88	74	74	0.000	0.000	3	85	0	0	4	70	0	0	100	1	
1	4	1	01: D-07   LM00000829	lmo0075	2953	4686	100	84	83	21	47	47	5	90	87	0	166	142	56	26	26	4	96	94	0	0	0	0	0	0	0	0	0	0	0	0	0	0	0	0	0	0	0	0	0	0	0	0	0	0	0.000	0.000	0.000	0.000	0.000	0.000	0.000	0.000	0.000	0.000	0.000	0.000	0.000	0.000	283	1076	177	152	152	0.000	0.000	37	140	0	0	36	116	0	0	100	1	
1	5	1	01: D-10   LM00000831	lmo0078	3203	4686	100	485	398	198	47	47	5	95	92	0	300	244	120	26	27	4	95	92	0	0	0	0	0	0	0	0	0	0	0	0	0	0	0	0	0	0	0	0	0	0	0	0	0	0	0.000	0.000	0.000	0.000	0.000	0.000	0.000	0.000	0.000	0.000	0.000	0.000	0.000	0.000	283	1076	712	569	569	0.000	0.000	438	274	0	0	351	218	0	0	100	1	
1	6	1	01: D-13   LM00002119	lmo0081	3453	4686	100	49	48	4	47	47	5	19	1	0	34	35	9	26	26	4	66	48	0	0	0	0	0	0	0	0	0	0	0	0	0	0	0	0	0	0	0	0	0	0	0	0	0	0	0.000	0.000	0.000	0.000	0.000	0.000	0.000	0.000	0.000	0.000	0.000	0.000	0.000	0.000	283	1076	10	10	10	0.000	0.000	2	8	0	0	1	9	0	0	100	1	
1	7	1	01: D-16   LM00002122	lmo0084	3703	4686	100	92	92	26	46	46	5	90	85	0	157	135	51	25	26	4	95	91	0	0	0	0	0	0	0	0	0	0	0	0	0	0	0	0	0	0	0	0	0	0	0	0	0	0	0.000	0.000	0.000	0.000	0.000	0.000	0.000	0.000	0.000	0.000	0.000	0.000	0.000	0.000	283	1076	178	156	156	0.000	0.000	46	132	0	0	46	110	0	0	100	1	
1	8	1	01: D-19   LM00002125	lmo0087	3953	4686	100	51	51	5	46	47	4	53	23	0	108	91	35	26	26	4	91	86	0	0	0	0	0	0	0	0	0	0	0	0	0	0	0	0	0	0	0	0	0	0	0	0	0	0	0.000	0.000	0.000	0.000	0.000	0.000	0.000	0.000	0.000	0.000	0.000	0.000	0.000	0.000	283	1076	87	70	70	0.000	0.000	5	82	0	0	5	65	0	0	100	1	
1	9	1	01: D-22   LM00000833	lmo0090	4203	4686	100	56	56	7	46	46	5	81	52	0	127	107	40	26	27	3	93	89	0	0	0	0	0	0	0	0	0	0	0	0	0	0	0	0	0	0	0	0	0	0	0	0	0	0	0.000	0.000	0.000	0.000	0.000	0.000	0.000	0.000	0.000	0.000	0.000	0.000	0.000	0.000	283	1076	111	91	91	0.000	0.000	10	101	0	0	10	81	0	0	100	1	
1	10	1	01: H-01   LM00000858	lmo0165	4453	4686	100	164	148	68	46	46	4	94	86	0	350	271	156	26	26	4	90	84	0	0	0	0	0	0	0	0	0	0	0	0	0	0	0	0	0	0	0	0	0	0	0	0	0	0	0.000	0.000	0.000	0.000	0.000	0.000	0.000	0.000	0.000	0.000	0.000	0.000	0.000	0.000	283	1076	442	347	347	0.000	0.000	118	324	0	0	102	245	0	0	100	1	
1	11	1	01: H-04   LM00000860	lmo0168	4703	4686	100	54	54	5	47	47	5	66	32	0	113	94	38	25	26	3	93	89	0	0	0	0	0	0	0	0	0	0	0	0	0	0	0	0	0	0	0	0	0	0	0	0	0	0	0.000	0.000	0.000	0.000	0.000	0.000	0.000	0.000	0.000	0.000	0.000	0.000	0.000	0.000	283	1076	95	76	76	0.000	0.000	7	88	0	0	7	69	0	0	100	1	
1	12	1	01: H-07   LM00002159	lmo0171	4953	4686	100	51	51	5	47	47	4	45	18	0	112	91	39	25	25	3	84	81	0	0	0	0	0	0	0	0	0	0	0	0	0	0	0	0	0	0	0	0	0	0	0	0	0	0	0.000	0.000	0.000	0.000	0.000	0.000	0.000	0.000	0.000	0.000	0.000	0.000	0.000	0.000	283	1076	91	70	70	0.000	0.000	4	87	0	0	4	66	0	0	100	1	
1	13	1	01: H-10   LM00002839	lmo0174	5203	4686	100	56	56	6	46	46	4	78	65	0	198	158	70	25	25	3	94	90	0	0	0	0	0	0	0	0	0	0	0	0	0	0	0	0	0	0	0	0	0	0	0	0	0	0	0.000	0.000	0.000	0.000	0.000	0.000	0.000	0.000	0.000	0.000	0.000	0.000	0.000	0.000	283	1076	183	143	143	0.000	0.000	10	173	0	0	10	133	0	0	100	1	
1	14	1	01: H-13   LM00000055	lmo0177	5453	4686	100	182	160	68	46	46	4	95	91	0	297	242	125	25	25	3	93	92	0	0	0	0	0	0	0	0	0	0	0	0	0	0	0	0	0	0	0	0	0	0	0	0	0	0	0.000	0.000	0.000	0.000	0.000	0.000	0.000	0.000	0.000	0.000	0.000	0.000	0.000	0.000	283	1076	408	331	331	0.000	0.000	136	272	0	0	114	217	0	0	100	1	
1	15	1	01: H-16   LM00000058	lmo0180	5703	4686	100	1922	1501	910	47	47	4	99	97	0	2720	2175	1277	25	25	3	95	92	0	0	0	0	0	0	0	0	0	0	0	0	0	0	0	0	0	0	0	0	0	0	0	0	0	0	0.000	0.000	0.000	0.000	0.000	0.000	0.000	0.000	0.000	0.000	0.000	0.000	0.000	0.000	283	1076	4570	3604	3604	0.000	0.000	1875	2695	0	0	1454	2150	0	0	100	1	
1	16	1	01: H-19   LM00000863	lmo0183	5953	4686	100	47	48	5	46	46	4	29	11	0	31	33	8	24	24	3	71	53	0	0	0	0	0	0	0	0	0	0	0	0	0	0	0	0	0	0	0	0	0	0	0	0	0	0	0.000	0.000	0.000	0.000	0.000	0.000	0.000	0.000	0.000	0.000	0.000	0.000	0.000	0.000	283	1076	8	11	11	0.000	0.000	1	7	0	0	2	9	0	0	100	1	
1	17	1	01: H-22   LM00000062	lmo0186	6203	4686	100	131	119	50	48	48	4	88	80	0	256	198	115	25	25	3	89	85	0	0	0	0	0	0	0	0	0	0	0	0	0	0	0	0	0	0	0	0	0	0	0	0	0	0	0.000	0.000	0.000	0.000	0.000	0.000	0.000	0.000	0.000	0.000	0.000	0.000	0.000	0.000	283	1076	314	244	244	0.000	0.000	83	231	0	0	71	173	0	0	100	1	
1	1	2	01: L-01   LM00000084	lmo0261	2203	4936	100	144	132	47	47	48	4	92	88	0	280	239	115	27	28	6	89	87	0	0	0	0	0	0	0	0	0	0	0	0	0	0	0	0	0	0	0	0	0	0	0	0	0	0	0.000	0.000	0.000	0.000	0.000	0.000	0.000	0.000	0.000	0.000	0.000	0.000	0.000	0.000	283	1076	350	297	297	0.000	0.000	97	253	0	0	85	212	0	0	100	1	
1	2	2	01: L-04   LM00002184	lmo0264	2453	4936	100	52	52	5	47	47	4	52	25	0	126	93	50	26	27	4	75	71	0	0	0	0	0	0	0	0	0	0	0	0	0	0	0	0	0	0	0	0	0	0	0	0	0	0	0.000	0.000	0.000	0.000	0.000	0.000	0.000	0.000	0.000	0.000	0.000	0.000	0.000	0.000	283	1076	105	72	72	0.000	0.000	5	100	0	0	5	67	0	0	100	1	
1	3	2	01: L-07   LM00000895	lmo0267	2703	4936	100	209	179	86	47	48	4	92	86	0	282	221	129	26	27	12	77	75	0	0	0	0	0	0	0	0	0	0	0	0	0	0	0	0	0	0	0	0	0	0	0	0	0	0	0.000	0.000	0.000	0.000	0.000	0.000	0.000	0.000	0.000	0.000	0.000	0.000	0.000	0.000	283	1076	418	327	327	0.000	0.000	162	256	0	0	132	195	0	0	100	1	
1	4	2	01: L-10   LM00000897	lmo0270	2953	4936	100	66	65	12	48	48	4	82	69	0	173	144	69	25	26	3	89	87	0	0	0	0	0	0	0	0	0	0	0	0	0	0	0	0	0	0	0	0	0	0	0	0	0	0	0.000	0.000	0.000	0.000	0.000	0.000	0.000	0.000	0.000	0.000	0.000	0.000	0.000	0.000	283	1076	166	136	136	0.000	0.000	18	148	0	0	17	119	0	0	100	1	
1	5	2	01: L-13   LM00000899	lmo0273	3203	4936	100	159	146	56	48	48	5	89	85	0	251	208	99	26	26	3	93	88	0	0	0	0	0	0	0	0	0	0	0	0	0	0	0	0	0	0	0	0	0	0	0	0	0	0	0.000	0.000	0.000	0.000	0.000	0.000	0.000	0.000	0.000	0.000	0.000	0.000	0.000	0.000	283	1076	336	280	280	0.000	0.000	111	225	0	0	98	182	0	0	100	1	
1	6	2	01: L-16   LM00000901	lmo0276	3453	4936	100	390	333	158	47	47	4	98	92	0	545	454	232	26	26	4	94	90	0	0	0	0	0	0	0	0	0	0	0	0	0	0	0	0	0	0	0	0	0	0	0	0	0	0	0.000	0.000	0.000	0.000	0.000	0.000	0.000	0.000	0.000	0.000	0.000	0.000	0.000	0.000	283	1076	862	714	714	0.000	0.000	343	519	0	0	286	428	0	0	100	1	
1	7	2	01: L-19   LM00000089	lmo0279	3703	4936	100	467	378	200	47	47	4	96	90	0	663	522	311	25	25	3	91	88	0	0	0	0	0	0	0	0	0	0	0	0	0	0	0	0	0	0	0	0	0	0	0	0	0	0	0.000	0.000	0.000	0.000	0.000	0.000	0.000	0.000	0.000	0.000	0.000	0.000	0.000	0.000	283	1076	1058	828	828	0.000	0.000	420	638	0	0	331	497	0	0	100	1	
1	8	2	01: L-22   LM00000090	lmo0282	3953	4936	100	46	46	4	47	47	5	8	2	0	27	28	5	26	26	3	31	20	0	0	0	0	0	0	0	0	0	0	0	0	0	0	0	0	0	0	0	0	0	0	0	0	0	0	0.000	0.000	0.000	0.000	0.000	0.000	0.000	0.000	0.000	0.000	0.000	0.000	0.000	0.000	283	1076	0	1	1	0.000	0.000	-1	1	0	0	-1	2	0	0	100	1	
1	9	2	01: P-01   LM00000925	lmo0357	4203	4936	100	52	53	7	47	47	4	60	36	0	135	109	50	26	27	4	86	81	0	0	0	0	0	0	0	0	0	0	0	0	0	0	0	0	0	0	0	0	0	0	0	0	0	0	0.000	0.000	0.000	0.000	0.000	0.000	0.000	0.000	0.000	0.000	0.000	0.000	0.000	0.000	283	1076	114	89	89	0.000	0.000	5	109	0	0	6	83	0	0	100	1	
1	10	2	01: P-04   LM00000130	lmo0360	4453	4936	100	66	65	13	48	48	5	75	63	0	131	102	54	26	26	3	83	76	0	0	0	0	0	0	0	0	0	0	0	0	0	0	0	0	0	0	0	0	0	0	0	0	0	0	0.000	0.000	0.000	0.000	0.000	0.000	0.000	0.000	0.000	0.000	0.000	0.000	0.000	0.000	283	1076	123	93	93	0.000	0.000	18	105	0	0	17	76	0	0	100	1	
1	11	2	01: P-07   LM00000927	lmo0363	4703	4936	100	53	54	6	47	47	5	64	23	0	122	97	44	26	26	3	82	79	0	0	0	0	0	0	0	0	0	0	0	0	0	0	0	0	0	0	0	0	0	0	0	0	0	0	0.000	0.000	0.000	0.000	0.000	0.000	0.000	0.000	0.000	0.000	0.000	0.000	0.000	0.000	283	1076	102	78	78	0.000	0.000	6	96	0	0	7	71	0	0	100	1	
1	12	2	01: P-10   LM00000133	lmo0366	4953	4936	100	53	52	4	47	47	4	68	36	0	128	100	47	26	26	3	79	77	0	0	0	0	0	0	0	0	0	0	0	0	0	0	0	0	0	0	0	0	0	0	0	0	0	0	0.000	0.000	0.000	0.000	0.000	0.000	0.000	0.000	0.000	0.000	0.000	0.000	0.000	0.000	283	1076	108	79	79	0.000	0.000	6	102	0	0	5	74	0	0	100	1	
1	13	2	01: P-13   LM00000135	lmo0369	5203	4936	100	552	430	241	46	47	4	96	89	0	725	556	337	25	25	3	89	85	0	0	0	0	0	0	0	0	0	0	0	0	0	0	0	0	0	0	0	0	0	0	0	0	0	0	0.000	0.000	0.000	0.000	0.000	0.000	0.000	0.000	0.000	0.000	0.000	0.000	0.000	0.000	283	1076	1206	915	915	0.000	0.000	506	700	0	0	384	531	0	0	100	1	
1	14	2	01: P-16   LM00000137	lmo0372	5453	4936	100	54	53	5	47	47	4	63	37	0	124	99	45	25	25	4	84	81	0	0	0	0	0	0	0	0	0	0	0	0	0	0	0	0	0	0	0	0	0	0	0	0	0	0	0.000	0.000	0.000	0.000	0.000	0.000	0.000	0.000	0.000	0.000	0.000	0.000	0.000	0.000	283	1076	106	80	80	0.000	0.000	7	99	0	0	6	74	0	0	100	1	
1	15	2	01: P-19   LM00000138	lmo0375	5703	4936	100	60	61	10	47	47	4	83	70	0	167	133	71	25	25	3	81	78	0	0	0	0	0	0	0	0	0	0	0	0	0	0	0	0	0	0	0	0	0	0	0	0	0	0	0.000	0.000	0.000	0.000	0.000	0.000	0.000	0.000	0.000	0.000	0.000	0.000	0.000	0.000	283	1076	155	122	122	0.000	0.000	13	142	0	0	14	108	0	0	100	1	
1	16	2	01: P-22   LM00002200	lmo0378	5953	4936	100	51	50	5	47	47	4	40	17	0	127	98	47	25	25	3	83	80	0	0	0	0	0	0	0	0	0	0	0	0	0	0	0	0	0	0	0	0	0	0	0	0	0	0	0.000	0.000	0.000	0.000	0.000	0.000	0.000	0.000	0.000	0.000	0.000	0.000	0.000	0.000	283	1076	106	76	76	0.000	0.000	4	102	0	0	3	73	0	0	100	1	
1	17	2	02: D-01   LM00000157	lmo0449	6203	4936	100	98	95	29	48	48	5	87	82	0	161	138	61	25	25	3	92	86	0	0	0	0	0	0	0	0	0	0	0	0	0	0	0	0	0	0	0	0	0	0	0	0	0	0	0.000	0.000	0.000	0.000	0.000	0.000	0.000	0.000	0.000	0.000	0.000	0.000	0.000	0.000	283	1076	186	160	160	0.000	0.000	50	136	0	0	47	113	0	0	100	1	
1	1	3	02: D-04   LM00000959	lmo0452	2203	5186	100	138	126	44	47	47	4	94	91	0	263	212	100	26	27	3	94	90	0	0	0	0	0	0	0	0	0	0	0	0	0	0	0	0	0	0	0	0	0	0	0	0	0	0	0.000	0.000	0.000	0.000	0.000	0.000	0.000	0.000	0.000	0.000	0.000	0.000	0.000	0.000	283	1076	328	265	265	0.000	0.000	91	237	0	0	79	186	0	0	100	1	
1	2	3	02: D-07   LM00000961	lmo0455	2453	5186	100	72	71	15	48	48	4	86	79	0	149	124	55	26	26	4	96	89	0	0	0	0	0	0	0	0	0	0	0	0	0	0	0	0	0	0	0	0	0	0	0	0	0	0	0.000	0.000	0.000	0.000	0.000	0.000	0.000	0.000	0.000	0.000	0.000	0.000	0.000	0.000	283	1076	147	121	121	0.000	0.000	24	123	0	0	23	98	0	0	100	1	
1	3	3	02: D-10   LM00000160	lmo0458	2703	5186	100	85	86	23	47	47	4	94	89	0	146	125	56	26	27	16	83	78	0	0	0	0	0	0	0	0	0	0	0	0	0	0	0	0	0	0	0	0	0	0	0	0	0	0	0.000	0.000	0.000	0.000	0.000	0.000	0.000	0.000	0.000	0.000	0.000	0.000	0.000	0.000	283	1076	158	138	138	0.000	0.000	38	120	0	0	39	99	0	0	100	1	
1	4	3	02: D-13   LM00002231	lmo0461	2953	5186	100	74	75	19	48	49	5	88	82	0	139	117	50	26	27	6	90	86	0	0	0	0	0	0	0	0	0	0	0	0	0	0	0	0	0	0	0	0	0	0	0	0	0	0	0.000	0.000	0.000	0.000	0.000	0.000	0.000	0.000	0.000	0.000	0.000	0.000	0.000	0.000	283	1076	139	118	118	0.000	0.000	26	113	0	0	27	91	0	0	100	1	
1	5	3	02: D-16   LM00002234	lmo0464	3203	5186	100	61	63	11	48	48	4	85	67	0	143	111	58	26	26	4	84	79	0	0	0	0	0	0	0	0	0	0	0	0	0	0	0	0	0	0	0	0	0	0	0	0	0	0	0.000	0.000	0.000	0.000	0.000	0.000	0.000	0.000	0.000	0.000	0.000	0.000	0.000	0.000	283	1076	130	100	100	0.000	0.000	13	117	0	0	15	85	0	0	100	1	
1	6	3	02: D-19   LM00002237	lmo0467	3453	5186	100	53	53	5	47	47	4	61	31	0	117	99	36	25	26	4	95	90	0	0	0	0	0	0	0	0	0	0	0	0	0	0	0	0	0	0	0	0	0	0	0	0	0	0	0.000	0.000	0.000	0.000	0.000	0.000	0.000	0.000	0.000	0.000	0.000	0.000	0.000	0.000	283	1076	98	80	80	0.000	0.000	6	92	0	0	6	74	0	0	100	1	
1	7	3	02: D-22   LM00002240	lmo0470	3703	5186	100	55	55	5	46	47	4	88	53	0	145	126	42	25	26	4	96	93	0	0	0	0	0	0	0	0	0	0	0	0	0	0	0	0	0	0	0	0	0	0	0	0	0	0	0.000	0.000	0.000	0.000	0.000	0.000	0.000	0.000	0.000	0.000	0.000	0.000	0.000	0.000	283	1076	129	110	110	0.000	0.000	9	120	0	0	9	101	0	0	100	1	
1	8	3	02: H-01   LM00000992	lmo0545	3953	5186	100	52	52	5	47	47	4	56	26	0	115	93	39	25	25	3	91	88	0	0	0	0	0	0	0	0	0	0	0	0	0	0	0	0	0	0	0	0	0	0	0	0	0	0	0.000	0.000	0.000	0.000	0.000	0.000	0.000	0.000	0.000	0.000	0.000	0.000	0.000	0.000	283	1076	95	73	73	0.000	0.000	5	90	0	0	5	68	0	0	100	1	
1	9	3	02: H-04   LM00002255	lmo0548	4203	5186	100	56	57	8	47	47	4	63	53	0	121	99	42	25	26	4	92	87	0	0	0	0	0	0	0	0	0	0	0	0	0	0	0	0	0	0	0	0	0	0	0	0	0	0	0.000	0.000	0.000	0.000	0.000	0.000	0.000	0.000	0.000	0.000	0.000	0.000	0.000	0.000	283	1076	105	84	84	0.000	0.000	9	96	0	0	10	74	0	0	100	1	
1	10	3	02: H-07   LM00000995	lmo0551	4453	5186	100	63	62	10	46	47	4	84	74	0	118	101	38	26	26	3	94	91	0	0	0	0	0	0	0	0	0	0	0	0	0	0	0	0	0	0	0	0	0	0	0	0	0	0	0.000	0.000	0.000	0.000	0.000	0.000	0.000	0.000	0.000	0.000	0.000	0.000	0.000	0.000	283	1076	109	91	91	0.000	0.000	17	92	0	0	16	75	0	0	100	1	
1	11	3	02: H-10   LM00000998	lmo0554	4703	5186	100	145	136	54	47	47	4	93	90	0	244	199	100	25	25	3	94	92	0	0	0	0	0	0	0	0	0	0	0	0	0	0	0	0	0	0	0	0	0	0	0	0	0	0	0.000	0.000	0.000	0.000	0.000	0.000	0.000	0.000	0.000	0.000	0.000	0.000	0.000	0.000	283	1076	317	263	263	0.000	0.000	98	219	0	0	89	174	0	0	100	1	
1	12	3	02: H-13   LM00002258	lmo0557	4953	5186	100	99	97	34	47	47	5	93	83	0	158	134	59	26	26	3	94	88	0	0	0	0	0	0	0	0	0	0	0	0	0	0	0	0	0	0	0	0	0	0	0	0	0	0	0.000	0.000	0.000	0.000	0.000	0.000	0.000	0.000	0.000	0.000	0.000	0.000	0.000	0.000	283	1076	184	158	158	0.000	0.000	52	132	0	0	50	108	0	0	100	1	
1	13	3	02: H-16   LM00000192	lmo0560	5203	5186	100	788	621	365	46	47	5	97	94	0	719	565	341	25	25	3	95	92	0	0	0	0	0	0	0	0	0	0	0	0	0	0	0	0	0	0	0	0	0	0	0	0	0	0	0.000	0.000	0.000	0.000	0.000	0.000	0.000	0.000	0.000	0.000	0.000	0.000	0.000	0.000	283	1076	1436	1115	1115	0.000	0.000	742	694	0	0	575	540	0	0	100	1	
1	14	3	02: H-19   LM00001000	lmo0563	5453	5186	100	141	126	45	47	47	5	94	88	0	178	152	66	25	26	4	94	93	0	0	0	0	0	0	0	0	0	0	0	0	0	0	0	0	0	0	0	0	0	0	0	0	0	0	0.000	0.000	0.000	0.000	0.000	0.000	0.000	0.000	0.000	0.000	0.000	0.000	0.000	0.000	283	1076	247	206	206	0.000	0.000	94	153	0	0	79	127	0	0	100	1	
1	15	3	02: H-22   LM00002264	lmo0566	5703	5186	100	54	54	5	46	47	4	73	49	0	118	99	40	25	25	3	90	87	0	0	0	0	0	0	0	0	0	0	0	0	0	0	0	0	0	0	0	0	0	0	0	0	0	0	0.000	0.000	0.000	0.000	0.000	0.000	0.000	0.000	0.000	0.000	0.000	0.000	0.000	0.000	283	1076	101	82	82	0.000	0.000	8	93	0	0	8	74	0	0	100	1	
1	16	3	02: L-01   LM00000210	lmo0641	5953	5186	100	348	283	155	46	47	4	87	83	0	418	318	181	25	25	4	89	84	0	0	0	0	0	0	0	0	0	0	0	0	0	0	0	0	0	0	0	0	0	0	0	0	0	0	0.000	0.000	0.000	0.000	0.000	0.000	0.000	0.000	0.000	0.000	0.000	0.000	0.000	0.000	283	1076	695	530	530	0.000	0.000	302	393	0	0	237	293	0	0	100	1	
1	17	3	02: L-04   LM00001033	lmo0644	6203	5186	100	549	438	241	47	48	5	94	89	0	594	469	260	25	25	3	94	92	0	0	0	0	0	0	0	0	0	0	0	0	0	0	0	0	0	0	0	0	0	0	0	0	0	0	0.000	0.000	0.000	0.000	0.000	0.000	0.000	0.000	0.000	0.000	0.000	0.000	0.000	0.000	283	1076	1071	835	835	0.000	0.000	502	569	0	0	391	444	0	0	100	1	
1	1	4	02: L-07   LM00000211	lmo0647	2203	5436	100	3067	2340	1482	48	48	5	97	96	0	1425	1086	663	26	27	4	88	87	0	0	0	0	0	0	0	0	0	0	0	0	0	0	0	0	0	0	0	0	0	0	0	0	0	0	0.000	0.000	0.000	0.000	0.000	0.000	0.000	0.000	0.000	0.000	0.000	0.000	0.000	0.000	283	1076	4418	3352	3352	0.000	0.000	3019	1399	0	0	2292	1060	0	0	100	1	
1	2	4	02: L-10   LM00001038	lmo0650	2453	5436	100	64	65	15	48	48	4	75	65	0	152	121	60	26	26	3	86	82	0	0	0	0	0	0	0	0	0	0	0	0	0	0	0	0	0	0	0	0	0	0	0	0	0	0	0.000	0.000	0.000	0.000	0.000	0.000	0.000	0.000	0.000	0.000	0.000	0.000	0.000	0.000	283	1076	142	112	112	0.000	0.000	16	126	0	0	17	95	0	0	100	1	
1	3	4	02: L-13   LM00001039	lmo0653	2703	5436	100	55	55	6	48	49	5	56	25	0	111	95	36	26	26	5	89	84	0	0	0	0	0	0	0	0	0	0	0	0	0	0	0	0	0	0	0	0	0	0	0	0	0	0	0.000	0.000	0.000	0.000	0.000	0.000	0.000	0.000	0.000	0.000	0.000	0.000	0.000	0.000	283	1076	92	76	76	0.000	0.000	7	85	0	0	7	69	0	0	100	1	
1	4	4	02: L-16   LM00000212	lmo0656	2953	5436	100	113	107	34	48	48	5	93	89	0	177	146	66	26	27	5	91	87	0	0	0	0	0	0	0	0	0	0	0	0	0	0	0	0	0	0	0	0	0	0	0	0	0	0	0.000	0.000	0.000	0.000	0.000	0.000	0.000	0.000	0.000	0.000	0.000	0.000	0.000	0.000	283	1076	216	179	179	0.000	0.000	65	151	0	0	59	120	0	0	100	1	
1	5	4	02: L-19   LM00001041	lmo0659	3203	5436	100	51	51	5	48	48	5	39	9	0	109	93	32	25	25	4	94	91	0	0	0	0	0	0	0	0	0	0	0	0	0	0	0	0	0	0	0	0	0	0	0	0	0	0	0.000	0.000	0.000	0.000	0.000	0.000	0.000	0.000	0.000	0.000	0.000	0.000	0.000	0.000	283	1076	87	71	71	0.000	0.000	3	84	0	0	3	68	0	0	100	1	
1	6	4	02: L-22   LM00000214	lmo0662	3453	5436	100	1052	798	455	47	47	4	98	97	0	1149	894	497	25	25	3	96	94	0	0	0	0	0	0	0	0	0	0	0	0	0	0	0	0	0	0	0	0	0	0	0	0	0	0	0.000	0.000	0.000	0.000	0.000	0.000	0.000	0.000	0.000	0.000	0.000	0.000	0.000	0.000	283	1076	2129	1620	1620	0.000	0.000	1005	1124	0	0	751	869	0	0	100	1	
1	7	4	02: P-01   LM00002306	lmo0737	3703	5436	100	54	54	5	47	47	5	75	31	0	145	129	38	26	26	3	96	96	0	0	0	0	0	0	0	0	0	0	0	0	0	0	0	0	0	0	0	0	0	0	0	0	0	0	0.000	0.000	0.000	0.000	0.000	0.000	0.000	0.000	0.000	0.000	0.000	0.000	0.000	0.000	283	1076	126	110	110	0.000	0.000	7	119	0	0	7	103	0	0	100	1	
1	8	4	02: P-04   LM00000243	lmo0740	3953	5436	100	135	123	51	47	48	5	88	81	0	204	168	90	25	26	3	91	87	0	0	0	0	0	0	0	0	0	0	0	0	0	0	0	0	0	0	0	0	0	0	0	0	0	0	0.000	0.000	0.000	0.000	0.000	0.000	0.000	0.000	0.000	0.000	0.000	0.000	0.000	0.000	283	1076	267	219	219	0.000	0.000	88	179	0	0	76	143	0	0	100	1	
1	9	4	02: P-07   LM00000245	lmo0743	4203	5436	100	51	50	4	47	47	4	37	8	0	99	85	30	26	26	3	93	88	0	0	0	0	0	0	0	0	0	0	0	0	0	0	0	0	0	0	0	0	0	0	0	0	0	0	0.000	0.000	0.000	0.000	0.000	0.000	0.000	0.000	0.000	0.000	0.000	0.000	0.000	0.000	283	1076	77	62	62	0.000	0.000	4	73	0	0	3	59	0	0	100	1	
1	10	4	02: P-10   LM00002310	lmo0746	4453	5436	100	52	53	6	46	47	4	64	40	0	115	93	39	25	26	3	93	86	0	0	0	0	0	0	0	0	0	0	0	0	0	0	0	0	0	0	0	0	0	0	0	0	0	0	0.000	0.000	0.000	0.000	0.000	0.000	0.000	0.000	0.000	0.000	0.000	0.000	0.000	0.000	283	1076	96	75	75	0.000	0.000	6	90	0	0	7	68	0	0	100	1	
1	11	4	02: P-13   LM00002313	lmo0749	4703	5436	100	51	51	5	47	48	4	45	21	0	108	86	39	26	26	3	82	79	0	0	0	0	0	0	0	0	0	0	0	0	0	0	0	0	0	0	0	0	0	0	0	0	0	0	0.000	0.000	0.000	0.000	0.000	0.000	0.000	0.000	0.000	0.000	0.000	0.000	0.000	0.000	283	1076	86	64	64	0.000	0.000	4	82	0	0	4	60	0	0	100	1	
1	12	4	02: P-16   LM00002316	lmo0752	4953	5436	100	60	61	12	47	47	4	74	64	0	145	107	59	25	25	3	83	77	0	0	0	0	0	0	0	0	0	0	0	0	0	0	0	0	0	0	0	0	0	0	0	0	0	0	0.000	0.000	0.000	0.000	0.000	0.000	0.000	0.000	0.000	0.000	0.000	0.000	0.000	0.000	283	1076	133	96	96	0.000	0.000	13	120	0	0	14	82	0	0	100	1	
1	13	4	02: P-19   LM00001078	lmo0755	5203	5436	100	83	79	21	46	46	4	89	79	0	143	123	53	25	25	3	95	90	0	0	0	0	0	0	0	0	0	0	0	0	0	0	0	0	0	0	0	0	0	0	0	0	0	0	0.000	0.000	0.000	0.000	0.000	0.000	0.000	0.000	0.000	0.000	0.000	0.000	0.000	0.000	283	1076	155	131	131	0.000	0.000	37	118	0	0	33	98	0	0	100	1	
1	14	4	02: P-22   LM00001080	lmo0758	5453	5436	100	64	64	12	46	47	4	84	75	0	132	108	48	25	25	3	90	88	0	0	0	0	0	0	0	0	0	0	0	0	0	0	0	0	0	0	0	0	0	0	0	0	0	0	0.000	0.000	0.000	0.000	0.000	0.000	0.000	0.000	0.000	0.000	0.000	0.000	0.000	0.000	283	1076	125	101	101	0.000	0.000	18	107	0	0	18	83	0	0	100	1	
1	15	4	03: D-01   LM00000267	lmo0829	5703	5436	100	209	188	96	46	47	4	95	89	0	333	258	140	25	25	3	94	92	0	0	0	0	0	0	0	0	0	0	0	0	0	0	0	0	0	0	0	0	0	0	0	0	0	0	0.000	0.000	0.000	0.000	0.000	0.000	0.000	0.000	0.000	0.000	0.000	0.000	0.000	0.000	283	1076	471	375	375	0.000	0.000	163	308	0	0	142	233	0	0	100	1	
1	16	4	03: D-04   LM00002332	lmo0832	5953	5436	100	52	53	6	47	47	4	52	34	0	115	98	37	24	25	3	95	89	0	0	0	0	0	0	0	0	0	0	0	0	0	0	0	0	0	0	0	0	0	0	0	0	0	0	0.000	0.000	0.000	0.000	0.000	0.000	0.000	0.000	0.000	0.000	0.000	0.000	0.000	0.000	283	1076	96	80	80	0.000	0.000	5	91	0	0	6	74	0	0	100	1	
1	17	4	03: D-07   LM00002335	lmo0835	6203	5436	100	59	59	7	47	48	4	86	70	0	120	104	33	25	25	3	96	93	0	0	0	0	0	0	0	0	0	0	0	0	0	0	0	0	0	0	0	0	0	0	0	0	0	0	0.000	0.000	0.000	0.000	0.000	0.000	0.000	0.000	0.000	0.000	0.000	0.000	0.000	0.000	283	1076	107	91	91	0.000	0.000	12	95	0	0	12	79	0	0	100	1	
1	1	5	03: D-10   LM00002336	lmo0838	2203	5686	100	54	54	6	48	48	5	57	22	0	132	110	42	26	27	4	94	90	0	0	0	0	0	0	0	0	0	0	0	0	0	0	0	0	0	0	0	0	0	0	0	0	0	0	0.000	0.000	0.000	0.000	0.000	0.000	0.000	0.000	0.000	0.000	0.000	0.000	0.000	0.000	283	1076	112	90	90	0.000	0.000	6	106	0	0	6	84	0	0	100	1	
1	2	5	03: D-13   LM00000269	lmo0841	2453	5686	100	69	68	14	48	48	5	84	74	0	142	120	48	26	26	4	91	87	0	0	0	0	0	0	0	0	0	0	0	0	0	0	0	0	0	0	0	0	0	0	0	0	0	0	0.000	0.000	0.000	0.000	0.000	0.000	0.000	0.000	0.000	0.000	0.000	0.000	0.000	0.000	283	1076	137	114	114	0.000	0.000	21	116	0	0	20	94	0	0	100	1	
1	3	5	03: D-16   LM00001121	lmo0844	2703	5686	100	103	95	27	48	48	4	88	85	0	181	154	65	26	26	4	94	91	0	0	0	0	0	0	0	0	0	0	0	0	0	0	0	0	0	0	0	0	0	0	0	0	0	0	0.000	0.000	0.000	0.000	0.000	0.000	0.000	0.000	0.000	0.000	0.000	0.000	0.000	0.000	283	1076	210	175	175	0.000	0.000	55	155	0	0	47	128	0	0	100	1	
1	4	5	03: D-19   LM00001124	lmo0847	2953	5686	100	207	193	88	47	47	4	92	90	0	242	201	99	26	26	3	88	87	0	0	0	0	0	0	0	0	0	0	0	0	0	0	0	0	0	0	0	0	0	0	0	0	0	0	0.000	0.000	0.000	0.000	0.000	0.000	0.000	0.000	0.000	0.000	0.000	0.000	0.000	0.000	283	1076	376	321	321	0.000	0.000	160	216	0	0	146	175	0	0	100	1	
1	5	5	03: D-22   LM00002814	lmo0850	3203	5686	100	62	63	11	47	48	4	85	75	0	134	111	48	25	25	3	90	87	0	0	0	0	0	0	0	0	0	0	0	0	0	0	0	0	0	0	0	0	0	0	0	0	0	0	0.000	0.000	0.000	0.000	0.000	0.000	0.000	0.000	0.000	0.000	0.000	0.000	0.000	0.000	283	1076	124	102	102	0.000	0.000	15	109	0	0	16	86	0	0	100	1	
1	6	5	03: H-01   LM00001161	lmo0925	3453	5686	100	283	233	130	47	47	5	89	82	0	322	250	149	25	26	3	90	85	0	0	0	0	0	0	0	0	0	0	0	0	0	0	0	0	0	0	0	0	0	0	0	0	0	0	0.000	0.000	0.000	0.000	0.000	0.000	0.000	0.000	0.000	0.000	0.000	0.000	0.000	0.000	283	1076	533	411	411	0.000	0.000	236	297	0	0	186	225	0	0	100	1	
1	7	5	03: H-04   LM00001162	lmo0928	3703	5686	100	64	63	11	46	46	4	84	73	0	131	108	48	26	26	4	87	82	0	0	0	0	0	0	0	0	0	0	0	0	0	0	0	0	0	0	0	0	0	0	0	0	0	0	0.000	0.000	0.000	0.000	0.000	0.000	0.000	0.000	0.000	0.000	0.000	0.000	0.000	0.000	283	1076	123	99	99	0.000	0.000	18	105	0	0	17	82	0	0	100	1	
1	8	5	03: H-07   LM00001165	lmo0931	3953	5686	100	360	301	148	47	47	5	93	88	0	486	380	204	25	26	4	92	88	0	0	0	0	0	0	0	0	0	0	0	0	0	0	0	0	0	0	0	0	0	0	0	0	0	0	0.000	0.000	0.000	0.000	0.000	0.000	0.000	0.000	0.000	0.000	0.000	0.000	0.000	0.000	283	1076	774	609	609	0.000	0.000	313	461	0	0	254	355	0	0	100	1	
1	9	5	03: H-10   LM00001166	lmo0934	4203	5686	100	216	195	129	47	48	5	76	71	0	392	288	212	26	26	4	78	70	0	0	0	0	0	0	0	0	0	0	0	0	0	0	0	0	0	0	0	0	0	0	0	0	0	0	0.000	0.000	0.000	0.000	0.000	0.000	0.000	0.000	0.000	0.000	0.000	0.000	0.000	0.000	283	1076	535	410	410	0.000	0.000	169	366	0	0	148	262	0	0	100	1	
1	10	5	03: H-13   LM00002815	lmo0937	4453	5686	100	57	57	7	47	47	4	76	57	0	165	132	62	26	26	4	93	87	0	0	0	0	0	0	0	0	0	0	0	0	0	0	0	0	0	0	0	0	0	0	0	0	0	0	0.000	0.000	0.000	0.000	0.000	0.000	0.000	0.000	0.000	0.000	0.000	0.000	0.000	0.000	283	1076	149	116	116	0.000	0.000	10	139	0	0	10	106	0	0	100	1	
1	11	5	03: H-16   LM00002362	lmo0940	4703	5686	100	55	54	8	47	47	4	63	45	0	116	89	47	25	26	6	80	72	0	0	0	0	0	0	0	0	0	0	0	0	0	0	0	0	0	0	0	0	0	0	0	0	0	0	0.000	0.000	0.000	0.000	0.000	0.000	0.000	0.000	0.000	0.000	0.000	0.000	0.000	0.000	283	1076	99	71	71	0.000	0.000	8	91	0	0	7	64	0	0	100	1	
1	12	5	03: H-19   LM00000293	lmo0943	4953	5686	100	2980	2175	1414	46	47	4	97	95	0	3139	2345	1516	25	25	4	94	90	0	0	0	0	0	0	0	0	0	0	0	0	0	0	0	0	0	0	0	0	0	0	0	0	0	0	0.000	0.000	0.000	0.000	0.000	0.000	0.000	0.000	0.000	0.000	0.000	0.000	0.000	0.000	283	1076	6048	4449	4449	0.000	0.000	2934	3114	0	0	2129	2320	0	0	100	1	
1	13	5	03: H-22   LM00001171	lmo0946	5203	5686	100	68	67	14	46	46	5	84	75	0	243	202	100	25	25	3	95	92	0	0	0	0	0	0	0	0	0	0	0	0	0	0	0	0	0	0	0	0	0	0	0	0	0	0	0.000	0.000	0.000	0.000	0.000	0.000	0.000	0.000	0.000	0.000	0.000	0.000	0.000	0.000	283	1076	240	198	198	0.000	0.000	22	218	0	0	21	177	0	0	100	1	
1	14	5	03: L-01   LM00001211	lmo1021	5453	5686	100	299	252	130	46	46	4	95	88	0	403	327	185	25	25	3	90	87	0	0	0	0	0	0	0	0	0	0	0	0	0	0	0	0	0	0	0	0	0	0	0	0	0	0	0.000	0.000	0.000	0.000	0.000	0.000	0.000	0.000	0.000	0.000	0.000	0.000	0.000	0.000	283	1076	631	508	508	0.000	0.000	253	378	0	0	206	302	0	0	100	1	
1	15	5	03: L-04   LM00002382	lmo1024	5703	5686	100	64	65	14	47	47	4	81	71	0	123	106	44	24	25	3	94	87	0	0	0	0	0	0	0	0	0	0	0	0	0	0	0	0	0	0	0	0	0	0	0	0	0	0	0.000	0.000	0.000	0.000	0.000	0.000	0.000	0.000	0.000	0.000	0.000	0.000	0.000	0.000	283	1076	116	100	100	0.000	0.000	17	99	0	0	18	82	0	0	100	1	
1	16	5	03: L-07   LM00001215	lmo1027	5953	5686	100	369	308	166	47	47	5	93	87	0	1484	1186	687	25	25	3	95	92	0	0	0	0	0	0	0	0	0	0	0	0	0	0	0	0	0	0	0	0	0	0	0	0	0	0	0.000	0.000	0.000	0.000	0.000	0.000	0.000	0.000	0.000	0.000	0.000	0.000	0.000	0.000	283	1076	1781	1422	1422	0.000	0.000	322	1459	0	0	261	1161	0	0	100	1	
1	17	5	03: L-10   LM00002384	lmo1030	6203	5686	100	62	62	9	47	48	4	86	73	0	125	109	41	24	25	3	92	89	0	0	0	0	0	0	0	0	0	0	0	0	0	0	0	0	0	0	0	0	0	0	0	0	0	0	0.000	0.000	0.000	0.000	0.000	0.000	0.000	0.000	0.000	0.000	0.000	0.000	0.000	0.000	283	1076	116	100	100	0.000	0.000	15	101	0	0	15	85	0	0	100	1	
1	1	6	03: L-13   LM00002387	lmo1033	2203	5936	100	56	56	8	48	49	5	67	38	0	119	97	44	27	28	5	81	77	0	0	0	0	0	0	0	0	0	0	0	0	0	0	0	0	0	0	0	0	0	0	0	0	0	0	0.000	0.000	0.000	0.000	0.000	0.000	0.000	0.000	0.000	0.000	0.000	0.000	0.000	0.000	283	1076	100	78	78	0.000	0.000	8	92	0	0	8	70	0	0	100	1	
1	2	6	03: L-16   LM00002390	lmo1036	2453	5936	100	71	69	13	47	47	4	86	82	0	135	113	47	26	26	4	90	86	0	0	0	0	0	0	0	0	0	0	0	0	0	0	0	0	0	0	0	0	0	0	0	0	0	0	0.000	0.000	0.000	0.000	0.000	0.000	0.000	0.000	0.000	0.000	0.000	0.000	0.000	0.000	283	1076	133	109	109	0.000	0.000	24	109	0	0	22	87	0	0	100	1	
1	3	6	03: L-19   LM00001218	lmo1039	2703	5936	100	155	142	51	47	48	7	92	86	0	284	237	106	26	28	32	85	82	0	0	0	0	0	0	0	0	0	0	0	0	0	0	0	0	0	0	0	0	0	0	0	0	0	0	0.000	0.000	0.000	0.000	0.000	0.000	0.000	0.000	0.000	0.000	0.000	0.000	0.000	0.000	283	1076	366	306	306	0.000	0.000	108	258	0	0	95	211	0	0	100	1	
1	4	6	03: L-22   LM00002392	lmo1042	2953	5936	100	116	108	39	47	47	4	94	87	0	224	185	97	26	26	3	88	85	0	0	0	0	0	0	0	0	0	0	0	0	0	0	0	0	0	0	0	0	0	0	0	0	0	0	0.000	0.000	0.000	0.000	0.000	0.000	0.000	0.000	0.000	0.000	0.000	0.000	0.000	0.000	283	1076	267	220	220	0.000	0.000	69	198	0	0	61	159	0	0	100	1	
1	5	6	03: P-01   LM00002444	lmo1117	3203	5936	100	51	52	5	47	47	4	47	21	0	111	96	33	25	25	4	95	93	0	0	0	0	0	0	0	0	0	0	0	0	0	0	0	0	0	0	0	0	0	0	0	0	0	0	0.000	0.000	0.000	0.000	0.000	0.000	0.000	0.000	0.000	0.000	0.000	0.000	0.000	0.000	283	1076	90	76	76	0.000	0.000	4	86	0	0	5	71	0	0	100	1	
1	6	6	03: P-04   LM00002447	lmo1120	3453	5936	100	75	75	21	47	47	4	88	76	0	199	163	82	25	25	3	91	88	0	0	0	0	0	0	0	0	0	0	0	0	0	0	0	0	0	0	0	0	0	0	0	0	0	0	0.000	0.000	0.000	0.000	0.000	0.000	0.000	0.000	0.000	0.000	0.000	0.000	0.000	0.000	283	1076	202	166	166	0.000	0.000	28	174	0	0	28	138	0	0	100	1	
1	7	6	03: P-07   LM00000323	lmo1123	3703	5936	100	78	77	23	46	46	4	84	78	0	204	160	100	25	25	3	81	79	0	0	0	0	0	0	0	0	0	0	0	0	0	0	0	0	0	0	0	0	0	0	0	0	0	0	0.000	0.000	0.000	0.000	0.000	0.000	0.000	0.000	0.000	0.000	0.000	0.000	0.000	0.000	283	1076	211	166	166	0.000	0.000	32	179	0	0	31	135	0	0	100	1	
1	8	6	03: P-10   LM00000325	lmo1126	3953	5936	100	124	111	42	47	47	4	87	83	0	214	176	90	25	26	4	91	86	0	0	0	0	0	0	0	0	0	0	0	0	0	0	0	0	0	0	0	0	0	0	0	0	0	0	0.000	0.000	0.000	0.000	0.000	0.000	0.000	0.000	0.000	0.000	0.000	0.000	0.000	0.000	283	1076	266	215	215	0.000	0.000	77	189	0	0	64	151	0	0	100	1	
1	9	6	03: P-13   LM00000328	lmo1129	4203	5936	100	64	65	11	47	48	5	92	76	0	131	113	40	26	26	3	94	93	0	0	0	0	0	0	0	0	0	0	0	0	0	0	0	0	0	0	0	0	0	0	0	0	0	0	0.000	0.000	0.000	0.000	0.000	0.000	0.000	0.000	0.000	0.000	0.000	0.000	0.000	0.000	283	1076	122	105	105	0.000	0.000	17	105	0	0	18	87	0	0	100	1	
1	10	6	03: P-16   LM00000331	lmo1132	4453	5936	100	52	53	6	47	48	5	48	23	0	117	97	40	25	26	6	86	81	0	0	0	0	0	0	0	0	0	0	0	0	0	0	0	0	0	0	0	0	0	0	0	0	0	0	0.000	0.000	0.000	0.000	0.000	0.000	0.000	0.000	0.000	0.000	0.000	0.000	0.000	0.000	283	1076	97	78	78	0.000	0.000	5	92	0	0	6	72	0	0	100	1	
1	11	6	03: P-19   LM00002452	lmo1135	4703	5936	100	52	52	5	47	47	4	57	25	0	114	100	34	25	26	4	93	91	0	0	0	0	0	0	0	0	0	0	0	0	0	0	0	0	0	0	0	0	0	0	0	0	0	0	0.000	0.000	0.000	0.000	0.000	0.000	0.000	0.000	0.000	0.000	0.000	0.000	0.000	0.000	283	1076	94	80	80	0.000	0.000	5	89	0	0	5	75	0	0	100	1	
1	12	6	03: P-22   LM00000333	lmo1138	4953	5936	100	238	205	89	47	47	4	92	89	0	246	208	97	24	25	6	93	89	0	0	0	0	0	0	0	0	0	0	0	0	0	0	0	0	0	0	0	0	0	0	0	0	0	0	0.000	0.000	0.000	0.000	0.000	0.000	0.000	0.000	0.000	0.000	0.000	0.000	0.000	0.000	283	1076	413	342	342	0.000	0.000	191	222	0	0	158	184	0	0	100	1	
1	13	6	04: D-01   LM00002467	lmo1209	5203	5936	100	141	128	45	46	46	4	93	87	0	299	252	114	25	25	3	94	90	0	0	0	0	0	0	0	0	0	0	0	0	0	0	0	0	0	0	0	0	0	0	0	0	0	0	0.000	0.000	0.000	0.000	0.000	0.000	0.000	0.000	0.000	0.000	0.000	0.000	0.000	0.000	283	1076	369	309	309	0.000	0.000	95	274	0	0	82	227	0	0	100	1	
1	14	6	04: D-04   LM00002468	lmo1212	5453	5936	100	54	55	6	46	46	4	75	48	0	121	104	41	24	25	3	94	90	0	0	0	0	0	0	0	0	0	0	0	0	0	0	0	0	0	0	0	0	0	0	0	0	0	0	0.000	0.000	0.000	0.000	0.000	0.000	0.000	0.000	0.000	0.000	0.000	0.000	0.000	0.000	283	1076	105	89	89	0.000	0.000	8	97	0	0	9	80	0	0	100	1	
1	15	6	04: D-07   LM00001275	lmo1215	5703	5936	100	51	51	4	47	47	4	46	15	0	126	107	40	24	25	3	93	89	0	0	0	0	0	0	0	0	0	0	0	0	0	0	0	0	0	0	0	0	0	0	0	0	0	0	0.000	0.000	0.000	0.000	0.000	0.000	0.000	0.000	0.000	0.000	0.000	0.000	0.000	0.000	283	1076	106	87	87	0.000	0.000	4	102	0	0	4	83	0	0	100	1	
1	16	6	04: D-10   LM00001277	lmo1218	5953	5936	100	339	294	131	47	47	5	95	90	0	879	804	388	24	25	3	95	93	0	0	0	0	0	0	0	0	0	0	0	0	0	0	0	0	0	0	0	0	0	0	0	0	0	0	0.000	0.000	0.000	0.000	0.000	0.000	0.000	0.000	0.000	0.000	0.000	0.000	0.000	0.000	283	1076	1147	1027	1027	0.000	0.000	292	855	0	0	247	780	0	0	100	1	
1	17	6	04: D-13   LM00000352	lmo1221	6203	5936	100	321	274	125	47	47	5	92	87	0	582	489	240	25	25	3	94	90	0	0	0	0	0	0	0	0	0	0	0	0	0	0	0	0	0	0	0	0	0	0	0	0	0	0	0.000	0.000	0.000	0.000	0.000	0.000	0.000	0.000	0.000	0.000	0.000	0.000	0.000	0.000	283	1076	831	691	691	0.000	0.000	274	557	0	0	227	464	0	0	100	1	
1	1	7	04: D-16   LM00001279	lmo1224	2203	6186	100	64	64	11	47	48	4	88	81	0	153	149	49	27	27	4	98	95	0	0	0	0	0	0	0	0	0	0	0	0	0	0	0	0	0	0	0	0	0	0	0	0	0	0	0.000	0.000	0.000	0.000	0.000	0.000	0.000	0.000	0.000	0.000	0.000	0.000	0.000	0.000	283	1076	143	139	139	0.000	0.000	17	126	0	0	17	122	0	0	100	1	
1	2	7	04: D-19   LM00001281	lmo1227	2453	6186	100	53	53	6	48	48	5	50	20	0	109	93	44	26	26	4	87	84	0	0	0	0	0	0	0	0	0	0	0	0	0	0	0	0	0	0	0	0	0	0	0	0	0	0	0.000	0.000	0.000	0.000	0.000	0.000	0.000	0.000	0.000	0.000	0.000	0.000	0.000	0.000	283	1076	88	72	72	0.000	0.000	5	83	0	0	5	67	0	0	100	1	
1	3	7	04: D-22   LM00000354	lmo1230	2703	6186	100	165	150	54	47	48	6	92	88	0	299	267	108	26	27	4	96	95	0	0	0	0	0	0	0	0	0	0	0	0	0	0	0	0	0	0	0	0	0	0	0	0	0	0	0.000	0.000	0.000	0.000	0.000	0.000	0.000	0.000	0.000	0.000	0.000	0.000	0.000	0.000	283	1076	391	344	344	0.000	0.000	118	273	0	0	103	241	0	0	100	1	
1	4	7	04: H-01   LM00000373	lmo1305	2953	6186	100	2178	1703	945	48	48	4	99	98	0	1990	1563	849	25	26	5	98	94	0	0	0	0	0	0	0	0	0	0	0	0	0	0	0	0	0	0	0	0	0	0	0	0	0	0	0.000	0.000	0.000	0.000	0.000	0.000	0.000	0.000	0.000	0.000	0.000	0.000	0.000	0.000	283	1076	4095	3193	3193	0.000	0.000	2130	1965	0	0	1655	1538	0	0	100	1	
1	5	7	04: H-04   LM00002491	lmo1308	3203	6186	100	50	50	5	45	46	4	55	23	0	101	82	36	25	25	3	83	78	0	0	0	0	0	0	0	0	0	0	0	0	0	0	0	0	0	0	0	0	0	0	0	0	0	0	0.000	0.000	0.000	0.000	0.000	0.000	0.000	0.000	0.000	0.000	0.000	0.000	0.000	0.000	283	1076	81	62	62	0.000	0.000	5	76	0	0	5	57	0	0	100	1	
1	6	7	04: H-07   LM00002493	lmo1311	3453	6186	100	75	74	19	47	47	5	84	76	0	155	130	64	25	26	7	84	78	0	0	0	0	0	0	0	0	0	0	0	0	0	0	0	0	0	0	0	0	0	0	0	0	0	0	0.000	0.000	0.000	0.000	0.000	0.000	0.000	0.000	0.000	0.000	0.000	0.000	0.000	0.000	283	1076	158	132	132	0.000	0.000	28	130	0	0	27	105	0	0	100	1	
1	7	7	04: H-10   LM00000375	lmo1314	3703	6186	100	347	315	134	47	47	4	97	94	0	833	719	307	25	26	6	99	96	0	0	0	0	0	0	0	0	0	0	0	0	0	0	0	0	0	0	0	0	0	0	0	0	0	0	0.000	0.000	0.000	0.000	0.000	0.000	0.000	0.000	0.000	0.000	0.000	0.000	0.000	0.000	283	1076	1108	962	962	0.000	0.000	300	808	0	0	268	694	0	0	100	1	
1	8	7	04: H-13   LM00000378	lmo1317	3953	6186	100	410	339	169	47	47	4	92	88	0	517	422	227	24	25	4	94	90	0	0	0	0	0	0	0	0	0	0	0	0	0	0	0	0	0	0	0	0	0	0	0	0	0	0	0.000	0.000	0.000	0.000	0.000	0.000	0.000	0.000	0.000	0.000	0.000	0.000	0.000	0.000	283	1076	856	690	690	0.000	0.000	363	493	0	0	292	398	0	0	100	1	
1	9	7	04: H-16   LM00001327	lmo1320	4203	6186	100	551	440	260	46	46	4	94	89	0	669	526	309	26	26	3	91	89	0	0	0	0	0	0	0	0	0	0	0	0	0	0	0	0	0	0	0	0	0	0	0	0	0	0	0.000	0.000	0.000	0.000	0.000	0.000	0.000	0.000	0.000	0.000	0.000	0.000	0.000	0.000	283	1076	1148	894	894	0.000	0.000	505	643	0	0	394	500	0	0	100	1	
1	10	7	04: H-19   LM00001329	lmo1323	4453	6186	100	901	702	425	47	47	5	94	88	0	2974	2240	1400	25	26	3	97	95	0	0	0	0	0	0	0	0	0	0	0	0	0	0	0	0	0	0	0	0	0	0	0	0	0	0	0.000	0.000	0.000	0.000	0.000	0.000	0.000	0.000	0.000	0.000	0.000	0.000	0.000	0.000	283	1076	3803	2870	2870	0.000	0.000	854	2949	0	0	655	2215	0	0	100	1	
1	11	7	04: H-22   LM00002495	lmo1326	4703	6186	100	705	586	281	46	46	4	98	95	0	2443	2052	984	25	25	3	98	97	0	0	0	0	0	0	0	0	0	0	0	0	0	0	0	0	0	0	0	0	0	0	0	0	0	0	0.000	0.000	0.000	0.000	0.000	0.000	0.000	0.000	0.000	0.000	0.000	0.000	0.000	0.000	283	1076	3077	2567	2567	0.000	0.000	659	2418	0	0	540	2027	0	0	100	1	
1	12	7	04: L-01   LM00002511	lmo1401	4953	6186	100	52	53	6	47	47	5	59	26	0	108	86	40	25	26	4	86	77	0	0	0	0	0	0	0	0	0	0	0	0	0	0	0	0	0	0	0	0	0	0	0	0	0	0	0.000	0.000	0.000	0.000	0.000	0.000	0.000	0.000	0.000	0.000	0.000	0.000	0.000	0.000	283	1076	88	67	67	0.000	0.000	5	83	0	0	6	61	0	0	100	1	
1	13	7	04: L-04   LM00001376	lmo1404	5203	6186	100	565	474	227	46	47	4	96	93	0	856	725	350	24	25	5	95	92	0	0	0	0	0	0	0	0	0	0	0	0	0	0	0	0	0	0	0	0	0	0	0	0	0	0	0.000	0.000	0.000	0.000	0.000	0.000	0.000	0.000	0.000	0.000	0.000	0.000	0.000	0.000	283	1076	1351	1129	1129	0.000	0.000	519	832	0	0	428	701	0	0	100	1	
1	14	7	04: L-07   LM00001377	lmo1407	5453	6186	100	1247	1005	593	46	47	5	93	92	0	2519	1934	1130	24	25	3	97	94	0	0	0	0	0	0	0	0	0	0	0	0	0	0	0	0	0	0	0	0	0	0	0	0	0	0	0.000	0.000	0.000	0.000	0.000	0.000	0.000	0.000	0.000	0.000	0.000	0.000	0.000	0.000	283	1076	3696	2869	2869	0.000	0.000	1201	2495	0	0	959	1910	0	0	100	1	
1	15	7	04: L-10   LM00001380	lmo1410	5703	6186	100	50	50	4	47	47	4	35	5	0	108	93	33	24	25	7	89	86	0	0	0	0	0	0	0	0	0	0	0	0	0	0	0	0	0	0	0	0	0	0	0	0	0	0	0.000	0.000	0.000	0.000	0.000	0.000	0.000	0.000	0.000	0.000	0.000	0.000	0.000	0.000	283	1076	87	72	72	0.000	0.000	3	84	0	0	3	69	0	0	100	1	
1	16	7	04: L-13   LM00002513	lmo1413	5953	6186	100	80	77	20	47	47	5	82	76	0	186	155	71	24	25	3	93	89	0	0	0	0	0	0	0	0	0	0	0	0	0	0	0	0	0	0	0	0	0	0	0	0	0	0	0.000	0.000	0.000	0.000	0.000	0.000	0.000	0.000	0.000	0.000	0.000	0.000	0.000	0.000	283	1076	195	161	161	0.000	0.000	33	162	0	0	30	131	0	0	100	1	
1	17	7	04: L-16   LM00001384	lmo1416	6203	6186	100	83	83	24	47	47	4	86	81	0	157	134	57	25	25	3	92	90	0	0	0	0	0	0	0	0	0	0	0	0	0	0	0	0	0	0	0	0	0	0	0	0	0	0	0.000	0.000	0.000	0.000	0.000	0.000	0.000	0.000	0.000	0.000	0.000	0.000	0.000	0.000	283	1076	168	145	145	0.000	0.000	36	132	0	0	36	109	0	0	100	1	
1	1	8	04: L-19   LM00001387	lmo1419	2203	6436	100	91	92	34	47	47	4	86	83	0	209	166	85	27	27	4	90	86	0	0	0	0	0	0	0	0	0	0	0	0	0	0	0	0	0	0	0	0	0	0	0	0	0	0	0.000	0.000	0.000	0.000	0.000	0.000	0.000	0.000	0.000	0.000	0.000	0.000	0.000	0.000	283	1076	226	184	184	0.000	0.000	44	182	0	0	45	139	0	0	100	1	
1	2	8	04: L-22   LM00001390	lmo1422	2453	6436	100	106	98	27	48	48	4	89	87	0	180	164	77	26	27	5	92	88	0	0	0	0	0	0	0	0	0	0	0	0	0	0	0	0	0	0	0	0	0	0	0	0	0	0	0.000	0.000	0.000	0.000	0.000	0.000	0.000	0.000	0.000	0.000	0.000	0.000	0.000	0.000	283	1076	212	188	188	0.000	0.000	58	154	0	0	50	138	0	0	100	1	
1	3	8	04: P-01   LM00001430	lmo1497	2703	6436	100	53	53	5	48	48	4	53	25	0	121	107	35	26	27	4	94	92	0	0	0	0	0	0	0	0	0	0	0	0	0	0	0	0	0	0	0	0	0	0	0	0	0	0	0.000	0.000	0.000	0.000	0.000	0.000	0.000	0.000	0.000	0.000	0.000	0.000	0.000	0.000	283	1076	100	86	86	0.000	0.000	5	95	0	0	5	81	0	0	100	1	
1	4	8	04: P-04   LM00001432	lmo1500	2953	6436	100	52	52	4	47	47	4	55	15	0	104	91	30	26	27	9	88	84	0	0	0	0	0	0	0	0	0	0	0	0	0	0	0	0	0	0	0	0	0	0	0	0	0	0	0.000	0.000	0.000	0.000	0.000	0.000	0.000	0.000	0.000	0.000	0.000	0.000	0.000	0.000	283	1076	83	70	70	0.000	0.000	5	78	0	0	5	65	0	0	100	1	
1	5	8	04: P-07   LM00000417	lmo1503	3203	6436	100	1290	1035	564	47	47	5	96	92	0	1981	1607	889	25	26	5	97	94	0	0	0	0	0	0	0	0	0	0	0	0	0	0	0	0	0	0	0	0	0	0	0	0	0	0	0.000	0.000	0.000	0.000	0.000	0.000	0.000	0.000	0.000	0.000	0.000	0.000	0.000	0.000	283	1076	3199	2570	2570	0.000	0.000	1243	1956	0	0	988	1582	0	0	100	1	
1	6	8	04: P-10   LM00001435	lmo1506	3453	6436	100	52	52	5	47	47	5	61	24	0	105	94	28	25	26	8	91	87	0	0	0	0	0	0	0	0	0	0	0	0	0	0	0	0	0	0	0	0	0	0	0	0	0	0	0.000	0.000	0.000	0.000	0.000	0.000	0.000	0.000	0.000	0.000	0.000	0.000	0.000	0.000	283	1076	85	74	74	0.000	0.000	5	80	0	0	5	69	0	0	100	1	
1	7	8	04: P-13   LM00001438	lmo1509	3703	6436	100	473	400	195	47	47	5	95	91	0	519	444	225	25	26	4	92	90	0	0	0	0	0	0	0	0	0	0	0	0	0	0	0	0	0	0	0	0	0	0	0	0	0	0	0.000	0.000	0.000	0.000	0.000	0.000	0.000	0.000	0.000	0.000	0.000	0.000	0.000	0.000	283	1076	920	772	772	0.000	0.000	426	494	0	0	353	419	0	0	100	1	
1	8	8	04: P-16   LM00001441	lmo1512	3953	6436	100	305	263	125	48	49	7	88	85	0	681	564	301	26	26	4	96	93	0	0	0	0	0	0	0	0	0	0	0	0	0	0	0	0	0	0	0	0	0	0	0	0	0	0	0.000	0.000	0.000	0.000	0.000	0.000	0.000	0.000	0.000	0.000	0.000	0.000	0.000	0.000	283	1076	912	753	753	0.000	0.000	257	655	0	0	215	538	0	0	100	1	
1	9	8	04: P-19   LM00001443	lmo1515	4203	6436	100	94	87	21	49	50	6	86	82	0	220	186	75	27	27	5	94	90	0	0	0	0	0	0	0	0	0	0	0	0	0	0	0	0	0	0	0	0	0	0	0	0	0	0	0.000	0.000	0.000	0.000	0.000	0.000	0.000	0.000	0.000	0.000	0.000	0.000	0.000	0.000	283	1076	238	197	197	0.000	0.000	45	193	0	0	38	159	0	0	100	1	
1	10	8	04: P-22   LM00000419	lmo1518	4453	6436	100	215	177	83	47	47	4	93	87	0	477	371	220	25	26	3	93	90	0	0	0	0	0	0	0	0	0	0	0	0	0	0	0	0	0	0	0	0	0	0	0	0	0	0	0.000	0.000	0.000	0.000	0.000	0.000	0.000	0.000	0.000	0.000	0.000	0.000	0.000	0.000	283	1076	620	476	476	0.000	0.000	168	452	0	0	130	346	0	0	100	1	
1	11	8	05: D-01   LM00002541	lmo1589	4703	6436	100	51	51	5	47	47	4	43	18	0	113	91	40	25	26	3	89	83	0	0	0	0	0	0	0	0	0	0	0	0	0	0	0	0	0	0	0	0	0	0	0	0	0	0	0.000	0.000	0.000	0.000	0.000	0.000	0.000	0.000	0.000	0.000	0.000	0.000	0.000	0.000	283	1076	92	70	70	0.000	0.000	4	88	0	0	4	66	0	0	100	1	
1	12	8	05: D-04   LM00001484	lmo1592	4953	6436	100	50	51	5	47	47	4	43	17	0	86	75	25	24	25	4	92	86	0	0	0	0	0	0	0	0	0	0	0	0	0	0	0	0	0	0	0	0	0	0	0	0	0	0	0.000	0.000	0.000	0.000	0.000	0.000	0.000	0.000	0.000	0.000	0.000	0.000	0.000	0.000	283	1076	65	55	55	0.000	0.000	3	62	0	0	4	51	0	0	100	1	
1	13	8	05: D-07   LM00001486	lmo1595	5203	6436	100	115	106	33	47	47	4	88	86	0	204	180	75	25	25	4	94	92	0	0	0	0	0	0	0	0	0	0	0	0	0	0	0	0	0	0	0	0	0	0	0	0	0	0	0.000	0.000	0.000	0.000	0.000	0.000	0.000	0.000	0.000	0.000	0.000	0.000	0.000	0.000	283	1076	247	214	214	0.000	0.000	68	179	0	0	59	155	0	0	100	1	
1	14	8	05: D-10   LM00000445	lmo1598	5453	6436	100	212	194	79	46	47	4	95	90	0	218	190	73	24	25	4	98	95	0	0	0	0	0	0	0	0	0	0	0	0	0	0	0	0	0	0	0	0	0	0	0	0	0	0	0.000	0.000	0.000	0.000	0.000	0.000	0.000	0.000	0.000	0.000	0.000	0.000	0.000	0.000	283	1076	360	314	314	0.000	0.000	166	194	0	0	148	166	0	0	100	1	
1	15	8	05: D-13   LM00000446	lmo1601	5703	6436	100	653	540	299	47	48	5	94	91	0	947	799	470	25	25	3	96	94	0	0	0	0	0	0	0	0	0	0	0	0	0	0	0	0	0	0	0	0	0	0	0	0	0	0	0.000	0.000	0.000	0.000	0.000	0.000	0.000	0.000	0.000	0.000	0.000	0.000	0.000	0.000	283	1076	1528	1267	1267	0.000	0.000	606	922	0	0	493	774	0	0	100	1	
1	16	8	05: D-16   LM00001490	lmo1604	5953	6436	100	344	307	141	47	47	4	91	86	0	531	442	211	24	24	3	93	93	0	0	0	0	0	0	0	0	0	0	0	0	0	0	0	0	0	0	0	0	0	0	0	0	0	0	0.000	0.000	0.000	0.000	0.000	0.000	0.000	0.000	0.000	0.000	0.000	0.000	0.000	0.000	283	1076	804	678	678	0.000	0.000	297	507	0	0	260	418	0	0	100	1	
1	17	8	05: D-19   LM00002545	lmo1607	6203	6436	100	147	131	53	47	47	5	88	83	0	352	285	151	25	26	13	85	83	0	0	0	0	0	0	0	0	0	0	0	0	0	0	0	0	0	0	0	0	0	0	0	0	0	0	0.000	0.000	0.000	0.000	0.000	0.000	0.000	0.000	0.000	0.000	0.000	0.000	0.000	0.000	283	1076	427	344	344	0.000	0.000	100	327	0	0	84	260	0	0	100	1	
1	1	9	05: D-22   LM00002547	lmo1610	2203	6686	100	76	73	16	47	47	4	88	81	0	228	200	86	27	27	4	92	90	0	0	0	0	0	0	0	0	0	0	0	0	0	0	0	0	0	0	0	0	0	0	0	0	0	0	0.000	0.000	0.000	0.000	0.000	0.000	0.000	0.000	0.000	0.000	0.000	0.000	0.000	0.000	283	1076	230	199	199	0.000	0.000	29	201	0	0	26	173	0	0	100	1	
1	2	9	05: H-01   LM00001539	lmo1685	2453	6686	100	180	158	65	48	48	4	92	88	0	385	310	157	26	27	4	94	90	0	0	0	0	0	0	0	0	0	0	0	0	0	0	0	0	0	0	0	0	0	0	0	0	0	0	0.000	0.000	0.000	0.000	0.000	0.000	0.000	0.000	0.000	0.000	0.000	0.000	0.000	0.000	283	1076	491	394	394	0.000	0.000	132	359	0	0	110	284	0	0	100	1	
1	3	9	05: H-04   LM00001541	lmo1688	2703	6686	100	51	52	5	48	48	4	39	20	0	113	102	29	26	27	4	95	93	0	0	0	0	0	0	0	0	0	0	0	0	0	0	0	0	0	0	0	0	0	0	0	0	0	0	0.000	0.000	0.000	0.000	0.000	0.000	0.000	0.000	0.000	0.000	0.000	0.000	0.000	0.000	283	1076	90	80	80	0.000	0.000	3	87	0	0	4	76	0	0	100	1	
1	4	9	05: H-07   LM00001544	lmo1691	2953	6686	100	202	177	64	47	48	5	96	94	0	264	226	97	25	26	4	95	92	0	0	0	0	0	0	0	0	0	0	0	0	0	0	0	0	0	0	0	0	0	0	0	0	0	0	0.000	0.000	0.000	0.000	0.000	0.000	0.000	0.000	0.000	0.000	0.000	0.000	0.000	0.000	283	1076	394	331	331	0.000	0.000	155	239	0	0	130	201	0	0	100	1	
1	5	9	05: H-10   LM00000459	lmo1694	3203	6686	100	205	178	69	48	47	4	95	92	0	232	192	88	25	26	4	95	94	0	0	0	0	0	0	0	0	0	0	0	0	0	0	0	0	0	0	0	0	0	0	0	0	0	0	0.000	0.000	0.000	0.000	0.000	0.000	0.000	0.000	0.000	0.000	0.000	0.000	0.000	0.000	283	1076	364	297	297	0.000	0.000	157	207	0	0	130	167	0	0	100	1	
1	6	9	05: H-13   LM00002566	lmo1697	3453	6686	100	71	68	13	47	47	4	87	79	0	122	108	42	25	25	3	90	89	0	0	0	0	0	0	0	0	0	0	0	0	0	0	0	0	0	0	0	0	0	0	0	0	0	0	0.000	0.000	0.000	0.000	0.000	0.000	0.000	0.000	0.000	0.000	0.000	0.000	0.000	0.000	283	1076	121	104	104	0.000	0.000	24	97	0	0	21	83	0	0	100	1	
1	7	9	05: H-16   LM00000461	lmo1700	3703	6686	100	365	307	143	47	47	4	95	94	0	401	344	165	25	26	4	96	95	0	0	0	0	0	0	0	0	0	0	0	0	0	0	0	0	0	0	0	0	0	0	0	0	0	0	0.000	0.000	0.000	0.000	0.000	0.000	0.000	0.000	0.000	0.000	0.000	0.000	0.000	0.000	283	1076	694	579	579	0.000	0.000	318	376	0	0	260	319	0	0	100	1	
1	8	9	05: H-19   LM00000462	lmo1703	3953	6686	100	473	399	204	48	51	11	90	84	0	710	563	305	25	26	3	95	92	0	0	0	0	0	0	0	0	0	0	0	0	0	0	0	0	0	0	0	0	0	0	0	0	0	0	0.000	0.000	0.000	0.000	0.000	0.000	0.000	0.000	0.000	0.000	0.000	0.000	0.000	0.000	283	1076	1110	889	889	0.000	0.000	425	685	0	0	351	538	0	0	100	1	
1	9	9	05: H-22   LM00001552	lmo1706	4203	6686	100	191	175	63	49	51	8	92	87	0	445	387	163	27	27	10	94	92	0	0	0	0	0	0	0	0	0	0	0	0	0	0	0	0	0	0	0	0	0	0	0	0	0	0	0.000	0.000	0.000	0.000	0.000	0.000	0.000	0.000	0.000	0.000	0.000	0.000	0.000	0.000	283	1076	560	486	486	0.000	0.000	142	418	0	0	126	360	0	0	100	1	
1	10	9	05: L-01   LM00002580	lmo1781	4453	6686	100	52	52	5	46	47	4	63	25	0	116	99	39	25	25	3	96	90	0	0	0	0	0	0	0	0	0	0	0	0	0	0	0	0	0	0	0	0	0	0	0	0	0	0	0.000	0.000	0.000	0.000	0.000	0.000	0.000	0.000	0.000	0.000	0.000	0.000	0.000	0.000	283	1076	97	80	80	0.000	0.000	6	91	0	0	6	74	0	0	100	1	
1	11	9	05: L-04   LM00001597	lmo1784	4703	6686	100	3847	3214	1602	47	47	5	99	96	0	8383	7005	3387	25	26	6	99	98	0	0	0	0	0	0	0	0	0	0	0	0	0	0	0	0	0	0	0	0	0	0	0	0	0	0	0.000	0.000	0.000	0.000	0.000	0.000	0.000	0.000	0.000	0.000	0.000	0.000	0.000	0.000	283	1076	12158	10147	10147	0.000	0.000	3800	8358	0	0	3167	6980	0	0	100	1	
1	12	9	05: L-07   LM00000485	lmo1787	4953	6686	100	2010	1592	919	47	47	4	99	98	0	3739	2920	1713	25	25	4	96	95	0	0	0	0	0	0	0	0	0	0	0	0	0	0	0	0	0	0	0	0	0	0	0	0	0	0	0.000	0.000	0.000	0.000	0.000	0.000	0.000	0.000	0.000	0.000	0.000	0.000	0.000	0.000	283	1076	5677	4440	4440	0.000	0.000	1963	3714	0	0	1545	2895	0	0	100	1	
1	13	9	05: L-10   LM00002582	lmo1790	5203	6686	100	80	76	17	46	47	4	90	85	0	148	130	51	24	25	4	92	88	0	0	0	0	0	0	0	0	0	0	0	0	0	0	0	0	0	0	0	0	0	0	0	0	0	0	0.000	0.000	0.000	0.000	0.000	0.000	0.000	0.000	0.000	0.000	0.000	0.000	0.000	0.000	283	1076	158	136	136	0.000	0.000	34	124	0	0	30	106	0	0	100	1	
1	14	9	05: L-13   LM00001602	lmo1793	5453	6686	100	563	458	228	47	47	5	94	90	0	471	388	190	24	25	4	93	92	0	0	0	0	0	0	0	0	0	0	0	0	0	0	0	0	0	0	0	0	0	0	0	0	0	0	0.000	0.000	0.000	0.000	0.000	0.000	0.000	0.000	0.000	0.000	0.000	0.000	0.000	0.000	283	1076	963	775	775	0.000	0.000	516	447	0	0	411	364	0	0	100	1	
1	15	9	05: L-16   LM00000486	lmo1796	5703	6686	100	414	351	173	48	48	4	92	86	0	7007	6146	3146	24	25	5	98	94	0	0	0	0	0	0	0	0	0	0	0	0	0	0	0	0	0	0	0	0	0	0	0	0	0	0	0.000	0.000	0.000	0.000	0.000	0.000	0.000	0.000	0.000	0.000	0.000	0.000	0.000	0.000	283	1076	7349	6425	6425	0.000	0.000	366	6983	0	0	303	6122	0	0	100	1	
1	16	9	05: L-19   LM00001606	lmo1799	5953	6686	100	51	53	7	47	48	5	48	24	0	109	96	32	25	25	3	92	91	0	0	0	0	0	0	0	0	0	0	0	0	0	0	0	0	0	0	0	0	0	0	0	0	0	0	0.000	0.000	0.000	0.000	0.000	0.000	0.000	0.000	0.000	0.000	0.000	0.000	0.000	0.000	283	1076	88	77	77	0.000	0.000	4	84	0	0	6	71	0	0	100	1	
1	17	9	05: L-22   LM00001608	lmo1802	6203	6686	100	81	82	23	47	47	5	90	84	0	231	198	91	24	24	4	93	89	0	0	0	0	0	0	0	0	0	0	0	0	0	0	0	0	0	0	0	0	0	0	0	0	0	0	0.000	0.000	0.000	0.000	0.000	0.000	0.000	0.000	0.000	0.000	0.000	0.000	0.000	0.000	283	1076	241	209	209	0.000	0.000	34	207	0	0	35	174	0	0	100	1	
1	1	10	05: P-01   LM00000504	lmo1877	2203	6936	100	420	358	164	47	48	4	95	94	0	242	211	95	27	27	7	94	88	0	0	0	0	0	0	0	0	0	0	0	0	0	0	0	0	0	0	0	0	0	0	0	0	0	0	0.000	0.000	0.000	0.000	0.000	0.000	0.000	0.000	0.000	0.000	0.000	0.000	0.000	0.000	283	1076	588	495	495	0.000	0.000	373	215	0	0	311	184	0	0	100	1	
1	2	10	05: P-04   LM00001659	lmo1880	2453	6936	100	78	76	16	47	47	5	88	84	0	168	144	56	26	27	3	92	89	0	0	0	0	0	0	0	0	0	0	0	0	0	0	0	0	0	0	0	0	0	0	0	0	0	0	0.000	0.000	0.000	0.000	0.000	0.000	0.000	0.000	0.000	0.000	0.000	0.000	0.000	0.000	283	1076	173	147	147	0.000	0.000	31	142	0	0	29	118	0	0	100	1	
1	3	10	05: P-07   LM00000505	lmo1883	2703	6936	100	99	93	26	48	48	4	89	84	0	123	104	41	27	27	4	92	87	0	0	0	0	0	0	0	0	0	0	0	0	0	0	0	0	0	0	0	0	0	0	0	0	0	0	0.000	0.000	0.000	0.000	0.000	0.000	0.000	0.000	0.000	0.000	0.000	0.000	0.000	0.000	283	1076	147	122	122	0.000	0.000	51	96	0	0	45	77	0	0	100	1	
1	4	10	05: P-10   LM00001663	lmo1886	2953	6936	100	247	214	94	47	48	6	92	89	0	440	357	182	27	27	5	93	89	0	0	0	0	0	0	0	0	0	0	0	0	0	0	0	0	0	0	0	0	0	0	0	0	0	0	0.000	0.000	0.000	0.000	0.000	0.000	0.000	0.000	0.000	0.000	0.000	0.000	0.000	0.000	283	1076	613	497	497	0.000	0.000	200	413	0	0	167	330	0	0	100	1	
1	5	10	05: P-13   LM00002592	lmo1889	3203	6936	100	77	76	19	47	48	5	88	80	0	165	141	57	25	26	4	95	92	0	0	0	0	0	0	0	0	0	0	0	0	0	0	0	0	0	0	0	0	0	0	0	0	0	0	0.000	0.000	0.000	0.000	0.000	0.000	0.000	0.000	0.000	0.000	0.000	0.000	0.000	0.000	283	1076	170	145	145	0.000	0.000	30	140	0	0	29	116	0	0	100	1	
1	6	10	05: P-16   LM00000507	lmo1892	3453	6936	100	350	310	134	47	47	4	95	93	0	518	447	205	25	26	7	94	92	0	0	0	0	0	0	0	0	0	0	0	0	0	0	0	0	0	0	0	0	0	0	0	0	0	0	0.000	0.000	0.000	0.000	0.000	0.000	0.000	0.000	0.000	0.000	0.000	0.000	0.000	0.000	283	1076	796	685	685	0.000	0.000	303	493	0	0	263	422	0	0	100	1	
1	7	10	05: P-19   LM00002595	lmo1895	3703	6936	100	315	270	120	47	47	5	92	90	0	327	282	136	25	25	3	92	89	0	0	0	0	0	0	0	0	0	0	0	0	0	0	0	0	0	0	0	0	0	0	0	0	0	0	0.000	0.000	0.000	0.000	0.000	0.000	0.000	0.000	0.000	0.000	0.000	0.000	0.000	0.000	283	1076	570	480	480	0.000	0.000	268	302	0	0	223	257	0	0	100	1	
1	8	10	05: P-22   LM00000510	lmo1898	3953	6936	100	468	407	181	46	46	4	97	95	0	477	400	185	25	25	3	96	93	0	0	0	0	0	0	0	0	0	0	0	0	0	0	0	0	0	0	0	0	0	0	0	0	0	0	0.000	0.000	0.000	0.000	0.000	0.000	0.000	0.000	0.000	0.000	0.000	0.000	0.000	0.000	283	1076	874	736	736	0.000	0.000	422	452	0	0	361	375	0	0	100	1	
1	9	10	06: D-01   LM00002609	lmo1969	4203	6936	100	53	53	4	47	47	4	60	27	0	128	107	40	25	25	3	91	88	0	0	0	0	0	0	0	0	0	0	0	0	0	0	0	0	0	0	0	0	0	0	0	0	0	0	0.000	0.000	0.000	0.000	0.000	0.000	0.000	0.000	0.000	0.000	0.000	0.000	0.000	0.000	283	1076	109	88	88	0.000	0.000	6	103	0	0	6	82	0	0	100	1	
1	10	10	06: D-04   LM00002612	lmo1972	4453	6936	100	59	59	8	47	48	5	83	66	0	174	147	62	25	25	3	92	90	0	0	0	0	0	0	0	0	0	0	0	0	0	0	0	0	0	0	0	0	0	0	0	0	0	0	0.000	0.000	0.000	0.000	0.000	0.000	0.000	0.000	0.000	0.000	0.000	0.000	0.000	0.000	283	1076	161	134	134	0.000	0.000	12	149	0	0	12	122	0	0	100	1	
1	11	10	06: D-07   LM00000528	lmo1975	4703	6936	100	143	124	50	47	47	5	85	80	0	197	165	82	25	26	9	86	82	0	0	0	0	0	0	0	0	0	0	0	0	0	0	0	0	0	0	0	0	0	0	0	0	0	0	0.000	0.000	0.000	0.000	0.000	0.000	0.000	0.000	0.000	0.000	0.000	0.000	0.000	0.000	283	1076	268	217	217	0.000	0.000	96	172	0	0	77	140	0	0	100	1	
1	12	10	06: D-10   LM00000531	lmo1978	4953	6936	100	268	228	102	47	48	4	92	88	0	609	520	254	25	26	5	92	89	0	0	0	0	0	0	0	0	0	0	0	0	0	0	0	0	0	0	0	0	0	0	0	0	0	0	0.000	0.000	0.000	0.000	0.000	0.000	0.000	0.000	0.000	0.000	0.000	0.000	0.000	0.000	283	1076	805	676	676	0.000	0.000	221	584	0	0	181	495	0	0	100	1	
1	13	10	06: D-13   LM00002615	lmo1981	5203	6936	100	59	60	9	46	47	4	86	73	0	115	96	39	24	25	3	89	86	0	0	0	0	0	0	0	0	0	0	0	0	0	0	0	0	0	0	0	0	0	0	0	0	0	0	0.000	0.000	0.000	0.000	0.000	0.000	0.000	0.000	0.000	0.000	0.000	0.000	0.000	0.000	283	1076	104	86	86	0.000	0.000	13	91	0	0	14	72	0	0	100	1	
1	14	10	06: D-16   LM00001709	lmo1984	5453	6936	100	75	74	18	47	47	4	84	78	0	152	133	61	25	25	3	88	84	0	0	0	0	0	0	0	0	0	0	0	0	0	0	0	0	0	0	0	0	0	0	0	0	0	0	0.000	0.000	0.000	0.000	0.000	0.000	0.000	0.000	0.000	0.000	0.000	0.000	0.000	0.000	283	1076	155	135	135	0.000	0.000	28	127	0	0	27	108	0	0	100	1	
1	15	10	06: D-19   LM00000533	lmo1987	5703	6936	100	65	64	10	47	47	5	89	76	0	128	108	46	24	24	3	94	89	0	0	0	0	0	0	0	0	0	0	0	0	0	0	0	0	0	0	0	0	0	0	0	0	0	0	0.000	0.000	0.000	0.000	0.000	0.000	0.000	0.000	0.000	0.000	0.000	0.000	0.000	0.000	283	1076	122	101	101	0.000	0.000	18	104	0	0	17	84	0	0	100	1	
1	16	10	06: D-22   LM00001714	lmo1990	5953	6936	100	53	53	5	47	47	4	54	33	0	102	83	38	24	24	3	84	80	0	0	0	0	0	0	0	0	0	0	0	0	0	0	0	0	0	0	0	0	0	0	0	0	0	0	0.000	0.000	0.000	0.000	0.000	0.000	0.000	0.000	0.000	0.000	0.000	0.000	0.000	0.000	283	1076	84	65	65	0.000	0.000	6	78	0	0	6	59	0	0	100	1	
1	17	10	06: H-01   LM00001760	lmo2065	6203	6936	100	97	91	30	47	48	4	87	80	0	146	122	57	25	25	3	89	87	0	0	0	0	0	0	0	0	0	0	0	0	0	0	0	0	0	0	0	0	0	0	0	0	0	0	0.000	0.000	0.000	0.000	0.000	0.000	0.000	0.000	0.000	0.000	0.000	0.000	0.000	0.000	283	1076	171	141	141	0.000	0.000	50	121	0	0	44	97	0	0	100	1	
1	1	11	06: H-04   LM00000552	lmo2068	2203	7186	100	1318	1081	557	47	48	4	96	92	0	585	493	249	26	27	4	92	90	0	0	0	0	0	0	0	0	0	0	0	0	0	0	0	0	0	0	0	0	0	0	0	0	0	0	0.000	0.000	0.000	0.000	0.000	0.000	0.000	0.000	0.000	0.000	0.000	0.000	0.000	0.000	283	1076	1830	1501	1501	0.000	0.000	1271	559	0	0	1034	467	0	0	100	1	
1	2	11	06: H-07   LM00002627	lmo2071	2453	7186	100	56	57	9	47	48	5	72	50	0	145	123	58	26	27	5	90	85	0	0	0	0	0	0	0	0	0	0	0	0	0	0	0	0	0	0	0	0	0	0	0	0	0	0	0.000	0.000	0.000	0.000	0.000	0.000	0.000	0.000	0.000	0.000	0.000	0.000	0.000	0.000	283	1076	128	107	107	0.000	0.000	9	119	0	0	10	97	0	0	100	1	
1	3	11	06: H-10   LM00001763	lmo2074	2703	7186	100	93	89	27	47	48	5	89	82	0	252	226	91	26	27	6	94	93	0	0	0	0	0	0	0	0	0	0	0	0	0	0	0	0	0	0	0	0	0	0	0	0	0	0	0.000	0.000	0.000	0.000	0.000	0.000	0.000	0.000	0.000	0.000	0.000	0.000	0.000	0.000	283	1076	272	242	242	0.000	0.000	46	226	0	0	42	200	0	0	100	1	
1	4	11	06: H-13   LM00002628	lmo2077	2953	7186	100	171	153	56	47	47	5	95	90	0	268	225	93	26	26	4	96	92	0	0	0	0	0	0	0	0	0	0	0	0	0	0	0	0	0	0	0	0	0	0	0	0	0	0	0.000	0.000	0.000	0.000	0.000	0.000	0.000	0.000	0.000	0.000	0.000	0.000	0.000	0.000	283	1076	366	305	305	0.000	0.000	124	242	0	0	106	199	0	0	100	1	
1	5	11	06: H-16   LM00002629	lmo2080	3203	7186	100	153	137	52	47	48	4	87	83	0	284	238	111	25	25	5	92	88	0	0	0	0	0	0	0	0	0	0	0	0	0	0	0	0	0	0	0	0	0	0	0	0	0	0	0.000	0.000	0.000	0.000	0.000	0.000	0.000	0.000	0.000	0.000	0.000	0.000	0.000	0.000	283	1076	365	303	303	0.000	0.000	106	259	0	0	90	213	0	0	100	1	
1	6	11	06: H-19   LM00001769	lmo2083	3453	7186	100	80	80	23	46	47	5	84	80	0	123	105	43	25	25	3	91	87	0	0	0	0	0	0	0	0	0	0	0	0	0	0	0	0	0	0	0	0	0	0	0	0	0	0	0.000	0.000	0.000	0.000	0.000	0.000	0.000	0.000	0.000	0.000	0.000	0.000	0.000	0.000	283	1076	132	114	114	0.000	0.000	34	98	0	0	34	80	0	0	100	1	
1	7	11	06: H-22   LM00002632	lmo2086	3703	7186	100	71	70	14	47	47	5	85	80	0	131	118	44	25	25	5	94	89	0	0	0	0	0	0	0	0	0	0	0	0	0	0	0	0	0	0	0	0	0	0	0	0	0	0	0.000	0.000	0.000	0.000	0.000	0.000	0.000	0.000	0.000	0.000	0.000	0.000	0.000	0.000	283	1076	130	116	116	0.000	0.000	24	106	0	0	23	93	0	0	100	1	
1	8	11	06: L-01   LM00001807	lmo2161	3953	7186	100	60	59	10	46	47	4	77	67	0	118	95	44	25	25	3	92	82	0	0	0	0	0	0	0	0	0	0	0	0	0	0	0	0	0	0	0	0	0	0	0	0	0	0	0.000	0.000	0.000	0.000	0.000	0.000	0.000	0.000	0.000	0.000	0.000	0.000	0.000	0.000	283	1076	107	83	83	0.000	0.000	14	93	0	0	13	70	0	0	100	1	
1	9	11	06: L-04   LM00001809	lmo2164	4203	7186	100	58	59	8	47	47	4	80	61	0	115	101	34	26	26	4	93	91	0	0	0	0	0	0	0	0	0	0	0	0	0	0	0	0	0	0	0	0	0	0	0	0	0	0	0.000	0.000	0.000	0.000	0.000	0.000	0.000	0.000	0.000	0.000	0.000	0.000	0.000	0.000	283	1076	100	87	87	0.000	0.000	11	89	0	0	12	75	0	0	100	1	
1	10	11	06: L-07   LM00002644	lmo2167	4453	7186	100	78	75	20	47	48	4	87	82	0	197	158	78	25	26	3	90	87	0	0	0	0	0	0	0	0	0	0	0	0	0	0	0	0	0	0	0	0	0	0	0	0	0	0	0.000	0.000	0.000	0.000	0.000	0.000	0.000	0.000	0.000	0.000	0.000	0.000	0.000	0.000	283	1076	203	161	161	0.000	0.000	31	172	0	0	28	133	0	0	100	1	
1	11	11	06: L-10   LM00001813	lmo2170	4703	7186	100	50	52	12	47	47	4	39	16	0	106	93	32	24	25	3	94	91	0	0	0	0	0	0	0	0	0	0	0	0	0	0	0	0	0	0	0	0	0	0	0	0	0	0	0.000	0.000	0.000	0.000	0.000	0.000	0.000	0.000	0.000	0.000	0.000	0.000	0.000	0.000	283	1076	85	74	74	0.000	0.000	3	82	0	0	5	69	0	0	100	1	
1	12	11	06: L-13   LM00000584	lmo2173	4953	7186	100	338	278	144	47	47	4	91	85	0	344	273	149	25	25	3	94	91	0	0	0	0	0	0	0	0	0	0	0	0	0	0	0	0	0	0	0	0	0	0	0	0	0	0	0.000	0.000	0.000	0.000	0.000	0.000	0.000	0.000	0.000	0.000	0.000	0.000	0.000	0.000	283	1076	610	479	479	0.000	0.000	291	319	0	0	231	248	0	0	100	1	
1	13	11	06: L-16   LM00002645	lmo2176	5203	7186	100	51	51	4	46	46	4	55	17	0	108	95	30	24	25	5	92	89	0	0	0	0	0	0	0	0	0	0	0	0	0	0	0	0	0	0	0	0	0	0	0	0	0	0	0.000	0.000	0.000	0.000	0.000	0.000	0.000	0.000	0.000	0.000	0.000	0.000	0.000	0.000	283	1076	89	76	76	0.000	0.000	5	84	0	0	5	71	0	0	100	1	
1	14	11	06: L-19   LM00000586	lmo2179	5453	7186	100	51	51	4	46	46	4	53	21	0	114	98	35	24	25	5	93	88	0	0	0	0	0	0	0	0	0	0	0	0	0	0	0	0	0	0	0	0	0	0	0	0	0	0	0.000	0.000	0.000	0.000	0.000	0.000	0.000	0.000	0.000	0.000	0.000	0.000	0.000	0.000	283	1076	95	79	79	0.000	0.000	5	90	0	0	5	74	0	0	100	1	
1	15	11	06: L-22   LM00001817	lmo2182	5703	7186	100	51	51	5	47	47	4	41	17	0	113	95	36	24	25	5	86	84	0	0	0	0	0	0	0	0	0	0	0	0	0	0	0	0	0	0	0	0	0	0	0	0	0	0	0.000	0.000	0.000	0.000	0.000	0.000	0.000	0.000	0.000	0.000	0.000	0.000	0.000	0.000	283	1076	93	75	75	0.000	0.000	4	89	0	0	4	71	0	0	100	1	
1	16	11	06: P-01   LM00002664	lmo2257	5953	7186	100	122	109	38	47	48	4	82	81	0	833	727	399	24	24	4	89	87	0	0	0	0	0	0	0	0	0	0	0	0	0	0	0	0	0	0	0	0	0	0	0	0	0	0	0.000	0.000	0.000	0.000	0.000	0.000	0.000	0.000	0.000	0.000	0.000	0.000	0.000	0.000	283	1076	884	765	765	0.000	0.000	75	809	0	0	62	703	0	0	100	1	
1	17	11	06: P-04   LM00002667	lmo2260	6203	7186	100	51	51	5	47	47	4	46	18	0	105	85	36	24	24	3	89	84	0	0	0	0	0	0	0	0	0	0	0	0	0	0	0	0	0	0	0	0	0	0	0	0	0	0	0.000	0.000	0.000	0.000	0.000	0.000	0.000	0.000	0.000	0.000	0.000	0.000	0.000	0.000	283	1076	85	65	65	0.000	0.000	4	81	0	0	4	61	0	0	100	1	
1	1	12	06: P-07   LM00001856	lmo2263	2203	7436	100	69	67	12	47	47	5	90	75	0	172	149	59	26	27	5	93	89	0	0	0	0	0	0	0	0	0	0	0	0	0	0	0	0	0	0	0	0	0	0	0	0	0	0	0.000	0.000	0.000	0.000	0.000	0.000	0.000	0.000	0.000	0.000	0.000	0.000	0.000	0.000	283	1076	168	143	143	0.000	0.000	22	146	0	0	20	123	0	0	100	1	
1	2	12	06: P-10   LM00002671	lmo2266	2453	7436	100	58	58	8	46	47	4	82	66	0	142	122	51	26	26	4	90	86	0	0	0	0	0	0	0	0	0	0	0	0	0	0	0	0	0	0	0	0	0	0	0	0	0	0	0.000	0.000	0.000	0.000	0.000	0.000	0.000	0.000	0.000	0.000	0.000	0.000	0.000	0.000	283	1076	128	108	108	0.000	0.000	12	116	0	0	12	96	0	0	100	1	
1	3	12	06: P-13   LM00000607	lmo2269	2703	7436	100	67	67	12	46	47	20	51	6	0	149	138	47	26	28	25	87	86	0	0	0	0	0	0	0	0	0	0	0	0	0	0	0	0	0	0	0	0	0	0	0	0	0	0	0.000	0.000	0.000	0.000	0.000	0.000	0.000	0.000	0.000	0.000	0.000	0.000	0.000	0.000	283	1076	144	133	133	0.000	0.000	21	123	0	0	21	112	0	0	100	1	
1	4	12	06: P-16   LM00001861	lmo2272	2953	7436	100	51	51	4	47	47	4	40	13	0	118	99	37	25	26	4	93	89	0	0	0	0	0	0	0	0	0	0	0	0	0	0	0	0	0	0	0	0	0	0	0	0	0	0	0.000	0.000	0.000	0.000	0.000	0.000	0.000	0.000	0.000	0.000	0.000	0.000	0.000	0.000	283	1076	97	78	78	0.000	0.000	4	93	0	0	4	74	0	0	100	1	
1	5	12	06: P-19   LM00001863	lmo2275	3203	7436	100	50	50	4	47	47	5	35	7	0	109	89	35	25	25	3	93	87	0	0	0	0	0	0	0	0	0	0	0	0	0	0	0	0	0	0	0	0	0	0	0	0	0	0	0.000	0.000	0.000	0.000	0.000	0.000	0.000	0.000	0.000	0.000	0.000	0.000	0.000	0.000	283	1076	87	67	67	0.000	0.000	3	84	0	0	3	64	0	0	100	1	
1	6	12	06: P-22   LM00002675	lmo2278	3453	7436	100	54	54	6	47	47	5	67	31	0	156	137	46	25	26	4	93	89	0	0	0	0	0	0	0	0	0	0	0	0	0	0	0	0	0	0	0	0	0	0	0	0	0	0	0.000	0.000	0.000	0.000	0.000	0.000	0.000	0.000	0.000	0.000	0.000	0.000	0.000	0.000	283	1076	138	119	119	0.000	0.000	7	131	0	0	7	112	0	0	100	1	
1	7	12	07: D-01   LM00001884	lmo2349	3703	7436	100	70	68	14	46	46	5	83	77	0	128	110	42	25	25	3	88	87	0	0	0	0	0	0	0	0	0	0	0	0	0	0	0	0	0	0	0	0	0	0	0	0	0	0	0.000	0.000	0.000	0.000	0.000	0.000	0.000	0.000	0.000	0.000	0.000	0.000	0.000	0.000	283	1076	127	107	107	0.000	0.000	24	103	0	0	22	85	0	0	100	1	
1	8	12	07: D-04   LM00001886	lmo2352	3953	7436	100	81	78	19	46	46	4	88	82	0	112	100	36	24	25	3	95	93	0	0	0	0	0	0	0	0	0	0	0	0	0	0	0	0	0	0	0	0	0	0	0	0	0	0	0.000	0.000	0.000	0.000	0.000	0.000	0.000	0.000	0.000	0.000	0.000	0.000	0.000	0.000	283	1076	123	108	108	0.000	0.000	35	88	0	0	32	76	0	0	100	1	
1	9	12	07: D-07   LM00001889	lmo2355	4203	7436	100	51	52	6	47	47	5	48	23	0	98	83	33	25	26	8	81	77	0	0	0	0	0	0	0	0	0	0	0	0	0	0	0	0	0	0	0	0	0	0	0	0	0	0	0.000	0.000	0.000	0.000	0.000	0.000	0.000	0.000	0.000	0.000	0.000	0.000	0.000	0.000	283	1076	77	63	63	0.000	0.000	4	73	0	0	5	58	0	0	100	1	
1	10	12	07: D-10   LM00002706	lmo2358	4453	7436	100	320	277	131	47	47	5	90	86	0	507	428	224	25	25	3	92	87	0	0	0	0	0	0	0	0	0	0	0	0	0	0	0	0	0	0	0	0	0	0	0	0	0	0	0.000	0.000	0.000	0.000	0.000	0.000	0.000	0.000	0.000	0.000	0.000	0.000	0.000	0.000	283	1076	755	633	633	0.000	0.000	273	482	0	0	230	403	0	0	100	1	
1	11	12	07: D-13   LM00000626	lmo2361	4703	7436	100	127	114	35	46	47	4	92	89	0	124	108	42	24	25	4	90	86	0	0	0	0	0	0	0	0	0	0	0	0	0	0	0	0	0	0	0	0	0	0	0	0	0	0	0.000	0.000	0.000	0.000	0.000	0.000	0.000	0.000	0.000	0.000	0.000	0.000	0.000	0.000	283	1076	181	152	152	0.000	0.000	81	100	0	0	68	84	0	0	100	1	
1	12	12	07: D-16   LM00002708	lmo2364	4953	7436	100	52	51	5	47	47	4	59	28	0	106	87	35	25	25	4	86	83	0	0	0	0	0	0	0	0	0	0	0	0	0	0	0	0	0	0	0	0	0	0	0	0	0	0	0.000	0.000	0.000	0.000	0.000	0.000	0.000	0.000	0.000	0.000	0.000	0.000	0.000	0.000	283	1076	86	66	66	0.000	0.000	5	81	0	0	4	62	0	0	100	1	
1	13	12	07: D-19   LM00000629	lmo2367	5203	7436	100	420	334	176	46	47	4	89	84	0	760	613	345	24	25	4	90	87	0	0	0	0	0	0	0	0	0	0	0	0	0	0	0	0	0	0	0	0	0	0	0	0	0	0	0.000	0.000	0.000	0.000	0.000	0.000	0.000	0.000	0.000	0.000	0.000	0.000	0.000	0.000	283	1076	1110	877	877	0.000	0.000	374	736	0	0	288	589	0	0	100	1	
1	14	12	07: D-22   LM00000630	lmo2370	5453	7436	100	126	113	41	47	47	4	84	81	0	239	197	101	24	25	7	87	82	0	0	0	0	0	0	0	0	0	0	0	0	0	0	0	0	0	0	0	0	0	0	0	0	0	0	0.000	0.000	0.000	0.000	0.000	0.000	0.000	0.000	0.000	0.000	0.000	0.000	0.000	0.000	283	1076	294	239	239	0.000	0.000	79	215	0	0	66	173	0	0	100	1	
1	15	12	07: H-01   LM00002727	lmo2445	5703	7436	100	54	53	5	48	48	4	59	30	0	104	90	35	24	24	3	89	85	0	0	0	0	0	0	0	0	0	0	0	0	0	0	0	0	0	0	0	0	0	0	0	0	0	0	0.000	0.000	0.000	0.000	0.000	0.000	0.000	0.000	0.000	0.000	0.000	0.000	0.000	0.000	283	1076	86	71	71	0.000	0.000	6	80	0	0	5	66	0	0	100	1	
1	16	12	07: H-04   LM00000650	lmo2448	5953	7436	100	230	197	93	47	47	4	85	82	0	721	591	327	24	24	4	88	86	0	0	0	0	0	0	0	0	0	0	0	0	0	0	0	0	0	0	0	0	0	0	0	0	0	0	0.000	0.000	0.000	0.000	0.000	0.000	0.000	0.000	0.000	0.000	0.000	0.000	0.000	0.000	283	1076	880	717	717	0.000	0.000	183	697	0	0	150	567	0	0	100	1	
1	17	12	07: H-07   LM00000653	lmo2451	6203	7436	100	870	702	408	47	48	4	90	87	0	1276	1029	592	24	25	3	89	87	0	0	0	0	0	0	0	0	0	0	0	0	0	0	0	0	0	0	0	0	0	0	0	0	0	0	0.000	0.000	0.000	0.000	0.000	0.000	0.000	0.000	0.000	0.000	0.000	0.000	0.000	0.000	283	1076	2075	1660	1660	0.000	0.000	823	1252	0	0	655	1005	0	0	100	1	
1	1	13	07: H-10   LM00002834	lmo2454	2203	7686	100	166	154	70	47	47	5	85	81	0	318	267	158	26	27	8	80	78	0	0	0	0	0	0	0	0	0	0	0	0	0	0	0	0	0	0	0	0	0	0	0	0	0	0	0.000	0.000	0.000	0.000	0.000	0.000	0.000	0.000	0.000	0.000	0.000	0.000	0.000	0.000	283	1076	411	348	348	0.000	0.000	119	292	0	0	107	241	0	0	100	1	
1	2	13	07: H-13   LM00000657	lmo2457	2453	7686	100	10176	8073	4761	48	48	8	94	90	0	24798	20426	11802	26	28	36	86	86	0	0	0	0	0	0	0	0	0	0	0	0	0	0	0	0	0	0	0	0	0	0	0	0	0	0	0.000	0.000	0.000	0.000	0.000	0.000	0.000	0.000	0.000	0.000	0.000	0.000	0.000	0.000	283	1076	34900	28425	28425	0.000	0.000	10128	24772	0	0	8025	20400	0	0	100	1	
1	3	13	07: H-16   LM00000660	lmo2460	2703	7686	100	1620	1332	783	47	47	5	94	87	0	1478	1144	657	25	26	4	90	87	0	0	0	0	0	0	0	0	0	0	0	0	0	0	0	0	0	0	0	0	0	0	0	0	0	0	0.000	0.000	0.000	0.000	0.000	0.000	0.000	0.000	0.000	0.000	0.000	0.000	0.000	0.000	283	1076	3026	2404	2404	0.000	0.000	1573	1453	0	0	1285	1119	0	0	100	1	
1	4	13	07: H-19   LM00001933	lmo2463	2953	7686	100	121	110	39	47	48	4	86	82	0	158	144	73	25	26	4	86	83	0	0	0	0	0	0	0	0	0	0	0	0	0	0	0	0	0	0	0	0	0	0	0	0	0	0	0.000	0.000	0.000	0.000	0.000	0.000	0.000	0.000	0.000	0.000	0.000	0.000	0.000	0.000	283	1076	207	182	182	0.000	0.000	74	133	0	0	63	119	0	0	100	1	
1	5	13	07: H-22   LM00002729	lmo2466	3203	7686	100	65	62	13	47	47	5	72	64	0	185	137	80	25	25	3	77	73	0	0	0	0	0	0	0	0	0	0	0	0	0	0	0	0	0	0	0	0	0	0	0	0	0	0	0.000	0.000	0.000	0.000	0.000	0.000	0.000	0.000	0.000	0.000	0.000	0.000	0.000	0.000	283	1076	178	127	127	0.000	0.000	18	160	0	0	15	112	0	0	100	1	
1	6	13	07: L-01   LM00002744	lmo2541	3453	7686	100	171	151	57	47	47	4	91	88	0	242	211	95	25	25	4	94	90	0	0	0	0	0	0	0	0	0	0	0	0	0	0	0	0	0	0	0	0	0	0	0	0	0	0	0.000	0.000	0.000	0.000	0.000	0.000	0.000	0.000	0.000	0.000	0.000	0.000	0.000	0.000	283	1076	341	290	290	0.000	0.000	124	217	0	0	104	186	0	0	100	1	
1	7	13	07: L-04   LM00001977	lmo2544	3703	7686	100	172	149	67	46	47	5	85	80	0	276	228	115	25	25	3	88	85	0	0	0	0	0	0	0	0	0	0	0	0	0	0	0	0	0	0	0	0	0	0	0	0	0	0	0.000	0.000	0.000	0.000	0.000	0.000	0.000	0.000	0.000	0.000	0.000	0.000	0.000	0.000	283	1076	377	306	306	0.000	0.000	126	251	0	0	103	203	0	0	100	1	
1	8	13	07: L-07   LM00000682	lmo2547	3953	7686	100	329	278	149	47	47	5	88	83	0	333	265	152	25	26	9	81	80	0	0	0	0	0	0	0	0	0	0	0	0	0	0	0	0	0	0	0	0	0	0	0	0	0	0	0.000	0.000	0.000	0.000	0.000	0.000	0.000	0.000	0.000	0.000	0.000	0.000	0.000	0.000	283	1076	590	471	471	0.000	0.000	282	308	0	0	231	240	0	0	100	1	
1	9	13	07: L-10   LM00001979	lmo2550	4203	7686	100	51	52	6	47	47	5	42	21	0	106	85	36	25	26	10	81	74	0	0	0	0	0	0	0	0	0	0	0	0	0	0	0	0	0	0	0	0	0	0	0	0	0	0	0.000	0.000	0.000	0.000	0.000	0.000	0.000	0.000	0.000	0.000	0.000	0.000	0.000	0.000	283	1076	85	65	65	0.000	0.000	4	81	0	0	5	60	0	0	100	1	
1	10	13	07: L-13   LM00001982	lmo2553	4453	7686	100	186	165	76	46	47	5	89	80	0	457	366	205	25	25	4	92	86	0	0	0	0	0	0	0	0	0	0	0	0	0	0	0	0	0	0	0	0	0	0	0	0	0	0	0.000	0.000	0.000	0.000	0.000	0.000	0.000	0.000	0.000	0.000	0.000	0.000	0.000	0.000	283	1076	572	460	460	0.000	0.000	140	432	0	0	119	341	0	0	100	1	
1	11	13	07: L-16   LM00000685	lmo2556	4703	7686	100	7696	6244	3860	46	46	4	98	98	0	14793	12130	7152	25	25	3	96	93	0	0	0	0	0	0	0	0	0	0	0	0	0	0	0	0	0	0	0	0	0	0	0	0	0	0	0.000	0.000	0.000	0.000	0.000	0.000	0.000	0.000	0.000	0.000	0.000	0.000	0.000	0.000	283	1076	22418	18303	18303	0.000	0.000	7650	14768	0	0	6198	12105	0	0	100	1	
1	12	13	07: L-19   LM00000686	lmo2559	4953	7686	100	289	241	123	47	48	5	84	81	0	775	619	367	24	25	4	90	84	0	0	0	0	0	0	0	0	0	0	0	0	0	0	0	0	0	0	0	0	0	0	0	0	0	0	0.000	0.000	0.000	0.000	0.000	0.000	0.000	0.000	0.000	0.000	0.000	0.000	0.000	0.000	283	1076	993	789	789	0.000	0.000	242	751	0	0	194	595	0	0	100	1	
1	13	13	07: L-22   LM00001986	lmo2562	5203	7686	100	493	402	210	46	46	4	92	88	0	487	400	211	24	25	4	89	84	0	0	0	0	0	0	0	0	0	0	0	0	0	0	0	0	0	0	0	0	0	0	0	0	0	0	0.000	0.000	0.000	0.000	0.000	0.000	0.000	0.000	0.000	0.000	0.000	0.000	0.000	0.000	283	1076	910	732	732	0.000	0.000	447	463	0	0	356	376	0	0	100	1	
1	14	13	07: P-01   LM00000721	lmo2637	5453	7686	100	669	543	313	47	47	4	89	84	0	6630	5277	3194	25	25	4	90	87	0	0	0	0	0	0	0	0	0	0	0	0	0	0	0	0	0	0	0	0	0	0	0	0	0	0	0.000	0.000	0.000	0.000	0.000	0.000	0.000	0.000	0.000	0.000	0.000	0.000	0.000	0.000	283	1076	7227	5748	5748	0.000	0.000	622	6605	0	0	496	5252	0	0	100	1	
1	15	13	07: P-04   LM00000723	lmo2640	5703	7686	100	92	91	33	47	47	5	81	72	0	343	278	168	24	24	5	85	80	0	0	0	0	0	0	0	0	0	0	0	0	0	0	0	0	0	0	0	0	0	0	0	0	0	0	0.000	0.000	0.000	0.000	0.000	0.000	0.000	0.000	0.000	0.000	0.000	0.000	0.000	0.000	283	1076	364	298	298	0.000	0.000	45	319	0	0	44	254	0	0	100	1	
1	16	13	07: P-07   LM00002009	lmo2643	5953	7686	100	77	74	20	46	47	4	78	75	0	133	109	50	24	25	5	84	80	0	0	0	0	0	0	0	0	0	0	0	0	0	0	0	0	0	0	0	0	0	0	0	0	0	0	0.000	0.000	0.000	0.000	0.000	0.000	0.000	0.000	0.000	0.000	0.000	0.000	0.000	0.000	283	1076	140	113	113	0.000	0.000	31	109	0	0	28	85	0	0	100	1	
1	17	13	07: P-10   LM00002010	lmo2646	6203	7686	100	51	51	5	47	47	4	43	15	0	101	84	34	24	24	3	86	81	0	0	0	0	0	0	0	0	0	0	0	0	0	0	0	0	0	0	0	0	0	0	0	0	0	0	0.000	0.000	0.000	0.000	0.000	0.000	0.000	0.000	0.000	0.000	0.000	0.000	0.000	0.000	283	1076	81	64	64	0.000	0.000	4	77	0	0	4	60	0	0	100	1	
1	1	14	07: P-13   LM00000727	lmo2649	2203	7936	100	99	92	31	47	47	4	85	81	0	458	371	205	26	26	6	84	82	0	0	0	0	0	0	0	0	0	0	0	0	0	0	0	0	0	0	0	0	0	0	0	0	0	0	0.000	0.000	0.000	0.000	0.000	0.000	0.000	0.000	0.000	0.000	0.000	0.000	0.000	0.000	283	1076	484	390	390	0.000	0.000	52	432	0	0	45	345	0	0	100	1	
1	2	14	07: P-16   LM00002013	lmo2652	2453	7936	100	167	143	62	46	47	5	87	83	0	225	187	103	26	26	3	84	82	0	0	0	0	0	0	0	0	0	0	0	0	0	0	0	0	0	0	0	0	0	0	0	0	0	0	0.000	0.000	0.000	0.000	0.000	0.000	0.000	0.000	0.000	0.000	0.000	0.000	0.000	0.000	283	1076	320	258	258	0.000	0.000	121	199	0	0	97	161	0	0	100	1	
1	3	14	07: P-19   LM00000730	lmo2655	2703	7936	100	17248	13481	7743	47	47	6	100	97	0	35911	29644	16313	25	26	5	100	98	0	0	0	0	0	0	0	0	0	0	0	0	0	0	0	0	0	0	0	0	0	0	0	0	0	0	0.000	0.000	0.000	0.000	0.000	0.000	0.000	0.000	0.000	0.000	0.000	0.000	0.000	0.000	283	1076	53087	43053	43053	0.000	0.000	17201	35886	0	0	13434	29619	0	0	100	1	
1	4	14	07: P-22   LM00002014	lmo2658	2953	7936	100	138	123	47	47	48	4	86	83	0	212	180	87	25	25	4	94	88	0	0	0	0	0	0	0	0	0	0	0	0	0	0	0	0	0	0	0	0	0	0	0	0	0	0	0.000	0.000	0.000	0.000	0.000	0.000	0.000	0.000	0.000	0.000	0.000	0.000	0.000	0.000	283	1076	278	231	231	0.000	0.000	91	187	0	0	76	155	0	0	100	1	
1	5	14	08: D-01   LM00000764	lmo2729	3203	7936	100	162	135	57	47	47	4	83	80	0	207	167	89	25	25	3	87	82	0	0	0	0	0	0	0	0	0	0	0	0	0	0	0	0	0	0	0	0	0	0	0	0	0	0	0.000	0.000	0.000	0.000	0.000	0.000	0.000	0.000	0.000	0.000	0.000	0.000	0.000	0.000	283	1076	297	230	230	0.000	0.000	115	182	0	0	88	142	0	0	100	1	
1	6	14	08: D-04   LM00002772	lmo2732	3453	7936	100	143	129	47	46	46	4	93	88	0	211	182	77	25	25	3	91	88	0	0	0	0	0	0	0	0	0	0	0	0	0	0	0	0	0	0	0	0	0	0	0	0	0	0	0.000	0.000	0.000	0.000	0.000	0.000	0.000	0.000	0.000	0.000	0.000	0.000	0.000	0.000	283	1076	283	240	240	0.000	0.000	97	186	0	0	83	157	0	0	100	1	
1	7	14	08: D-07   LM00002775	lmo2735	3703	7936	100	89	85	26	46	47	5	89	80	0	123	108	55	25	25	3	88	84	0	0	0	0	0	0	0	0	0	0	0	0	0	0	0	0	0	0	0	0	0	0	0	0	0	0	0.000	0.000	0.000	0.000	0.000	0.000	0.000	0.000	0.000	0.000	0.000	0.000	0.000	0.000	283	1076	141	122	122	0.000	0.000	43	98	0	0	39	83	0	0	100	1	
1	8	14	08: D-10   LM00000765	lmo2738	3953	7936	100	199	174	75	46	47	8	87	80	0	350	293	147	25	26	12	85	84	0	0	0	0	0	0	0	0	0	0	0	0	0	0	0	0	0	0	0	0	0	0	0	0	0	0	0.000	0.000	0.000	0.000	0.000	0.000	0.000	0.000	0.000	0.000	0.000	0.000	0.000	0.000	283	1076	478	396	396	0.000	0.000	153	325	0	0	128	268	0	0	100	1	
1	9	14	08: D-13   LM00002051	lmo2741	4203	7936	100	56	56	8	47	47	5	67	46	0	114	97	38	26	26	6	85	81	0	0	0	0	0	0	0	0	0	0	0	0	0	0	0	0	0	0	0	0	0	0	0	0	0	0	0.000	0.000	0.000	0.000	0.000	0.000	0.000	0.000	0.000	0.000	0.000	0.000	0.000	0.000	283	1076	97	80	80	0.000	0.000	9	88	0	0	9	71	0	0	100	1	
1	10	14	08: D-16   LM00000767	lmo2744	4453	7936	100	76	76	18	47	48	5	87	82	0	177	153	64	26	26	3	88	87	0	0	0	0	0	0	0	0	0	0	0	0	0	0	0	0	0	0	0	0	0	0	0	0	0	0	0.000	0.000	0.000	0.000	0.000	0.000	0.000	0.000	0.000	0.000	0.000	0.000	0.000	0.000	283	1076	180	156	156	0.000	0.000	29	151	0	0	29	127	0	0	100	1	
1	11	14	08: D-19   LM00000768	lmo2747	4703	7936	100	1746	1420	789	47	47	5	95	90	0	529	452	233	24	25	3	91	90	0	0	0	0	0	0	0	0	0	0	0	0	0	0	0	0	0	0	0	0	0	0	0	0	0	0	0.000	0.000	0.000	0.000	0.000	0.000	0.000	0.000	0.000	0.000	0.000	0.000	0.000	0.000	283	1076	2204	1801	1801	0.000	0.000	1699	505	0	0	1373	428	0	0	100	1	
1	12	14	08: D-22   LM00002057	lmo2750	4953	7936	100	116	106	32	48	48	4	88	84	0	157	136	54	25	25	5	89	87	0	0	0	0	0	0	0	0	0	0	0	0	0	0	0	0	0	0	0	0	0	0	0	0	0	0	0.000	0.000	0.000	0.000	0.000	0.000	0.000	0.000	0.000	0.000	0.000	0.000	0.000	0.000	283	1076	200	169	169	0.000	0.000	68	132	0	0	58	111	0	0	100	1	
1	13	14	08: H-01   LM00000792	lmo2825	5203	7936	100	214	179	86	46	46	5	87	81	0	190	159	82	24	25	4	86	83	0	0	0	0	0	0	0	0	0	0	0	0	0	0	0	0	0	0	0	0	0	0	0	0	0	0	0.000	0.000	0.000	0.000	0.000	0.000	0.000	0.000	0.000	0.000	0.000	0.000	0.000	0.000	283	1076	334	268	268	0.000	0.000	168	166	0	0	133	135	0	0	100	1	
1	14	14	08: H-04   LM00002087	lmo2828	5453	7936	100	73	72	16	47	47	5	84	77	0	122	102	44	24	24	4	85	82	0	0	0	0	0	0	0	0	0	0	0	0	0	0	0	0	0	0	0	0	0	0	0	0	0	0	0.000	0.000	0.000	0.000	0.000	0.000	0.000	0.000	0.000	0.000	0.000	0.000	0.000	0.000	283	1076	124	103	103	0.000	0.000	26	98	0	0	25	78	0	0	100	1	
1	15	14	08: H-07   LM00002089	lmo2831	5703	7936	100	369	306	158	47	48	5	88	83	0	438	359	194	24	24	3	88	83	0	0	0	0	0	0	0	0	0	0	0	0	0	0	0	0	0	0	0	0	0	0	0	0	0	0	0.000	0.000	0.000	0.000	0.000	0.000	0.000	0.000	0.000	0.000	0.000	0.000	0.000	0.000	283	1076	736	594	594	0.000	0.000	322	414	0	0	259	335	0	0	100	1	
1	16	14	08: H-10   LM00002091	lmo2834	5953	7936	100	51	51	5	46	46	4	52	21	0	97	80	34	24	24	3	84	80	0	0	0	0	0	0	0	0	0	0	0	0	0	0	0	0	0	0	0	0	0	0	0	0	0	0	0.000	0.000	0.000	0.000	0.000	0.000	0.000	0.000	0.000	0.000	0.000	0.000	0.000	0.000	283	1076	78	61	61	0.000	0.000	5	73	0	0	5	56	0	0	100	1	
1	17	14	08: H-13   LM00000796	lmo2837	6203	7936	100	50	51	4	47	47	5	37	9	0	104	84	36	24	24	5	79	77	0	0	0	0	0	0	0	0	0	0	0	0	0	0	0	0	0	0	0	0	0	0	0	0	0	0	0.000	0.000	0.000	0.000	0.000	0.000	0.000	0.000	0.000	0.000	0.000	0.000	0.000	0.000	283	1076	83	64	64	0.000	0.000	3	80	0	0	4	60	0	0	100	1	
1	1	15	08: H-16   LM00000799	lmo2840	2203	8186	100	55	55	6	47	47	4	73	44	0	120	103	40	26	27	5	87	85	0	0	0	0	0	0	0	0	0	0	0	0	0	0	0	0	0	0	0	0	0	0	0	0	0	0	0.000	0.000	0.000	0.000	0.000	0.000	0.000	0.000	0.000	0.000	0.000	0.000	0.000	0.000	283	1076	102	85	85	0.000	0.000	8	94	0	0	8	77	0	0	100	1	
1	2	15	08: H-19   LM00002094	lmo2843	2453	8186	100	77	75	20	47	47	4	82	74	0	122	103	47	26	26	4	83	80	0	0	0	0	0	0	0	0	0	0	0	0	0	0	0	0	0	0	0	0	0	0	0	0	0	0	0.000	0.000	0.000	0.000	0.000	0.000	0.000	0.000	0.000	0.000	0.000	0.000	0.000	0.000	283	1076	126	105	105	0.000	0.000	30	96	0	0	28	77	0	0	100	1	
1	3	15	08: H-22   LM00000800	lmo2846	2703	8186	100	53	52	5	47	47	6	40	6	0	110	94	35	26	27	6	86	83	0	0	0	0	0	0	0	0	0	0	0	0	0	0	0	0	0	0	0	0	0	0	0	0	0	0	0.000	0.000	0.000	0.000	0.000	0.000	0.000	0.000	0.000	0.000	0.000	0.000	0.000	0.000	283	1076	90	73	73	0.000	0.000	6	84	0	0	5	68	0	0	100	1	
1	4	15	08: L-01   EMPTY	EMPTY	2953	8186	100	48	49	5	47	48	5	27	6	0	28	30	8	26	27	11	16	5	0	0	0	0	0	0	0	0	0	0	0	0	0	0	0	0	0	0	0	0	0	0	0	0	0	0	0.000	0.000	0.000	0.000	0.000	0.000	0.000	0.000	0.000	0.000	0.000	0.000	0.000	0.000	283	1076	3	6	6	0.000	0.000	1	2	0	0	2	4	0	0	-75	1	
1	5	15	08: L-04   EMPTY	EMPTY	3203	8186	100	46	46	5	47	48	4	16	3	0	27	28	5	25	26	4	31	13	0	0	0	0	0	0	0	0	0	0	0	0	0	0	0	0	0	0	0	0	0	0	0	0	0	0	0.000	0.000	0.000	0.000	0.000	0.000	0.000	0.000	0.000	0.000	0.000	0.000	0.000	0.000	283	1076	1	2	2	0.000	0.000	-1	2	0	0	-1	3	0	0	-75	1	
1	6	15	08: L-07   EMPTY	EMPTY	3453	8186	100	49	50	5	46	47	5	45	13	0	27	29	13	25	25	4	40	16	0	0	0	0	0	0	0	0	0	0	0	0	0	0	0	0	0	0	0	0	0	0	0	0	0	0	0.000	0.000	0.000	0.000	0.000	0.000	0.000	0.000	0.000	0.000	0.000	0.000	0.000	0.000	283	1076	5	8	8	0.000	0.000	3	2	0	0	4	4	0	0	-75	1	
1	7	15	09: D-01   LM00000020	lmo0044	3703	8186	100	2321	1999	923	46	46	4	100	100	0	5874	5030	2289	25	26	12	98	98	0	0	0	0	0	0	0	0	0	0	0	0	0	0	0	0	0	0	0	0	0	0	0	0	0	0	0.000	0.000	0.000	0.000	0.000	0.000	0.000	0.000	0.000	0.000	0.000	0.000	0.000	0.000	283	1076	8124	6958	6958	0.000	0.000	2275	5849	0	0	1953	5005	0	0	100	1	
1	8	15	09: D-04   LM00001308	lmo1275	3953	8186	100	268	233	92	47	47	5	96	94	0	300	269	112	25	25	6	96	94	0	0	0	0	0	0	0	0	0	0	0	0	0	0	0	0	0	0	0	0	0	0	0	0	0	0	0.000	0.000	0.000	0.000	0.000	0.000	0.000	0.000	0.000	0.000	0.000	0.000	0.000	0.000	283	1076	496	430	430	0.000	0.000	221	275	0	0	186	244	0	0	100	1	
1	9	15	09: D-07   LM00002819	lmo1469	4203	8186	100	3861	3014	1764	47	47	5	98	96	0	8011	6398	3722	25	26	5	98	94	0	0	0	0	0	0	0	0	0	0	0	0	0	0	0	0	0	0	0	0	0	0	0	0	0	0	0.000	0.000	0.000	0.000	0.000	0.000	0.000	0.000	0.000	0.000	0.000	0.000	0.000	0.000	283	1076	11800	9340	9340	0.000	0.000	3814	7986	0	0	2967	6373	0	0	100	1	
1	10	15	09: D-10   LM00000452	lmo1657	4453	8186	100	1008	879	384	47	47	4	96	96	0	1295	1130	454	25	25	3	99	98	0	0	0	0	0	0	0	0	0	0	0	0	0	0	0	0	0	0	0	0	0	0	0	0	0	0	0.000	0.000	0.000	0.000	0.000	0.000	0.000	0.000	0.000	0.000	0.000	0.000	0.000	0.000	283	1076	2231	1937	1937	0.000	0.000	961	1270	0	0	832	1105	0	0	100	1	
1	11	15	09: D-13   lmneg01	lmneg01	4703	8186	100	53	52	6	47	47	4	57	31	0	111	98	31	25	25	4	95	93	0	0	0	0	0	0	0	0	0	0	0	0	0	0	0	0	0	0	0	0	0	0	0	0	0	0	0.000	0.000	0.000	0.000	0.000	0.000	0.000	0.000	0.000	0.000	0.000	0.000	0.000	0.000	283	1076	92	78	78	0.000	0.000	6	86	0	0	5	73	0	0	100	1	
1	12	15	09: D-16   lmneg04	lmneg04	4953	8186	100	50	50	5	47	48	4	44	18	0	97	86	26	24	25	4	93	89	0	0	0	0	0	0	0	0	0	0	0	0	0	0	0	0	0	0	0	0	0	0	0	0	0	0	0.000	0.000	0.000	0.000	0.000	0.000	0.000	0.000	0.000	0.000	0.000	0.000	0.000	0.000	283	1076	76	65	65	0.000	0.000	3	73	0	0	3	62	0	0	100	1	
1	13	15	09: D-19   lmneg07	lmneg07	5203	8186	100	51	51	5	46	46	4	53	14	0	104	94	28	24	24	3	98	94	0	0	0	0	0	0	0	0	0	0	0	0	0	0	0	0	0	0	0	0	0	0	0	0	0	0	0.000	0.000	0.000	0.000	0.000	0.000	0.000	0.000	0.000	0.000	0.000	0.000	0.000	0.000	283	1076	85	75	75	0.000	0.000	5	80	0	0	5	70	0	0	100	1	
1	14	15	09: D-22   lmneg10	lmneg10	5453	8186	100	51	51	5	46	46	5	52	14	0	87	79	26	24	24	3	92	89	0	0	0	0	0	0	0	0	0	0	0	0	0	0	0	0	0	0	0	0	0	0	0	0	0	0	0.000	0.000	0.000	0.000	0.000	0.000	0.000	0.000	0.000	0.000	0.000	0.000	0.000	0.000	283	1076	68	60	60	0.000	0.000	5	63	0	0	5	55	0	0	100	1	
1	15	15	09: H-01   LM00000020	lmo0044	5703	8186	100	1929	1657	809	47	47	4	98	95	0	4985	4400	1943	24	24	3	99	98	0	0	0	0	0	0	0	0	0	0	0	0	0	0	0	0	0	0	0	0	0	0	0	0	0	0	0.000	0.000	0.000	0.000	0.000	0.000	0.000	0.000	0.000	0.000	0.000	0.000	0.000	0.000	283	1076	6843	5986	5986	0.000	0.000	1882	4961	0	0	1610	4376	0	0	100	1	
1	16	15	09: H-04   LM00001308	lmo1275	5953	8186	100	236	202	91	47	47	5	91	85	0	269	228	113	24	25	4	92	88	0	0	0	0	0	0	0	0	0	0	0	0	0	0	0	0	0	0	0	0	0	0	0	0	0	0	0.000	0.000	0.000	0.000	0.000	0.000	0.000	0.000	0.000	0.000	0.000	0.000	0.000	0.000	283	1076	434	359	359	0.000	0.000	189	245	0	0	155	204	0	0	100	1	
1	17	15	09: H-07   LM00002819	lmo1469	6203	8186	100	3668	2906	1644	47	48	4	97	94	0	7325	5944	3342	24	24	3	99	97	0	0	0	0	0	0	0	0	0	0	0	0	0	0	0	0	0	0	0	0	0	0	0	0	0	0	0.000	0.000	0.000	0.000	0.000	0.000	0.000	0.000	0.000	0.000	0.000	0.000	0.000	0.000	283	1076	10922	8779	8779	0.000	0.000	3621	7301	0	0	2859	5920	0	0	100	1	
1	1	16	09: H-10   LM00000452	lmo1657	2203	8436	100	1505	1263	590	47	47	4	100	98	0	1840	1514	736	26	26	4	98	98	0	0	0	0	0	0	0	0	0	0	0	0	0	0	0	0	0	0	0	0	0	0	0	0	0	0	0.000	0.000	0.000	0.000	0.000	0.000	0.000	0.000	0.000	0.000	0.000	0.000	0.000	0.000	283	1076	3272	2704	2704	0.000	0.000	1458	1814	0	0	1216	1488	0	0	100	1	
1	2	16	09: H-13   lmneg01	lmneg01	2453	8436	100	51	52	5	47	48	5	50	20	0	111	97	31	25	25	3	97	92	0	0	0	0	0	0	0	0	0	0	0	0	0	0	0	0	0	0	0	0	0	0	0	0	0	0	0.000	0.000	0.000	0.000	0.000	0.000	0.000	0.000	0.000	0.000	0.000	0.000	0.000	0.000	283	1076	90	77	77	0.000	0.000	4	86	0	0	5	72	0	0	100	1	
1	3	16	09: H-16   lmneg04	lmneg04	2703	8436	100	52	52	4	46	47	5	63	20	0	96	85	27	25	26	4	96	90	0	0	0	0	0	0	0	0	0	0	0	0	0	0	0	0	0	0	0	0	0	0	0	0	0	0	0.000	0.000	0.000	0.000	0.000	0.000	0.000	0.000	0.000	0.000	0.000	0.000	0.000	0.000	283	1076	77	66	66	0.000	0.000	6	71	0	0	6	60	0	0	100	1	
1	4	16	09: H-19   lmneg07	lmneg07	2953	8436	100	54	53	6	47	47	4	63	36	0	104	91	35	25	25	3	91	88	0	0	0	0	0	0	0	0	0	0	0	0	0	0	0	0	0	0	0	0	0	0	0	0	0	0	0.000	0.000	0.000	0.000	0.000	0.000	0.000	0.000	0.000	0.000	0.000	0.000	0.000	0.000	283	1076	86	72	72	0.000	0.000	7	79	0	0	6	66	0	0	100	1	
1	5	16	09: H-22   lmneg10	lmneg10	3203	8436	100	51	51	4	47	48	5	48	9	0	89	81	23	25	25	4	95	93	0	0	0	0	0	0	0	0	0	0	0	0	0	0	0	0	0	0	0	0	0	0	0	0	0	0	0.000	0.000	0.000	0.000	0.000	0.000	0.000	0.000	0.000	0.000	0.000	0.000	0.000	0.000	283	1076	68	60	60	0.000	0.000	4	64	0	0	4	56	0	0	100	1	
1	6	16	09: L-01   LM00000020	lmo0044	3453	8436	100	2383	1975	984	46	47	14	95	91	0	5951	5106	2348	25	26	20	94	94	0	0	0	0	0	0	0	0	0	0	0	0	0	0	0	0	0	0	0	0	0	0	0	0	0	0	0.000	0.000	0.000	0.000	0.000	0.000	0.000	0.000	0.000	0.000	0.000	0.000	0.000	0.000	283	1076	8263	7010	7010	0.000	0.000	2337	5926	0	0	1929	5081	0	0	100	1	
1	7	16	09: L-04   LM00001308	lmo1275	3703	8436	100	229	202	87	46	46	4	96	90	0	299	251	119	25	26	4	93	89	0	0	0	0	0	0	0	0	0	0	0	0	0	0	0	0	0	0	0	0	0	0	0	0	0	0	0.000	0.000	0.000	0.000	0.000	0.000	0.000	0.000	0.000	0.000	0.000	0.000	0.000	0.000	283	1076	457	382	382	0.000	0.000	183	274	0	0	156	226	0	0	100	1	
1	8	16	09: L-07   LM00002819	lmo1469	3953	8436	100	3935	3177	1847	46	47	5	100	97	0	7933	6334	3668	25	25	3	97	95	0	0	0	0	0	0	0	0	0	0	0	0	0	0	0	0	0	0	0	0	0	0	0	0	0	0	0.000	0.000	0.000	0.000	0.000	0.000	0.000	0.000	0.000	0.000	0.000	0.000	0.000	0.000	283	1076	11797	9440	9440	0.000	0.000	3889	7908	0	0	3131	6309	0	0	100	1	
1	9	16	09: L-10   LM00000452	lmo1657	4203	8436	100	1035	843	418	46	47	4	100	100	0	1309	1080	528	25	25	3	96	96	0	0	0	0	0	0	0	0	0	0	0	0	0	0	0	0	0	0	0	0	0	0	0	0	0	0	0.000	0.000	0.000	0.000	0.000	0.000	0.000	0.000	0.000	0.000	0.000	0.000	0.000	0.000	283	1076	2273	1852	1852	0.000	0.000	989	1284	0	0	797	1055	0	0	100	1	
1	10	16	09: L-13   lmneg01	lmneg01	4453	8436	100	51	51	5	47	47	4	57	25	0	108	91	34	24	26	5	89	86	0	0	0	0	0	0	0	0	0	0	0	0	0	0	0	0	0	0	0	0	0	0	0	0	0	0	0.000	0.000	0.000	0.000	0.000	0.000	0.000	0.000	0.000	0.000	0.000	0.000	0.000	0.000	283	1076	88	71	71	0.000	0.000	4	84	0	0	4	67	0	0	100	1	
1	11	16	09: L-16   lmneg04	lmneg04	4703	8436	100	50	50	5	47	47	4	36	15	0	98	86	27	24	25	5	93	91	0	0	0	0	0	0	0	0	0	0	0	0	0	0	0	0	0	0	0	0	0	0	0	0	0	0	0.000	0.000	0.000	0.000	0.000	0.000	0.000	0.000	0.000	0.000	0.000	0.000	0.000	0.000	283	1076	77	65	65	0.000	0.000	3	74	0	0	3	62	0	0	100	1	
1	12	16	09: L-19   lmneg07	lmneg07	4953	8436	100	52	52	5	47	47	5	57	19	0	108	96	35	25	25	3	92	90	0	0	0	0	0	0	0	0	0	0	0	0	0	0	0	0	0	0	0	0	0	0	0	0	0	0	0.000	0.000	0.000	0.000	0.000	0.000	0.000	0.000	0.000	0.000	0.000	0.000	0.000	0.000	283	1076	88	76	76	0.000	0.000	5	83	0	0	5	71	0	0	100	1	
1	13	16	09: L-22   lmneg10	lmneg10	5203	8436	100	50	50	5	46	46	5	45	8	0	87	74	26	24	24	4	88	84	0	0	0	0	0	0	0	0	0	0	0	0	0	0	0	0	0	0	0	0	0	0	0	0	0	0	0.000	0.000	0.000	0.000	0.000	0.000	0.000	0.000	0.000	0.000	0.000	0.000	0.000	0.000	283	1076	67	54	54	0.000	0.000	4	63	0	0	4	50	0	0	100	1	
1	14	16	09: P-01   LM00000020	lmo0044	5453	8436	100	1806	1440	916	46	47	5	90	84	0	4709	3794	2315	24	25	4	92	87	0	0	0	0	0	0	0	0	0	0	0	0	0	0	0	0	0	0	0	0	0	0	0	0	0	0	0.000	0.000	0.000	0.000	0.000	0.000	0.000	0.000	0.000	0.000	0.000	0.000	0.000	0.000	283	1076	6445	5164	5164	0.000	0.000	1760	4685	0	0	1394	3770	0	0	100	1	
1	15	16	09: P-04   LM00001308	lmo1275	5703	8436	100	198	177	77	47	47	5	90	83	0	255	216	105	24	26	11	84	81	0	0	0	0	0	0	0	0	0	0	0	0	0	0	0	0	0	0	0	0	0	0	0	0	0	0	0.000	0.000	0.000	0.000	0.000	0.000	0.000	0.000	0.000	0.000	0.000	0.000	0.000	0.000	283	1076	382	322	322	0.000	0.000	151	231	0	0	130	192	0	0	100	1	
1	16	16	09: P-07   LM00002819	lmo1469	5953	8436	100	3269	2501	1751	48	48	5	93	88	0	6909	5092	3553	23	24	3	95	90	0	0	0	0	0	0	0	0	0	0	0	0	0	0	0	0	0	0	0	0	0	0	0	0	0	0	0.000	0.000	0.000	0.000	0.000	0.000	0.000	0.000	0.000	0.000	0.000	0.000	0.000	0.000	283	1076	10107	7522	7522	0.000	0.000	3221	6886	0	0	2453	5069	0	0	100	1	
1	17	16	09: P-10   LM00000452	lmo1657	6203	8436	100	983	756	436	47	48	4	94	91	0	1219	998	550	24	24	3	89	88	0	0	0	0	0	0	0	0	0	0	0	0	0	0	0	0	0	0	0	0	0	0	0	0	0	0	0.000	0.000	0.000	0.000	0.000	0.000	0.000	0.000	0.000	0.000	0.000	0.000	0.000	0.000	283	1076	2131	1683	1683	0.000	0.000	936	1195	0	0	709	974	0	0	100	1	
1	1	17	09: P-13   lmneg01	lmneg01	2203	8686	100	53	52	5	48	48	6	43	5	0	113	95	36	26	27	4	89	83	0	0	0	0	0	0	0	0	0	0	0	0	0	0	0	0	0	0	0	0	0	0	0	0	0	0	0.000	0.000	0.000	0.000	0.000	0.000	0.000	0.000	0.000	0.000	0.000	0.000	0.000	0.000	283	1076	92	73	73	0.000	0.000	5	87	0	0	4	69	0	0	100	1	
1	2	17	09: P-16   lmneg04	lmneg04	2453	8686	100	53	54	5	47	47	5	63	25	0	116	106	32	25	26	7	95	90	0	0	0	0	0	0	0	0	0	0	0	0	0	0	0	0	0	0	0	0	0	0	0	0	0	0	0.000	0.000	0.000	0.000	0.000	0.000	0.000	0.000	0.000	0.000	0.000	0.000	0.000	0.000	283	1076	97	88	88	0.000	0.000	6	91	0	0	7	81	0	0	100	1	
1	3	17	09: P-19   lmneg07	lmneg07	2703	8686	100	54	54	6	47	47	5	66	28	0	117	101	38	25	27	22	83	77	0	0	0	0	0	0	0	0	0	0	0	0	0	0	0	0	0	0	0	0	0	0	0	0	0	0	0.000	0.000	0.000	0.000	0.000	0.000	0.000	0.000	0.000	0.000	0.000	0.000	0.000	0.000	283	1076	99	83	83	0.000	0.000	7	92	0	0	7	76	0	0	100	1	
1	4	17	09: P-22   lmneg10	lmneg10	2953	8686	100	52	51	5	47	47	4	53	20	0	89	73	30	25	25	3	85	81	0	0	0	0	0	0	0	0	0	0	0	0	0	0	0	0	0	0	0	0	0	0	0	0	0	0	0.000	0.000	0.000	0.000	0.000	0.000	0.000	0.000	0.000	0.000	0.000	0.000	0.000	0.000	283	1076	69	52	52	0.000	0.000	5	64	0	0	4	48	0	0	100	1	
1	5	17	null	EMPTY	3203	8686	100	47	46	4	47	47	4	9	1	0	24	25	3	24	24	3	24	5	0	0	0	0	0	0	0	0	0	0	0	0	0	0	0	0	0	0	0	0	0	0	0	0	0	0	0.000	0.000	0.000	0.000	0.000	0.000	0.000	0.000	0.000	0.000	0.000	0.000	0.000	0.000	283	1076	0	0	0	0.000	0.000	0	0	0	0	-1	1	0	0	-75	1	
1	6	17	null	EMPTY	3453	8686	100	47	47	4	47	47	4	14	3	0	24	25	3	24	24	4	14	2	0	0	0	0	0	0	0	0	0	0	0	0	0	0	0	0	0	0	0	0	0	0	0	0	0	0	0.000	0.000	0.000	0.000	0.000	0.000	0.000	0.000	0.000	0.000	0.000	0.000	0.000	0.000	283	1076	0	1	1	0.000	0.000	0	0	0	0	0	1	0	0	-75	1	
1	7	17	null	EMPTY	3703	8686	100	45	45	4	47	47	5	8	0	0	24	25	3	26	27	9	2	0	0	0	0	0	0	0	0	0	0	0	0	0	0	0	0	0	0	0	0	0	0	0	0	0	0	0	0.000	0.000	0.000	0.000	0.000	0.000	0.000	0.000	0.000	0.000	0.000	0.000	0.000	0.000	283	1076	-4	-3	-3	0.000	0.000	-2	-2	0	0	-2	-1	0	0	-75	1	
1	8	17	null	EMPTY	3953	8686	100	46	46	5	47	47	5	12	2	0	24	25	3	25	25	3	10	3	0	0	0	0	0	0	0	0	0	0	0	0	0	0	0	0	0	0	0	0	0	0	0	0	0	0	0.000	0.000	0.000	0.000	0.000	0.000	0.000	0.000	0.000	0.000	0.000	0.000	0.000	0.000	283	1076	-2	-1	-1	0.000	0.000	-1	-1	0	0	-1	0	0	0	-75	1	
1	9	17	null	EMPTY	4203	8686	100	49	48	4	47	47	5	18	1	0	26	27	6	25	25	3	34	13	0	0	0	0	0	0	0	0	0	0	0	0	0	0	0	0	0	0	0	0	0	0	0	0	0	0	0.000	0.000	0.000	0.000	0.000	0.000	0.000	0.000	0.000	0.000	0.000	0.000	0.000	0.000	283	1076	3	3	3	0.000	0.000	2	1	0	0	1	2	0	0	-75	1	
1	10	17	null	EMPTY	4453	8686	100	46	46	4	46	46	4	15	2	0	24	25	3	25	25	5	8	2	0	0	0	0	0	0	0	0	0	0	0	0	0	0	0	0	0	0	0	0	0	0	0	0	0	0	0.000	0.000	0.000	0.000	0.000	0.000	0.000	0.000	0.000	0.000	0.000	0.000	0.000	0.000	283	1076	-1	0	0	0.000	0.000	0	-1	0	0	0	0	0	0	-75	1	
1	11	17	null	EMPTY	4703	8686	100	47	47	5	47	47	4	21	5	0	25	25	3	24	25	4	24	3	0	0	0	0	0	0	0	0	0	0	0	0	0	0	0	0	0	0	0	0	0	0	0	0	0	0	0.000	0.000	0.000	0.000	0.000	0.000	0.000	0.000	0.000	0.000	0.000	0.000	0.000	0.000	283	1076	1	1	1	0.000	0.000	0	1	0	0	0	1	0	0	-75	1	
1	12	17	null	EMPTY	4953	8686	100	46	46	5	47	47	9	4	0	0	24	24	3	24	25	6	3	1	0	0	0	0	0	0	0	0	0	0	0	0	0	0	0	0	0	0	0	0	0	0	0	0	0	0	0.000	0.000	0.000	0.000	0.000	0.000	0.000	0.000	0.000	0.000	0.000	0.000	0.000	0.000	283	1076	-1	-1	-1	0.000	0.000	-1	0	0	0	-1	0	0	0	-75	1	
1	13	17	null	EMPTY	5203	8686	100	47	47	5	47	47	6	10	0	0	23	23	3	25	26	16	0	0	0	0	0	0	0	0	0	0	0	0	0	0	0	0	0	0	0	0	0	0	0	0	0	0	0	0	0.000	0.000	0.000	0.000	0.000	0.000	0.000	0.000	0.000	0.000	0.000	0.000	0.000	0.000	283	1076	-2	-2	-2	0.000	0.000	0	-2	0	0	0	-2	0	0	-75	1	
1	14	17	null	EMPTY	5453	8686	100	48	48	5	47	47	5	21	4	0	24	24	4	24	24	3	8	2	0	0	0	0	0	0	0	0	0	0	0	0	0	0	0	0	0	0	0	0	0	0	0	0	0	0	0.000	0.000	0.000	0.000	0.000	0.000	0.000	0.000	0.000	0.000	0.000	0.000	0.000	0.000	283	1076	1	1	1	0.000	0.000	1	0	0	0	1	0	0	0	-75	1	
1	15	17	null	EMPTY	5703	8686	100	48	48	4	47	47	5	21	1	0	24	24	3	24	25	11	0	0	0	0	0	0	0	0	0	0	0	0	0	0	0	0	0	0	0	0	0	0	0	0	0	0	0	0	0.000	0.000	0.000	0.000	0.000	0.000	0.000	0.000	0.000	0.000	0.000	0.000	0.000	0.000	283	1076	1	1	1	0.000	0.000	1	0	0	0	1	0	0	0	-75	1	
1	16	17	null	EMPTY	5953	8686	100	48	48	6	47	48	5	20	6	0	24	25	6	24	24	3	16	4	0	0	0	0	0	0	0	0	0	0	0	0	0	0	0	0	0	0	0	0	0	0	0	0	0	0	0.000	0.000	0.000	0.000	0.000	0.000	0.000	0.000	0.000	0.000	0.000	0.000	0.000	0.000	283	1076	1	2	2	0.000	0.000	1	0	0	0	1	1	0	0	-75	1	
1	17	17	null	EMPTY	6203	8686	100	47	47	5	47	48	4	22	4	0	23	23	3	23	24	3	10	1	0	0	0	0	0	0	0	0	0	0	0	0	0	0	0	0	0	0	0	0	0	0	0	0	0	0	0.000	0.000	0.000	0.000	0.000	0.000	0.000	0.000	0.000	0.000	0.000	0.000	0.000	0.000	283	1076	0	0	0	0.000	0.000	0	0	0	0	0	0	0	0	-75	1	
2	1	1	10: C-01   Dye Marker	Dye Marker	6695	4712	100	60	232	315	47	47	4	77	64	0	9302	20210	22792	24	24	3	100	100	0	0	0	0	0	0	0	0	0	0	0	0	0	0	0	0	0	0	0	0	0	0	0	0	0	0	0.000	0.000	0.000	0.000	0.000	0.000	0.000	0.000	0.000	0.000	0.000	0.000	0.000	0.000	283	1076	9291	20371	20371	0.000	0.000	13	9278	0	0	185	20186	0	0	100	1	
2	2	1	01: C-01   LM00000021	lmo0045	6945	4712	100	3816	2888	1791	47	48	4	100	99	0	9506	7382	4595	24	25	3	100	97	0	0	0	0	0	0	0	0	0	0	0	0	0	0	0	0	0	0	0	0	0	0	0	0	0	0	0.000	0.000	0.000	0.000	0.000	0.000	0.000	0.000	0.000	0.000	0.000	0.000	0.000	0.000	283	1076	13251	10199	10199	0.000	0.000	3769	9482	0	0	2841	7358	0	0	100	1	
2	3	1	01: C-04   LM00000023	lmo0048	7195	4712	100	9557	6883	4979	47	47	4	99	99	0	16566	11865	8477	25	25	3	99	98	0	0	0	0	0	0	0	0	0	0	0	0	0	0	0	0	0	0	0	0	0	0	0	0	0	0	0.000	0.000	0.000	0.000	0.000	0.000	0.000	0.000	0.000	0.000	0.000	0.000	0.000	0.000	283	1076	26051	18676	18676	0.000	0.000	9510	16541	0	0	6836	11840	0	0	100	1	
2	4	1	01: C-07   LM00000826	lmo0051	7445	4712	100	748	620	383	46	46	4	97	93	0	939	767	484	25	25	3	93	91	0	0	0	0	0	0	0	0	0	0	0	0	0	0	0	0	0	0	0	0	0	0	0	0	0	0	0.000	0.000	0.000	0.000	0.000	0.000	0.000	0.000	0.000	0.000	0.000	0.000	0.000	0.000	283	1076	1616	1316	1316	0.000	0.000	702	914	0	0	574	742	0	0	100	1	
2	5	1	01: C-10   LM00000026	lmo0054	7695	4712	100	767	646	349	46	47	5	99	94	0	905	771	419	25	26	6	94	92	0	0	0	0	0	0	0	0	0	0	0	0	0	0	0	0	0	0	0	0	0	0	0	0	0	0	0.000	0.000	0.000	0.000	0.000	0.000	0.000	0.000	0.000	0.000	0.000	0.000	0.000	0.000	283	1076	1601	1346	1346	0.000	0.000	721	880	0	0	600	746	0	0	100	1	
2	6	1	01: C-13   LM00002106	lmo0057	7945	4712	100	53	53	7	47	48	10	24	5	0	134	110	49	27	28	10	84	75	0	0	0	0	0	0	0	0	0	0	0	0	0	0	0	0	0	0	0	0	0	0	0	0	0	0	0.000	0.000	0.000	0.000	0.000	0.000	0.000	0.000	0.000	0.000	0.000	0.000	0.000	0.000	283	1076	113	89	89	0.000	0.000	6	107	0	0	6	83	0	0	100	1	
2	7	1	01: C-16   LM00000828	lmo0060	8195	4712	100	54	54	6	48	48	4	60	30	0	131	104	51	27	27	3	85	78	0	0	0	0	0	0	0	0	0	0	0	0	0	0	0	0	0	0	0	0	0	0	0	0	0	0	0.000	0.000	0.000	0.000	0.000	0.000	0.000	0.000	0.000	0.000	0.000	0.000	0.000	0.000	283	1076	110	83	83	0.000	0.000	6	104	0	0	6	77	0	0	100	1	
2	8	1	01: C-19   LM00000031	lmo0063	8445	4712	100	51	51	5	47	47	4	42	18	0	130	98	50	26	26	3	87	80	0	0	0	0	0	0	0	0	0	0	0	0	0	0	0	0	0	0	0	0	0	0	0	0	0	0	0.000	0.000	0.000	0.000	0.000	0.000	0.000	0.000	0.000	0.000	0.000	0.000	0.000	0.000	283	1076	108	76	76	0.000	0.000	4	104	0	0	4	72	0	0	100	1	
2	9	1	01: C-22   LM00000034	lmo0066	8695	4712	100	59	59	12	47	47	4	70	61	0	180	141	80	26	26	3	87	82	0	0	0	0	0	0	0	0	0	0	0	0	0	0	0	0	0	0	0	0	0	0	0	0	0	0	0.000	0.000	0.000	0.000	0.000	0.000	0.000	0.000	0.000	0.000	0.000	0.000	0.000	0.000	283	1076	166	127	127	0.000	0.000	12	154	0	0	12	115	0	0	100	1	
2	10	1	01: G-01   LM00002145	lmo0141	8945	4712	100	54	54	6	47	48	4	63	39	0	127	100	48	27	27	3	83	79	0	0	0	0	0	0	0	0	0	0	0	0	0	0	0	0	0	0	0	0	0	0	0	0	0	0	0.000	0.000	0.000	0.000	0.000	0.000	0.000	0.000	0.000	0.000	0.000	0.000	0.000	0.000	283	1076	107	80	80	0.000	0.000	7	100	0	0	7	73	0	0	100	1	
2	11	1	01: G-04   LM00002147	lmo0144	9195	4712	100	75	73	20	46	46	4	84	79	0	187	141	83	27	27	3	83	80	0	0	0	0	0	0	0	0	0	0	0	0	0	0	0	0	0	0	0	0	0	0	0	0	0	0	0.000	0.000	0.000	0.000	0.000	0.000	0.000	0.000	0.000	0.000	0.000	0.000	0.000	0.000	283	1076	189	141	141	0.000	0.000	29	160	0	0	27	114	0	0	100	1	
2	12	1	01: G-07   LM00002149	lmo0147	9445	4712	100	53	52	6	46	47	4	65	39	0	162	125	61	26	27	3	87	82	0	0	0	0	0	0	0	0	0	0	0	0	0	0	0	0	0	0	0	0	0	0	0	0	0	0	0.000	0.000	0.000	0.000	0.000	0.000	0.000	0.000	0.000	0.000	0.000	0.000	0.000	0.000	283	1076	143	105	105	0.000	0.000	7	136	0	0	6	99	0	0	100	1	
2	13	1	01: G-10   LM00000050	lmo0150	9695	4712	100	50	50	4	47	47	4	39	10	0	109	85	47	26	26	3	76	71	0	0	0	0	0	0	0	0	0	0	0	0	0	0	0	0	0	0	0	0	0	0	0	0	0	0	0.000	0.000	0.000	0.000	0.000	0.000	0.000	0.000	0.000	0.000	0.000	0.000	0.000	0.000	283	1076	86	62	62	0.000	0.000	3	83	0	0	3	59	0	0	100	1	
2	14	1	01: G-13   LM00000852	lmo0153	9945	4712	100	57	56	8	47	48	5	72	52	0	139	104	53	25	26	3	83	79	0	0	0	0	0	0	0	0	0	0	0	0	0	0	0	0	0	0	0	0	0	0	0	0	0	0	0.000	0.000	0.000	0.000	0.000	0.000	0.000	0.000	0.000	0.000	0.000	0.000	0.000	0.000	283	1076	124	88	88	0.000	0.000	10	114	0	0	9	79	0	0	100	1	
2	15	1	01: G-16   LM00000855	lmo0156	10195	4712	100	52	53	6	47	48	5	54	27	0	115	91	43	25	25	4	83	79	0	0	0	0	0	0	0	0	0	0	0	0	0	0	0	0	0	0	0	0	0	0	0	0	0	0	0.000	0.000	0.000	0.000	0.000	0.000	0.000	0.000	0.000	0.000	0.000	0.000	0.000	0.000	283	1076	95	72	72	0.000	0.000	5	90	0	0	6	66	0	0	100	1	
2	16	1	01: G-19   LM00002155	lmo0159	10445	4712	100	50	50	5	48	49	13	1	0	0	110	84	41	24	27	31	65	61	0	0	0	0	0	0	0	0	0	0	0	0	0	0	0	0	0	0	0	0	0	0	0	0	0	0	0.000	0.000	0.000	0.000	0.000	0.000	0.000	0.000	0.000	0.000	0.000	0.000	0.000	0.000	283	1076	88	62	62	0.000	0.000	2	86	0	0	2	60	0	0	100	1	
2	17	1	01: G-22   LM00000052	lmo0162	10695	4712	100	379	281	181	48	48	4	81	76	0	267	197	129	24	24	3	85	78	0	0	0	0	0	0	0	0	0	0	0	0	0	0	0	0	0	0	0	0	0	0	0	0	0	0	0.000	0.000	0.000	0.000	0.000	0.000	0.000	0.000	0.000	0.000	0.000	0.000	0.000	0.000	283	1076	574	406	406	0.000	0.000	331	243	0	0	233	173	0	0	100	1	
2	1	2	01: K-01   LM00000886	lmo0237	6695	4962	100	858	631	443	47	47	4	92	87	0	1449	1091	833	24	24	3	87	80	0	0	0	0	0	0	0	0	0	0	0	0	0	0	0	0	0	0	0	0	0	0	0	0	0	0	0.000	0.000	0.000	0.000	0.000	0.000	0.000	0.000	0.000	0.000	0.000	0.000	0.000	0.000	283	1076	2236	1651	1651	0.000	0.000	811	1425	0	0	584	1067	0	0	100	1	
2	2	2	01: K-04   LM00000888	lmo0240	6945	4962	100	338	274	192	46	47	4	84	76	0	430	313	249	25	25	3	73	70	0	0	0	0	0	0	0	0	0	0	0	0	0	0	0	0	0	0	0	0	0	0	0	0	0	0	0.000	0.000	0.000	0.000	0.000	0.000	0.000	0.000	0.000	0.000	0.000	0.000	0.000	0.000	283	1076	697	516	516	0.000	0.000	292	405	0	0	228	288	0	0	100	1	
2	3	2	01: K-07   LM00000891	lmo0243	7195	4962	100	328	271	184	47	47	5	82	75	0	458	341	255	25	25	4	73	71	0	0	0	0	0	0	0	0	0	0	0	0	0	0	0	0	0	0	0	0	0	0	0	0	0	0	0.000	0.000	0.000	0.000	0.000	0.000	0.000	0.000	0.000	0.000	0.000	0.000	0.000	0.000	283	1076	714	540	540	0.000	0.000	281	433	0	0	224	316	0	0	100	1	
2	4	2	01: K-10   LM00000892	lmo0246	7445	4962	100	114	101	38	46	47	4	89	80	0	256	190	113	25	25	3	83	79	0	0	0	0	0	0	0	0	0	0	0	0	0	0	0	0	0	0	0	0	0	0	0	0	0	0	0.000	0.000	0.000	0.000	0.000	0.000	0.000	0.000	0.000	0.000	0.000	0.000	0.000	0.000	283	1076	299	220	220	0.000	0.000	68	231	0	0	55	165	0	0	100	1	
2	5	2	01: K-13   LM00000078	lmo0249	7695	4962	100	5907	4481	3223	47	47	4	99	99	0	23732	18309	12935	25	25	3	96	96	0	0	0	0	0	0	0	0	0	0	0	0	0	0	0	0	0	0	0	0	0	0	0	0	0	0	0.000	0.000	0.000	0.000	0.000	0.000	0.000	0.000	0.000	0.000	0.000	0.000	0.000	0.000	283	1076	29567	22718	22718	0.000	0.000	5860	23707	0	0	4434	18284	0	0	100	1	
2	6	2	01: K-16   LM00002177	lmo0252	7945	4962	100	51	52	5	48	48	4	41	19	0	125	97	47	25	25	3	86	81	0	0	0	0	0	0	0	0	0	0	0	0	0	0	0	0	0	0	0	0	0	0	0	0	0	0	0.000	0.000	0.000	0.000	0.000	0.000	0.000	0.000	0.000	0.000	0.000	0.000	0.000	0.000	283	1076	103	76	76	0.000	0.000	3	100	0	0	4	72	0	0	100	1	
2	7	2	01: K-19   LM00002180	lmo0255	8195	4962	100	50	51	5	47	47	4	43	23	0	122	95	46	26	26	3	85	80	0	0	0	0	0	0	0	0	0	0	0	0	0	0	0	0	0	0	0	0	0	0	0	0	0	0	0.000	0.000	0.000	0.000	0.000	0.000	0.000	0.000	0.000	0.000	0.000	0.000	0.000	0.000	283	1076	99	73	73	0.000	0.000	3	96	0	0	4	69	0	0	100	1	
2	8	2	01: K-22   LM00000082	lmo0258	8445	4962	100	1116	805	568	47	47	4	96	90	0	1950	1425	1043	25	25	3	90	84	0	0	0	0	0	0	0	0	0	0	0	0	0	0	0	0	0	0	0	0	0	0	0	0	0	0	0.000	0.000	0.000	0.000	0.000	0.000	0.000	0.000	0.000	0.000	0.000	0.000	0.000	0.000	283	1076	2994	2158	2158	0.000	0.000	1069	1925	0	0	758	1400	0	0	100	1	
2	9	2	01: O-01   LM00002195	lmo0333	8695	4962	100	51	51	5	47	47	4	50	19	0	116	86	49	26	26	3	78	69	0	0	0	0	0	0	0	0	0	0	0	0	0	0	0	0	0	0	0	0	0	0	0	0	0	0	0.000	0.000	0.000	0.000	0.000	0.000	0.000	0.000	0.000	0.000	0.000	0.000	0.000	0.000	283	1076	94	64	64	0.000	0.000	4	90	0	0	4	60	0	0	100	1	
2	10	2	01: O-04   LM00000116	lmo0336	8945	4962	100	52	51	5	48	48	4	44	20	0	123	90	52	27	27	3	70	64	0	0	0	0	0	0	0	0	0	0	0	0	0	0	0	0	0	0	0	0	0	0	0	0	0	0	0.000	0.000	0.000	0.000	0.000	0.000	0.000	0.000	0.000	0.000	0.000	0.000	0.000	0.000	283	1076	100	66	66	0.000	0.000	4	96	0	0	3	63	0	0	100	1	
2	11	2	01: O-07   LM00000920	lmo0339	9195	4962	100	73	73	19	47	48	5	82	74	0	147	119	56	27	27	3	85	80	0	0	0	0	0	0	0	0	0	0	0	0	0	0	0	0	0	0	0	0	0	0	0	0	0	0	0.000	0.000	0.000	0.000	0.000	0.000	0.000	0.000	0.000	0.000	0.000	0.000	0.000	0.000	283	1076	146	118	118	0.000	0.000	26	120	0	0	26	92	0	0	100	1	
2	12	2	01: O-10   LM00000118	lmo0342	9445	4962	100	78	74	24	47	47	5	74	63	0	134	103	65	27	27	3	73	70	0	0	0	0	0	0	0	0	0	0	0	0	0	0	0	0	0	0	0	0	0	0	0	0	0	0	0.000	0.000	0.000	0.000	0.000	0.000	0.000	0.000	0.000	0.000	0.000	0.000	0.000	0.000	283	1076	138	103	103	0.000	0.000	31	107	0	0	27	76	0	0	100	1	
2	13	2	01: O-13   LM00000121	lmo0345	9695	4962	100	77	76	25	47	48	4	74	66	0	135	104	63	25	26	3	75	71	0	0	0	0	0	0	0	0	0	0	0	0	0	0	0	0	0	0	0	0	0	0	0	0	0	0	0.000	0.000	0.000	0.000	0.000	0.000	0.000	0.000	0.000	0.000	0.000	0.000	0.000	0.000	283	1076	140	108	108	0.000	0.000	30	110	0	0	29	79	0	0	100	1	
2	14	2	01: O-16   LM00000123	lmo0348	9945	4962	100	65	66	16	48	48	5	74	61	0	138	109	67	25	25	3	74	71	0	0	0	0	0	0	0	0	0	0	0	0	0	0	0	0	0	0	0	0	0	0	0	0	0	0	0.000	0.000	0.000	0.000	0.000	0.000	0.000	0.000	0.000	0.000	0.000	0.000	0.000	0.000	283	1076	130	102	102	0.000	0.000	17	113	0	0	18	84	0	0	100	1	
2	15	2	01: O-19   LM00000923	lmo0351	10195	4962	100	58	59	10	47	48	5	74	59	0	154	117	67	25	25	4	79	73	0	0	0	0	0	0	0	0	0	0	0	0	0	0	0	0	0	0	0	0	0	0	0	0	0	0	0.000	0.000	0.000	0.000	0.000	0.000	0.000	0.000	0.000	0.000	0.000	0.000	0.000	0.000	283	1076	140	104	104	0.000	0.000	11	129	0	0	12	92	0	0	100	1	
2	16	2	01: O-22   LM00000924	lmo0354	10445	4962	100	117	105	43	47	48	7	84	71	0	247	187	117	24	25	18	71	69	0	0	0	0	0	0	0	0	0	0	0	0	0	0	0	0	0	0	0	0	0	0	0	0	0	0	0.000	0.000	0.000	0.000	0.000	0.000	0.000	0.000	0.000	0.000	0.000	0.000	0.000	0.000	283	1076	293	221	221	0.000	0.000	70	223	0	0	58	163	0	0	100	1	
2	17	2	02: C-01   LM00000146	lmo0425	10695	4962	100	60	59	10	47	47	4	77	61	0	121	94	48	24	24	3	82	78	0	0	0	0	0	0	0	0	0	0	0	0	0	0	0	0	0	0	0	0	0	0	0	0	0	0	0.000	0.000	0.000	0.000	0.000	0.000	0.000	0.000	0.000	0.000	0.000	0.000	0.000	0.000	283	1076	110	82	82	0.000	0.000	13	97	0	0	12	70	0	0	100	1	
2	1	3	02: C-04   LM00000148	lmo0428	6695	5212	100	71	69	17	48	48	4	78	68	0	119	96	50	24	25	3	85	79	0	0	0	0	0	0	0	0	0	0	0	0	0	0	0	0	0	0	0	0	0	0	0	0	0	0	0.000	0.000	0.000	0.000	0.000	0.000	0.000	0.000	0.000	0.000	0.000	0.000	0.000	0.000	283	1076	118	93	93	0.000	0.000	23	95	0	0	21	72	0	0	100	1	
2	2	3	02: C-07   LM00000151	lmo0431	6945	5212	100	53	53	6	47	47	5	60	29	0	123	94	47	25	25	3	84	78	0	0	0	0	0	0	0	0	0	0	0	0	0	0	0	0	0	0	0	0	0	0	0	0	0	0	0.000	0.000	0.000	0.000	0.000	0.000	0.000	0.000	0.000	0.000	0.000	0.000	0.000	0.000	283	1076	104	75	75	0.000	0.000	6	98	0	0	6	69	0	0	100	1	
2	3	3	02: C-10   LM00002220	lmo0434	7195	5212	100	74	72	21	47	48	4	81	71	0	138	109	61	25	25	3	81	77	0	0	0	0	0	0	0	0	0	0	0	0	0	0	0	0	0	0	0	0	0	0	0	0	0	0	0.000	0.000	0.000	0.000	0.000	0.000	0.000	0.000	0.000	0.000	0.000	0.000	0.000	0.000	283	1076	140	109	109	0.000	0.000	27	113	0	0	25	84	0	0	100	1	
2	4	3	02: C-13   LM00000956	lmo0437	7445	5212	100	58	61	12	46	47	4	77	63	0	119	94	49	25	25	3	82	79	0	0	0	0	0	0	0	0	0	0	0	0	0	0	0	0	0	0	0	0	0	0	0	0	0	0	0.000	0.000	0.000	0.000	0.000	0.000	0.000	0.000	0.000	0.000	0.000	0.000	0.000	0.000	283	1076	106	84	84	0.000	0.000	12	94	0	0	15	69	0	0	100	1	
2	5	3	02: C-16   LM00002222	lmo0440	7695	5212	100	52	53	6	48	48	4	48	27	0	101	80	47	24	25	3	76	69	0	0	0	0	0	0	0	0	0	0	0	0	0	0	0	0	0	0	0	0	0	0	0	0	0	0	0.000	0.000	0.000	0.000	0.000	0.000	0.000	0.000	0.000	0.000	0.000	0.000	0.000	0.000	283	1076	81	61	61	0.000	0.000	4	77	0	0	5	56	0	0	100	1	
2	6	3	02: C-19   LM00000957	lmo0443	7945	5212	100	228	202	104	48	48	4	89	84	0	453	350	208	24	25	3	93	88	0	0	0	0	0	0	0	0	0	0	0	0	0	0	0	0	0	0	0	0	0	0	0	0	0	0	0.000	0.000	0.000	0.000	0.000	0.000	0.000	0.000	0.000	0.000	0.000	0.000	0.000	0.000	283	1076	609	480	480	0.000	0.000	180	429	0	0	154	326	0	0	100	1	
2	7	3	02: C-22   LM00002225	lmo0446	8195	5212	100	49	50	5	48	48	4	24	10	0	111	86	43	25	25	3	86	80	0	0	0	0	0	0	0	0	0	0	0	0	0	0	0	0	0	0	0	0	0	0	0	0	0	0	0.000	0.000	0.000	0.000	0.000	0.000	0.000	0.000	0.000	0.000	0.000	0.000	0.000	0.000	283	1076	87	63	63	0.000	0.000	1	86	0	0	2	61	0	0	100	1	
2	8	3	02: G-01   LM00000184	lmo0521	8445	5212	100	223	206	129	47	47	4	87	83	0	253	210	141	26	26	3	83	79	0	0	0	0	0	0	0	0	0	0	0	0	0	0	0	0	0	0	0	0	0	0	0	0	0	0	0.000	0.000	0.000	0.000	0.000	0.000	0.000	0.000	0.000	0.000	0.000	0.000	0.000	0.000	283	1076	403	343	343	0.000	0.000	176	227	0	0	159	184	0	0	100	1	
2	9	3	02: G-04   LM00000978	lmo0524	8695	5212	100	86	88	32	48	48	5	86	75	0	146	117	65	27	27	3	83	80	0	0	0	0	0	0	0	0	0	0	0	0	0	0	0	0	0	0	0	0	0	0	0	0	0	0	0.000	0.000	0.000	0.000	0.000	0.000	0.000	0.000	0.000	0.000	0.000	0.000	0.000	0.000	283	1076	157	130	130	0.000	0.000	38	119	0	0	40	90	0	0	100	1	
2	10	3	02: G-07   LM00000979	lmo0527	8945	5212	100	56	56	6	50	50	5	51	26	0	128	98	50	28	29	3	82	75	0	0	0	0	0	0	0	0	0	0	0	0	0	0	0	0	0	0	0	0	0	0	0	0	0	0	0.000	0.000	0.000	0.000	0.000	0.000	0.000	0.000	0.000	0.000	0.000	0.000	0.000	0.000	283	1076	106	76	76	0.000	0.000	6	100	0	0	6	70	0	0	100	1	
2	11	3	02: G-10   LM00000980	lmo0530	9195	5212	100	211	177	91	48	49	5	90	83	0	374	278	179	29	29	4	81	79	0	0	0	0	0	0	0	0	0	0	0	0	0	0	0	0	0	0	0	0	0	0	0	0	0	0	0.000	0.000	0.000	0.000	0.000	0.000	0.000	0.000	0.000	0.000	0.000	0.000	0.000	0.000	283	1076	508	378	378	0.000	0.000	163	345	0	0	129	249	0	0	100	1	
2	12	3	02: G-13   LM00000982	lmo0533	9445	5212	100	52	52	5	47	48	4	53	28	0	113	91	42	27	27	3	84	82	0	0	0	0	0	0	0	0	0	0	0	0	0	0	0	0	0	0	0	0	0	0	0	0	0	0	0.000	0.000	0.000	0.000	0.000	0.000	0.000	0.000	0.000	0.000	0.000	0.000	0.000	0.000	283	1076	91	69	69	0.000	0.000	5	86	0	0	5	64	0	0	100	1	
2	13	3	02: G-16   LM00000985	lmo0536	9695	5212	100	91	94	42	48	48	4	76	70	0	153	122	79	25	26	3	80	74	0	0	0	0	0	0	0	0	0	0	0	0	0	0	0	0	0	0	0	0	0	0	0	0	0	0	0.000	0.000	0.000	0.000	0.000	0.000	0.000	0.000	0.000	0.000	0.000	0.000	0.000	0.000	283	1076	171	143	143	0.000	0.000	43	128	0	0	46	97	0	0	100	1	
2	14	3	02: G-19   LM00000189	lmo0539	9945	5212	100	344	272	183	48	48	4	84	79	0	367	279	201	24	25	3	83	80	0	0	0	0	0	0	0	0	0	0	0	0	0	0	0	0	0	0	0	0	0	0	0	0	0	0	0.000	0.000	0.000	0.000	0.000	0.000	0.000	0.000	0.000	0.000	0.000	0.000	0.000	0.000	283	1076	639	479	479	0.000	0.000	296	343	0	0	224	255	0	0	100	1	
2	15	3	02: G-22   LM00002254	lmo0542	10195	5212	100	53	53	6	47	47	4	62	27	0	104	78	41	25	25	3	75	72	0	0	0	0	0	0	0	0	0	0	0	0	0	0	0	0	0	0	0	0	0	0	0	0	0	0	0.000	0.000	0.000	0.000	0.000	0.000	0.000	0.000	0.000	0.000	0.000	0.000	0.000	0.000	283	1076	85	59	59	0.000	0.000	6	79	0	0	6	53	0	0	100	1	
2	16	3	02: K-01   LM00002277	lmo0617	10445	5212	100	60	60	11	47	47	4	79	64	0	199	147	94	24	24	3	81	75	0	0	0	0	0	0	0	0	0	0	0	0	0	0	0	0	0	0	0	0	0	0	0	0	0	0	0.000	0.000	0.000	0.000	0.000	0.000	0.000	0.000	0.000	0.000	0.000	0.000	0.000	0.000	283	1076	188	136	136	0.000	0.000	13	175	0	0	13	123	0	0	100	1	
2	17	3	02: K-04   LM00002279	lmo0620	10695	5212	100	66	66	16	47	47	4	73	65	0	136	103	57	23	24	3	82	76	0	0	0	0	0	0	0	0	0	0	0	0	0	0	0	0	0	0	0	0	0	0	0	0	0	0	0.000	0.000	0.000	0.000	0.000	0.000	0.000	0.000	0.000	0.000	0.000	0.000	0.000	0.000	283	1076	132	99	99	0.000	0.000	19	113	0	0	19	80	0	0	100	1	
2	1	4	02: K-07   LM00002282	lmo0623	6695	5462	100	125	117	59	48	48	4	80	70	0	160	121	77	24	25	3	73	72	0	0	0	0	0	0	0	0	0	0	0	0	0	0	0	0	0	0	0	0	0	0	0	0	0	0	0.000	0.000	0.000	0.000	0.000	0.000	0.000	0.000	0.000	0.000	0.000	0.000	0.000	0.000	283	1076	213	166	166	0.000	0.000	77	136	0	0	69	97	0	0	100	1	
2	2	4	02: K-10   LM00000206	lmo0626	6945	5462	100	69	68	18	47	47	4	78	69	0	133	105	59	24	25	3	90	82	0	0	0	0	0	0	0	0	0	0	0	0	0	0	0	0	0	0	0	0	0	0	0	0	0	0	0.000	0.000	0.000	0.000	0.000	0.000	0.000	0.000	0.000	0.000	0.000	0.000	0.000	0.000	283	1076	131	102	102	0.000	0.000	22	109	0	0	21	81	0	0	100	1	
2	3	4	02: K-13   LM00001028	lmo0629	7195	5462	100	60	62	14	47	47	4	70	58	0	148	113	61	24	24	3	88	84	0	0	0	0	0	0	0	0	0	0	0	0	0	0	0	0	0	0	0	0	0	0	0	0	0	0	0.000	0.000	0.000	0.000	0.000	0.000	0.000	0.000	0.000	0.000	0.000	0.000	0.000	0.000	283	1076	137	104	104	0.000	0.000	13	124	0	0	15	89	0	0	100	1	
2	4	4	02: K-16   LM00002286	lmo0632	7445	5462	100	53	53	6	47	47	4	59	35	0	114	88	43	25	25	3	85	77	0	0	0	0	0	0	0	0	0	0	0	0	0	0	0	0	0	0	0	0	0	0	0	0	0	0	0.000	0.000	0.000	0.000	0.000	0.000	0.000	0.000	0.000	0.000	0.000	0.000	0.000	0.000	283	1076	95	69	69	0.000	0.000	6	89	0	0	6	63	0	0	100	1	
2	5	4	02: K-19   LM00001029	lmo0635	7695	5462	100	63	63	10	47	47	4	88	73	0	127	102	47	25	25	3	89	86	0	0	0	0	0	0	0	0	0	0	0	0	0	0	0	0	0	0	0	0	0	0	0	0	0	0	0.000	0.000	0.000	0.000	0.000	0.000	0.000	0.000	0.000	0.000	0.000	0.000	0.000	0.000	283	1076	118	93	93	0.000	0.000	16	102	0	0	16	77	0	0	100	1	
2	6	4	02: K-22   LM00002290	lmo0638	7945	5462	100	52	52	6	47	47	4	53	23	0	112	87	40	25	25	3	86	81	0	0	0	0	0	0	0	0	0	0	0	0	0	0	0	0	0	0	0	0	0	0	0	0	0	0	0.000	0.000	0.000	0.000	0.000	0.000	0.000	0.000	0.000	0.000	0.000	0.000	0.000	0.000	283	1076	92	67	67	0.000	0.000	5	87	0	0	5	62	0	0	100	1	
2	7	4	02: O-01   LM00000237	lmo0713	8195	5462	100	822	633	401	47	47	4	97	91	0	595	448	285	26	26	3	86	84	0	0	0	0	0	0	0	0	0	0	0	0	0	0	0	0	0	0	0	0	0	0	0	0	0	0	0.000	0.000	0.000	0.000	0.000	0.000	0.000	0.000	0.000	0.000	0.000	0.000	0.000	0.000	283	1076	1344	1008	1008	0.000	0.000	775	569	0	0	586	422	0	0	100	1	
2	8	4	02: O-04   LM00001067	lmo0716	8445	5462	100	1109	806	597	48	48	4	95	91	0	1815	1280	1022	26	26	3	88	83	0	0	0	0	0	0	0	0	0	0	0	0	0	0	0	0	0	0	0	0	0	0	0	0	0	0	0.000	0.000	0.000	0.000	0.000	0.000	0.000	0.000	0.000	0.000	0.000	0.000	0.000	0.000	283	1076	2850	2012	2012	0.000	0.000	1061	1789	0	0	758	1254	0	0	100	1	
2	9	4	02: O-07   LM00001068	lmo0719	8695	5462	100	246	202	120	49	50	5	87	82	0	295	217	144	29	29	4	82	77	0	0	0	0	0	0	0	0	0	0	0	0	0	0	0	0	0	0	0	0	0	0	0	0	0	0	0.000	0.000	0.000	0.000	0.000	0.000	0.000	0.000	0.000	0.000	0.000	0.000	0.000	0.000	283	1076	463	341	341	0.000	0.000	197	266	0	0	153	188	0	0	100	1	
2	10	4	02: O-10   LM00001071	lmo0722	8945	5462	100	213	178	87	54	55	7	93	84	0	347	259	160	32	34	6	92	82	0	0	0	0	0	0	0	0	0	0	0	0	0	0	0	0	0	0	0	0	0	0	0	0	0	0	0.000	0.000	0.000	0.000	0.000	0.000	0.000	0.000	0.000	0.000	0.000	0.000	0.000	0.000	283	1076	474	351	351	0.000	0.000	159	315	0	0	124	227	0	0	100	1	
2	11	4	02: O-13   LM00002301	lmo0725	9195	5462	100	58	60	9	54	56	8	27	9	0	128	106	46	34	35	7	86	78	0	0	0	0	0	0	0	0	0	0	0	0	0	0	0	0	0	0	0	0	0	0	0	0	0	0	0.000	0.000	0.000	0.000	0.000	0.000	0.000	0.000	0.000	0.000	0.000	0.000	0.000	0.000	283	1076	98	78	78	0.000	0.000	4	94	0	0	6	72	0	0	100	1	
2	12	4	02: O-16   LM00001073	lmo0728	9445	5462	100	56	56	6	50	50	6	51	24	0	96	93	58	28	29	4	73	66	0	0	0	0	0	0	0	0	0	0	0	0	0	0	0	0	0	0	0	0	0	0	0	0	0	0	0.000	0.000	0.000	0.000	0.000	0.000	0.000	0.000	0.000	0.000	0.000	0.000	0.000	0.000	283	1076	74	71	71	0.000	0.000	6	68	0	0	6	65	0	0	100	1	
2	13	4	02: O-19   LM00001076	lmo0731	9695	5462	100	197	163	88	48	49	5	82	76	0	867	629	428	25	26	3	84	83	0	0	0	0	0	0	0	0	0	0	0	0	0	0	0	0	0	0	0	0	0	0	0	0	0	0	0.000	0.000	0.000	0.000	0.000	0.000	0.000	0.000	0.000	0.000	0.000	0.000	0.000	0.000	283	1076	991	719	719	0.000	0.000	149	842	0	0	115	604	0	0	100	1	
2	14	4	02: O-22   LM00002303	lmo0734	9945	5462	100	50	50	5	47	47	4	39	14	0	108	83	44	25	25	3	78	73	0	0	0	0	0	0	0	0	0	0	0	0	0	0	0	0	0	0	0	0	0	0	0	0	0	0	0.000	0.000	0.000	0.000	0.000	0.000	0.000	0.000	0.000	0.000	0.000	0.000	0.000	0.000	283	1076	86	61	61	0.000	0.000	3	83	0	0	3	58	0	0	100	1	
2	15	4	03: C-01   LM00002328	lmo0805	10195	5462	100	50	50	5	47	47	4	41	14	0	103	79	39	24	25	3	84	75	0	0	0	0	0	0	0	0	0	0	0	0	0	0	0	0	0	0	0	0	0	0	0	0	0	0	0.000	0.000	0.000	0.000	0.000	0.000	0.000	0.000	0.000	0.000	0.000	0.000	0.000	0.000	283	1076	82	58	58	0.000	0.000	3	79	0	0	3	55	0	0	100	1	
2	16	4	03: C-04   LM00000260	lmo0808	10445	5462	100	69	68	15	48	48	4	75	68	0	170	136	74	24	24	3	88	84	0	0	0	0	0	0	0	0	0	0	0	0	0	0	0	0	0	0	0	0	0	0	0	0	0	0	0.000	0.000	0.000	0.000	0.000	0.000	0.000	0.000	0.000	0.000	0.000	0.000	0.000	0.000	283	1076	167	132	132	0.000	0.000	21	146	0	0	20	112	0	0	100	1	
2	17	4	03: C-07   LM00000262	lmo0811	10695	5462	100	163	144	61	48	48	4	85	83	0	401	322	182	24	24	3	91	85	0	0	0	0	0	0	0	0	0	0	0	0	0	0	0	0	0	0	0	0	0	0	0	0	0	0	0.000	0.000	0.000	0.000	0.000	0.000	0.000	0.000	0.000	0.000	0.000	0.000	0.000	0.000	283	1076	492	394	394	0.000	0.000	115	377	0	0	96	298	0	0	100	1	
2	1	5	03: C-10   LM00001111	lmo0814	6695	5712	100	233	195	97	47	48	4	89	85	0	528	398	252	25	25	3	93	87	0	0	0	0	0	0	0	0	0	0	0	0	0	0	0	0	0	0	0	0	0	0	0	0	0	0	0.000	0.000	0.000	0.000	0.000	0.000	0.000	0.000	0.000	0.000	0.000	0.000	0.000	0.000	283	1076	689	521	521	0.000	0.000	186	503	0	0	148	373	0	0	100	1	
2	2	5	03: C-13   LM00001112	lmo0817	6945	5712	100	173	148	64	47	47	4	89	87	0	191	154	77	25	25	3	94	90	0	0	0	0	0	0	0	0	0	0	0	0	0	0	0	0	0	0	0	0	0	0	0	0	0	0	0.000	0.000	0.000	0.000	0.000	0.000	0.000	0.000	0.000	0.000	0.000	0.000	0.000	0.000	283	1076	292	230	230	0.000	0.000	126	166	0	0	101	129	0	0	100	1	
2	3	5	03: C-16   LM00001114	lmo0820	7195	5712	100	185	153	73	47	47	4	87	81	0	223	174	101	24	25	3	91	85	0	0	0	0	0	0	0	0	0	0	0	0	0	0	0	0	0	0	0	0	0	0	0	0	0	0	0.000	0.000	0.000	0.000	0.000	0.000	0.000	0.000	0.000	0.000	0.000	0.000	0.000	0.000	283	1076	337	256	256	0.000	0.000	138	199	0	0	106	150	0	0	100	1	
2	4	5	03: C-19   LM00000266	lmo0823	7445	5712	100	293	244	136	47	47	4	90	87	0	714	543	357	25	25	3	92	87	0	0	0	0	0	0	0	0	0	0	0	0	0	0	0	0	0	0	0	0	0	0	0	0	0	0	0.000	0.000	0.000	0.000	0.000	0.000	0.000	0.000	0.000	0.000	0.000	0.000	0.000	0.000	283	1076	935	715	715	0.000	0.000	246	689	0	0	197	518	0	0	100	1	
2	5	5	03: C-22   LM00001118	lmo0826	7695	5712	100	189	165	92	46	46	4	89	81	0	273	212	140	25	25	3	83	78	0	0	0	0	0	0	0	0	0	0	0	0	0	0	0	0	0	0	0	0	0	0	0	0	0	0	0.000	0.000	0.000	0.000	0.000	0.000	0.000	0.000	0.000	0.000	0.000	0.000	0.000	0.000	283	1076	391	306	306	0.000	0.000	143	248	0	0	119	187	0	0	100	1	
2	6	5	03: G-01   LM00001149	lmo0901	7945	5712	100	51	51	6	47	47	4	57	23	0	107	80	43	25	25	3	82	75	0	0	0	0	0	0	0	0	0	0	0	0	0	0	0	0	0	0	0	0	0	0	0	0	0	0	0.000	0.000	0.000	0.000	0.000	0.000	0.000	0.000	0.000	0.000	0.000	0.000	0.000	0.000	283	1076	86	59	59	0.000	0.000	4	82	0	0	4	55	0	0	100	1	
2	7	5	03: G-04   LM00002351	lmo0904	8195	5712	100	58	59	11	47	47	4	68	57	0	109	85	43	25	26	3	81	73	0	0	0	0	0	0	0	0	0	0	0	0	0	0	0	0	0	0	0	0	0	0	0	0	0	0	0.000	0.000	0.000	0.000	0.000	0.000	0.000	0.000	0.000	0.000	0.000	0.000	0.000	0.000	283	1076	95	72	72	0.000	0.000	11	84	0	0	12	60	0	0	100	1	
2	8	5	03: G-07   LM00001153	lmo0907	8445	5712	100	459	364	221	48	48	5	94	86	0	884	688	459	26	26	3	90	86	0	0	0	0	0	0	0	0	0	0	0	0	0	0	0	0	0	0	0	0	0	0	0	0	0	0	0.000	0.000	0.000	0.000	0.000	0.000	0.000	0.000	0.000	0.000	0.000	0.000	0.000	0.000	283	1076	1269	978	978	0.000	0.000	411	858	0	0	316	662	0	0	100	1	
2	9	5	03: G-10   LM00002353	lmo0910	8695	5712	100	51	51	4	50	50	6	11	3	0	113	91	39	28	29	4	86	79	0	0	0	0	0	0	0	0	0	0	0	0	0	0	0	0	0	0	0	0	0	0	0	0	0	0	0.000	0.000	0.000	0.000	0.000	0.000	0.000	0.000	0.000	0.000	0.000	0.000	0.000	0.000	283	1076	86	64	64	0.000	0.000	1	85	0	0	1	63	0	0	100	1	
2	10	5	03: G-13   LM00001155	lmo0913	8945	5712	100	125	110	37	56	57	7	83	75	0	182	144	74	34	36	8	85	76	0	0	0	0	0	0	0	0	0	0	0	0	0	0	0	0	0	0	0	0	0	0	0	0	0	0	0.000	0.000	0.000	0.000	0.000	0.000	0.000	0.000	0.000	0.000	0.000	0.000	0.000	0.000	283	1076	217	164	164	0.000	0.000	69	148	0	0	54	110	0	0	100	1	
2	11	5	03: G-16   LM00001156	lmo0916	9195	5712	100	66	67	12	54	55	7	71	45	0	130	125	82	34	35	6	69	64	0	0	0	0	0	0	0	0	0	0	0	0	0	0	0	0	0	0	0	0	0	0	0	0	0	0	0.000	0.000	0.000	0.000	0.000	0.000	0.000	0.000	0.000	0.000	0.000	0.000	0.000	0.000	283	1076	108	104	104	0.000	0.000	12	96	0	0	13	91	0	0	100	1	
2	12	5	03: G-19   LM00001159	lmo0919	9445	5712	100	73	72	15	52	52	6	76	64	0	170	127	78	29	30	4	75	72	0	0	0	0	0	0	0	0	0	0	0	0	0	0	0	0	0	0	0	0	0	0	0	0	0	0	0.000	0.000	0.000	0.000	0.000	0.000	0.000	0.000	0.000	0.000	0.000	0.000	0.000	0.000	283	1076	162	118	118	0.000	0.000	21	141	0	0	20	98	0	0	100	1	
2	13	5	03: G-22   LM00000290	lmo0922	9695	5712	100	145	132	69	49	49	5	78	70	0	276	220	144	26	26	3	86	82	0	0	0	0	0	0	0	0	0	0	0	0	0	0	0	0	0	0	0	0	0	0	0	0	0	0	0.000	0.000	0.000	0.000	0.000	0.000	0.000	0.000	0.000	0.000	0.000	0.000	0.000	0.000	283	1076	346	277	277	0.000	0.000	96	250	0	0	83	194	0	0	100	1	
2	14	5	03: K-01   LM00001199	lmo0997	9945	5712	100	230	193	111	47	48	4	92	83	0	552	407	291	25	25	3	83	78	0	0	0	0	0	0	0	0	0	0	0	0	0	0	0	0	0	0	0	0	0	0	0	0	0	0	0.000	0.000	0.000	0.000	0.000	0.000	0.000	0.000	0.000	0.000	0.000	0.000	0.000	0.000	283	1076	710	528	528	0.000	0.000	183	527	0	0	146	382	0	0	100	1	
2	15	5	03: K-04   LM00001201	lmo1000	10195	5712	100	89	83	28	47	48	4	77	73	0	133	102	58	24	25	3	82	77	0	0	0	0	0	0	0	0	0	0	0	0	0	0	0	0	0	0	0	0	0	0	0	0	0	0	0.000	0.000	0.000	0.000	0.000	0.000	0.000	0.000	0.000	0.000	0.000	0.000	0.000	0.000	283	1076	151	114	114	0.000	0.000	42	109	0	0	36	78	0	0	100	1	
2	16	5	03: K-07   LM00000304	lmo1003	10445	5712	100	176	161	94	47	48	5	81	73	0	1846	1381	1113	24	24	3	86	82	0	0	0	0	0	0	0	0	0	0	0	0	0	0	0	0	0	0	0	0	0	0	0	0	0	0	0.000	0.000	0.000	0.000	0.000	0.000	0.000	0.000	0.000	0.000	0.000	0.000	0.000	0.000	283	1076	1951	1471	1471	0.000	0.000	129	1822	0	0	114	1357	0	0	100	1	
2	17	5	03: K-10   LM00002379	lmo1006	10695	5712	100	50	50	5	47	47	5	37	8	0	100	81	34	24	24	5	83	76	0	0	0	0	0	0	0	0	0	0	0	0	0	0	0	0	0	0	0	0	0	0	0	0	0	0	0.000	0.000	0.000	0.000	0.000	0.000	0.000	0.000	0.000	0.000	0.000	0.000	0.000	0.000	283	1076	79	60	60	0.000	0.000	3	76	0	0	3	57	0	0	100	1	
2	1	6	03: K-13   LM00001205	lmo1009	6695	5962	100	153	135	55	47	47	4	97	90	0	242	195	107	25	25	3	88	84	0	0	0	0	0	0	0	0	0	0	0	0	0	0	0	0	0	0	0	0	0	0	0	0	0	0	0.000	0.000	0.000	0.000	0.000	0.000	0.000	0.000	0.000	0.000	0.000	0.000	0.000	0.000	283	1076	323	258	258	0.000	0.000	106	217	0	0	88	170	0	0	100	1	
2	2	6	03: K-16   LM00000306	lmo1012	6945	5962	100	159	139	66	47	47	4	84	80	0	285	224	141	25	25	3	85	81	0	0	0	0	0	0	0	0	0	0	0	0	0	0	0	0	0	0	0	0	0	0	0	0	0	0	0.000	0.000	0.000	0.000	0.000	0.000	0.000	0.000	0.000	0.000	0.000	0.000	0.000	0.000	283	1076	372	291	291	0.000	0.000	112	260	0	0	92	199	0	0	100	1	
2	3	6	03: K-19   LM00000309	lmo1015	7195	5962	100	132	123	60	47	47	4	85	74	0	613	479	340	25	25	4	88	81	0	0	0	0	0	0	0	0	0	0	0	0	0	0	0	0	0	0	0	0	0	0	0	0	0	0	0.000	0.000	0.000	0.000	0.000	0.000	0.000	0.000	0.000	0.000	0.000	0.000	0.000	0.000	283	1076	673	530	530	0.000	0.000	85	588	0	0	76	454	0	0	100	1	
2	4	6	03: K-22   LM00002381	lmo1018	7445	5962	100	98	89	34	46	46	4	81	73	0	162	120	73	24	25	3	86	78	0	0	0	0	0	0	0	0	0	0	0	0	0	0	0	0	0	0	0	0	0	0	0	0	0	0	0.000	0.000	0.000	0.000	0.000	0.000	0.000	0.000	0.000	0.000	0.000	0.000	0.000	0.000	283	1076	190	139	139	0.000	0.000	52	138	0	0	43	96	0	0	100	1	
2	5	6	03: O-01   LM00000321	lmo1093	7695	5962	100	456	394	204	47	47	4	96	93	0	559	464	243	25	25	3	96	95	0	0	0	0	0	0	0	0	0	0	0	0	0	0	0	0	0	0	0	0	0	0	0	0	0	0	0.000	0.000	0.000	0.000	0.000	0.000	0.000	0.000	0.000	0.000	0.000	0.000	0.000	0.000	283	1076	943	786	786	0.000	0.000	409	534	0	0	347	439	0	0	100	1	
2	6	6	03: O-04   LM00000322	lmo1096	7945	5962	100	618	510	399	47	47	4	85	80	0	784	657	539	25	25	3	86	81	0	0	0	0	0	0	0	0	0	0	0	0	0	0	0	0	0	0	0	0	0	0	0	0	0	0	0.000	0.000	0.000	0.000	0.000	0.000	0.000	0.000	0.000	0.000	0.000	0.000	0.000	0.000	283	1076	1330	1095	1095	0.000	0.000	571	759	0	0	463	632	0	0	100	1	
2	7	6	03: O-07   LM00002426	lmo1099	8195	5962	100	50	51	6	47	47	4	43	20	0	84	80	49	25	25	3	71	66	0	0	0	0	0	0	0	0	0	0	0	0	0	0	0	0	0	0	0	0	0	0	0	0	0	0	0.000	0.000	0.000	0.000	0.000	0.000	0.000	0.000	0.000	0.000	0.000	0.000	0.000	0.000	283	1076	62	59	59	0.000	0.000	3	59	0	0	4	55	0	0	100	1	
2	8	6	03: O-10   LM00002429	lmo1102	8445	5962	100	51	51	5	47	47	4	43	12	0	102	80	40	26	26	3	79	75	0	0	0	0	0	0	0	0	0	0	0	0	0	0	0	0	0	0	0	0	0	0	0	0	0	0	0.000	0.000	0.000	0.000	0.000	0.000	0.000	0.000	0.000	0.000	0.000	0.000	0.000	0.000	283	1076	80	58	58	0.000	0.000	4	76	0	0	4	54	0	0	100	1	
2	9	6	03: O-13   LM00002432	lmo1105	8695	5962	100	51	52	5	48	48	5	41	11	0	119	94	46	27	27	4	85	80	0	0	0	0	0	0	0	0	0	0	0	0	0	0	0	0	0	0	0	0	0	0	0	0	0	0	0.000	0.000	0.000	0.000	0.000	0.000	0.000	0.000	0.000	0.000	0.000	0.000	0.000	0.000	283	1076	95	71	71	0.000	0.000	3	92	0	0	4	67	0	0	100	1	
2	10	6	03: O-16   LM00002435	lmo1108	8945	5962	100	52	52	5	51	51	6	19	2	0	111	85	44	29	30	7	70	65	0	0	0	0	0	0	0	0	0	0	0	0	0	0	0	0	0	0	0	0	0	0	0	0	0	0	0.000	0.000	0.000	0.000	0.000	0.000	0.000	0.000	0.000	0.000	0.000	0.000	0.000	0.000	283	1076	83	57	57	0.000	0.000	1	82	0	0	1	56	0	0	100	1	
2	11	6	03: O-19   LM00002438	lmo1111	9195	5962	100	53	53	5	51	51	6	23	3	0	128	100	45	30	30	4	84	78	0	0	0	0	0	0	0	0	0	0	0	0	0	0	0	0	0	0	0	0	0	0	0	0	0	0	0.000	0.000	0.000	0.000	0.000	0.000	0.000	0.000	0.000	0.000	0.000	0.000	0.000	0.000	283	1076	100	72	72	0.000	0.000	2	98	0	0	2	70	0	0	100	1	
2	12	6	03: O-22   LM00002441	lmo1114	9445	5962	100	53	53	4	51	51	4	19	5	0	116	91	41	28	28	3	83	80	0	0	0	0	0	0	0	0	0	0	0	0	0	0	0	0	0	0	0	0	0	0	0	0	0	0	0.000	0.000	0.000	0.000	0.000	0.000	0.000	0.000	0.000	0.000	0.000	0.000	0.000	0.000	283	1076	90	65	65	0.000	0.000	2	88	0	0	2	63	0	0	100	1	
2	13	6	04: C-01   LM00000346	lmo1185	9695	5962	100	55	55	7	51	51	5	46	22	0	101	87	35	26	26	3	82	81	0	0	0	0	0	0	0	0	0	0	0	0	0	0	0	0	0	0	0	0	0	0	0	0	0	0	0.000	0.000	0.000	0.000	0.000	0.000	0.000	0.000	0.000	0.000	0.000	0.000	0.000	0.000	283	1076	79	65	65	0.000	0.000	4	75	0	0	4	61	0	0	100	1	
2	14	6	04: C-04   LM00002459	lmo1188	9945	5962	100	56	56	7	49	49	4	65	41	0	110	85	42	25	26	3	82	76	0	0	0	0	0	0	0	0	0	0	0	0	0	0	0	0	0	0	0	0	0	0	0	0	0	0	0.000	0.000	0.000	0.000	0.000	0.000	0.000	0.000	0.000	0.000	0.000	0.000	0.000	0.000	283	1076	92	67	67	0.000	0.000	7	85	0	0	7	60	0	0	100	1	
2	15	6	04: C-07   LM00001264	lmo1191	10195	5962	100	61	60	11	48	48	4	70	60	0	216	166	84	25	25	3	92	85	0	0	0	0	0	0	0	0	0	0	0	0	0	0	0	0	0	0	0	0	0	0	0	0	0	0	0.000	0.000	0.000	0.000	0.000	0.000	0.000	0.000	0.000	0.000	0.000	0.000	0.000	0.000	283	1076	204	153	153	0.000	0.000	13	191	0	0	12	141	0	0	100	1	
2	16	6	04: C-10   LM00001266	lmo1194	10445	5962	100	54	55	5	47	47	5	70	39	0	101	84	33	24	24	3	93	88	0	0	0	0	0	0	0	0	0	0	0	0	0	0	0	0	0	0	0	0	0	0	0	0	0	0	0.000	0.000	0.000	0.000	0.000	0.000	0.000	0.000	0.000	0.000	0.000	0.000	0.000	0.000	283	1076	84	68	68	0.000	0.000	7	77	0	0	8	60	0	0	100	1	
2	17	6	04: C-13   LM00002463	lmo1197	10695	5962	100	53	53	6	47	47	4	63	41	0	105	84	38	24	24	3	83	80	0	0	0	0	0	0	0	0	0	0	0	0	0	0	0	0	0	0	0	0	0	0	0	0	0	0	0.000	0.000	0.000	0.000	0.000	0.000	0.000	0.000	0.000	0.000	0.000	0.000	0.000	0.000	283	1076	87	66	66	0.000	0.000	6	81	0	0	6	60	0	0	100	1	
2	1	7	04: C-16   LM00002465	lmo1200	6695	6212	100	62	61	9	47	47	4	82	72	0	158	132	54	24	25	3	93	90	0	0	0	0	0	0	0	0	0	0	0	0	0	0	0	0	0	0	0	0	0	0	0	0	0	0	0.000	0.000	0.000	0.000	0.000	0.000	0.000	0.000	0.000	0.000	0.000	0.000	0.000	0.000	283	1076	149	122	122	0.000	0.000	15	134	0	0	14	108	0	0	100	1	
2	2	7	04: C-19   LM00001269	lmo1203	6945	6212	100	55	55	8	46	46	5	67	41	0	117	89	44	25	25	5	81	75	0	0	0	0	0	0	0	0	0	0	0	0	0	0	0	0	0	0	0	0	0	0	0	0	0	0	0.000	0.000	0.000	0.000	0.000	0.000	0.000	0.000	0.000	0.000	0.000	0.000	0.000	0.000	283	1076	101	73	73	0.000	0.000	9	92	0	0	9	64	0	0	100	1	
2	3	7	04: C-22   LM00001272	lmo1206	7195	6212	100	51	51	4	47	47	4	46	13	0	113	90	39	24	24	3	89	84	0	0	0	0	0	0	0	0	0	0	0	0	0	0	0	0	0	0	0	0	0	0	0	0	0	0	0.000	0.000	0.000	0.000	0.000	0.000	0.000	0.000	0.000	0.000	0.000	0.000	0.000	0.000	283	1076	93	70	70	0.000	0.000	4	89	0	0	4	66	0	0	100	1	
2	4	7	04: G-01   LM00000368	lmo1281	7445	6212	100	116	106	43	47	47	4	86	78	0	208	170	96	25	25	3	89	84	0	0	0	0	0	0	0	0	0	0	0	0	0	0	0	0	0	0	0	0	0	0	0	0	0	0	0.000	0.000	0.000	0.000	0.000	0.000	0.000	0.000	0.000	0.000	0.000	0.000	0.000	0.000	283	1076	252	204	204	0.000	0.000	69	183	0	0	59	145	0	0	100	1	
2	5	7	04: G-04   LM00001314	lmo1284	7695	6212	100	60	60	8	47	47	4	84	75	0	169	129	71	24	25	3	88	83	0	0	0	0	0	0	0	0	0	0	0	0	0	0	0	0	0	0	0	0	0	0	0	0	0	0	0.000	0.000	0.000	0.000	0.000	0.000	0.000	0.000	0.000	0.000	0.000	0.000	0.000	0.000	283	1076	158	118	118	0.000	0.000	13	145	0	0	13	105	0	0	100	1	
2	6	7	04: G-07   LM00001316	lmo1287	7945	6212	100	257	219	151	48	48	5	81	72	0	710	508	416	24	25	3	84	77	0	0	0	0	0	0	0	0	0	0	0	0	0	0	0	0	0	0	0	0	0	0	0	0	0	0	0.000	0.000	0.000	0.000	0.000	0.000	0.000	0.000	0.000	0.000	0.000	0.000	0.000	0.000	283	1076	895	655	655	0.000	0.000	209	686	0	0	171	484	0	0	100	1	
2	7	7	04: G-10   LM00002484	lmo1290	8195	6212	100	51	52	6	48	48	4	42	20	0	112	91	38	25	25	3	94	86	0	0	0	0	0	0	0	0	0	0	0	0	0	0	0	0	0	0	0	0	0	0	0	0	0	0	0.000	0.000	0.000	0.000	0.000	0.000	0.000	0.000	0.000	0.000	0.000	0.000	0.000	0.000	283	1076	90	70	70	0.000	0.000	3	87	0	0	4	66	0	0	100	1	
2	8	7	04: G-13   LM00001318	lmo1293	8445	6212	100	270	217	121	47	47	4	86	80	0	826	624	429	25	25	3	92	87	0	0	0	0	0	0	0	0	0	0	0	0	0	0	0	0	0	0	0	0	0	0	0	0	0	0	0.000	0.000	0.000	0.000	0.000	0.000	0.000	0.000	0.000	0.000	0.000	0.000	0.000	0.000	283	1076	1024	769	769	0.000	0.000	223	801	0	0	170	599	0	0	100	1	
2	9	7	04: G-16   LM00001320	lmo1296	8695	6212	100	72	72	21	47	47	4	73	66	0	176	133	77	25	26	3	85	79	0	0	0	0	0	0	0	0	0	0	0	0	0	0	0	0	0	0	0	0	0	0	0	0	0	0	0.000	0.000	0.000	0.000	0.000	0.000	0.000	0.000	0.000	0.000	0.000	0.000	0.000	0.000	283	1076	176	133	133	0.000	0.000	25	151	0	0	25	108	0	0	100	1	
2	10	7	04: G-19   LM00000372	lmo1299	8945	6212	100	1452	1059	743	47	47	4	94	91	0	1080	780	558	26	27	3	87	83	0	0	0	0	0	0	0	0	0	0	0	0	0	0	0	0	0	0	0	0	0	0	0	0	0	0	0.000	0.000	0.000	0.000	0.000	0.000	0.000	0.000	0.000	0.000	0.000	0.000	0.000	0.000	283	1076	2459	1766	1766	0.000	0.000	1405	1054	0	0	1012	754	0	0	100	1	
2	11	7	04: G-22   LM00001321	lmo1302	9195	6212	100	858	637	427	47	48	5	91	86	0	1026	779	541	26	27	4	90	85	0	0	0	0	0	0	0	0	0	0	0	0	0	0	0	0	0	0	0	0	0	0	0	0	0	0	0.000	0.000	0.000	0.000	0.000	0.000	0.000	0.000	0.000	0.000	0.000	0.000	0.000	0.000	283	1076	1811	1343	1343	0.000	0.000	811	1000	0	0	590	753	0	0	100	1	
2	12	7	04: K-01   LM00001361	lmo1377	9445	6212	100	305	229	152	48	48	4	82	78	0	422	302	225	26	26	3	82	77	0	0	0	0	0	0	0	0	0	0	0	0	0	0	0	0	0	0	0	0	0	0	0	0	0	0	0.000	0.000	0.000	0.000	0.000	0.000	0.000	0.000	0.000	0.000	0.000	0.000	0.000	0.000	283	1076	653	457	457	0.000	0.000	257	396	0	0	181	276	0	0	100	1	
2	13	7	04: K-04   LM00001363	lmo1380	9695	6212	100	455	352	207	51	51	5	85	80	0	521	396	243	26	26	3	89	87	0	0	0	0	0	0	0	0	0	0	0	0	0	0	0	0	0	0	0	0	0	0	0	0	0	0	0.000	0.000	0.000	0.000	0.000	0.000	0.000	0.000	0.000	0.000	0.000	0.000	0.000	0.000	283	1076	899	671	671	0.000	0.000	404	495	0	0	301	370	0	0	100	1	
2	14	7	04: K-07   LM00001365	lmo1383	9945	6212	100	54	53	6	51	51	5	33	8	0	99	79	39	25	25	3	77	73	0	0	0	0	0	0	0	0	0	0	0	0	0	0	0	0	0	0	0	0	0	0	0	0	0	0	0.000	0.000	0.000	0.000	0.000	0.000	0.000	0.000	0.000	0.000	0.000	0.000	0.000	0.000	283	1076	77	56	56	0.000	0.000	3	74	0	0	2	54	0	0	100	1	
2	15	7	04: K-10   LM00001367	lmo1386	10195	6212	100	51	53	6	49	49	4	36	21	0	107	87	39	25	25	3	85	83	0	0	0	0	0	0	0	0	0	0	0	0	0	0	0	0	0	0	0	0	0	0	0	0	0	0	0.000	0.000	0.000	0.000	0.000	0.000	0.000	0.000	0.000	0.000	0.000	0.000	0.000	0.000	283	1076	84	66	66	0.000	0.000	2	82	0	0	4	62	0	0	100	1	
2	16	7	04: K-13   LM00000391	lmo1389	10445	6212	100	396	310	193	47	48	4	87	82	0	588	453	310	23	24	3	87	80	0	0	0	0	0	0	0	0	0	0	0	0	0	0	0	0	0	0	0	0	0	0	0	0	0	0	0.000	0.000	0.000	0.000	0.000	0.000	0.000	0.000	0.000	0.000	0.000	0.000	0.000	0.000	283	1076	914	693	693	0.000	0.000	349	565	0	0	263	430	0	0	100	1	
2	17	7	04: K-16   LM00001368	lmo1392	10695	6212	100	109	99	42	47	47	4	80	71	0	316	231	159	24	24	3	84	77	0	0	0	0	0	0	0	0	0	0	0	0	0	0	0	0	0	0	0	0	0	0	0	0	0	0	0.000	0.000	0.000	0.000	0.000	0.000	0.000	0.000	0.000	0.000	0.000	0.000	0.000	0.000	283	1076	354	259	259	0.000	0.000	62	292	0	0	52	207	0	0	100	1	
2	1	8	04: K-19   LM00001370	lmo1395	6695	6462	100	252	213	127	47	47	4	89	81	0	728	552	383	24	24	3	87	83	0	0	0	0	0	0	0	0	0	0	0	0	0	0	0	0	0	0	0	0	0	0	0	0	0	0	0.000	0.000	0.000	0.000	0.000	0.000	0.000	0.000	0.000	0.000	0.000	0.000	0.000	0.000	283	1076	909	694	694	0.000	0.000	205	704	0	0	166	528	0	0	100	1	
2	2	8	04: K-22   LM00001372	lmo1398	6945	6462	100	385	309	179	47	47	4	90	85	0	1025	764	513	25	25	4	87	83	0	0	0	0	0	0	0	0	0	0	0	0	0	0	0	0	0	0	0	0	0	0	0	0	0	0	0.000	0.000	0.000	0.000	0.000	0.000	0.000	0.000	0.000	0.000	0.000	0.000	0.000	0.000	283	1076	1338	1001	1001	0.000	0.000	338	1000	0	0	262	739	0	0	100	1	
2	3	8	04: O-01   LM00000408	lmo1473	7195	6462	100	3643	2897	1882	47	47	4	99	98	0	2810	2233	1460	24	25	3	95	93	0	0	0	0	0	0	0	0	0	0	0	0	0	0	0	0	0	0	0	0	0	0	0	0	0	0	0.000	0.000	0.000	0.000	0.000	0.000	0.000	0.000	0.000	0.000	0.000	0.000	0.000	0.000	283	1076	6382	5059	5059	0.000	0.000	3596	2786	0	0	2850	2209	0	0	100	1	
2	4	8	04: O-04   LM00001421	lmo1476	7445	6462	100	57	57	7	47	47	4	74	57	0	118	96	41	24	24	3	94	86	0	0	0	0	0	0	0	0	0	0	0	0	0	0	0	0	0	0	0	0	0	0	0	0	0	0	0.000	0.000	0.000	0.000	0.000	0.000	0.000	0.000	0.000	0.000	0.000	0.000	0.000	0.000	283	1076	104	82	82	0.000	0.000	10	94	0	0	10	72	0	0	100	1	
2	5	8	04: O-07   LM00000411	lmo1479	7695	6462	100	220	182	93	47	47	4	89	82	0	352	278	171	24	25	3	95	88	0	0	0	0	0	0	0	0	0	0	0	0	0	0	0	0	0	0	0	0	0	0	0	0	0	0	0.000	0.000	0.000	0.000	0.000	0.000	0.000	0.000	0.000	0.000	0.000	0.000	0.000	0.000	283	1076	501	389	389	0.000	0.000	173	328	0	0	135	254	0	0	100	1	
2	6	8	04: O-10   LM00002525	lmo1482	7945	6462	100	106	94	31	47	48	4	90	80	0	173	135	67	24	25	3	89	85	0	0	0	0	0	0	0	0	0	0	0	0	0	0	0	0	0	0	0	0	0	0	0	0	0	0	0.000	0.000	0.000	0.000	0.000	0.000	0.000	0.000	0.000	0.000	0.000	0.000	0.000	0.000	283	1076	208	158	158	0.000	0.000	59	149	0	0	47	111	0	0	100	1	
2	7	8	04: O-13   LM00001423	lmo1485	8195	6462	100	65	64	12	48	48	4	80	70	0	178	145	77	25	25	3	89	84	0	0	0	0	0	0	0	0	0	0	0	0	0	0	0	0	0	0	0	0	0	0	0	0	0	0	0.000	0.000	0.000	0.000	0.000	0.000	0.000	0.000	0.000	0.000	0.000	0.000	0.000	0.000	283	1076	170	136	136	0.000	0.000	17	153	0	0	16	120	0	0	100	1	
2	8	8	04: O-16   LM00001425	lmo1488	8445	6462	100	303	240	149	47	47	4	88	82	0	756	534	387	25	25	3	87	83	0	0	0	0	0	0	0	0	0	0	0	0	0	0	0	0	0	0	0	0	0	0	0	0	0	0	0.000	0.000	0.000	0.000	0.000	0.000	0.000	0.000	0.000	0.000	0.000	0.000	0.000	0.000	283	1076	987	702	702	0.000	0.000	256	731	0	0	193	509	0	0	100	1	
2	9	8	04: O-19   LM00001426	lmo1491	8695	6462	100	140	125	60	47	47	5	86	76	0	285	225	143	25	25	3	88	84	0	0	0	0	0	0	0	0	0	0	0	0	0	0	0	0	0	0	0	0	0	0	0	0	0	0	0.000	0.000	0.000	0.000	0.000	0.000	0.000	0.000	0.000	0.000	0.000	0.000	0.000	0.000	283	1076	353	278	278	0.000	0.000	93	260	0	0	78	200	0	0	100	1	
2	10	8	04: O-22   LM00002529	lmo1494	8945	6462	100	54	56	10	47	47	4	58	44	0	153	120	72	25	25	3	83	77	0	0	0	0	0	0	0	0	0	0	0	0	0	0	0	0	0	0	0	0	0	0	0	0	0	0	0.000	0.000	0.000	0.000	0.000	0.000	0.000	0.000	0.000	0.000	0.000	0.000	0.000	0.000	283	1076	135	104	104	0.000	0.000	7	128	0	0	9	95	0	0	100	1	
2	11	8	05: C-01   LM00001469	lmo1565	9195	6462	100	101	96	40	46	47	5	84	73	0	196	155	101	26	26	4	75	72	0	0	0	0	0	0	0	0	0	0	0	0	0	0	0	0	0	0	0	0	0	0	0	0	0	0	0.000	0.000	0.000	0.000	0.000	0.000	0.000	0.000	0.000	0.000	0.000	0.000	0.000	0.000	283	1076	225	179	179	0.000	0.000	55	170	0	0	50	129	0	0	100	1	
2	12	8	05: C-04   LM00001472	lmo1568	9445	6462	100	143	125	58	48	48	4	84	79	0	178	137	76	25	25	3	94	87	0	0	0	0	0	0	0	0	0	0	0	0	0	0	0	0	0	0	0	0	0	0	0	0	0	0	0.000	0.000	0.000	0.000	0.000	0.000	0.000	0.000	0.000	0.000	0.000	0.000	0.000	0.000	283	1076	248	189	189	0.000	0.000	95	153	0	0	77	112	0	0	100	1	
2	13	8	05: C-07   LM00000435	lmo1571	9695	6462	100	844	691	404	49	49	4	93	89	0	1717	1351	802	26	26	4	95	87	0	0	0	0	0	0	0	0	0	0	0	0	0	0	0	0	0	0	0	0	0	0	0	0	0	0	0.000	0.000	0.000	0.000	0.000	0.000	0.000	0.000	0.000	0.000	0.000	0.000	0.000	0.000	283	1076	2486	1967	1967	0.000	0.000	795	1691	0	0	642	1325	0	0	100	1	
2	14	8	05: C-10   LM00000436	lmo1574	9945	6462	100	189	163	77	50	50	5	84	77	0	172	135	72	25	25	3	85	81	0	0	0	0	0	0	0	0	0	0	0	0	0	0	0	0	0	0	0	0	0	0	0	0	0	0	0.000	0.000	0.000	0.000	0.000	0.000	0.000	0.000	0.000	0.000	0.000	0.000	0.000	0.000	283	1076	286	223	223	0.000	0.000	139	147	0	0	113	110	0	0	100	1	
2	15	8	05: C-13   LM00000437	lmo1577	10195	6462	100	269	218	129	49	50	4	89	82	0	242	187	117	24	25	4	88	81	0	0	0	0	0	0	0	0	0	0	0	0	0	0	0	0	0	0	0	0	0	0	0	0	0	0	0.000	0.000	0.000	0.000	0.000	0.000	0.000	0.000	0.000	0.000	0.000	0.000	0.000	0.000	283	1076	438	332	332	0.000	0.000	220	218	0	0	169	163	0	0	100	1	
2	16	8	05: C-16   LM00001480	lmo1580	10445	6462	100	60	59	8	49	49	5	70	52	0	89	74	29	24	24	3	89	82	0	0	0	0	0	0	0	0	0	0	0	0	0	0	0	0	0	0	0	0	0	0	0	0	0	0	0.000	0.000	0.000	0.000	0.000	0.000	0.000	0.000	0.000	0.000	0.000	0.000	0.000	0.000	283	1076	76	60	60	0.000	0.000	11	65	0	0	10	50	0	0	100	1	
2	17	8	05: C-19   LM00000440	lmo1583	10695	6462	100	84	81	27	48	48	5	80	67	0	558	401	287	24	24	3	86	81	0	0	0	0	0	0	0	0	0	0	0	0	0	0	0	0	0	0	0	0	0	0	0	0	0	0	0.000	0.000	0.000	0.000	0.000	0.000	0.000	0.000	0.000	0.000	0.000	0.000	0.000	0.000	283	1076	570	410	410	0.000	0.000	36	534	0	0	33	377	0	0	100	1	
2	1	9	05: C-22   LM00000442	lmo1586	6695	6712	100	1022	758	544	47	47	4	93	85	0	1546	1142	846	23	24	3	89	86	0	0	0	0	0	0	0	0	0	0	0	0	0	0	0	0	0	0	0	0	0	0	0	0	0	0	0.000	0.000	0.000	0.000	0.000	0.000	0.000	0.000	0.000	0.000	0.000	0.000	0.000	0.000	283	1076	2498	1830	1830	0.000	0.000	975	1523	0	0	711	1119	0	0	100	1	
2	2	9	05: G-01   LM00001523	lmo1661	6945	6712	100	50	50	4	48	48	4	40	7	0	107	83	40	24	24	3	83	78	0	0	0	0	0	0	0	0	0	0	0	0	0	0	0	0	0	0	0	0	0	0	0	0	0	0	0.000	0.000	0.000	0.000	0.000	0.000	0.000	0.000	0.000	0.000	0.000	0.000	0.000	0.000	283	1076	85	61	61	0.000	0.000	2	83	0	0	2	59	0	0	100	1	
2	3	9	05: G-04   LM00001525	lmo1664	7195	6712	100	53	52	6	46	47	5	61	32	0	109	86	38	24	25	3	88	83	0	0	0	0	0	0	0	0	0	0	0	0	0	0	0	0	0	0	0	0	0	0	0	0	0	0	0.000	0.000	0.000	0.000	0.000	0.000	0.000	0.000	0.000	0.000	0.000	0.000	0.000	0.000	283	1076	92	68	68	0.000	0.000	7	85	0	0	6	62	0	0	100	1	
2	4	9	05: G-07   LM00001527	lmo1667	7445	6712	100	70	73	22	47	47	4	80	69	0	154	119	68	24	24	3	87	80	0	0	0	0	0	0	0	0	0	0	0	0	0	0	0	0	0	0	0	0	0	0	0	0	0	0	0.000	0.000	0.000	0.000	0.000	0.000	0.000	0.000	0.000	0.000	0.000	0.000	0.000	0.000	283	1076	153	121	121	0.000	0.000	23	130	0	0	26	95	0	0	100	1	
2	5	9	05: G-10   LM00002563	lmo1670	7695	6712	100	74	70	16	47	47	4	78	71	0	128	99	49	24	24	3	91	84	0	0	0	0	0	0	0	0	0	0	0	0	0	0	0	0	0	0	0	0	0	0	0	0	0	0	0.000	0.000	0.000	0.000	0.000	0.000	0.000	0.000	0.000	0.000	0.000	0.000	0.000	0.000	283	1076	131	98	98	0.000	0.000	27	104	0	0	23	75	0	0	100	1	
2	6	9	05: G-13   LM00000456	lmo1673	7945	6712	100	685	537	352	47	48	5	92	88	0	1522	1171	808	24	24	3	93	89	0	0	0	0	0	0	0	0	0	0	0	0	0	0	0	0	0	0	0	0	0	0	0	0	0	0	0.000	0.000	0.000	0.000	0.000	0.000	0.000	0.000	0.000	0.000	0.000	0.000	0.000	0.000	283	1076	2136	1637	1637	0.000	0.000	638	1498	0	0	490	1147	0	0	100	1	
2	7	9	05: G-16   LM00000457	lmo1676	8195	6712	100	363	286	168	48	48	4	92	87	0	543	431	281	24	25	3	88	85	0	0	0	0	0	0	0	0	0	0	0	0	0	0	0	0	0	0	0	0	0	0	0	0	0	0	0.000	0.000	0.000	0.000	0.000	0.000	0.000	0.000	0.000	0.000	0.000	0.000	0.000	0.000	283	1076	834	645	645	0.000	0.000	315	519	0	0	238	407	0	0	100	1	
2	8	9	05: G-19   LM00001534	lmo1679	8445	6712	100	61	62	12	47	47	4	80	65	0	115	95	47	24	25	3	84	82	0	0	0	0	0	0	0	0	0	0	0	0	0	0	0	0	0	0	0	0	0	0	0	0	0	0	0.000	0.000	0.000	0.000	0.000	0.000	0.000	0.000	0.000	0.000	0.000	0.000	0.000	0.000	283	1076	105	86	86	0.000	0.000	14	91	0	0	15	71	0	0	100	1	
2	9	9	05: G-22   LM00001537	lmo1682	8695	6712	100	67	66	14	46	47	4	80	71	0	126	105	52	25	25	3	86	82	0	0	0	0	0	0	0	0	0	0	0	0	0	0	0	0	0	0	0	0	0	0	0	0	0	0	0.000	0.000	0.000	0.000	0.000	0.000	0.000	0.000	0.000	0.000	0.000	0.000	0.000	0.000	283	1076	122	100	100	0.000	0.000	21	101	0	0	20	80	0	0	100	1	
2	10	9	05: K-01   LM00001581	lmo1757	8945	6712	100	702	564	349	47	47	4	92	88	0	1438	1076	715	25	25	3	92	87	0	0	0	0	0	0	0	0	0	0	0	0	0	0	0	0	0	0	0	0	0	0	0	0	0	0	0.000	0.000	0.000	0.000	0.000	0.000	0.000	0.000	0.000	0.000	0.000	0.000	0.000	0.000	283	1076	2068	1568	1568	0.000	0.000	655	1413	0	0	517	1051	0	0	100	1	
2	11	9	05: K-04   LM00001583	lmo1760	9195	6712	100	56	56	7	47	47	4	72	50	0	109	90	40	25	25	3	89	83	0	0	0	0	0	0	0	0	0	0	0	0	0	0	0	0	0	0	0	0	0	0	0	0	0	0	0.000	0.000	0.000	0.000	0.000	0.000	0.000	0.000	0.000	0.000	0.000	0.000	0.000	0.000	283	1076	93	74	74	0.000	0.000	9	84	0	0	9	65	0	0	100	1	
2	12	9	05: K-07   LM00001586	lmo1763	9445	6712	100	103	92	33	47	48	5	80	74	0	168	128	71	26	26	7	76	74	0	0	0	0	0	0	0	0	0	0	0	0	0	0	0	0	0	0	0	0	0	0	0	0	0	0	0.000	0.000	0.000	0.000	0.000	0.000	0.000	0.000	0.000	0.000	0.000	0.000	0.000	0.000	283	1076	198	147	147	0.000	0.000	56	142	0	0	45	102	0	0	100	1	
2	13	9	05: K-10   LM00002577	lmo1766	9695	6712	100	50	51	5	48	49	5	28	7	0	100	78	36	25	26	8	73	71	0	0	0	0	0	0	0	0	0	0	0	0	0	0	0	0	0	0	0	0	0	0	0	0	0	0	0.000	0.000	0.000	0.000	0.000	0.000	0.000	0.000	0.000	0.000	0.000	0.000	0.000	0.000	283	1076	77	56	56	0.000	0.000	2	75	0	0	3	53	0	0	100	1	
2	14	9	05: K-13   LM00000479	lmo1769	9945	6712	100	180	153	80	48	49	4	91	83	0	223	176	113	25	25	3	85	80	0	0	0	0	0	0	0	0	0	0	0	0	0	0	0	0	0	0	0	0	0	0	0	0	0	0	0.000	0.000	0.000	0.000	0.000	0.000	0.000	0.000	0.000	0.000	0.000	0.000	0.000	0.000	283	1076	330	256	256	0.000	0.000	132	198	0	0	105	151	0	0	100	1	
2	15	9	05: K-16   LM00001591	lmo1772	10195	6712	100	192	162	85	49	49	5	85	73	0	161	134	75	25	25	3	86	81	0	0	0	0	0	0	0	0	0	0	0	0	0	0	0	0	0	0	0	0	0	0	0	0	0	0	0.000	0.000	0.000	0.000	0.000	0.000	0.000	0.000	0.000	0.000	0.000	0.000	0.000	0.000	283	1076	279	222	222	0.000	0.000	143	136	0	0	113	109	0	0	100	1	
2	16	9	05: K-19   LM00000482	lmo1775	10445	6712	100	355	300	151	48	49	4	94	88	0	155	124	59	24	24	3	92	87	0	0	0	0	0	0	0	0	0	0	0	0	0	0	0	0	0	0	0	0	0	0	0	0	0	0	0.000	0.000	0.000	0.000	0.000	0.000	0.000	0.000	0.000	0.000	0.000	0.000	0.000	0.000	283	1076	438	352	352	0.000	0.000	307	131	0	0	252	100	0	0	100	1	
2	17	9	05: K-22   LM00001594	lmo1778	10695	6712	100	79	80	20	48	49	5	92	80	0	168	136	68	24	24	4	85	80	0	0	0	0	0	0	0	0	0	0	0	0	0	0	0	0	0	0	0	0	0	0	0	0	0	0	0.000	0.000	0.000	0.000	0.000	0.000	0.000	0.000	0.000	0.000	0.000	0.000	0.000	0.000	283	1076	175	144	144	0.000	0.000	31	144	0	0	32	112	0	0	100	1	
2	1	10	05: O-01   LM00001639	lmo1853	6695	6962	100	144	125	52	47	47	4	88	82	0	304	231	135	23	24	3	93	87	0	0	0	0	0	0	0	0	0	0	0	0	0	0	0	0	0	0	0	0	0	0	0	0	0	0	0.000	0.000	0.000	0.000	0.000	0.000	0.000	0.000	0.000	0.000	0.000	0.000	0.000	0.000	283	1076	378	286	286	0.000	0.000	97	281	0	0	78	208	0	0	100	1	
2	2	10	05: O-04   LM00001641	lmo1856	6945	6962	100	414	327	189	47	47	4	92	87	0	475	374	228	24	24	3	92	89	0	0	0	0	0	0	0	0	0	0	0	0	0	0	0	0	0	0	0	0	0	0	0	0	0	0	0.000	0.000	0.000	0.000	0.000	0.000	0.000	0.000	0.000	0.000	0.000	0.000	0.000	0.000	283	1076	818	630	630	0.000	0.000	367	451	0	0	280	350	0	0	100	1	
2	3	10	05: O-07   LM00001644	lmo1859	7195	6962	100	656	536	362	47	47	4	92	87	0	972	761	526	23	24	3	91	87	0	0	0	0	0	0	0	0	0	0	0	0	0	0	0	0	0	0	0	0	0	0	0	0	0	0	0.000	0.000	0.000	0.000	0.000	0.000	0.000	0.000	0.000	0.000	0.000	0.000	0.000	0.000	283	1076	1558	1227	1227	0.000	0.000	609	949	0	0	489	738	0	0	100	1	
2	4	10	05: O-10   LM00001647	lmo1862	7445	6962	100	305	269	139	47	47	4	96	89	0	506	421	239	24	24	3	92	89	0	0	0	0	0	0	0	0	0	0	0	0	0	0	0	0	0	0	0	0	0	0	0	0	0	0	0.000	0.000	0.000	0.000	0.000	0.000	0.000	0.000	0.000	0.000	0.000	0.000	0.000	0.000	283	1076	740	619	619	0.000	0.000	258	482	0	0	222	397	0	0	100	1	
2	5	10	05: O-13   LM00001650	lmo1865	7695	6962	100	51	51	4	47	47	4	45	11	0	107	93	31	24	24	4	92	88	0	0	0	0	0	0	0	0	0	0	0	0	0	0	0	0	0	0	0	0	0	0	0	0	0	0	0.000	0.000	0.000	0.000	0.000	0.000	0.000	0.000	0.000	0.000	0.000	0.000	0.000	0.000	283	1076	87	73	73	0.000	0.000	4	83	0	0	4	69	0	0	100	1	
2	6	10	05: O-16   LM00001653	lmo1868	7945	6962	100	135	115	50	47	47	4	88	75	0	159	126	75	23	24	4	88	82	0	0	0	0	0	0	0	0	0	0	0	0	0	0	0	0	0	0	0	0	0	0	0	0	0	0	0.000	0.000	0.000	0.000	0.000	0.000	0.000	0.000	0.000	0.000	0.000	0.000	0.000	0.000	283	1076	224	171	171	0.000	0.000	88	136	0	0	68	103	0	0	100	1	
2	7	10	05: O-19   LM00000502	lmo1871	8195	6962	100	115	101	36	47	48	4	86	82	0	155	132	65	24	24	3	87	83	0	0	0	0	0	0	0	0	0	0	0	0	0	0	0	0	0	0	0	0	0	0	0	0	0	0	0.000	0.000	0.000	0.000	0.000	0.000	0.000	0.000	0.000	0.000	0.000	0.000	0.000	0.000	283	1076	199	162	162	0.000	0.000	68	131	0	0	54	108	0	0	100	1	
2	8	10	05: O-22   LM00000503	lmo1874	8445	6962	100	89	88	36	47	47	4	73	67	0	310	227	153	24	24	3	86	82	0	0	0	0	0	0	0	0	0	0	0	0	0	0	0	0	0	0	0	0	0	0	0	0	0	0	0.000	0.000	0.000	0.000	0.000	0.000	0.000	0.000	0.000	0.000	0.000	0.000	0.000	0.000	283	1076	328	244	244	0.000	0.000	42	286	0	0	41	203	0	0	100	1	
2	9	10	06: C-01   LM00001693	lmo1945	8695	6962	100	97	94	40	47	47	4	80	71	0	236	177	114	24	25	3	88	81	0	0	0	0	0	0	0	0	0	0	0	0	0	0	0	0	0	0	0	0	0	0	0	0	0	0	0.000	0.000	0.000	0.000	0.000	0.000	0.000	0.000	0.000	0.000	0.000	0.000	0.000	0.000	283	1076	262	200	200	0.000	0.000	50	212	0	0	47	153	0	0	100	1	
2	10	10	06: C-04   LM00000522	lmo1948	8945	6962	100	60	61	12	47	47	4	76	62	0	114	93	47	25	25	4	85	76	0	0	0	0	0	0	0	0	0	0	0	0	0	0	0	0	0	0	0	0	0	0	0	0	0	0	0.000	0.000	0.000	0.000	0.000	0.000	0.000	0.000	0.000	0.000	0.000	0.000	0.000	0.000	283	1076	102	82	82	0.000	0.000	13	89	0	0	14	68	0	0	100	1	
2	11	10	06: C-07   LM00000523	lmo1951	9195	6962	100	172	148	80	47	47	4	85	79	0	246	187	123	25	25	3	87	80	0	0	0	0	0	0	0	0	0	0	0	0	0	0	0	0	0	0	0	0	0	0	0	0	0	0	0.000	0.000	0.000	0.000	0.000	0.000	0.000	0.000	0.000	0.000	0.000	0.000	0.000	0.000	283	1076	346	263	263	0.000	0.000	125	221	0	0	101	162	0	0	100	1	
2	12	10	06: C-10   LM00001699	lmo1954	9445	6962	100	521	445	254	47	48	5	90	86	0	797	646	378	25	25	3	90	88	0	0	0	0	0	0	0	0	0	0	0	0	0	0	0	0	0	0	0	0	0	0	0	0	0	0	0.000	0.000	0.000	0.000	0.000	0.000	0.000	0.000	0.000	0.000	0.000	0.000	0.000	0.000	283	1076	1246	1019	1019	0.000	0.000	474	772	0	0	398	621	0	0	100	1	
2	13	10	06: C-13   LM00001701	lmo1957	9695	6962	100	54	54	7	47	48	5	64	39	0	101	80	40	25	25	3	78	74	0	0	0	0	0	0	0	0	0	0	0	0	0	0	0	0	0	0	0	0	0	0	0	0	0	0	0.000	0.000	0.000	0.000	0.000	0.000	0.000	0.000	0.000	0.000	0.000	0.000	0.000	0.000	283	1076	83	62	62	0.000	0.000	7	76	0	0	7	55	0	0	100	1	
2	14	10	06: C-16   LM00001704	lmo1960	9945	6962	100	60	63	11	48	48	4	82	64	0	103	85	37	25	25	3	83	80	0	0	0	0	0	0	0	0	0	0	0	0	0	0	0	0	0	0	0	0	0	0	0	0	0	0	0.000	0.000	0.000	0.000	0.000	0.000	0.000	0.000	0.000	0.000	0.000	0.000	0.000	0.000	283	1076	90	75	75	0.000	0.000	12	78	0	0	15	60	0	0	100	1	
2	15	10	06: C-19   LM00000525	lmo1963	10195	6962	100	212	184	112	49	49	4	81	75	0	266	199	134	24	24	3	86	82	0	0	0	0	0	0	0	0	0	0	0	0	0	0	0	0	0	0	0	0	0	0	0	0	0	0	0.000	0.000	0.000	0.000	0.000	0.000	0.000	0.000	0.000	0.000	0.000	0.000	0.000	0.000	283	1076	405	310	310	0.000	0.000	163	242	0	0	135	175	0	0	100	1	
2	16	10	06: C-22   LM00000526	lmo1966	10445	6962	100	382	480	414	48	49	4	84	78	0	1004	990	919	24	24	3	79	72	0	0	0	0	0	0	0	0	0	0	0	0	0	0	0	0	0	0	0	0	0	0	0	0	0	0	0.000	0.000	0.000	0.000	0.000	0.000	0.000	0.000	0.000	0.000	0.000	0.000	0.000	0.000	283	1076	1314	1398	1398	0.000	0.000	334	980	0	0	432	966	0	0	100	1	
2	17	10	06: G-01   LM00000547	lmo2041	10695	6962	100	399	305	195	49	49	4	84	80	0	345	262	179	24	24	3	89	81	0	0	0	0	0	0	0	0	0	0	0	0	0	0	0	0	0	0	0	0	0	0	0	0	0	0	0.000	0.000	0.000	0.000	0.000	0.000	0.000	0.000	0.000	0.000	0.000	0.000	0.000	0.000	283	1076	671	494	494	0.000	0.000	350	321	0	0	256	238	0	0	100	1	
2	1	11	06: G-04   LM00001747	lmo2044	6695	7212	100	61	60	9	48	48	5	71	57	0	100	84	36	24	24	3	89	84	0	0	0	0	0	0	0	0	0	0	0	0	0	0	0	0	0	0	0	0	0	0	0	0	0	0	0.000	0.000	0.000	0.000	0.000	0.000	0.000	0.000	0.000	0.000	0.000	0.000	0.000	0.000	283	1076	89	72	72	0.000	0.000	13	76	0	0	12	60	0	0	100	1	
2	2	11	06: G-07   LM00002824	lmo2047	6945	7212	100	1194	906	610	47	47	4	89	86	0	3162	2303	1620	24	24	3	94	89	0	0	0	0	0	0	0	0	0	0	0	0	0	0	0	0	0	0	0	0	0	0	0	0	0	0	0.000	0.000	0.000	0.000	0.000	0.000	0.000	0.000	0.000	0.000	0.000	0.000	0.000	0.000	283	1076	4285	3138	3138	0.000	0.000	1147	3138	0	0	859	2279	0	0	100	1	
2	3	11	06: G-10   LM00001748	lmo2050	7195	7212	100	142	128	48	47	47	5	90	83	0	138	118	54	24	24	3	92	86	0	0	0	0	0	0	0	0	0	0	0	0	0	0	0	0	0	0	0	0	0	0	0	0	0	0	0.000	0.000	0.000	0.000	0.000	0.000	0.000	0.000	0.000	0.000	0.000	0.000	0.000	0.000	283	1076	209	175	175	0.000	0.000	95	114	0	0	81	94	0	0	100	1	
2	4	11	06: G-13   LM00001751	lmo2053	7445	7212	100	71	71	19	47	47	4	79	67	0	146	121	61	24	24	3	96	91	0	0	0	0	0	0	0	0	0	0	0	0	0	0	0	0	0	0	0	0	0	0	0	0	0	0	0.000	0.000	0.000	0.000	0.000	0.000	0.000	0.000	0.000	0.000	0.000	0.000	0.000	0.000	283	1076	146	121	121	0.000	0.000	24	122	0	0	24	97	0	0	100	1	
2	5	11	06: G-16   LM00001753	lmo2056	7695	7212	100	113	103	42	47	47	4	86	79	0	239	180	104	23	23	3	93	85	0	0	0	0	0	0	0	0	0	0	0	0	0	0	0	0	0	0	0	0	0	0	0	0	0	0	0.000	0.000	0.000	0.000	0.000	0.000	0.000	0.000	0.000	0.000	0.000	0.000	0.000	0.000	283	1076	282	213	213	0.000	0.000	66	216	0	0	56	157	0	0	100	1	
2	6	11	06: G-19   LM00001756	lmo2059	7945	7212	100	52	52	7	48	48	4	45	25	0	94	76	36	23	24	3	87	80	0	0	0	0	0	0	0	0	0	0	0	0	0	0	0	0	0	0	0	0	0	0	0	0	0	0	0.000	0.000	0.000	0.000	0.000	0.000	0.000	0.000	0.000	0.000	0.000	0.000	0.000	0.000	283	1076	75	57	57	0.000	0.000	4	71	0	0	4	53	0	0	100	1	
2	7	11	06: G-22   LM00000551	lmo2062	8195	7212	100	54	56	9	47	47	4	65	46	0	110	93	42	23	23	3	88	84	0	0	0	0	0	0	0	0	0	0	0	0	0	0	0	0	0	0	0	0	0	0	0	0	0	0	0.000	0.000	0.000	0.000	0.000	0.000	0.000	0.000	0.000	0.000	0.000	0.000	0.000	0.000	283	1076	94	79	79	0.000	0.000	7	87	0	0	9	70	0	0	100	1	
2	8	11	06: K-01   LM00001801	lmo2137	8445	7212	100	51	52	6	47	47	5	46	23	0	96	78	38	24	24	3	88	81	0	0	0	0	0	0	0	0	0	0	0	0	0	0	0	0	0	0	0	0	0	0	0	0	0	0	0.000	0.000	0.000	0.000	0.000	0.000	0.000	0.000	0.000	0.000	0.000	0.000	0.000	0.000	283	1076	76	59	59	0.000	0.000	4	72	0	0	5	54	0	0	100	1	
2	9	11	06: K-04   LM00001804	lmo2140	8695	7212	100	49	49	5	48	48	5	22	5	0	96	80	32	24	25	9	80	76	0	0	0	0	0	0	0	0	0	0	0	0	0	0	0	0	0	0	0	0	0	0	0	0	0	0	0.000	0.000	0.000	0.000	0.000	0.000	0.000	0.000	0.000	0.000	0.000	0.000	0.000	0.000	283	1076	73	57	57	0.000	0.000	1	72	0	0	1	56	0	0	100	1	
2	10	11	06: K-07   LM00002639	lmo2143	8945	7212	100	55	55	6	47	47	5	72	41	0	117	92	44	25	25	5	84	77	0	0	0	0	0	0	0	0	0	0	0	0	0	0	0	0	0	0	0	0	0	0	0	0	0	0	0.000	0.000	0.000	0.000	0.000	0.000	0.000	0.000	0.000	0.000	0.000	0.000	0.000	0.000	283	1076	100	75	75	0.000	0.000	8	92	0	0	8	67	0	0	100	1	
2	11	11	06: K-10   LM00000571	lmo2146	9195	7212	100	73	71	19	47	47	4	85	71	0	108	91	36	25	25	3	90	86	0	0	0	0	0	0	0	0	0	0	0	0	0	0	0	0	0	0	0	0	0	0	0	0	0	0	0.000	0.000	0.000	0.000	0.000	0.000	0.000	0.000	0.000	0.000	0.000	0.000	0.000	0.000	283	1076	109	90	90	0.000	0.000	26	83	0	0	24	66	0	0	100	1	
2	12	11	06: K-13   LM00000574	lmo2149	9445	7212	100	99	91	34	47	47	4	82	73	0	210	153	100	24	25	3	83	77	0	0	0	0	0	0	0	0	0	0	0	0	0	0	0	0	0	0	0	0	0	0	0	0	0	0	0.000	0.000	0.000	0.000	0.000	0.000	0.000	0.000	0.000	0.000	0.000	0.000	0.000	0.000	283	1076	238	173	173	0.000	0.000	52	186	0	0	44	129	0	0	100	1	
2	13	11	06: K-16   LM00000576	lmo2152	9695	7212	100	661	545	360	47	47	4	88	84	0	1461	1088	746	25	25	3	83	82	0	0	0	0	0	0	0	0	0	0	0	0	0	0	0	0	0	0	0	0	0	0	0	0	0	0	0.000	0.000	0.000	0.000	0.000	0.000	0.000	0.000	0.000	0.000	0.000	0.000	0.000	0.000	283	1076	2050	1561	1561	0.000	0.000	614	1436	0	0	498	1063	0	0	100	1	
2	14	11	06: K-19   LM00000579	lmo2155	9945	7212	100	453	352	234	47	48	4	91	84	0	1183	870	647	24	25	3	88	81	0	0	0	0	0	0	0	0	0	0	0	0	0	0	0	0	0	0	0	0	0	0	0	0	0	0	0.000	0.000	0.000	0.000	0.000	0.000	0.000	0.000	0.000	0.000	0.000	0.000	0.000	0.000	283	1076	1565	1151	1151	0.000	0.000	406	1159	0	0	305	846	0	0	100	1	
2	15	11	06: K-22   LM00001806	lmo2158	10195	7212	100	70	75	25	47	47	4	74	65	0	130	99	63	23	24	3	87	77	0	0	0	0	0	0	0	0	0	0	0	0	0	0	0	0	0	0	0	0	0	0	0	0	0	0	0.000	0.000	0.000	0.000	0.000	0.000	0.000	0.000	0.000	0.000	0.000	0.000	0.000	0.000	283	1076	130	104	104	0.000	0.000	23	107	0	0	28	76	0	0	100	1	
2	16	11	06: O-01   LM00002656	lmo2233	10445	7212	100	101	97	35	47	48	4	90	81	0	132	105	55	23	24	3	87	83	0	0	0	0	0	0	0	0	0	0	0	0	0	0	0	0	0	0	0	0	0	0	0	0	0	0	0.000	0.000	0.000	0.000	0.000	0.000	0.000	0.000	0.000	0.000	0.000	0.000	0.000	0.000	283	1076	163	132	132	0.000	0.000	54	109	0	0	50	82	0	0	100	1	
2	17	11	06: O-04   LM00001847	lmo2236	10695	7212	100	60	61	9	48	48	5	80	60	0	118	94	47	23	24	3	88	83	0	0	0	0	0	0	0	0	0	0	0	0	0	0	0	0	0	0	0	0	0	0	0	0	0	0	0.000	0.000	0.000	0.000	0.000	0.000	0.000	0.000	0.000	0.000	0.000	0.000	0.000	0.000	283	1076	107	84	84	0.000	0.000	12	95	0	0	13	71	0	0	100	1	
2	1	12	06: O-07   LM00002657	lmo2239	6695	7462	100	68	66	14	48	48	4	79	70	0	136	113	51	23	24	3	92	89	0	0	0	0	0	0	0	0	0	0	0	0	0	0	0	0	0	0	0	0	0	0	0	0	0	0	0.000	0.000	0.000	0.000	0.000	0.000	0.000	0.000	0.000	0.000	0.000	0.000	0.000	0.000	283	1076	133	108	108	0.000	0.000	20	113	0	0	18	90	0	0	100	1	
2	2	12	06: O-10   LM00002660	lmo2242	6945	7462	100	54	55	6	47	47	4	66	36	0	113	91	40	24	25	3	88	83	0	0	0	0	0	0	0	0	0	0	0	0	0	0	0	0	0	0	0	0	0	0	0	0	0	0	0.000	0.000	0.000	0.000	0.000	0.000	0.000	0.000	0.000	0.000	0.000	0.000	0.000	0.000	283	1076	96	75	75	0.000	0.000	7	89	0	0	8	67	0	0	100	1	
2	3	12	06: O-13   LM00002662	lmo2245	7195	7462	100	52	54	7	46	47	4	66	41	0	104	88	35	23	24	3	93	89	0	0	0	0	0	0	0	0	0	0	0	0	0	0	0	0	0	0	0	0	0	0	0	0	0	0	0.000	0.000	0.000	0.000	0.000	0.000	0.000	0.000	0.000	0.000	0.000	0.000	0.000	0.000	283	1076	87	73	73	0.000	0.000	6	81	0	0	8	65	0	0	100	1	
2	4	12	06: O-16   LM00000603	lmo2248	7445	7462	100	799	624	345	47	47	4	95	91	0	697	571	318	24	24	4	92	87	0	0	0	0	0	0	0	0	0	0	0	0	0	0	0	0	0	0	0	0	0	0	0	0	0	0	0.000	0.000	0.000	0.000	0.000	0.000	0.000	0.000	0.000	0.000	0.000	0.000	0.000	0.000	283	1076	1425	1124	1124	0.000	0.000	752	673	0	0	577	547	0	0	100	1	
2	5	12	06: O-19   LM00001853	lmo2251	7695	7462	100	236	189	109	47	47	4	86	77	0	309	231	153	23	24	3	91	83	0	0	0	0	0	0	0	0	0	0	0	0	0	0	0	0	0	0	0	0	0	0	0	0	0	0	0.000	0.000	0.000	0.000	0.000	0.000	0.000	0.000	0.000	0.000	0.000	0.000	0.000	0.000	283	1076	475	350	350	0.000	0.000	189	286	0	0	142	208	0	0	100	1	
2	6	12	06: O-22   LM00000605	lmo2254	7945	7462	100	202	174	83	47	47	4	91	85	0	176	141	72	23	24	3	92	87	0	0	0	0	0	0	0	0	0	0	0	0	0	0	0	0	0	0	0	0	0	0	0	0	0	0	0.000	0.000	0.000	0.000	0.000	0.000	0.000	0.000	0.000	0.000	0.000	0.000	0.000	0.000	283	1076	308	245	245	0.000	0.000	155	153	0	0	127	118	0	0	100	1	
2	7	12	07: C-01   LM00002695	lmo2325	8195	7462	100	51	50	4	47	47	4	36	7	0	93	76	29	23	24	3	93	87	0	0	0	0	0	0	0	0	0	0	0	0	0	0	0	0	0	0	0	0	0	0	0	0	0	0	0.000	0.000	0.000	0.000	0.000	0.000	0.000	0.000	0.000	0.000	0.000	0.000	0.000	0.000	283	1076	74	56	56	0.000	0.000	4	70	0	0	3	53	0	0	100	1	
2	8	12	07: C-04   LM00002697	lmo2328	8445	7462	100	50	50	5	47	47	4	45	13	0	86	73	27	24	24	3	91	86	0	0	0	0	0	0	0	0	0	0	0	0	0	0	0	0	0	0	0	0	0	0	0	0	0	0	0.000	0.000	0.000	0.000	0.000	0.000	0.000	0.000	0.000	0.000	0.000	0.000	0.000	0.000	283	1076	65	52	52	0.000	0.000	3	62	0	0	3	49	0	0	100	1	
2	9	12	07: C-07   LM00002699	lmo2331	8695	7462	100	49	49	4	46	47	4	38	7	0	92	76	32	24	24	3	84	81	0	0	0	0	0	0	0	0	0	0	0	0	0	0	0	0	0	0	0	0	0	0	0	0	0	0	0.000	0.000	0.000	0.000	0.000	0.000	0.000	0.000	0.000	0.000	0.000	0.000	0.000	0.000	283	1076	71	55	55	0.000	0.000	3	68	0	0	3	52	0	0	100	1	
2	10	12	07: C-10   LM00001874	lmo2334	8945	7462	100	211	176	74	47	47	4	90	85	0	223	189	90	24	25	3	90	87	0	0	0	0	0	0	0	0	0	0	0	0	0	0	0	0	0	0	0	0	0	0	0	0	0	0	0.000	0.000	0.000	0.000	0.000	0.000	0.000	0.000	0.000	0.000	0.000	0.000	0.000	0.000	283	1076	363	294	294	0.000	0.000	164	199	0	0	129	165	0	0	100	1	
2	11	12	07: C-13   LM00000623	lmo2337	9195	7462	100	2431	1857	1170	46	46	4	96	91	0	1306	1041	618	24	25	3	94	91	0	0	0	0	0	0	0	0	0	0	0	0	0	0	0	0	0	0	0	0	0	0	0	0	0	0	0.000	0.000	0.000	0.000	0.000	0.000	0.000	0.000	0.000	0.000	0.000	0.000	0.000	0.000	283	1076	3667	2828	2828	0.000	0.000	2385	1282	0	0	1811	1017	0	0	100	1	
2	12	12	07: C-16   LM00001879	lmo2340	9445	7462	100	845	675	391	46	47	5	94	88	0	290	236	131	24	25	3	94	87	0	0	0	0	0	0	0	0	0	0	0	0	0	0	0	0	0	0	0	0	0	0	0	0	0	0	0.000	0.000	0.000	0.000	0.000	0.000	0.000	0.000	0.000	0.000	0.000	0.000	0.000	0.000	283	1076	1065	841	841	0.000	0.000	799	266	0	0	629	212	0	0	100	1	
2	13	12	07: C-19   LM00002700	lmo2343	9695	7462	100	55	56	7	47	47	4	70	55	0	126	100	45	24	24	3	85	82	0	0	0	0	0	0	0	0	0	0	0	0	0	0	0	0	0	0	0	0	0	0	0	0	0	0	0.000	0.000	0.000	0.000	0.000	0.000	0.000	0.000	0.000	0.000	0.000	0.000	0.000	0.000	283	1076	110	85	85	0.000	0.000	8	102	0	0	9	76	0	0	100	1	
2	14	12	07: C-22   LM00001882	lmo2346	9945	7462	100	64	66	15	46	47	4	80	72	0	109	88	37	24	24	3	84	81	0	0	0	0	0	0	0	0	0	0	0	0	0	0	0	0	0	0	0	0	0	0	0	0	0	0	0.000	0.000	0.000	0.000	0.000	0.000	0.000	0.000	0.000	0.000	0.000	0.000	0.000	0.000	283	1076	103	84	84	0.000	0.000	18	85	0	0	20	64	0	0	100	1	
2	15	12	07: G-01   LM00002718	lmo2421	10195	7462	100	189	158	75	47	47	5	86	81	0	271	213	123	24	24	3	83	79	0	0	0	0	0	0	0	0	0	0	0	0	0	0	0	0	0	0	0	0	0	0	0	0	0	0	0.000	0.000	0.000	0.000	0.000	0.000	0.000	0.000	0.000	0.000	0.000	0.000	0.000	0.000	283	1076	389	300	300	0.000	0.000	142	247	0	0	111	189	0	0	100	1	
2	16	12	07: G-04   LM00002719	lmo2424	10445	7462	100	69	69	15	47	47	4	82	72	0	142	116	58	23	24	3	88	84	0	0	0	0	0	0	0	0	0	0	0	0	0	0	0	0	0	0	0	0	0	0	0	0	0	0	0.000	0.000	0.000	0.000	0.000	0.000	0.000	0.000	0.000	0.000	0.000	0.000	0.000	0.000	283	1076	141	115	115	0.000	0.000	22	119	0	0	22	93	0	0	100	1	
2	17	12	07: G-07   LM00000646	lmo2427	10695	7462	100	180	156	76	47	48	5	83	77	0	214	174	102	24	24	3	84	81	0	0	0	0	0	0	0	0	0	0	0	0	0	0	0	0	0	0	0	0	0	0	0	0	0	0	0.000	0.000	0.000	0.000	0.000	0.000	0.000	0.000	0.000	0.000	0.000	0.000	0.000	0.000	283	1076	323	259	259	0.000	0.000	133	190	0	0	109	150	0	0	100	1	
2	1	13	07: G-10   LM00001923	lmo2430	6695	7712	100	81	82	25	47	48	4	87	78	0	199	163	89	23	24	3	87	84	0	0	0	0	0	0	0	0	0	0	0	0	0	0	0	0	0	0	0	0	0	0	0	0	0	0	0.000	0.000	0.000	0.000	0.000	0.000	0.000	0.000	0.000	0.000	0.000	0.000	0.000	0.000	283	1076	210	175	175	0.000	0.000	34	176	0	0	35	140	0	0	100	1	
2	2	13	07: G-13   LM00001924	lmo2433	6945	7712	100	113	106	35	47	47	5	87	83	0	197	165	76	24	24	3	91	89	0	0	0	0	0	0	0	0	0	0	0	0	0	0	0	0	0	0	0	0	0	0	0	0	0	0	0.000	0.000	0.000	0.000	0.000	0.000	0.000	0.000	0.000	0.000	0.000	0.000	0.000	0.000	283	1076	239	200	200	0.000	0.000	66	173	0	0	59	141	0	0	100	1	
2	3	13	07: G-16   LM00001926	lmo2436	7195	7712	100	58	58	8	47	47	4	73	64	0	123	99	46	23	23	3	89	87	0	0	0	0	0	0	0	0	0	0	0	0	0	0	0	0	0	0	0	0	0	0	0	0	0	0	0.000	0.000	0.000	0.000	0.000	0.000	0.000	0.000	0.000	0.000	0.000	0.000	0.000	0.000	283	1076	111	87	87	0.000	0.000	11	100	0	0	11	76	0	0	100	1	
2	4	13	07: G-19   LM00002723	lmo2439	7445	7712	100	124	115	41	46	46	4	89	84	0	154	128	59	23	24	3	92	89	0	0	0	0	0	0	0	0	0	0	0	0	0	0	0	0	0	0	0	0	0	0	0	0	0	0	0.000	0.000	0.000	0.000	0.000	0.000	0.000	0.000	0.000	0.000	0.000	0.000	0.000	0.000	283	1076	209	174	174	0.000	0.000	78	131	0	0	69	105	0	0	100	1	
2	5	13	07: G-22   LM00001927	lmo2442	7695	7712	100	53	54	7	47	47	4	61	39	0	97	77	38	23	24	3	82	75	0	0	0	0	0	0	0	0	0	0	0	0	0	0	0	0	0	0	0	0	0	0	0	0	0	0	0.000	0.000	0.000	0.000	0.000	0.000	0.000	0.000	0.000	0.000	0.000	0.000	0.000	0.000	283	1076	80	61	61	0.000	0.000	6	74	0	0	7	54	0	0	100	1	
2	6	13	07: K-01   LM00002740	lmo2517	7945	7712	100	159	144	69	47	47	4	88	83	0	208	171	100	24	24	3	87	83	0	0	0	0	0	0	0	0	0	0	0	0	0	0	0	0	0	0	0	0	0	0	0	0	0	0	0.000	0.000	0.000	0.000	0.000	0.000	0.000	0.000	0.000	0.000	0.000	0.000	0.000	0.000	283	1076	296	244	244	0.000	0.000	112	184	0	0	97	147	0	0	100	1	
2	7	13	07: K-04   LM00001968	lmo2520	8195	7712	100	102	101	42	47	47	4	81	78	0	155	122	65	24	24	3	90	82	0	0	0	0	0	0	0	0	0	0	0	0	0	0	0	0	0	0	0	0	0	0	0	0	0	0	0.000	0.000	0.000	0.000	0.000	0.000	0.000	0.000	0.000	0.000	0.000	0.000	0.000	0.000	283	1076	186	152	152	0.000	0.000	55	131	0	0	54	98	0	0	100	1	
2	8	13	07: K-07   LM00002741	lmo2523	8445	7712	100	56	56	9	47	47	4	68	51	0	128	100	47	24	24	3	87	84	0	0	0	0	0	0	0	0	0	0	0	0	0	0	0	0	0	0	0	0	0	0	0	0	0	0	0.000	0.000	0.000	0.000	0.000	0.000	0.000	0.000	0.000	0.000	0.000	0.000	0.000	0.000	283	1076	113	85	85	0.000	0.000	9	104	0	0	9	76	0	0	100	1	
2	9	13	07: K-10   LM00000670	lmo2526	8695	7712	100	410	328	204	47	47	4	87	84	0	465	353	237	24	25	4	87	83	0	0	0	0	0	0	0	0	0	0	0	0	0	0	0	0	0	0	0	0	0	0	0	0	0	0	0.000	0.000	0.000	0.000	0.000	0.000	0.000	0.000	0.000	0.000	0.000	0.000	0.000	0.000	283	1076	804	610	610	0.000	0.000	363	441	0	0	281	329	0	0	100	1	
2	10	13	07: K-13   LM00000672	lmo2529	8945	7712	100	3481	2632	1890	47	47	4	98	97	0	6781	5146	3747	24	25	3	98	94	0	0	0	0	0	0	0	0	0	0	0	0	0	0	0	0	0	0	0	0	0	0	0	0	0	0	0.000	0.000	0.000	0.000	0.000	0.000	0.000	0.000	0.000	0.000	0.000	0.000	0.000	0.000	283	1076	10191	7707	7707	0.000	0.000	3434	6757	0	0	2585	5122	0	0	100	1	
2	11	13	07: K-16   LM00000675	lmo2532	9195	7712	100	1843	1405	1027	46	46	4	95	92	0	2857	2140	1543	25	25	3	94	90	0	0	0	0	0	0	0	0	0	0	0	0	0	0	0	0	0	0	0	0	0	0	0	0	0	0	0.000	0.000	0.000	0.000	0.000	0.000	0.000	0.000	0.000	0.000	0.000	0.000	0.000	0.000	283	1076	4629	3474	3474	0.000	0.000	1797	2832	0	0	1359	2115	0	0	100	1	
2	12	13	07: K-19   LM00000677	lmo2535	9445	7712	100	1705	1373	955	47	47	4	95	92	0	2545	1930	1353	25	25	3	89	86	0	0	0	0	0	0	0	0	0	0	0	0	0	0	0	0	0	0	0	0	0	0	0	0	0	0	0.000	0.000	0.000	0.000	0.000	0.000	0.000	0.000	0.000	0.000	0.000	0.000	0.000	0.000	283	1076	4178	3231	3231	0.000	0.000	1658	2520	0	0	1326	1905	0	0	100	1	
2	13	13	07: K-22   LM00000679	lmo2538	9695	7712	100	357	293	175	48	48	4	88	84	0	475	370	239	25	25	3	91	83	0	0	0	0	0	0	0	0	0	0	0	0	0	0	0	0	0	0	0	0	0	0	0	0	0	0	0.000	0.000	0.000	0.000	0.000	0.000	0.000	0.000	0.000	0.000	0.000	0.000	0.000	0.000	283	1076	759	590	590	0.000	0.000	309	450	0	0	245	345	0	0	100	1	
2	14	13	07: O-01   LM00000701	lmo2613	9945	7712	100	21936	17008	11048	47	48	4	100	100	0	43882	34502	21099	24	25	3	100	100	0	0	0	0	0	0	0	0	0	0	0	0	0	0	0	0	0	0	0	0	0	0	0	0	0	0	0.000	0.000	0.000	0.000	0.000	0.000	0.000	0.000	0.000	0.000	0.000	0.000	0.000	0.000	283	1076	65747	51439	51439	0.000	0.000	21889	43858	0	0	16961	34478	0	0	100	1	
2	15	13	07: O-04   LM00000703	lmo2616	10195	7712	100	23399	17579	12912	47	48	4	100	99	0	39484	29239	21002	24	24	3	100	99	0	0	0	0	0	0	0	0	0	0	0	0	0	0	0	0	0	0	0	0	0	0	0	0	0	0	0.000	0.000	0.000	0.000	0.000	0.000	0.000	0.000	0.000	0.000	0.000	0.000	0.000	0.000	283	1076	62812	46747	46747	0.000	0.000	23352	39460	0	0	17532	29215	0	0	100	1	
2	16	13	07: O-07   LM00000706	lmo2619	10445	7712	100	24655	18684	13277	47	47	4	100	98	0	46141	35831	25618	24	24	3	100	99	0	0	0	0	0	0	0	0	0	0	0	0	0	0	0	0	0	0	0	0	0	0	0	0	0	0	0.000	0.000	0.000	0.000	0.000	0.000	0.000	0.000	0.000	0.000	0.000	0.000	0.000	0.000	283	1076	70725	54444	54444	0.000	0.000	24608	46117	0	0	18637	35807	0	0	100	1	
2	17	13	07: O-10   LM00000709	lmo2622	10695	7712	100	23085	17111	12476	46	47	4	99	98	0	44968	33299	24044	24	24	3	100	100	0	0	0	0	0	0	0	0	0	0	0	0	0	0	0	0	0	0	0	0	0	0	0	0	0	0	0.000	0.000	0.000	0.000	0.000	0.000	0.000	0.000	0.000	0.000	0.000	0.000	0.000	0.000	283	1076	67983	50340	50340	0.000	0.000	23039	44944	0	0	17065	33275	0	0	100	1	
2	1	14	07: O-13   LM00000712	lmo2625	6695	7962	100	16339	12331	8263	48	48	4	100	99	0	39898	30010	19984	24	24	3	100	99	0	0	0	0	0	0	0	0	0	0	0	0	0	0	0	0	0	0	0	0	0	0	0	0	0	0	0.000	0.000	0.000	0.000	0.000	0.000	0.000	0.000	0.000	0.000	0.000	0.000	0.000	0.000	283	1076	56165	42269	42269	0.000	0.000	16291	39874	0	0	12283	29986	0	0	100	1	
2	2	14	07: O-16   LM00000715	lmo2628	6945	7962	100	31573	23243	16578	47	47	4	100	100	0	46693	34108	24470	23	24	3	99	99	0	0	0	0	0	0	0	0	0	0	0	0	0	0	0	0	0	0	0	0	0	0	0	0	0	0	0.000	0.000	0.000	0.000	0.000	0.000	0.000	0.000	0.000	0.000	0.000	0.000	0.000	0.000	283	1076	78196	57281	57281	0.000	0.000	31526	46670	0	0	23196	34085	0	0	100	1	
2	3	14	07: O-19   LM00000718	lmo2631	7195	7962	100	20397	16605	9093	48	47	4	100	100	0	35904	30056	16048	23	24	3	99	99	0	0	0	0	0	0	0	0	0	0	0	0	0	0	0	0	0	0	0	0	0	0	0	0	0	0	0.000	0.000	0.000	0.000	0.000	0.000	0.000	0.000	0.000	0.000	0.000	0.000	0.000	0.000	283	1076	56230	46590	46590	0.000	0.000	20349	35881	0	0	16557	30033	0	0	100	1	
2	4	14	07: O-22   LM00002765	lmo2634	7445	7962	100	52	52	5	46	47	4	66	34	0	100	83	35	24	24	3	88	82	0	0	0	0	0	0	0	0	0	0	0	0	0	0	0	0	0	0	0	0	0	0	0	0	0	0	0.000	0.000	0.000	0.000	0.000	0.000	0.000	0.000	0.000	0.000	0.000	0.000	0.000	0.000	283	1076	82	65	65	0.000	0.000	6	76	0	0	6	59	0	0	100	1	
2	5	14	08: C-01   LM00002039	lmo2705	7695	7962	100	60	60	11	46	47	5	76	63	0	140	112	61	24	24	3	87	81	0	0	0	0	0	0	0	0	0	0	0	0	0	0	0	0	0	0	0	0	0	0	0	0	0	0	0.000	0.000	0.000	0.000	0.000	0.000	0.000	0.000	0.000	0.000	0.000	0.000	0.000	0.000	283	1076	130	102	102	0.000	0.000	14	116	0	0	14	88	0	0	100	1	
2	6	14	08: C-04   LM00000753	lmo2708	7945	7962	100	160	142	62	46	47	4	89	87	0	313	260	144	23	24	3	95	89	0	0	0	0	0	0	0	0	0	0	0	0	0	0	0	0	0	0	0	0	0	0	0	0	0	0	0.000	0.000	0.000	0.000	0.000	0.000	0.000	0.000	0.000	0.000	0.000	0.000	0.000	0.000	283	1076	404	333	333	0.000	0.000	114	290	0	0	96	237	0	0	100	1	
2	7	14	08: C-07   LM00000755	lmo2711	8195	7962	100	50	51	5	47	47	4	39	16	0	123	99	44	23	24	3	88	83	0	0	0	0	0	0	0	0	0	0	0	0	0	0	0	0	0	0	0	0	0	0	0	0	0	0	0.000	0.000	0.000	0.000	0.000	0.000	0.000	0.000	0.000	0.000	0.000	0.000	0.000	0.000	283	1076	103	80	80	0.000	0.000	3	100	0	0	4	76	0	0	100	1	
2	8	14	08: C-10   LM00002770	lmo2714	8445	7962	100	8844	7054	4711	47	47	4	100	98	0	4067	3052	2061	24	24	3	94	92	0	0	0	0	0	0	0	0	0	0	0	0	0	0	0	0	0	0	0	0	0	0	0	0	0	0	0.000	0.000	0.000	0.000	0.000	0.000	0.000	0.000	0.000	0.000	0.000	0.000	0.000	0.000	283	1076	12840	10035	10035	0.000	0.000	8797	4043	0	0	7007	3028	0	0	100	1	
2	9	14	08: C-13   LM00000757	lmo2717	8695	7962	100	1254	1001	605	48	48	5	93	90	0	3224	2641	1555	24	24	3	95	92	0	0	0	0	0	0	0	0	0	0	0	0	0	0	0	0	0	0	0	0	0	0	0	0	0	0	0.000	0.000	0.000	0.000	0.000	0.000	0.000	0.000	0.000	0.000	0.000	0.000	0.000	0.000	283	1076	4406	3570	3570	0.000	0.000	1206	3200	0	0	953	2617	0	0	100	1	
2	10	14	08: C-16   LM00002044	lmo2720	8945	7962	100	156	139	59	47	47	4	87	82	0	777	632	370	24	24	3	89	87	0	0	0	0	0	0	0	0	0	0	0	0	0	0	0	0	0	0	0	0	0	0	0	0	0	0	0.000	0.000	0.000	0.000	0.000	0.000	0.000	0.000	0.000	0.000	0.000	0.000	0.000	0.000	283	1076	862	700	700	0.000	0.000	109	753	0	0	92	608	0	0	100	1	
2	11	14	08: C-19   LM00000761	lmo2723	9195	7962	100	169	148	58	47	47	4	89	85	0	316	274	132	24	26	17	85	82	0	0	0	0	0	0	0	0	0	0	0	0	0	0	0	0	0	0	0	0	0	0	0	0	0	0	0.000	0.000	0.000	0.000	0.000	0.000	0.000	0.000	0.000	0.000	0.000	0.000	0.000	0.000	283	1076	414	351	351	0.000	0.000	122	292	0	0	101	250	0	0	100	1	
2	12	14	08: C-22   LM00002045	lmo2726	9445	7962	100	63	64	14	47	47	4	77	68	0	125	100	49	25	25	4	81	78	0	0	0	0	0	0	0	0	0	0	0	0	0	0	0	0	0	0	0	0	0	0	0	0	0	0	0.000	0.000	0.000	0.000	0.000	0.000	0.000	0.000	0.000	0.000	0.000	0.000	0.000	0.000	283	1076	116	92	92	0.000	0.000	16	100	0	0	17	75	0	0	100	1	
2	13	14	08: G-01   LM00000782	lmo2801	9695	7962	100	66	65	14	47	47	4	78	66	0	122	100	47	25	25	3	84	81	0	0	0	0	0	0	0	0	0	0	0	0	0	0	0	0	0	0	0	0	0	0	0	0	0	0	0.000	0.000	0.000	0.000	0.000	0.000	0.000	0.000	0.000	0.000	0.000	0.000	0.000	0.000	283	1076	116	93	93	0.000	0.000	19	97	0	0	18	75	0	0	100	1	
2	14	14	08: G-04   LM00000784	lmo2804	9945	7962	100	98	89	33	47	47	4	81	71	0	311	242	161	24	25	3	84	78	0	0	0	0	0	0	0	0	0	0	0	0	0	0	0	0	0	0	0	0	0	0	0	0	0	0	0.000	0.000	0.000	0.000	0.000	0.000	0.000	0.000	0.000	0.000	0.000	0.000	0.000	0.000	283	1076	338	260	260	0.000	0.000	51	287	0	0	42	218	0	0	100	1	
2	15	14	08: G-07   LM00002797	lmo2807	10195	7962	100	51	51	5	47	47	4	49	13	0	100	80	35	24	24	3	80	78	0	0	0	0	0	0	0	0	0	0	0	0	0	0	0	0	0	0	0	0	0	0	0	0	0	0	0.000	0.000	0.000	0.000	0.000	0.000	0.000	0.000	0.000	0.000	0.000	0.000	0.000	0.000	283	1076	80	60	60	0.000	0.000	4	76	0	0	4	56	0	0	100	1	
2	16	14	08: G-10   LM00000785	lmo2810	10445	7962	100	513	406	256	47	47	4	89	81	0	705	542	359	24	24	3	86	83	0	0	0	0	0	0	0	0	0	0	0	0	0	0	0	0	0	0	0	0	0	0	0	0	0	0	0.000	0.000	0.000	0.000	0.000	0.000	0.000	0.000	0.000	0.000	0.000	0.000	0.000	0.000	283	1076	1147	877	877	0.000	0.000	466	681	0	0	359	518	0	0	100	1	
2	17	14	08: G-13   LM00002081	lmo2813	10695	7962	100	59	58	10	47	47	4	72	66	0	132	108	49	24	24	3	86	83	0	0	0	0	0	0	0	0	0	0	0	0	0	0	0	0	0	0	0	0	0	0	0	0	0	0	0.000	0.000	0.000	0.000	0.000	0.000	0.000	0.000	0.000	0.000	0.000	0.000	0.000	0.000	283	1076	120	95	95	0.000	0.000	12	108	0	0	11	84	0	0	100	1	
2	1	15	08: G-16   LM00002083	lmo2816	6695	8212	100	53	52	4	48	47	4	60	22	0	100	85	30	23	24	3	93	88	0	0	0	0	0	0	0	0	0	0	0	0	0	0	0	0	0	0	0	0	0	0	0	0	0	0	0.000	0.000	0.000	0.000	0.000	0.000	0.000	0.000	0.000	0.000	0.000	0.000	0.000	0.000	283	1076	82	66	66	0.000	0.000	5	77	0	0	4	62	0	0	100	1	
2	2	15	08: G-19   LM00000788	lmo2819	6945	8212	100	54	54	7	47	47	4	61	41	0	104	88	37	24	24	3	88	85	0	0	0	0	0	0	0	0	0	0	0	0	0	0	0	0	0	0	0	0	0	0	0	0	0	0	0.000	0.000	0.000	0.000	0.000	0.000	0.000	0.000	0.000	0.000	0.000	0.000	0.000	0.000	283	1076	87	71	71	0.000	0.000	7	80	0	0	7	64	0	0	100	1	
2	3	15	08: G-22   LM00000790	lmo2822	7195	8212	100	78	77	18	47	48	4	92	80	0	130	108	49	23	24	3	92	89	0	0	0	0	0	0	0	0	0	0	0	0	0	0	0	0	0	0	0	0	0	0	0	0	0	0	0.000	0.000	0.000	0.000	0.000	0.000	0.000	0.000	0.000	0.000	0.000	0.000	0.000	0.000	283	1076	138	115	115	0.000	0.000	31	107	0	0	30	85	0	0	100	1	
2	4	15	08: K-01   EMPTY	EMPTY	7445	8212	100	48	47	5	47	48	5	18	3	0	27	27	4	24	24	5	37	7	0	0	0	0	0	0	0	0	0	0	0	0	0	0	0	0	0	0	0	0	0	0	0	0	0	0	0.000	0.000	0.000	0.000	0.000	0.000	0.000	0.000	0.000	0.000	0.000	0.000	0.000	0.000	283	1076	4	3	3	0.000	0.000	1	3	0	0	0	3	0	0	-75	1	
2	5	15	08: K-04   EMPTY	EMPTY	7695	8212	100	47	47	4	47	47	4	14	2	0	23	24	4	24	24	3	26	13	0	0	0	0	0	0	0	0	0	0	0	0	0	0	0	0	0	0	0	0	0	0	0	0	0	0	0.000	0.000	0.000	0.000	0.000	0.000	0.000	0.000	0.000	0.000	0.000	0.000	0.000	0.000	283	1076	-1	0	0	0.000	0.000	0	-1	0	0	0	0	0	0	-75	1	
2	6	15	08: K-07   EMPTY	EMPTY	7945	8212	100	48	48	4	48	48	5	13	2	0	25	27	6	23	24	4	37	22	0	0	0	0	0	0	0	0	0	0	0	0	0	0	0	0	0	0	0	0	0	0	0	0	0	0	0.000	0.000	0.000	0.000	0.000	0.000	0.000	0.000	0.000	0.000	0.000	0.000	0.000	0.000	283	1076	2	4	4	0.000	0.000	0	2	0	0	0	4	0	0	-75	1	
2	7	15	09: C-01   LM00000020	lmo0044	8195	8212	100	2005	1577	951	48	48	4	98	96	0	5139	3978	2416	24	24	4	93	91	0	0	0	0	0	0	0	0	0	0	0	0	0	0	0	0	0	0	0	0	0	0	0	0	0	0	0.000	0.000	0.000	0.000	0.000	0.000	0.000	0.000	0.000	0.000	0.000	0.000	0.000	0.000	283	1076	7072	5483	5483	0.000	0.000	1957	5115	0	0	1529	3954	0	0	100	1	
2	8	15	09: C-04   LM00001308	lmo1275	8445	8212	100	208	186	97	47	48	4	87	84	0	256	201	112	24	24	3	89	85	0	0	0	0	0	0	0	0	0	0	0	0	0	0	0	0	0	0	0	0	0	0	0	0	0	0	0.000	0.000	0.000	0.000	0.000	0.000	0.000	0.000	0.000	0.000	0.000	0.000	0.000	0.000	283	1076	393	316	316	0.000	0.000	161	232	0	0	139	177	0	0	100	1	
2	9	15	09: C-07   LM00002819	lmo1469	8695	8212	100	3431	2473	1855	47	48	4	99	98	0	6942	5079	3808	24	24	3	86	85	0	0	0	0	0	0	0	0	0	0	0	0	0	0	0	0	0	0	0	0	0	0	0	0	0	0	0.000	0.000	0.000	0.000	0.000	0.000	0.000	0.000	0.000	0.000	0.000	0.000	0.000	0.000	283	1076	10302	7481	7481	0.000	0.000	3384	6918	0	0	2426	5055	0	0	100	1	
2	10	15	09: C-10   LM00000452	lmo1657	8945	8212	100	894	736	416	47	48	4	98	93	0	1221	955	554	24	24	3	92	89	0	0	0	0	0	0	0	0	0	0	0	0	0	0	0	0	0	0	0	0	0	0	0	0	0	0	0.000	0.000	0.000	0.000	0.000	0.000	0.000	0.000	0.000	0.000	0.000	0.000	0.000	0.000	283	1076	2044	1620	1620	0.000	0.000	847	1197	0	0	689	931	0	0	100	1	
2	11	15	09: C-13   lmneg01	lmneg01	9195	8212	100	50	50	4	47	47	5	36	7	0	104	85	35	25	25	3	88	82	0	0	0	0	0	0	0	0	0	0	0	0	0	0	0	0	0	0	0	0	0	0	0	0	0	0	0.000	0.000	0.000	0.000	0.000	0.000	0.000	0.000	0.000	0.000	0.000	0.000	0.000	0.000	283	1076	82	63	63	0.000	0.000	3	79	0	0	3	60	0	0	100	1	
2	12	15	09: C-16   lmneg04	lmneg04	9445	8212	100	50	50	5	47	47	4	34	15	0	93	78	30	25	25	3	90	86	0	0	0	0	0	0	0	0	0	0	0	0	0	0	0	0	0	0	0	0	0	0	0	0	0	0	0.000	0.000	0.000	0.000	0.000	0.000	0.000	0.000	0.000	0.000	0.000	0.000	0.000	0.000	283	1076	71	56	56	0.000	0.000	3	68	0	0	3	53	0	0	100	1	
2	13	15	09: C-19   lmneg07	lmneg07	9695	8212	100	52	52	5	47	47	4	52	25	0	99	85	31	24	25	3	92	88	0	0	0	0	0	0	0	0	0	0	0	0	0	0	0	0	0	0	0	0	0	0	0	0	0	0	0.000	0.000	0.000	0.000	0.000	0.000	0.000	0.000	0.000	0.000	0.000	0.000	0.000	0.000	283	1076	80	66	66	0.000	0.000	5	75	0	0	5	61	0	0	100	1	
2	14	15	09: C-22   lmneg10	lmneg10	9945	8212	100	50	51	5	48	48	4	37	14	0	83	68	28	24	24	3	83	79	0	0	0	0	0	0	0	0	0	0	0	0	0	0	0	0	0	0	0	0	0	0	0	0	0	0	0.000	0.000	0.000	0.000	0.000	0.000	0.000	0.000	0.000	0.000	0.000	0.000	0.000	0.000	283	1076	61	47	47	0.000	0.000	2	59	0	0	3	44	0	0	100	1	
2	15	15	09: G-01   LM00000020	lmo0044	10195	8212	100	2023	1597	957	46	47	4	96	94	0	5234	4236	2429	24	24	3	94	92	0	0	0	0	0	0	0	0	0	0	0	0	0	0	0	0	0	0	0	0	0	0	0	0	0	0	0.000	0.000	0.000	0.000	0.000	0.000	0.000	0.000	0.000	0.000	0.000	0.000	0.000	0.000	283	1076	7187	5763	5763	0.000	0.000	1977	5210	0	0	1551	4212	0	0	100	1	
2	16	15	09: G-04   LM00001308	lmo1275	10445	8212	100	213	179	97	48	48	4	83	76	0	256	201	125	24	24	3	85	79	0	0	0	0	0	0	0	0	0	0	0	0	0	0	0	0	0	0	0	0	0	0	0	0	0	0	0.000	0.000	0.000	0.000	0.000	0.000	0.000	0.000	0.000	0.000	0.000	0.000	0.000	0.000	283	1076	397	308	308	0.000	0.000	165	232	0	0	131	177	0	0	100	1	
2	17	15	09: G-07   LM00002819	lmo1469	10695	8212	100	3464	2581	1717	46	47	5	96	92	0	7023	5384	3478	23	24	3	95	92	0	0	0	0	0	0	0	0	0	0	0	0	0	0	0	0	0	0	0	0	0	0	0	0	0	0	0.000	0.000	0.000	0.000	0.000	0.000	0.000	0.000	0.000	0.000	0.000	0.000	0.000	0.000	283	1076	10418	7896	7896	0.000	0.000	3418	7000	0	0	2535	5361	0	0	100	1	
2	1	16	09: G-10   LM00000452	lmo1657	6695	8462	100	940	765	431	48	48	4	97	94	0	1238	1005	585	23	23	3	95	93	0	0	0	0	0	0	0	0	0	0	0	0	0	0	0	0	0	0	0	0	0	0	0	0	0	0	0.000	0.000	0.000	0.000	0.000	0.000	0.000	0.000	0.000	0.000	0.000	0.000	0.000	0.000	283	1076	2107	1699	1699	0.000	0.000	892	1215	0	0	717	982	0	0	100	1	
2	2	16	09: G-13   lmneg01	lmneg01	6945	8462	100	51	51	5	47	47	4	49	14	0	108	90	35	23	24	3	96	93	0	0	0	0	0	0	0	0	0	0	0	0	0	0	0	0	0	0	0	0	0	0	0	0	0	0	0.000	0.000	0.000	0.000	0.000	0.000	0.000	0.000	0.000	0.000	0.000	0.000	0.000	0.000	283	1076	89	71	71	0.000	0.000	4	85	0	0	4	67	0	0	100	1	
2	3	16	09: G-16   lmneg04	lmneg04	7195	8462	100	51	51	5	48	48	4	39	14	0	88	75	28	23	23	4	87	83	0	0	0	0	0	0	0	0	0	0	0	0	0	0	0	0	0	0	0	0	0	0	0	0	0	0	0.000	0.000	0.000	0.000	0.000	0.000	0.000	0.000	0.000	0.000	0.000	0.000	0.000	0.000	283	1076	68	55	55	0.000	0.000	3	65	0	0	3	52	0	0	100	1	
2	4	16	09: G-19   lmneg07	lmneg07	7445	8462	100	49	50	4	47	47	4	28	11	0	100	79	36	23	24	3	86	82	0	0	0	0	0	0	0	0	0	0	0	0	0	0	0	0	0	0	0	0	0	0	0	0	0	0	0.000	0.000	0.000	0.000	0.000	0.000	0.000	0.000	0.000	0.000	0.000	0.000	0.000	0.000	283	1076	79	59	59	0.000	0.000	2	77	0	0	3	56	0	0	100	1	
2	5	16	09: G-22   lmneg10	lmneg10	7695	8462	100	50	49	4	48	48	5	24	1	0	85	72	25	24	24	3	88	85	0	0	0	0	0	0	0	0	0	0	0	0	0	0	0	0	0	0	0	0	0	0	0	0	0	0	0.000	0.000	0.000	0.000	0.000	0.000	0.000	0.000	0.000	0.000	0.000	0.000	0.000	0.000	283	1076	63	49	49	0.000	0.000	2	61	0	0	1	48	0	0	100	1	
2	6	16	09: K-01   LM00000020	lmo0044	7945	8462	100	1857	1509	832	47	47	4	99	97	0	4911	4009	2203	24	24	3	100	98	0	0	0	0	0	0	0	0	0	0	0	0	0	0	0	0	0	0	0	0	0	0	0	0	0	0	0.000	0.000	0.000	0.000	0.000	0.000	0.000	0.000	0.000	0.000	0.000	0.000	0.000	0.000	283	1076	6697	5447	5447	0.000	0.000	1810	4887	0	0	1462	3985	0	0	100	1	
2	7	16	09: K-04   LM00001308	lmo1275	8195	8462	100	201	167	86	48	48	5	86	79	0	229	182	109	23	24	3	85	82	0	0	0	0	0	0	0	0	0	0	0	0	0	0	0	0	0	0	0	0	0	0	0	0	0	0	0.000	0.000	0.000	0.000	0.000	0.000	0.000	0.000	0.000	0.000	0.000	0.000	0.000	0.000	283	1076	359	278	278	0.000	0.000	153	206	0	0	119	159	0	0	100	1	
2	8	16	09: K-07   LM00002819	lmo1469	8445	8462	100	3445	2606	1657	47	47	4	99	98	0	6966	5234	3498	24	24	3	94	92	0	0	0	0	0	0	0	0	0	0	0	0	0	0	0	0	0	0	0	0	0	0	0	0	0	0	0.000	0.000	0.000	0.000	0.000	0.000	0.000	0.000	0.000	0.000	0.000	0.000	0.000	0.000	283	1076	10340	7769	7769	0.000	0.000	3398	6942	0	0	2559	5210	0	0	100	1	
2	9	16	09: K-10   LM00000452	lmo1657	8695	8462	100	913	685	450	47	48	5	92	89	0	1228	882	593	24	24	4	85	82	0	0	0	0	0	0	0	0	0	0	0	0	0	0	0	0	0	0	0	0	0	0	0	0	0	0	0.000	0.000	0.000	0.000	0.000	0.000	0.000	0.000	0.000	0.000	0.000	0.000	0.000	0.000	283	1076	2070	1496	1496	0.000	0.000	866	1204	0	0	638	858	0	0	100	1	
2	10	16	09: K-13   lmneg01	lmneg01	8945	8462	100	51	51	4	47	48	5	49	11	0	101	80	36	24	24	3	90	81	0	0	0	0	0	0	0	0	0	0	0	0	0	0	0	0	0	0	0	0	0	0	0	0	0	0	0.000	0.000	0.000	0.000	0.000	0.000	0.000	0.000	0.000	0.000	0.000	0.000	0.000	0.000	283	1076	81	60	60	0.000	0.000	4	77	0	0	4	56	0	0	100	1	
2	11	16	09: K-16   lmneg04	lmneg04	9195	8462	100	48	49	4	47	48	4	31	7	0	89	73	29	24	24	3	86	82	0	0	0	0	0	0	0	0	0	0	0	0	0	0	0	0	0	0	0	0	0	0	0	0	0	0	0.000	0.000	0.000	0.000	0.000	0.000	0.000	0.000	0.000	0.000	0.000	0.000	0.000	0.000	283	1076	66	51	51	0.000	0.000	1	65	0	0	2	49	0	0	100	1	
2	12	16	09: K-19   lmneg07	lmneg07	9445	8462	100	51	51	5	47	47	4	41	16	0	99	77	35	24	25	4	81	77	0	0	0	0	0	0	0	0	0	0	0	0	0	0	0	0	0	0	0	0	0	0	0	0	0	0	0.000	0.000	0.000	0.000	0.000	0.000	0.000	0.000	0.000	0.000	0.000	0.000	0.000	0.000	283	1076	79	57	57	0.000	0.000	4	75	0	0	4	53	0	0	100	1	
2	13	16	09: K-22   lmneg10	lmneg10	9695	8462	100	49	50	4	48	48	4	25	8	0	81	67	28	24	25	4	81	77	0	0	0	0	0	0	0	0	0	0	0	0	0	0	0	0	0	0	0	0	0	0	0	0	0	0	0.000	0.000	0.000	0.000	0.000	0.000	0.000	0.000	0.000	0.000	0.000	0.000	0.000	0.000	283	1076	58	45	45	0.000	0.000	1	57	0	0	2	43	0	0	100	1	
2	14	16	09: O-01   LM00000020	lmo0044	9945	8462	100	1905	1452	992	47	48	4	92	85	0	5129	3911	2654	24	25	3	95	90	0	0	0	0	0	0	0	0	0	0	0	0	0	0	0	0	0	0	0	0	0	0	0	0	0	0	0.000	0.000	0.000	0.000	0.000	0.000	0.000	0.000	0.000	0.000	0.000	0.000	0.000	0.000	283	1076	6963	5292	5292	0.000	0.000	1858	5105	0	0	1405	3887	0	0	100	1	
2	15	16	09: O-04   LM00001308	lmo1275	10195	8462	100	173	145	72	47	47	5	81	74	0	233	185	109	24	24	3	83	80	0	0	0	0	0	0	0	0	0	0	0	0	0	0	0	0	0	0	0	0	0	0	0	0	0	0	0.000	0.000	0.000	0.000	0.000	0.000	0.000	0.000	0.000	0.000	0.000	0.000	0.000	0.000	283	1076	335	259	259	0.000	0.000	126	209	0	0	98	161	0	0	100	1	
2	16	16	09: O-07   LM00002819	lmo1469	10445	8462	100	3211	2572	1535	47	47	4	95	91	0	6715	5461	3185	24	24	3	96	93	0	0	0	0	0	0	0	0	0	0	0	0	0	0	0	0	0	0	0	0	0	0	0	0	0	0	0.000	0.000	0.000	0.000	0.000	0.000	0.000	0.000	0.000	0.000	0.000	0.000	0.000	0.000	283	1076	9855	7962	7962	0.000	0.000	3164	6691	0	0	2525	5437	0	0	100	1	
2	17	16	09: O-10   LM00000452	lmo1657	10695	8462	100	882	682	459	47	47	4	89	82	0	1183	877	592	23	24	3	89	84	0	0	0	0	0	0	0	0	0	0	0	0	0	0	0	0	0	0	0	0	0	0	0	0	0	0	0.000	0.000	0.000	0.000	0.000	0.000	0.000	0.000	0.000	0.000	0.000	0.000	0.000	0.000	283	1076	1995	1489	1489	0.000	0.000	835	1160	0	0	635	854	0	0	100	1	
2	1	17	09: O-13   lmneg01	lmneg01	6695	8712	100	52	52	4	48	48	4	48	13	0	108	87	39	22	23	4	89	81	0	0	0	0	0	0	0	0	0	0	0	0	0	0	0	0	0	0	0	0	0	0	0	0	0	0	0.000	0.000	0.000	0.000	0.000	0.000	0.000	0.000	0.000	0.000	0.000	0.000	0.000	0.000	283	1076	90	69	69	0.000	0.000	4	86	0	0	4	65	0	0	100	1	
2	2	17	09: O-16   lmneg04	lmneg04	6945	8712	100	50	50	5	47	47	5	39	10	0	89	76	26	24	24	3	94	91	0	0	0	0	0	0	0	0	0	0	0	0	0	0	0	0	0	0	0	0	0	0	0	0	0	0	0.000	0.000	0.000	0.000	0.000	0.000	0.000	0.000	0.000	0.000	0.000	0.000	0.000	0.000	283	1076	68	55	55	0.000	0.000	3	65	0	0	3	52	0	0	100	1	
2	3	17	09: O-19   lmneg07	lmneg07	7195	8712	100	49	50	4	46	47	4	37	11	0	104	82	36	23	24	3	87	84	0	0	0	0	0	0	0	0	0	0	0	0	0	0	0	0	0	0	0	0	0	0	0	0	0	0	0.000	0.000	0.000	0.000	0.000	0.000	0.000	0.000	0.000	0.000	0.000	0.000	0.000	0.000	283	1076	84	63	63	0.000	0.000	3	81	0	0	4	59	0	0	100	1	
2	4	17	09: O-22   lmneg10	lmneg10	7445	8712	100	51	51	5	47	48	5	45	8	0	87	69	33	23	24	4	83	75	0	0	0	0	0	0	0	0	0	0	0	0	0	0	0	0	0	0	0	0	0	0	0	0	0	0	0.000	0.000	0.000	0.000	0.000	0.000	0.000	0.000	0.000	0.000	0.000	0.000	0.000	0.000	283	1076	68	50	50	0.000	0.000	4	64	0	0	4	46	0	0	100	1	
2	5	17	null	EMPTY	7695	8712	100	49	49	5	47	48	5	21	7	0	23	24	3	21	23	4	19	3	0	0	0	0	0	0	0	0	0	0	0	0	0	0	0	0	0	0	0	0	0	0	0	0	0	0	0.000	0.000	0.000	0.000	0.000	0.000	0.000	0.000	0.000	0.000	0.000	0.000	0.000	0.000	283	1076	4	5	5	0.000	0.000	2	2	0	0	2	3	0	0	-75	1	
2	6	17	null	EMPTY	7945	8712	100	46	47	4	47	48	4	13	4	0	23	23	3	23	24	3	16	4	0	0	0	0	0	0	0	0	0	0	0	0	0	0	0	0	0	0	0	0	0	0	0	0	0	0	0.000	0.000	0.000	0.000	0.000	0.000	0.000	0.000	0.000	0.000	0.000	0.000	0.000	0.000	283	1076	-1	0	0	0.000	0.000	-1	0	0	0	0	0	0	0	-75	1	
2	7	17	null	EMPTY	8195	8712	100	47	47	4	47	48	5	17	2	0	23	23	3	23	24	3	24	6	0	0	0	0	0	0	0	0	0	0	0	0	0	0	0	0	0	0	0	0	0	0	0	0	0	0	0.000	0.000	0.000	0.000	0.000	0.000	0.000	0.000	0.000	0.000	0.000	0.000	0.000	0.000	283	1076	0	0	0	0.000	0.000	0	0	0	0	0	0	0	0	-75	1	
2	8	17	null	EMPTY	8445	8712	100	47	47	4	47	47	4	20	2	0	24	24	3	24	24	3	13	4	0	0	0	0	0	0	0	0	0	0	0	0	0	0	0	0	0	0	0	0	0	0	0	0	0	0	0.000	0.000	0.000	0.000	0.000	0.000	0.000	0.000	0.000	0.000	0.000	0.000	0.000	0.000	283	1076	0	0	0	0.000	0.000	0	0	0	0	0	0	0	0	-75	1	
2	9	17	null	EMPTY	8695	8712	100	46	46	4	47	47	4	8	1	0	23	24	3	23	24	3	25	6	0	0	0	0	0	0	0	0	0	0	0	0	0	0	0	0	0	0	0	0	0	0	0	0	0	0	0.000	0.000	0.000	0.000	0.000	0.000	0.000	0.000	0.000	0.000	0.000	0.000	0.000	0.000	283	1076	-1	0	0	0.000	0.000	-1	0	0	0	-1	1	0	0	-75	1	
2	10	17	null	EMPTY	8945	8712	100	49	50	4	47	47	4	28	8	0	24	25	4	24	24	3	22	8	0	0	0	0	0	0	0	0	0	0	0	0	0	0	0	0	0	0	0	0	0	0	0	0	0	0	0.000	0.000	0.000	0.000	0.000	0.000	0.000	0.000	0.000	0.000	0.000	0.000	0.000	0.000	283	1076	2	4	4	0.000	0.000	2	0	0	0	3	1	0	0	-75	1	
2	11	17	null	EMPTY	9195	8712	100	47	47	4	46	46	4	28	5	0	25	25	3	24	25	3	10	3	0	0	0	0	0	0	0	0	0	0	0	0	0	0	0	0	0	0	0	0	0	0	0	0	0	0	0.000	0.000	0.000	0.000	0.000	0.000	0.000	0.000	0.000	0.000	0.000	0.000	0.000	0.000	283	1076	2	2	2	0.000	0.000	1	1	0	0	1	1	0	0	-75	1	
2	12	17	null	EMPTY	9445	8712	100	47	47	4	47	47	4	16	5	0	24	24	3	24	24	3	12	0	0	0	0	0	0	0	0	0	0	0	0	0	0	0	0	0	0	0	0	0	0	0	0	0	0	0	0.000	0.000	0.000	0.000	0.000	0.000	0.000	0.000	0.000	0.000	0.000	0.000	0.000	0.000	283	1076	0	0	0	0.000	0.000	0	0	0	0	0	0	0	0	-75	1	
2	13	17	null	EMPTY	9695	8712	100	47	47	4	47	47	4	11	2	0	24	24	2	25	25	3	4	0	0	0	0	0	0	0	0	0	0	0	0	0	0	0	0	0	0	0	0	0	0	0	0	0	0	0	0.000	0.000	0.000	0.000	0.000	0.000	0.000	0.000	0.000	0.000	0.000	0.000	0.000	0.000	283	1076	-1	-1	-1	0.000	0.000	0	-1	0	0	0	-1	0	0	-75	1	
2	14	17	null	EMPTY	9945	8712	100	48	47	4	47	48	4	16	4	0	24	24	3	24	24	3	23	6	0	0	0	0	0	0	0	0	0	0	0	0	0	0	0	0	0	0	0	0	0	0	0	0	0	0	0.000	0.000	0.000	0.000	0.000	0.000	0.000	0.000	0.000	0.000	0.000	0.000	0.000	0.000	283	1076	1	0	0	0.000	0.000	1	0	0	0	0	0	0	0	-75	1	
2	15	17	null	EMPTY	10195	8712	100	48	48	4	48	48	4	16	1	0	24	24	3	24	24	3	10	1	0	0	0	0	0	0	0	0	0	0	0	0	0	0	0	0	0	0	0	0	0	0	0	0	0	0	0.000	0.000	0.000	0.000	0.000	0.000	0.000	0.000	0.000	0.000	0.000	0.000	0.000	0.000	283	1076	0	0	0	0.000	0.000	0	0	0	0	0	0	0	0	-75	1	
2	16	17	null	EMPTY	10445	8712	100	48	47	4	47	48	4	17	2	0	24	24	2	24	24	3	11	2	0	0	0	0	0	0	0	0	0	0	0	0	0	0	0	0	0	0	0	0	0	0	0	0	0	0	0.000	0.000	0.000	0.000	0.000	0.000	0.000	0.000	0.000	0.000	0.000	0.000	0.000	0.000	283	1076	1	0	0	0.000	0.000	1	0	0	0	0	0	0	0	-75	1	
2	17	17	null	EMPTY	10695	8712	100	48	47	5	47	48	4	18	6	0	24	24	3	23	23	3	23	4	0	0	0	0	0	0	0	0	0	0	0	0	0	0	0	0	0	0	0	0	0	0	0	0	0	0	0.000	0.000	0.000	0.000	0.000	0.000	0.000	0.000	0.000	0.000	0.000	0.000	0.000	0.000	283	1076	2	1	1	0.000	0.000	1	1	0	0	0	1	0	0	-75	1	
3	1	1	10: B-01   Dye Marker	Dye Marker	11207	4691	100	69	330	440	46	47	4	85	77	0	9969	24968	25298	23	23	3	100	100	0	0	0	0	0	0	0	0	0	0	0	0	0	0	0	0	0	0	0	0	0	0	0	0	0	0	0.000	0.000	0.000	0.000	0.000	0.000	0.000	0.000	0.000	0.000	0.000	0.000	0.000	0.000	283	1076	9969	25229	25229	0.000	0.000	23	9946	0	0	284	24945	0	0	100	1	
3	2	1	01: B-01   EMPTY	EMPTY	11457	4691	100	49	48	4	47	47	4	24	2	0	24	25	5	23	24	3	34	18	0	0	0	0	0	0	0	0	0	0	0	0	0	0	0	0	0	0	0	0	0	0	0	0	0	0	0.000	0.000	0.000	0.000	0.000	0.000	0.000	0.000	0.000	0.000	0.000	0.000	0.000	0.000	283	1076	3	3	3	0.000	0.000	2	1	0	0	1	2	0	0	-75	1	
3	3	1	01: B-04   LM00000015	lmo0024	11707	4691	100	53	53	6	47	47	5	60	28	0	105	88	35	23	24	4	91	83	0	0	0	0	0	0	0	0	0	0	0	0	0	0	0	0	0	0	0	0	0	0	0	0	0	0	0.000	0.000	0.000	0.000	0.000	0.000	0.000	0.000	0.000	0.000	0.000	0.000	0.000	0.000	283	1076	88	71	71	0.000	0.000	6	82	0	0	6	65	0	0	100	1	
3	4	1	01: B-07   LM00000017	lmo0027	11957	4691	100	57	57	7	47	47	4	76	60	0	215	175	93	23	23	3	90	88	0	0	0	0	0	0	0	0	0	0	0	0	0	0	0	0	0	0	0	0	0	0	0	0	0	0	0.000	0.000	0.000	0.000	0.000	0.000	0.000	0.000	0.000	0.000	0.000	0.000	0.000	0.000	283	1076	202	162	162	0.000	0.000	10	192	0	0	10	152	0	0	100	1	
3	5	1	01: B-10   LM00000819	lmo0030	12207	4691	100	50	51	5	48	48	5	30	14	0	102	79	40	24	24	4	73	69	0	0	0	0	0	0	0	0	0	0	0	0	0	0	0	0	0	0	0	0	0	0	0	0	0	0	0.000	0.000	0.000	0.000	0.000	0.000	0.000	0.000	0.000	0.000	0.000	0.000	0.000	0.000	283	1076	80	58	58	0.000	0.000	2	78	0	0	3	55	0	0	100	1	
3	6	1	01: B-13   LM00000018	lmo0033	12457	4691	100	59	59	7	48	47	4	78	61	0	116	99	37	23	23	3	90	88	0	0	0	0	0	0	0	0	0	0	0	0	0	0	0	0	0	0	0	0	0	0	0	0	0	0	0.000	0.000	0.000	0.000	0.000	0.000	0.000	0.000	0.000	0.000	0.000	0.000	0.000	0.000	283	1076	104	87	87	0.000	0.000	11	93	0	0	11	76	0	0	100	1	
3	7	1	01: B-16   LM00002100	lmo0036	12707	4691	100	79	77	19	47	47	4	87	78	0	128	105	48	23	23	3	87	82	0	0	0	0	0	0	0	0	0	0	0	0	0	0	0	0	0	0	0	0	0	0	0	0	0	0	0.000	0.000	0.000	0.000	0.000	0.000	0.000	0.000	0.000	0.000	0.000	0.000	0.000	0.000	283	1076	137	112	112	0.000	0.000	32	105	0	0	30	82	0	0	100	1	
3	8	1	01: B-19   LM00002103	lmo0039	12957	4691	100	86	83	27	47	47	5	78	73	0	115	92	44	23	24	3	82	81	0	0	0	0	0	0	0	0	0	0	0	0	0	0	0	0	0	0	0	0	0	0	0	0	0	0	0.000	0.000	0.000	0.000	0.000	0.000	0.000	0.000	0.000	0.000	0.000	0.000	0.000	0.000	283	1076	131	105	105	0.000	0.000	39	92	0	0	36	69	0	0	100	1	
3	9	1	01: B-22   LM00000823	lmo0042	13207	4691	100	52	52	5	48	48	5	44	15	0	99	82	34	23	24	3	86	81	0	0	0	0	0	0	0	0	0	0	0	0	0	0	0	0	0	0	0	0	0	0	0	0	0	0	0.000	0.000	0.000	0.000	0.000	0.000	0.000	0.000	0.000	0.000	0.000	0.000	0.000	0.000	283	1076	80	63	63	0.000	0.000	4	76	0	0	4	59	0	0	100	1	
3	10	1	01: F-01   LM00000841	lmo0117	13457	4691	100	2081	1550	1045	47	47	4	93	92	0	6246	4599	3203	23	23	3	84	83	0	0	0	0	0	0	0	0	0	0	0	0	0	0	0	0	0	0	0	0	0	0	0	0	0	0	0.000	0.000	0.000	0.000	0.000	0.000	0.000	0.000	0.000	0.000	0.000	0.000	0.000	0.000	283	1076	8257	6079	6079	0.000	0.000	2034	6223	0	0	1503	4576	0	0	100	1	
3	11	1	01: F-04   LM00000843	lmo0120	13707	4691	100	2036	1533	1000	48	48	4	93	89	0	7224	5351	3712	22	23	3	91	87	0	0	0	0	0	0	0	0	0	0	0	0	0	0	0	0	0	0	0	0	0	0	0	0	0	0	0.000	0.000	0.000	0.000	0.000	0.000	0.000	0.000	0.000	0.000	0.000	0.000	0.000	0.000	283	1076	9190	6814	6814	0.000	0.000	1988	7202	0	0	1485	5329	0	0	100	1	
3	12	1	01: F-07   LM00000846	lmo0123	13957	4691	100	2005	1395	1044	48	48	5	88	81	0	7525	5232	4103	22	22	3	84	80	0	0	0	0	0	0	0	0	0	0	0	0	0	0	0	0	0	0	0	0	0	0	0	0	0	0	0.000	0.000	0.000	0.000	0.000	0.000	0.000	0.000	0.000	0.000	0.000	0.000	0.000	0.000	283	1076	9460	6557	6557	0.000	0.000	1957	7503	0	0	1347	5210	0	0	100	1	
3	13	1	01: F-10   LM00000847	lmo0126	14207	4691	100	1619	1223	864	47	48	5	95	87	0	7973	6076	4424	22	22	3	92	87	0	0	0	0	0	0	0	0	0	0	0	0	0	0	0	0	0	0	0	0	0	0	0	0	0	0	0.000	0.000	0.000	0.000	0.000	0.000	0.000	0.000	0.000	0.000	0.000	0.000	0.000	0.000	283	1076	9523	7230	7230	0.000	0.000	1572	7951	0	0	1176	6054	0	0	100	1	
3	14	1	01: F-13   LM00000848	lmo0129	14457	4691	100	657	485	316	48	48	5	91	84	0	3421	2388	1674	22	22	3	92	85	0	0	0	0	0	0	0	0	0	0	0	0	0	0	0	0	0	0	0	0	0	0	0	0	0	0	0.000	0.000	0.000	0.000	0.000	0.000	0.000	0.000	0.000	0.000	0.000	0.000	0.000	0.000	283	1076	4008	2803	2803	0.000	0.000	609	3399	0	0	437	2366	0	0	100	1	
3	15	1	01: F-16   LM00000046	lmo0132	14707	4691	100	116	106	31	48	48	5	93	86	0	431	351	178	22	22	3	91	88	0	0	0	0	0	0	0	0	0	0	0	0	0	0	0	0	0	0	0	0	0	0	0	0	0	0	0.000	0.000	0.000	0.000	0.000	0.000	0.000	0.000	0.000	0.000	0.000	0.000	0.000	0.000	283	1076	477	387	387	0.000	0.000	68	409	0	0	58	329	0	0	100	1	
3	16	1	01: F-19   LM00000047	lmo0135	14957	4691	100	1667	1407	725	47	47	4	100	98	0	768	631	322	22	23	3	94	90	0	0	0	0	0	0	0	0	0	0	0	0	0	0	0	0	0	0	0	0	0	0	0	0	0	0	0.000	0.000	0.000	0.000	0.000	0.000	0.000	0.000	0.000	0.000	0.000	0.000	0.000	0.000	283	1076	2366	1969	1969	0.000	0.000	1620	746	0	0	1360	609	0	0	100	1	
3	17	1	01: F-22   LM00002144	lmo0138	15207	4691	100	78	81	23	48	47	4	89	81	0	126	102	49	23	23	3	84	80	0	0	0	0	0	0	0	0	0	0	0	0	0	0	0	0	0	0	0	0	0	0	0	0	0	0	0.000	0.000	0.000	0.000	0.000	0.000	0.000	0.000	0.000	0.000	0.000	0.000	0.000	0.000	283	1076	133	112	112	0.000	0.000	30	103	0	0	33	79	0	0	100	1	
3	1	2	01: J-01   LM00000873	lmo0213	11207	4941	100	152	127	61	47	47	4	76	73	0	182	136	88	24	24	4	75	71	0	0	0	0	0	0	0	0	0	0	0	0	0	0	0	0	0	0	0	0	0	0	0	0	0	0	0.000	0.000	0.000	0.000	0.000	0.000	0.000	0.000	0.000	0.000	0.000	0.000	0.000	0.000	283	1076	263	192	192	0.000	0.000	105	158	0	0	80	112	0	0	100	1	
3	2	2	01: J-04   LM00002172	lmo0216	11457	4941	100	313	271	206	48	48	4	72	66	0	395	325	287	23	24	3	68	61	0	0	0	0	0	0	0	0	0	0	0	0	0	0	0	0	0	0	0	0	0	0	0	0	0	0	0.000	0.000	0.000	0.000	0.000	0.000	0.000	0.000	0.000	0.000	0.000	0.000	0.000	0.000	283	1076	637	525	525	0.000	0.000	265	372	0	0	223	302	0	0	100	1	
3	3	2	01: J-07   LM00000070	lmo0219	11707	4941	100	177	153	83	47	48	4	80	75	0	260	193	134	23	23	3	76	73	0	0	0	0	0	0	0	0	0	0	0	0	0	0	0	0	0	0	0	0	0	0	0	0	0	0	0.000	0.000	0.000	0.000	0.000	0.000	0.000	0.000	0.000	0.000	0.000	0.000	0.000	0.000	283	1076	367	276	276	0.000	0.000	130	237	0	0	106	170	0	0	100	1	
3	4	2	01: J-10   LM00000877	lmo0222	11957	4941	100	127	107	48	47	47	4	73	72	0	320	242	171	23	23	3	76	72	0	0	0	0	0	0	0	0	0	0	0	0	0	0	0	0	0	0	0	0	0	0	0	0	0	0	0.000	0.000	0.000	0.000	0.000	0.000	0.000	0.000	0.000	0.000	0.000	0.000	0.000	0.000	283	1076	377	279	279	0.000	0.000	80	297	0	0	60	219	0	0	100	1	
3	5	2	01: J-13   LM00002174	lmo0225	12207	4941	100	54	53	5	47	47	4	67	46	0	124	103	45	24	24	3	83	83	0	0	0	0	0	0	0	0	0	0	0	0	0	0	0	0	0	0	0	0	0	0	0	0	0	0	0.000	0.000	0.000	0.000	0.000	0.000	0.000	0.000	0.000	0.000	0.000	0.000	0.000	0.000	283	1076	107	85	85	0.000	0.000	7	100	0	0	6	79	0	0	100	1	
3	6	2	01: J-16   LM00000881	lmo0228	12457	4941	100	262	208	112	48	48	4	84	79	0	420	311	205	23	24	4	81	76	0	0	0	0	0	0	0	0	0	0	0	0	0	0	0	0	0	0	0	0	0	0	0	0	0	0	0.000	0.000	0.000	0.000	0.000	0.000	0.000	0.000	0.000	0.000	0.000	0.000	0.000	0.000	283	1076	611	448	448	0.000	0.000	214	397	0	0	160	288	0	0	100	1	
3	7	2	01: J-19   LM00000073	lmo0231	12707	4941	100	46	47	4	47	47	5	12	2	0	25	27	6	23	23	3	46	28	0	0	0	0	0	0	0	0	0	0	0	0	0	0	0	0	0	0	0	0	0	0	0	0	0	0	0.000	0.000	0.000	0.000	0.000	0.000	0.000	0.000	0.000	0.000	0.000	0.000	0.000	0.000	283	1076	1	4	4	0.000	0.000	-1	2	0	0	0	4	0	0	100	1	
3	8	2	01: J-22   LM00000075	lmo0234	12957	4941	100	983	811	461	48	48	4	95	91	0	1503	1207	728	23	23	3	94	90	0	0	0	0	0	0	0	0	0	0	0	0	0	0	0	0	0	0	0	0	0	0	0	0	0	0	0.000	0.000	0.000	0.000	0.000	0.000	0.000	0.000	0.000	0.000	0.000	0.000	0.000	0.000	283	1076	2415	1947	1947	0.000	0.000	935	1480	0	0	763	1184	0	0	100	1	
3	9	2	01: N-01   LM00000913	lmo0309	13207	4941	100	51	51	5	47	47	4	43	22	0	96	73	37	23	23	3	78	74	0	0	0	0	0	0	0	0	0	0	0	0	0	0	0	0	0	0	0	0	0	0	0	0	0	0	0.000	0.000	0.000	0.000	0.000	0.000	0.000	0.000	0.000	0.000	0.000	0.000	0.000	0.000	283	1076	77	54	54	0.000	0.000	4	73	0	0	4	50	0	0	100	1	
3	10	2	01: N-04   LM00002191	lmo0312	13457	4941	100	48	48	4	47	47	4	20	6	0	63	62	37	22	22	3	69	60	0	0	0	0	0	0	0	0	0	0	0	0	0	0	0	0	0	0	0	0	0	0	0	0	0	0	0.000	0.000	0.000	0.000	0.000	0.000	0.000	0.000	0.000	0.000	0.000	0.000	0.000	0.000	283	1076	42	41	41	0.000	0.000	1	41	0	0	1	40	0	0	100	1	
3	11	2	01: N-07   LM00000106	lmo0315	13707	4941	100	87	82	23	48	48	4	80	78	0	155	127	64	22	23	3	84	80	0	0	0	0	0	0	0	0	0	0	0	0	0	0	0	0	0	0	0	0	0	0	0	0	0	0	0.000	0.000	0.000	0.000	0.000	0.000	0.000	0.000	0.000	0.000	0.000	0.000	0.000	0.000	283	1076	172	139	139	0.000	0.000	39	133	0	0	34	105	0	0	100	1	
3	12	2	01: N-10   LM00000915	lmo0318	13957	4941	100	87	82	27	48	48	5	75	71	0	129	99	59	22	22	3	77	71	0	0	0	0	0	0	0	0	0	0	0	0	0	0	0	0	0	0	0	0	0	0	0	0	0	0	0.000	0.000	0.000	0.000	0.000	0.000	0.000	0.000	0.000	0.000	0.000	0.000	0.000	0.000	283	1076	146	111	111	0.000	0.000	39	107	0	0	34	77	0	0	100	1	
3	13	2	01: N-13   LM00000109	lmo0321	14207	4941	100	117	102	42	48	48	4	77	71	0	110	84	46	23	23	3	72	71	0	0	0	0	0	0	0	0	0	0	0	0	0	0	0	0	0	0	0	0	0	0	0	0	0	0	0.000	0.000	0.000	0.000	0.000	0.000	0.000	0.000	0.000	0.000	0.000	0.000	0.000	0.000	283	1076	156	115	115	0.000	0.000	69	87	0	0	54	61	0	0	100	1	
3	14	2	01: N-16   LM00000917	lmo0324	14457	4941	100	51	50	5	48	48	4	42	11	0	94	71	37	22	22	3	78	70	0	0	0	0	0	0	0	0	0	0	0	0	0	0	0	0	0	0	0	0	0	0	0	0	0	0	0.000	0.000	0.000	0.000	0.000	0.000	0.000	0.000	0.000	0.000	0.000	0.000	0.000	0.000	283	1076	75	51	51	0.000	0.000	3	72	0	0	2	49	0	0	100	1	
3	15	2	01: N-19   LM00000112	lmo0327	14707	4941	100	53	53	5	48	48	4	55	27	0	106	79	43	22	23	3	75	69	0	0	0	0	0	0	0	0	0	0	0	0	0	0	0	0	0	0	0	0	0	0	0	0	0	0	0.000	0.000	0.000	0.000	0.000	0.000	0.000	0.000	0.000	0.000	0.000	0.000	0.000	0.000	283	1076	89	62	62	0.000	0.000	5	84	0	0	5	57	0	0	100	1	
3	16	2	01: N-22   LM00002841	lmo0330	14957	4941	100	51	51	5	47	48	4	49	12	0	97	73	41	22	23	3	71	67	0	0	0	0	0	0	0	0	0	0	0	0	0	0	0	0	0	0	0	0	0	0	0	0	0	0	0.000	0.000	0.000	0.000	0.000	0.000	0.000	0.000	0.000	0.000	0.000	0.000	0.000	0.000	283	1076	79	55	55	0.000	0.000	4	75	0	0	4	51	0	0	100	1	
3	17	2	02: B-01   EMPTY	EMPTY	15207	4941	100	47	47	4	48	48	5	11	1	0	23	25	5	23	23	3	34	21	0	0	0	0	0	0	0	0	0	0	0	0	0	0	0	0	0	0	0	0	0	0	0	0	0	0	0.000	0.000	0.000	0.000	0.000	0.000	0.000	0.000	0.000	0.000	0.000	0.000	0.000	0.000	283	1076	-1	1	1	0.000	0.000	-1	0	0	0	-1	2	0	0	-75	1	
3	1	3	02: B-04   LM00002209	lmo0404	11207	5191	100	77	74	13	48	48	4	92	88	0	176	155	57	23	23	3	96	94	0	0	0	0	0	0	0	0	0	0	0	0	0	0	0	0	0	0	0	0	0	0	0	0	0	0	0.000	0.000	0.000	0.000	0.000	0.000	0.000	0.000	0.000	0.000	0.000	0.000	0.000	0.000	283	1076	182	158	158	0.000	0.000	29	153	0	0	26	132	0	0	100	1	
3	2	3	02: B-07   LM00000948	lmo0407	11457	5191	100	193	179	86	48	48	4	88	84	0	228	186	99	23	23	3	92	87	0	0	0	0	0	0	0	0	0	0	0	0	0	0	0	0	0	0	0	0	0	0	0	0	0	0	0.000	0.000	0.000	0.000	0.000	0.000	0.000	0.000	0.000	0.000	0.000	0.000	0.000	0.000	283	1076	350	294	294	0.000	0.000	145	205	0	0	131	163	0	0	100	1	
3	3	3	02: B-10   LM00003004	lmo0410	11707	5191	100	51	51	5	48	48	4	36	13	0	108	92	34	22	23	3	95	90	0	0	0	0	0	0	0	0	0	0	0	0	0	0	0	0	0	0	0	0	0	0	0	0	0	0	0.000	0.000	0.000	0.000	0.000	0.000	0.000	0.000	0.000	0.000	0.000	0.000	0.000	0.000	283	1076	89	73	73	0.000	0.000	3	86	0	0	3	70	0	0	100	1	
3	4	3	02: B-13   LM00002215	lmo0413	11957	5191	100	191	160	76	47	48	4	89	82	0	178	139	73	23	23	3	86	82	0	0	0	0	0	0	0	0	0	0	0	0	0	0	0	0	0	0	0	0	0	0	0	0	0	0	0.000	0.000	0.000	0.000	0.000	0.000	0.000	0.000	0.000	0.000	0.000	0.000	0.000	0.000	283	1076	299	229	229	0.000	0.000	144	155	0	0	113	116	0	0	100	1	
3	5	3	02: B-16   LM00002216	lmo0416	12207	5191	100	82	81	26	47	47	4	85	75	0	125	95	54	23	23	3	80	73	0	0	0	0	0	0	0	0	0	0	0	0	0	0	0	0	0	0	0	0	0	0	0	0	0	0	0.000	0.000	0.000	0.000	0.000	0.000	0.000	0.000	0.000	0.000	0.000	0.000	0.000	0.000	283	1076	137	106	106	0.000	0.000	35	102	0	0	34	72	0	0	100	1	
3	6	3	02: B-19   LM00002217	lmo0419	12457	5191	100	58	59	9	47	47	4	81	65	0	113	92	42	23	24	3	90	84	0	0	0	0	0	0	0	0	0	0	0	0	0	0	0	0	0	0	0	0	0	0	0	0	0	0	0.000	0.000	0.000	0.000	0.000	0.000	0.000	0.000	0.000	0.000	0.000	0.000	0.000	0.000	283	1076	101	81	81	0.000	0.000	11	90	0	0	12	69	0	0	100	1	
3	7	3	02: B-22   LM00000954	lmo0422	12707	5191	100	53	53	4	47	47	4	64	34	0	105	88	36	23	23	3	88	87	0	0	0	0	0	0	0	0	0	0	0	0	0	0	0	0	0	0	0	0	0	0	0	0	0	0	0.000	0.000	0.000	0.000	0.000	0.000	0.000	0.000	0.000	0.000	0.000	0.000	0.000	0.000	283	1076	88	71	71	0.000	0.000	6	82	0	0	6	65	0	0	100	1	
3	8	3	02: F-01   LM00002250	lmo0497	12957	5191	100	49	49	4	48	48	5	21	2	0	100	80	34	23	23	3	83	80	0	0	0	0	0	0	0	0	0	0	0	0	0	0	0	0	0	0	0	0	0	0	0	0	0	0	0.000	0.000	0.000	0.000	0.000	0.000	0.000	0.000	0.000	0.000	0.000	0.000	0.000	0.000	283	1076	78	58	58	0.000	0.000	1	77	0	0	1	57	0	0	100	1	
3	9	3	02: F-04   LM00000967	lmo0500	13207	5191	100	55	56	6	47	48	4	73	49	0	104	86	36	23	23	3	90	83	0	0	0	0	0	0	0	0	0	0	0	0	0	0	0	0	0	0	0	0	0	0	0	0	0	0	0.000	0.000	0.000	0.000	0.000	0.000	0.000	0.000	0.000	0.000	0.000	0.000	0.000	0.000	283	1076	89	72	72	0.000	0.000	8	81	0	0	9	63	0	0	100	1	
3	10	3	02: F-07   LM00000968	lmo0503	13457	5191	100	53	53	7	47	47	5	57	25	0	94	80	30	22	23	3	89	86	0	0	0	0	0	0	0	0	0	0	0	0	0	0	0	0	0	0	0	0	0	0	0	0	0	0	0.000	0.000	0.000	0.000	0.000	0.000	0.000	0.000	0.000	0.000	0.000	0.000	0.000	0.000	283	1076	78	64	64	0.000	0.000	6	72	0	0	6	58	0	0	100	1	
3	11	3	02: F-10   LM00000178	lmo0506	13707	5191	100	53	54	5	47	48	4	67	34	0	101	89	27	22	23	3	98	97	0	0	0	0	0	0	0	0	0	0	0	0	0	0	0	0	0	0	0	0	0	0	0	0	0	0	0.000	0.000	0.000	0.000	0.000	0.000	0.000	0.000	0.000	0.000	0.000	0.000	0.000	0.000	283	1076	85	74	74	0.000	0.000	6	79	0	0	7	67	0	0	100	1	
3	12	3	02: F-13   LM00000179	lmo0509	13957	5191	100	151	140	53	48	48	4	93	90	0	212	180	82	22	22	3	99	95	0	0	0	0	0	0	0	0	0	0	0	0	0	0	0	0	0	0	0	0	0	0	0	0	0	0	0.000	0.000	0.000	0.000	0.000	0.000	0.000	0.000	0.000	0.000	0.000	0.000	0.000	0.000	283	1076	293	250	250	0.000	0.000	103	190	0	0	92	158	0	0	100	1	
3	13	3	02: F-16   LM00002251	lmo0512	14207	5191	100	170	145	69	48	48	4	85	81	0	266	212	121	22	22	3	95	89	0	0	0	0	0	0	0	0	0	0	0	0	0	0	0	0	0	0	0	0	0	0	0	0	0	0	0.000	0.000	0.000	0.000	0.000	0.000	0.000	0.000	0.000	0.000	0.000	0.000	0.000	0.000	283	1076	366	287	287	0.000	0.000	122	244	0	0	97	190	0	0	100	1	
3	14	3	02: F-19   LM00000975	lmo0515	14457	5191	100	128	119	37	48	48	5	94	92	0	173	148	65	22	23	3	92	91	0	0	0	0	0	0	0	0	0	0	0	0	0	0	0	0	0	0	0	0	0	0	0	0	0	0	0.000	0.000	0.000	0.000	0.000	0.000	0.000	0.000	0.000	0.000	0.000	0.000	0.000	0.000	283	1076	231	197	197	0.000	0.000	80	151	0	0	71	126	0	0	100	1	
3	15	3	02: F-22   LM00000181	lmo0518	14707	5191	100	124	115	38	47	47	4	94	89	0	225	179	90	22	23	3	90	86	0	0	0	0	0	0	0	0	0	0	0	0	0	0	0	0	0	0	0	0	0	0	0	0	0	0	0.000	0.000	0.000	0.000	0.000	0.000	0.000	0.000	0.000	0.000	0.000	0.000	0.000	0.000	283	1076	280	225	225	0.000	0.000	77	203	0	0	68	157	0	0	100	1	
3	16	3	02: J-01   LM00000198	lmo0593	14957	5191	100	95	88	32	48	48	4	79	71	0	243	190	107	22	23	3	88	82	0	0	0	0	0	0	0	0	0	0	0	0	0	0	0	0	0	0	0	0	0	0	0	0	0	0	0.000	0.000	0.000	0.000	0.000	0.000	0.000	0.000	0.000	0.000	0.000	0.000	0.000	0.000	283	1076	268	208	208	0.000	0.000	47	221	0	0	40	168	0	0	100	1	
3	17	3	02: J-04   LM00000199	lmo0596	15207	5191	100	371	322	160	47	47	5	95	90	0	255	210	104	23	23	3	92	88	0	0	0	0	0	0	0	0	0	0	0	0	0	0	0	0	0	0	0	0	0	0	0	0	0	0	0.000	0.000	0.000	0.000	0.000	0.000	0.000	0.000	0.000	0.000	0.000	0.000	0.000	0.000	283	1076	556	462	462	0.000	0.000	324	232	0	0	275	187	0	0	100	1	
3	1	4	02: J-07   LM00001020	lmo0599	11207	5441	100	110	98	36	49	49	4	81	75	0	310	234	149	23	23	3	87	81	0	0	0	0	0	0	0	0	0	0	0	0	0	0	0	0	0	0	0	0	0	0	0	0	0	0	0.000	0.000	0.000	0.000	0.000	0.000	0.000	0.000	0.000	0.000	0.000	0.000	0.000	0.000	283	1076	348	260	260	0.000	0.000	61	287	0	0	49	211	0	0	100	1	
3	2	4	02: J-10   LM00001022	lmo0602	11457	5441	100	86	82	23	48	48	4	86	81	0	118	96	42	22	23	2	91	88	0	0	0	0	0	0	0	0	0	0	0	0	0	0	0	0	0	0	0	0	0	0	0	0	0	0	0.000	0.000	0.000	0.000	0.000	0.000	0.000	0.000	0.000	0.000	0.000	0.000	0.000	0.000	283	1076	134	108	108	0.000	0.000	38	96	0	0	34	74	0	0	100	1	
3	3	4	02: J-13   LM00000200	lmo0605	11707	5441	100	80	80	23	47	47	4	84	81	0	142	119	54	23	23	3	93	90	0	0	0	0	0	0	0	0	0	0	0	0	0	0	0	0	0	0	0	0	0	0	0	0	0	0	0.000	0.000	0.000	0.000	0.000	0.000	0.000	0.000	0.000	0.000	0.000	0.000	0.000	0.000	283	1076	152	129	129	0.000	0.000	33	119	0	0	33	96	0	0	100	1	
3	4	4	02: J-16   LM00001023	lmo0608	11957	5441	100	94	88	26	47	47	4	90	82	0	190	152	78	22	23	3	92	88	0	0	0	0	0	0	0	0	0	0	0	0	0	0	0	0	0	0	0	0	0	0	0	0	0	0	0.000	0.000	0.000	0.000	0.000	0.000	0.000	0.000	0.000	0.000	0.000	0.000	0.000	0.000	283	1076	215	171	171	0.000	0.000	47	168	0	0	41	130	0	0	100	1	
3	5	4	02: J-19   LM00001024	lmo0611	12207	5441	100	52	53	6	48	48	5	48	25	0	164	133	65	22	22	3	93	87	0	0	0	0	0	0	0	0	0	0	0	0	0	0	0	0	0	0	0	0	0	0	0	0	0	0	0.000	0.000	0.000	0.000	0.000	0.000	0.000	0.000	0.000	0.000	0.000	0.000	0.000	0.000	283	1076	146	116	116	0.000	0.000	4	142	0	0	5	111	0	0	100	1	
3	6	4	02: J-22   LM00002275	lmo0614	12457	5441	100	53	53	6	46	46	4	63	33	0	106	87	37	22	23	3	90	86	0	0	0	0	0	0	0	0	0	0	0	0	0	0	0	0	0	0	0	0	0	0	0	0	0	0	0.000	0.000	0.000	0.000	0.000	0.000	0.000	0.000	0.000	0.000	0.000	0.000	0.000	0.000	283	1076	91	72	72	0.000	0.000	7	84	0	0	7	65	0	0	100	1	
3	7	4	02: N-01   LM00001054	lmo0689	12707	5441	100	210	193	78	47	47	4	95	94	0	512	440	237	22	22	3	96	93	0	0	0	0	0	0	0	0	0	0	0	0	0	0	0	0	0	0	0	0	0	0	0	0	0	0	0.000	0.000	0.000	0.000	0.000	0.000	0.000	0.000	0.000	0.000	0.000	0.000	0.000	0.000	283	1076	653	564	564	0.000	0.000	163	490	0	0	146	418	0	0	100	1	
3	8	4	02: N-04   LM00000229	lmo0692	12957	5441	100	749	606	372	48	48	5	98	94	0	611	501	311	23	23	3	92	89	0	0	0	0	0	0	0	0	0	0	0	0	0	0	0	0	0	0	0	0	0	0	0	0	0	0	0.000	0.000	0.000	0.000	0.000	0.000	0.000	0.000	0.000	0.000	0.000	0.000	0.000	0.000	283	1076	1289	1036	1036	0.000	0.000	701	588	0	0	558	478	0	0	100	1	
3	9	4	02: N-07   LM00001055	lmo0695	13207	5441	100	776	683	358	48	48	4	99	98	0	424	376	203	23	23	3	93	92	0	0	0	0	0	0	0	0	0	0	0	0	0	0	0	0	0	0	0	0	0	0	0	0	0	0	0.000	0.000	0.000	0.000	0.000	0.000	0.000	0.000	0.000	0.000	0.000	0.000	0.000	0.000	283	1076	1129	988	988	0.000	0.000	728	401	0	0	635	353	0	0	100	1	
3	10	4	02: N-10   LM00001057	lmo0698	13457	5441	100	332	295	161	48	48	5	94	87	0	436	380	219	22	22	3	91	90	0	0	0	0	0	0	0	0	0	0	0	0	0	0	0	0	0	0	0	0	0	0	0	0	0	0	0.000	0.000	0.000	0.000	0.000	0.000	0.000	0.000	0.000	0.000	0.000	0.000	0.000	0.000	283	1076	698	605	605	0.000	0.000	284	414	0	0	247	358	0	0	100	1	
3	11	4	02: N-13   LM00002298	lmo0701	13707	5441	100	53	54	7	48	49	4	52	24	0	107	88	37	23	23	3	90	85	0	0	0	0	0	0	0	0	0	0	0	0	0	0	0	0	0	0	0	0	0	0	0	0	0	0	0.000	0.000	0.000	0.000	0.000	0.000	0.000	0.000	0.000	0.000	0.000	0.000	0.000	0.000	283	1076	89	71	71	0.000	0.000	5	84	0	0	6	65	0	0	100	1	
3	12	4	02: N-16   LM00001060	lmo0704	13957	5441	100	706	546	377	48	48	4	93	88	0	473	341	232	22	22	3	87	80	0	0	0	0	0	0	0	0	0	0	0	0	0	0	0	0	0	0	0	0	0	0	0	0	0	0	0.000	0.000	0.000	0.000	0.000	0.000	0.000	0.000	0.000	0.000	0.000	0.000	0.000	0.000	283	1076	1109	817	817	0.000	0.000	658	451	0	0	498	319	0	0	100	1	
3	13	4	02: N-19   LM00001062	lmo0707	14207	5441	100	47	48	4	47	47	4	22	5	0	23	25	5	22	22	3	39	28	0	0	0	0	0	0	0	0	0	0	0	0	0	0	0	0	0	0	0	0	0	0	0	0	0	0	0.000	0.000	0.000	0.000	0.000	0.000	0.000	0.000	0.000	0.000	0.000	0.000	0.000	0.000	283	1076	1	4	4	0.000	0.000	0	1	0	0	1	3	0	0	100	1	
3	14	4	02: N-22   LM00001065	lmo0710	14457	5441	100	1544	1144	736	47	48	4	99	96	0	856	672	423	22	22	3	94	90	0	0	0	0	0	0	0	0	0	0	0	0	0	0	0	0	0	0	0	0	0	0	0	0	0	0	0.000	0.000	0.000	0.000	0.000	0.000	0.000	0.000	0.000	0.000	0.000	0.000	0.000	0.000	283	1076	2331	1747	1747	0.000	0.000	1497	834	0	0	1097	650	0	0	100	1	
3	15	4	03: B-01   EMPTY	EMPTY	14707	5441	100	47	48	4	48	48	4	12	2	0	25	26	5	22	22	3	56	32	0	0	0	0	0	0	0	0	0	0	0	0	0	0	0	0	0	0	0	0	0	0	0	0	0	0	0.000	0.000	0.000	0.000	0.000	0.000	0.000	0.000	0.000	0.000	0.000	0.000	0.000	0.000	283	1076	2	4	4	0.000	0.000	-1	3	0	0	0	4	0	0	-75	1	
3	16	4	03: B-04   LM00001095	lmo0784	14957	5441	100	429	348	171	47	48	5	96	92	0	299	254	128	22	23	3	97	94	0	0	0	0	0	0	0	0	0	0	0	0	0	0	0	0	0	0	0	0	0	0	0	0	0	0	0.000	0.000	0.000	0.000	0.000	0.000	0.000	0.000	0.000	0.000	0.000	0.000	0.000	0.000	283	1076	659	533	533	0.000	0.000	382	277	0	0	301	232	0	0	100	1	
3	17	4	03: B-07   LM00001098	lmo0787	15207	5441	100	268	233	96	47	47	4	96	94	0	352	305	143	22	23	3	96	92	0	0	0	0	0	0	0	0	0	0	0	0	0	0	0	0	0	0	0	0	0	0	0	0	0	0	0.000	0.000	0.000	0.000	0.000	0.000	0.000	0.000	0.000	0.000	0.000	0.000	0.000	0.000	283	1076	551	469	469	0.000	0.000	221	330	0	0	186	283	0	0	100	1	
3	1	5	03: B-10   LM00002324	lmo0790	11207	5691	100	65	64	13	48	48	4	79	71	0	121	97	46	23	23	3	95	86	0	0	0	0	0	0	0	0	0	0	0	0	0	0	0	0	0	0	0	0	0	0	0	0	0	0	0.000	0.000	0.000	0.000	0.000	0.000	0.000	0.000	0.000	0.000	0.000	0.000	0.000	0.000	283	1076	115	90	90	0.000	0.000	17	98	0	0	16	74	0	0	100	1	
3	2	5	03: B-13   LM00000256	lmo0793	11457	5691	100	63	63	10	47	47	4	87	75	0	121	102	41	23	23	3	92	87	0	0	0	0	0	0	0	0	0	0	0	0	0	0	0	0	0	0	0	0	0	0	0	0	0	0	0.000	0.000	0.000	0.000	0.000	0.000	0.000	0.000	0.000	0.000	0.000	0.000	0.000	0.000	283	1076	114	95	95	0.000	0.000	16	98	0	0	16	79	0	0	100	1	
3	3	5	03: B-16   LM00001103	lmo0796	11707	5691	100	226	195	81	47	47	4	93	88	0	258	218	104	23	23	3	94	91	0	0	0	0	0	0	0	0	0	0	0	0	0	0	0	0	0	0	0	0	0	0	0	0	0	0	0.000	0.000	0.000	0.000	0.000	0.000	0.000	0.000	0.000	0.000	0.000	0.000	0.000	0.000	283	1076	414	343	343	0.000	0.000	179	235	0	0	148	195	0	0	100	1	
3	4	5	03: B-19   LM00001106	lmo0799	11957	5691	100	236	212	91	47	47	4	94	92	0	244	206	95	23	23	3	94	91	0	0	0	0	0	0	0	0	0	0	0	0	0	0	0	0	0	0	0	0	0	0	0	0	0	0	0.000	0.000	0.000	0.000	0.000	0.000	0.000	0.000	0.000	0.000	0.000	0.000	0.000	0.000	283	1076	410	348	348	0.000	0.000	189	221	0	0	165	183	0	0	100	1	
3	5	5	03: B-22   LM00001107	lmo0802	12207	5691	100	51	52	5	47	47	4	47	26	0	106	85	38	22	23	3	89	84	0	0	0	0	0	0	0	0	0	0	0	0	0	0	0	0	0	0	0	0	0	0	0	0	0	0	0.000	0.000	0.000	0.000	0.000	0.000	0.000	0.000	0.000	0.000	0.000	0.000	0.000	0.000	283	1076	88	68	68	0.000	0.000	4	84	0	0	5	63	0	0	100	1	
3	6	5	03: F-01   LM00002345	lmo0877	12457	5691	100	57	58	9	47	47	5	72	53	0	99	78	39	23	23	3	80	77	0	0	0	0	0	0	0	0	0	0	0	0	0	0	0	0	0	0	0	0	0	0	0	0	0	0	0.000	0.000	0.000	0.000	0.000	0.000	0.000	0.000	0.000	0.000	0.000	0.000	0.000	0.000	283	1076	86	66	66	0.000	0.000	10	76	0	0	11	55	0	0	100	1	
3	7	5	03: F-04   LM00002347	lmo0880	12707	5691	100	49	50	5	47	47	4	38	17	0	96	80	31	23	23	3	92	88	0	0	0	0	0	0	0	0	0	0	0	0	0	0	0	0	0	0	0	0	0	0	0	0	0	0	0.000	0.000	0.000	0.000	0.000	0.000	0.000	0.000	0.000	0.000	0.000	0.000	0.000	0.000	283	1076	75	60	60	0.000	0.000	2	73	0	0	3	57	0	0	100	1	
3	8	5	03: F-07   LM00001140	lmo0883	12957	5691	100	215	187	81	47	48	4	92	89	0	201	175	83	23	23	3	93	90	0	0	0	0	0	0	0	0	0	0	0	0	0	0	0	0	0	0	0	0	0	0	0	0	0	0	0.000	0.000	0.000	0.000	0.000	0.000	0.000	0.000	0.000	0.000	0.000	0.000	0.000	0.000	283	1076	346	292	292	0.000	0.000	168	178	0	0	140	152	0	0	100	1	
3	9	5	03: F-10   LM00002350	lmo0886	13207	5691	100	250	210	98	47	47	4	92	88	0	305	247	134	23	23	3	95	89	0	0	0	0	0	0	0	0	0	0	0	0	0	0	0	0	0	0	0	0	0	0	0	0	0	0	0.000	0.000	0.000	0.000	0.000	0.000	0.000	0.000	0.000	0.000	0.000	0.000	0.000	0.000	283	1076	485	387	387	0.000	0.000	203	282	0	0	163	224	0	0	100	1	
3	10	5	03: F-13   LM00000281	lmo0889	13457	5691	100	856	700	348	47	47	4	99	97	0	805	666	338	23	23	3	98	96	0	0	0	0	0	0	0	0	0	0	0	0	0	0	0	0	0	0	0	0	0	0	0	0	0	0	0.000	0.000	0.000	0.000	0.000	0.000	0.000	0.000	0.000	0.000	0.000	0.000	0.000	0.000	283	1076	1591	1296	1296	0.000	0.000	809	782	0	0	653	643	0	0	100	1	
3	11	5	03: F-16   LM00001143	lmo0892	13707	5691	100	71	69	20	48	48	5	68	62	0	128	102	57	23	23	3	86	79	0	0	0	0	0	0	0	0	0	0	0	0	0	0	0	0	0	0	0	0	0	0	0	0	0	0	0.000	0.000	0.000	0.000	0.000	0.000	0.000	0.000	0.000	0.000	0.000	0.000	0.000	0.000	283	1076	128	100	100	0.000	0.000	23	105	0	0	21	79	0	0	100	1	
3	12	5	03: F-19   LM00000285	lmo0895	13957	5691	100	1176	923	603	48	49	4	94	92	0	1393	1076	713	23	23	3	95	92	0	0	0	0	0	0	0	0	0	0	0	0	0	0	0	0	0	0	0	0	0	0	0	0	0	0	0.000	0.000	0.000	0.000	0.000	0.000	0.000	0.000	0.000	0.000	0.000	0.000	0.000	0.000	283	1076	2498	1928	1928	0.000	0.000	1128	1370	0	0	875	1053	0	0	100	1	
3	13	5	03: F-22   LM00001146	lmo0898	14207	5691	100	59	59	9	47	48	4	80	66	0	136	122	48	22	22	3	95	92	0	0	0	0	0	0	0	0	0	0	0	0	0	0	0	0	0	0	0	0	0	0	0	0	0	0	0.000	0.000	0.000	0.000	0.000	0.000	0.000	0.000	0.000	0.000	0.000	0.000	0.000	0.000	283	1076	126	112	112	0.000	0.000	12	114	0	0	12	100	0	0	100	1	
3	14	5	03: J-01   LM00001184	lmo0973	14457	5691	100	3631	2952	1653	48	48	4	100	99	0	3066	2555	1395	22	23	4	98	95	0	0	0	0	0	0	0	0	0	0	0	0	0	0	0	0	0	0	0	0	0	0	0	0	0	0	0.000	0.000	0.000	0.000	0.000	0.000	0.000	0.000	0.000	0.000	0.000	0.000	0.000	0.000	283	1076	6627	5437	5437	0.000	0.000	3583	3044	0	0	2904	2533	0	0	100	1	
3	15	5	03: J-04   LM00002374	lmo0976	14707	5691	100	119	113	35	48	48	4	93	88	0	300	256	125	22	22	3	97	95	0	0	0	0	0	0	0	0	0	0	0	0	0	0	0	0	0	0	0	0	0	0	0	0	0	0	0.000	0.000	0.000	0.000	0.000	0.000	0.000	0.000	0.000	0.000	0.000	0.000	0.000	0.000	283	1076	349	299	299	0.000	0.000	71	278	0	0	65	234	0	0	100	1	
3	16	5	03: J-07   LM00002375	lmo0979	14957	5691	100	68	68	12	48	48	4	84	80	0	111	94	37	22	23	3	91	88	0	0	0	0	0	0	0	0	0	0	0	0	0	0	0	0	0	0	0	0	0	0	0	0	0	0	0.000	0.000	0.000	0.000	0.000	0.000	0.000	0.000	0.000	0.000	0.000	0.000	0.000	0.000	283	1076	109	92	92	0.000	0.000	20	89	0	0	20	72	0	0	100	1	
3	17	5	03: J-10   LM00001189	lmo0982	15207	5691	100	219	189	79	47	47	4	93	88	0	255	222	96	22	22	3	95	92	0	0	0	0	0	0	0	0	0	0	0	0	0	0	0	0	0	0	0	0	0	0	0	0	0	0	0.000	0.000	0.000	0.000	0.000	0.000	0.000	0.000	0.000	0.000	0.000	0.000	0.000	0.000	283	1076	405	342	342	0.000	0.000	172	233	0	0	142	200	0	0	100	1	
3	1	6	03: J-13   LM00002376	lmo0985	11207	5941	100	59	59	10	48	48	5	75	57	0	101	88	38	23	23	3	88	82	0	0	0	0	0	0	0	0	0	0	0	0	0	0	0	0	0	0	0	0	0	0	0	0	0	0	0.000	0.000	0.000	0.000	0.000	0.000	0.000	0.000	0.000	0.000	0.000	0.000	0.000	0.000	283	1076	89	76	76	0.000	0.000	11	78	0	0	11	65	0	0	100	1	
3	2	6	03: J-16   LM00000300	lmo0988	11457	5941	100	81	79	22	47	47	4	86	80	0	196	158	82	23	23	3	92	87	0	0	0	0	0	0	0	0	0	0	0	0	0	0	0	0	0	0	0	0	0	0	0	0	0	0	0.000	0.000	0.000	0.000	0.000	0.000	0.000	0.000	0.000	0.000	0.000	0.000	0.000	0.000	283	1076	207	167	167	0.000	0.000	34	173	0	0	32	135	0	0	100	1	
3	3	6	03: J-19   LM00000301	lmo0991	11707	5941	100	88	85	22	47	47	4	90	87	0	250	214	98	23	23	3	94	92	0	0	0	0	0	0	0	0	0	0	0	0	0	0	0	0	0	0	0	0	0	0	0	0	0	0	0.000	0.000	0.000	0.000	0.000	0.000	0.000	0.000	0.000	0.000	0.000	0.000	0.000	0.000	283	1076	268	229	229	0.000	0.000	41	227	0	0	38	191	0	0	100	1	
3	4	6	03: J-22   LM00001197	lmo0994	11957	5941	100	430	346	212	47	47	5	89	82	0	261	208	131	22	23	3	87	82	0	0	0	0	0	0	0	0	0	0	0	0	0	0	0	0	0	0	0	0	0	0	0	0	0	0	0.000	0.000	0.000	0.000	0.000	0.000	0.000	0.000	0.000	0.000	0.000	0.000	0.000	0.000	283	1076	622	485	485	0.000	0.000	383	239	0	0	299	186	0	0	100	1	
3	5	6	03: N-01   LM00001229	lmo1069	12207	5941	100	68	67	12	47	47	4	88	80	0	152	125	53	22	22	3	95	91	0	0	0	0	0	0	0	0	0	0	0	0	0	0	0	0	0	0	0	0	0	0	0	0	0	0	0.000	0.000	0.000	0.000	0.000	0.000	0.000	0.000	0.000	0.000	0.000	0.000	0.000	0.000	283	1076	151	123	123	0.000	0.000	21	130	0	0	20	103	0	0	100	1	
3	6	6	03: N-04   LM00000319	lmo1072	12457	5941	100	603	477	254	47	47	4	99	95	0	877	701	382	22	23	3	95	93	0	0	0	0	0	0	0	0	0	0	0	0	0	0	0	0	0	0	0	0	0	0	0	0	0	0	0.000	0.000	0.000	0.000	0.000	0.000	0.000	0.000	0.000	0.000	0.000	0.000	0.000	0.000	283	1076	1411	1109	1109	0.000	0.000	556	855	0	0	430	679	0	0	100	1	
3	7	6	03: N-07   LM00002405	lmo1075	12707	5941	100	49	49	4	46	46	4	41	8	0	90	71	34	23	23	3	84	76	0	0	0	0	0	0	0	0	0	0	0	0	0	0	0	0	0	0	0	0	0	0	0	0	0	0	0.000	0.000	0.000	0.000	0.000	0.000	0.000	0.000	0.000	0.000	0.000	0.000	0.000	0.000	283	1076	70	51	51	0.000	0.000	3	67	0	0	3	48	0	0	100	1	
3	8	6	03: N-10   LM00002408	lmo1078	12957	5941	100	52	52	4	46	46	4	61	23	0	110	95	33	22	23	3	97	94	0	0	0	0	0	0	0	0	0	0	0	0	0	0	0	0	0	0	0	0	0	0	0	0	0	0	0.000	0.000	0.000	0.000	0.000	0.000	0.000	0.000	0.000	0.000	0.000	0.000	0.000	0.000	283	1076	94	79	79	0.000	0.000	6	88	0	0	6	73	0	0	100	1	
3	9	6	03: N-13   LM00002411	lmo1081	13207	5941	100	50	50	4	48	48	4	34	6	0	96	85	26	22	23	3	97	96	0	0	0	0	0	0	0	0	0	0	0	0	0	0	0	0	0	0	0	0	0	0	0	0	0	0	0.000	0.000	0.000	0.000	0.000	0.000	0.000	0.000	0.000	0.000	0.000	0.000	0.000	0.000	283	1076	76	65	65	0.000	0.000	2	74	0	0	2	63	0	0	100	1	
3	10	6	03: N-16   LM00002414	lmo1084	13457	5941	100	52	52	5	48	48	4	41	24	0	104	83	36	22	22	3	91	87	0	0	0	0	0	0	0	0	0	0	0	0	0	0	0	0	0	0	0	0	0	0	0	0	0	0	0.000	0.000	0.000	0.000	0.000	0.000	0.000	0.000	0.000	0.000	0.000	0.000	0.000	0.000	283	1076	86	65	65	0.000	0.000	4	82	0	0	4	61	0	0	100	1	
3	11	6	03: N-19   LM00002417	lmo1087	13707	5941	100	49	49	4	47	48	4	24	4	0	90	81	25	23	23	3	95	92	0	0	0	0	0	0	0	0	0	0	0	0	0	0	0	0	0	0	0	0	0	0	0	0	0	0	0.000	0.000	0.000	0.000	0.000	0.000	0.000	0.000	0.000	0.000	0.000	0.000	0.000	0.000	283	1076	69	60	60	0.000	0.000	2	67	0	0	2	58	0	0	100	1	
3	12	6	03: N-22   LM00002420	lmo1090	13957	5941	100	50	50	4	48	48	5	27	7	0	89	77	27	23	23	3	95	88	0	0	0	0	0	0	0	0	0	0	0	0	0	0	0	0	0	0	0	0	0	0	0	0	0	0	0.000	0.000	0.000	0.000	0.000	0.000	0.000	0.000	0.000	0.000	0.000	0.000	0.000	0.000	283	1076	68	56	56	0.000	0.000	2	66	0	0	2	54	0	0	100	1	
3	13	6	04: B-01   EMPTY	EMPTY	14207	5941	100	47	48	5	48	48	5	16	3	0	24	25	4	22	23	3	46	20	0	0	0	0	0	0	0	0	0	0	0	0	0	0	0	0	0	0	0	0	0	0	0	0	0	0	0.000	0.000	0.000	0.000	0.000	0.000	0.000	0.000	0.000	0.000	0.000	0.000	0.000	0.000	283	1076	1	3	3	0.000	0.000	-1	2	0	0	0	3	0	0	-75	1	
3	14	6	04: B-04   LM00000338	lmo1164	14457	5941	100	54	54	6	48	48	4	60	29	0	105	90	33	22	22	3	94	91	0	0	0	0	0	0	0	0	0	0	0	0	0	0	0	0	0	0	0	0	0	0	0	0	0	0	0.000	0.000	0.000	0.000	0.000	0.000	0.000	0.000	0.000	0.000	0.000	0.000	0.000	0.000	283	1076	89	74	74	0.000	0.000	6	83	0	0	6	68	0	0	100	1	
3	15	6	04: B-07   LM00001250	lmo1167	14707	5941	100	57	58	8	48	48	5	75	49	0	118	99	39	22	22	3	93	91	0	0	0	0	0	0	0	0	0	0	0	0	0	0	0	0	0	0	0	0	0	0	0	0	0	0	0.000	0.000	0.000	0.000	0.000	0.000	0.000	0.000	0.000	0.000	0.000	0.000	0.000	0.000	283	1076	105	87	87	0.000	0.000	9	96	0	0	10	77	0	0	100	1	
3	16	6	04: B-10   LM00001253	lmo1170	14957	5941	100	53	54	6	48	49	7	45	10	0	108	96	29	23	26	28	86	81	0	0	0	0	0	0	0	0	0	0	0	0	0	0	0	0	0	0	0	0	0	0	0	0	0	0	0.000	0.000	0.000	0.000	0.000	0.000	0.000	0.000	0.000	0.000	0.000	0.000	0.000	0.000	283	1076	90	79	79	0.000	0.000	5	85	0	0	6	73	0	0	100	1	
3	17	6	04: B-13   LM00001256	lmo1173	15207	5941	100	96	92	27	47	48	4	90	87	0	106	92	36	23	23	3	90	87	0	0	0	0	0	0	0	0	0	0	0	0	0	0	0	0	0	0	0	0	0	0	0	0	0	0	0.000	0.000	0.000	0.000	0.000	0.000	0.000	0.000	0.000	0.000	0.000	0.000	0.000	0.000	283	1076	132	114	114	0.000	0.000	49	83	0	0	45	69	0	0	100	1	
3	1	7	04: B-16   LM00000340	lmo1176	11207	6191	100	52	52	5	47	47	4	56	25	0	111	94	35	24	24	3	93	90	0	0	0	0	0	0	0	0	0	0	0	0	0	0	0	0	0	0	0	0	0	0	0	0	0	0	0.000	0.000	0.000	0.000	0.000	0.000	0.000	0.000	0.000	0.000	0.000	0.000	0.000	0.000	283	1076	92	75	75	0.000	0.000	5	87	0	0	5	70	0	0	100	1	
3	2	7	04: B-19   LM00000342	lmo1179	11457	6191	100	51	52	4	47	47	4	49	17	0	111	90	39	23	23	3	89	83	0	0	0	0	0	0	0	0	0	0	0	0	0	0	0	0	0	0	0	0	0	0	0	0	0	0	0.000	0.000	0.000	0.000	0.000	0.000	0.000	0.000	0.000	0.000	0.000	0.000	0.000	0.000	283	1076	92	72	72	0.000	0.000	4	88	0	0	5	67	0	0	100	1	
3	3	7	04: B-22   LM00000345	lmo1182	11707	6191	100	52	53	7	47	48	4	51	32	0	101	86	32	23	23	3	90	85	0	0	0	0	0	0	0	0	0	0	0	0	0	0	0	0	0	0	0	0	0	0	0	0	0	0	0.000	0.000	0.000	0.000	0.000	0.000	0.000	0.000	0.000	0.000	0.000	0.000	0.000	0.000	283	1076	83	69	69	0.000	0.000	5	78	0	0	6	63	0	0	100	1	
3	4	7	04: F-01   LM00000359	lmo1257	11957	6191	100	51	50	5	46	47	4	56	23	0	100	85	31	22	23	4	92	88	0	0	0	0	0	0	0	0	0	0	0	0	0	0	0	0	0	0	0	0	0	0	0	0	0	0	0.000	0.000	0.000	0.000	0.000	0.000	0.000	0.000	0.000	0.000	0.000	0.000	0.000	0.000	283	1076	83	67	67	0.000	0.000	5	78	0	0	4	63	0	0	100	1	
3	5	7	04: F-04   LM00000362	lmo1260	12207	6191	100	51	51	6	47	46	5	47	24	0	104	85	35	23	23	3	95	90	0	0	0	0	0	0	0	0	0	0	0	0	0	0	0	0	0	0	0	0	0	0	0	0	0	0	0.000	0.000	0.000	0.000	0.000	0.000	0.000	0.000	0.000	0.000	0.000	0.000	0.000	0.000	283	1076	85	66	66	0.000	0.000	4	81	0	0	4	62	0	0	100	1	
3	6	7	04: F-07   LM00002478	lmo1263	12457	6191	100	52	53	6	47	47	5	61	26	0	98	81	35	23	23	4	84	82	0	0	0	0	0	0	0	0	0	0	0	0	0	0	0	0	0	0	0	0	0	0	0	0	0	0	0.000	0.000	0.000	0.000	0.000	0.000	0.000	0.000	0.000	0.000	0.000	0.000	0.000	0.000	283	1076	80	64	64	0.000	0.000	5	75	0	0	6	58	0	0	100	1	
3	7	7	04: F-10   LM00001303	lmo1266	12707	6191	100	59	59	7	46	47	5	90	71	0	102	91	27	23	23	3	95	92	0	0	0	0	0	0	0	0	0	0	0	0	0	0	0	0	0	0	0	0	0	0	0	0	0	0	0.000	0.000	0.000	0.000	0.000	0.000	0.000	0.000	0.000	0.000	0.000	0.000	0.000	0.000	283	1076	92	81	81	0.000	0.000	13	79	0	0	13	68	0	0	100	1	
3	8	7	04: F-13   LM00001304	lmo1269	12957	6191	100	174	154	59	47	47	4	93	89	0	410	345	170	23	23	3	94	92	0	0	0	0	0	0	0	0	0	0	0	0	0	0	0	0	0	0	0	0	0	0	0	0	0	0	0.000	0.000	0.000	0.000	0.000	0.000	0.000	0.000	0.000	0.000	0.000	0.000	0.000	0.000	283	1076	514	429	429	0.000	0.000	127	387	0	0	107	322	0	0	100	1	
3	9	7	04: F-16   LM00001307	lmo1272	13207	6191	100	144	134	50	48	48	4	90	86	0	286	254	107	22	23	4	96	93	0	0	0	0	0	0	0	0	0	0	0	0	0	0	0	0	0	0	0	0	0	0	0	0	0	0	0.000	0.000	0.000	0.000	0.000	0.000	0.000	0.000	0.000	0.000	0.000	0.000	0.000	0.000	283	1076	360	318	318	0.000	0.000	96	264	0	0	86	232	0	0	100	1	
3	10	7	04: F-19   LM00001308	lmo1275	13457	6191	100	195	171	84	47	47	4	91	85	0	235	192	108	23	23	3	93	87	0	0	0	0	0	0	0	0	0	0	0	0	0	0	0	0	0	0	0	0	0	0	0	0	0	0	0.000	0.000	0.000	0.000	0.000	0.000	0.000	0.000	0.000	0.000	0.000	0.000	0.000	0.000	283	1076	360	293	293	0.000	0.000	148	212	0	0	124	169	0	0	100	1	
3	11	7	04: F-22   LM00001310	lmo1278	13707	6191	100	387	331	159	48	48	4	93	89	0	519	446	214	23	23	3	97	95	0	0	0	0	0	0	0	0	0	0	0	0	0	0	0	0	0	0	0	0	0	0	0	0	0	0	0.000	0.000	0.000	0.000	0.000	0.000	0.000	0.000	0.000	0.000	0.000	0.000	0.000	0.000	283	1076	835	706	706	0.000	0.000	339	496	0	0	283	423	0	0	100	1	
3	12	7	04: J-01   LM00001343	lmo1353	13957	6191	100	80	81	23	47	48	4	89	86	0	158	128	64	23	23	3	92	87	0	0	0	0	0	0	0	0	0	0	0	0	0	0	0	0	0	0	0	0	0	0	0	0	0	0	0.000	0.000	0.000	0.000	0.000	0.000	0.000	0.000	0.000	0.000	0.000	0.000	0.000	0.000	283	1076	168	139	139	0.000	0.000	33	135	0	0	34	105	0	0	100	1	
3	13	7	04: J-04   LM00001345	lmo1356	14207	6191	100	151	133	55	48	48	4	85	81	0	367	307	157	22	23	3	92	89	0	0	0	0	0	0	0	0	0	0	0	0	0	0	0	0	0	0	0	0	0	0	0	0	0	0	0.000	0.000	0.000	0.000	0.000	0.000	0.000	0.000	0.000	0.000	0.000	0.000	0.000	0.000	283	1076	448	370	370	0.000	0.000	103	345	0	0	85	285	0	0	100	1	
3	14	7	04: J-07   LM00001347	lmo1359	14457	6191	100	473	383	214	47	48	4	96	90	0	1221	966	568	22	23	3	96	94	0	0	0	0	0	0	0	0	0	0	0	0	0	0	0	0	0	0	0	0	0	0	0	0	0	0	0.000	0.000	0.000	0.000	0.000	0.000	0.000	0.000	0.000	0.000	0.000	0.000	0.000	0.000	283	1076	1625	1280	1280	0.000	0.000	426	1199	0	0	336	944	0	0	100	1	
3	15	7	04: J-10   LM00001350	lmo1362	14707	6191	100	354	309	137	48	48	4	95	93	0	628	565	279	22	22	3	98	94	0	0	0	0	0	0	0	0	0	0	0	0	0	0	0	0	0	0	0	0	0	0	0	0	0	0	0.000	0.000	0.000	0.000	0.000	0.000	0.000	0.000	0.000	0.000	0.000	0.000	0.000	0.000	283	1076	912	804	804	0.000	0.000	306	606	0	0	261	543	0	0	100	1	
3	16	7	04: J-13   LM00001352	lmo1365	14957	6191	100	171	154	56	48	48	4	95	91	0	182	162	70	22	23	3	96	93	0	0	0	0	0	0	0	0	0	0	0	0	0	0	0	0	0	0	0	0	0	0	0	0	0	0	0.000	0.000	0.000	0.000	0.000	0.000	0.000	0.000	0.000	0.000	0.000	0.000	0.000	0.000	283	1076	283	246	246	0.000	0.000	123	160	0	0	106	140	0	0	100	1	
3	17	7	04: J-16   LM00001355	lmo1368	15207	6191	100	71	70	14	47	48	5	84	78	0	124	106	42	23	23	3	90	87	0	0	0	0	0	0	0	0	0	0	0	0	0	0	0	0	0	0	0	0	0	0	0	0	0	0	0.000	0.000	0.000	0.000	0.000	0.000	0.000	0.000	0.000	0.000	0.000	0.000	0.000	0.000	283	1076	125	106	106	0.000	0.000	24	101	0	0	23	83	0	0	100	1	
3	1	8	04: J-19   LM00001357	lmo1371	11207	6441	100	71	72	20	47	47	5	82	70	0	204	167	95	24	24	5	81	77	0	0	0	0	0	0	0	0	0	0	0	0	0	0	0	0	0	0	0	0	0	0	0	0	0	0	0.000	0.000	0.000	0.000	0.000	0.000	0.000	0.000	0.000	0.000	0.000	0.000	0.000	0.000	283	1076	204	168	168	0.000	0.000	24	180	0	0	25	143	0	0	100	1	
3	2	8	04: J-22   LM00000386	lmo1374	11457	6441	100	672	542	300	47	47	4	95	92	0	2587	2079	1238	24	24	4	91	89	0	0	0	0	0	0	0	0	0	0	0	0	0	0	0	0	0	0	0	0	0	0	0	0	0	0	0.000	0.000	0.000	0.000	0.000	0.000	0.000	0.000	0.000	0.000	0.000	0.000	0.000	0.000	283	1076	3188	2550	2550	0.000	0.000	625	2563	0	0	495	2055	0	0	100	1	
3	3	8	04: N-01   LM00001408	lmo1449	11707	6441	100	393	346	175	47	47	5	94	91	0	892	762	411	23	23	3	95	93	0	0	0	0	0	0	0	0	0	0	0	0	0	0	0	0	0	0	0	0	0	0	0	0	0	0	0.000	0.000	0.000	0.000	0.000	0.000	0.000	0.000	0.000	0.000	0.000	0.000	0.000	0.000	283	1076	1215	1038	1038	0.000	0.000	346	869	0	0	299	739	0	0	100	1	
3	4	8	04: N-04   LM00001409	lmo1452	11957	6441	100	66	67	12	47	47	4	91	79	0	136	119	55	22	23	3	90	86	0	0	0	0	0	0	0	0	0	0	0	0	0	0	0	0	0	0	0	0	0	0	0	0	0	0	0.000	0.000	0.000	0.000	0.000	0.000	0.000	0.000	0.000	0.000	0.000	0.000	0.000	0.000	283	1076	133	117	117	0.000	0.000	19	114	0	0	20	97	0	0	100	1	
3	5	8	04: N-07   LM00001410	lmo1455	12207	6441	100	247	212	102	47	47	4	90	87	0	456	361	211	22	23	3	93	90	0	0	0	0	0	0	0	0	0	0	0	0	0	0	0	0	0	0	0	0	0	0	0	0	0	0	0.000	0.000	0.000	0.000	0.000	0.000	0.000	0.000	0.000	0.000	0.000	0.000	0.000	0.000	283	1076	634	504	504	0.000	0.000	200	434	0	0	165	339	0	0	100	1	
3	6	8	04: N-10   LM00001412	lmo1458	12457	6441	100	51	51	5	47	48	4	44	19	0	99	88	27	22	23	4	96	92	0	0	0	0	0	0	0	0	0	0	0	0	0	0	0	0	0	0	0	0	0	0	0	0	0	0	0.000	0.000	0.000	0.000	0.000	0.000	0.000	0.000	0.000	0.000	0.000	0.000	0.000	0.000	283	1076	81	70	70	0.000	0.000	4	77	0	0	4	66	0	0	100	1	
3	7	8	04: N-13   LM00002520	lmo1461	12707	6441	100	50	50	4	47	47	4	36	8	0	91	79	25	23	23	4	93	89	0	0	0	0	0	0	0	0	0	0	0	0	0	0	0	0	0	0	0	0	0	0	0	0	0	0	0.000	0.000	0.000	0.000	0.000	0.000	0.000	0.000	0.000	0.000	0.000	0.000	0.000	0.000	283	1076	71	59	59	0.000	0.000	3	68	0	0	3	56	0	0	100	1	
3	8	8	04: N-16   LM00001416	lmo1464	12957	6441	100	175	153	74	47	47	4	89	84	0	247	193	118	23	23	3	87	82	0	0	0	0	0	0	0	0	0	0	0	0	0	0	0	0	0	0	0	0	0	0	0	0	0	0	0.000	0.000	0.000	0.000	0.000	0.000	0.000	0.000	0.000	0.000	0.000	0.000	0.000	0.000	283	1076	352	276	276	0.000	0.000	128	224	0	0	106	170	0	0	100	1	
3	9	8	04: N-19   LM00001419	lmo1467	13207	6441	100	187	168	63	47	48	5	94	90	0	292	251	105	23	23	3	96	95	0	0	0	0	0	0	0	0	0	0	0	0	0	0	0	0	0	0	0	0	0	0	0	0	0	0	0.000	0.000	0.000	0.000	0.000	0.000	0.000	0.000	0.000	0.000	0.000	0.000	0.000	0.000	283	1076	409	349	349	0.000	0.000	140	269	0	0	121	228	0	0	100	1	
3	10	8	04: N-22   LM00000406	lmo1470	13457	6441	100	55	55	7	47	48	4	69	45	0	100	83	34	22	23	3	90	84	0	0	0	0	0	0	0	0	0	0	0	0	0	0	0	0	0	0	0	0	0	0	0	0	0	0	0.000	0.000	0.000	0.000	0.000	0.000	0.000	0.000	0.000	0.000	0.000	0.000	0.000	0.000	283	1076	86	69	69	0.000	0.000	8	78	0	0	8	61	0	0	100	1	
3	11	8	05: B-01   EMPTY	EMPTY	13707	6441	100	48	48	5	48	48	4	20	6	0	24	28	24	22	23	3	49	35	0	0	0	0	0	0	0	0	0	0	0	0	0	0	0	0	0	0	0	0	0	0	0	0	0	0	0.000	0.000	0.000	0.000	0.000	0.000	0.000	0.000	0.000	0.000	0.000	0.000	0.000	0.000	283	1076	2	6	6	0.000	0.000	0	2	0	0	0	6	0	0	-75	1	
3	12	8	05: B-04   LM00001459	lmo1544	13957	6441	100	195	173	69	48	48	4	89	86	0	195	170	75	22	23	3	96	92	0	0	0	0	0	0	0	0	0	0	0	0	0	0	0	0	0	0	0	0	0	0	0	0	0	0	0.000	0.000	0.000	0.000	0.000	0.000	0.000	0.000	0.000	0.000	0.000	0.000	0.000	0.000	283	1076	320	273	273	0.000	0.000	147	173	0	0	125	148	0	0	100	1	
3	13	8	05: B-07   LM00000428	lmo1547	14207	6441	100	273	236	106	47	48	4	89	86	0	549	449	217	22	23	3	92	91	0	0	0	0	0	0	0	0	0	0	0	0	0	0	0	0	0	0	0	0	0	0	0	0	0	0	0.000	0.000	0.000	0.000	0.000	0.000	0.000	0.000	0.000	0.000	0.000	0.000	0.000	0.000	283	1076	753	616	616	0.000	0.000	226	527	0	0	189	427	0	0	100	1	
3	14	8	05: B-10   LM00002537	lmo1550	14457	6441	100	52	53	6	48	48	4	49	24	0	101	86	31	22	22	3	92	89	0	0	0	0	0	0	0	0	0	0	0	0	0	0	0	0	0	0	0	0	0	0	0	0	0	0	0.000	0.000	0.000	0.000	0.000	0.000	0.000	0.000	0.000	0.000	0.000	0.000	0.000	0.000	283	1076	83	69	69	0.000	0.000	4	79	0	0	5	64	0	0	100	1	
3	15	8	05: B-13   LM00001462	lmo1553	14707	6441	100	294	258	128	48	48	5	90	83	0	774	636	340	22	22	3	91	90	0	0	0	0	0	0	0	0	0	0	0	0	0	0	0	0	0	0	0	0	0	0	0	0	0	0	0.000	0.000	0.000	0.000	0.000	0.000	0.000	0.000	0.000	0.000	0.000	0.000	0.000	0.000	283	1076	998	824	824	0.000	0.000	246	752	0	0	210	614	0	0	100	1	
3	16	8	05: B-16   LM00001464	lmo1556	14957	6441	100	137	127	48	47	48	5	89	85	0	298	251	127	22	22	3	94	89	0	0	0	0	0	0	0	0	0	0	0	0	0	0	0	0	0	0	0	0	0	0	0	0	0	0	0.000	0.000	0.000	0.000	0.000	0.000	0.000	0.000	0.000	0.000	0.000	0.000	0.000	0.000	283	1076	366	309	309	0.000	0.000	90	276	0	0	80	229	0	0	100	1	
3	17	8	05: B-19   LM00000431	lmo1559	15207	6441	100	52	53	6	47	47	4	55	34	0	109	89	39	23	23	3	84	82	0	0	0	0	0	0	0	0	0	0	0	0	0	0	0	0	0	0	0	0	0	0	0	0	0	0	0.000	0.000	0.000	0.000	0.000	0.000	0.000	0.000	0.000	0.000	0.000	0.000	0.000	0.000	283	1076	91	72	72	0.000	0.000	5	86	0	0	6	66	0	0	100	1	
3	1	9	05: B-22   LM00000433	lmo1562	11207	6691	100	679	528	340	48	48	4	90	82	0	637	504	350	23	23	3	83	78	0	0	0	0	0	0	0	0	0	0	0	0	0	0	0	0	0	0	0	0	0	0	0	0	0	0	0.000	0.000	0.000	0.000	0.000	0.000	0.000	0.000	0.000	0.000	0.000	0.000	0.000	0.000	283	1076	1245	961	961	0.000	0.000	631	614	0	0	480	481	0	0	100	1	
3	2	9	05: F-01   LM00001511	lmo1637	11457	6691	100	180	156	80	47	48	4	82	75	0	1116	846	593	23	24	3	84	80	0	0	0	0	0	0	0	0	0	0	0	0	0	0	0	0	0	0	0	0	0	0	0	0	0	0	0.000	0.000	0.000	0.000	0.000	0.000	0.000	0.000	0.000	0.000	0.000	0.000	0.000	0.000	283	1076	1226	932	932	0.000	0.000	133	1093	0	0	109	823	0	0	100	1	
3	3	9	05: F-04   LM00002555	lmo1640	11707	6691	100	50	50	4	46	47	4	51	16	0	90	78	27	23	23	3	93	86	0	0	0	0	0	0	0	0	0	0	0	0	0	0	0	0	0	0	0	0	0	0	0	0	0	0	0.000	0.000	0.000	0.000	0.000	0.000	0.000	0.000	0.000	0.000	0.000	0.000	0.000	0.000	283	1076	71	59	59	0.000	0.000	4	67	0	0	4	55	0	0	100	1	
3	4	9	05: F-07   LM00001515	lmo1643	11957	6691	100	204	177	82	47	47	4	90	84	0	538	411	240	22	22	3	87	86	0	0	0	0	0	0	0	0	0	0	0	0	0	0	0	0	0	0	0	0	0	0	0	0	0	0	0.000	0.000	0.000	0.000	0.000	0.000	0.000	0.000	0.000	0.000	0.000	0.000	0.000	0.000	283	1076	673	519	519	0.000	0.000	157	516	0	0	130	389	0	0	100	1	
3	5	9	05: F-10   LM00001518	lmo1646	12207	6691	100	70	71	16	47	47	5	87	74	0	215	173	83	23	23	3	89	86	0	0	0	0	0	0	0	0	0	0	0	0	0	0	0	0	0	0	0	0	0	0	0	0	0	0	0.000	0.000	0.000	0.000	0.000	0.000	0.000	0.000	0.000	0.000	0.000	0.000	0.000	0.000	283	1076	215	174	174	0.000	0.000	23	192	0	0	24	150	0	0	100	1	
3	6	9	05: F-13   LM00001519	lmo1649	12457	6691	100	526	448	221	48	47	5	94	89	0	3152	2585	1345	23	23	3	95	94	0	0	0	0	0	0	0	0	0	0	0	0	0	0	0	0	0	0	0	0	0	0	0	0	0	0	0.000	0.000	0.000	0.000	0.000	0.000	0.000	0.000	0.000	0.000	0.000	0.000	0.000	0.000	283	1076	3607	2962	2962	0.000	0.000	478	3129	0	0	400	2562	0	0	100	1	
3	7	9	05: F-16   LM00001521	lmo1652	12707	6691	100	104	99	34	47	53	123	2	0	0	181	153	79	23	29	95	68	25	0	0	0	0	0	0	0	0	0	0	0	0	0	0	0	0	0	0	0	0	0	0	0	0	0	0	0.000	0.000	0.000	0.000	0.000	0.000	0.000	0.000	0.000	0.000	0.000	0.000	0.000	0.000	283	1076	215	182	182	0.000	0.000	57	158	0	0	52	130	0	0	100	1	
3	8	9	05: F-19   LM00001522	lmo1655	12957	6691	100	51	51	5	47	50	87	0	0	0	92	79	30	23	27	68	50	0	0	0	0	0	0	0	0	0	0	0	0	0	0	0	0	0	0	0	0	0	0	0	0	0	0	0	0.000	0.000	0.000	0.000	0.000	0.000	0.000	0.000	0.000	0.000	0.000	0.000	0.000	0.000	283	1076	73	60	60	0.000	0.000	4	69	0	0	4	56	0	0	100	1	
3	9	9	05: F-22   LM00000453	lmo1658	13207	6691	100	3101	2611	1289	47	47	4	100	97	0	3934	3371	1607	22	23	3	99	98	0	0	0	0	0	0	0	0	0	0	0	0	0	0	0	0	0	0	0	0	0	0	0	0	0	0	0.000	0.000	0.000	0.000	0.000	0.000	0.000	0.000	0.000	0.000	0.000	0.000	0.000	0.000	283	1076	6966	5913	5913	0.000	0.000	3054	3912	0	0	2564	3349	0	0	100	1	
3	10	9	05: J-01   LM00001566	lmo1733	13457	6691	100	340	298	130	48	48	4	94	93	0	520	451	223	22	22	3	98	96	0	0	0	0	0	0	0	0	0	0	0	0	0	0	0	0	0	0	0	0	0	0	0	0	0	0	0.000	0.000	0.000	0.000	0.000	0.000	0.000	0.000	0.000	0.000	0.000	0.000	0.000	0.000	283	1076	790	679	679	0.000	0.000	292	498	0	0	250	429	0	0	100	1	
3	11	9	05: J-04   LM00001569	lmo1736	13707	6691	100	100	101	32	47	48	4	92	88	0	267	240	107	22	22	3	94	92	0	0	0	0	0	0	0	0	0	0	0	0	0	0	0	0	0	0	0	0	0	0	0	0	0	0	0.000	0.000	0.000	0.000	0.000	0.000	0.000	0.000	0.000	0.000	0.000	0.000	0.000	0.000	283	1076	298	272	272	0.000	0.000	53	245	0	0	54	218	0	0	100	1	
3	12	9	05: J-07   LM00001571	lmo1739	13957	6691	100	51	51	5	47	48	4	46	16	0	91	77	29	22	22	3	89	87	0	0	0	0	0	0	0	0	0	0	0	0	0	0	0	0	0	0	0	0	0	0	0	0	0	0	0.000	0.000	0.000	0.000	0.000	0.000	0.000	0.000	0.000	0.000	0.000	0.000	0.000	0.000	283	1076	73	59	59	0.000	0.000	4	69	0	0	4	55	0	0	100	1	
3	13	9	05: J-10   LM00001573	lmo1742	14207	6691	100	171	149	64	48	48	4	89	84	0	236	198	101	22	22	3	95	90	0	0	0	0	0	0	0	0	0	0	0	0	0	0	0	0	0	0	0	0	0	0	0	0	0	0	0.000	0.000	0.000	0.000	0.000	0.000	0.000	0.000	0.000	0.000	0.000	0.000	0.000	0.000	283	1076	337	277	277	0.000	0.000	123	214	0	0	101	176	0	0	100	1	
3	14	9	05: J-13   LM00001575	lmo1745	14457	6691	100	196	168	67	48	48	5	88	83	0	215	184	86	22	22	4	91	89	0	0	0	0	0	0	0	0	0	0	0	0	0	0	0	0	0	0	0	0	0	0	0	0	0	0	0.000	0.000	0.000	0.000	0.000	0.000	0.000	0.000	0.000	0.000	0.000	0.000	0.000	0.000	283	1076	341	282	282	0.000	0.000	148	193	0	0	120	162	0	0	100	1	
3	15	9	05: J-16   LM00002575	lmo1748	14707	6691	100	205	185	68	48	48	4	95	92	0	200	175	73	22	23	9	89	87	0	0	0	0	0	0	0	0	0	0	0	0	0	0	0	0	0	0	0	0	0	0	0	0	0	0	0.000	0.000	0.000	0.000	0.000	0.000	0.000	0.000	0.000	0.000	0.000	0.000	0.000	0.000	283	1076	335	290	290	0.000	0.000	157	178	0	0	137	153	0	0	100	1	
3	16	9	05: J-19   LM00001578	lmo1751	14957	6691	100	78	78	19	48	48	5	91	85	0	149	131	51	23	23	3	94	92	0	0	0	0	0	0	0	0	0	0	0	0	0	0	0	0	0	0	0	0	0	0	0	0	0	0	0.000	0.000	0.000	0.000	0.000	0.000	0.000	0.000	0.000	0.000	0.000	0.000	0.000	0.000	283	1076	156	138	138	0.000	0.000	30	126	0	0	30	108	0	0	100	1	
3	17	9	05: J-22   LM00000475	lmo1754	15207	6691	100	349	304	141	48	48	4	95	90	0	713	631	308	23	23	3	96	93	0	0	0	0	0	0	0	0	0	0	0	0	0	0	0	0	0	0	0	0	0	0	0	0	0	0	0.000	0.000	0.000	0.000	0.000	0.000	0.000	0.000	0.000	0.000	0.000	0.000	0.000	0.000	283	1076	991	864	864	0.000	0.000	301	690	0	0	256	608	0	0	100	1	
3	1	10	05: N-01   LM00001624	lmo1829	11207	6941	100	65	64	10	49	49	4	79	72	0	125	102	48	23	24	4	84	79	0	0	0	0	0	0	0	0	0	0	0	0	0	0	0	0	0	0	0	0	0	0	0	0	0	0	0.000	0.000	0.000	0.000	0.000	0.000	0.000	0.000	0.000	0.000	0.000	0.000	0.000	0.000	283	1076	118	94	94	0.000	0.000	16	102	0	0	15	79	0	0	100	1	
3	2	10	05: N-04   LM00001626	lmo1832	11457	6941	100	350	296	142	47	47	5	89	86	0	195	162	78	23	23	3	90	86	0	0	0	0	0	0	0	0	0	0	0	0	0	0	0	0	0	0	0	0	0	0	0	0	0	0	0.000	0.000	0.000	0.000	0.000	0.000	0.000	0.000	0.000	0.000	0.000	0.000	0.000	0.000	283	1076	475	388	388	0.000	0.000	303	172	0	0	249	139	0	0	100	1	
3	3	10	05: N-07   LM00001629	lmo1835	11707	6941	100	433	354	211	47	48	5	89	82	0	294	228	141	23	23	4	83	80	0	0	0	0	0	0	0	0	0	0	0	0	0	0	0	0	0	0	0	0	0	0	0	0	0	0	0.000	0.000	0.000	0.000	0.000	0.000	0.000	0.000	0.000	0.000	0.000	0.000	0.000	0.000	283	1076	657	512	512	0.000	0.000	386	271	0	0	307	205	0	0	100	1	
3	4	10	05: N-10   LM00001632	lmo1838	11957	6941	100	50	51	5	48	48	4	27	10	0	45	43	19	22	23	3	77	70	0	0	0	0	0	0	0	0	0	0	0	0	0	0	0	0	0	0	0	0	0	0	0	0	0	0	0.000	0.000	0.000	0.000	0.000	0.000	0.000	0.000	0.000	0.000	0.000	0.000	0.000	0.000	283	1076	25	24	24	0.000	0.000	2	23	0	0	3	21	0	0	100	1	
3	5	10	05: N-13   LM00002586	lmo1841	12207	6941	100	54	54	6	47	47	4	66	44	0	99	83	32	22	23	3	91	88	0	0	0	0	0	0	0	0	0	0	0	0	0	0	0	0	0	0	0	0	0	0	0	0	0	0	0.000	0.000	0.000	0.000	0.000	0.000	0.000	0.000	0.000	0.000	0.000	0.000	0.000	0.000	283	1076	84	68	68	0.000	0.000	7	77	0	0	7	61	0	0	100	1	
3	6	10	05: N-16   LM00000500	lmo1844	12457	6941	100	186	173	76	48	48	4	88	87	0	409	335	179	22	23	3	92	90	0	0	0	0	0	0	0	0	0	0	0	0	0	0	0	0	0	0	0	0	0	0	0	0	0	0	0.000	0.000	0.000	0.000	0.000	0.000	0.000	0.000	0.000	0.000	0.000	0.000	0.000	0.000	283	1076	525	438	438	0.000	0.000	138	387	0	0	125	313	0	0	100	1	
3	7	10	05: N-19   LM00001635	lmo1847	12707	6941	100	231	197	97	47	47	4	89	86	0	1224	970	568	23	23	4	93	90	0	0	0	0	0	0	0	0	0	0	0	0	0	0	0	0	0	0	0	0	0	0	0	0	0	0	0.000	0.000	0.000	0.000	0.000	0.000	0.000	0.000	0.000	0.000	0.000	0.000	0.000	0.000	283	1076	1385	1097	1097	0.000	0.000	184	1201	0	0	150	947	0	0	100	1	
3	8	10	05: N-22   LM00001637	lmo1850	12957	6941	100	391	328	166	48	48	4	94	89	0	572	473	256	23	24	3	93	90	0	0	0	0	0	0	0	0	0	0	0	0	0	0	0	0	0	0	0	0	0	0	0	0	0	0	0.000	0.000	0.000	0.000	0.000	0.000	0.000	0.000	0.000	0.000	0.000	0.000	0.000	0.000	283	1076	892	730	730	0.000	0.000	343	549	0	0	280	450	0	0	100	1	
3	9	10	06: B-01   EMPTY	EMPTY	13207	6941	100	47	47	4	48	48	4	10	1	0	23	25	5	23	23	14	2	0	0	0	0	0	0	0	0	0	0	0	0	0	0	0	0	0	0	0	0	0	0	0	0	0	0	0	0.000	0.000	0.000	0.000	0.000	0.000	0.000	0.000	0.000	0.000	0.000	0.000	0.000	0.000	283	1076	-1	1	1	0.000	0.000	-1	0	0	0	-1	2	0	0	-75	1	
3	10	10	06: B-04   LM00001681	lmo1924	13457	6941	100	180	162	67	48	48	4	90	85	0	295	248	130	22	23	3	95	90	0	0	0	0	0	0	0	0	0	0	0	0	0	0	0	0	0	0	0	0	0	0	0	0	0	0	0.000	0.000	0.000	0.000	0.000	0.000	0.000	0.000	0.000	0.000	0.000	0.000	0.000	0.000	283	1076	405	340	340	0.000	0.000	132	273	0	0	114	226	0	0	100	1	
3	11	10	06: B-07   LM00001684	lmo1927	13707	6941	100	427	336	176	48	48	4	90	88	0	623	514	291	22	22	3	95	92	0	0	0	0	0	0	0	0	0	0	0	0	0	0	0	0	0	0	0	0	0	0	0	0	0	0	0.000	0.000	0.000	0.000	0.000	0.000	0.000	0.000	0.000	0.000	0.000	0.000	0.000	0.000	283	1076	980	780	780	0.000	0.000	379	601	0	0	288	492	0	0	100	1	
3	12	10	06: B-10   LM00001686	lmo1930	13957	6941	100	61	62	9	48	48	4	84	72	0	113	100	39	22	22	3	94	90	0	0	0	0	0	0	0	0	0	0	0	0	0	0	0	0	0	0	0	0	0	0	0	0	0	0	0.000	0.000	0.000	0.000	0.000	0.000	0.000	0.000	0.000	0.000	0.000	0.000	0.000	0.000	283	1076	104	92	92	0.000	0.000	13	91	0	0	14	78	0	0	100	1	
3	13	10	06: B-13   LM00001688	lmo1933	14207	6941	100	90	87	25	48	48	5	89	82	0	164	139	65	22	23	3	94	87	0	0	0	0	0	0	0	0	0	0	0	0	0	0	0	0	0	0	0	0	0	0	0	0	0	0	0.000	0.000	0.000	0.000	0.000	0.000	0.000	0.000	0.000	0.000	0.000	0.000	0.000	0.000	283	1076	184	156	156	0.000	0.000	42	142	0	0	39	117	0	0	100	1	
3	14	10	06: B-16   LM00000519	lmo1936	14457	6941	100	321	273	135	48	48	4	88	85	0	1438	1201	650	22	22	3	92	90	0	0	0	0	0	0	0	0	0	0	0	0	0	0	0	0	0	0	0	0	0	0	0	0	0	0	0.000	0.000	0.000	0.000	0.000	0.000	0.000	0.000	0.000	0.000	0.000	0.000	0.000	0.000	283	1076	1689	1404	1404	0.000	0.000	273	1416	0	0	225	1179	0	0	100	1	
3	15	10	06: B-19   LM00002602	lmo1939	14707	6941	100	279	229	118	48	48	5	88	83	0	346	289	164	23	24	9	85	81	0	0	0	0	0	0	0	0	0	0	0	0	0	0	0	0	0	0	0	0	0	0	0	0	0	0	0.000	0.000	0.000	0.000	0.000	0.000	0.000	0.000	0.000	0.000	0.000	0.000	0.000	0.000	283	1076	554	447	447	0.000	0.000	231	323	0	0	181	266	0	0	100	1	
3	16	10	06: B-22   LM00002603	lmo1942	14957	6941	100	52	52	6	47	48	5	54	24	0	92	72	36	23	23	3	75	73	0	0	0	0	0	0	0	0	0	0	0	0	0	0	0	0	0	0	0	0	0	0	0	0	0	0	0.000	0.000	0.000	0.000	0.000	0.000	0.000	0.000	0.000	0.000	0.000	0.000	0.000	0.000	283	1076	74	54	54	0.000	0.000	5	69	0	0	5	49	0	0	100	1	
3	17	10	06: F-01   LM00001733	lmo2017	15207	6941	100	136	123	49	48	48	4	89	82	0	333	268	149	23	23	4	89	84	0	0	0	0	0	0	0	0	0	0	0	0	0	0	0	0	0	0	0	0	0	0	0	0	0	0	0.000	0.000	0.000	0.000	0.000	0.000	0.000	0.000	0.000	0.000	0.000	0.000	0.000	0.000	283	1076	398	320	320	0.000	0.000	88	310	0	0	75	245	0	0	100	1	
3	1	11	06: F-04   LM00000541	lmo2020	11207	7191	100	333	292	165	48	48	5	84	81	0	571	437	258	23	24	3	88	85	0	0	0	0	0	0	0	0	0	0	0	0	0	0	0	0	0	0	0	0	0	0	0	0	0	0	0.000	0.000	0.000	0.000	0.000	0.000	0.000	0.000	0.000	0.000	0.000	0.000	0.000	0.000	283	1076	833	658	658	0.000	0.000	285	548	0	0	244	414	0	0	100	1	
3	2	11	06: F-07   LM00001735	lmo2023	11457	7191	100	52	52	5	47	47	4	55	29	0	99	80	34	23	23	3	88	82	0	0	0	0	0	0	0	0	0	0	0	0	0	0	0	0	0	0	0	0	0	0	0	0	0	0	0.000	0.000	0.000	0.000	0.000	0.000	0.000	0.000	0.000	0.000	0.000	0.000	0.000	0.000	283	1076	81	62	62	0.000	0.000	5	76	0	0	5	57	0	0	100	1	
3	3	11	06: F-10   LM00002619	lmo2026	11707	7191	100	49	50	5	47	47	4	35	13	0	106	86	36	23	23	3	87	81	0	0	0	0	0	0	0	0	0	0	0	0	0	0	0	0	0	0	0	0	0	0	0	0	0	0	0.000	0.000	0.000	0.000	0.000	0.000	0.000	0.000	0.000	0.000	0.000	0.000	0.000	0.000	283	1076	85	66	66	0.000	0.000	2	83	0	0	3	63	0	0	100	1	
3	4	11	06: F-13   LM00000542	lmo2029	11957	7191	100	148	138	62	47	47	5	85	80	0	711	551	351	23	23	3	89	86	0	0	0	0	0	0	0	0	0	0	0	0	0	0	0	0	0	0	0	0	0	0	0	0	0	0	0.000	0.000	0.000	0.000	0.000	0.000	0.000	0.000	0.000	0.000	0.000	0.000	0.000	0.000	283	1076	789	619	619	0.000	0.000	101	688	0	0	91	528	0	0	100	1	
3	5	11	06: F-16   LM00000544	lmo2032	12207	7191	100	858	713	407	47	47	4	93	89	0	909	732	428	23	23	3	88	86	0	0	0	0	0	0	0	0	0	0	0	0	0	0	0	0	0	0	0	0	0	0	0	0	0	0	0.000	0.000	0.000	0.000	0.000	0.000	0.000	0.000	0.000	0.000	0.000	0.000	0.000	0.000	283	1076	1697	1375	1375	0.000	0.000	811	886	0	0	666	709	0	0	100	1	
3	6	11	06: F-19   LM00001741	lmo2035	12457	7191	100	247	206	104	47	48	5	89	81	0	540	432	254	23	23	4	91	84	0	0	0	0	0	0	0	0	0	0	0	0	0	0	0	0	0	0	0	0	0	0	0	0	0	0	0.000	0.000	0.000	0.000	0.000	0.000	0.000	0.000	0.000	0.000	0.000	0.000	0.000	0.000	283	1076	717	568	568	0.000	0.000	200	517	0	0	159	409	0	0	100	1	
3	7	11	06: F-22   LM00001744	lmo2038	12707	7191	100	281	226	122	46	47	4	91	87	0	358	288	174	23	23	5	84	81	0	0	0	0	0	0	0	0	0	0	0	0	0	0	0	0	0	0	0	0	0	0	0	0	0	0	0.000	0.000	0.000	0.000	0.000	0.000	0.000	0.000	0.000	0.000	0.000	0.000	0.000	0.000	283	1076	570	445	445	0.000	0.000	235	335	0	0	180	265	0	0	100	1	
3	8	11	06: J-01   LM00001786	lmo2113	12957	7191	100	212	169	90	47	47	4	83	76	0	378	286	192	23	23	3	85	83	0	0	0	0	0	0	0	0	0	0	0	0	0	0	0	0	0	0	0	0	0	0	0	0	0	0	0.000	0.000	0.000	0.000	0.000	0.000	0.000	0.000	0.000	0.000	0.000	0.000	0.000	0.000	283	1076	520	385	385	0.000	0.000	165	355	0	0	122	263	0	0	100	1	
3	9	11	06: J-04   LM00002635	lmo2116	13207	7191	100	58	58	8	47	47	4	80	60	0	180	153	74	23	23	3	88	86	0	0	0	0	0	0	0	0	0	0	0	0	0	0	0	0	0	0	0	0	0	0	0	0	0	0	0.000	0.000	0.000	0.000	0.000	0.000	0.000	0.000	0.000	0.000	0.000	0.000	0.000	0.000	283	1076	168	141	141	0.000	0.000	11	157	0	0	11	130	0	0	100	1	
3	10	11	06: J-07   LM00001790	lmo2119	13457	7191	100	897	720	428	48	48	5	91	87	0	3735	2876	1813	22	23	3	94	91	0	0	0	0	0	0	0	0	0	0	0	0	0	0	0	0	0	0	0	0	0	0	0	0	0	0	0.000	0.000	0.000	0.000	0.000	0.000	0.000	0.000	0.000	0.000	0.000	0.000	0.000	0.000	283	1076	4562	3526	3526	0.000	0.000	849	3713	0	0	672	2854	0	0	100	1	
3	11	11	06: J-10   LM00000565	lmo2122	13707	7191	100	62	61	10	47	48	4	82	70	0	111	100	43	22	22	3	93	90	0	0	0	0	0	0	0	0	0	0	0	0	0	0	0	0	0	0	0	0	0	0	0	0	0	0	0.000	0.000	0.000	0.000	0.000	0.000	0.000	0.000	0.000	0.000	0.000	0.000	0.000	0.000	283	1076	104	92	92	0.000	0.000	15	89	0	0	14	78	0	0	100	1	
3	12	11	06: J-13   LM00000567	lmo2125	13957	7191	100	68	67	14	48	48	4	77	70	0	138	114	59	22	23	3	88	84	0	0	0	0	0	0	0	0	0	0	0	0	0	0	0	0	0	0	0	0	0	0	0	0	0	0	0.000	0.000	0.000	0.000	0.000	0.000	0.000	0.000	0.000	0.000	0.000	0.000	0.000	0.000	283	1076	136	111	111	0.000	0.000	20	116	0	0	19	92	0	0	100	1	
3	13	11	06: J-16   LM00001793	lmo2128	14207	7191	100	50	50	4	47	47	5	31	5	0	94	81	27	23	23	3	95	93	0	0	0	0	0	0	0	0	0	0	0	0	0	0	0	0	0	0	0	0	0	0	0	0	0	0	0.000	0.000	0.000	0.000	0.000	0.000	0.000	0.000	0.000	0.000	0.000	0.000	0.000	0.000	283	1076	74	61	61	0.000	0.000	3	71	0	0	3	58	0	0	100	1	
3	14	11	06: J-19   LM00001796	lmo2131	14457	7191	100	53	53	5	49	48	4	42	17	0	115	92	42	22	23	3	88	85	0	0	0	0	0	0	0	0	0	0	0	0	0	0	0	0	0	0	0	0	0	0	0	0	0	0	0.000	0.000	0.000	0.000	0.000	0.000	0.000	0.000	0.000	0.000	0.000	0.000	0.000	0.000	283	1076	97	74	74	0.000	0.000	4	93	0	0	4	70	0	0	100	1	
3	15	11	06: J-22   LM00001798	lmo2134	14707	7191	100	52	52	6	49	49	5	39	13	0	90	72	33	23	23	3	81	75	0	0	0	0	0	0	0	0	0	0	0	0	0	0	0	0	0	0	0	0	0	0	0	0	0	0	0.000	0.000	0.000	0.000	0.000	0.000	0.000	0.000	0.000	0.000	0.000	0.000	0.000	0.000	283	1076	70	52	52	0.000	0.000	3	67	0	0	3	49	0	0	100	1	
3	16	11	06: N-01   LM00000597	lmo2209	14957	7191	100	79	75	18	46	47	4	84	78	0	121	101	46	23	23	3	86	84	0	0	0	0	0	0	0	0	0	0	0	0	0	0	0	0	0	0	0	0	0	0	0	0	0	0	0.000	0.000	0.000	0.000	0.000	0.000	0.000	0.000	0.000	0.000	0.000	0.000	0.000	0.000	283	1076	131	107	107	0.000	0.000	33	98	0	0	29	78	0	0	100	1	
3	17	11	06: N-04   LM00001832	lmo2212	15207	7191	100	184	158	77	48	48	5	84	80	0	533	407	269	23	24	3	89	86	0	0	0	0	0	0	0	0	0	0	0	0	0	0	0	0	0	0	0	0	0	0	0	0	0	0	0.000	0.000	0.000	0.000	0.000	0.000	0.000	0.000	0.000	0.000	0.000	0.000	0.000	0.000	283	1076	646	494	494	0.000	0.000	136	510	0	0	110	384	0	0	100	1	
3	1	12	06: N-07   LM00001834	lmo2215	11207	7441	100	120	107	42	47	47	4	85	78	0	166	133	75	23	23	3	79	77	0	0	0	0	0	0	0	0	0	0	0	0	0	0	0	0	0	0	0	0	0	0	0	0	0	0	0.000	0.000	0.000	0.000	0.000	0.000	0.000	0.000	0.000	0.000	0.000	0.000	0.000	0.000	283	1076	216	170	170	0.000	0.000	73	143	0	0	60	110	0	0	100	1	
3	2	12	06: N-10   LM00001836	lmo2218	11457	7441	100	55	57	10	46	47	4	72	52	0	149	116	66	23	23	3	83	76	0	0	0	0	0	0	0	0	0	0	0	0	0	0	0	0	0	0	0	0	0	0	0	0	0	0	0.000	0.000	0.000	0.000	0.000	0.000	0.000	0.000	0.000	0.000	0.000	0.000	0.000	0.000	283	1076	135	104	104	0.000	0.000	9	126	0	0	11	93	0	0	100	1	
3	3	12	06: N-13   LM00002652	lmo2221	11707	7441	100	55	54	7	47	47	4	70	48	0	112	91	40	23	23	3	86	82	0	0	0	0	0	0	0	0	0	0	0	0	0	0	0	0	0	0	0	0	0	0	0	0	0	0	0.000	0.000	0.000	0.000	0.000	0.000	0.000	0.000	0.000	0.000	0.000	0.000	0.000	0.000	283	1076	97	75	75	0.000	0.000	8	89	0	0	7	68	0	0	100	1	
3	4	12	06: N-16   LM00001841	lmo2224	11957	7441	100	61	62	13	47	48	4	78	66	0	123	96	52	23	23	3	81	76	0	0	0	0	0	0	0	0	0	0	0	0	0	0	0	0	0	0	0	0	0	0	0	0	0	0	0.000	0.000	0.000	0.000	0.000	0.000	0.000	0.000	0.000	0.000	0.000	0.000	0.000	0.000	283	1076	114	88	88	0.000	0.000	14	100	0	0	15	73	0	0	100	1	
3	5	12	06: N-19   LM00001843	lmo2227	12207	7441	100	50	50	5	46	46	4	47	19	0	95	77	36	23	23	3	81	77	0	0	0	0	0	0	0	0	0	0	0	0	0	0	0	0	0	0	0	0	0	0	0	0	0	0	0.000	0.000	0.000	0.000	0.000	0.000	0.000	0.000	0.000	0.000	0.000	0.000	0.000	0.000	283	1076	76	58	58	0.000	0.000	4	72	0	0	4	54	0	0	100	1	
3	6	12	06: N-22   LM00000600	lmo2230	12457	7441	100	86	80	24	47	47	4	80	74	0	198	164	84	22	22	3	88	85	0	0	0	0	0	0	0	0	0	0	0	0	0	0	0	0	0	0	0	0	0	0	0	0	0	0	0.000	0.000	0.000	0.000	0.000	0.000	0.000	0.000	0.000	0.000	0.000	0.000	0.000	0.000	283	1076	215	175	175	0.000	0.000	39	176	0	0	33	142	0	0	100	1	
3	7	12	07: B-01   EMPTY	EMPTY	12707	7441	100	48	48	5	46	47	4	26	10	0	26	27	5	23	23	3	53	29	0	0	0	0	0	0	0	0	0	0	0	0	0	0	0	0	0	0	0	0	0	0	0	0	0	0	0.000	0.000	0.000	0.000	0.000	0.000	0.000	0.000	0.000	0.000	0.000	0.000	0.000	0.000	283	1076	5	6	6	0.000	0.000	2	3	0	0	2	4	0	0	-75	1	
3	8	12	07: B-04   LM00002829	lmo2304	12957	7441	100	48	49	4	46	47	4	29	10	0	97	86	27	23	23	3	95	90	0	0	0	0	0	0	0	0	0	0	0	0	0	0	0	0	0	0	0	0	0	0	0	0	0	0	0.000	0.000	0.000	0.000	0.000	0.000	0.000	0.000	0.000	0.000	0.000	0.000	0.000	0.000	283	1076	76	66	66	0.000	0.000	2	74	0	0	3	63	0	0	100	1	
3	9	12	07: B-07   LM00001869	lmo2307	13207	7441	100	54	55	7	47	48	4	71	42	0	156	124	56	23	23	4	87	83	0	0	0	0	0	0	0	0	0	0	0	0	0	0	0	0	0	0	0	0	0	0	0	0	0	0	0.000	0.000	0.000	0.000	0.000	0.000	0.000	0.000	0.000	0.000	0.000	0.000	0.000	0.000	283	1076	140	109	109	0.000	0.000	7	133	0	0	8	101	0	0	100	1	
3	10	12	07: B-10   LM00002831	lmo2310	13457	7441	100	51	52	5	47	47	4	50	27	0	130	107	44	22	22	4	90	86	0	0	0	0	0	0	0	0	0	0	0	0	0	0	0	0	0	0	0	0	0	0	0	0	0	0	0.000	0.000	0.000	0.000	0.000	0.000	0.000	0.000	0.000	0.000	0.000	0.000	0.000	0.000	283	1076	112	90	90	0.000	0.000	4	108	0	0	5	85	0	0	100	1	
3	11	12	07: B-13   LM00002688	lmo2313	13707	7441	100	53	53	5	48	48	4	54	27	0	88	75	28	23	23	4	83	83	0	0	0	0	0	0	0	0	0	0	0	0	0	0	0	0	0	0	0	0	0	0	0	0	0	0	0.000	0.000	0.000	0.000	0.000	0.000	0.000	0.000	0.000	0.000	0.000	0.000	0.000	0.000	283	1076	70	57	57	0.000	0.000	5	65	0	0	5	52	0	0	100	1	
3	12	12	07: B-16   LM00000619	lmo2316	13957	7441	100	50	51	4	48	48	5	29	7	0	92	75	32	22	23	5	78	76	0	0	0	0	0	0	0	0	0	0	0	0	0	0	0	0	0	0	0	0	0	0	0	0	0	0	0.000	0.000	0.000	0.000	0.000	0.000	0.000	0.000	0.000	0.000	0.000	0.000	0.000	0.000	283	1076	72	56	56	0.000	0.000	2	70	0	0	3	53	0	0	100	1	
3	13	12	07: B-19   LM00002692	lmo2319	14207	7441	100	53	54	6	48	48	4	57	33	0	95	80	32	22	23	3	88	82	0	0	0	0	0	0	0	0	0	0	0	0	0	0	0	0	0	0	0	0	0	0	0	0	0	0	0.000	0.000	0.000	0.000	0.000	0.000	0.000	0.000	0.000	0.000	0.000	0.000	0.000	0.000	283	1076	78	64	64	0.000	0.000	5	73	0	0	6	58	0	0	100	1	
3	14	12	07: B-22   LM00002832	lmo2322	14457	7441	100	51	51	4	47	48	4	37	13	0	93	80	29	23	23	4	87	86	0	0	0	0	0	0	0	0	0	0	0	0	0	0	0	0	0	0	0	0	0	0	0	0	0	0	0.000	0.000	0.000	0.000	0.000	0.000	0.000	0.000	0.000	0.000	0.000	0.000	0.000	0.000	283	1076	74	61	61	0.000	0.000	4	70	0	0	4	57	0	0	100	1	
3	15	12	07: F-01   LM00002710	lmo2397	14707	7441	100	59	59	7	48	48	4	86	65	0	124	105	42	22	23	3	88	87	0	0	0	0	0	0	0	0	0	0	0	0	0	0	0	0	0	0	0	0	0	0	0	0	0	0	0.000	0.000	0.000	0.000	0.000	0.000	0.000	0.000	0.000	0.000	0.000	0.000	0.000	0.000	283	1076	113	94	94	0.000	0.000	11	102	0	0	11	83	0	0	100	1	
3	16	12	07: F-04   LM00002712	lmo2400	14957	7441	100	103	96	31	48	48	4	86	80	0	169	139	70	23	23	4	85	81	0	0	0	0	0	0	0	0	0	0	0	0	0	0	0	0	0	0	0	0	0	0	0	0	0	0	0.000	0.000	0.000	0.000	0.000	0.000	0.000	0.000	0.000	0.000	0.000	0.000	0.000	0.000	283	1076	201	164	164	0.000	0.000	55	146	0	0	48	116	0	0	100	1	
3	17	12	07: F-07   LM00000639	lmo2403	15207	7441	100	218	194	90	48	48	5	88	84	0	243	204	100	24	24	3	92	90	0	0	0	0	0	0	0	0	0	0	0	0	0	0	0	0	0	0	0	0	0	0	0	0	0	0	0.000	0.000	0.000	0.000	0.000	0.000	0.000	0.000	0.000	0.000	0.000	0.000	0.000	0.000	283	1076	389	326	326	0.000	0.000	170	219	0	0	146	180	0	0	100	1	
3	1	13	07: F-10   LM00001913	lmo2406	11207	7691	100	84	76	20	48	48	4	83	74	0	119	93	50	23	24	3	83	75	0	0	0	0	0	0	0	0	0	0	0	0	0	0	0	0	0	0	0	0	0	0	0	0	0	0	0.000	0.000	0.000	0.000	0.000	0.000	0.000	0.000	0.000	0.000	0.000	0.000	0.000	0.000	283	1076	132	98	98	0.000	0.000	36	96	0	0	28	70	0	0	100	1	
3	2	13	07: F-13   LM00002715	lmo2409	11457	7691	100	185	153	77	47	47	4	80	75	0	617	477	321	23	24	3	83	79	0	0	0	0	0	0	0	0	0	0	0	0	0	0	0	0	0	0	0	0	0	0	0	0	0	0	0.000	0.000	0.000	0.000	0.000	0.000	0.000	0.000	0.000	0.000	0.000	0.000	0.000	0.000	283	1076	732	560	560	0.000	0.000	138	594	0	0	106	454	0	0	100	1	
3	3	13	07: F-16   LM00000642	lmo2412	11707	7691	100	2009	1555	956	47	47	4	94	90	0	2195	1740	1050	23	23	3	90	87	0	0	0	0	0	0	0	0	0	0	0	0	0	0	0	0	0	0	0	0	0	0	0	0	0	0	0.000	0.000	0.000	0.000	0.000	0.000	0.000	0.000	0.000	0.000	0.000	0.000	0.000	0.000	283	1076	4134	3225	3225	0.000	0.000	1962	2172	0	0	1508	1717	0	0	100	1	
3	4	13	07: F-19   LM00000645	lmo2415	11957	7691	100	2010	1568	921	47	47	4	95	88	0	1717	1384	827	23	23	4	89	87	0	0	0	0	0	0	0	0	0	0	0	0	0	0	0	0	0	0	0	0	0	0	0	0	0	0	0.000	0.000	0.000	0.000	0.000	0.000	0.000	0.000	0.000	0.000	0.000	0.000	0.000	0.000	283	1076	3657	2882	2882	0.000	0.000	1963	1694	0	0	1521	1361	0	0	100	1	
3	5	13	07: F-22   LM00001916	lmo2418	12207	7691	100	156	130	62	47	47	4	81	76	0	353	269	184	23	23	3	84	79	0	0	0	0	0	0	0	0	0	0	0	0	0	0	0	0	0	0	0	0	0	0	0	0	0	0	0.000	0.000	0.000	0.000	0.000	0.000	0.000	0.000	0.000	0.000	0.000	0.000	0.000	0.000	283	1076	439	329	329	0.000	0.000	109	330	0	0	83	246	0	0	100	1	
3	6	13	07: J-01   LM00002737	lmo2493	12457	7691	100	73	72	17	47	47	4	84	77	0	120	102	42	23	23	3	93	87	0	0	0	0	0	0	0	0	0	0	0	0	0	0	0	0	0	0	0	0	0	0	0	0	0	0	0.000	0.000	0.000	0.000	0.000	0.000	0.000	0.000	0.000	0.000	0.000	0.000	0.000	0.000	283	1076	123	104	104	0.000	0.000	26	97	0	0	25	79	0	0	100	1	
3	7	13	07: J-04   LM00000662	lmo2496	12707	7691	100	50	50	5	46	46	4	43	18	0	95	79	33	23	23	4	85	82	0	0	0	0	0	0	0	0	0	0	0	0	0	0	0	0	0	0	0	0	0	0	0	0	0	0	0.000	0.000	0.000	0.000	0.000	0.000	0.000	0.000	0.000	0.000	0.000	0.000	0.000	0.000	283	1076	76	60	60	0.000	0.000	4	72	0	0	4	56	0	0	100	1	
3	8	13	07: J-07   LM00000665	lmo2499	12957	7691	100	53	52	6	47	47	4	59	30	0	120	99	40	23	23	3	90	86	0	0	0	0	0	0	0	0	0	0	0	0	0	0	0	0	0	0	0	0	0	0	0	0	0	0	0.000	0.000	0.000	0.000	0.000	0.000	0.000	0.000	0.000	0.000	0.000	0.000	0.000	0.000	283	1076	103	81	81	0.000	0.000	6	97	0	0	5	76	0	0	100	1	
3	9	13	07: J-10   LM00002738	lmo2502	13207	7691	100	128	111	48	48	48	5	80	73	0	215	166	100	23	23	3	86	80	0	0	0	0	0	0	0	0	0	0	0	0	0	0	0	0	0	0	0	0	0	0	0	0	0	0	0.000	0.000	0.000	0.000	0.000	0.000	0.000	0.000	0.000	0.000	0.000	0.000	0.000	0.000	283	1076	272	206	206	0.000	0.000	80	192	0	0	63	143	0	0	100	1	
3	10	13	07: J-13   LM00001959	lmo2505	13457	7691	100	292	236	132	47	47	4	91	83	0	929	723	481	22	22	3	89	83	0	0	0	0	0	0	0	0	0	0	0	0	0	0	0	0	0	0	0	0	0	0	0	0	0	0	0.000	0.000	0.000	0.000	0.000	0.000	0.000	0.000	0.000	0.000	0.000	0.000	0.000	0.000	283	1076	1152	890	890	0.000	0.000	245	907	0	0	189	701	0	0	100	1	
3	11	13	07: J-16   LM00001960	lmo2508	13707	7691	100	141	126	50	47	48	4	88	82	0	285	230	128	22	22	3	90	84	0	0	0	0	0	0	0	0	0	0	0	0	0	0	0	0	0	0	0	0	0	0	0	0	0	0	0.000	0.000	0.000	0.000	0.000	0.000	0.000	0.000	0.000	0.000	0.000	0.000	0.000	0.000	283	1076	357	287	287	0.000	0.000	94	263	0	0	79	208	0	0	100	1	
3	12	13	07: J-19   LM00000669	lmo2511	13957	7691	100	1455	1194	654	48	48	4	95	91	0	801	660	356	22	23	3	92	88	0	0	0	0	0	0	0	0	0	0	0	0	0	0	0	0	0	0	0	0	0	0	0	0	0	0	0.000	0.000	0.000	0.000	0.000	0.000	0.000	0.000	0.000	0.000	0.000	0.000	0.000	0.000	283	1076	2186	1784	1784	0.000	0.000	1407	779	0	0	1146	638	0	0	100	1	
3	13	13	07: J-22   LM00001963	lmo2514	14207	7691	100	342	276	150	48	48	4	83	81	0	498	405	232	23	23	3	87	85	0	0	0	0	0	0	0	0	0	0	0	0	0	0	0	0	0	0	0	0	0	0	0	0	0	0	0.000	0.000	0.000	0.000	0.000	0.000	0.000	0.000	0.000	0.000	0.000	0.000	0.000	0.000	283	1076	769	610	610	0.000	0.000	294	475	0	0	228	382	0	0	100	1	
3	14	13	07: N-01   LM00001998	lmo2589	14457	7691	100	63	64	11	48	48	4	82	72	0	140	118	52	23	23	3	90	86	0	0	0	0	0	0	0	0	0	0	0	0	0	0	0	0	0	0	0	0	0	0	0	0	0	0	0.000	0.000	0.000	0.000	0.000	0.000	0.000	0.000	0.000	0.000	0.000	0.000	0.000	0.000	283	1076	132	111	111	0.000	0.000	15	117	0	0	16	95	0	0	100	1	
3	15	13	07: N-04   LM00002759	lmo2592	14707	7691	100	175	148	63	48	49	5	83	82	0	262	213	113	23	23	3	90	87	0	0	0	0	0	0	0	0	0	0	0	0	0	0	0	0	0	0	0	0	0	0	0	0	0	0	0.000	0.000	0.000	0.000	0.000	0.000	0.000	0.000	0.000	0.000	0.000	0.000	0.000	0.000	283	1076	366	290	290	0.000	0.000	127	239	0	0	100	190	0	0	100	1	
3	16	13	07: N-07   LM00002762	lmo2595	14957	7691	100	61	59	8	48	48	5	77	61	0	125	103	46	23	23	3	87	83	0	0	0	0	0	0	0	0	0	0	0	0	0	0	0	0	0	0	0	0	0	0	0	0	0	0	0.000	0.000	0.000	0.000	0.000	0.000	0.000	0.000	0.000	0.000	0.000	0.000	0.000	0.000	283	1076	115	91	91	0.000	0.000	13	102	0	0	11	80	0	0	100	1	
3	17	13	07: N-10   LM00002000	lmo2598	15207	7691	100	315	260	131	49	49	6	87	82	0	367	300	166	24	24	3	90	86	0	0	0	0	0	0	0	0	0	0	0	0	0	0	0	0	0	0	0	0	0	0	0	0	0	0	0.000	0.000	0.000	0.000	0.000	0.000	0.000	0.000	0.000	0.000	0.000	0.000	0.000	0.000	283	1076	609	487	487	0.000	0.000	266	343	0	0	211	276	0	0	100	1	
3	1	14	07: N-13   LM00002003	lmo2601	11207	7941	100	49	50	5	47	47	4	34	13	0	86	71	29	23	23	3	84	81	0	0	0	0	0	0	0	0	0	0	0	0	0	0	0	0	0	0	0	0	0	0	0	0	0	0	0.000	0.000	0.000	0.000	0.000	0.000	0.000	0.000	0.000	0.000	0.000	0.000	0.000	0.000	283	1076	65	51	51	0.000	0.000	2	63	0	0	3	48	0	0	100	1	
3	2	14	07: N-16   LM00002764	lmo2604	11457	7941	100	51	51	5	47	47	4	49	20	0	91	71	33	23	23	3	82	77	0	0	0	0	0	0	0	0	0	0	0	0	0	0	0	0	0	0	0	0	0	0	0	0	0	0	0.000	0.000	0.000	0.000	0.000	0.000	0.000	0.000	0.000	0.000	0.000	0.000	0.000	0.000	283	1076	72	52	52	0.000	0.000	4	68	0	0	4	48	0	0	100	1	
3	3	14	07: N-19   LM00000696	lmo2607	11707	7941	100	10015	7657	4906	47	48	4	97	94	0	23982	18162	11672	23	23	3	95	91	0	0	0	0	0	0	0	0	0	0	0	0	0	0	0	0	0	0	0	0	0	0	0	0	0	0	0.000	0.000	0.000	0.000	0.000	0.000	0.000	0.000	0.000	0.000	0.000	0.000	0.000	0.000	283	1076	33927	25749	25749	0.000	0.000	9968	23959	0	0	7610	18139	0	0	100	1	
3	4	14	07: N-22   LM00000698	lmo2610	11957	7941	100	9794	7465	4947	47	47	5	97	95	0	22001	16326	10700	23	23	3	94	91	0	0	0	0	0	0	0	0	0	0	0	0	0	0	0	0	0	0	0	0	0	0	0	0	0	0	0.000	0.000	0.000	0.000	0.000	0.000	0.000	0.000	0.000	0.000	0.000	0.000	0.000	0.000	283	1076	31725	23721	23721	0.000	0.000	9747	21978	0	0	7418	16303	0	0	100	1	
3	5	14	08: B-01   EMPTY	EMPTY	12207	7941	100	47	47	4	47	47	4	16	1	0	24	25	5	23	23	3	44	29	0	0	0	0	0	0	0	0	0	0	0	0	0	0	0	0	0	0	0	0	0	0	0	0	0	0	0.000	0.000	0.000	0.000	0.000	0.000	0.000	0.000	0.000	0.000	0.000	0.000	0.000	0.000	283	1076	1	2	2	0.000	0.000	0	1	0	0	0	2	0	0	-75	1	
3	6	14	08: B-04   LM00000744	lmo2684	12457	7941	100	1167	982	577	47	48	5	90	87	0	5350	4406	2574	22	23	3	95	92	0	0	0	0	0	0	0	0	0	0	0	0	0	0	0	0	0	0	0	0	0	0	0	0	0	0	0.000	0.000	0.000	0.000	0.000	0.000	0.000	0.000	0.000	0.000	0.000	0.000	0.000	0.000	283	1076	6448	5319	5319	0.000	0.000	1120	5328	0	0	935	4384	0	0	100	1	
3	7	14	08: B-07   LM00002027	lmo2687	12707	7941	100	54	54	7	47	47	4	62	41	0	93	77	34	23	23	3	81	78	0	0	0	0	0	0	0	0	0	0	0	0	0	0	0	0	0	0	0	0	0	0	0	0	0	0	0.000	0.000	0.000	0.000	0.000	0.000	0.000	0.000	0.000	0.000	0.000	0.000	0.000	0.000	283	1076	77	61	61	0.000	0.000	7	70	0	0	7	54	0	0	100	1	
3	8	14	08: B-10   LM00002030	lmo2690	12957	7941	100	166	144	62	48	48	4	84	83	0	134	108	51	23	24	4	87	83	0	0	0	0	0	0	0	0	0	0	0	0	0	0	0	0	0	0	0	0	0	0	0	0	0	0	0.000	0.000	0.000	0.000	0.000	0.000	0.000	0.000	0.000	0.000	0.000	0.000	0.000	0.000	283	1076	229	181	181	0.000	0.000	118	111	0	0	96	85	0	0	100	1	
3	9	14	08: B-13   LM00000747	lmo2693	13207	7941	100	757	610	335	47	47	4	92	86	0	478	415	228	23	23	3	86	85	0	0	0	0	0	0	0	0	0	0	0	0	0	0	0	0	0	0	0	0	0	0	0	0	0	0	0.000	0.000	0.000	0.000	0.000	0.000	0.000	0.000	0.000	0.000	0.000	0.000	0.000	0.000	283	1076	1165	955	955	0.000	0.000	710	455	0	0	563	392	0	0	100	1	
3	10	14	08: B-16   LM00002032	lmo2696	13457	7941	100	450	394	196	48	48	4	90	88	0	211	178	83	22	22	3	91	87	0	0	0	0	0	0	0	0	0	0	0	0	0	0	0	0	0	0	0	0	0	0	0	0	0	0	0.000	0.000	0.000	0.000	0.000	0.000	0.000	0.000	0.000	0.000	0.000	0.000	0.000	0.000	283	1076	591	502	502	0.000	0.000	402	189	0	0	346	156	0	0	100	1	
3	11	14	08: B-19   LM00002035	lmo2699	13707	7941	100	184	159	72	48	48	4	85	81	0	232	196	103	22	23	3	89	87	0	0	0	0	0	0	0	0	0	0	0	0	0	0	0	0	0	0	0	0	0	0	0	0	0	0	0.000	0.000	0.000	0.000	0.000	0.000	0.000	0.000	0.000	0.000	0.000	0.000	0.000	0.000	283	1076	346	285	285	0.000	0.000	136	210	0	0	111	174	0	0	100	1	
3	12	14	08: B-22   LM00002038	lmo2702	13957	7941	100	238	206	98	48	48	4	86	84	0	304	261	141	23	23	3	85	84	0	0	0	0	0	0	0	0	0	0	0	0	0	0	0	0	0	0	0	0	0	0	0	0	0	0	0.000	0.000	0.000	0.000	0.000	0.000	0.000	0.000	0.000	0.000	0.000	0.000	0.000	0.000	283	1076	471	396	396	0.000	0.000	190	281	0	0	158	238	0	0	100	1	
3	13	14	08: F-01   LM00000775	lmo2777	14207	7941	100	50	50	6	47	47	5	41	15	0	94	77	33	22	22	3	84	80	0	0	0	0	0	0	0	0	0	0	0	0	0	0	0	0	0	0	0	0	0	0	0	0	0	0	0.000	0.000	0.000	0.000	0.000	0.000	0.000	0.000	0.000	0.000	0.000	0.000	0.000	0.000	283	1076	75	58	58	0.000	0.000	3	72	0	0	3	55	0	0	100	1	
3	14	14	08: F-04   LM00002788	lmo2780	14457	7941	100	56	59	11	48	48	4	72	49	0	138	126	74	22	23	3	92	88	0	0	0	0	0	0	0	0	0	0	0	0	0	0	0	0	0	0	0	0	0	0	0	0	0	0	0.000	0.000	0.000	0.000	0.000	0.000	0.000	0.000	0.000	0.000	0.000	0.000	0.000	0.000	283	1076	124	115	115	0.000	0.000	8	116	0	0	11	104	0	0	100	1	
3	15	14	08: F-07   LM00002791	lmo2783	14707	7941	100	54	54	5	49	49	5	47	12	0	117	98	39	24	24	3	88	85	0	0	0	0	0	0	0	0	0	0	0	0	0	0	0	0	0	0	0	0	0	0	0	0	0	0	0.000	0.000	0.000	0.000	0.000	0.000	0.000	0.000	0.000	0.000	0.000	0.000	0.000	0.000	283	1076	98	79	79	0.000	0.000	5	93	0	0	5	74	0	0	100	1	
3	16	14	08: F-10   LM00002793	lmo2786	14957	7941	100	51	51	4	47	48	5	48	8	0	99	80	36	24	24	3	83	79	0	0	0	0	0	0	0	0	0	0	0	0	0	0	0	0	0	0	0	0	0	0	0	0	0	0	0.000	0.000	0.000	0.000	0.000	0.000	0.000	0.000	0.000	0.000	0.000	0.000	0.000	0.000	283	1076	79	60	60	0.000	0.000	4	75	0	0	4	56	0	0	100	1	
3	17	14	08: F-13   LM00002071	lmo2789	15207	7941	100	107	99	34	48	48	5	86	78	0	284	225	128	24	24	3	84	81	0	0	0	0	0	0	0	0	0	0	0	0	0	0	0	0	0	0	0	0	0	0	0	0	0	0	0.000	0.000	0.000	0.000	0.000	0.000	0.000	0.000	0.000	0.000	0.000	0.000	0.000	0.000	283	1076	319	252	252	0.000	0.000	59	260	0	0	51	201	0	0	100	1	
3	1	15	08: F-16   LM00000777	lmo2792	11207	8191	100	2466	1934	1277	48	48	4	87	83	0	1327	1027	669	23	23	3	86	83	0	0	0	0	0	0	0	0	0	0	0	0	0	0	0	0	0	0	0	0	0	0	0	0	0	0	0.000	0.000	0.000	0.000	0.000	0.000	0.000	0.000	0.000	0.000	0.000	0.000	0.000	0.000	283	1076	3722	2890	2890	0.000	0.000	2418	1304	0	0	1886	1004	0	0	100	1	
3	2	15	08: F-19   LM00002075	lmo2795	11457	8191	100	68	66	14	48	48	4	78	67	0	119	99	49	23	23	3	86	79	0	0	0	0	0	0	0	0	0	0	0	0	0	0	0	0	0	0	0	0	0	0	0	0	0	0	0.000	0.000	0.000	0.000	0.000	0.000	0.000	0.000	0.000	0.000	0.000	0.000	0.000	0.000	283	1076	116	94	94	0.000	0.000	20	96	0	0	18	76	0	0	100	1	
3	3	15	08: F-22   LM00002077	lmo2798	11707	8191	100	72	71	20	48	48	4	78	71	0	103	85	38	23	23	3	80	78	0	0	0	0	0	0	0	0	0	0	0	0	0	0	0	0	0	0	0	0	0	0	0	0	0	0	0.000	0.000	0.000	0.000	0.000	0.000	0.000	0.000	0.000	0.000	0.000	0.000	0.000	0.000	283	1076	104	85	85	0.000	0.000	24	80	0	0	23	62	0	0	100	1	
3	4	15	08: J-01   EMPTY	EMPTY	11957	8191	100	48	49	4	47	48	4	23	5	0	24	26	4	23	23	3	37	17	0	0	0	0	0	0	0	0	0	0	0	0	0	0	0	0	0	0	0	0	0	0	0	0	0	0	0.000	0.000	0.000	0.000	0.000	0.000	0.000	0.000	0.000	0.000	0.000	0.000	0.000	0.000	283	1076	2	5	5	0.000	0.000	1	1	0	0	2	3	0	0	-75	1	
3	5	15	08: J-04   EMPTY	EMPTY	12207	8191	100	48	47	4	48	48	4	6	1	0	25	25	4	23	24	4	26	6	0	0	0	0	0	0	0	0	0	0	0	0	0	0	0	0	0	0	0	0	0	0	0	0	0	0	0.000	0.000	0.000	0.000	0.000	0.000	0.000	0.000	0.000	0.000	0.000	0.000	0.000	0.000	283	1076	2	1	1	0.000	0.000	0	2	0	0	-1	2	0	0	-75	1	
3	6	15	08: J-07   EMPTY	EMPTY	12457	8191	100	48	48	4	48	48	4	19	3	0	24	25	4	23	23	4	34	13	0	0	0	0	0	0	0	0	0	0	0	0	0	0	0	0	0	0	0	0	0	0	0	0	0	0	0.000	0.000	0.000	0.000	0.000	0.000	0.000	0.000	0.000	0.000	0.000	0.000	0.000	0.000	283	1076	1	2	2	0.000	0.000	0	1	0	0	0	2	0	0	-75	1	
3	7	15	09: B-01   EMPTY	EMPTY	12707	8191	100	47	48	5	47	47	5	15	6	0	23	24	4	22	23	3	27	13	0	0	0	0	0	0	0	0	0	0	0	0	0	0	0	0	0	0	0	0	0	0	0	0	0	0	0.000	0.000	0.000	0.000	0.000	0.000	0.000	0.000	0.000	0.000	0.000	0.000	0.000	0.000	283	1076	1	3	3	0.000	0.000	0	1	0	0	1	2	0	0	-75	1	
3	8	15	09: B-04   LM00001308	lmo1275	12957	8191	100	212	185	86	48	48	5	95	88	0	259	210	116	23	23	3	90	87	0	0	0	0	0	0	0	0	0	0	0	0	0	0	0	0	0	0	0	0	0	0	0	0	0	0	0.000	0.000	0.000	0.000	0.000	0.000	0.000	0.000	0.000	0.000	0.000	0.000	0.000	0.000	283	1076	400	324	324	0.000	0.000	164	236	0	0	137	187	0	0	100	1	
3	9	15	09: B-07   LM00002819	lmo1469	13207	8191	100	3582	2710	1776	49	49	5	98	94	0	7212	5531	3588	23	24	4	98	92	0	0	0	0	0	0	0	0	0	0	0	0	0	0	0	0	0	0	0	0	0	0	0	0	0	0	0.000	0.000	0.000	0.000	0.000	0.000	0.000	0.000	0.000	0.000	0.000	0.000	0.000	0.000	283	1076	10722	8169	8169	0.000	0.000	3533	7189	0	0	2661	5508	0	0	100	1	
3	10	15	09: B-10   LM00000452	lmo1657	13457	8191	100	1002	848	416	47	48	4	98	96	0	1262	1037	518	22	22	3	100	99	0	0	0	0	0	0	0	0	0	0	0	0	0	0	0	0	0	0	0	0	0	0	0	0	0	0	0.000	0.000	0.000	0.000	0.000	0.000	0.000	0.000	0.000	0.000	0.000	0.000	0.000	0.000	283	1076	2195	1816	1816	0.000	0.000	955	1240	0	0	801	1015	0	0	100	1	
3	11	15	09: B-13   lmneg01	lmneg01	13707	8191	100	52	53	5	47	48	4	56	27	0	107	95	34	23	23	3	91	89	0	0	0	0	0	0	0	0	0	0	0	0	0	0	0	0	0	0	0	0	0	0	0	0	0	0	0.000	0.000	0.000	0.000	0.000	0.000	0.000	0.000	0.000	0.000	0.000	0.000	0.000	0.000	283	1076	89	78	78	0.000	0.000	5	84	0	0	6	72	0	0	100	1	
3	12	15	09: B-16   lmneg04	lmneg04	13957	8191	100	55	55	5	48	48	4	65	41	0	109	94	33	22	23	5	95	89	0	0	0	0	0	0	0	0	0	0	0	0	0	0	0	0	0	0	0	0	0	0	0	0	0	0	0.000	0.000	0.000	0.000	0.000	0.000	0.000	0.000	0.000	0.000	0.000	0.000	0.000	0.000	283	1076	94	79	79	0.000	0.000	7	87	0	0	7	72	0	0	100	1	
3	13	15	09: B-19   lmneg07	lmneg07	14207	8191	100	52	53	7	48	48	5	38	14	0	100	95	32	23	23	4	96	93	0	0	0	0	0	0	0	0	0	0	0	0	0	0	0	0	0	0	0	0	0	0	0	0	0	0	0.000	0.000	0.000	0.000	0.000	0.000	0.000	0.000	0.000	0.000	0.000	0.000	0.000	0.000	283	1076	81	77	77	0.000	0.000	4	77	0	0	5	72	0	0	100	1	
3	14	15	09: B-22   lmneg10	lmneg10	14457	8191	100	49	50	5	49	49	6	11	2	0	81	69	24	23	24	6	86	81	0	0	0	0	0	0	0	0	0	0	0	0	0	0	0	0	0	0	0	0	0	0	0	0	0	0	0.000	0.000	0.000	0.000	0.000	0.000	0.000	0.000	0.000	0.000	0.000	0.000	0.000	0.000	283	1076	58	47	47	0.000	0.000	0	58	0	0	1	46	0	0	100	1	
3	15	15	09: F-01   LM00000020	lmo0044	14707	8191	100	1919	1623	832	48	49	4	98	98	0	4933	4329	2078	23	24	4	100	98	0	0	0	0	0	0	0	0	0	0	0	0	0	0	0	0	0	0	0	0	0	0	0	0	0	0	0.000	0.000	0.000	0.000	0.000	0.000	0.000	0.000	0.000	0.000	0.000	0.000	0.000	0.000	283	1076	6781	5881	5881	0.000	0.000	1871	4910	0	0	1575	4306	0	0	100	1	
3	16	15	09: F-04   LM00001308	lmo1275	14957	8191	100	216	192	85	47	48	5	95	89	0	269	226	114	23	24	5	90	88	0	0	0	0	0	0	0	0	0	0	0	0	0	0	0	0	0	0	0	0	0	0	0	0	0	0	0.000	0.000	0.000	0.000	0.000	0.000	0.000	0.000	0.000	0.000	0.000	0.000	0.000	0.000	283	1076	415	348	348	0.000	0.000	169	246	0	0	145	203	0	0	100	1	
3	17	15	09: F-07   LM00002819	lmo1469	15207	8191	100	3631	2952	1600	48	48	5	100	98	0	7499	6140	3306	23	24	3	99	98	0	0	0	0	0	0	0	0	0	0	0	0	0	0	0	0	0	0	0	0	0	0	0	0	0	0	0.000	0.000	0.000	0.000	0.000	0.000	0.000	0.000	0.000	0.000	0.000	0.000	0.000	0.000	283	1076	11059	9021	9021	0.000	0.000	3583	7476	0	0	2904	6117	0	0	100	1	
3	1	16	09: F-10   LM00000452	lmo1657	11207	8441	100	1099	853	471	47	48	4	95	90	0	1346	1032	593	23	23	3	92	90	0	0	0	0	0	0	0	0	0	0	0	0	0	0	0	0	0	0	0	0	0	0	0	0	0	0	0.000	0.000	0.000	0.000	0.000	0.000	0.000	0.000	0.000	0.000	0.000	0.000	0.000	0.000	283	1076	2375	1815	1815	0.000	0.000	1052	1323	0	0	806	1009	0	0	100	1	
3	2	16	09: F-13   lmneg01	lmneg01	11457	8441	100	50	51	5	47	47	4	41	19	0	101	87	33	23	23	3	89	87	0	0	0	0	0	0	0	0	0	0	0	0	0	0	0	0	0	0	0	0	0	0	0	0	0	0	0.000	0.000	0.000	0.000	0.000	0.000	0.000	0.000	0.000	0.000	0.000	0.000	0.000	0.000	283	1076	81	68	68	0.000	0.000	3	78	0	0	4	64	0	0	100	1	
3	3	16	09: F-16   lmneg04	lmneg04	11707	8441	100	52	52	5	47	47	4	51	20	0	92	81	26	23	23	3	94	91	0	0	0	0	0	0	0	0	0	0	0	0	0	0	0	0	0	0	0	0	0	0	0	0	0	0	0.000	0.000	0.000	0.000	0.000	0.000	0.000	0.000	0.000	0.000	0.000	0.000	0.000	0.000	283	1076	74	63	63	0.000	0.000	5	69	0	0	5	58	0	0	100	1	
3	4	16	09: F-19   lmneg07	lmneg07	11957	8441	100	51	52	6	47	47	4	48	29	0	98	82	34	23	23	3	86	83	0	0	0	0	0	0	0	0	0	0	0	0	0	0	0	0	0	0	0	0	0	0	0	0	0	0	0.000	0.000	0.000	0.000	0.000	0.000	0.000	0.000	0.000	0.000	0.000	0.000	0.000	0.000	283	1076	79	64	64	0.000	0.000	4	75	0	0	5	59	0	0	100	1	
3	5	16	09: F-22   lmneg10	lmneg10	12207	8441	100	49	49	3	47	48	5	24	3	0	83	70	24	23	23	4	90	87	0	0	0	0	0	0	0	0	0	0	0	0	0	0	0	0	0	0	0	0	0	0	0	0	0	0	0.000	0.000	0.000	0.000	0.000	0.000	0.000	0.000	0.000	0.000	0.000	0.000	0.000	0.000	283	1076	62	49	49	0.000	0.000	2	60	0	0	2	47	0	0	100	1	
3	6	16	09: J-01   LM00000020	lmo0044	12457	8441	100	2417	2068	1002	48	48	4	98	96	0	6328	5390	2481	23	23	3	99	97	0	0	0	0	0	0	0	0	0	0	0	0	0	0	0	0	0	0	0	0	0	0	0	0	0	0	0.000	0.000	0.000	0.000	0.000	0.000	0.000	0.000	0.000	0.000	0.000	0.000	0.000	0.000	283	1076	8674	7387	7387	0.000	0.000	2369	6305	0	0	2020	5367	0	0	100	1	
3	7	16	09: J-04   LM00001308	lmo1275	12707	8441	100	193	169	82	47	48	5	92	83	0	254	197	112	23	23	3	91	87	0	0	0	0	0	0	0	0	0	0	0	0	0	0	0	0	0	0	0	0	0	0	0	0	0	0	0.000	0.000	0.000	0.000	0.000	0.000	0.000	0.000	0.000	0.000	0.000	0.000	0.000	0.000	283	1076	377	296	296	0.000	0.000	146	231	0	0	122	174	0	0	100	1	
3	8	16	09: J-07   LM00002819	lmo1469	12957	8441	100	3612	2924	1663	48	48	4	95	92	0	7337	5896	3380	23	23	3	100	98	0	0	0	0	0	0	0	0	0	0	0	0	0	0	0	0	0	0	0	0	0	0	0	0	0	0	0.000	0.000	0.000	0.000	0.000	0.000	0.000	0.000	0.000	0.000	0.000	0.000	0.000	0.000	283	1076	10878	8749	8749	0.000	0.000	3564	7314	0	0	2876	5873	0	0	100	1	
3	9	16	09: J-10   LM00000452	lmo1657	13207	8441	100	761	692	343	48	49	5	96	94	0	1083	926	458	23	24	4	98	95	0	0	0	0	0	0	0	0	0	0	0	0	0	0	0	0	0	0	0	0	0	0	0	0	0	0	0.000	0.000	0.000	0.000	0.000	0.000	0.000	0.000	0.000	0.000	0.000	0.000	0.000	0.000	283	1076	1773	1547	1547	0.000	0.000	713	1060	0	0	644	903	0	0	100	1	
3	10	16	09: J-13   lmneg01	lmneg01	13457	8441	100	51	51	5	48	48	5	25	5	0	101	86	32	22	23	12	84	80	0	0	0	0	0	0	0	0	0	0	0	0	0	0	0	0	0	0	0	0	0	0	0	0	0	0	0.000	0.000	0.000	0.000	0.000	0.000	0.000	0.000	0.000	0.000	0.000	0.000	0.000	0.000	283	1076	82	67	67	0.000	0.000	3	79	0	0	3	64	0	0	100	1	
3	11	16	09: J-16   lmneg04	lmneg04	13707	8441	100	56	57	7	48	48	4	74	45	0	114	105	43	23	23	4	97	93	0	0	0	0	0	0	0	0	0	0	0	0	0	0	0	0	0	0	0	0	0	0	0	0	0	0	0.000	0.000	0.000	0.000	0.000	0.000	0.000	0.000	0.000	0.000	0.000	0.000	0.000	0.000	283	1076	99	91	91	0.000	0.000	8	91	0	0	9	82	0	0	100	1	
3	12	16	09: J-19   lmneg07	lmneg07	13957	8441	100	52	53	6	48	48	4	48	20	0	95	82	29	23	23	3	94	90	0	0	0	0	0	0	0	0	0	0	0	0	0	0	0	0	0	0	0	0	0	0	0	0	0	0	0.000	0.000	0.000	0.000	0.000	0.000	0.000	0.000	0.000	0.000	0.000	0.000	0.000	0.000	283	1076	76	64	64	0.000	0.000	4	72	0	0	5	59	0	0	100	1	
3	13	16	09: J-22   lmneg10	lmneg10	14207	8441	100	50	50	5	48	48	5	23	6	0	82	70	24	23	24	7	87	82	0	0	0	0	0	0	0	0	0	0	0	0	0	0	0	0	0	0	0	0	0	0	0	0	0	0	0.000	0.000	0.000	0.000	0.000	0.000	0.000	0.000	0.000	0.000	0.000	0.000	0.000	0.000	283	1076	61	49	49	0.000	0.000	2	59	0	0	2	47	0	0	100	1	
3	14	16	09: N-01   LM00000020	lmo0044	14457	8441	100	2010	1608	978	49	49	4	90	86	0	5458	4274	2542	23	23	4	95	88	0	0	0	0	0	0	0	0	0	0	0	0	0	0	0	0	0	0	0	0	0	0	0	0	0	0	0.000	0.000	0.000	0.000	0.000	0.000	0.000	0.000	0.000	0.000	0.000	0.000	0.000	0.000	283	1076	7396	5810	5810	0.000	0.000	1961	5435	0	0	1559	4251	0	0	100	1	
3	15	16	09: N-04   LM00001308	lmo1275	14707	8441	100	221	194	83	48	48	5	89	86	0	264	221	106	22	23	4	93	89	0	0	0	0	0	0	0	0	0	0	0	0	0	0	0	0	0	0	0	0	0	0	0	0	0	0	0.000	0.000	0.000	0.000	0.000	0.000	0.000	0.000	0.000	0.000	0.000	0.000	0.000	0.000	283	1076	415	345	345	0.000	0.000	173	242	0	0	146	199	0	0	100	1	
3	16	16	09: N-07   LM00002819	lmo1469	14957	8441	100	3540	2697	1883	48	48	5	92	89	0	7219	5444	3828	23	23	4	95	91	0	0	0	0	0	0	0	0	0	0	0	0	0	0	0	0	0	0	0	0	0	0	0	0	0	0	0.000	0.000	0.000	0.000	0.000	0.000	0.000	0.000	0.000	0.000	0.000	0.000	0.000	0.000	283	1076	10688	8070	8070	0.000	0.000	3492	7196	0	0	2649	5421	0	0	100	1	
3	17	16	09: N-10   LM00000452	lmo1657	15207	8441	100	991	789	456	48	48	4	95	88	0	1292	1039	589	22	23	3	89	87	0	0	0	0	0	0	0	0	0	0	0	0	0	0	0	0	0	0	0	0	0	0	0	0	0	0	0.000	0.000	0.000	0.000	0.000	0.000	0.000	0.000	0.000	0.000	0.000	0.000	0.000	0.000	283	1076	2213	1758	1758	0.000	0.000	943	1270	0	0	741	1017	0	0	100	1	
3	1	17	09: N-13   lmneg01	lmneg01	11207	8691	100	51	51	4	47	47	4	46	18	0	99	79	36	22	23	3	91	83	0	0	0	0	0	0	0	0	0	0	0	0	0	0	0	0	0	0	0	0	0	0	0	0	0	0	0.000	0.000	0.000	0.000	0.000	0.000	0.000	0.000	0.000	0.000	0.000	0.000	0.000	0.000	283	1076	81	61	61	0.000	0.000	4	77	0	0	4	57	0	0	100	1	
3	2	17	09: N-16   lmneg04	lmneg04	11457	8691	100	49	50	5	47	48	4	39	10	0	86	74	26	23	23	3	88	84	0	0	0	0	0	0	0	0	0	0	0	0	0	0	0	0	0	0	0	0	0	0	0	0	0	0	0.000	0.000	0.000	0.000	0.000	0.000	0.000	0.000	0.000	0.000	0.000	0.000	0.000	0.000	283	1076	65	54	54	0.000	0.000	2	63	0	0	3	51	0	0	100	1	
3	3	17	09: N-19   lmneg07	lmneg07	11707	8691	100	50	51	5	47	47	4	36	17	0	94	75	33	23	23	3	82	78	0	0	0	0	0	0	0	0	0	0	0	0	0	0	0	0	0	0	0	0	0	0	0	0	0	0	0.000	0.000	0.000	0.000	0.000	0.000	0.000	0.000	0.000	0.000	0.000	0.000	0.000	0.000	283	1076	74	56	56	0.000	0.000	3	71	0	0	4	52	0	0	100	1	
3	4	17	09: N-22   lmneg10	lmneg10	11957	8691	100	51	50	5	47	48	4	46	9	0	82	66	28	23	23	3	83	80	0	0	0	0	0	0	0	0	0	0	0	0	0	0	0	0	0	0	0	0	0	0	0	0	0	0	0.000	0.000	0.000	0.000	0.000	0.000	0.000	0.000	0.000	0.000	0.000	0.000	0.000	0.000	283	1076	63	46	46	0.000	0.000	4	59	0	0	3	43	0	0	100	1	
3	5	17	null	EMPTY	12207	8691	100	46	47	4	48	48	4	11	2	0	22	22	3	23	23	3	7	2	0	0	0	0	0	0	0	0	0	0	0	0	0	0	0	0	0	0	0	0	0	0	0	0	0	0	0.000	0.000	0.000	0.000	0.000	0.000	0.000	0.000	0.000	0.000	0.000	0.000	0.000	0.000	283	1076	-3	-2	-2	0.000	0.000	-2	-1	0	0	-1	-1	0	0	-75	1	
3	6	17	null	EMPTY	12457	8691	100	47	47	5	47	47	4	17	2	0	22	23	2	23	23	3	10	0	0	0	0	0	0	0	0	0	0	0	0	0	0	0	0	0	0	0	0	0	0	0	0	0	0	0	0.000	0.000	0.000	0.000	0.000	0.000	0.000	0.000	0.000	0.000	0.000	0.000	0.000	0.000	283	1076	-1	0	0	0.000	0.000	0	-1	0	0	0	0	0	0	-75	1	
3	7	17	null	EMPTY	12707	8691	100	49	48	5	48	48	4	15	6	0	23	23	3	23	23	3	9	2	0	0	0	0	0	0	0	0	0	0	0	0	0	0	0	0	0	0	0	0	0	0	0	0	0	0	0.000	0.000	0.000	0.000	0.000	0.000	0.000	0.000	0.000	0.000	0.000	0.000	0.000	0.000	283	1076	1	0	0	0.000	0.000	1	0	0	0	0	0	0	0	-75	1	
3	8	17	null	EMPTY	12957	8691	100	46	47	4	48	48	5	9	3	0	23	24	3	23	23	3	20	6	0	0	0	0	0	0	0	0	0	0	0	0	0	0	0	0	0	0	0	0	0	0	0	0	0	0	0.000	0.000	0.000	0.000	0.000	0.000	0.000	0.000	0.000	0.000	0.000	0.000	0.000	0.000	283	1076	-2	0	0	0.000	0.000	-2	0	0	0	-1	1	0	0	-75	1	
3	9	17	null	EMPTY	13207	8691	100	47	48	4	48	48	4	13	4	0	24	24	4	23	23	4	15	3	0	0	0	0	0	0	0	0	0	0	0	0	0	0	0	0	0	0	0	0	0	0	0	0	0	0	0.000	0.000	0.000	0.000	0.000	0.000	0.000	0.000	0.000	0.000	0.000	0.000	0.000	0.000	283	1076	0	1	1	0.000	0.000	-1	1	0	0	0	1	0	0	-75	1	
3	10	17	null	EMPTY	13457	8691	100	48	49	4	48	48	5	13	1	0	23	23	3	22	22	3	36	12	0	0	0	0	0	0	0	0	0	0	0	0	0	0	0	0	0	0	0	0	0	0	0	0	0	0	0.000	0.000	0.000	0.000	0.000	0.000	0.000	0.000	0.000	0.000	0.000	0.000	0.000	0.000	283	1076	1	2	2	0.000	0.000	0	1	0	0	1	1	0	0	-75	1	
3	11	17	null	EMPTY	13707	8691	100	48	48	4	48	48	5	8	0	0	23	23	3	23	23	3	13	4	0	0	0	0	0	0	0	0	0	0	0	0	0	0	0	0	0	0	0	0	0	0	0	0	0	0	0.000	0.000	0.000	0.000	0.000	0.000	0.000	0.000	0.000	0.000	0.000	0.000	0.000	0.000	283	1076	0	0	0	0.000	0.000	0	0	0	0	0	0	0	0	-75	1	
3	12	17	null	EMPTY	13957	8691	100	48	48	5	48	48	5	18	3	0	24	24	3	23	23	3	34	9	0	0	0	0	0	0	0	0	0	0	0	0	0	0	0	0	0	0	0	0	0	0	0	0	0	0	0.000	0.000	0.000	0.000	0.000	0.000	0.000	0.000	0.000	0.000	0.000	0.000	0.000	0.000	283	1076	1	1	1	0.000	0.000	0	1	0	0	0	1	0	0	-75	1	
3	13	17	null	EMPTY	14207	8691	100	47	47	4	48	49	8	5	0	0	23	23	3	23	24	5	5	0	0	0	0	0	0	0	0	0	0	0	0	0	0	0	0	0	0	0	0	0	0	0	0	0	0	0	0.000	0.000	0.000	0.000	0.000	0.000	0.000	0.000	0.000	0.000	0.000	0.000	0.000	0.000	283	1076	-1	-1	-1	0.000	0.000	-1	0	0	0	-1	0	0	0	-75	1	
3	14	17	null	EMPTY	14457	8691	100	46	47	4	49	49	5	6	0	0	23	23	3	23	23	3	15	2	0	0	0	0	0	0	0	0	0	0	0	0	0	0	0	0	0	0	0	0	0	0	0	0	0	0	0.000	0.000	0.000	0.000	0.000	0.000	0.000	0.000	0.000	0.000	0.000	0.000	0.000	0.000	283	1076	-3	-2	-2	0.000	0.000	-3	0	0	0	-2	0	0	0	-75	1	
3	15	17	null	EMPTY	14707	8691	100	48	49	4	49	49	5	19	3	0	23	23	3	23	23	4	12	1	0	0	0	0	0	0	0	0	0	0	0	0	0	0	0	0	0	0	0	0	0	0	0	0	0	0	0.000	0.000	0.000	0.000	0.000	0.000	0.000	0.000	0.000	0.000	0.000	0.000	0.000	0.000	283	1076	-1	0	0	0.000	0.000	-1	0	0	0	0	0	0	0	-75	1	
3	16	17	null	EMPTY	14957	8691	100	46	47	4	48	48	4	6	1	0	22	23	2	23	23	3	8	0	0	0	0	0	0	0	0	0	0	0	0	0	0	0	0	0	0	0	0	0	0	0	0	0	0	0	0.000	0.000	0.000	0.000	0.000	0.000	0.000	0.000	0.000	0.000	0.000	0.000	0.000	0.000	283	1076	-3	-1	-1	0.000	0.000	-2	-1	0	0	-1	0	0	0	-75	1	
3	17	17	null	EMPTY	15207	8691	100	47	47	4	49	52	23	0	0	0	21	21	3	23	29	29	0	0	0	0	0	0	0	0	0	0	0	0	0	0	0	0	0	0	0	0	0	0	0	0	0	0	0	0	0.000	0.000	0.000	0.000	0.000	0.000	0.000	0.000	0.000	0.000	0.000	0.000	0.000	0.000	283	1076	-4	-4	-4	0.000	0.000	-2	-2	0	0	-2	-2	0	0	-75	1	
4	1	1	10: A-01   Dye Marker	Dye Marker	15736	4722	100	67	367	513	48	48	4	76	66	0	10464	25418	26890	23	24	4	100	100	0	0	0	0	0	0	0	0	0	0	0	0	0	0	0	0	0	0	0	0	0	0	0	0	0	0	0.000	0.000	0.000	0.000	0.000	0.000	0.000	0.000	0.000	0.000	0.000	0.000	0.000	0.000	283	1076	10460	25714	25714	0.000	0.000	19	10441	0	0	319	25395	0	0	100	1	
4	2	1	01: A-01   EMPTY	EMPTY	15986	4722	100	48	47	5	48	48	4	13	3	0	26	26	4	23	23	4	43	18	0	0	0	0	0	0	0	0	0	0	0	0	0	0	0	0	0	0	0	0	0	0	0	0	0	0	0.000	0.000	0.000	0.000	0.000	0.000	0.000	0.000	0.000	0.000	0.000	0.000	0.000	0.000	283	1076	3	2	2	0.000	0.000	0	3	0	0	-1	3	0	0	-75	1	
4	3	1	01: A-04   LM00000002	lmo0002	16236	4722	100	786	636	351	48	48	4	93	92	0	1091	861	514	22	22	3	88	85	0	0	0	0	0	0	0	0	0	0	0	0	0	0	0	0	0	0	0	0	0	0	0	0	0	0	0.000	0.000	0.000	0.000	0.000	0.000	0.000	0.000	0.000	0.000	0.000	0.000	0.000	0.000	283	1076	1807	1427	1427	0.000	0.000	738	1069	0	0	588	839	0	0	100	1	
4	4	1	01: A-07   LM00000810	lmo0005	16486	4722	100	229	219	99	48	48	4	94	90	0	341	309	160	23	23	3	89	85	0	0	0	0	0	0	0	0	0	0	0	0	0	0	0	0	0	0	0	0	0	0	0	0	0	0	0.000	0.000	0.000	0.000	0.000	0.000	0.000	0.000	0.000	0.000	0.000	0.000	0.000	0.000	283	1076	499	457	457	0.000	0.000	181	318	0	0	171	286	0	0	100	1	
4	5	1	01: A-10   LM00000006	lmo0008	16736	4722	100	97	94	27	48	48	4	90	89	0	185	165	76	22	22	3	91	90	0	0	0	0	0	0	0	0	0	0	0	0	0	0	0	0	0	0	0	0	0	0	0	0	0	0	0.000	0.000	0.000	0.000	0.000	0.000	0.000	0.000	0.000	0.000	0.000	0.000	0.000	0.000	283	1076	212	189	189	0.000	0.000	49	163	0	0	46	143	0	0	100	1	
4	6	1	01: A-13   LM00000008	lmo0011	16986	4722	100	177	163	58	47	47	4	98	96	0	336	289	135	21	22	3	95	93	0	0	0	0	0	0	0	0	0	0	0	0	0	0	0	0	0	0	0	0	0	0	0	0	0	0	0.000	0.000	0.000	0.000	0.000	0.000	0.000	0.000	0.000	0.000	0.000	0.000	0.000	0.000	283	1076	445	384	384	0.000	0.000	130	315	0	0	116	268	0	0	100	1	
4	7	1	01: A-16   LM00000011	lmo0014	17236	4722	100	332	318	134	47	47	4	99	99	0	595	555	236	21	21	3	98	98	0	0	0	0	0	0	0	0	0	0	0	0	0	0	0	0	0	0	0	0	0	0	0	0	0	0	0.000	0.000	0.000	0.000	0.000	0.000	0.000	0.000	0.000	0.000	0.000	0.000	0.000	0.000	283	1076	859	805	805	0.000	0.000	285	574	0	0	271	534	0	0	100	1	
4	8	1	01: A-19   LM00002098	lmo0017	17486	4722	100	52	52	6	48	48	4	48	20	0	88	75	28	21	21	3	90	87	0	0	0	0	0	0	0	0	0	0	0	0	0	0	0	0	0	0	0	0	0	0	0	0	0	0	0.000	0.000	0.000	0.000	0.000	0.000	0.000	0.000	0.000	0.000	0.000	0.000	0.000	0.000	283	1076	71	58	58	0.000	0.000	4	67	0	0	4	54	0	0	100	1	
4	9	1	01: A-22   LM00000813	lmo0020	17736	4722	100	51	51	5	48	48	4	30	11	0	42	39	11	20	21	3	88	82	0	0	0	0	0	0	0	0	0	0	0	0	0	0	0	0	0	0	0	0	0	0	0	0	0	0	0.000	0.000	0.000	0.000	0.000	0.000	0.000	0.000	0.000	0.000	0.000	0.000	0.000	0.000	283	1076	25	22	22	0.000	0.000	3	22	0	0	3	19	0	0	100	1	
4	10	1	01: E-01   LM00002129	lmo0093	17986	4722	100	58	57	8	48	49	4	73	60	0	91	72	34	21	21	3	79	77	0	0	0	0	0	0	0	0	0	0	0	0	0	0	0	0	0	0	0	0	0	0	0	0	0	0	0.000	0.000	0.000	0.000	0.000	0.000	0.000	0.000	0.000	0.000	0.000	0.000	0.000	0.000	283	1076	80	60	60	0.000	0.000	10	70	0	0	9	51	0	0	100	1	
4	11	1	01: E-04   LM00000036	lmo0096	18236	4722	100	3874	3235	1552	48	49	4	100	100	0	3885	3393	1594	22	22	3	99	98	0	0	0	0	0	0	0	0	0	0	0	0	0	0	0	0	0	0	0	0	0	0	0	0	0	0	0.000	0.000	0.000	0.000	0.000	0.000	0.000	0.000	0.000	0.000	0.000	0.000	0.000	0.000	283	1076	7689	6558	6558	0.000	0.000	3826	3863	0	0	3187	3371	0	0	100	1	
4	12	1	01: E-07   LM00000039	lmo0099	18486	4722	100	338	293	178	49	49	4	83	77	0	1321	1008	721	22	22	3	83	79	0	0	0	0	0	0	0	0	0	0	0	0	0	0	0	0	0	0	0	0	0	0	0	0	0	0	0.000	0.000	0.000	0.000	0.000	0.000	0.000	0.000	0.000	0.000	0.000	0.000	0.000	0.000	283	1076	1588	1230	1230	0.000	0.000	289	1299	0	0	244	986	0	0	100	1	
4	13	1	01: E-10   LM00000836	lmo0102	18736	4722	100	61	61	9	48	49	4	82	66	0	122	106	41	22	22	3	93	90	0	0	0	0	0	0	0	0	0	0	0	0	0	0	0	0	0	0	0	0	0	0	0	0	0	0	0.000	0.000	0.000	0.000	0.000	0.000	0.000	0.000	0.000	0.000	0.000	0.000	0.000	0.000	283	1076	113	97	97	0.000	0.000	13	100	0	0	13	84	0	0	100	1	
4	14	1	01: E-13   LM00000041	lmo0105	18986	4722	100	65	65	12	49	49	4	79	69	0	203	168	86	22	23	3	94	90	0	0	0	0	0	0	0	0	0	0	0	0	0	0	0	0	0	0	0	0	0	0	0	0	0	0	0.000	0.000	0.000	0.000	0.000	0.000	0.000	0.000	0.000	0.000	0.000	0.000	0.000	0.000	283	1076	197	162	162	0.000	0.000	16	181	0	0	16	146	0	0	100	1	
4	15	1	01: E-16   LM00000838	lmo0108	19236	4722	100	55	55	5	48	48	5	60	35	0	94	82	30	23	23	3	89	87	0	0	0	0	0	0	0	0	0	0	0	0	0	0	0	0	0	0	0	0	0	0	0	0	0	0	0.000	0.000	0.000	0.000	0.000	0.000	0.000	0.000	0.000	0.000	0.000	0.000	0.000	0.000	283	1076	78	66	66	0.000	0.000	7	71	0	0	7	59	0	0	100	1	
4	16	1	01: E-19   LM00002134	lmo0111	19486	4722	100	76	74	16	49	49	5	89	76	0	101	86	35	23	23	3	93	89	0	0	0	0	0	0	0	0	0	0	0	0	0	0	0	0	0	0	0	0	0	0	0	0	0	0	0.000	0.000	0.000	0.000	0.000	0.000	0.000	0.000	0.000	0.000	0.000	0.000	0.000	0.000	283	1076	105	88	88	0.000	0.000	27	78	0	0	25	63	0	0	100	1	
4	17	1	01: E-22   LM00000043	lmo0114	19736	4722	100	77	75	16	49	50	5	90	81	0	170	135	73	22	23	3	93	87	0	0	0	0	0	0	0	0	0	0	0	0	0	0	0	0	0	0	0	0	0	0	0	0	0	0	0.000	0.000	0.000	0.000	0.000	0.000	0.000	0.000	0.000	0.000	0.000	0.000	0.000	0.000	283	1076	176	139	139	0.000	0.000	28	148	0	0	26	113	0	0	100	1	
4	1	2	01: I-01   LM00000063	lmo0189	15736	4972	100	2254	1702	1097	48	48	4	93	92	0	964	704	474	22	23	3	85	80	0	0	0	0	0	0	0	0	0	0	0	0	0	0	0	0	0	0	0	0	0	0	0	0	0	0	0.000	0.000	0.000	0.000	0.000	0.000	0.000	0.000	0.000	0.000	0.000	0.000	0.000	0.000	283	1076	3148	2336	2336	0.000	0.000	2206	942	0	0	1654	682	0	0	100	1	
4	2	2	01: I-04   LM00000064	lmo0192	15986	4972	100	173	140	75	49	49	5	77	68	0	226	160	116	24	24	4	72	68	0	0	0	0	0	0	0	0	0	0	0	0	0	0	0	0	0	0	0	0	0	0	0	0	0	0	0.000	0.000	0.000	0.000	0.000	0.000	0.000	0.000	0.000	0.000	0.000	0.000	0.000	0.000	283	1076	326	227	227	0.000	0.000	124	202	0	0	91	136	0	0	100	1	
4	3	2	01: I-07   LM00000868	lmo0195	16236	4972	100	365	289	179	48	48	4	86	75	0	738	539	408	22	22	3	78	73	0	0	0	0	0	0	0	0	0	0	0	0	0	0	0	0	0	0	0	0	0	0	0	0	0	0	0.000	0.000	0.000	0.000	0.000	0.000	0.000	0.000	0.000	0.000	0.000	0.000	0.000	0.000	283	1076	1033	758	758	0.000	0.000	317	716	0	0	241	517	0	0	100	1	
4	4	2	01: I-10   LM00000870	lmo0198	16486	4972	100	158	143	60	48	49	4	93	87	0	221	180	101	23	23	4	85	82	0	0	0	0	0	0	0	0	0	0	0	0	0	0	0	0	0	0	0	0	0	0	0	0	0	0	0.000	0.000	0.000	0.000	0.000	0.000	0.000	0.000	0.000	0.000	0.000	0.000	0.000	0.000	283	1076	308	252	252	0.000	0.000	110	198	0	0	95	157	0	0	100	1	
4	5	2	01: I-13   LM00002164	lmo0201	16736	4972	100	80	75	19	47	48	5	82	76	0	213	164	102	21	22	3	87	81	0	0	0	0	0	0	0	0	0	0	0	0	0	0	0	0	0	0	0	0	0	0	0	0	0	0	0.000	0.000	0.000	0.000	0.000	0.000	0.000	0.000	0.000	0.000	0.000	0.000	0.000	0.000	283	1076	225	171	171	0.000	0.000	33	192	0	0	28	143	0	0	100	1	
4	6	2	01: I-16   LM00002167	lmo0204	16986	4972	100	63	63	10	48	48	5	84	74	0	154	129	64	21	21	3	89	84	0	0	0	0	0	0	0	0	0	0	0	0	0	0	0	0	0	0	0	0	0	0	0	0	0	0	0.000	0.000	0.000	0.000	0.000	0.000	0.000	0.000	0.000	0.000	0.000	0.000	0.000	0.000	283	1076	148	123	123	0.000	0.000	15	133	0	0	15	108	0	0	100	1	
4	7	2	01: I-19   LM00002170	lmo0207	17236	4972	100	52	53	5	47	47	4	58	22	0	97	82	34	21	21	3	93	83	0	0	0	0	0	0	0	0	0	0	0	0	0	0	0	0	0	0	0	0	0	0	0	0	0	0	0.000	0.000	0.000	0.000	0.000	0.000	0.000	0.000	0.000	0.000	0.000	0.000	0.000	0.000	283	1076	81	67	67	0.000	0.000	5	76	0	0	6	61	0	0	100	1	
4	8	2	01: I-22   LM00000067	lmo0210	17486	4972	100	1590	1341	754	48	48	4	99	98	0	4874	3913	2326	20	20	3	95	93	0	0	0	0	0	0	0	0	0	0	0	0	0	0	0	0	0	0	0	0	0	0	0	0	0	0	0.000	0.000	0.000	0.000	0.000	0.000	0.000	0.000	0.000	0.000	0.000	0.000	0.000	0.000	283	1076	6396	5186	5186	0.000	0.000	1542	4854	0	0	1293	3893	0	0	100	1	
4	9	2	01: M-01   LM00000092	lmo0285	17736	4972	100	224	190	83	47	48	4	91	88	0	516	417	243	21	21	3	88	85	0	0	0	0	0	0	0	0	0	0	0	0	0	0	0	0	0	0	0	0	0	0	0	0	0	0	0.000	0.000	0.000	0.000	0.000	0.000	0.000	0.000	0.000	0.000	0.000	0.000	0.000	0.000	283	1076	672	539	539	0.000	0.000	177	495	0	0	143	396	0	0	100	1	
4	10	2	01: M-04   LM00000906	lmo0288	17986	4972	100	94	89	35	48	49	4	69	65	0	161	116	79	21	21	3	75	69	0	0	0	0	0	0	0	0	0	0	0	0	0	0	0	0	0	0	0	0	0	0	0	0	0	0	0.000	0.000	0.000	0.000	0.000	0.000	0.000	0.000	0.000	0.000	0.000	0.000	0.000	0.000	283	1076	186	136	136	0.000	0.000	46	140	0	0	41	95	0	0	100	1	
4	11	2	01: M-07   LM00000909	lmo0291	18236	4972	100	661	578	263	48	48	4	97	95	0	570	477	233	22	22	3	94	90	0	0	0	0	0	0	0	0	0	0	0	0	0	0	0	0	0	0	0	0	0	0	0	0	0	0	0.000	0.000	0.000	0.000	0.000	0.000	0.000	0.000	0.000	0.000	0.000	0.000	0.000	0.000	283	1076	1161	985	985	0.000	0.000	613	548	0	0	530	455	0	0	100	1	
4	12	2	01: M-10   LM00000094	lmo0294	18486	4972	100	55	56	7	48	49	5	65	37	0	107	87	39	21	21	3	84	81	0	0	0	0	0	0	0	0	0	0	0	0	0	0	0	0	0	0	0	0	0	0	0	0	0	0	0.000	0.000	0.000	0.000	0.000	0.000	0.000	0.000	0.000	0.000	0.000	0.000	0.000	0.000	283	1076	93	74	74	0.000	0.000	7	86	0	0	8	66	0	0	100	1	
4	13	2	01: M-13   LM00000097	lmo0297	18736	4972	100	53	52	5	48	49	5	53	14	0	102	84	34	22	22	3	92	85	0	0	0	0	0	0	0	0	0	0	0	0	0	0	0	0	0	0	0	0	0	0	0	0	0	0	0.000	0.000	0.000	0.000	0.000	0.000	0.000	0.000	0.000	0.000	0.000	0.000	0.000	0.000	283	1076	85	66	66	0.000	0.000	5	80	0	0	4	62	0	0	100	1	
4	14	2	01: M-16   LM00000100	lmo0300	18986	4972	100	56	56	6	48	48	4	73	44	0	129	106	48	22	23	3	87	83	0	0	0	0	0	0	0	0	0	0	0	0	0	0	0	0	0	0	0	0	0	0	0	0	0	0	0.000	0.000	0.000	0.000	0.000	0.000	0.000	0.000	0.000	0.000	0.000	0.000	0.000	0.000	283	1076	115	92	92	0.000	0.000	8	107	0	0	8	84	0	0	100	1	
4	15	2	01: M-19   LM00002187	lmo0303	19236	4972	100	82	78	20	48	49	5	82	75	0	243	199	113	23	23	3	86	82	0	0	0	0	0	0	0	0	0	0	0	0	0	0	0	0	0	0	0	0	0	0	0	0	0	0	0.000	0.000	0.000	0.000	0.000	0.000	0.000	0.000	0.000	0.000	0.000	0.000	0.000	0.000	283	1076	254	206	206	0.000	0.000	34	220	0	0	30	176	0	0	100	1	
4	16	2	01: M-22   LM00000103	lmo0306	19486	4972	100	55	55	5	49	49	5	56	26	0	114	96	46	22	22	3	91	84	0	0	0	0	0	0	0	0	0	0	0	0	0	0	0	0	0	0	0	0	0	0	0	0	0	0	0.000	0.000	0.000	0.000	0.000	0.000	0.000	0.000	0.000	0.000	0.000	0.000	0.000	0.000	283	1076	98	80	80	0.000	0.000	6	92	0	0	6	74	0	0	100	1	
4	17	2	02: A-01   EMPTY	EMPTY	19736	4972	100	49	49	5	49	50	5	9	2	0	22	23	4	23	24	10	3	0	0	0	0	0	0	0	0	0	0	0	0	0	0	0	0	0	0	0	0	0	0	0	0	0	0	0	0.000	0.000	0.000	0.000	0.000	0.000	0.000	0.000	0.000	0.000	0.000	0.000	0.000	0.000	283	1076	-1	0	0	0.000	0.000	0	-1	0	0	0	0	0	0	-75	1	
4	1	3	02: A-04   LM00000140	lmo0382	15736	5222	100	56	57	8	48	48	4	71	48	0	99	82	34	23	23	3	89	83	0	0	0	0	0	0	0	0	0	0	0	0	0	0	0	0	0	0	0	0	0	0	0	0	0	0	0.000	0.000	0.000	0.000	0.000	0.000	0.000	0.000	0.000	0.000	0.000	0.000	0.000	0.000	283	1076	84	68	68	0.000	0.000	8	76	0	0	9	59	0	0	100	1	
4	2	3	02: A-07   LM00000935	lmo0385	15986	5222	100	56	56	7	48	48	4	69	48	0	97	84	29	23	23	3	97	92	0	0	0	0	0	0	0	0	0	0	0	0	0	0	0	0	0	0	0	0	0	0	0	0	0	0	0.000	0.000	0.000	0.000	0.000	0.000	0.000	0.000	0.000	0.000	0.000	0.000	0.000	0.000	283	1076	82	69	69	0.000	0.000	8	74	0	0	8	61	0	0	100	1	
4	3	3	02: A-10   LM00000938	lmo0388	16236	5222	100	216	186	83	48	49	4	95	92	0	149	123	61	22	22	3	89	84	0	0	0	0	0	0	0	0	0	0	0	0	0	0	0	0	0	0	0	0	0	0	0	0	0	0	0.000	0.000	0.000	0.000	0.000	0.000	0.000	0.000	0.000	0.000	0.000	0.000	0.000	0.000	283	1076	295	239	239	0.000	0.000	168	127	0	0	138	101	0	0	100	1	
4	4	3	02: A-13   LM00000940	lmo0391	16486	5222	100	201	166	70	49	49	5	93	88	0	314	254	138	22	23	4	95	91	0	0	0	0	0	0	0	0	0	0	0	0	0	0	0	0	0	0	0	0	0	0	0	0	0	0	0.000	0.000	0.000	0.000	0.000	0.000	0.000	0.000	0.000	0.000	0.000	0.000	0.000	0.000	283	1076	444	349	349	0.000	0.000	152	292	0	0	117	232	0	0	100	1	
4	5	3	02: A-16   LM00000941	lmo0394	16736	5222	100	54	54	6	47	47	4	66	39	0	73	60	27	21	21	3	82	76	0	0	0	0	0	0	0	0	0	0	0	0	0	0	0	0	0	0	0	0	0	0	0	0	0	0	0.000	0.000	0.000	0.000	0.000	0.000	0.000	0.000	0.000	0.000	0.000	0.000	0.000	0.000	283	1076	59	46	46	0.000	0.000	7	52	0	0	7	39	0	0	100	1	
4	6	3	02: A-19   LM00000942	lmo0397	16986	5222	100	66	68	12	48	48	4	90	78	0	98	82	33	21	21	3	90	85	0	0	0	0	0	0	0	0	0	0	0	0	0	0	0	0	0	0	0	0	0	0	0	0	0	0	0.000	0.000	0.000	0.000	0.000	0.000	0.000	0.000	0.000	0.000	0.000	0.000	0.000	0.000	283	1076	95	81	81	0.000	0.000	18	77	0	0	20	61	0	0	100	1	
4	7	3	02: A-22   LM00000945	lmo0400	17236	5222	100	128	118	40	48	48	4	93	90	0	900	741	426	21	21	3	98	95	0	0	0	0	0	0	0	0	0	0	0	0	0	0	0	0	0	0	0	0	0	0	0	0	0	0	0.000	0.000	0.000	0.000	0.000	0.000	0.000	0.000	0.000	0.000	0.000	0.000	0.000	0.000	283	1076	959	790	790	0.000	0.000	80	879	0	0	70	720	0	0	100	1	
4	8	3	02: E-01   LM00003005	lmo0473	17486	5222	100	52	52	6	47	48	4	50	28	0	98	81	35	20	21	3	90	83	0	0	0	0	0	0	0	0	0	0	0	0	0	0	0	0	0	0	0	0	0	0	0	0	0	0	0.000	0.000	0.000	0.000	0.000	0.000	0.000	0.000	0.000	0.000	0.000	0.000	0.000	0.000	283	1076	83	66	66	0.000	0.000	5	78	0	0	5	61	0	0	100	1	
4	9	3	02: E-04   LM00002245	lmo0476	17736	5222	100	50	51	5	48	48	4	35	15	0	84	70	28	21	21	3	91	85	0	0	0	0	0	0	0	0	0	0	0	0	0	0	0	0	0	0	0	0	0	0	0	0	0	0	0.000	0.000	0.000	0.000	0.000	0.000	0.000	0.000	0.000	0.000	0.000	0.000	0.000	0.000	283	1076	65	52	52	0.000	0.000	2	63	0	0	3	49	0	0	100	1	
4	10	3	02: E-07   LM00000963	lmo0479	17986	5222	100	2956	2475	1250	48	48	4	100	100	0	4962	4166	2085	21	21	2	100	100	0	0	0	0	0	0	0	0	0	0	0	0	0	0	0	0	0	0	0	0	0	0	0	0	0	0	0.000	0.000	0.000	0.000	0.000	0.000	0.000	0.000	0.000	0.000	0.000	0.000	0.000	0.000	283	1076	7849	6572	6572	0.000	0.000	2908	4941	0	0	2427	4145	0	0	100	1	
4	11	3	02: E-10   LM00000163	lmo0482	18236	5222	100	228	198	82	49	49	5	95	92	0	241	211	104	22	22	3	96	91	0	0	0	0	0	0	0	0	0	0	0	0	0	0	0	0	0	0	0	0	0	0	0	0	0	0	0.000	0.000	0.000	0.000	0.000	0.000	0.000	0.000	0.000	0.000	0.000	0.000	0.000	0.000	283	1076	398	338	338	0.000	0.000	179	219	0	0	149	189	0	0	100	1	
4	12	3	02: E-13   LM00000166	lmo0485	18486	5222	100	96	93	26	49	49	5	93	85	0	155	130	56	21	22	3	94	91	0	0	0	0	0	0	0	0	0	0	0	0	0	0	0	0	0	0	0	0	0	0	0	0	0	0	0.000	0.000	0.000	0.000	0.000	0.000	0.000	0.000	0.000	0.000	0.000	0.000	0.000	0.000	283	1076	181	153	153	0.000	0.000	47	134	0	0	44	109	0	0	100	1	
4	13	3	02: E-16   LM00000167	lmo0488	18736	5222	100	277	233	116	48	48	4	89	86	0	342	277	158	22	23	3	94	91	0	0	0	0	0	0	0	0	0	0	0	0	0	0	0	0	0	0	0	0	0	0	0	0	0	0	0.000	0.000	0.000	0.000	0.000	0.000	0.000	0.000	0.000	0.000	0.000	0.000	0.000	0.000	283	1076	549	440	440	0.000	0.000	229	320	0	0	185	255	0	0	100	1	
4	14	3	02: E-19   LM00000169	lmo0491	18986	5222	100	136	120	45	49	50	4	85	81	0	200	166	84	23	23	3	89	86	0	0	0	0	0	0	0	0	0	0	0	0	0	0	0	0	0	0	0	0	0	0	0	0	0	0	0.000	0.000	0.000	0.000	0.000	0.000	0.000	0.000	0.000	0.000	0.000	0.000	0.000	0.000	283	1076	264	214	214	0.000	0.000	87	177	0	0	71	143	0	0	100	1	
4	15	3	02: E-22   LM00000170	lmo0494	19236	5222	100	132	116	42	49	49	5	90	82	0	164	131	66	22	22	3	87	84	0	0	0	0	0	0	0	0	0	0	0	0	0	0	0	0	0	0	0	0	0	0	0	0	0	0	0.000	0.000	0.000	0.000	0.000	0.000	0.000	0.000	0.000	0.000	0.000	0.000	0.000	0.000	283	1076	225	176	176	0.000	0.000	83	142	0	0	67	109	0	0	100	1	
4	16	3	02: I-01   LM00001002	lmo0569	19486	5222	100	63	63	10	49	49	4	73	66	0	116	95	44	22	22	3	86	82	0	0	0	0	0	0	0	0	0	0	0	0	0	0	0	0	0	0	0	0	0	0	0	0	0	0	0.000	0.000	0.000	0.000	0.000	0.000	0.000	0.000	0.000	0.000	0.000	0.000	0.000	0.000	283	1076	108	87	87	0.000	0.000	14	94	0	0	14	73	0	0	100	1	
4	17	3	02: I-04   LM00001004	lmo0572	19736	5222	100	81	80	17	49	50	5	91	84	0	120	104	39	22	22	3	94	90	0	0	0	0	0	0	0	0	0	0	0	0	0	0	0	0	0	0	0	0	0	0	0	0	0	0	0.000	0.000	0.000	0.000	0.000	0.000	0.000	0.000	0.000	0.000	0.000	0.000	0.000	0.000	283	1076	130	113	113	0.000	0.000	32	98	0	0	31	82	0	0	100	1	
4	1	4	02: I-07   LM00000194	lmo0575	15736	5472	100	196	181	69	47	48	4	99	96	0	182	158	65	22	23	3	97	96	0	0	0	0	0	0	0	0	0	0	0	0	0	0	0	0	0	0	0	0	0	0	0	0	0	0	0.000	0.000	0.000	0.000	0.000	0.000	0.000	0.000	0.000	0.000	0.000	0.000	0.000	0.000	283	1076	309	270	270	0.000	0.000	149	160	0	0	134	136	0	0	100	1	
4	2	4	02: I-10   LM00000197	lmo0578	15986	5472	100	73	71	14	48	48	4	88	77	0	124	106	45	23	23	3	90	85	0	0	0	0	0	0	0	0	0	0	0	0	0	0	0	0	0	0	0	0	0	0	0	0	0	0	0.000	0.000	0.000	0.000	0.000	0.000	0.000	0.000	0.000	0.000	0.000	0.000	0.000	0.000	283	1076	126	106	106	0.000	0.000	25	101	0	0	23	83	0	0	100	1	
4	3	4	02: I-13   LM00001006	lmo0581	16236	5472	100	141	136	50	48	48	5	95	92	0	340	304	140	22	22	4	97	94	0	0	0	0	0	0	0	0	0	0	0	0	0	0	0	0	0	0	0	0	0	0	0	0	0	0	0.000	0.000	0.000	0.000	0.000	0.000	0.000	0.000	0.000	0.000	0.000	0.000	0.000	0.000	283	1076	411	370	370	0.000	0.000	93	318	0	0	88	282	0	0	100	1	
4	4	4	02: I-16   LM00001009	lmo0584	16486	5472	100	73	71	14	48	48	5	88	80	0	137	119	53	22	22	3	93	89	0	0	0	0	0	0	0	0	0	0	0	0	0	0	0	0	0	0	0	0	0	0	0	0	0	0	0.000	0.000	0.000	0.000	0.000	0.000	0.000	0.000	0.000	0.000	0.000	0.000	0.000	0.000	283	1076	140	120	120	0.000	0.000	25	115	0	0	23	97	0	0	100	1	
4	5	4	02: I-19   LM00001011	lmo0587	16736	5472	100	56	56	7	48	48	4	73	48	0	112	92	38	21	21	3	92	87	0	0	0	0	0	0	0	0	0	0	0	0	0	0	0	0	0	0	0	0	0	0	0	0	0	0	0.000	0.000	0.000	0.000	0.000	0.000	0.000	0.000	0.000	0.000	0.000	0.000	0.000	0.000	283	1076	99	79	79	0.000	0.000	8	91	0	0	8	71	0	0	100	1	
4	6	4	02: I-22   LM00001014	lmo0590	16986	5472	100	60	60	10	48	47	4	80	63	0	76	67	26	21	21	3	89	84	0	0	0	0	0	0	0	0	0	0	0	0	0	0	0	0	0	0	0	0	0	0	0	0	0	0	0.000	0.000	0.000	0.000	0.000	0.000	0.000	0.000	0.000	0.000	0.000	0.000	0.000	0.000	283	1076	67	58	58	0.000	0.000	12	55	0	0	12	46	0	0	100	1	
4	7	4	02: M-01   LM00001043	lmo0665	17236	5472	100	443	381	202	48	47	4	92	89	0	416	331	187	21	22	3	90	85	0	0	0	0	0	0	0	0	0	0	0	0	0	0	0	0	0	0	0	0	0	0	0	0	0	0	0.000	0.000	0.000	0.000	0.000	0.000	0.000	0.000	0.000	0.000	0.000	0.000	0.000	0.000	283	1076	790	643	643	0.000	0.000	395	395	0	0	333	310	0	0	100	1	
4	8	4	02: M-04   LM00000217	lmo0668	17486	5472	100	223	184	91	47	48	4	91	84	0	450	356	217	21	21	3	91	86	0	0	0	0	0	0	0	0	0	0	0	0	0	0	0	0	0	0	0	0	0	0	0	0	0	0	0.000	0.000	0.000	0.000	0.000	0.000	0.000	0.000	0.000	0.000	0.000	0.000	0.000	0.000	283	1076	605	472	472	0.000	0.000	176	429	0	0	137	335	0	0	100	1	
4	9	4	02: M-07   LM00000219	lmo0671	17736	5472	100	76	74	16	48	48	5	88	80	0	111	97	41	21	21	3	90	88	0	0	0	0	0	0	0	0	0	0	0	0	0	0	0	0	0	0	0	0	0	0	0	0	0	0	0.000	0.000	0.000	0.000	0.000	0.000	0.000	0.000	0.000	0.000	0.000	0.000	0.000	0.000	283	1076	118	102	102	0.000	0.000	28	90	0	0	26	76	0	0	100	1	
4	10	4	02: M-10   LM00000220	lmo0674	17986	5472	100	594	487	258	48	48	5	94	90	0	503	401	218	21	21	3	95	93	0	0	0	0	0	0	0	0	0	0	0	0	0	0	0	0	0	0	0	0	0	0	0	0	0	0	0.000	0.000	0.000	0.000	0.000	0.000	0.000	0.000	0.000	0.000	0.000	0.000	0.000	0.000	283	1076	1028	819	819	0.000	0.000	546	482	0	0	439	380	0	0	100	1	
4	11	4	02: M-13   LM00001048	lmo0677	18236	5472	100	96	93	28	49	48	4	89	86	0	142	122	54	21	21	2	92	91	0	0	0	0	0	0	0	0	0	0	0	0	0	0	0	0	0	0	0	0	0	0	0	0	0	0	0.000	0.000	0.000	0.000	0.000	0.000	0.000	0.000	0.000	0.000	0.000	0.000	0.000	0.000	283	1076	168	145	145	0.000	0.000	47	121	0	0	44	101	0	0	100	1	
4	12	4	02: M-16   LM00000222	lmo0680	18486	5472	100	156	129	57	49	49	4	84	79	0	160	124	73	21	21	3	85	80	0	0	0	0	0	0	0	0	0	0	0	0	0	0	0	0	0	0	0	0	0	0	0	0	0	0	0.000	0.000	0.000	0.000	0.000	0.000	0.000	0.000	0.000	0.000	0.000	0.000	0.000	0.000	283	1076	246	183	183	0.000	0.000	107	139	0	0	80	103	0	0	100	1	
4	13	4	02: M-19   LM00001051	lmo0683	18736	5472	100	181	170	64	49	49	4	95	92	0	182	169	68	22	22	3	99	97	0	0	0	0	0	0	0	0	0	0	0	0	0	0	0	0	0	0	0	0	0	0	0	0	0	0	0.000	0.000	0.000	0.000	0.000	0.000	0.000	0.000	0.000	0.000	0.000	0.000	0.000	0.000	283	1076	292	268	268	0.000	0.000	132	160	0	0	121	147	0	0	100	1	
4	14	4	02: M-22   LM00000225	lmo0686	18986	5472	100	967	791	476	49	49	5	92	89	0	1316	1043	651	22	22	3	91	89	0	0	0	0	0	0	0	0	0	0	0	0	0	0	0	0	0	0	0	0	0	0	0	0	0	0	0.000	0.000	0.000	0.000	0.000	0.000	0.000	0.000	0.000	0.000	0.000	0.000	0.000	0.000	283	1076	2212	1763	1763	0.000	0.000	918	1294	0	0	742	1021	0	0	100	1	
4	15	4	03: A-01   EMPTY	EMPTY	19236	5472	100	49	49	4	49	49	5	15	2	0	23	24	5	22	22	3	41	22	0	0	0	0	0	0	0	0	0	0	0	0	0	0	0	0	0	0	0	0	0	0	0	0	0	0	0.000	0.000	0.000	0.000	0.000	0.000	0.000	0.000	0.000	0.000	0.000	0.000	0.000	0.000	283	1076	1	2	2	0.000	0.000	0	1	0	0	0	2	0	0	-75	1	
4	16	4	03: A-04   LM00001084	lmo0762	19486	5472	100	108	102	33	49	49	4	89	86	0	159	131	63	22	22	3	90	87	0	0	0	0	0	0	0	0	0	0	0	0	0	0	0	0	0	0	0	0	0	0	0	0	0	0	0.000	0.000	0.000	0.000	0.000	0.000	0.000	0.000	0.000	0.000	0.000	0.000	0.000	0.000	283	1076	196	162	162	0.000	0.000	59	137	0	0	53	109	0	0	100	1	
4	17	4	03: A-07   LM00000248	lmo0765	19736	5472	100	54	54	5	48	49	5	63	21	0	93	87	36	22	22	3	93	86	0	0	0	0	0	0	0	0	0	0	0	0	0	0	0	0	0	0	0	0	0	0	0	0	0	0	0.000	0.000	0.000	0.000	0.000	0.000	0.000	0.000	0.000	0.000	0.000	0.000	0.000	0.000	283	1076	77	71	71	0.000	0.000	6	71	0	0	6	65	0	0	100	1	
4	1	5	03: A-10   LM00000251	lmo0768	15736	5722	100	51	51	5	48	49	5	41	10	0	92	74	32	23	23	3	84	81	0	0	0	0	0	0	0	0	0	0	0	0	0	0	0	0	0	0	0	0	0	0	0	0	0	0	0.000	0.000	0.000	0.000	0.000	0.000	0.000	0.000	0.000	0.000	0.000	0.000	0.000	0.000	283	1076	72	54	54	0.000	0.000	3	69	0	0	3	51	0	0	100	1	
4	2	5	03: A-13   LM00002319	lmo0771	15986	5722	100	62	63	11	48	48	4	80	69	0	109	91	37	22	22	3	96	89	0	0	0	0	0	0	0	0	0	0	0	0	0	0	0	0	0	0	0	0	0	0	0	0	0	0	0.000	0.000	0.000	0.000	0.000	0.000	0.000	0.000	0.000	0.000	0.000	0.000	0.000	0.000	283	1076	101	84	84	0.000	0.000	14	87	0	0	15	69	0	0	100	1	
4	3	5	03: A-16   LM00001091	lmo0774	16236	5722	100	201	182	62	48	49	4	97	96	0	321	277	114	22	22	4	95	94	0	0	0	0	0	0	0	0	0	0	0	0	0	0	0	0	0	0	0	0	0	0	0	0	0	0	0.000	0.000	0.000	0.000	0.000	0.000	0.000	0.000	0.000	0.000	0.000	0.000	0.000	0.000	283	1076	452	389	389	0.000	0.000	153	299	0	0	134	255	0	0	100	1	
4	4	5	03: A-19   LM00000252	lmo0777	16486	5722	100	155	143	56	47	48	4	92	89	0	224	187	94	21	21	3	93	89	0	0	0	0	0	0	0	0	0	0	0	0	0	0	0	0	0	0	0	0	0	0	0	0	0	0	0.000	0.000	0.000	0.000	0.000	0.000	0.000	0.000	0.000	0.000	0.000	0.000	0.000	0.000	283	1076	311	262	262	0.000	0.000	108	203	0	0	96	166	0	0	100	1	
4	5	5	03: A-22   LM00002322	lmo0780	16736	5722	100	51	51	4	47	47	4	42	10	0	80	66	26	21	21	3	87	83	0	0	0	0	0	0	0	0	0	0	0	0	0	0	0	0	0	0	0	0	0	0	0	0	0	0	0.000	0.000	0.000	0.000	0.000	0.000	0.000	0.000	0.000	0.000	0.000	0.000	0.000	0.000	283	1076	63	49	49	0.000	0.000	4	59	0	0	4	45	0	0	100	1	
4	6	5	03: E-01   LM00002341	lmo0853	16986	5722	100	71	73	19	47	47	5	85	77	0	99	86	35	21	21	3	91	87	0	0	0	0	0	0	0	0	0	0	0	0	0	0	0	0	0	0	0	0	0	0	0	0	0	0	0.000	0.000	0.000	0.000	0.000	0.000	0.000	0.000	0.000	0.000	0.000	0.000	0.000	0.000	283	1076	102	91	91	0.000	0.000	24	78	0	0	26	65	0	0	100	1	
4	7	5	03: E-04   LM00001128	lmo0856	17236	5722	100	162	148	57	47	47	4	97	93	0	396	318	171	21	21	3	94	92	0	0	0	0	0	0	0	0	0	0	0	0	0	0	0	0	0	0	0	0	0	0	0	0	0	0	0.000	0.000	0.000	0.000	0.000	0.000	0.000	0.000	0.000	0.000	0.000	0.000	0.000	0.000	283	1076	490	398	398	0.000	0.000	115	375	0	0	101	297	0	0	100	1	
4	8	5	03: E-07   LM00000271	lmo0859	17486	5722	100	79	78	21	48	48	5	83	77	0	85	74	29	20	21	3	92	86	0	0	0	0	0	0	0	0	0	0	0	0	0	0	0	0	0	0	0	0	0	0	0	0	0	0	0.000	0.000	0.000	0.000	0.000	0.000	0.000	0.000	0.000	0.000	0.000	0.000	0.000	0.000	283	1076	96	84	84	0.000	0.000	31	65	0	0	30	54	0	0	100	1	
4	9	5	03: E-10   LM00001132	lmo0862	17736	5722	100	70	69	13	47	48	5	88	78	0	82	70	26	21	21	3	88	87	0	0	0	0	0	0	0	0	0	0	0	0	0	0	0	0	0	0	0	0	0	0	0	0	0	0	0.000	0.000	0.000	0.000	0.000	0.000	0.000	0.000	0.000	0.000	0.000	0.000	0.000	0.000	283	1076	84	71	71	0.000	0.000	23	61	0	0	22	49	0	0	100	1	
4	10	5	03: E-13   LM00001134	lmo0865	17986	5722	100	58	59	9	48	49	4	75	57	0	93	79	30	20	21	3	96	92	0	0	0	0	0	0	0	0	0	0	0	0	0	0	0	0	0	0	0	0	0	0	0	0	0	0	0.000	0.000	0.000	0.000	0.000	0.000	0.000	0.000	0.000	0.000	0.000	0.000	0.000	0.000	283	1076	83	70	70	0.000	0.000	10	73	0	0	11	59	0	0	100	1	
4	11	5	03: E-16   LM00001135	lmo0868	18236	5722	100	52	53	5	48	48	4	53	23	0	81	62	31	21	21	2	82	75	0	0	0	0	0	0	0	0	0	0	0	0	0	0	0	0	0	0	0	0	0	0	0	0	0	0	0.000	0.000	0.000	0.000	0.000	0.000	0.000	0.000	0.000	0.000	0.000	0.000	0.000	0.000	283	1076	64	46	46	0.000	0.000	4	60	0	0	5	41	0	0	100	1	
4	12	5	03: E-19   LM00000275	lmo0871	18486	5722	100	94	88	27	49	49	5	83	78	0	156	125	62	21	21	3	87	83	0	0	0	0	0	0	0	0	0	0	0	0	0	0	0	0	0	0	0	0	0	0	0	0	0	0	0.000	0.000	0.000	0.000	0.000	0.000	0.000	0.000	0.000	0.000	0.000	0.000	0.000	0.000	283	1076	180	143	143	0.000	0.000	45	135	0	0	39	104	0	0	100	1	
4	13	5	03: E-22   LM00002344	lmo0874	18736	5722	100	59	59	7	49	49	4	74	58	0	107	98	27	21	22	3	100	98	0	0	0	0	0	0	0	0	0	0	0	0	0	0	0	0	0	0	0	0	0	0	0	0	0	0	0.000	0.000	0.000	0.000	0.000	0.000	0.000	0.000	0.000	0.000	0.000	0.000	0.000	0.000	283	1076	96	87	87	0.000	0.000	10	86	0	0	10	77	0	0	100	1	
4	14	5	03: I-01   LM00002365	lmo0949	18986	5722	100	90	88	22	49	49	4	91	84	0	139	122	48	22	22	3	94	93	0	0	0	0	0	0	0	0	0	0	0	0	0	0	0	0	0	0	0	0	0	0	0	0	0	0	0.000	0.000	0.000	0.000	0.000	0.000	0.000	0.000	0.000	0.000	0.000	0.000	0.000	0.000	283	1076	158	139	139	0.000	0.000	41	117	0	0	39	100	0	0	100	1	
4	15	5	03: I-04   LM00002367	lmo0952	19236	5722	100	53	54	5	48	49	5	55	25	0	89	77	27	21	22	3	95	92	0	0	0	0	0	0	0	0	0	0	0	0	0	0	0	0	0	0	0	0	0	0	0	0	0	0	0.000	0.000	0.000	0.000	0.000	0.000	0.000	0.000	0.000	0.000	0.000	0.000	0.000	0.000	283	1076	73	62	62	0.000	0.000	5	68	0	0	6	56	0	0	100	1	
4	16	5	03: I-07   LM00000294	lmo0955	19486	5722	100	211	192	67	49	49	5	95	91	0	929	816	339	22	23	3	99	98	0	0	0	0	0	0	0	0	0	0	0	0	0	0	0	0	0	0	0	0	0	0	0	0	0	0	0.000	0.000	0.000	0.000	0.000	0.000	0.000	0.000	0.000	0.000	0.000	0.000	0.000	0.000	283	1076	1069	937	937	0.000	0.000	162	907	0	0	143	794	0	0	100	1	
4	17	5	03: I-10   LM00000296	lmo0958	19736	5722	100	419	375	178	49	49	5	93	89	0	468	412	188	22	22	3	99	95	0	0	0	0	0	0	0	0	0	0	0	0	0	0	0	0	0	0	0	0	0	0	0	0	0	0	0.000	0.000	0.000	0.000	0.000	0.000	0.000	0.000	0.000	0.000	0.000	0.000	0.000	0.000	283	1076	816	716	716	0.000	0.000	370	446	0	0	326	390	0	0	100	1	
4	1	6	03: I-13   LM00001178	lmo0961	15736	5972	100	172	157	62	48	48	5	90	88	0	356	302	152	22	23	3	92	89	0	0	0	0	0	0	0	0	0	0	0	0	0	0	0	0	0	0	0	0	0	0	0	0	0	0	0.000	0.000	0.000	0.000	0.000	0.000	0.000	0.000	0.000	0.000	0.000	0.000	0.000	0.000	283	1076	458	389	389	0.000	0.000	124	334	0	0	109	280	0	0	100	1	
4	2	6	03: I-16   LM00000297	lmo0964	15986	5972	100	423	369	173	48	49	9	93	87	0	571	478	238	23	24	12	92	89	0	0	0	0	0	0	0	0	0	0	0	0	0	0	0	0	0	0	0	0	0	0	0	0	0	0	0.000	0.000	0.000	0.000	0.000	0.000	0.000	0.000	0.000	0.000	0.000	0.000	0.000	0.000	283	1076	923	776	776	0.000	0.000	375	548	0	0	321	455	0	0	100	1	
4	3	6	03: I-19   LM00000298	lmo0967	16236	5972	100	167	163	50	48	49	5	100	97	0	230	208	81	22	23	4	98	96	0	0	0	0	0	0	0	0	0	0	0	0	0	0	0	0	0	0	0	0	0	0	0	0	0	0	0.000	0.000	0.000	0.000	0.000	0.000	0.000	0.000	0.000	0.000	0.000	0.000	0.000	0.000	283	1076	327	301	301	0.000	0.000	119	208	0	0	115	186	0	0	100	1	
4	4	6	03: I-22   LM00001182	lmo0970	16486	5972	100	154	138	52	47	48	4	89	87	0	315	263	139	21	21	3	93	87	0	0	0	0	0	0	0	0	0	0	0	0	0	0	0	0	0	0	0	0	0	0	0	0	0	0	0.000	0.000	0.000	0.000	0.000	0.000	0.000	0.000	0.000	0.000	0.000	0.000	0.000	0.000	283	1076	401	333	333	0.000	0.000	107	294	0	0	91	242	0	0	100	1	
4	5	6	03: M-01   LM00002395	lmo1045	16736	5972	100	125	118	38	47	47	4	94	88	0	160	142	64	21	21	3	93	90	0	0	0	0	0	0	0	0	0	0	0	0	0	0	0	0	0	0	0	0	0	0	0	0	0	0	0.000	0.000	0.000	0.000	0.000	0.000	0.000	0.000	0.000	0.000	0.000	0.000	0.000	0.000	283	1076	217	192	192	0.000	0.000	78	139	0	0	71	121	0	0	100	1	
4	6	6	03: M-04   LM00002396	lmo1048	16986	5972	100	63	64	11	47	48	4	88	80	0	142	124	52	21	22	3	94	91	0	0	0	0	0	0	0	0	0	0	0	0	0	0	0	0	0	0	0	0	0	0	0	0	0	0	0.000	0.000	0.000	0.000	0.000	0.000	0.000	0.000	0.000	0.000	0.000	0.000	0.000	0.000	283	1076	137	120	120	0.000	0.000	16	121	0	0	17	103	0	0	100	1	
4	7	6	03: M-07   LM00001222	lmo1051	17236	5972	100	175	152	83	47	47	4	83	75	0	182	141	92	21	22	3	79	76	0	0	0	0	0	0	0	0	0	0	0	0	0	0	0	0	0	0	0	0	0	0	0	0	0	0	0.000	0.000	0.000	0.000	0.000	0.000	0.000	0.000	0.000	0.000	0.000	0.000	0.000	0.000	283	1076	289	225	225	0.000	0.000	128	161	0	0	105	120	0	0	100	1	
4	8	6	03: M-10   LM00000316	lmo1054	17486	5972	100	2318	1961	1229	48	48	4	97	96	0	5208	4183	2602	21	21	3	99	98	0	0	0	0	0	0	0	0	0	0	0	0	0	0	0	0	0	0	0	0	0	0	0	0	0	0	0.000	0.000	0.000	0.000	0.000	0.000	0.000	0.000	0.000	0.000	0.000	0.000	0.000	0.000	283	1076	7457	6075	6075	0.000	0.000	2270	5187	0	0	1913	4162	0	0	100	1	
4	9	6	03: M-13   LM00001224	lmo1057	17736	5972	100	217	196	86	48	47	4	92	89	0	572	487	264	20	21	3	95	92	0	0	0	0	0	0	0	0	0	0	0	0	0	0	0	0	0	0	0	0	0	0	0	0	0	0	0.000	0.000	0.000	0.000	0.000	0.000	0.000	0.000	0.000	0.000	0.000	0.000	0.000	0.000	283	1076	721	615	615	0.000	0.000	169	552	0	0	148	467	0	0	100	1	
4	10	6	03: M-16   LM00002398	lmo1060	17986	5972	100	50	51	5	47	47	5	42	12	0	87	72	29	20	21	3	92	88	0	0	0	0	0	0	0	0	0	0	0	0	0	0	0	0	0	0	0	0	0	0	0	0	0	0	0.000	0.000	0.000	0.000	0.000	0.000	0.000	0.000	0.000	0.000	0.000	0.000	0.000	0.000	283	1076	70	56	56	0.000	0.000	3	67	0	0	4	52	0	0	100	1	
4	11	6	03: M-19   LM00002401	lmo1063	18236	5972	100	50	50	5	48	48	5	23	9	0	87	77	28	21	21	3	91	89	0	0	0	0	0	0	0	0	0	0	0	0	0	0	0	0	0	0	0	0	0	0	0	0	0	0	0.000	0.000	0.000	0.000	0.000	0.000	0.000	0.000	0.000	0.000	0.000	0.000	0.000	0.000	283	1076	68	58	58	0.000	0.000	2	66	0	0	2	56	0	0	100	1	
4	12	6	03: M-22   LM00002402	lmo1066	18486	5972	100	180	165	63	48	49	5	95	91	0	234	200	92	21	22	3	99	96	0	0	0	0	0	0	0	0	0	0	0	0	0	0	0	0	0	0	0	0	0	0	0	0	0	0	0.000	0.000	0.000	0.000	0.000	0.000	0.000	0.000	0.000	0.000	0.000	0.000	0.000	0.000	283	1076	345	296	296	0.000	0.000	132	213	0	0	117	179	0	0	100	1	
4	13	6	04: A-01   EMPTY	EMPTY	18736	5972	100	49	49	4	48	48	5	12	1	0	23	24	4	22	22	3	34	24	0	0	0	0	0	0	0	0	0	0	0	0	0	0	0	0	0	0	0	0	0	0	0	0	0	0	0.000	0.000	0.000	0.000	0.000	0.000	0.000	0.000	0.000	0.000	0.000	0.000	0.000	0.000	283	1076	2	3	3	0.000	0.000	1	1	0	0	1	2	0	0	-75	1	
4	14	6	04: A-04   LM00000334	lmo1142	18986	5972	100	60	61	9	48	49	5	83	63	0	100	86	35	21	22	3	92	87	0	0	0	0	0	0	0	0	0	0	0	0	0	0	0	0	0	0	0	0	0	0	0	0	0	0	0.000	0.000	0.000	0.000	0.000	0.000	0.000	0.000	0.000	0.000	0.000	0.000	0.000	0.000	283	1076	91	78	78	0.000	0.000	12	79	0	0	13	65	0	0	100	1	
4	15	6	04: A-07   LM00001237	lmo1145	19236	5972	100	53	54	6	48	48	5	58	23	0	97	85	30	21	21	3	96	91	0	0	0	0	0	0	0	0	0	0	0	0	0	0	0	0	0	0	0	0	0	0	0	0	0	0	0.000	0.000	0.000	0.000	0.000	0.000	0.000	0.000	0.000	0.000	0.000	0.000	0.000	0.000	283	1076	81	70	70	0.000	0.000	5	76	0	0	6	64	0	0	100	1	
4	16	6	04: A-10   LM00001238	lmo1148	19486	5972	100	58	59	7	49	49	5	76	49	0	99	86	31	21	22	3	95	90	0	0	0	0	0	0	0	0	0	0	0	0	0	0	0	0	0	0	0	0	0	0	0	0	0	0	0.000	0.000	0.000	0.000	0.000	0.000	0.000	0.000	0.000	0.000	0.000	0.000	0.000	0.000	283	1076	87	75	75	0.000	0.000	9	78	0	0	10	65	0	0	100	1	
4	17	6	04: A-13   LM00002816	lmo1151	19736	5972	100	53	54	5	49	49	5	42	16	0	94	80	30	22	22	5	88	84	0	0	0	0	0	0	0	0	0	0	0	0	0	0	0	0	0	0	0	0	0	0	0	0	0	0	0.000	0.000	0.000	0.000	0.000	0.000	0.000	0.000	0.000	0.000	0.000	0.000	0.000	0.000	283	1076	76	63	63	0.000	0.000	4	72	0	0	5	58	0	0	100	1	
4	1	7	04: A-16   LM00001240	lmo1154	15736	6222	100	51	52	5	47	48	5	47	15	0	84	74	26	23	23	5	88	83	0	0	0	0	0	0	0	0	0	0	0	0	0	0	0	0	0	0	0	0	0	0	0	0	0	0	0.000	0.000	0.000	0.000	0.000	0.000	0.000	0.000	0.000	0.000	0.000	0.000	0.000	0.000	283	1076	65	56	56	0.000	0.000	4	61	0	0	5	51	0	0	100	1	
4	2	7	04: A-19   LM00001243	lmo1157	15986	6222	100	81	86	26	48	48	5	96	89	0	143	135	67	22	23	3	99	96	0	0	0	0	0	0	0	0	0	0	0	0	0	0	0	0	0	0	0	0	0	0	0	0	0	0	0.000	0.000	0.000	0.000	0.000	0.000	0.000	0.000	0.000	0.000	0.000	0.000	0.000	0.000	283	1076	154	151	151	0.000	0.000	33	121	0	0	38	113	0	0	100	1	
4	3	7	04: A-22   LM00001245	lmo1160	16236	6222	100	51	51	5	48	48	4	35	11	0	81	69	27	21	21	3	89	85	0	0	0	0	0	0	0	0	0	0	0	0	0	0	0	0	0	0	0	0	0	0	0	0	0	0	0.000	0.000	0.000	0.000	0.000	0.000	0.000	0.000	0.000	0.000	0.000	0.000	0.000	0.000	283	1076	63	51	51	0.000	0.000	3	60	0	0	3	48	0	0	100	1	
4	4	7	04: E-01   LM00000355	lmo1233	16486	6222	100	380	324	145	47	47	4	98	92	0	1150	941	497	21	21	3	99	96	0	0	0	0	0	0	0	0	0	0	0	0	0	0	0	0	0	0	0	0	0	0	0	0	0	0	0.000	0.000	0.000	0.000	0.000	0.000	0.000	0.000	0.000	0.000	0.000	0.000	0.000	0.000	283	1076	1462	1197	1197	0.000	0.000	333	1129	0	0	277	920	0	0	100	1	
4	5	7	04: E-04   LM00001288	lmo1236	16736	6222	100	138	125	49	46	47	4	92	84	0	173	141	69	21	21	3	94	90	0	0	0	0	0	0	0	0	0	0	0	0	0	0	0	0	0	0	0	0	0	0	0	0	0	0	0.000	0.000	0.000	0.000	0.000	0.000	0.000	0.000	0.000	0.000	0.000	0.000	0.000	0.000	283	1076	244	199	199	0.000	0.000	92	152	0	0	79	120	0	0	100	1	
4	6	7	04: E-07   LM00000356	lmo1239	16986	6222	100	811	684	372	47	47	4	99	97	0	860	721	398	21	21	3	94	92	0	0	0	0	0	0	0	0	0	0	0	0	0	0	0	0	0	0	0	0	0	0	0	0	0	0	0.000	0.000	0.000	0.000	0.000	0.000	0.000	0.000	0.000	0.000	0.000	0.000	0.000	0.000	283	1076	1603	1337	1337	0.000	0.000	764	839	0	0	637	700	0	0	100	1	
4	7	7	04: E-10   LM00001292	lmo1242	17236	6222	100	51	51	4	47	48	4	56	25	0	70	61	21	20	21	3	96	90	0	0	0	0	0	0	0	0	0	0	0	0	0	0	0	0	0	0	0	0	0	0	0	0	0	0	0.000	0.000	0.000	0.000	0.000	0.000	0.000	0.000	0.000	0.000	0.000	0.000	0.000	0.000	283	1076	54	45	45	0.000	0.000	4	50	0	0	4	41	0	0	100	1	
4	8	7	04: E-13   LM00001294	lmo1245	17486	6222	100	58	58	7	47	47	4	80	62	0	95	82	33	21	21	3	94	90	0	0	0	0	0	0	0	0	0	0	0	0	0	0	0	0	0	0	0	0	0	0	0	0	0	0	0.000	0.000	0.000	0.000	0.000	0.000	0.000	0.000	0.000	0.000	0.000	0.000	0.000	0.000	283	1076	85	72	72	0.000	0.000	11	74	0	0	11	61	0	0	100	1	
4	9	7	04: E-16   LM00002475	lmo1248	17736	6222	100	69	71	18	48	48	5	84	75	0	92	78	31	21	21	3	92	89	0	0	0	0	0	0	0	0	0	0	0	0	0	0	0	0	0	0	0	0	0	0	0	0	0	0	0.000	0.000	0.000	0.000	0.000	0.000	0.000	0.000	0.000	0.000	0.000	0.000	0.000	0.000	283	1076	92	80	80	0.000	0.000	21	71	0	0	23	57	0	0	100	1	
4	10	7	04: E-19   LM00001297	lmo1251	17986	6222	100	51	51	6	48	48	4	42	18	0	80	68	25	20	21	3	95	92	0	0	0	0	0	0	0	0	0	0	0	0	0	0	0	0	0	0	0	0	0	0	0	0	0	0	0.000	0.000	0.000	0.000	0.000	0.000	0.000	0.000	0.000	0.000	0.000	0.000	0.000	0.000	283	1076	63	51	51	0.000	0.000	3	60	0	0	3	48	0	0	100	1	
4	11	7	04: E-22   LM00001300	lmo1254	18236	6222	100	418	344	166	48	48	5	93	92	0	781	628	321	21	21	3	96	93	0	0	0	0	0	0	0	0	0	0	0	0	0	0	0	0	0	0	0	0	0	0	0	0	0	0	0.000	0.000	0.000	0.000	0.000	0.000	0.000	0.000	0.000	0.000	0.000	0.000	0.000	0.000	283	1076	1130	903	903	0.000	0.000	370	760	0	0	296	607	0	0	100	1	
4	12	7	04: I-01   LM00001332	lmo1329	18486	6222	100	55	55	8	49	49	5	54	31	0	112	90	46	22	22	3	83	79	0	0	0	0	0	0	0	0	0	0	0	0	0	0	0	0	0	0	0	0	0	0	0	0	0	0	0.000	0.000	0.000	0.000	0.000	0.000	0.000	0.000	0.000	0.000	0.000	0.000	0.000	0.000	283	1076	96	74	74	0.000	0.000	6	90	0	0	6	68	0	0	100	1	
4	13	7	04: I-04   LM00002496	lmo1332	18736	6222	100	172	155	61	48	48	4	92	88	0	274	234	107	22	22	3	98	95	0	0	0	0	0	0	0	0	0	0	0	0	0	0	0	0	0	0	0	0	0	0	0	0	0	0	0.000	0.000	0.000	0.000	0.000	0.000	0.000	0.000	0.000	0.000	0.000	0.000	0.000	0.000	283	1076	376	319	319	0.000	0.000	124	252	0	0	107	212	0	0	100	1	
4	14	7	04: I-07   LM00002818	lmo1335	18986	6222	100	338	283	140	48	49	5	90	82	0	2002	1653	928	22	22	3	92	90	0	0	0	0	0	0	0	0	0	0	0	0	0	0	0	0	0	0	0	0	0	0	0	0	0	0	0.000	0.000	0.000	0.000	0.000	0.000	0.000	0.000	0.000	0.000	0.000	0.000	0.000	0.000	283	1076	2270	1866	1866	0.000	0.000	290	1980	0	0	235	1631	0	0	100	1	
4	15	7	04: I-10   LM00001336	lmo1338	19236	6222	100	214	181	89	49	49	5	84	80	0	432	345	203	21	21	3	93	91	0	0	0	0	0	0	0	0	0	0	0	0	0	0	0	0	0	0	0	0	0	0	0	0	0	0	0.000	0.000	0.000	0.000	0.000	0.000	0.000	0.000	0.000	0.000	0.000	0.000	0.000	0.000	283	1076	576	456	456	0.000	0.000	165	411	0	0	132	324	0	0	100	1	
4	16	7	04: I-13   LM00002498	lmo1341	19486	6222	100	51	51	4	49	49	5	30	4	0	84	73	27	22	22	3	89	85	0	0	0	0	0	0	0	0	0	0	0	0	0	0	0	0	0	0	0	0	0	0	0	0	0	0	0.000	0.000	0.000	0.000	0.000	0.000	0.000	0.000	0.000	0.000	0.000	0.000	0.000	0.000	283	1076	64	53	53	0.000	0.000	2	62	0	0	2	51	0	0	100	1	
4	17	7	04: I-16   LM00002501	lmo1344	19736	6222	100	50	50	5	49	49	5	20	5	0	91	75	31	22	22	3	86	80	0	0	0	0	0	0	0	0	0	0	0	0	0	0	0	0	0	0	0	0	0	0	0	0	0	0	0.000	0.000	0.000	0.000	0.000	0.000	0.000	0.000	0.000	0.000	0.000	0.000	0.000	0.000	283	1076	70	54	54	0.000	0.000	1	69	0	0	1	53	0	0	100	1	
4	1	8	04: I-19   LM00002503	lmo1347	15736	6472	100	51	52	4	49	62	43	0	0	0	94	81	27	24	44	61	69	0	0	0	0	0	0	0	0	0	0	0	0	0	0	0	0	0	0	0	0	0	0	0	0	0	0	0	0.000	0.000	0.000	0.000	0.000	0.000	0.000	0.000	0.000	0.000	0.000	0.000	0.000	0.000	283	1076	72	60	60	0.000	0.000	2	70	0	0	3	57	0	0	100	1	
4	2	8	04: I-22   LM00001342	lmo1350	15986	6472	100	184	165	63	49	49	5	95	89	0	438	369	196	23	24	7	94	88	0	0	0	0	0	0	0	0	0	0	0	0	0	0	0	0	0	0	0	0	0	0	0	0	0	0	0.000	0.000	0.000	0.000	0.000	0.000	0.000	0.000	0.000	0.000	0.000	0.000	0.000	0.000	283	1076	550	462	462	0.000	0.000	135	415	0	0	116	346	0	0	100	1	
4	3	8	04: M-01   LM00001393	lmo1425	16236	6472	100	252	230	96	48	48	4	98	93	0	168	145	61	21	21	2	93	90	0	0	0	0	0	0	0	0	0	0	0	0	0	0	0	0	0	0	0	0	0	0	0	0	0	0	0.000	0.000	0.000	0.000	0.000	0.000	0.000	0.000	0.000	0.000	0.000	0.000	0.000	0.000	283	1076	351	306	306	0.000	0.000	204	147	0	0	182	124	0	0	100	1	
4	4	8	04: M-04   LM00000397	lmo1428	16486	6472	100	168	152	57	47	47	4	95	92	0	112	96	38	21	21	3	92	90	0	0	0	0	0	0	0	0	0	0	0	0	0	0	0	0	0	0	0	0	0	0	0	0	0	0	0.000	0.000	0.000	0.000	0.000	0.000	0.000	0.000	0.000	0.000	0.000	0.000	0.000	0.000	283	1076	212	180	180	0.000	0.000	121	91	0	0	105	75	0	0	100	1	
4	5	8	04: M-07   LM00000398	lmo1431	16736	6472	100	202	178	85	48	48	4	93	86	0	413	322	192	21	21	2	94	92	0	0	0	0	0	0	0	0	0	0	0	0	0	0	0	0	0	0	0	0	0	0	0	0	0	0	0.000	0.000	0.000	0.000	0.000	0.000	0.000	0.000	0.000	0.000	0.000	0.000	0.000	0.000	283	1076	546	431	431	0.000	0.000	154	392	0	0	130	301	0	0	100	1	
4	6	8	04: M-10   LM00000399	lmo1434	16986	6472	100	759	660	301	48	48	4	100	100	0	1065	943	398	21	21	3	99	99	0	0	0	0	0	0	0	0	0	0	0	0	0	0	0	0	0	0	0	0	0	0	0	0	0	0	0.000	0.000	0.000	0.000	0.000	0.000	0.000	0.000	0.000	0.000	0.000	0.000	0.000	0.000	283	1076	1755	1534	1534	0.000	0.000	711	1044	0	0	612	922	0	0	100	1	
4	7	8	04: M-13   LM00001400	lmo1437	17236	6472	100	243	215	86	48	48	4	98	95	0	226	193	87	21	21	3	94	90	0	0	0	0	0	0	0	0	0	0	0	0	0	0	0	0	0	0	0	0	0	0	0	0	0	0	0.000	0.000	0.000	0.000	0.000	0.000	0.000	0.000	0.000	0.000	0.000	0.000	0.000	0.000	283	1076	400	339	339	0.000	0.000	195	205	0	0	167	172	0	0	100	1	
4	8	8	04: M-16   LM00001402	lmo1440	17486	6472	100	53	54	7	48	48	4	52	29	0	99	81	40	21	21	3	87	81	0	0	0	0	0	0	0	0	0	0	0	0	0	0	0	0	0	0	0	0	0	0	0	0	0	0	0.000	0.000	0.000	0.000	0.000	0.000	0.000	0.000	0.000	0.000	0.000	0.000	0.000	0.000	283	1076	83	66	66	0.000	0.000	5	78	0	0	6	60	0	0	100	1	
4	9	8	04: M-19   LM00002517	lmo1443	17736	6472	100	110	106	35	47	47	4	92	89	0	119	100	46	20	21	2	89	86	0	0	0	0	0	0	0	0	0	0	0	0	0	0	0	0	0	0	0	0	0	0	0	0	0	0	0.000	0.000	0.000	0.000	0.000	0.000	0.000	0.000	0.000	0.000	0.000	0.000	0.000	0.000	283	1076	162	139	139	0.000	0.000	63	99	0	0	59	80	0	0	100	1	
4	10	8	04: M-22   LM00001406	lmo1446	17986	6472	100	75	73	20	48	48	4	75	71	0	144	115	61	20	20	2	92	87	0	0	0	0	0	0	0	0	0	0	0	0	0	0	0	0	0	0	0	0	0	0	0	0	0	0	0.000	0.000	0.000	0.000	0.000	0.000	0.000	0.000	0.000	0.000	0.000	0.000	0.000	0.000	283	1076	151	120	120	0.000	0.000	27	124	0	0	25	95	0	0	100	1	
4	11	8	05: A-01   EMPTY	EMPTY	18236	6472	100	48	48	5	48	48	4	18	4	0	23	23	4	21	21	2	40	27	0	0	0	0	0	0	0	0	0	0	0	0	0	0	0	0	0	0	0	0	0	0	0	0	0	0	0.000	0.000	0.000	0.000	0.000	0.000	0.000	0.000	0.000	0.000	0.000	0.000	0.000	0.000	283	1076	2	2	2	0.000	0.000	0	2	0	0	0	2	0	0	-75	1	
4	12	8	05: A-04   LM00001448	lmo1522	18486	6472	100	126	117	42	48	48	5	88	81	0	242	198	101	21	21	3	94	89	0	0	0	0	0	0	0	0	0	0	0	0	0	0	0	0	0	0	0	0	0	0	0	0	0	0	0.000	0.000	0.000	0.000	0.000	0.000	0.000	0.000	0.000	0.000	0.000	0.000	0.000	0.000	283	1076	299	246	246	0.000	0.000	78	221	0	0	69	177	0	0	100	1	
4	13	8	05: A-07   LM00000421	lmo1525	18736	6472	100	206	180	77	48	48	5	92	88	0	381	315	165	22	22	3	90	89	0	0	0	0	0	0	0	0	0	0	0	0	0	0	0	0	0	0	0	0	0	0	0	0	0	0	0.000	0.000	0.000	0.000	0.000	0.000	0.000	0.000	0.000	0.000	0.000	0.000	0.000	0.000	283	1076	517	425	425	0.000	0.000	158	359	0	0	132	293	0	0	100	1	
4	14	8	05: A-10   LM00001452	lmo1528	18986	6472	100	234	208	85	48	48	4	92	89	0	308	266	125	22	22	3	98	92	0	0	0	0	0	0	0	0	0	0	0	0	0	0	0	0	0	0	0	0	0	0	0	0	0	0	0.000	0.000	0.000	0.000	0.000	0.000	0.000	0.000	0.000	0.000	0.000	0.000	0.000	0.000	283	1076	472	404	404	0.000	0.000	186	286	0	0	160	244	0	0	100	1	
4	15	8	05: A-13   LM00001453	lmo1531	19236	6472	100	110	103	38	48	48	5	84	78	0	224	178	101	21	22	3	84	83	0	0	0	0	0	0	0	0	0	0	0	0	0	0	0	0	0	0	0	0	0	0	0	0	0	0	0.000	0.000	0.000	0.000	0.000	0.000	0.000	0.000	0.000	0.000	0.000	0.000	0.000	0.000	283	1076	265	212	212	0.000	0.000	62	203	0	0	55	157	0	0	100	1	
4	16	8	05: A-16   LM00002532	lmo1534	19486	6472	100	83	84	19	48	49	5	93	90	0	159	138	53	21	21	3	95	90	0	0	0	0	0	0	0	0	0	0	0	0	0	0	0	0	0	0	0	0	0	0	0	0	0	0	0.000	0.000	0.000	0.000	0.000	0.000	0.000	0.000	0.000	0.000	0.000	0.000	0.000	0.000	283	1076	173	153	153	0.000	0.000	35	138	0	0	36	117	0	0	100	1	
4	17	8	05: A-19   LM00000424	lmo1537	19736	6472	100	242	202	111	48	49	4	83	75	0	410	328	204	22	22	3	87	83	0	0	0	0	0	0	0	0	0	0	0	0	0	0	0	0	0	0	0	0	0	0	0	0	0	0	0.000	0.000	0.000	0.000	0.000	0.000	0.000	0.000	0.000	0.000	0.000	0.000	0.000	0.000	283	1076	582	460	460	0.000	0.000	194	388	0	0	154	306	0	0	100	1	
4	1	9	05: A-22   LM00000426	lmo1540	15736	6722	100	587	484	288	51	55	19	78	74	0	6556	5084	3411	26	34	27	79	78	0	0	0	0	0	0	0	0	0	0	0	0	0	0	0	0	0	0	0	0	0	0	0	0	0	0	0.000	0.000	0.000	0.000	0.000	0.000	0.000	0.000	0.000	0.000	0.000	0.000	0.000	0.000	283	1076	7066	5491	5491	0.000	0.000	536	6530	0	0	433	5058	0	0	100	1	
4	2	9	05: E-01   LM00002548	lmo1613	15986	6722	100	63	65	12	49	49	5	84	69	0	95	80	34	23	23	4	85	83	0	0	0	0	0	0	0	0	0	0	0	0	0	0	0	0	0	0	0	0	0	0	0	0	0	0	0.000	0.000	0.000	0.000	0.000	0.000	0.000	0.000	0.000	0.000	0.000	0.000	0.000	0.000	283	1076	86	73	73	0.000	0.000	14	72	0	0	16	57	0	0	100	1	
4	3	9	05: E-04   LM00002549	lmo1616	16236	6722	100	74	75	18	48	49	4	88	82	0	126	108	43	20	21	3	97	93	0	0	0	0	0	0	0	0	0	0	0	0	0	0	0	0	0	0	0	0	0	0	0	0	0	0	0.000	0.000	0.000	0.000	0.000	0.000	0.000	0.000	0.000	0.000	0.000	0.000	0.000	0.000	283	1076	132	115	115	0.000	0.000	26	106	0	0	27	88	0	0	100	1	
4	4	9	05: E-07   LM00001497	lmo1619	16486	6722	100	159	141	57	47	48	4	94	88	0	534	427	228	21	21	3	98	94	0	0	0	0	0	0	0	0	0	0	0	0	0	0	0	0	0	0	0	0	0	0	0	0	0	0	0.000	0.000	0.000	0.000	0.000	0.000	0.000	0.000	0.000	0.000	0.000	0.000	0.000	0.000	283	1076	625	500	500	0.000	0.000	112	513	0	0	94	406	0	0	100	1	
4	5	9	05: E-10   LM00001500	lmo1622	16736	6722	100	50	51	5	47	48	4	42	18	0	79	68	24	21	21	3	93	87	0	0	0	0	0	0	0	0	0	0	0	0	0	0	0	0	0	0	0	0	0	0	0	0	0	0	0.000	0.000	0.000	0.000	0.000	0.000	0.000	0.000	0.000	0.000	0.000	0.000	0.000	0.000	283	1076	61	51	51	0.000	0.000	3	58	0	0	4	47	0	0	100	1	
4	6	9	05: E-13   LM00002551	lmo1625	16986	6722	100	51	51	5	47	48	4	49	20	0	73	63	21	21	21	3	94	89	0	0	0	0	0	0	0	0	0	0	0	0	0	0	0	0	0	0	0	0	0	0	0	0	0	0	0.000	0.000	0.000	0.000	0.000	0.000	0.000	0.000	0.000	0.000	0.000	0.000	0.000	0.000	283	1076	56	46	46	0.000	0.000	4	52	0	0	4	42	0	0	100	1	
4	7	9	05: E-16   LM00001505	lmo1628	17236	6722	100	52	52	5	47	48	5	59	19	0	71	60	24	22	22	3	83	78	0	0	0	0	0	0	0	0	0	0	0	0	0	0	0	0	0	0	0	0	0	0	0	0	0	0	0.000	0.000	0.000	0.000	0.000	0.000	0.000	0.000	0.000	0.000	0.000	0.000	0.000	0.000	283	1076	54	43	43	0.000	0.000	5	49	0	0	5	38	0	0	100	1	
4	8	9	05: E-19   LM00001507	lmo1631	17486	6722	100	79	76	20	45	48	4	87	80	0	98	81	35	21	21	3	86	85	0	0	0	0	0	0	0	0	0	0	0	0	0	0	0	0	0	0	0	0	0	0	0	0	0	0	0.000	0.000	0.000	0.000	0.000	0.000	0.000	0.000	0.000	0.000	0.000	0.000	0.000	0.000	283	1076	111	91	91	0.000	0.000	34	77	0	0	31	60	0	0	100	1	
4	9	9	05: E-22   LM00000449	lmo1634	17736	6722	100	19768	15871	8690	48	48	4	100	100	0	10722	8875	4601	20	20	3	100	100	0	0	0	0	0	0	0	0	0	0	0	0	0	0	0	0	0	0	0	0	0	0	0	0	0	0	0.000	0.000	0.000	0.000	0.000	0.000	0.000	0.000	0.000	0.000	0.000	0.000	0.000	0.000	283	1076	30422	24678	24678	0.000	0.000	19720	10702	0	0	15823	8855	0	0	100	1	
4	10	9	05: I-01   LM00001555	lmo1709	17986	6722	100	210	185	80	48	48	5	92	87	0	660	523	279	21	21	3	98	96	0	0	0	0	0	0	0	0	0	0	0	0	0	0	0	0	0	0	0	0	0	0	0	0	0	0	0.000	0.000	0.000	0.000	0.000	0.000	0.000	0.000	0.000	0.000	0.000	0.000	0.000	0.000	283	1076	801	639	639	0.000	0.000	162	639	0	0	137	502	0	0	100	1	
4	11	9	05: I-04   LM00001557	lmo1712	18236	6722	100	152	135	54	48	48	4	87	80	0	197	165	80	21	21	3	92	90	0	0	0	0	0	0	0	0	0	0	0	0	0	0	0	0	0	0	0	0	0	0	0	0	0	0	0.000	0.000	0.000	0.000	0.000	0.000	0.000	0.000	0.000	0.000	0.000	0.000	0.000	0.000	283	1076	280	231	231	0.000	0.000	104	176	0	0	87	144	0	0	100	1	
4	12	9	05: I-07   LM00001559	lmo1715	18486	6722	100	50	50	5	49	49	4	20	5	0	74	66	22	21	21	3	89	87	0	0	0	0	0	0	0	0	0	0	0	0	0	0	0	0	0	0	0	0	0	0	0	0	0	0	0.000	0.000	0.000	0.000	0.000	0.000	0.000	0.000	0.000	0.000	0.000	0.000	0.000	0.000	283	1076	54	46	46	0.000	0.000	1	53	0	0	1	45	0	0	100	1	
4	13	9	05: I-10   LM00000466	lmo1718	18736	6722	100	212	180	85	48	48	4	88	83	0	671	536	321	22	22	3	95	90	0	0	0	0	0	0	0	0	0	0	0	0	0	0	0	0	0	0	0	0	0	0	0	0	0	0	0.000	0.000	0.000	0.000	0.000	0.000	0.000	0.000	0.000	0.000	0.000	0.000	0.000	0.000	283	1076	813	646	646	0.000	0.000	164	649	0	0	132	514	0	0	100	1	
4	14	9	05: I-13   LM00001561	lmo1721	18986	6722	100	179	151	65	48	49	5	87	78	0	201	159	86	22	23	3	84	82	0	0	0	0	0	0	0	0	0	0	0	0	0	0	0	0	0	0	0	0	0	0	0	0	0	0	0.000	0.000	0.000	0.000	0.000	0.000	0.000	0.000	0.000	0.000	0.000	0.000	0.000	0.000	283	1076	310	240	240	0.000	0.000	131	179	0	0	103	137	0	0	100	1	
4	15	9	05: I-16   LM00001563	lmo1724	19236	6722	100	76	75	18	49	49	5	86	75	0	89	77	32	21	22	3	91	87	0	0	0	0	0	0	0	0	0	0	0	0	0	0	0	0	0	0	0	0	0	0	0	0	0	0	0.000	0.000	0.000	0.000	0.000	0.000	0.000	0.000	0.000	0.000	0.000	0.000	0.000	0.000	283	1076	95	82	82	0.000	0.000	27	68	0	0	26	56	0	0	100	1	
4	16	9	05: I-19   LM00000468	lmo1727	19486	6722	100	131	119	43	48	49	5	90	83	0	122	104	47	22	22	3	89	85	0	0	0	0	0	0	0	0	0	0	0	0	0	0	0	0	0	0	0	0	0	0	0	0	0	0	0.000	0.000	0.000	0.000	0.000	0.000	0.000	0.000	0.000	0.000	0.000	0.000	0.000	0.000	283	1076	183	153	153	0.000	0.000	83	100	0	0	71	82	0	0	100	1	
4	17	9	05: I-22   LM00000471	lmo1730	19736	6722	100	436	361	178	48	48	5	89	88	0	1863	1487	795	21	22	3	96	96	0	0	0	0	0	0	0	0	0	0	0	0	0	0	0	0	0	0	0	0	0	0	0	0	0	0	0.000	0.000	0.000	0.000	0.000	0.000	0.000	0.000	0.000	0.000	0.000	0.000	0.000	0.000	283	1076	2230	1779	1779	0.000	0.000	388	1842	0	0	313	1466	0	0	100	1	
4	1	10	05: M-01   LM00001610	lmo1805	15736	6972	100	225	200	91	51	52	6	98	92	0	310	274	140	28	28	5	98	94	0	0	0	0	0	0	0	0	0	0	0	0	0	0	0	0	0	0	0	0	0	0	0	0	0	0	0.000	0.000	0.000	0.000	0.000	0.000	0.000	0.000	0.000	0.000	0.000	0.000	0.000	0.000	283	1076	456	395	395	0.000	0.000	174	282	0	0	149	246	0	0	100	1	
4	2	10	05: M-04   LM00000492	lmo1808	15986	6972	100	324	288	137	49	49	5	94	93	0	771	639	322	23	24	4	96	94	0	0	0	0	0	0	0	0	0	0	0	0	0	0	0	0	0	0	0	0	0	0	0	0	0	0	0.000	0.000	0.000	0.000	0.000	0.000	0.000	0.000	0.000	0.000	0.000	0.000	0.000	0.000	283	1076	1023	855	855	0.000	0.000	275	748	0	0	239	616	0	0	100	1	
4	3	10	05: M-07   LM00000493	lmo1811	16236	6972	100	219	200	66	49	49	4	99	96	0	441	393	155	21	21	3	99	98	0	0	0	0	0	0	0	0	0	0	0	0	0	0	0	0	0	0	0	0	0	0	0	0	0	0	0.000	0.000	0.000	0.000	0.000	0.000	0.000	0.000	0.000	0.000	0.000	0.000	0.000	0.000	283	1076	590	523	523	0.000	0.000	170	420	0	0	151	372	0	0	100	1	
4	4	10	05: M-10   LM00001614	lmo1814	16486	6972	100	437	364	198	48	48	4	95	89	0	472	380	214	21	22	3	96	92	0	0	0	0	0	0	0	0	0	0	0	0	0	0	0	0	0	0	0	0	0	0	0	0	0	0	0.000	0.000	0.000	0.000	0.000	0.000	0.000	0.000	0.000	0.000	0.000	0.000	0.000	0.000	283	1076	840	675	675	0.000	0.000	389	451	0	0	316	359	0	0	100	1	
4	5	10	05: M-13   LM00001616	lmo1817	16736	6972	100	139	130	39	48	48	4	94	92	0	378	340	134	21	22	3	99	96	0	0	0	0	0	0	0	0	0	0	0	0	0	0	0	0	0	0	0	0	0	0	0	0	0	0	0.000	0.000	0.000	0.000	0.000	0.000	0.000	0.000	0.000	0.000	0.000	0.000	0.000	0.000	283	1076	448	401	401	0.000	0.000	91	357	0	0	82	319	0	0	100	1	
4	6	10	05: M-16   LM00001619	lmo1820	16986	6972	100	753	618	397	47	47	5	89	85	0	865	691	447	21	21	3	93	87	0	0	0	0	0	0	0	0	0	0	0	0	0	0	0	0	0	0	0	0	0	0	0	0	0	0	0.000	0.000	0.000	0.000	0.000	0.000	0.000	0.000	0.000	0.000	0.000	0.000	0.000	0.000	283	1076	1550	1241	1241	0.000	0.000	706	844	0	0	571	670	0	0	100	1	
4	7	10	05: M-19   LM00002583	lmo1823	17236	6972	100	220	195	88	48	48	4	93	89	0	469	382	206	21	21	3	95	92	0	0	0	0	0	0	0	0	0	0	0	0	0	0	0	0	0	0	0	0	0	0	0	0	0	0	0.000	0.000	0.000	0.000	0.000	0.000	0.000	0.000	0.000	0.000	0.000	0.000	0.000	0.000	283	1076	620	508	508	0.000	0.000	172	448	0	0	147	361	0	0	100	1	
4	8	10	05: M-22   LM00002584	lmo1826	17486	6972	100	320	276	142	48	48	4	92	88	0	547	442	244	20	21	3	89	87	0	0	0	0	0	0	0	0	0	0	0	0	0	0	0	0	0	0	0	0	0	0	0	0	0	0	0.000	0.000	0.000	0.000	0.000	0.000	0.000	0.000	0.000	0.000	0.000	0.000	0.000	0.000	283	1076	799	650	650	0.000	0.000	272	527	0	0	228	422	0	0	100	1	
4	9	10	06: A-01   EMPTY	EMPTY	17736	6972	100	48	48	4	48	48	4	14	2	0	21	22	4	21	21	3	29	16	0	0	0	0	0	0	0	0	0	0	0	0	0	0	0	0	0	0	0	0	0	0	0	0	0	0	0.000	0.000	0.000	0.000	0.000	0.000	0.000	0.000	0.000	0.000	0.000	0.000	0.000	0.000	283	1076	0	1	1	0.000	0.000	0	0	0	0	0	1	0	0	-75	1	
4	10	10	06: A-04   LM00001668	lmo1902	17986	6972	100	96	94	32	48	48	4	91	83	0	141	116	62	20	20	3	89	86	0	0	0	0	0	0	0	0	0	0	0	0	0	0	0	0	0	0	0	0	0	0	0	0	0	0	0.000	0.000	0.000	0.000	0.000	0.000	0.000	0.000	0.000	0.000	0.000	0.000	0.000	0.000	283	1076	169	142	142	0.000	0.000	48	121	0	0	46	96	0	0	100	1	
4	11	10	06: A-07   LM00001670	lmo1905	18236	6972	100	201	167	82	48	49	4	83	77	0	347	270	162	21	22	3	88	84	0	0	0	0	0	0	0	0	0	0	0	0	0	0	0	0	0	0	0	0	0	0	0	0	0	0	0.000	0.000	0.000	0.000	0.000	0.000	0.000	0.000	0.000	0.000	0.000	0.000	0.000	0.000	283	1076	479	368	368	0.000	0.000	153	326	0	0	119	249	0	0	100	1	
4	12	10	06: A-10   LM00001673	lmo1908	18486	6972	100	105	100	28	48	48	4	90	87	0	149	134	53	21	21	3	94	94	0	0	0	0	0	0	0	0	0	0	0	0	0	0	0	0	0	0	0	0	0	0	0	0	0	0	0.000	0.000	0.000	0.000	0.000	0.000	0.000	0.000	0.000	0.000	0.000	0.000	0.000	0.000	283	1076	185	165	165	0.000	0.000	57	128	0	0	52	113	0	0	100	1	
4	13	10	06: A-13   LM00000512	lmo1911	18736	6972	100	73	70	17	48	49	5	75	68	0	107	86	42	21	22	3	86	82	0	0	0	0	0	0	0	0	0	0	0	0	0	0	0	0	0	0	0	0	0	0	0	0	0	0	0.000	0.000	0.000	0.000	0.000	0.000	0.000	0.000	0.000	0.000	0.000	0.000	0.000	0.000	283	1076	111	87	87	0.000	0.000	25	86	0	0	22	65	0	0	100	1	
4	14	10	06: A-16   LM00000514	lmo1914	18986	6972	100	201	173	82	48	49	5	82	81	0	347	274	160	21	22	3	90	86	0	0	0	0	0	0	0	0	0	0	0	0	0	0	0	0	0	0	0	0	0	0	0	0	0	0	0.000	0.000	0.000	0.000	0.000	0.000	0.000	0.000	0.000	0.000	0.000	0.000	0.000	0.000	283	1076	479	378	378	0.000	0.000	153	326	0	0	125	253	0	0	100	1	
4	15	10	06: A-19   LM00001676	lmo1917	19236	6972	100	231	194	115	49	49	5	78	68	0	1141	873	648	22	22	3	85	80	0	0	0	0	0	0	0	0	0	0	0	0	0	0	0	0	0	0	0	0	0	0	0	0	0	0	0.000	0.000	0.000	0.000	0.000	0.000	0.000	0.000	0.000	0.000	0.000	0.000	0.000	0.000	283	1076	1301	996	996	0.000	0.000	182	1119	0	0	145	851	0	0	100	1	
4	16	10	06: A-22   LM00001679	lmo1920	19486	6972	100	59	59	9	49	49	4	64	54	0	89	69	40	22	22	3	74	67	0	0	0	0	0	0	0	0	0	0	0	0	0	0	0	0	0	0	0	0	0	0	0	0	0	0	0.000	0.000	0.000	0.000	0.000	0.000	0.000	0.000	0.000	0.000	0.000	0.000	0.000	0.000	283	1076	77	57	57	0.000	0.000	10	67	0	0	10	47	0	0	100	1	
4	17	10	06: E-01   LM00000534	lmo1993	19736	6972	100	167	143	65	48	49	5	78	77	0	180	145	79	22	22	3	87	83	0	0	0	0	0	0	0	0	0	0	0	0	0	0	0	0	0	0	0	0	0	0	0	0	0	0	0.000	0.000	0.000	0.000	0.000	0.000	0.000	0.000	0.000	0.000	0.000	0.000	0.000	0.000	283	1076	277	218	218	0.000	0.000	119	158	0	0	95	123	0	0	100	1	
4	1	11	06: E-04   LM00001719	lmo1996	15736	7222	100	80	85	22	56	57	7	84	75	0	128	113	44	33	34	7	89	82	0	0	0	0	0	0	0	0	0	0	0	0	0	0	0	0	0	0	0	0	0	0	0	0	0	0	0.000	0.000	0.000	0.000	0.000	0.000	0.000	0.000	0.000	0.000	0.000	0.000	0.000	0.000	283	1076	119	109	109	0.000	0.000	24	95	0	0	29	80	0	0	100	1	
4	2	11	06: E-07   LM00002616	lmo1999	15986	7222	100	91	87	23	51	52	7	87	76	0	146	124	59	26	27	6	90	85	0	0	0	0	0	0	0	0	0	0	0	0	0	0	0	0	0	0	0	0	0	0	0	0	0	0	0.000	0.000	0.000	0.000	0.000	0.000	0.000	0.000	0.000	0.000	0.000	0.000	0.000	0.000	283	1076	160	134	134	0.000	0.000	40	120	0	0	36	98	0	0	100	1	
4	3	11	06: E-10   LM00001724	lmo2002	16236	7222	100	131	122	41	48	49	4	96	90	0	125	110	43	21	22	3	98	93	0	0	0	0	0	0	0	0	0	0	0	0	0	0	0	0	0	0	0	0	0	0	0	0	0	0	0.000	0.000	0.000	0.000	0.000	0.000	0.000	0.000	0.000	0.000	0.000	0.000	0.000	0.000	283	1076	187	163	163	0.000	0.000	83	104	0	0	74	89	0	0	100	1	
4	4	11	06: E-13   LM00001726	lmo2005	16486	7222	100	50	50	4	47	48	4	39	13	0	73	64	20	21	22	3	94	90	0	0	0	0	0	0	0	0	0	0	0	0	0	0	0	0	0	0	0	0	0	0	0	0	0	0	0.000	0.000	0.000	0.000	0.000	0.000	0.000	0.000	0.000	0.000	0.000	0.000	0.000	0.000	283	1076	55	46	46	0.000	0.000	3	52	0	0	3	43	0	0	100	1	
4	5	11	06: E-16   LM00000537	lmo2008	16736	7222	100	52	52	6	48	48	4	43	22	0	75	67	22	21	21	3	92	90	0	0	0	0	0	0	0	0	0	0	0	0	0	0	0	0	0	0	0	0	0	0	0	0	0	0	0.000	0.000	0.000	0.000	0.000	0.000	0.000	0.000	0.000	0.000	0.000	0.000	0.000	0.000	283	1076	58	50	50	0.000	0.000	4	54	0	0	4	46	0	0	100	1	
4	6	11	06: E-19   LM00001729	lmo2011	16986	7222	100	60	63	11	47	47	4	88	73	0	90	77	32	21	22	3	90	85	0	0	0	0	0	0	0	0	0	0	0	0	0	0	0	0	0	0	0	0	0	0	0	0	0	0	0.000	0.000	0.000	0.000	0.000	0.000	0.000	0.000	0.000	0.000	0.000	0.000	0.000	0.000	283	1076	82	72	72	0.000	0.000	13	69	0	0	16	56	0	0	100	1	
4	7	11	06: E-22   LM00001731	lmo2014	17236	7222	100	49	50	5	48	48	5	30	9	0	78	67	25	22	22	4	86	83	0	0	0	0	0	0	0	0	0	0	0	0	0	0	0	0	0	0	0	0	0	0	0	0	0	0	0.000	0.000	0.000	0.000	0.000	0.000	0.000	0.000	0.000	0.000	0.000	0.000	0.000	0.000	283	1076	57	47	47	0.000	0.000	1	56	0	0	2	45	0	0	100	1	
4	8	11	06: I-01   LM00001772	lmo2089	17486	7222	100	134	119	49	48	48	5	83	74	0	253	193	116	20	21	3	89	83	0	0	0	0	0	0	0	0	0	0	0	0	0	0	0	0	0	0	0	0	0	0	0	0	0	0	0.000	0.000	0.000	0.000	0.000	0.000	0.000	0.000	0.000	0.000	0.000	0.000	0.000	0.000	283	1076	319	244	244	0.000	0.000	86	233	0	0	71	173	0	0	100	1	
4	9	11	06: I-04   LM00002633	lmo2092	17736	7222	100	147	127	51	48	48	4	87	82	0	169	139	74	20	20	3	94	88	0	0	0	0	0	0	0	0	0	0	0	0	0	0	0	0	0	0	0	0	0	0	0	0	0	0	0.000	0.000	0.000	0.000	0.000	0.000	0.000	0.000	0.000	0.000	0.000	0.000	0.000	0.000	283	1076	248	198	198	0.000	0.000	99	149	0	0	79	119	0	0	100	1	
4	10	11	06: I-07   LM00000558	lmo2095	17986	7222	100	60	60	9	47	48	4	78	66	0	113	95	44	21	21	3	88	85	0	0	0	0	0	0	0	0	0	0	0	0	0	0	0	0	0	0	0	0	0	0	0	0	0	0	0.000	0.000	0.000	0.000	0.000	0.000	0.000	0.000	0.000	0.000	0.000	0.000	0.000	0.000	283	1076	105	87	87	0.000	0.000	13	92	0	0	13	74	0	0	100	1	
4	11	11	06: I-10   LM00000559	lmo2098	18236	7222	100	56	56	7	49	49	4	61	41	0	90	76	31	21	22	4	88	83	0	0	0	0	0	0	0	0	0	0	0	0	0	0	0	0	0	0	0	0	0	0	0	0	0	0	0.000	0.000	0.000	0.000	0.000	0.000	0.000	0.000	0.000	0.000	0.000	0.000	0.000	0.000	283	1076	76	62	62	0.000	0.000	7	69	0	0	7	55	0	0	100	1	
4	12	11	06: I-13   LM00000561	lmo2101	18486	7222	100	99	99	36	49	49	4	84	78	0	131	106	51	21	22	3	87	84	0	0	0	0	0	0	0	0	0	0	0	0	0	0	0	0	0	0	0	0	0	0	0	0	0	0	0.000	0.000	0.000	0.000	0.000	0.000	0.000	0.000	0.000	0.000	0.000	0.000	0.000	0.000	283	1076	160	135	135	0.000	0.000	50	110	0	0	50	85	0	0	100	1	
4	13	11	06: I-16   LM00001778	lmo2104	18736	7222	100	101	99	31	48	48	4	92	86	0	115	97	43	22	22	3	95	88	0	0	0	0	0	0	0	0	0	0	0	0	0	0	0	0	0	0	0	0	0	0	0	0	0	0	0.000	0.000	0.000	0.000	0.000	0.000	0.000	0.000	0.000	0.000	0.000	0.000	0.000	0.000	283	1076	146	126	126	0.000	0.000	53	93	0	0	51	75	0	0	100	1	
4	14	11	06: I-19   LM00001781	lmo2107	18986	7222	100	67	66	13	48	49	4	81	73	0	115	95	48	22	22	3	89	82	0	0	0	0	0	0	0	0	0	0	0	0	0	0	0	0	0	0	0	0	0	0	0	0	0	0	0.000	0.000	0.000	0.000	0.000	0.000	0.000	0.000	0.000	0.000	0.000	0.000	0.000	0.000	283	1076	112	91	91	0.000	0.000	19	93	0	0	18	73	0	0	100	1	
4	15	11	06: I-22   LM00001783	lmo2110	19236	7222	100	233	192	121	49	49	4	75	71	0	260	200	148	22	22	3	72	69	0	0	0	0	0	0	0	0	0	0	0	0	0	0	0	0	0	0	0	0	0	0	0	0	0	0	0.000	0.000	0.000	0.000	0.000	0.000	0.000	0.000	0.000	0.000	0.000	0.000	0.000	0.000	283	1076	422	321	321	0.000	0.000	184	238	0	0	143	178	0	0	100	1	
4	16	11	06: M-01   LM00001820	lmo2185	19486	7222	100	57	56	7	48	48	5	71	41	0	83	71	28	21	22	3	87	83	0	0	0	0	0	0	0	0	0	0	0	0	0	0	0	0	0	0	0	0	0	0	0	0	0	0	0.000	0.000	0.000	0.000	0.000	0.000	0.000	0.000	0.000	0.000	0.000	0.000	0.000	0.000	283	1076	71	58	58	0.000	0.000	9	62	0	0	8	50	0	0	100	1	
4	17	11	06: M-04   LM00001822	lmo2188	19736	7222	100	106	97	39	49	49	4	76	71	0	224	174	115	22	22	3	82	76	0	0	0	0	0	0	0	0	0	0	0	0	0	0	0	0	0	0	0	0	0	0	0	0	0	0	0.000	0.000	0.000	0.000	0.000	0.000	0.000	0.000	0.000	0.000	0.000	0.000	0.000	0.000	283	1076	259	200	200	0.000	0.000	57	202	0	0	48	152	0	0	100	1	
4	1	12	06: M-07   LM00000589	lmo2191	15736	7472	100	184	165	62	58	59	8	86	83	0	823	656	334	33	34	8	90	89	0	0	0	0	0	0	0	0	0	0	0	0	0	0	0	0	0	0	0	0	0	0	0	0	0	0	0.000	0.000	0.000	0.000	0.000	0.000	0.000	0.000	0.000	0.000	0.000	0.000	0.000	0.000	283	1076	916	730	730	0.000	0.000	126	790	0	0	107	623	0	0	100	1	
4	2	12	06: M-10   LM00001823	lmo2194	15986	7472	100	1137	1001	509	52	53	7	99	97	0	1905	1645	870	27	28	6	97	93	0	0	0	0	0	0	0	0	0	0	0	0	0	0	0	0	0	0	0	0	0	0	0	0	0	0	0.000	0.000	0.000	0.000	0.000	0.000	0.000	0.000	0.000	0.000	0.000	0.000	0.000	0.000	283	1076	2963	2567	2567	0.000	0.000	1085	1878	0	0	949	1618	0	0	100	1	
4	3	12	06: M-13   LM00002649	lmo2197	16236	7472	100	54	54	6	48	49	5	58	30	0	79	70	23	21	22	3	90	89	0	0	0	0	0	0	0	0	0	0	0	0	0	0	0	0	0	0	0	0	0	0	0	0	0	0	0.000	0.000	0.000	0.000	0.000	0.000	0.000	0.000	0.000	0.000	0.000	0.000	0.000	0.000	283	1076	64	55	55	0.000	0.000	6	58	0	0	6	49	0	0	100	1	
4	4	12	06: M-16   LM00001825	lmo2200	16486	7472	100	178	157	64	47	47	4	94	89	0	448	368	197	22	22	4	92	89	0	0	0	0	0	0	0	0	0	0	0	0	0	0	0	0	0	0	0	0	0	0	0	0	0	0	0.000	0.000	0.000	0.000	0.000	0.000	0.000	0.000	0.000	0.000	0.000	0.000	0.000	0.000	283	1076	557	456	456	0.000	0.000	131	426	0	0	110	346	0	0	100	1	
4	5	12	06: M-19   LM00001828	lmo2203	16736	7472	100	61	61	11	48	48	5	76	59	0	99	82	35	21	21	3	91	88	0	0	0	0	0	0	0	0	0	0	0	0	0	0	0	0	0	0	0	0	0	0	0	0	0	0	0.000	0.000	0.000	0.000	0.000	0.000	0.000	0.000	0.000	0.000	0.000	0.000	0.000	0.000	283	1076	91	74	74	0.000	0.000	13	78	0	0	13	61	0	0	100	1	
4	6	12	06: M-22   LM00001830	lmo2206	16986	7472	100	168	152	57	48	48	5	93	88	0	249	221	103	21	21	3	98	94	0	0	0	0	0	0	0	0	0	0	0	0	0	0	0	0	0	0	0	0	0	0	0	0	0	0	0.000	0.000	0.000	0.000	0.000	0.000	0.000	0.000	0.000	0.000	0.000	0.000	0.000	0.000	283	1076	348	304	304	0.000	0.000	120	228	0	0	104	200	0	0	100	1	
4	7	12	07: A-01   EMPTY	EMPTY	17236	7472	100	47	48	4	48	48	4	16	2	0	23	24	4	21	21	2	47	36	0	0	0	0	0	0	0	0	0	0	0	0	0	0	0	0	0	0	0	0	0	0	0	0	0	0	0.000	0.000	0.000	0.000	0.000	0.000	0.000	0.000	0.000	0.000	0.000	0.000	0.000	0.000	283	1076	1	3	3	0.000	0.000	-1	2	0	0	0	3	0	0	-75	1	
4	8	12	07: A-04   LM00002677	lmo2282	17486	7472	100	57	57	6	47	47	5	79	52	0	79	73	18	20	20	3	99	98	0	0	0	0	0	0	0	0	0	0	0	0	0	0	0	0	0	0	0	0	0	0	0	0	0	0	0.000	0.000	0.000	0.000	0.000	0.000	0.000	0.000	0.000	0.000	0.000	0.000	0.000	0.000	283	1076	69	63	63	0.000	0.000	10	59	0	0	10	53	0	0	100	1	
4	9	12	07: A-07   LM00002680	lmo2285	17736	7472	100	51	51	4	48	48	4	31	7	0	71	61	22	20	21	2	92	90	0	0	0	0	0	0	0	0	0	0	0	0	0	0	0	0	0	0	0	0	0	0	0	0	0	0	0.000	0.000	0.000	0.000	0.000	0.000	0.000	0.000	0.000	0.000	0.000	0.000	0.000	0.000	283	1076	54	44	44	0.000	0.000	3	51	0	0	3	41	0	0	100	1	
4	10	12	07: A-10   LM00000610	lmo2288	17986	7472	100	52	51	4	47	47	4	53	17	0	71	62	21	20	20	3	92	87	0	0	0	0	0	0	0	0	0	0	0	0	0	0	0	0	0	0	0	0	0	0	0	0	0	0	0.000	0.000	0.000	0.000	0.000	0.000	0.000	0.000	0.000	0.000	0.000	0.000	0.000	0.000	283	1076	56	46	46	0.000	0.000	5	51	0	0	4	42	0	0	100	1	
4	11	12	07: A-13   LM00000612	lmo2291	18236	7472	100	50	50	4	48	48	5	27	4	0	79	70	21	21	22	3	98	92	0	0	0	0	0	0	0	0	0	0	0	0	0	0	0	0	0	0	0	0	0	0	0	0	0	0	0.000	0.000	0.000	0.000	0.000	0.000	0.000	0.000	0.000	0.000	0.000	0.000	0.000	0.000	283	1076	60	51	51	0.000	0.000	2	58	0	0	2	49	0	0	100	1	
4	12	12	07: A-16   LM00001864	lmo2294	18486	7472	100	52	52	4	48	48	5	43	5	0	73	62	21	21	22	3	94	86	0	0	0	0	0	0	0	0	0	0	0	0	0	0	0	0	0	0	0	0	0	0	0	0	0	0	0.000	0.000	0.000	0.000	0.000	0.000	0.000	0.000	0.000	0.000	0.000	0.000	0.000	0.000	283	1076	56	45	45	0.000	0.000	4	52	0	0	4	41	0	0	100	1	
4	13	12	07: A-19   LM00001866	lmo2297	18736	7472	100	51	51	4	47	47	5	42	7	0	78	65	26	22	22	3	83	80	0	0	0	0	0	0	0	0	0	0	0	0	0	0	0	0	0	0	0	0	0	0	0	0	0	0	0.000	0.000	0.000	0.000	0.000	0.000	0.000	0.000	0.000	0.000	0.000	0.000	0.000	0.000	283	1076	60	47	47	0.000	0.000	4	56	0	0	4	43	0	0	100	1	
4	14	12	07: A-22   LM00000616	lmo2300	18986	7472	100	50	50	4	48	48	5	29	2	0	79	67	26	21	22	3	92	84	0	0	0	0	0	0	0	0	0	0	0	0	0	0	0	0	0	0	0	0	0	0	0	0	0	0	0.000	0.000	0.000	0.000	0.000	0.000	0.000	0.000	0.000	0.000	0.000	0.000	0.000	0.000	283	1076	60	48	48	0.000	0.000	2	58	0	0	2	46	0	0	100	1	
4	15	12	07: E-01   LM00001895	lmo2373	19236	7472	100	1382	1103	630	48	48	4	92	89	0	1418	1180	654	21	22	3	94	90	0	0	0	0	0	0	0	0	0	0	0	0	0	0	0	0	0	0	0	0	0	0	0	0	0	0	0.000	0.000	0.000	0.000	0.000	0.000	0.000	0.000	0.000	0.000	0.000	0.000	0.000	0.000	283	1076	2731	2214	2214	0.000	0.000	1334	1397	0	0	1055	1159	0	0	100	1	
4	16	12	07: E-04   LM00001898	lmo2376	19486	7472	100	176	156	56	48	48	5	94	89	0	599	484	235	22	22	3	95	94	0	0	0	0	0	0	0	0	0	0	0	0	0	0	0	0	0	0	0	0	0	0	0	0	0	0	0.000	0.000	0.000	0.000	0.000	0.000	0.000	0.000	0.000	0.000	0.000	0.000	0.000	0.000	283	1076	705	570	570	0.000	0.000	128	577	0	0	108	462	0	0	100	1	
4	17	12	07: E-07   LM00001899	lmo2379	19736	7472	100	154	144	59	48	49	5	93	87	0	282	234	111	22	22	3	98	95	0	0	0	0	0	0	0	0	0	0	0	0	0	0	0	0	0	0	0	0	0	0	0	0	0	0	0.000	0.000	0.000	0.000	0.000	0.000	0.000	0.000	0.000	0.000	0.000	0.000	0.000	0.000	283	1076	366	308	308	0.000	0.000	106	260	0	0	96	212	0	0	100	1	
4	1	13	07: E-10   LM00001901	lmo2382	15736	7722	100	150	139	49	53	54	8	90	83	0	346	285	150	27	29	7	92	89	0	0	0	0	0	0	0	0	0	0	0	0	0	0	0	0	0	0	0	0	0	0	0	0	0	0	0.000	0.000	0.000	0.000	0.000	0.000	0.000	0.000	0.000	0.000	0.000	0.000	0.000	0.000	283	1076	416	344	344	0.000	0.000	97	319	0	0	86	258	0	0	100	1	
4	2	13	07: E-13   LM00001903	lmo2385	15986	7722	100	63	63	11	49	50	6	77	58	0	92	79	32	24	24	4	86	80	0	0	0	0	0	0	0	0	0	0	0	0	0	0	0	0	0	0	0	0	0	0	0	0	0	0	0.000	0.000	0.000	0.000	0.000	0.000	0.000	0.000	0.000	0.000	0.000	0.000	0.000	0.000	283	1076	82	69	69	0.000	0.000	14	68	0	0	14	55	0	0	100	1	
4	3	13	07: E-16   LM00001904	lmo2388	16236	7722	100	82	79	18	48	48	4	86	82	0	113	99	39	21	21	3	92	89	0	0	0	0	0	0	0	0	0	0	0	0	0	0	0	0	0	0	0	0	0	0	0	0	0	0	0.000	0.000	0.000	0.000	0.000	0.000	0.000	0.000	0.000	0.000	0.000	0.000	0.000	0.000	283	1076	126	109	109	0.000	0.000	34	92	0	0	31	78	0	0	100	1	
4	4	13	07: E-19   LM00001905	lmo2391	16486	7722	100	116	112	42	48	48	4	88	83	0	134	113	52	21	22	3	91	88	0	0	0	0	0	0	0	0	0	0	0	0	0	0	0	0	0	0	0	0	0	0	0	0	0	0	0.000	0.000	0.000	0.000	0.000	0.000	0.000	0.000	0.000	0.000	0.000	0.000	0.000	0.000	283	1076	181	156	156	0.000	0.000	68	113	0	0	64	92	0	0	100	1	
4	5	13	07: E-22   LM00002846	lmo2394	16736	7722	100	50	50	5	48	48	4	30	11	0	71	57	30	21	22	3	73	69	0	0	0	0	0	0	0	0	0	0	0	0	0	0	0	0	0	0	0	0	0	0	0	0	0	0	0.000	0.000	0.000	0.000	0.000	0.000	0.000	0.000	0.000	0.000	0.000	0.000	0.000	0.000	283	1076	52	38	38	0.000	0.000	2	50	0	0	2	36	0	0	100	1	
4	6	13	07: I-01   LM00001936	lmo2469	16986	7722	100	125	114	36	48	47	4	96	91	0	539	442	211	21	21	3	98	97	0	0	0	0	0	0	0	0	0	0	0	0	0	0	0	0	0	0	0	0	0	0	0	0	0	0	0.000	0.000	0.000	0.000	0.000	0.000	0.000	0.000	0.000	0.000	0.000	0.000	0.000	0.000	283	1076	595	487	487	0.000	0.000	77	518	0	0	66	421	0	0	100	1	
4	7	13	07: I-04   LM00001938	lmo2472	17236	7722	100	226	200	93	47	47	4	96	90	0	288	240	128	21	22	4	92	88	0	0	0	0	0	0	0	0	0	0	0	0	0	0	0	0	0	0	0	0	0	0	0	0	0	0	0.000	0.000	0.000	0.000	0.000	0.000	0.000	0.000	0.000	0.000	0.000	0.000	0.000	0.000	283	1076	446	372	372	0.000	0.000	179	267	0	0	153	219	0	0	100	1	
4	8	13	07: I-07   LM00001940	lmo2475	17486	7722	100	126	115	46	47	47	4	85	79	0	263	201	121	21	21	3	92	84	0	0	0	0	0	0	0	0	0	0	0	0	0	0	0	0	0	0	0	0	0	0	0	0	0	0	0.000	0.000	0.000	0.000	0.000	0.000	0.000	0.000	0.000	0.000	0.000	0.000	0.000	0.000	283	1076	321	248	248	0.000	0.000	79	242	0	0	68	180	0	0	100	1	
4	9	13	07: I-10   LM00001942	lmo2478	17736	7722	100	157	131	68	48	48	4	83	69	0	448	315	241	21	21	3	75	72	0	0	0	0	0	0	0	0	0	0	0	0	0	0	0	0	0	0	0	0	0	0	0	0	0	0	0.000	0.000	0.000	0.000	0.000	0.000	0.000	0.000	0.000	0.000	0.000	0.000	0.000	0.000	283	1076	536	377	377	0.000	0.000	109	427	0	0	83	294	0	0	100	1	
4	10	13	07: I-13   LM00001944	lmo2481	17986	7722	100	240	199	112	48	48	5	79	75	0	432	325	220	21	21	3	82	79	0	0	0	0	0	0	0	0	0	0	0	0	0	0	0	0	0	0	0	0	0	0	0	0	0	0	0.000	0.000	0.000	0.000	0.000	0.000	0.000	0.000	0.000	0.000	0.000	0.000	0.000	0.000	283	1076	603	455	455	0.000	0.000	192	411	0	0	151	304	0	0	100	1	
4	11	13	07: I-16   LM00001947	lmo2484	18236	7722	100	252	203	110	48	48	5	82	73	0	815	620	404	21	21	3	89	82	0	0	0	0	0	0	0	0	0	0	0	0	0	0	0	0	0	0	0	0	0	0	0	0	0	0	0.000	0.000	0.000	0.000	0.000	0.000	0.000	0.000	0.000	0.000	0.000	0.000	0.000	0.000	283	1076	998	754	754	0.000	0.000	204	794	0	0	155	599	0	0	100	1	
4	12	13	07: I-19   LM00001949	lmo2487	18486	7722	100	758	574	370	48	48	4	83	78	0	2055	1577	1017	21	22	3	91	88	0	0	0	0	0	0	0	0	0	0	0	0	0	0	0	0	0	0	0	0	0	0	0	0	0	0	0.000	0.000	0.000	0.000	0.000	0.000	0.000	0.000	0.000	0.000	0.000	0.000	0.000	0.000	283	1076	2744	2082	2082	0.000	0.000	710	2034	0	0	526	1556	0	0	100	1	
4	13	13	07: I-22   LM00002735	lmo2490	18736	7722	100	56	57	7	48	48	5	72	44	0	94	81	36	21	22	3	86	83	0	0	0	0	0	0	0	0	0	0	0	0	0	0	0	0	0	0	0	0	0	0	0	0	0	0	0.000	0.000	0.000	0.000	0.000	0.000	0.000	0.000	0.000	0.000	0.000	0.000	0.000	0.000	283	1076	81	69	69	0.000	0.000	8	73	0	0	9	60	0	0	100	1	
4	14	13	07: M-01   LM00001987	lmo2565	18986	7722	100	251	213	103	48	48	4	84	81	0	355	293	159	22	22	3	89	84	0	0	0	0	0	0	0	0	0	0	0	0	0	0	0	0	0	0	0	0	0	0	0	0	0	0	0.000	0.000	0.000	0.000	0.000	0.000	0.000	0.000	0.000	0.000	0.000	0.000	0.000	0.000	283	1076	536	436	436	0.000	0.000	203	333	0	0	165	271	0	0	100	1	
4	15	13	07: M-04   LM00001989	lmo2568	19236	7722	100	154	134	59	47	48	4	86	80	0	813	645	400	21	22	3	89	85	0	0	0	0	0	0	0	0	0	0	0	0	0	0	0	0	0	0	0	0	0	0	0	0	0	0	0.000	0.000	0.000	0.000	0.000	0.000	0.000	0.000	0.000	0.000	0.000	0.000	0.000	0.000	283	1076	899	711	711	0.000	0.000	107	792	0	0	87	624	0	0	100	1	
4	16	13	07: M-07   LM00000689	lmo2571	19486	7722	100	216	191	102	48	48	5	82	78	0	127	109	60	21	22	3	81	78	0	0	0	0	0	0	0	0	0	0	0	0	0	0	0	0	0	0	0	0	0	0	0	0	0	0	0.000	0.000	0.000	0.000	0.000	0.000	0.000	0.000	0.000	0.000	0.000	0.000	0.000	0.000	283	1076	274	231	231	0.000	0.000	168	106	0	0	143	88	0	0	100	1	
4	17	13	07: M-10   LM00001991	lmo2574	19736	7722	100	237	200	97	48	48	4	90	82	0	193	154	84	22	22	3	83	80	0	0	0	0	0	0	0	0	0	0	0	0	0	0	0	0	0	0	0	0	0	0	0	0	0	0	0.000	0.000	0.000	0.000	0.000	0.000	0.000	0.000	0.000	0.000	0.000	0.000	0.000	0.000	283	1076	360	284	284	0.000	0.000	189	171	0	0	152	132	0	0	100	1	
4	1	14	07: M-13   LM00001993	lmo2577	15736	7972	100	58	61	11	50	50	5	67	45	0	89	89	38	24	25	4	93	89	0	0	0	0	0	0	0	0	0	0	0	0	0	0	0	0	0	0	0	0	0	0	0	0	0	0	0.000	0.000	0.000	0.000	0.000	0.000	0.000	0.000	0.000	0.000	0.000	0.000	0.000	0.000	283	1076	73	76	76	0.000	0.000	8	65	0	0	11	65	0	0	100	1	
4	2	14	07: M-16   LM00002755	lmo2580	15986	7972	100	61	62	12	48	48	5	79	63	0	93	76	35	22	23	4	83	76	0	0	0	0	0	0	0	0	0	0	0	0	0	0	0	0	0	0	0	0	0	0	0	0	0	0	0.000	0.000	0.000	0.000	0.000	0.000	0.000	0.000	0.000	0.000	0.000	0.000	0.000	0.000	283	1076	84	68	68	0.000	0.000	13	71	0	0	14	54	0	0	100	1	
4	3	14	07: M-19   LM00001994	lmo2583	16236	7972	100	74	72	15	48	48	4	88	79	0	84	75	27	21	22	3	91	88	0	0	0	0	0	0	0	0	0	0	0	0	0	0	0	0	0	0	0	0	0	0	0	0	0	0	0.000	0.000	0.000	0.000	0.000	0.000	0.000	0.000	0.000	0.000	0.000	0.000	0.000	0.000	283	1076	89	78	78	0.000	0.000	26	63	0	0	24	54	0	0	100	1	
4	4	14	07: M-22   LM00001997	lmo2586	16486	7972	100	52	52	6	47	48	4	55	22	0	72	63	24	21	22	3	89	84	0	0	0	0	0	0	0	0	0	0	0	0	0	0	0	0	0	0	0	0	0	0	0	0	0	0	0.000	0.000	0.000	0.000	0.000	0.000	0.000	0.000	0.000	0.000	0.000	0.000	0.000	0.000	283	1076	56	47	47	0.000	0.000	5	51	0	0	5	42	0	0	100	1	
4	5	14	08: A-01   EMPTY	EMPTY	16736	7972	100	47	48	5	47	47	4	22	7	0	23	24	5	21	22	4	35	23	0	0	0	0	0	0	0	0	0	0	0	0	0	0	0	0	0	0	0	0	0	0	0	0	0	0	0.000	0.000	0.000	0.000	0.000	0.000	0.000	0.000	0.000	0.000	0.000	0.000	0.000	0.000	283	1076	2	4	4	0.000	0.000	0	2	0	0	1	3	0	0	-75	1	
4	6	14	08: A-04   LM00002017	lmo2662	16986	7972	100	51	51	5	47	47	4	40	18	0	76	69	20	21	21	3	98	95	0	0	0	0	0	0	0	0	0	0	0	0	0	0	0	0	0	0	0	0	0	0	0	0	0	0	0.000	0.000	0.000	0.000	0.000	0.000	0.000	0.000	0.000	0.000	0.000	0.000	0.000	0.000	283	1076	59	52	52	0.000	0.000	4	55	0	0	4	48	0	0	100	1	
4	7	14	08: A-07   LM00000736	lmo2665	17236	7972	100	101	91	29	48	48	4	83	79	0	177	150	82	21	22	3	87	82	0	0	0	0	0	0	0	0	0	0	0	0	0	0	0	0	0	0	0	0	0	0	0	0	0	0	0.000	0.000	0.000	0.000	0.000	0.000	0.000	0.000	0.000	0.000	0.000	0.000	0.000	0.000	283	1076	209	172	172	0.000	0.000	53	156	0	0	43	129	0	0	100	1	
4	8	14	08: A-10   LM00000738	lmo2668	17486	7972	100	206	191	83	47	47	4	95	91	0	672	557	293	20	21	3	96	92	0	0	0	0	0	0	0	0	0	0	0	0	0	0	0	0	0	0	0	0	0	0	0	0	0	0	0.000	0.000	0.000	0.000	0.000	0.000	0.000	0.000	0.000	0.000	0.000	0.000	0.000	0.000	283	1076	811	681	681	0.000	0.000	159	652	0	0	144	537	0	0	100	1	
4	9	14	08: A-13   LM00002767	lmo2671	17736	7972	100	119	114	31	48	48	4	95	91	0	138	125	46	21	21	3	95	94	0	0	0	0	0	0	0	0	0	0	0	0	0	0	0	0	0	0	0	0	0	0	0	0	0	0	0.000	0.000	0.000	0.000	0.000	0.000	0.000	0.000	0.000	0.000	0.000	0.000	0.000	0.000	283	1076	188	170	170	0.000	0.000	71	117	0	0	66	104	0	0	100	1	
4	10	14	08: A-16   LM00002020	lmo2674	17986	7972	100	151	137	47	48	48	4	94	90	0	201	181	84	21	21	3	92	88	0	0	0	0	0	0	0	0	0	0	0	0	0	0	0	0	0	0	0	0	0	0	0	0	0	0	0.000	0.000	0.000	0.000	0.000	0.000	0.000	0.000	0.000	0.000	0.000	0.000	0.000	0.000	283	1076	283	249	249	0.000	0.000	103	180	0	0	89	160	0	0	100	1	
4	11	14	08: A-19   LM00000741	lmo2677	18236	7972	100	158	146	48	48	48	5	96	90	0	227	201	79	21	21	3	98	95	0	0	0	0	0	0	0	0	0	0	0	0	0	0	0	0	0	0	0	0	0	0	0	0	0	0	0.000	0.000	0.000	0.000	0.000	0.000	0.000	0.000	0.000	0.000	0.000	0.000	0.000	0.000	283	1076	316	278	278	0.000	0.000	110	206	0	0	98	180	0	0	100	1	
4	12	14	08: A-22   LM00002024	lmo2680	18486	7972	100	114	106	34	48	48	5	92	84	0	215	177	92	21	21	3	90	86	0	0	0	0	0	0	0	0	0	0	0	0	0	0	0	0	0	0	0	0	0	0	0	0	0	0	0.000	0.000	0.000	0.000	0.000	0.000	0.000	0.000	0.000	0.000	0.000	0.000	0.000	0.000	283	1076	260	214	214	0.000	0.000	66	194	0	0	58	156	0	0	100	1	
4	13	14	08: E-01   LM00002779	lmo2753	18736	7972	100	52	52	5	48	48	4	40	18	0	104	83	39	22	22	3	79	76	0	0	0	0	0	0	0	0	0	0	0	0	0	0	0	0	0	0	0	0	0	0	0	0	0	0	0.000	0.000	0.000	0.000	0.000	0.000	0.000	0.000	0.000	0.000	0.000	0.000	0.000	0.000	283	1076	86	65	65	0.000	0.000	4	82	0	0	4	61	0	0	100	1	
4	14	14	08: E-04   LM00002781	lmo2756	18986	7972	100	121	110	45	49	49	5	77	72	0	360	285	173	21	22	3	92	84	0	0	0	0	0	0	0	0	0	0	0	0	0	0	0	0	0	0	0	0	0	0	0	0	0	0	0.000	0.000	0.000	0.000	0.000	0.000	0.000	0.000	0.000	0.000	0.000	0.000	0.000	0.000	283	1076	411	325	325	0.000	0.000	72	339	0	0	61	264	0	0	100	1	
4	15	14	08: E-07   LM00002061	lmo2759	19236	7972	100	86	87	28	48	48	4	85	77	0	158	132	68	21	22	3	86	82	0	0	0	0	0	0	0	0	0	0	0	0	0	0	0	0	0	0	0	0	0	0	0	0	0	0	0.000	0.000	0.000	0.000	0.000	0.000	0.000	0.000	0.000	0.000	0.000	0.000	0.000	0.000	283	1076	175	150	150	0.000	0.000	38	137	0	0	39	111	0	0	100	1	
4	16	14	08: E-10   LM00002063	lmo2762	19486	7972	100	54	55	7	48	48	5	56	35	0	79	69	23	22	22	3	93	87	0	0	0	0	0	0	0	0	0	0	0	0	0	0	0	0	0	0	0	0	0	0	0	0	0	0	0.000	0.000	0.000	0.000	0.000	0.000	0.000	0.000	0.000	0.000	0.000	0.000	0.000	0.000	283	1076	63	54	54	0.000	0.000	6	57	0	0	7	47	0	0	100	1	
4	17	14	08: E-13   LM00002065	lmo2765	19736	7972	100	50	51	5	48	49	5	34	7	0	88	69	32	21	22	3	82	75	0	0	0	0	0	0	0	0	0	0	0	0	0	0	0	0	0	0	0	0	0	0	0	0	0	0	0.000	0.000	0.000	0.000	0.000	0.000	0.000	0.000	0.000	0.000	0.000	0.000	0.000	0.000	283	1076	69	51	51	0.000	0.000	2	67	0	0	3	48	0	0	100	1	
4	1	15	08: E-16   LM00002782	lmo2768	15736	8222	100	117	113	43	49	49	5	87	83	0	167	146	77	23	23	3	93	89	0	0	0	0	0	0	0	0	0	0	0	0	0	0	0	0	0	0	0	0	0	0	0	0	0	0	0.000	0.000	0.000	0.000	0.000	0.000	0.000	0.000	0.000	0.000	0.000	0.000	0.000	0.000	283	1076	212	187	187	0.000	0.000	68	144	0	0	64	123	0	0	100	1	
4	2	15	08: E-19   LM00002784	lmo2771	15986	8222	100	58	58	7	48	49	4	76	56	0	90	83	31	21	21	3	94	90	0	0	0	0	0	0	0	0	0	0	0	0	0	0	0	0	0	0	0	0	0	0	0	0	0	0	0.000	0.000	0.000	0.000	0.000	0.000	0.000	0.000	0.000	0.000	0.000	0.000	0.000	0.000	283	1076	79	72	72	0.000	0.000	10	69	0	0	10	62	0	0	100	1	
4	3	15	08: E-22   LM00000773	lmo2774	16236	8222	100	50	51	6	48	48	4	28	12	0	66	57	22	21	21	3	87	82	0	0	0	0	0	0	0	0	0	0	0	0	0	0	0	0	0	0	0	0	0	0	0	0	0	0	0.000	0.000	0.000	0.000	0.000	0.000	0.000	0.000	0.000	0.000	0.000	0.000	0.000	0.000	283	1076	47	39	39	0.000	0.000	2	45	0	0	3	36	0	0	100	1	
4	4	15	08: I-01   LM00000803	lmo2849	16486	8222	100	56	56	5	48	48	4	77	40	0	147	129	45	21	22	3	99	99	0	0	0	0	0	0	0	0	0	0	0	0	0	0	0	0	0	0	0	0	0	0	0	0	0	0	0.000	0.000	0.000	0.000	0.000	0.000	0.000	0.000	0.000	0.000	0.000	0.000	0.000	0.000	283	1076	134	116	116	0.000	0.000	8	126	0	0	8	108	0	0	100	1	
4	5	15	08: I-04   LM00002804	lmo2852	16736	8222	100	57	58	9	48	48	4	67	54	0	154	127	63	21	22	3	97	90	0	0	0	0	0	0	0	0	0	0	0	0	0	0	0	0	0	0	0	0	0	0	0	0	0	0	0.000	0.000	0.000	0.000	0.000	0.000	0.000	0.000	0.000	0.000	0.000	0.000	0.000	0.000	283	1076	142	116	116	0.000	0.000	9	133	0	0	10	106	0	0	100	1	
4	6	15	08: I-07   LM00000808	lmo2855	16986	8222	100	300	259	127	48	48	5	94	89	0	624	507	290	21	21	3	96	94	0	0	0	0	0	0	0	0	0	0	0	0	0	0	0	0	0	0	0	0	0	0	0	0	0	0	0.000	0.000	0.000	0.000	0.000	0.000	0.000	0.000	0.000	0.000	0.000	0.000	0.000	0.000	283	1076	855	697	697	0.000	0.000	252	603	0	0	211	486	0	0	100	1	
4	7	15	09: A-01   EMPTY	EMPTY	17236	8222	100	49	49	5	49	49	5	18	6	0	24	25	5	21	21	3	54	32	0	0	0	0	0	0	0	0	0	0	0	0	0	0	0	0	0	0	0	0	0	0	0	0	0	0	0.000	0.000	0.000	0.000	0.000	0.000	0.000	0.000	0.000	0.000	0.000	0.000	0.000	0.000	283	1076	3	4	4	0.000	0.000	0	3	0	0	0	4	0	0	-75	1	
4	8	15	09: A-04   LM00001308	lmo1275	17486	8222	100	209	181	83	48	48	4	89	86	0	225	179	94	20	21	3	92	87	0	0	0	0	0	0	0	0	0	0	0	0	0	0	0	0	0	0	0	0	0	0	0	0	0	0	0.000	0.000	0.000	0.000	0.000	0.000	0.000	0.000	0.000	0.000	0.000	0.000	0.000	0.000	283	1076	366	292	292	0.000	0.000	161	205	0	0	133	159	0	0	100	1	
4	9	15	09: A-07   LM00002819	lmo1469	17736	8222	100	3417	2645	1795	48	48	4	99	97	0	7047	5356	3644	21	21	3	94	90	0	0	0	0	0	0	0	0	0	0	0	0	0	0	0	0	0	0	0	0	0	0	0	0	0	0	0.000	0.000	0.000	0.000	0.000	0.000	0.000	0.000	0.000	0.000	0.000	0.000	0.000	0.000	283	1076	10395	7932	7932	0.000	0.000	3369	7026	0	0	2597	5335	0	0	100	1	
4	10	15	09: A-10   LM00000452	lmo1657	17986	8222	100	1046	847	470	48	48	4	96	95	0	1324	1038	597	21	21	3	92	87	0	0	0	0	0	0	0	0	0	0	0	0	0	0	0	0	0	0	0	0	0	0	0	0	0	0	0.000	0.000	0.000	0.000	0.000	0.000	0.000	0.000	0.000	0.000	0.000	0.000	0.000	0.000	283	1076	2301	1816	1816	0.000	0.000	998	1303	0	0	799	1017	0	0	100	1	
4	11	15	09: A-13   lmneg01	lmneg01	18236	8222	100	50	51	4	49	49	4	23	7	0	82	68	27	21	22	3	92	84	0	0	0	0	0	0	0	0	0	0	0	0	0	0	0	0	0	0	0	0	0	0	0	0	0	0	0.000	0.000	0.000	0.000	0.000	0.000	0.000	0.000	0.000	0.000	0.000	0.000	0.000	0.000	283	1076	62	49	49	0.000	0.000	1	61	0	0	2	47	0	0	100	1	
4	12	15	09: A-16   lmneg04	lmneg04	18486	8222	100	51	51	4	48	49	5	35	2	0	70	61	21	21	21	3	93	86	0	0	0	0	0	0	0	0	0	0	0	0	0	0	0	0	0	0	0	0	0	0	0	0	0	0	0.000	0.000	0.000	0.000	0.000	0.000	0.000	0.000	0.000	0.000	0.000	0.000	0.000	0.000	283	1076	52	43	43	0.000	0.000	3	49	0	0	3	40	0	0	100	1	
4	13	15	09: A-19   lmneg07	lmneg07	18736	8222	100	50	50	5	48	48	4	29	8	0	77	68	24	22	22	4	89	86	0	0	0	0	0	0	0	0	0	0	0	0	0	0	0	0	0	0	0	0	0	0	0	0	0	0	0.000	0.000	0.000	0.000	0.000	0.000	0.000	0.000	0.000	0.000	0.000	0.000	0.000	0.000	283	1076	57	48	48	0.000	0.000	2	55	0	0	2	46	0	0	100	1	
4	14	15	09: A-22   lmneg10	lmneg10	18986	8222	100	138	130	53	49	49	5	90	81	0	70	61	18	21	22	3	98	92	0	0	0	0	0	0	0	0	0	0	0	0	0	0	0	0	0	0	0	0	0	0	0	0	0	0	0.000	0.000	0.000	0.000	0.000	0.000	0.000	0.000	0.000	0.000	0.000	0.000	0.000	0.000	283	1076	138	121	121	0.000	0.000	89	49	0	0	81	40	0	0	100	1	
4	15	15	09: E-01   LM00000020	lmo0044	19236	8222	100	2011	1623	892	48	48	5	100	98	0	5061	4231	2313	22	22	3	95	91	0	0	0	0	0	0	0	0	0	0	0	0	0	0	0	0	0	0	0	0	0	0	0	0	0	0	0.000	0.000	0.000	0.000	0.000	0.000	0.000	0.000	0.000	0.000	0.000	0.000	0.000	0.000	283	1076	7002	5784	5784	0.000	0.000	1963	5039	0	0	1575	4209	0	0	100	1	
4	16	15	09: E-04   LM00001308	lmo1275	19486	8222	100	214	185	83	48	48	4	93	90	0	241	197	102	21	22	3	94	88	0	0	0	0	0	0	0	0	0	0	0	0	0	0	0	0	0	0	0	0	0	0	0	0	0	0	0.000	0.000	0.000	0.000	0.000	0.000	0.000	0.000	0.000	0.000	0.000	0.000	0.000	0.000	283	1076	386	313	313	0.000	0.000	166	220	0	0	137	176	0	0	100	1	
4	17	15	09: E-07   LM00002819	lmo1469	19736	8222	100	3580	3011	1615	48	49	4	100	99	0	7814	6339	3422	22	22	3	95	93	0	0	0	0	0	0	0	0	0	0	0	0	0	0	0	0	0	0	0	0	0	0	0	0	0	0	0.000	0.000	0.000	0.000	0.000	0.000	0.000	0.000	0.000	0.000	0.000	0.000	0.000	0.000	283	1076	11324	9280	9280	0.000	0.000	3532	7792	0	0	2963	6317	0	0	100	1	
4	1	16	09: E-10   LM00000452	lmo1657	15736	8472	100	1014	820	460	47	48	5	95	91	0	1256	1014	607	22	22	3	95	91	0	0	0	0	0	0	0	0	0	0	0	0	0	0	0	0	0	0	0	0	0	0	0	0	0	0	0.000	0.000	0.000	0.000	0.000	0.000	0.000	0.000	0.000	0.000	0.000	0.000	0.000	0.000	283	1076	2201	1765	1765	0.000	0.000	967	1234	0	0	773	992	0	0	100	1	
4	2	16	09: E-13   lmneg01	lmneg01	15986	8472	100	51	51	5	48	48	4	41	12	0	82	71	26	21	21	3	88	84	0	0	0	0	0	0	0	0	0	0	0	0	0	0	0	0	0	0	0	0	0	0	0	0	0	0	0.000	0.000	0.000	0.000	0.000	0.000	0.000	0.000	0.000	0.000	0.000	0.000	0.000	0.000	283	1076	64	53	53	0.000	0.000	3	61	0	0	3	50	0	0	100	1	
4	3	16	09: E-16   lmneg04	lmneg04	16236	8472	100	50	51	5	48	48	4	32	15	0	66	56	20	20	20	3	86	81	0	0	0	0	0	0	0	0	0	0	0	0	0	0	0	0	0	0	0	0	0	0	0	0	0	0	0.000	0.000	0.000	0.000	0.000	0.000	0.000	0.000	0.000	0.000	0.000	0.000	0.000	0.000	283	1076	48	39	39	0.000	0.000	2	46	0	0	3	36	0	0	100	1	
4	4	16	09: E-19   lmneg07	lmneg07	16486	8472	100	49	49	4	48	48	4	19	6	0	74	62	24	21	21	3	92	85	0	0	0	0	0	0	0	0	0	0	0	0	0	0	0	0	0	0	0	0	0	0	0	0	0	0	0.000	0.000	0.000	0.000	0.000	0.000	0.000	0.000	0.000	0.000	0.000	0.000	0.000	0.000	283	1076	54	42	42	0.000	0.000	1	53	0	0	1	41	0	0	100	1	
4	5	16	09: E-22   lmneg10	lmneg10	16736	8472	100	49	49	4	48	48	4	19	4	0	68	59	20	21	21	3	88	85	0	0	0	0	0	0	0	0	0	0	0	0	0	0	0	0	0	0	0	0	0	0	0	0	0	0	0.000	0.000	0.000	0.000	0.000	0.000	0.000	0.000	0.000	0.000	0.000	0.000	0.000	0.000	283	1076	48	39	39	0.000	0.000	1	47	0	0	1	38	0	0	100	1	
4	6	16	09: I-01   LM00000020	lmo0044	16986	8472	100	2410	1996	975	49	49	4	99	97	0	6162	5261	2566	21	21	3	98	98	0	0	0	0	0	0	0	0	0	0	0	0	0	0	0	0	0	0	0	0	0	0	0	0	0	0	0.000	0.000	0.000	0.000	0.000	0.000	0.000	0.000	0.000	0.000	0.000	0.000	0.000	0.000	283	1076	8502	7187	7187	0.000	0.000	2361	6141	0	0	1947	5240	0	0	100	1	
4	7	16	09: I-04   LM00001308	lmo1275	17236	8472	100	198	171	82	50	50	5	84	78	0	239	186	111	21	22	3	97	88	0	0	0	0	0	0	0	0	0	0	0	0	0	0	0	0	0	0	0	0	0	0	0	0	0	0	0.000	0.000	0.000	0.000	0.000	0.000	0.000	0.000	0.000	0.000	0.000	0.000	0.000	0.000	283	1076	366	286	286	0.000	0.000	148	218	0	0	121	165	0	0	100	1	
4	8	16	09: I-07   LM00002819	lmo1469	17486	8472	100	3466	2793	1702	49	49	5	100	98	0	7054	5437	3513	21	21	3	97	94	0	0	0	0	0	0	0	0	0	0	0	0	0	0	0	0	0	0	0	0	0	0	0	0	0	0	0.000	0.000	0.000	0.000	0.000	0.000	0.000	0.000	0.000	0.000	0.000	0.000	0.000	0.000	283	1076	10450	8160	8160	0.000	0.000	3417	7033	0	0	2744	5416	0	0	100	1	
4	9	16	09: I-10   LM00000452	lmo1657	17736	8472	100	1062	820	493	48	48	4	97	93	0	1248	990	625	20	20	3	91	86	0	0	0	0	0	0	0	0	0	0	0	0	0	0	0	0	0	0	0	0	0	0	0	0	0	0	0.000	0.000	0.000	0.000	0.000	0.000	0.000	0.000	0.000	0.000	0.000	0.000	0.000	0.000	283	1076	2242	1742	1742	0.000	0.000	1014	1228	0	0	772	970	0	0	100	1	
4	10	16	09: I-13   lmneg01	lmneg01	17986	8472	100	51	51	4	48	48	4	34	11	0	86	69	30	21	21	3	87	79	0	0	0	0	0	0	0	0	0	0	0	0	0	0	0	0	0	0	0	0	0	0	0	0	0	0	0.000	0.000	0.000	0.000	0.000	0.000	0.000	0.000	0.000	0.000	0.000	0.000	0.000	0.000	283	1076	68	51	51	0.000	0.000	3	65	0	0	3	48	0	0	100	1	
4	11	16	09: I-16   lmneg04	lmneg04	18236	8472	100	51	51	4	48	49	4	34	11	0	67	56	22	21	21	2	87	84	0	0	0	0	0	0	0	0	0	0	0	0	0	0	0	0	0	0	0	0	0	0	0	0	0	0	0.000	0.000	0.000	0.000	0.000	0.000	0.000	0.000	0.000	0.000	0.000	0.000	0.000	0.000	283	1076	49	38	38	0.000	0.000	3	46	0	0	3	35	0	0	100	1	
4	12	16	09: I-19   lmneg07	lmneg07	18486	8472	100	52	51	5	49	49	5	19	6	0	78	67	25	21	21	3	88	84	0	0	0	0	0	0	0	0	0	0	0	0	0	0	0	0	0	0	0	0	0	0	0	0	0	0	0.000	0.000	0.000	0.000	0.000	0.000	0.000	0.000	0.000	0.000	0.000	0.000	0.000	0.000	283	1076	60	48	48	0.000	0.000	3	57	0	0	2	46	0	0	100	1	
4	13	16	09: I-22   lmneg10	lmneg10	18736	8472	100	51	51	5	48	48	4	34	16	0	66	57	20	22	22	3	83	82	0	0	0	0	0	0	0	0	0	0	0	0	0	0	0	0	0	0	0	0	0	0	0	0	0	0	0.000	0.000	0.000	0.000	0.000	0.000	0.000	0.000	0.000	0.000	0.000	0.000	0.000	0.000	283	1076	47	38	38	0.000	0.000	3	44	0	0	3	35	0	0	100	1	
4	14	16	09: M-01   LM00000020	lmo0044	18986	8472	100	2018	1545	1025	49	49	5	86	82	0	5175	4073	2674	22	23	8	82	81	0	0	0	0	0	0	0	0	0	0	0	0	0	0	0	0	0	0	0	0	0	0	0	0	0	0	0.000	0.000	0.000	0.000	0.000	0.000	0.000	0.000	0.000	0.000	0.000	0.000	0.000	0.000	283	1076	7122	5547	5547	0.000	0.000	1969	5153	0	0	1496	4051	0	0	100	1	
4	15	16	09: M-04   LM00001308	lmo1275	19236	8472	100	182	162	77	49	49	4	82	76	0	210	175	96	22	22	3	87	83	0	0	0	0	0	0	0	0	0	0	0	0	0	0	0	0	0	0	0	0	0	0	0	0	0	0	0.000	0.000	0.000	0.000	0.000	0.000	0.000	0.000	0.000	0.000	0.000	0.000	0.000	0.000	283	1076	321	266	266	0.000	0.000	133	188	0	0	113	153	0	0	100	1	
4	16	16	09: M-07   LM00002819	lmo1469	19486	8472	100	3559	2552	1973	48	48	4	87	82	0	7215	5265	4053	21	22	3	83	79	0	0	0	0	0	0	0	0	0	0	0	0	0	0	0	0	0	0	0	0	0	0	0	0	0	0	0.000	0.000	0.000	0.000	0.000	0.000	0.000	0.000	0.000	0.000	0.000	0.000	0.000	0.000	283	1076	10705	7748	7748	0.000	0.000	3511	7194	0	0	2504	5244	0	0	100	1	
4	17	16	09: M-10   LM00000452	lmo1657	19736	8472	100	1162	937	547	48	49	5	94	87	0	1516	1234	716	21	22	3	95	89	0	0	0	0	0	0	0	0	0	0	0	0	0	0	0	0	0	0	0	0	0	0	0	0	0	0	0.000	0.000	0.000	0.000	0.000	0.000	0.000	0.000	0.000	0.000	0.000	0.000	0.000	0.000	283	1076	2609	2102	2102	0.000	0.000	1114	1495	0	0	889	1213	0	0	100	1	
4	1	17	09: M-13   lmneg01	lmneg01	15736	8722	100	51	52	5	48	48	4	42	14	0	84	68	29	21	21	3	87	80	0	0	0	0	0	0	0	0	0	0	0	0	0	0	0	0	0	0	0	0	0	0	0	0	0	0	0.000	0.000	0.000	0.000	0.000	0.000	0.000	0.000	0.000	0.000	0.000	0.000	0.000	0.000	283	1076	66	51	51	0.000	0.000	3	63	0	0	4	47	0	0	100	1	
4	2	17	09: M-16   lmneg04	lmneg04	15986	8722	100	49	49	4	48	48	4	19	2	0	65	57	17	21	21	3	95	89	0	0	0	0	0	0	0	0	0	0	0	0	0	0	0	0	0	0	0	0	0	0	0	0	0	0	0.000	0.000	0.000	0.000	0.000	0.000	0.000	0.000	0.000	0.000	0.000	0.000	0.000	0.000	283	1076	45	37	37	0.000	0.000	1	44	0	0	1	36	0	0	100	1	
4	3	17	09: M-19   lmneg07	lmneg07	16236	8722	100	51	51	4	48	48	5	42	7	0	72	59	25	20	21	3	84	77	0	0	0	0	0	0	0	0	0	0	0	0	0	0	0	0	0	0	0	0	0	0	0	0	0	0	0.000	0.000	0.000	0.000	0.000	0.000	0.000	0.000	0.000	0.000	0.000	0.000	0.000	0.000	283	1076	55	42	42	0.000	0.000	3	52	0	0	3	39	0	0	100	1	
4	4	17	09: M-22   lmneg10	lmneg10	16486	8722	100	51	51	5	48	48	4	35	13	0	58	49	18	21	21	3	81	75	0	0	0	0	0	0	0	0	0	0	0	0	0	0	0	0	0	0	0	0	0	0	0	0	0	0	0.000	0.000	0.000	0.000	0.000	0.000	0.000	0.000	0.000	0.000	0.000	0.000	0.000	0.000	283	1076	40	31	31	0.000	0.000	3	37	0	0	3	28	0	0	100	1	
4	5	17	null	EMPTY	16736	8722	100	48	49	5	48	48	4	29	6	0	20	20	2	21	22	3	4	1	0	0	0	0	0	0	0	0	0	0	0	0	0	0	0	0	0	0	0	0	0	0	0	0	0	0	0.000	0.000	0.000	0.000	0.000	0.000	0.000	0.000	0.000	0.000	0.000	0.000	0.000	0.000	283	1076	-1	0	0	0.000	0.000	0	-1	0	0	1	-1	0	0	-75	1	
4	6	17	null	EMPTY	16986	8722	100	49	49	4	48	48	5	14	1	0	21	22	3	21	21	3	25	10	0	0	0	0	0	0	0	0	0	0	0	0	0	0	0	0	0	0	0	0	0	0	0	0	0	0	0.000	0.000	0.000	0.000	0.000	0.000	0.000	0.000	0.000	0.000	0.000	0.000	0.000	0.000	283	1076	1	2	2	0.000	0.000	1	0	0	0	1	1	0	0	-75	1	
4	7	17	null	EMPTY	17236	8722	100	50	51	6	50	50	5	29	8	0	21	22	6	21	22	3	27	7	0	0	0	0	0	0	0	0	0	0	0	0	0	0	0	0	0	0	0	0	0	0	0	0	0	0	0.000	0.000	0.000	0.000	0.000	0.000	0.000	0.000	0.000	0.000	0.000	0.000	0.000	0.000	283	1076	0	2	2	0.000	0.000	0	0	0	0	1	1	0	0	-75	1	
4	8	17	null	EMPTY	17486	8722	100	51	51	4	50	50	4	24	4	0	21	21	3	21	21	3	14	8	0	0	0	0	0	0	0	0	0	0	0	0	0	0	0	0	0	0	0	0	0	0	0	0	0	0	0.000	0.000	0.000	0.000	0.000	0.000	0.000	0.000	0.000	0.000	0.000	0.000	0.000	0.000	283	1076	1	1	1	0.000	0.000	1	0	0	0	1	0	0	0	-75	1	
4	9	17	null	EMPTY	17736	8722	100	47	47	4	49	49	5	5	1	0	21	21	3	20	20	3	24	6	0	0	0	0	0	0	0	0	0	0	0	0	0	0	0	0	0	0	0	0	0	0	0	0	0	0	0.000	0.000	0.000	0.000	0.000	0.000	0.000	0.000	0.000	0.000	0.000	0.000	0.000	0.000	283	1076	-1	-1	-1	0.000	0.000	-2	1	0	0	-2	1	0	0	-75	1	
4	10	17	null	EMPTY	17986	8722	100	48	49	5	48	48	5	19	4	0	21	21	3	21	21	3	25	2	0	0	0	0	0	0	0	0	0	0	0	0	0	0	0	0	0	0	0	0	0	0	0	0	0	0	0.000	0.000	0.000	0.000	0.000	0.000	0.000	0.000	0.000	0.000	0.000	0.000	0.000	0.000	283	1076	0	1	1	0.000	0.000	0	0	0	0	1	0	0	0	-75	1	
4	11	17	null	EMPTY	18236	8722	100	47	48	4	48	48	4	16	1	0	21	22	3	21	22	4	18	4	0	0	0	0	0	0	0	0	0	0	0	0	0	0	0	0	0	0	0	0	0	0	0	0	0	0	0.000	0.000	0.000	0.000	0.000	0.000	0.000	0.000	0.000	0.000	0.000	0.000	0.000	0.000	283	1076	-1	1	1	0.000	0.000	-1	0	0	0	0	1	0	0	-75	1	
4	12	17	null	EMPTY	18486	8722	100	49	49	4	49	49	5	15	1	0	22	22	3	21	22	3	28	11	0	0	0	0	0	0	0	0	0	0	0	0	0	0	0	0	0	0	0	0	0	0	0	0	0	0	0.000	0.000	0.000	0.000	0.000	0.000	0.000	0.000	0.000	0.000	0.000	0.000	0.000	0.000	283	1076	1	1	1	0.000	0.000	0	1	0	0	0	1	0	0	-75	1	
4	13	17	null	EMPTY	18736	8722	100	47	48	4	48	49	5	12	3	0	22	22	2	22	22	3	7	1	0	0	0	0	0	0	0	0	0	0	0	0	0	0	0	0	0	0	0	0	0	0	0	0	0	0	0.000	0.000	0.000	0.000	0.000	0.000	0.000	0.000	0.000	0.000	0.000	0.000	0.000	0.000	283	1076	-1	0	0	0.000	0.000	-1	0	0	0	0	0	0	0	-75	1	
4	14	17	null	EMPTY	18986	8722	100	50	50	5	48	49	5	19	5	0	21	22	3	22	23	10	1	0	0	0	0	0	0	0	0	0	0	0	0	0	0	0	0	0	0	0	0	0	0	0	0	0	0	0	0.000	0.000	0.000	0.000	0.000	0.000	0.000	0.000	0.000	0.000	0.000	0.000	0.000	0.000	283	1076	1	2	2	0.000	0.000	2	-1	0	0	2	0	0	0	-75	1	
4	15	17	null	EMPTY	19236	8722	100	49	50	5	48	48	4	26	8	0	22	22	4	22	22	3	16	5	0	0	0	0	0	0	0	0	0	0	0	0	0	0	0	0	0	0	0	0	0	0	0	0	0	0	0.000	0.000	0.000	0.000	0.000	0.000	0.000	0.000	0.000	0.000	0.000	0.000	0.000	0.000	283	1076	1	2	2	0.000	0.000	1	0	0	0	2	0	0	0	-75	1	
4	16	17	null	EMPTY	19486	8722	100	49	49	4	48	49	4	18	4	0	21	22	3	22	22	3	24	3	0	0	0	0	0	0	0	0	0	0	0	0	0	0	0	0	0	0	0	0	0	0	0	0	0	0	0.000	0.000	0.000	0.000	0.000	0.000	0.000	0.000	0.000	0.000	0.000	0.000	0.000	0.000	283	1076	0	1	1	0.000	0.000	1	-1	0	0	1	0	0	0	-75	1	
4	17	17	null	EMPTY	19736	8722	100	50	50	4	49	49	5	13	2	0	22	23	2	22	22	3	15	3	0	0	0	0	0	0	0	0	0	0	0	0	0	0	0	0	0	0	0	0	0	0	0	0	0	0	0.000	0.000	0.000	0.000	0.000	0.000	0.000	0.000	0.000	0.000	0.000	0.000	0.000	0.000	283	1076	1	2	2	0.000	0.000	1	0	0	0	1	1	0	0	-75	1	
5	1	1	10: D-02   Dye Marker	Dye Marker	2198	9176	100	67	284	385	47	48	5	83	68	0	10744	23609	26107	26	26	5	100	100	0	0	0	0	0	0	0	0	0	0	0	0	0	0	0	0	0	0	0	0	0	0	0	0	0	0	0.000	0.000	0.000	0.000	0.000	0.000	0.000	0.000	0.000	0.000	0.000	0.000	0.000	0.000	283	1076	10738	23820	23820	0.000	0.000	20	10718	0	0	237	23583	0	0	100	1	
5	2	1	01: D-02   LM00002112	lmo0070	2448	9176	100	53	53	5	48	48	5	53	15	0	112	85	45	25	26	6	74	68	0	0	0	0	0	0	0	0	0	0	0	0	0	0	0	0	0	0	0	0	0	0	0	0	0	0	0.000	0.000	0.000	0.000	0.000	0.000	0.000	0.000	0.000	0.000	0.000	0.000	0.000	0.000	283	1076	92	65	65	0.000	0.000	5	87	0	0	5	60	0	0	100	1	
5	3	1	01: D-05   LM00002115	lmo0073	2698	9176	100	50	49	5	48	48	5	20	4	0	93	74	34	25	26	3	80	75	0	0	0	0	0	0	0	0	0	0	0	0	0	0	0	0	0	0	0	0	0	0	0	0	0	0	0.000	0.000	0.000	0.000	0.000	0.000	0.000	0.000	0.000	0.000	0.000	0.000	0.000	0.000	283	1076	70	50	50	0.000	0.000	2	68	0	0	1	49	0	0	100	1	
5	4	1	01: D-08   LM00000830	lmo0076	2948	9176	100	90	84	28	47	48	5	78	73	0	172	134	76	24	25	3	81	76	0	0	0	0	0	0	0	0	0	0	0	0	0	0	0	0	0	0	0	0	0	0	0	0	0	0	0.000	0.000	0.000	0.000	0.000	0.000	0.000	0.000	0.000	0.000	0.000	0.000	0.000	0.000	283	1076	191	147	147	0.000	0.000	43	148	0	0	37	110	0	0	100	1	
5	5	1	01: D-11   LM00002117	lmo0079	3198	9176	100	60	60	9	47	47	4	78	69	0	128	109	54	24	24	3	85	82	0	0	0	0	0	0	0	0	0	0	0	0	0	0	0	0	0	0	0	0	0	0	0	0	0	0	0.000	0.000	0.000	0.000	0.000	0.000	0.000	0.000	0.000	0.000	0.000	0.000	0.000	0.000	283	1076	117	98	98	0.000	0.000	13	104	0	0	13	85	0	0	100	1	
5	6	1	01: D-14   LM00002120	lmo0082	3448	9176	100	52	52	5	46	47	4	64	34	0	108	90	37	24	24	3	89	84	0	0	0	0	0	0	0	0	0	0	0	0	0	0	0	0	0	0	0	0	0	0	0	0	0	0	0.000	0.000	0.000	0.000	0.000	0.000	0.000	0.000	0.000	0.000	0.000	0.000	0.000	0.000	283	1076	90	72	72	0.000	0.000	6	84	0	0	6	66	0	0	100	1	
5	7	1	01: D-17   LM00002123	lmo0085	3698	9176	100	50	51	5	46	46	4	46	25	0	112	86	42	24	25	3	82	78	0	0	0	0	0	0	0	0	0	0	0	0	0	0	0	0	0	0	0	0	0	0	0	0	0	0	0.000	0.000	0.000	0.000	0.000	0.000	0.000	0.000	0.000	0.000	0.000	0.000	0.000	0.000	283	1076	92	67	67	0.000	0.000	4	88	0	0	5	62	0	0	100	1	
5	8	1	01: D-20   LM00000832	lmo0088	3948	9176	100	51	52	7	46	47	4	64	37	0	121	94	47	24	24	3	84	77	0	0	0	0	0	0	0	0	0	0	0	0	0	0	0	0	0	0	0	0	0	0	0	0	0	0	0.000	0.000	0.000	0.000	0.000	0.000	0.000	0.000	0.000	0.000	0.000	0.000	0.000	0.000	283	1076	102	76	76	0.000	0.000	5	97	0	0	6	70	0	0	100	1	
5	9	1	01: D-23   LM00002127	lmo0091	4198	9176	100	51	53	7	47	47	4	50	30	0	101	79	40	24	25	3	80	74	0	0	0	0	0	0	0	0	0	0	0	0	0	0	0	0	0	0	0	0	0	0	0	0	0	0	0.000	0.000	0.000	0.000	0.000	0.000	0.000	0.000	0.000	0.000	0.000	0.000	0.000	0.000	283	1076	81	61	61	0.000	0.000	4	77	0	0	6	55	0	0	100	1	
5	10	1	01: H-02   LM00002158	lmo0166	4448	9176	100	125	114	49	46	47	5	87	80	0	308	225	149	23	24	4	81	77	0	0	0	0	0	0	0	0	0	0	0	0	0	0	0	0	0	0	0	0	0	0	0	0	0	0	0.000	0.000	0.000	0.000	0.000	0.000	0.000	0.000	0.000	0.000	0.000	0.000	0.000	0.000	283	1076	364	270	270	0.000	0.000	79	285	0	0	68	202	0	0	100	1	
5	11	1	01: H-05   LM00000053	lmo0169	4698	9176	100	151	126	61	46	46	4	79	75	0	228	167	107	24	25	3	81	75	0	0	0	0	0	0	0	0	0	0	0	0	0	0	0	0	0	0	0	0	0	0	0	0	0	0	0.000	0.000	0.000	0.000	0.000	0.000	0.000	0.000	0.000	0.000	0.000	0.000	0.000	0.000	283	1076	309	223	223	0.000	0.000	105	204	0	0	80	143	0	0	100	1	
5	12	1	01: H-08   LM00003001	lmo0172	4948	9176	100	49	50	5	46	46	4	46	18	0	109	83	42	24	25	3	78	73	0	0	0	0	0	0	0	0	0	0	0	0	0	0	0	0	0	0	0	0	0	0	0	0	0	0	0.000	0.000	0.000	0.000	0.000	0.000	0.000	0.000	0.000	0.000	0.000	0.000	0.000	0.000	283	1076	88	63	63	0.000	0.000	3	85	0	0	4	59	0	0	100	1	
5	13	1	01: H-11   LM00000861	lmo0175	5198	9176	100	52	54	8	46	46	4	58	40	0	113	84	48	24	24	4	70	67	0	0	0	0	0	0	0	0	0	0	0	0	0	0	0	0	0	0	0	0	0	0	0	0	0	0	0.000	0.000	0.000	0.000	0.000	0.000	0.000	0.000	0.000	0.000	0.000	0.000	0.000	0.000	283	1076	95	68	68	0.000	0.000	6	89	0	0	8	60	0	0	100	1	
5	14	1	01: H-14   LM00000056	lmo0178	5448	9176	100	622	495	356	47	47	5	82	78	0	1210	859	638	24	24	3	86	81	0	0	0	0	0	0	0	0	0	0	0	0	0	0	0	0	0	0	0	0	0	0	0	0	0	0	0.000	0.000	0.000	0.000	0.000	0.000	0.000	0.000	0.000	0.000	0.000	0.000	0.000	0.000	283	1076	1761	1283	1283	0.000	0.000	575	1186	0	0	448	835	0	0	100	1	
5	15	1	01: H-17   LM00000059	lmo0181	5698	9176	100	48	49	4	46	47	4	30	8	0	25	26	4	24	24	3	31	21	0	0	0	0	0	0	0	0	0	0	0	0	0	0	0	0	0	0	0	0	0	0	0	0	0	0	0.000	0.000	0.000	0.000	0.000	0.000	0.000	0.000	0.000	0.000	0.000	0.000	0.000	0.000	283	1076	3	5	5	0.000	0.000	2	1	0	0	3	2	0	0	100	1	
5	16	1	01: H-20   LM00000864	lmo0184	5948	9176	100	356	321	224	47	47	5	86	77	0	568	455	353	24	24	3	89	81	0	0	0	0	0	0	0	0	0	0	0	0	0	0	0	0	0	0	0	0	0	0	0	0	0	0	0.000	0.000	0.000	0.000	0.000	0.000	0.000	0.000	0.000	0.000	0.000	0.000	0.000	0.000	283	1076	853	705	705	0.000	0.000	309	544	0	0	274	431	0	0	100	1	
5	17	1	01: H-23   LM00002160	lmo0187	6198	9176	100	148	125	63	47	48	4	77	73	0	208	155	98	23	24	3	81	77	0	0	0	0	0	0	0	0	0	0	0	0	0	0	0	0	0	0	0	0	0	0	0	0	0	0	0.000	0.000	0.000	0.000	0.000	0.000	0.000	0.000	0.000	0.000	0.000	0.000	0.000	0.000	283	1076	286	210	210	0.000	0.000	101	185	0	0	78	132	0	0	100	1	
5	1	2	01: L-02   LM00002182	lmo0262	2198	9426	100	52	52	6	47	48	6	35	11	0	103	78	42	26	27	16	63	56	0	0	0	0	0	0	0	0	0	0	0	0	0	0	0	0	0	0	0	0	0	0	0	0	0	0	0.000	0.000	0.000	0.000	0.000	0.000	0.000	0.000	0.000	0.000	0.000	0.000	0.000	0.000	283	1076	82	57	57	0.000	0.000	5	77	0	0	5	52	0	0	100	1	
5	2	2	01: L-05   LM00000085	lmo0265	2448	9426	100	115	114	60	48	48	5	73	65	0	116	108	75	26	26	5	68	64	0	0	0	0	0	0	0	0	0	0	0	0	0	0	0	0	0	0	0	0	0	0	0	0	0	0	0.000	0.000	0.000	0.000	0.000	0.000	0.000	0.000	0.000	0.000	0.000	0.000	0.000	0.000	283	1076	157	148	148	0.000	0.000	67	90	0	0	66	82	0	0	100	1	
5	3	2	01: L-08   LM00000896	lmo0268	2698	9426	100	245	192	124	47	47	5	71	67	0	330	237	181	26	27	9	66	63	0	0	0	0	0	0	0	0	0	0	0	0	0	0	0	0	0	0	0	0	0	0	0	0	0	0	0.000	0.000	0.000	0.000	0.000	0.000	0.000	0.000	0.000	0.000	0.000	0.000	0.000	0.000	283	1076	502	356	356	0.000	0.000	198	304	0	0	145	211	0	0	100	1	
5	4	2	01: L-11   LM00000087	lmo0271	2948	9426	100	551	399	287	47	48	4	81	72	0	425	319	241	25	25	5	77	72	0	0	0	0	0	0	0	0	0	0	0	0	0	0	0	0	0	0	0	0	0	0	0	0	0	0	0.000	0.000	0.000	0.000	0.000	0.000	0.000	0.000	0.000	0.000	0.000	0.000	0.000	0.000	283	1076	904	646	646	0.000	0.000	504	400	0	0	352	294	0	0	100	1	
5	5	2	01: L-14   LM00000900	lmo0274	3198	9426	100	66	63	13	47	48	4	74	65	0	147	117	71	24	25	4	81	74	0	0	0	0	0	0	0	0	0	0	0	0	0	0	0	0	0	0	0	0	0	0	0	0	0	0	0.000	0.000	0.000	0.000	0.000	0.000	0.000	0.000	0.000	0.000	0.000	0.000	0.000	0.000	283	1076	142	109	109	0.000	0.000	19	123	0	0	16	93	0	0	100	1	
5	6	2	01: L-17   LM00000902	lmo0277	3448	9426	100	45	46	4	47	47	5	8	0	0	27	28	6	25	25	8	22	6	0	0	0	0	0	0	0	0	0	0	0	0	0	0	0	0	0	0	0	0	0	0	0	0	0	0	0.000	0.000	0.000	0.000	0.000	0.000	0.000	0.000	0.000	0.000	0.000	0.000	0.000	0.000	283	1076	0	2	2	0.000	0.000	-2	2	0	0	-1	3	0	0	100	1	
5	7	2	01: L-20   LM00000903	lmo0280	3698	9426	100	151	129	63	46	47	4	82	75	0	480	336	242	24	25	6	75	70	0	0	0	0	0	0	0	0	0	0	0	0	0	0	0	0	0	0	0	0	0	0	0	0	0	0	0.000	0.000	0.000	0.000	0.000	0.000	0.000	0.000	0.000	0.000	0.000	0.000	0.000	0.000	283	1076	561	395	395	0.000	0.000	105	456	0	0	83	312	0	0	100	1	
5	8	2	01: L-23   LM00000904	lmo0283	3948	9426	100	123	114	55	47	47	5	75	70	0	518	367	280	25	25	4	73	70	0	0	0	0	0	0	0	0	0	0	0	0	0	0	0	0	0	0	0	0	0	0	0	0	0	0	0.000	0.000	0.000	0.000	0.000	0.000	0.000	0.000	0.000	0.000	0.000	0.000	0.000	0.000	283	1076	569	409	409	0.000	0.000	76	493	0	0	67	342	0	0	100	1	
5	9	2	01: P-02   LM00000128	lmo0358	4198	9426	100	50	50	5	46	46	5	45	11	0	91	78	31	24	24	3	87	84	0	0	0	0	0	0	0	0	0	0	0	0	0	0	0	0	0	0	0	0	0	0	0	0	0	0	0.000	0.000	0.000	0.000	0.000	0.000	0.000	0.000	0.000	0.000	0.000	0.000	0.000	0.000	283	1076	71	58	58	0.000	0.000	4	67	0	0	4	54	0	0	100	1	
5	10	2	01: P-05   LM00000926	lmo0361	4448	9426	100	51	51	5	47	47	5	48	17	0	93	89	16	24	25	4	100	99	0	0	0	0	0	0	0	0	0	0	0	0	0	0	0	0	0	0	0	0	0	0	0	0	0	0	0.000	0.000	0.000	0.000	0.000	0.000	0.000	0.000	0.000	0.000	0.000	0.000	0.000	0.000	283	1076	73	69	69	0.000	0.000	4	69	0	0	4	65	0	0	100	1	
5	11	2	01: P-08   LM00000131	lmo0364	4698	9426	100	52	52	7	46	46	5	58	33	0	120	87	52	24	25	5	67	62	0	0	0	0	0	0	0	0	0	0	0	0	0	0	0	0	0	0	0	0	0	0	0	0	0	0	0.000	0.000	0.000	0.000	0.000	0.000	0.000	0.000	0.000	0.000	0.000	0.000	0.000	0.000	283	1076	102	69	69	0.000	0.000	6	96	0	0	6	63	0	0	100	1	
5	12	2	01: P-11   LM00000928	lmo0367	4948	9426	100	51	51	5	46	47	5	51	13	0	105	80	41	24	24	3	75	72	0	0	0	0	0	0	0	0	0	0	0	0	0	0	0	0	0	0	0	0	0	0	0	0	0	0	0.000	0.000	0.000	0.000	0.000	0.000	0.000	0.000	0.000	0.000	0.000	0.000	0.000	0.000	283	1076	86	61	61	0.000	0.000	5	81	0	0	5	56	0	0	100	1	
5	13	2	01: P-14   LM00000929	lmo0370	5198	9426	100	184	197	147	45	46	4	72	62	0	263	329	301	23	24	4	67	61	0	0	0	0	0	0	0	0	0	0	0	0	0	0	0	0	0	0	0	0	0	0	0	0	0	0	0.000	0.000	0.000	0.000	0.000	0.000	0.000	0.000	0.000	0.000	0.000	0.000	0.000	0.000	283	1076	379	458	458	0.000	0.000	139	240	0	0	152	306	0	0	100	1	
5	14	2	01: P-17   LM00000930	lmo0373	5448	9426	100	53	54	7	46	46	4	72	43	0	100	76	43	23	24	3	73	65	0	0	0	0	0	0	0	0	0	0	0	0	0	0	0	0	0	0	0	0	0	0	0	0	0	0	0.000	0.000	0.000	0.000	0.000	0.000	0.000	0.000	0.000	0.000	0.000	0.000	0.000	0.000	283	1076	84	61	61	0.000	0.000	7	77	0	0	8	53	0	0	100	1	
5	15	2	01: P-20   LM00000932	lmo0376	5698	9426	100	165	139	77	48	48	5	70	67	0	190	145	98	23	23	3	78	71	0	0	0	0	0	0	0	0	0	0	0	0	0	0	0	0	0	0	0	0	0	0	0	0	0	0	0.000	0.000	0.000	0.000	0.000	0.000	0.000	0.000	0.000	0.000	0.000	0.000	0.000	0.000	283	1076	284	213	213	0.000	0.000	117	167	0	0	91	122	0	0	100	1	
5	16	2	01: P-23   LM00002201	lmo0379	5948	9426	100	51	52	5	47	47	4	50	22	0	124	113	27	24	24	4	99	98	0	0	0	0	0	0	0	0	0	0	0	0	0	0	0	0	0	0	0	0	0	0	0	0	0	0	0.000	0.000	0.000	0.000	0.000	0.000	0.000	0.000	0.000	0.000	0.000	0.000	0.000	0.000	283	1076	104	94	94	0.000	0.000	4	100	0	0	5	89	0	0	100	1	
5	17	2	02: D-02   LM00000958	lmo0450	6198	9426	100	73	73	18	47	47	4	85	77	0	146	118	61	23	23	3	89	81	0	0	0	0	0	0	0	0	0	0	0	0	0	0	0	0	0	0	0	0	0	0	0	0	0	0	0.000	0.000	0.000	0.000	0.000	0.000	0.000	0.000	0.000	0.000	0.000	0.000	0.000	0.000	283	1076	149	121	121	0.000	0.000	26	123	0	0	26	95	0	0	100	1	
5	1	3	02: D-05   LM00000158	lmo0453	2198	9676	100	174	151	77	47	48	5	84	80	0	268	207	134	25	26	9	77	73	0	0	0	0	0	0	0	0	0	0	0	0	0	0	0	0	0	0	0	0	0	0	0	0	0	0	0.000	0.000	0.000	0.000	0.000	0.000	0.000	0.000	0.000	0.000	0.000	0.000	0.000	0.000	283	1076	370	286	286	0.000	0.000	127	243	0	0	104	182	0	0	100	1	
5	2	3	02: D-08   LM00000962	lmo0456	2448	9676	100	52	52	5	47	47	5	56	20	0	103	83	39	26	26	4	79	73	0	0	0	0	0	0	0	0	0	0	0	0	0	0	0	0	0	0	0	0	0	0	0	0	0	0	0.000	0.000	0.000	0.000	0.000	0.000	0.000	0.000	0.000	0.000	0.000	0.000	0.000	0.000	283	1076	82	62	62	0.000	0.000	5	77	0	0	5	57	0	0	100	1	
5	3	3	02: D-11   LM00002229	lmo0459	2698	9676	100	50	50	5	47	47	4	35	12	0	107	80	41	25	26	5	73	68	0	0	0	0	0	0	0	0	0	0	0	0	0	0	0	0	0	0	0	0	0	0	0	0	0	0	0.000	0.000	0.000	0.000	0.000	0.000	0.000	0.000	0.000	0.000	0.000	0.000	0.000	0.000	283	1076	85	58	58	0.000	0.000	3	82	0	0	3	55	0	0	100	1	
5	4	3	02: D-14   LM00002232	lmo0462	2948	9676	100	90	89	30	47	47	4	86	81	0	190	146	79	25	25	3	85	82	0	0	0	0	0	0	0	0	0	0	0	0	0	0	0	0	0	0	0	0	0	0	0	0	0	0	0.000	0.000	0.000	0.000	0.000	0.000	0.000	0.000	0.000	0.000	0.000	0.000	0.000	0.000	283	1076	208	163	163	0.000	0.000	43	165	0	0	42	121	0	0	100	1	
5	5	3	02: D-17   LM00002235	lmo0465	3198	9676	100	50	50	5	47	48	4	36	12	0	80	74	41	24	25	5	76	65	0	0	0	0	0	0	0	0	0	0	0	0	0	0	0	0	0	0	0	0	0	0	0	0	0	0	0.000	0.000	0.000	0.000	0.000	0.000	0.000	0.000	0.000	0.000	0.000	0.000	0.000	0.000	283	1076	59	53	53	0.000	0.000	3	56	0	0	3	50	0	0	100	1	
5	6	3	02: D-20   LM00002238	lmo0468	3448	9676	100	51	52	5	47	47	5	47	21	0	108	87	38	24	25	4	83	80	0	0	0	0	0	0	0	0	0	0	0	0	0	0	0	0	0	0	0	0	0	0	0	0	0	0	0.000	0.000	0.000	0.000	0.000	0.000	0.000	0.000	0.000	0.000	0.000	0.000	0.000	0.000	283	1076	88	68	68	0.000	0.000	4	84	0	0	5	63	0	0	100	1	
5	7	3	02: D-23   LM00002241	lmo0471	3698	9676	100	53	52	6	46	46	4	64	35	0	129	100	49	24	25	5	76	74	0	0	0	0	0	0	0	0	0	0	0	0	0	0	0	0	0	0	0	0	0	0	0	0	0	0	0.000	0.000	0.000	0.000	0.000	0.000	0.000	0.000	0.000	0.000	0.000	0.000	0.000	0.000	283	1076	112	82	82	0.000	0.000	7	105	0	0	6	76	0	0	100	1	
5	8	3	02: H-02   LM00000993	lmo0546	3948	9676	100	53	54	8	46	46	4	61	47	0	106	81	42	24	24	3	78	74	0	0	0	0	0	0	0	0	0	0	0	0	0	0	0	0	0	0	0	0	0	0	0	0	0	0	0.000	0.000	0.000	0.000	0.000	0.000	0.000	0.000	0.000	0.000	0.000	0.000	0.000	0.000	283	1076	89	65	65	0.000	0.000	7	82	0	0	8	57	0	0	100	1	
5	9	3	02: H-05   LM00002256	lmo0549	4198	9676	100	51	51	5	47	47	4	46	15	0	100	78	37	24	24	4	83	76	0	0	0	0	0	0	0	0	0	0	0	0	0	0	0	0	0	0	0	0	0	0	0	0	0	0	0.000	0.000	0.000	0.000	0.000	0.000	0.000	0.000	0.000	0.000	0.000	0.000	0.000	0.000	283	1076	80	58	58	0.000	0.000	4	76	0	0	4	54	0	0	100	1	
5	10	3	02: H-08   LM00000996	lmo0552	4448	9676	100	52	52	6	47	47	4	53	35	0	109	86	41	24	24	3	82	78	0	0	0	0	0	0	0	0	0	0	0	0	0	0	0	0	0	0	0	0	0	0	0	0	0	0	0.000	0.000	0.000	0.000	0.000	0.000	0.000	0.000	0.000	0.000	0.000	0.000	0.000	0.000	283	1076	90	67	67	0.000	0.000	5	85	0	0	5	62	0	0	100	1	
5	11	3	02: H-11   LM00000999	lmo0555	4698	9676	100	228	178	104	47	47	5	85	76	0	268	193	135	23	24	4	81	76	0	0	0	0	0	0	0	0	0	0	0	0	0	0	0	0	0	0	0	0	0	0	0	0	0	0	0.000	0.000	0.000	0.000	0.000	0.000	0.000	0.000	0.000	0.000	0.000	0.000	0.000	0.000	283	1076	426	301	301	0.000	0.000	181	245	0	0	131	170	0	0	100	1	
5	12	3	02: H-14   LM00000191	lmo0558	4948	9676	100	795	578	398	46	46	4	93	91	0	2093	1530	1139	24	24	3	95	93	0	0	0	0	0	0	0	0	0	0	0	0	0	0	0	0	0	0	0	0	0	0	0	0	0	0	0.000	0.000	0.000	0.000	0.000	0.000	0.000	0.000	0.000	0.000	0.000	0.000	0.000	0.000	283	1076	2818	2038	2038	0.000	0.000	749	2069	0	0	532	1506	0	0	100	1	
5	13	3	02: H-17   LM00002260	lmo0561	5198	9676	100	49	50	7	47	47	4	29	14	0	95	74	37	24	24	3	76	71	0	0	0	0	0	0	0	0	0	0	0	0	0	0	0	0	0	0	0	0	0	0	0	0	0	0	0.000	0.000	0.000	0.000	0.000	0.000	0.000	0.000	0.000	0.000	0.000	0.000	0.000	0.000	283	1076	73	53	53	0.000	0.000	2	71	0	0	3	50	0	0	100	1	
5	14	3	02: H-20   LM00002262	lmo0564	5448	9676	100	137	125	51	47	47	4	90	84	0	176	142	76	23	24	4	89	83	0	0	0	0	0	0	0	0	0	0	0	0	0	0	0	0	0	0	0	0	0	0	0	0	0	0	0.000	0.000	0.000	0.000	0.000	0.000	0.000	0.000	0.000	0.000	0.000	0.000	0.000	0.000	283	1076	243	197	197	0.000	0.000	90	153	0	0	78	119	0	0	100	1	
5	15	3	02: H-23   LM00002265	lmo0567	5698	9676	100	78	77	25	47	47	4	76	70	0	137	105	62	23	23	4	78	73	0	0	0	0	0	0	0	0	0	0	0	0	0	0	0	0	0	0	0	0	0	0	0	0	0	0	0.000	0.000	0.000	0.000	0.000	0.000	0.000	0.000	0.000	0.000	0.000	0.000	0.000	0.000	283	1076	145	112	112	0.000	0.000	31	114	0	0	30	82	0	0	100	1	
5	16	3	02: L-02   LM00001031	lmo0642	5948	9676	100	241	205	95	47	48	5	91	87	0	259	219	113	23	23	3	93	90	0	0	0	0	0	0	0	0	0	0	0	0	0	0	0	0	0	0	0	0	0	0	0	0	0	0	0.000	0.000	0.000	0.000	0.000	0.000	0.000	0.000	0.000	0.000	0.000	0.000	0.000	0.000	283	1076	430	354	354	0.000	0.000	194	236	0	0	158	196	0	0	100	1	
5	17	3	02: L-05   LM00001034	lmo0645	6198	9676	100	65	64	15	47	48	4	77	64	0	141	112	69	23	24	3	81	74	0	0	0	0	0	0	0	0	0	0	0	0	0	0	0	0	0	0	0	0	0	0	0	0	0	0	0.000	0.000	0.000	0.000	0.000	0.000	0.000	0.000	0.000	0.000	0.000	0.000	0.000	0.000	283	1076	136	106	106	0.000	0.000	18	118	0	0	17	89	0	0	100	1	
5	1	4	02: L-08   LM00001036	lmo0648	2198	9926	100	72	74	27	47	48	5	76	65	0	127	105	59	25	26	3	86	80	0	0	0	0	0	0	0	0	0	0	0	0	0	0	0	0	0	0	0	0	0	0	0	0	0	0	0.000	0.000	0.000	0.000	0.000	0.000	0.000	0.000	0.000	0.000	0.000	0.000	0.000	0.000	283	1076	127	107	107	0.000	0.000	25	102	0	0	27	80	0	0	100	1	
5	2	4	02: L-11   LM00002291	lmo0651	2448	9926	100	62	64	14	47	48	5	74	59	0	133	103	58	25	26	4	77	75	0	0	0	0	0	0	0	0	0	0	0	0	0	0	0	0	0	0	0	0	0	0	0	0	0	0	0.000	0.000	0.000	0.000	0.000	0.000	0.000	0.000	0.000	0.000	0.000	0.000	0.000	0.000	283	1076	123	95	95	0.000	0.000	15	108	0	0	17	78	0	0	100	1	
5	3	4	02: L-14   LM00002293	lmo0654	2698	9926	100	254	208	115	47	47	4	88	82	0	258	200	121	26	26	4	86	80	0	0	0	0	0	0	0	0	0	0	0	0	0	0	0	0	0	0	0	0	0	0	0	0	0	0	0.000	0.000	0.000	0.000	0.000	0.000	0.000	0.000	0.000	0.000	0.000	0.000	0.000	0.000	283	1076	439	335	335	0.000	0.000	207	232	0	0	161	174	0	0	100	1	
5	4	4	02: L-17   LM00002295	lmo0657	2948	9926	100	107	95	35	47	47	4	82	75	0	186	145	86	25	25	4	82	79	0	0	0	0	0	0	0	0	0	0	0	0	0	0	0	0	0	0	0	0	0	0	0	0	0	0	0.000	0.000	0.000	0.000	0.000	0.000	0.000	0.000	0.000	0.000	0.000	0.000	0.000	0.000	283	1076	221	168	168	0.000	0.000	60	161	0	0	48	120	0	0	100	1	
5	5	4	02: L-20   LM00002296	lmo0660	3198	9926	100	53	53	6	47	47	4	67	41	0	111	91	40	24	25	11	77	75	0	0	0	0	0	0	0	0	0	0	0	0	0	0	0	0	0	0	0	0	0	0	0	0	0	0	0.000	0.000	0.000	0.000	0.000	0.000	0.000	0.000	0.000	0.000	0.000	0.000	0.000	0.000	283	1076	93	73	73	0.000	0.000	6	87	0	0	6	67	0	0	100	1	
5	6	4	02: L-23   LM00000215	lmo0663	3448	9926	100	796	608	389	47	48	5	90	86	0	867	655	423	24	24	3	90	86	0	0	0	0	0	0	0	0	0	0	0	0	0	0	0	0	0	0	0	0	0	0	0	0	0	0	0.000	0.000	0.000	0.000	0.000	0.000	0.000	0.000	0.000	0.000	0.000	0.000	0.000	0.000	283	1076	1592	1192	1192	0.000	0.000	749	843	0	0	561	631	0	0	100	1	
5	7	4	02: P-02   LM00002307	lmo0738	3698	9926	100	96	96	40	46	47	5	85	71	0	172	133	78	25	26	5	78	75	0	0	0	0	0	0	0	0	0	0	0	0	0	0	0	0	0	0	0	0	0	0	0	0	0	0	0.000	0.000	0.000	0.000	0.000	0.000	0.000	0.000	0.000	0.000	0.000	0.000	0.000	0.000	283	1076	197	158	158	0.000	0.000	50	147	0	0	50	108	0	0	100	1	
5	8	4	02: P-05   LM00000244	lmo0741	3948	9926	100	49	49	5	47	46	4	36	13	0	100	80	41	24	24	3	78	73	0	0	0	0	0	0	0	0	0	0	0	0	0	0	0	0	0	0	0	0	0	0	0	0	0	0	0.000	0.000	0.000	0.000	0.000	0.000	0.000	0.000	0.000	0.000	0.000	0.000	0.000	0.000	283	1076	78	58	58	0.000	0.000	2	76	0	0	2	56	0	0	100	1	
5	9	4	02: P-08   LM00002309	lmo0744	4198	9926	100	50	50	6	46	46	4	43	21	0	108	85	39	24	24	4	87	78	0	0	0	0	0	0	0	0	0	0	0	0	0	0	0	0	0	0	0	0	0	0	0	0	0	0	0.000	0.000	0.000	0.000	0.000	0.000	0.000	0.000	0.000	0.000	0.000	0.000	0.000	0.000	283	1076	88	65	65	0.000	0.000	4	84	0	0	4	61	0	0	100	1	
5	10	4	02: P-11   LM00002311	lmo0747	4448	9926	100	49	49	4	47	47	5	29	5	0	98	75	38	24	25	10	69	64	0	0	0	0	0	0	0	0	0	0	0	0	0	0	0	0	0	0	0	0	0	0	0	0	0	0	0.000	0.000	0.000	0.000	0.000	0.000	0.000	0.000	0.000	0.000	0.000	0.000	0.000	0.000	283	1076	76	53	53	0.000	0.000	2	74	0	0	2	51	0	0	100	1	
5	11	4	02: P-14   LM00002314	lmo0750	4698	9926	100	53	52	5	47	48	7	42	7	0	89	74	35	24	25	9	75	70	0	0	0	0	0	0	0	0	0	0	0	0	0	0	0	0	0	0	0	0	0	0	0	0	0	0	0.000	0.000	0.000	0.000	0.000	0.000	0.000	0.000	0.000	0.000	0.000	0.000	0.000	0.000	283	1076	71	55	55	0.000	0.000	6	65	0	0	5	50	0	0	100	1	
5	12	4	02: P-17   LM00002317	lmo0753	4948	9926	100	51	53	7	46	47	4	62	37	0	104	79	46	23	24	4	75	67	0	0	0	0	0	0	0	0	0	0	0	0	0	0	0	0	0	0	0	0	0	0	0	0	0	0	0.000	0.000	0.000	0.000	0.000	0.000	0.000	0.000	0.000	0.000	0.000	0.000	0.000	0.000	283	1076	86	63	63	0.000	0.000	5	81	0	0	7	56	0	0	100	1	
5	13	4	02: P-20   LM00000247	lmo0756	5198	9926	100	68	68	15	47	47	4	82	76	0	149	124	64	23	24	4	87	81	0	0	0	0	0	0	0	0	0	0	0	0	0	0	0	0	0	0	0	0	0	0	0	0	0	0	0.000	0.000	0.000	0.000	0.000	0.000	0.000	0.000	0.000	0.000	0.000	0.000	0.000	0.000	283	1076	147	122	122	0.000	0.000	21	126	0	0	21	101	0	0	100	1	
5	14	4	02: P-23   LM00001081	lmo0759	5448	9926	100	68	71	21	47	47	4	74	67	0	193	144	95	23	24	4	82	74	0	0	0	0	0	0	0	0	0	0	0	0	0	0	0	0	0	0	0	0	0	0	0	0	0	0	0.000	0.000	0.000	0.000	0.000	0.000	0.000	0.000	0.000	0.000	0.000	0.000	0.000	0.000	283	1076	191	145	145	0.000	0.000	21	170	0	0	24	121	0	0	100	1	
5	15	4	03: D-02   LM00002330	lmo0830	5698	9926	100	60	62	13	47	47	5	73	59	0	140	111	68	23	24	4	82	77	0	0	0	0	0	0	0	0	0	0	0	0	0	0	0	0	0	0	0	0	0	0	0	0	0	0	0.000	0.000	0.000	0.000	0.000	0.000	0.000	0.000	0.000	0.000	0.000	0.000	0.000	0.000	283	1076	130	103	103	0.000	0.000	13	117	0	0	15	88	0	0	100	1	
5	16	4	03: D-05   LM00002333	lmo0833	5948	9926	100	52	53	5	47	47	5	49	21	0	125	94	47	23	24	14	76	71	0	0	0	0	0	0	0	0	0	0	0	0	0	0	0	0	0	0	0	0	0	0	0	0	0	0	0.000	0.000	0.000	0.000	0.000	0.000	0.000	0.000	0.000	0.000	0.000	0.000	0.000	0.000	283	1076	107	77	77	0.000	0.000	5	102	0	0	6	71	0	0	100	1	
5	17	4	03: D-08   LM00001119	lmo0836	6198	9926	100	53	53	5	48	48	5	57	18	0	96	80	33	22	23	10	84	76	0	0	0	0	0	0	0	0	0	0	0	0	0	0	0	0	0	0	0	0	0	0	0	0	0	0	0.000	0.000	0.000	0.000	0.000	0.000	0.000	0.000	0.000	0.000	0.000	0.000	0.000	0.000	283	1076	79	63	63	0.000	0.000	5	74	0	0	5	58	0	0	100	1	
5	1	5	03: D-11   LM00002337	lmo0839	2198	10176	100	53	52	6	48	48	5	45	13	0	111	91	37	26	26	4	87	84	0	0	0	0	0	0	0	0	0	0	0	0	0	0	0	0	0	0	0	0	0	0	0	0	0	0	0.000	0.000	0.000	0.000	0.000	0.000	0.000	0.000	0.000	0.000	0.000	0.000	0.000	0.000	283	1076	90	69	69	0.000	0.000	5	85	0	0	4	65	0	0	100	1	
5	2	5	03: D-14   LM00002338	lmo0842	2448	10176	100	53	53	5	47	48	5	62	21	0	119	95	41	26	26	4	88	81	0	0	0	0	0	0	0	0	0	0	0	0	0	0	0	0	0	0	0	0	0	0	0	0	0	0	0.000	0.000	0.000	0.000	0.000	0.000	0.000	0.000	0.000	0.000	0.000	0.000	0.000	0.000	283	1076	99	75	75	0.000	0.000	6	93	0	0	6	69	0	0	100	1	
5	3	5	03: D-17   LM00001122	lmo0845	2698	10176	100	81	80	23	47	47	4	84	78	0	175	145	73	26	26	5	87	82	0	0	0	0	0	0	0	0	0	0	0	0	0	0	0	0	0	0	0	0	0	0	0	0	0	0	0.000	0.000	0.000	0.000	0.000	0.000	0.000	0.000	0.000	0.000	0.000	0.000	0.000	0.000	283	1076	183	152	152	0.000	0.000	34	149	0	0	33	119	0	0	100	1	
5	4	5	03: D-20   LM00001125	lmo0848	2948	10176	100	159	138	66	47	47	5	84	77	0	214	167	102	25	26	4	87	78	0	0	0	0	0	0	0	0	0	0	0	0	0	0	0	0	0	0	0	0	0	0	0	0	0	0	0.000	0.000	0.000	0.000	0.000	0.000	0.000	0.000	0.000	0.000	0.000	0.000	0.000	0.000	283	1076	301	233	233	0.000	0.000	112	189	0	0	91	142	0	0	100	1	
5	5	5	03: D-23   LM00001126	lmo0851	3198	10176	100	245	206	114	47	48	5	90	81	0	227	173	106	24	25	5	85	79	0	0	0	0	0	0	0	0	0	0	0	0	0	0	0	0	0	0	0	0	0	0	0	0	0	0	0.000	0.000	0.000	0.000	0.000	0.000	0.000	0.000	0.000	0.000	0.000	0.000	0.000	0.000	283	1076	401	308	308	0.000	0.000	198	203	0	0	159	149	0	0	100	1	
5	6	5	03: H-02   LM00002357	lmo0926	3448	10176	100	57	57	8	47	47	4	75	60	0	105	83	43	24	25	4	83	73	0	0	0	0	0	0	0	0	0	0	0	0	0	0	0	0	0	0	0	0	0	0	0	0	0	0	0.000	0.000	0.000	0.000	0.000	0.000	0.000	0.000	0.000	0.000	0.000	0.000	0.000	0.000	283	1076	91	69	69	0.000	0.000	10	81	0	0	10	59	0	0	100	1	
5	7	5	03: H-05   LM00001163	lmo0929	3698	10176	100	50	50	5	46	46	4	49	16	0	110	87	40	24	25	3	87	82	0	0	0	0	0	0	0	0	0	0	0	0	0	0	0	0	0	0	0	0	0	0	0	0	0	0	0.000	0.000	0.000	0.000	0.000	0.000	0.000	0.000	0.000	0.000	0.000	0.000	0.000	0.000	283	1076	90	67	67	0.000	0.000	4	86	0	0	4	63	0	0	100	1	
5	8	5	03: H-08   LM00000292	lmo0932	3948	10176	100	55	55	7	46	46	4	75	51	0	133	101	56	24	25	4	78	75	0	0	0	0	0	0	0	0	0	0	0	0	0	0	0	0	0	0	0	0	0	0	0	0	0	0	0.000	0.000	0.000	0.000	0.000	0.000	0.000	0.000	0.000	0.000	0.000	0.000	0.000	0.000	283	1076	118	86	86	0.000	0.000	9	109	0	0	9	77	0	0	100	1	
5	9	5	03: H-11   LM00002359	lmo0935	4198	10176	100	320	261	157	47	47	5	90	81	0	487	366	249	24	25	9	81	77	0	0	0	0	0	0	0	0	0	0	0	0	0	0	0	0	0	0	0	0	0	0	0	0	0	0	0.000	0.000	0.000	0.000	0.000	0.000	0.000	0.000	0.000	0.000	0.000	0.000	0.000	0.000	283	1076	736	556	556	0.000	0.000	273	463	0	0	214	342	0	0	100	1	
5	10	5	03: H-14   LM00002360	lmo0938	4448	10176	100	58	58	9	46	47	4	76	70	0	113	93	44	24	24	3	89	82	0	0	0	0	0	0	0	0	0	0	0	0	0	0	0	0	0	0	0	0	0	0	0	0	0	0	0.000	0.000	0.000	0.000	0.000	0.000	0.000	0.000	0.000	0.000	0.000	0.000	0.000	0.000	283	1076	101	81	81	0.000	0.000	12	89	0	0	12	69	0	0	100	1	
5	11	5	03: H-17   LM00002363	lmo0941	4698	10176	100	49	49	5	47	47	5	35	5	0	70	67	38	23	24	5	70	62	0	0	0	0	0	0	0	0	0	0	0	0	0	0	0	0	0	0	0	0	0	0	0	0	0	0	0.000	0.000	0.000	0.000	0.000	0.000	0.000	0.000	0.000	0.000	0.000	0.000	0.000	0.000	283	1076	49	46	46	0.000	0.000	2	47	0	0	2	44	0	0	100	1	
5	12	5	03: H-20   LM00001169	lmo0944	4948	10176	100	110	97	38	48	48	4	80	70	0	227	166	106	23	24	3	83	76	0	0	0	0	0	0	0	0	0	0	0	0	0	0	0	0	0	0	0	0	0	0	0	0	0	0	0.000	0.000	0.000	0.000	0.000	0.000	0.000	0.000	0.000	0.000	0.000	0.000	0.000	0.000	283	1076	266	192	192	0.000	0.000	62	204	0	0	49	143	0	0	100	1	
5	13	5	03: H-23   LM00001172	lmo0947	5198	10176	100	76	73	21	46	47	4	81	72	0	176	139	77	23	24	4	87	82	0	0	0	0	0	0	0	0	0	0	0	0	0	0	0	0	0	0	0	0	0	0	0	0	0	0	0.000	0.000	0.000	0.000	0.000	0.000	0.000	0.000	0.000	0.000	0.000	0.000	0.000	0.000	283	1076	183	143	143	0.000	0.000	30	153	0	0	27	116	0	0	100	1	
5	14	5	03: L-02   LM00001212	lmo1022	5448	10176	100	290	242	153	47	47	4	85	78	0	563	420	311	22	23	3	87	82	0	0	0	0	0	0	0	0	0	0	0	0	0	0	0	0	0	0	0	0	0	0	0	0	0	0	0.000	0.000	0.000	0.000	0.000	0.000	0.000	0.000	0.000	0.000	0.000	0.000	0.000	0.000	283	1076	784	593	593	0.000	0.000	243	541	0	0	195	398	0	0	100	1	
5	15	5	03: L-05   LM00002383	lmo1025	5698	10176	100	77	73	22	47	47	4	73	65	0	114	89	48	22	22	3	84	77	0	0	0	0	0	0	0	0	0	0	0	0	0	0	0	0	0	0	0	0	0	0	0	0	0	0	0.000	0.000	0.000	0.000	0.000	0.000	0.000	0.000	0.000	0.000	0.000	0.000	0.000	0.000	283	1076	122	93	93	0.000	0.000	30	92	0	0	26	67	0	0	100	1	
5	16	5	03: L-08   LM00000311	lmo1028	5948	10176	100	368	295	180	48	47	4	82	81	0	779	576	406	23	23	3	90	83	0	0	0	0	0	0	0	0	0	0	0	0	0	0	0	0	0	0	0	0	0	0	0	0	0	0	0.000	0.000	0.000	0.000	0.000	0.000	0.000	0.000	0.000	0.000	0.000	0.000	0.000	0.000	283	1076	1076	800	800	0.000	0.000	320	756	0	0	247	553	0	0	100	1	
5	17	5	03: L-11   LM00002385	lmo1031	6198	10176	100	56	57	6	47	47	4	76	51	0	101	83	35	22	23	3	96	88	0	0	0	0	0	0	0	0	0	0	0	0	0	0	0	0	0	0	0	0	0	0	0	0	0	0	0.000	0.000	0.000	0.000	0.000	0.000	0.000	0.000	0.000	0.000	0.000	0.000	0.000	0.000	283	1076	88	71	71	0.000	0.000	9	79	0	0	10	61	0	0	100	1	
5	1	6	03: L-14   LM00002388	lmo1034	2198	10426	100	52	53	5	48	48	4	49	25	0	122	94	48	26	27	4	80	75	0	0	0	0	0	0	0	0	0	0	0	0	0	0	0	0	0	0	0	0	0	0	0	0	0	0	0.000	0.000	0.000	0.000	0.000	0.000	0.000	0.000	0.000	0.000	0.000	0.000	0.000	0.000	283	1076	100	73	73	0.000	0.000	4	96	0	0	5	68	0	0	100	1	
5	2	6	03: L-17   LM00001217	lmo1037	2448	10426	100	61	61	11	48	48	5	75	60	0	121	97	48	26	27	9	80	72	0	0	0	0	0	0	0	0	0	0	0	0	0	0	0	0	0	0	0	0	0	0	0	0	0	0	0.000	0.000	0.000	0.000	0.000	0.000	0.000	0.000	0.000	0.000	0.000	0.000	0.000	0.000	283	1076	108	84	84	0.000	0.000	13	95	0	0	13	71	0	0	100	1	
5	3	6	03: L-20   LM00000312	lmo1040	2698	10426	100	148	129	55	47	47	4	85	79	0	268	213	117	26	27	4	87	85	0	0	0	0	0	0	0	0	0	0	0	0	0	0	0	0	0	0	0	0	0	0	0	0	0	0	0.000	0.000	0.000	0.000	0.000	0.000	0.000	0.000	0.000	0.000	0.000	0.000	0.000	0.000	283	1076	343	269	269	0.000	0.000	101	242	0	0	82	187	0	0	100	1	
5	4	6	03: L-23   LM00002393	lmo1043	2948	10426	100	151	130	65	42	46	4	93	88	0	243	176	117	25	26	3	86	77	0	0	0	0	0	0	0	0	0	0	0	0	0	0	0	0	0	0	0	0	0	0	0	0	0	0	0.000	0.000	0.000	0.000	0.000	0.000	0.000	0.000	0.000	0.000	0.000	0.000	0.000	0.000	283	1076	327	239	239	0.000	0.000	109	218	0	0	88	151	0	0	100	1	
5	5	6	03: P-02   LM00002445	lmo1118	3198	10426	100	53	52	7	47	47	4	56	30	0	123	97	44	25	25	8	82	76	0	0	0	0	0	0	0	0	0	0	0	0	0	0	0	0	0	0	0	0	0	0	0	0	0	0	0.000	0.000	0.000	0.000	0.000	0.000	0.000	0.000	0.000	0.000	0.000	0.000	0.000	0.000	283	1076	104	77	77	0.000	0.000	6	98	0	0	5	72	0	0	100	1	
5	6	6	03: P-05   LM00002448	lmo1121	3448	10426	100	69	69	16	47	48	4	83	72	0	167	135	83	24	25	4	82	77	0	0	0	0	0	0	0	0	0	0	0	0	0	0	0	0	0	0	0	0	0	0	0	0	0	0	0.000	0.000	0.000	0.000	0.000	0.000	0.000	0.000	0.000	0.000	0.000	0.000	0.000	0.000	283	1076	165	133	133	0.000	0.000	22	143	0	0	22	111	0	0	100	1	
5	7	6	03: P-08   LM00000324	lmo1124	3698	10426	100	54	59	16	46	47	4	67	47	0	135	108	80	24	24	3	77	69	0	0	0	0	0	0	0	0	0	0	0	0	0	0	0	0	0	0	0	0	0	0	0	0	0	0	0.000	0.000	0.000	0.000	0.000	0.000	0.000	0.000	0.000	0.000	0.000	0.000	0.000	0.000	283	1076	119	97	97	0.000	0.000	8	111	0	0	13	84	0	0	100	1	
5	8	6	03: P-11   LM00000326	lmo1127	3948	10426	100	65	64	14	47	47	4	73	68	0	166	134	76	24	24	3	87	85	0	0	0	0	0	0	0	0	0	0	0	0	0	0	0	0	0	0	0	0	0	0	0	0	0	0	0.000	0.000	0.000	0.000	0.000	0.000	0.000	0.000	0.000	0.000	0.000	0.000	0.000	0.000	283	1076	160	127	127	0.000	0.000	18	142	0	0	17	110	0	0	100	1	
5	9	6	03: P-14   LM00000329	lmo1130	4198	10426	100	53	54	7	47	47	6	57	18	0	116	94	41	25	25	10	83	77	0	0	0	0	0	0	0	0	0	0	0	0	0	0	0	0	0	0	0	0	0	0	0	0	0	0	0.000	0.000	0.000	0.000	0.000	0.000	0.000	0.000	0.000	0.000	0.000	0.000	0.000	0.000	283	1076	97	76	76	0.000	0.000	6	91	0	0	7	69	0	0	100	1	
5	10	6	03: P-17   LM00002450	lmo1133	4448	10426	100	50	50	5	47	47	4	37	14	0	103	81	39	24	24	3	80	76	0	0	0	0	0	0	0	0	0	0	0	0	0	0	0	0	0	0	0	0	0	0	0	0	0	0	0.000	0.000	0.000	0.000	0.000	0.000	0.000	0.000	0.000	0.000	0.000	0.000	0.000	0.000	283	1076	82	60	60	0.000	0.000	3	79	0	0	3	57	0	0	100	1	
5	11	6	03: P-20   LM00000332	lmo1136	4698	10426	100	57	56	9	46	47	5	72	54	0	107	85	41	24	24	8	81	73	0	0	0	0	0	0	0	0	0	0	0	0	0	0	0	0	0	0	0	0	0	0	0	0	0	0	0.000	0.000	0.000	0.000	0.000	0.000	0.000	0.000	0.000	0.000	0.000	0.000	0.000	0.000	283	1076	94	71	71	0.000	0.000	11	83	0	0	10	61	0	0	100	1	
5	12	6	03: P-23   LM00002453	lmo1139	4948	10426	100	52	52	5	47	47	4	51	25	0	110	87	41	23	23	3	88	84	0	0	0	0	0	0	0	0	0	0	0	0	0	0	0	0	0	0	0	0	0	0	0	0	0	0	0.000	0.000	0.000	0.000	0.000	0.000	0.000	0.000	0.000	0.000	0.000	0.000	0.000	0.000	283	1076	92	69	69	0.000	0.000	5	87	0	0	5	64	0	0	100	1	
5	13	6	04: D-02   LM00000348	lmo1210	5198	10426	100	51	51	5	46	46	4	55	27	0	107	87	37	23	24	4	86	81	0	0	0	0	0	0	0	0	0	0	0	0	0	0	0	0	0	0	0	0	0	0	0	0	0	0	0.000	0.000	0.000	0.000	0.000	0.000	0.000	0.000	0.000	0.000	0.000	0.000	0.000	0.000	283	1076	89	69	69	0.000	0.000	5	84	0	0	5	64	0	0	100	1	
5	14	6	04: D-05   LM00002469	lmo1213	5448	10426	100	126	109	39	46	46	4	88	84	0	176	148	76	23	23	4	92	86	0	0	0	0	0	0	0	0	0	0	0	0	0	0	0	0	0	0	0	0	0	0	0	0	0	0	0.000	0.000	0.000	0.000	0.000	0.000	0.000	0.000	0.000	0.000	0.000	0.000	0.000	0.000	283	1076	233	188	188	0.000	0.000	80	153	0	0	63	125	0	0	100	1	
5	15	6	04: D-08   LM00001276	lmo1216	5698	10426	100	57	57	9	47	48	4	70	58	0	135	110	51	22	23	3	90	86	0	0	0	0	0	0	0	0	0	0	0	0	0	0	0	0	0	0	0	0	0	0	0	0	0	0	0.000	0.000	0.000	0.000	0.000	0.000	0.000	0.000	0.000	0.000	0.000	0.000	0.000	0.000	283	1076	123	98	98	0.000	0.000	10	113	0	0	10	88	0	0	100	1	
5	16	6	04: D-11   LM00002471	lmo1219	5948	10426	100	103	93	29	47	47	4	86	81	0	155	122	65	22	22	3	90	85	0	0	0	0	0	0	0	0	0	0	0	0	0	0	0	0	0	0	0	0	0	0	0	0	0	0	0.000	0.000	0.000	0.000	0.000	0.000	0.000	0.000	0.000	0.000	0.000	0.000	0.000	0.000	283	1076	189	146	146	0.000	0.000	56	133	0	0	46	100	0	0	100	1	
5	17	6	04: D-14   LM00001278	lmo1222	6198	10426	100	486	378	242	47	47	4	93	84	0	637	496	338	22	23	3	93	88	0	0	0	0	0	0	0	0	0	0	0	0	0	0	0	0	0	0	0	0	0	0	0	0	0	0	0.000	0.000	0.000	0.000	0.000	0.000	0.000	0.000	0.000	0.000	0.000	0.000	0.000	0.000	283	1076	1054	805	805	0.000	0.000	439	615	0	0	331	474	0	0	100	1	
5	1	7	04: D-17   LM00001280	lmo1225	2198	10676	100	206	176	85	46	47	5	89	79	0	367	288	176	26	26	3	87	82	0	0	0	0	0	0	0	0	0	0	0	0	0	0	0	0	0	0	0	0	0	0	0	0	0	0	0.000	0.000	0.000	0.000	0.000	0.000	0.000	0.000	0.000	0.000	0.000	0.000	0.000	0.000	283	1076	501	392	392	0.000	0.000	160	341	0	0	130	262	0	0	100	1	
5	2	7	04: D-20   LM00001282	lmo1228	2448	10676	100	105	98	36	47	48	5	81	76	0	244	187	111	26	27	9	73	72	0	0	0	0	0	0	0	0	0	0	0	0	0	0	0	0	0	0	0	0	0	0	0	0	0	0	0.000	0.000	0.000	0.000	0.000	0.000	0.000	0.000	0.000	0.000	0.000	0.000	0.000	0.000	283	1076	276	212	212	0.000	0.000	58	218	0	0	51	161	0	0	100	1	
5	3	7	04: D-23   LM00001284	lmo1231	2698	10676	100	128	114	49	47	47	4	86	78	0	389	293	187	26	27	4	86	83	0	0	0	0	0	0	0	0	0	0	0	0	0	0	0	0	0	0	0	0	0	0	0	0	0	0	0.000	0.000	0.000	0.000	0.000	0.000	0.000	0.000	0.000	0.000	0.000	0.000	0.000	0.000	283	1076	444	334	334	0.000	0.000	81	363	0	0	67	267	0	0	100	1	
5	4	7	04: H-02   LM00001323	lmo1306	2948	10676	100	321	266	141	47	48	10	83	77	0	881	667	421	26	27	15	77	77	0	0	0	0	0	0	0	0	0	0	0	0	0	0	0	0	0	0	0	0	0	0	0	0	0	0	0.000	0.000	0.000	0.000	0.000	0.000	0.000	0.000	0.000	0.000	0.000	0.000	0.000	0.000	283	1076	1129	860	860	0.000	0.000	274	855	0	0	219	641	0	0	100	1	
5	5	7	04: H-05   LM00001324	lmo1309	3198	10676	100	189	162	97	47	47	5	75	70	0	329	255	189	24	25	3	84	79	0	0	0	0	0	0	0	0	0	0	0	0	0	0	0	0	0	0	0	0	0	0	0	0	0	0	0.000	0.000	0.000	0.000	0.000	0.000	0.000	0.000	0.000	0.000	0.000	0.000	0.000	0.000	283	1076	447	346	346	0.000	0.000	142	305	0	0	115	231	0	0	100	1	
5	6	7	04: H-08   LM00002494	lmo1312	3448	10676	100	64	63	13	47	47	5	73	66	0	115	92	48	25	26	24	68	64	0	0	0	0	0	0	0	0	0	0	0	0	0	0	0	0	0	0	0	0	0	0	0	0	0	0	0.000	0.000	0.000	0.000	0.000	0.000	0.000	0.000	0.000	0.000	0.000	0.000	0.000	0.000	283	1076	107	83	83	0.000	0.000	17	90	0	0	16	67	0	0	100	1	
5	7	7	04: H-11   LM00000376	lmo1315	3698	10676	100	347	264	163	46	46	4	89	83	0	603	432	288	24	24	3	90	86	0	0	0	0	0	0	0	0	0	0	0	0	0	0	0	0	0	0	0	0	0	0	0	0	0	0	0.000	0.000	0.000	0.000	0.000	0.000	0.000	0.000	0.000	0.000	0.000	0.000	0.000	0.000	283	1076	880	626	626	0.000	0.000	301	579	0	0	218	408	0	0	100	1	
5	8	7	04: H-14   LM00001325	lmo1318	3948	10676	100	322	244	146	46	46	4	90	84	0	782	569	385	25	25	4	88	84	0	0	0	0	0	0	0	0	0	0	0	0	0	0	0	0	0	0	0	0	0	0	0	0	0	0	0.000	0.000	0.000	0.000	0.000	0.000	0.000	0.000	0.000	0.000	0.000	0.000	0.000	0.000	283	1076	1033	742	742	0.000	0.000	276	757	0	0	198	544	0	0	100	1	
5	9	7	04: H-17   LM00001328	lmo1321	4198	10676	100	1000	772	541	46	47	5	94	87	0	2691	2073	1487	25	25	4	91	88	0	0	0	0	0	0	0	0	0	0	0	0	0	0	0	0	0	0	0	0	0	0	0	0	0	0	0.000	0.000	0.000	0.000	0.000	0.000	0.000	0.000	0.000	0.000	0.000	0.000	0.000	0.000	283	1076	3620	2774	2774	0.000	0.000	954	2666	0	0	726	2048	0	0	100	1	
5	10	7	04: H-20   LM00001330	lmo1324	4448	10676	100	1717	1452	722	47	47	4	98	95	0	3303	2783	1523	24	25	4	97	93	0	0	0	0	0	0	0	0	0	0	0	0	0	0	0	0	0	0	0	0	0	0	0	0	0	0	0.000	0.000	0.000	0.000	0.000	0.000	0.000	0.000	0.000	0.000	0.000	0.000	0.000	0.000	283	1076	4949	4164	4164	0.000	0.000	1670	3279	0	0	1405	2759	0	0	100	1	
5	11	7	04: H-23   LM00000381	lmo1327	4698	10676	100	136	125	59	47	47	4	85	76	0	819	590	414	24	25	4	89	83	0	0	0	0	0	0	0	0	0	0	0	0	0	0	0	0	0	0	0	0	0	0	0	0	0	0	0.000	0.000	0.000	0.000	0.000	0.000	0.000	0.000	0.000	0.000	0.000	0.000	0.000	0.000	283	1076	884	644	644	0.000	0.000	89	795	0	0	78	566	0	0	100	1	
5	12	7	04: L-02   LM00001374	lmo1402	4948	10676	100	64	65	17	47	47	4	70	64	0	115	109	75	24	24	4	71	67	0	0	0	0	0	0	0	0	0	0	0	0	0	0	0	0	0	0	0	0	0	0	0	0	0	0	0.000	0.000	0.000	0.000	0.000	0.000	0.000	0.000	0.000	0.000	0.000	0.000	0.000	0.000	283	1076	108	103	103	0.000	0.000	17	91	0	0	18	85	0	0	100	1	
5	13	7	04: L-05   LM00002512	lmo1405	5198	10676	100	57	57	8	47	47	4	76	64	0	131	106	52	23	23	3	88	84	0	0	0	0	0	0	0	0	0	0	0	0	0	0	0	0	0	0	0	0	0	0	0	0	0	0	0.000	0.000	0.000	0.000	0.000	0.000	0.000	0.000	0.000	0.000	0.000	0.000	0.000	0.000	283	1076	118	93	93	0.000	0.000	10	108	0	0	10	83	0	0	100	1	
5	14	7	04: L-08   LM00001378	lmo1408	5448	10676	100	52	53	8	46	47	4	59	36	0	111	85	46	23	24	3	77	74	0	0	0	0	0	0	0	0	0	0	0	0	0	0	0	0	0	0	0	0	0	0	0	0	0	0	0.000	0.000	0.000	0.000	0.000	0.000	0.000	0.000	0.000	0.000	0.000	0.000	0.000	0.000	283	1076	94	69	69	0.000	0.000	6	88	0	0	7	62	0	0	100	1	
5	15	7	04: L-11   LM00001381	lmo1411	5698	10676	100	106	100	42	47	47	4	82	73	0	118	93	51	23	23	3	78	74	0	0	0	0	0	0	0	0	0	0	0	0	0	0	0	0	0	0	0	0	0	0	0	0	0	0	0.000	0.000	0.000	0.000	0.000	0.000	0.000	0.000	0.000	0.000	0.000	0.000	0.000	0.000	283	1076	154	123	123	0.000	0.000	59	95	0	0	53	70	0	0	100	1	
5	16	7	04: L-14   LM00001382	lmo1414	5948	10676	100	89	86	26	48	48	4	87	78	0	159	126	65	23	23	4	82	79	0	0	0	0	0	0	0	0	0	0	0	0	0	0	0	0	0	0	0	0	0	0	0	0	0	0	0.000	0.000	0.000	0.000	0.000	0.000	0.000	0.000	0.000	0.000	0.000	0.000	0.000	0.000	283	1076	177	141	141	0.000	0.000	41	136	0	0	38	103	0	0	100	1	
5	17	7	04: L-17   LM00001385	lmo1417	6198	10676	100	55	56	7	48	48	4	65	45	0	141	113	55	23	23	3	87	83	0	0	0	0	0	0	0	0	0	0	0	0	0	0	0	0	0	0	0	0	0	0	0	0	0	0	0.000	0.000	0.000	0.000	0.000	0.000	0.000	0.000	0.000	0.000	0.000	0.000	0.000	0.000	283	1076	125	98	98	0.000	0.000	7	118	0	0	8	90	0	0	100	1	
5	1	8	04: L-20   LM00001388	lmo1420	2198	10926	100	157	140	61	47	47	4	85	81	0	206	163	88	26	26	3	84	82	0	0	0	0	0	0	0	0	0	0	0	0	0	0	0	0	0	0	0	0	0	0	0	0	0	0	0.000	0.000	0.000	0.000	0.000	0.000	0.000	0.000	0.000	0.000	0.000	0.000	0.000	0.000	283	1076	290	230	230	0.000	0.000	110	180	0	0	93	137	0	0	100	1	
5	2	8	04: L-23   LM00001391	lmo1423	2448	10926	100	789	573	406	46	47	4	89	84	0	937	665	491	25	26	3	88	84	0	0	0	0	0	0	0	0	0	0	0	0	0	0	0	0	0	0	0	0	0	0	0	0	0	0	0.000	0.000	0.000	0.000	0.000	0.000	0.000	0.000	0.000	0.000	0.000	0.000	0.000	0.000	283	1076	1655	1167	1167	0.000	0.000	743	912	0	0	527	640	0	0	100	1	
5	3	8	04: P-02   LM00002530	lmo1498	2698	10926	100	79	75	20	46	46	4	81	75	0	187	143	83	26	26	3	81	76	0	0	0	0	0	0	0	0	0	0	0	0	0	0	0	0	0	0	0	0	0	0	0	0	0	0	0.000	0.000	0.000	0.000	0.000	0.000	0.000	0.000	0.000	0.000	0.000	0.000	0.000	0.000	283	1076	194	146	146	0.000	0.000	33	161	0	0	29	117	0	0	100	1	
5	4	8	04: P-05   LM00000415	lmo1501	2948	10926	100	48	48	4	46	47	5	28	4	0	26	28	5	26	26	4	27	17	0	0	0	0	0	0	0	0	0	0	0	0	0	0	0	0	0	0	0	0	0	0	0	0	0	0	0.000	0.000	0.000	0.000	0.000	0.000	0.000	0.000	0.000	0.000	0.000	0.000	0.000	0.000	283	1076	2	4	4	0.000	0.000	2	0	0	0	2	2	0	0	100	1	
5	5	8	04: P-08   LM00001433	lmo1504	3198	10926	100	398	315	184	46	47	5	86	83	0	689	535	363	25	25	4	81	78	0	0	0	0	0	0	0	0	0	0	0	0	0	0	0	0	0	0	0	0	0	0	0	0	0	0	0.000	0.000	0.000	0.000	0.000	0.000	0.000	0.000	0.000	0.000	0.000	0.000	0.000	0.000	283	1076	1016	779	779	0.000	0.000	352	664	0	0	269	510	0	0	100	1	
5	6	8	04: P-11   LM00001436	lmo1507	3448	10926	100	52	51	4	47	47	4	51	16	0	110	90	37	25	25	4	95	85	0	0	0	0	0	0	0	0	0	0	0	0	0	0	0	0	0	0	0	0	0	0	0	0	0	0	0.000	0.000	0.000	0.000	0.000	0.000	0.000	0.000	0.000	0.000	0.000	0.000	0.000	0.000	283	1076	90	69	69	0.000	0.000	5	85	0	0	4	65	0	0	100	1	
5	7	8	04: P-14   LM00001439	lmo1510	3698	10926	100	200	177	88	46	46	4	85	82	0	290	233	136	25	26	6	81	77	0	0	0	0	0	0	0	0	0	0	0	0	0	0	0	0	0	0	0	0	0	0	0	0	0	0	0.000	0.000	0.000	0.000	0.000	0.000	0.000	0.000	0.000	0.000	0.000	0.000	0.000	0.000	283	1076	419	339	339	0.000	0.000	154	265	0	0	131	208	0	0	100	1	
5	8	8	04: P-17   LM00000418	lmo1513	3948	10926	100	84	80	27	46	47	4	73	68	0	213	169	116	25	25	6	76	70	0	0	0	0	0	0	0	0	0	0	0	0	0	0	0	0	0	0	0	0	0	0	0	0	0	0	0.000	0.000	0.000	0.000	0.000	0.000	0.000	0.000	0.000	0.000	0.000	0.000	0.000	0.000	283	1076	226	178	178	0.000	0.000	38	188	0	0	34	144	0	0	100	1	
5	9	8	04: P-20   LM00001444	lmo1516	4198	10926	100	179	162	75	46	46	4	88	84	0	314	250	136	25	26	3	92	87	0	0	0	0	0	0	0	0	0	0	0	0	0	0	0	0	0	0	0	0	0	0	0	0	0	0	0.000	0.000	0.000	0.000	0.000	0.000	0.000	0.000	0.000	0.000	0.000	0.000	0.000	0.000	283	1076	422	341	341	0.000	0.000	133	289	0	0	116	225	0	0	100	1	
5	10	8	04: P-23   LM00001445	lmo1519	4448	10926	100	400	318	202	47	47	4	93	87	0	499	382	267	25	26	7	83	79	0	0	0	0	0	0	0	0	0	0	0	0	0	0	0	0	0	0	0	0	0	0	0	0	0	0	0.000	0.000	0.000	0.000	0.000	0.000	0.000	0.000	0.000	0.000	0.000	0.000	0.000	0.000	283	1076	827	628	628	0.000	0.000	353	474	0	0	271	357	0	0	100	1	
5	11	8	05: D-02   LM00001482	lmo1590	4698	10926	100	53	54	7	46	46	4	64	41	0	115	88	45	24	24	3	86	80	0	0	0	0	0	0	0	0	0	0	0	0	0	0	0	0	0	0	0	0	0	0	0	0	0	0	0.000	0.000	0.000	0.000	0.000	0.000	0.000	0.000	0.000	0.000	0.000	0.000	0.000	0.000	283	1076	98	72	72	0.000	0.000	7	91	0	0	8	64	0	0	100	1	
5	12	8	05: D-05   LM00002542	lmo1593	4948	10926	100	52	53	6	47	47	4	54	27	0	107	87	38	24	24	3	85	83	0	0	0	0	0	0	0	0	0	0	0	0	0	0	0	0	0	0	0	0	0	0	0	0	0	0	0.000	0.000	0.000	0.000	0.000	0.000	0.000	0.000	0.000	0.000	0.000	0.000	0.000	0.000	283	1076	88	69	69	0.000	0.000	5	83	0	0	6	63	0	0	100	1	
5	13	8	05: D-08   LM00000444	lmo1596	5198	10926	100	168	139	71	46	46	4	83	79	0	1476	1005	737	23	24	4	91	84	0	0	0	0	0	0	0	0	0	0	0	0	0	0	0	0	0	0	0	0	0	0	0	0	0	0	0.000	0.000	0.000	0.000	0.000	0.000	0.000	0.000	0.000	0.000	0.000	0.000	0.000	0.000	283	1076	1575	1075	1075	0.000	0.000	122	1453	0	0	93	982	0	0	100	1	
5	14	8	05: D-11   LM00001487	lmo1599	5448	10926	100	450	360	213	46	46	4	93	89	0	691	547	349	23	23	3	93	88	0	0	0	0	0	0	0	0	0	0	0	0	0	0	0	0	0	0	0	0	0	0	0	0	0	0	0.000	0.000	0.000	0.000	0.000	0.000	0.000	0.000	0.000	0.000	0.000	0.000	0.000	0.000	283	1076	1072	838	838	0.000	0.000	404	668	0	0	314	524	0	0	100	1	
5	15	8	05: D-14   LM00000447	lmo1602	5698	10926	100	848	626	420	47	47	4	92	88	0	993	767	523	23	23	3	90	85	0	0	0	0	0	0	0	0	0	0	0	0	0	0	0	0	0	0	0	0	0	0	0	0	0	0	0.000	0.000	0.000	0.000	0.000	0.000	0.000	0.000	0.000	0.000	0.000	0.000	0.000	0.000	283	1076	1771	1323	1323	0.000	0.000	801	970	0	0	579	744	0	0	100	1	
5	16	8	05: D-17   LM00000448	lmo1605	5948	10926	100	277	224	119	47	47	5	82	79	0	355	267	169	23	24	6	76	74	0	0	0	0	0	0	0	0	0	0	0	0	0	0	0	0	0	0	0	0	0	0	0	0	0	0	0.000	0.000	0.000	0.000	0.000	0.000	0.000	0.000	0.000	0.000	0.000	0.000	0.000	0.000	283	1076	562	421	421	0.000	0.000	230	332	0	0	177	244	0	0	100	1	
5	17	8	05: D-20   LM00002546	lmo1608	6198	10926	100	165	142	80	47	47	4	77	72	0	481	354	264	23	24	7	78	73	0	0	0	0	0	0	0	0	0	0	0	0	0	0	0	0	0	0	0	0	0	0	0	0	0	0	0.000	0.000	0.000	0.000	0.000	0.000	0.000	0.000	0.000	0.000	0.000	0.000	0.000	0.000	283	1076	576	426	426	0.000	0.000	118	458	0	0	95	331	0	0	100	1	
5	1	9	05: D-23   LM00001492	lmo1611	2198	11176	100	387	296	199	46	47	5	79	77	0	1356	1007	770	25	26	6	82	76	0	0	0	0	0	0	0	0	0	0	0	0	0	0	0	0	0	0	0	0	0	0	0	0	0	0	0.000	0.000	0.000	0.000	0.000	0.000	0.000	0.000	0.000	0.000	0.000	0.000	0.000	0.000	283	1076	1672	1232	1232	0.000	0.000	341	1331	0	0	250	982	0	0	100	1	
5	2	9	05: H-02   LM00001540	lmo1686	2448	11176	100	210	176	95	47	47	4	83	81	0	275	215	147	25	25	3	77	72	0	0	0	0	0	0	0	0	0	0	0	0	0	0	0	0	0	0	0	0	0	0	0	0	0	0	0.000	0.000	0.000	0.000	0.000	0.000	0.000	0.000	0.000	0.000	0.000	0.000	0.000	0.000	283	1076	413	319	319	0.000	0.000	163	250	0	0	129	190	0	0	100	1	
5	3	9	05: H-05   LM00001542	lmo1689	2698	11176	100	57	57	8	46	47	5	74	57	0	148	117	64	25	26	4	82	78	0	0	0	0	0	0	0	0	0	0	0	0	0	0	0	0	0	0	0	0	0	0	0	0	0	0	0.000	0.000	0.000	0.000	0.000	0.000	0.000	0.000	0.000	0.000	0.000	0.000	0.000	0.000	283	1076	134	103	103	0.000	0.000	11	123	0	0	11	92	0	0	100	1	
5	4	9	05: H-08   LM00001545	lmo1692	2948	11176	100	204	167	90	46	47	5	82	76	0	248	192	122	25	25	4	83	78	0	0	0	0	0	0	0	0	0	0	0	0	0	0	0	0	0	0	0	0	0	0	0	0	0	0	0.000	0.000	0.000	0.000	0.000	0.000	0.000	0.000	0.000	0.000	0.000	0.000	0.000	0.000	283	1076	381	288	288	0.000	0.000	158	223	0	0	121	167	0	0	100	1	
5	5	9	05: H-11   LM00001547	lmo1695	3198	11176	100	55	56	8	46	47	4	75	57	0	181	141	80	24	25	3	87	82	0	0	0	0	0	0	0	0	0	0	0	0	0	0	0	0	0	0	0	0	0	0	0	0	0	0	0.000	0.000	0.000	0.000	0.000	0.000	0.000	0.000	0.000	0.000	0.000	0.000	0.000	0.000	283	1076	166	127	127	0.000	0.000	9	157	0	0	10	117	0	0	100	1	
5	6	9	05: H-14   LM00001549	lmo1698	3448	11176	100	54	54	8	46	46	4	65	40	0	105	83	48	24	25	4	73	69	0	0	0	0	0	0	0	0	0	0	0	0	0	0	0	0	0	0	0	0	0	0	0	0	0	0	0.000	0.000	0.000	0.000	0.000	0.000	0.000	0.000	0.000	0.000	0.000	0.000	0.000	0.000	283	1076	89	67	67	0.000	0.000	8	81	0	0	8	59	0	0	100	1	
5	7	9	05: H-17   LM00002567	lmo1701	3698	11176	100	97	90	36	46	46	5	77	69	0	228	167	111	24	25	6	75	73	0	0	0	0	0	0	0	0	0	0	0	0	0	0	0	0	0	0	0	0	0	0	0	0	0	0	0.000	0.000	0.000	0.000	0.000	0.000	0.000	0.000	0.000	0.000	0.000	0.000	0.000	0.000	283	1076	255	187	187	0.000	0.000	51	204	0	0	44	143	0	0	100	1	
5	8	9	05: H-20   LM00000463	lmo1704	3948	11176	100	300	232	133	47	47	4	83	79	0	270	206	125	25	25	3	84	82	0	0	0	0	0	0	0	0	0	0	0	0	0	0	0	0	0	0	0	0	0	0	0	0	0	0	0.000	0.000	0.000	0.000	0.000	0.000	0.000	0.000	0.000	0.000	0.000	0.000	0.000	0.000	283	1076	498	366	366	0.000	0.000	253	245	0	0	185	181	0	0	100	1	
5	9	9	05: H-23   LM00001553	lmo1707	4198	11176	100	52	52	6	46	47	4	61	33	0	122	98	46	25	25	5	89	80	0	0	0	0	0	0	0	0	0	0	0	0	0	0	0	0	0	0	0	0	0	0	0	0	0	0	0.000	0.000	0.000	0.000	0.000	0.000	0.000	0.000	0.000	0.000	0.000	0.000	0.000	0.000	283	1076	103	79	79	0.000	0.000	6	97	0	0	6	73	0	0	100	1	
5	10	9	05: L-02   LM00001596	lmo1782	4448	11176	100	97	90	30	47	47	5	83	74	0	229	179	104	24	25	4	88	83	0	0	0	0	0	0	0	0	0	0	0	0	0	0	0	0	0	0	0	0	0	0	0	0	0	0	0.000	0.000	0.000	0.000	0.000	0.000	0.000	0.000	0.000	0.000	0.000	0.000	0.000	0.000	283	1076	255	198	198	0.000	0.000	50	205	0	0	43	155	0	0	100	1	
5	11	9	05: L-05   LM00000484	lmo1785	4698	11176	100	3299	2532	1557	47	47	5	99	98	0	6928	5425	3373	25	25	6	96	93	0	0	0	0	0	0	0	0	0	0	0	0	0	0	0	0	0	0	0	0	0	0	0	0	0	0	0.000	0.000	0.000	0.000	0.000	0.000	0.000	0.000	0.000	0.000	0.000	0.000	0.000	0.000	283	1076	10155	7885	7885	0.000	0.000	3252	6903	0	0	2485	5400	0	0	100	1	
5	12	9	05: L-08   LM00001598	lmo1788	4948	11176	100	59	60	12	46	46	4	73	63	0	105	86	46	24	24	6	80	70	0	0	0	0	0	0	0	0	0	0	0	0	0	0	0	0	0	0	0	0	0	0	0	0	0	0	0.000	0.000	0.000	0.000	0.000	0.000	0.000	0.000	0.000	0.000	0.000	0.000	0.000	0.000	283	1076	94	76	76	0.000	0.000	13	81	0	0	14	62	0	0	100	1	
5	13	9	05: L-11   LM00001600	lmo1791	5198	11176	100	490	380	234	46	46	4	92	85	0	510	374	249	23	23	3	84	81	0	0	0	0	0	0	0	0	0	0	0	0	0	0	0	0	0	0	0	0	0	0	0	0	0	0	0.000	0.000	0.000	0.000	0.000	0.000	0.000	0.000	0.000	0.000	0.000	0.000	0.000	0.000	283	1076	931	685	685	0.000	0.000	444	487	0	0	334	351	0	0	100	1	
5	14	9	05: L-14   LM00001603	lmo1794	5448	11176	100	61	63	15	46	46	4	70	62	0	136	108	60	23	23	3	86	82	0	0	0	0	0	0	0	0	0	0	0	0	0	0	0	0	0	0	0	0	0	0	0	0	0	0	0.000	0.000	0.000	0.000	0.000	0.000	0.000	0.000	0.000	0.000	0.000	0.000	0.000	0.000	283	1076	128	102	102	0.000	0.000	15	113	0	0	17	85	0	0	100	1	
5	15	9	05: L-17   LM00000487	lmo1797	5698	11176	100	4702	3439	2254	47	47	4	97	95	0	10535	7980	5201	23	24	3	94	94	0	0	0	0	0	0	0	0	0	0	0	0	0	0	0	0	0	0	0	0	0	0	0	0	0	0	0.000	0.000	0.000	0.000	0.000	0.000	0.000	0.000	0.000	0.000	0.000	0.000	0.000	0.000	283	1076	15167	11349	11349	0.000	0.000	4655	10512	0	0	3392	7957	0	0	100	1	
5	16	9	05: L-20   LM00001607	lmo1800	5948	11176	100	50	50	4	47	47	5	33	5	0	102	82	36	23	24	3	84	81	0	0	0	0	0	0	0	0	0	0	0	0	0	0	0	0	0	0	0	0	0	0	0	0	0	0	0.000	0.000	0.000	0.000	0.000	0.000	0.000	0.000	0.000	0.000	0.000	0.000	0.000	0.000	283	1076	82	62	62	0.000	0.000	3	79	0	0	3	59	0	0	100	1	
5	17	9	05: L-23   LM00001609	lmo1803	6198	11176	100	401	318	185	46	47	4	95	89	0	738	561	353	23	23	3	90	88	0	0	0	0	0	0	0	0	0	0	0	0	0	0	0	0	0	0	0	0	0	0	0	0	0	0	0.000	0.000	0.000	0.000	0.000	0.000	0.000	0.000	0.000	0.000	0.000	0.000	0.000	0.000	283	1076	1070	810	810	0.000	0.000	355	715	0	0	272	538	0	0	100	1	
5	1	10	05: P-02   LM00001658	lmo1878	2198	11426	100	245	192	106	47	48	5	86	79	0	447	332	221	24	25	3	88	80	0	0	0	0	0	0	0	0	0	0	0	0	0	0	0	0	0	0	0	0	0	0	0	0	0	0	0.000	0.000	0.000	0.000	0.000	0.000	0.000	0.000	0.000	0.000	0.000	0.000	0.000	0.000	283	1076	621	453	453	0.000	0.000	198	423	0	0	145	308	0	0	100	1	
5	2	10	05: P-05   LM00001660	lmo1881	2448	11426	100	203	168	82	46	47	5	86	78	0	351	272	161	23	24	3	88	85	0	0	0	0	0	0	0	0	0	0	0	0	0	0	0	0	0	0	0	0	0	0	0	0	0	0	0.000	0.000	0.000	0.000	0.000	0.000	0.000	0.000	0.000	0.000	0.000	0.000	0.000	0.000	283	1076	485	371	371	0.000	0.000	157	328	0	0	122	249	0	0	100	1	
5	3	10	05: P-08   LM00001661	lmo1884	2698	11426	100	250	204	116	47	47	5	81	75	0	167	132	79	24	25	3	77	75	0	0	0	0	0	0	0	0	0	0	0	0	0	0	0	0	0	0	0	0	0	0	0	0	0	0	0.000	0.000	0.000	0.000	0.000	0.000	0.000	0.000	0.000	0.000	0.000	0.000	0.000	0.000	283	1076	346	265	265	0.000	0.000	203	143	0	0	157	108	0	0	100	1	
5	4	10	05: P-11   LM00001664	lmo1887	2948	11426	100	214	178	85	47	47	4	92	85	0	404	303	191	24	24	3	86	83	0	0	0	0	0	0	0	0	0	0	0	0	0	0	0	0	0	0	0	0	0	0	0	0	0	0	0.000	0.000	0.000	0.000	0.000	0.000	0.000	0.000	0.000	0.000	0.000	0.000	0.000	0.000	283	1076	547	410	410	0.000	0.000	167	380	0	0	131	279	0	0	100	1	
5	5	10	05: P-14   LM00002593	lmo1890	3198	11426	100	93	87	26	47	47	5	87	80	0	159	131	66	24	24	4	90	83	0	0	0	0	0	0	0	0	0	0	0	0	0	0	0	0	0	0	0	0	0	0	0	0	0	0	0.000	0.000	0.000	0.000	0.000	0.000	0.000	0.000	0.000	0.000	0.000	0.000	0.000	0.000	283	1076	181	147	147	0.000	0.000	46	135	0	0	40	107	0	0	100	1	
5	6	10	05: P-17   LM00002594	lmo1893	3448	11426	100	254	202	106	46	47	4	89	81	0	354	284	183	24	24	3	89	84	0	0	0	0	0	0	0	0	0	0	0	0	0	0	0	0	0	0	0	0	0	0	0	0	0	0	0.000	0.000	0.000	0.000	0.000	0.000	0.000	0.000	0.000	0.000	0.000	0.000	0.000	0.000	283	1076	538	416	416	0.000	0.000	208	330	0	0	156	260	0	0	100	1	
5	7	10	05: P-20   LM00000508	lmo1896	3698	11426	100	486	373	219	46	46	4	88	85	0	1184	858	562	23	24	3	88	85	0	0	0	0	0	0	0	0	0	0	0	0	0	0	0	0	0	0	0	0	0	0	0	0	0	0	0.000	0.000	0.000	0.000	0.000	0.000	0.000	0.000	0.000	0.000	0.000	0.000	0.000	0.000	283	1076	1601	1162	1162	0.000	0.000	440	1161	0	0	327	835	0	0	100	1	
5	8	10	05: P-23   LM00001667	lmo1899	3948	11426	100	330	265	153	47	47	5	88	82	0	351	271	164	24	24	3	92	84	0	0	0	0	0	0	0	0	0	0	0	0	0	0	0	0	0	0	0	0	0	0	0	0	0	0	0.000	0.000	0.000	0.000	0.000	0.000	0.000	0.000	0.000	0.000	0.000	0.000	0.000	0.000	283	1076	610	465	465	0.000	0.000	283	327	0	0	218	247	0	0	100	1	
5	9	10	06: D-02   LM00002610	lmo1970	4198	11426	100	48	48	4	46	47	4	32	9	0	92	73	35	24	25	4	83	75	0	0	0	0	0	0	0	0	0	0	0	0	0	0	0	0	0	0	0	0	0	0	0	0	0	0	0.000	0.000	0.000	0.000	0.000	0.000	0.000	0.000	0.000	0.000	0.000	0.000	0.000	0.000	283	1076	70	51	51	0.000	0.000	2	68	0	0	2	49	0	0	100	1	
5	10	10	06: D-05   LM00002613	lmo1973	4448	11426	100	50	50	4	47	47	5	42	8	0	101	82	35	24	25	6	86	79	0	0	0	0	0	0	0	0	0	0	0	0	0	0	0	0	0	0	0	0	0	0	0	0	0	0	0.000	0.000	0.000	0.000	0.000	0.000	0.000	0.000	0.000	0.000	0.000	0.000	0.000	0.000	283	1076	80	61	61	0.000	0.000	3	77	0	0	3	58	0	0	100	1	
5	11	10	06: D-08   LM00000529	lmo1976	4698	11426	100	123	113	49	46	46	4	84	76	0	180	141	82	24	24	3	84	79	0	0	0	0	0	0	0	0	0	0	0	0	0	0	0	0	0	0	0	0	0	0	0	0	0	0	0.000	0.000	0.000	0.000	0.000	0.000	0.000	0.000	0.000	0.000	0.000	0.000	0.000	0.000	283	1076	233	184	184	0.000	0.000	77	156	0	0	67	117	0	0	100	1	
5	12	10	06: D-11   LM00001707	lmo1979	4948	11426	100	62	61	13	47	47	4	74	66	0	128	102	53	24	25	7	81	73	0	0	0	0	0	0	0	0	0	0	0	0	0	0	0	0	0	0	0	0	0	0	0	0	0	0	0.000	0.000	0.000	0.000	0.000	0.000	0.000	0.000	0.000	0.000	0.000	0.000	0.000	0.000	283	1076	119	92	92	0.000	0.000	15	104	0	0	14	78	0	0	100	1	
5	13	10	06: D-14   LM00001708	lmo1982	5198	11426	100	59	61	12	46	46	5	71	61	0	100	78	41	23	24	5	76	71	0	0	0	0	0	0	0	0	0	0	0	0	0	0	0	0	0	0	0	0	0	0	0	0	0	0	0.000	0.000	0.000	0.000	0.000	0.000	0.000	0.000	0.000	0.000	0.000	0.000	0.000	0.000	283	1076	90	70	70	0.000	0.000	13	77	0	0	15	55	0	0	100	1	
5	14	10	06: D-17   LM00001710	lmo1985	5448	11426	100	82	79	21	46	46	4	91	80	0	166	134	76	23	23	3	88	81	0	0	0	0	0	0	0	0	0	0	0	0	0	0	0	0	0	0	0	0	0	0	0	0	0	0	0.000	0.000	0.000	0.000	0.000	0.000	0.000	0.000	0.000	0.000	0.000	0.000	0.000	0.000	283	1076	179	144	144	0.000	0.000	36	143	0	0	33	111	0	0	100	1	
5	15	10	06: D-20   LM00001712	lmo1988	5698	11426	100	50	50	5	47	47	5	35	8	0	105	81	43	23	23	3	85	78	0	0	0	0	0	0	0	0	0	0	0	0	0	0	0	0	0	0	0	0	0	0	0	0	0	0	0.000	0.000	0.000	0.000	0.000	0.000	0.000	0.000	0.000	0.000	0.000	0.000	0.000	0.000	283	1076	85	61	61	0.000	0.000	3	82	0	0	3	58	0	0	100	1	
5	16	10	06: D-23   LM00001715	lmo1991	5948	11426	100	54	57	10	46	46	4	72	52	0	109	83	49	23	23	4	73	63	0	0	0	0	0	0	0	0	0	0	0	0	0	0	0	0	0	0	0	0	0	0	0	0	0	0	0.000	0.000	0.000	0.000	0.000	0.000	0.000	0.000	0.000	0.000	0.000	0.000	0.000	0.000	283	1076	94	71	71	0.000	0.000	8	86	0	0	11	60	0	0	100	1	
5	17	10	06: H-02   LM00002625	lmo2066	6198	11426	100	103	94	36	47	48	4	80	76	0	142	118	65	23	24	4	85	77	0	0	0	0	0	0	0	0	0	0	0	0	0	0	0	0	0	0	0	0	0	0	0	0	0	0	0.000	0.000	0.000	0.000	0.000	0.000	0.000	0.000	0.000	0.000	0.000	0.000	0.000	0.000	283	1076	175	142	142	0.000	0.000	56	119	0	0	47	95	0	0	100	1	
5	1	11	06: H-05   LM00000553	lmo2069	2198	11676	100	1416	1111	716	47	47	5	88	83	0	680	519	336	24	25	7	82	77	0	0	0	0	0	0	0	0	0	0	0	0	0	0	0	0	0	0	0	0	0	0	0	0	0	0	0.000	0.000	0.000	0.000	0.000	0.000	0.000	0.000	0.000	0.000	0.000	0.000	0.000	0.000	283	1076	2025	1559	1559	0.000	0.000	1369	656	0	0	1064	495	0	0	100	1	
5	2	11	06: H-08   LM00000554	lmo2072	2448	11676	100	359	280	177	47	47	5	86	79	0	1396	1065	787	23	24	5	83	80	0	0	0	0	0	0	0	0	0	0	0	0	0	0	0	0	0	0	0	0	0	0	0	0	0	0	0.000	0.000	0.000	0.000	0.000	0.000	0.000	0.000	0.000	0.000	0.000	0.000	0.000	0.000	283	1076	1685	1275	1275	0.000	0.000	312	1373	0	0	233	1042	0	0	100	1	
5	3	11	06: H-11   LM00001764	lmo2075	2698	11676	100	140	118	53	46	47	5	83	75	0	294	215	145	24	25	4	86	79	0	0	0	0	0	0	0	0	0	0	0	0	0	0	0	0	0	0	0	0	0	0	0	0	0	0	0.000	0.000	0.000	0.000	0.000	0.000	0.000	0.000	0.000	0.000	0.000	0.000	0.000	0.000	283	1076	364	263	263	0.000	0.000	94	270	0	0	72	191	0	0	100	1	
5	4	11	06: H-14   LM00001766	lmo2078	2948	11676	100	53	52	5	46	47	5	68	23	0	105	82	40	23	23	5	80	73	0	0	0	0	0	0	0	0	0	0	0	0	0	0	0	0	0	0	0	0	0	0	0	0	0	0	0.000	0.000	0.000	0.000	0.000	0.000	0.000	0.000	0.000	0.000	0.000	0.000	0.000	0.000	283	1076	89	65	65	0.000	0.000	7	82	0	0	6	59	0	0	100	1	
5	5	11	06: H-17   LM00002630	lmo2081	3198	11676	100	69	69	18	46	47	4	76	70	0	156	127	69	23	23	4	83	80	0	0	0	0	0	0	0	0	0	0	0	0	0	0	0	0	0	0	0	0	0	0	0	0	0	0	0.000	0.000	0.000	0.000	0.000	0.000	0.000	0.000	0.000	0.000	0.000	0.000	0.000	0.000	283	1076	156	127	127	0.000	0.000	23	133	0	0	23	104	0	0	100	1	
5	6	11	06: H-20   LM00000555	lmo2084	3448	11676	100	55	55	7	46	46	5	79	45	0	95	76	36	23	23	3	82	78	0	0	0	0	0	0	0	0	0	0	0	0	0	0	0	0	0	0	0	0	0	0	0	0	0	0	0.000	0.000	0.000	0.000	0.000	0.000	0.000	0.000	0.000	0.000	0.000	0.000	0.000	0.000	283	1076	81	62	62	0.000	0.000	9	72	0	0	9	53	0	0	100	1	
5	7	11	06: H-23   LM00001770	lmo2087	3698	11676	100	52	54	7	46	46	4	65	43	0	112	95	40	22	23	3	89	85	0	0	0	0	0	0	0	0	0	0	0	0	0	0	0	0	0	0	0	0	0	0	0	0	0	0	0.000	0.000	0.000	0.000	0.000	0.000	0.000	0.000	0.000	0.000	0.000	0.000	0.000	0.000	283	1076	96	81	81	0.000	0.000	6	90	0	0	8	73	0	0	100	1	
5	8	11	06: L-02   LM00002643	lmo2162	3948	11676	100	54	55	7	47	47	5	63	41	0	99	78	39	23	24	12	69	66	0	0	0	0	0	0	0	0	0	0	0	0	0	0	0	0	0	0	0	0	0	0	0	0	0	0	0.000	0.000	0.000	0.000	0.000	0.000	0.000	0.000	0.000	0.000	0.000	0.000	0.000	0.000	283	1076	83	63	63	0.000	0.000	7	76	0	0	8	55	0	0	100	1	
5	9	11	06: L-05   LM00001810	lmo2165	4198	11676	100	48	48	4	46	46	4	31	3	0	93	75	33	23	23	3	91	81	0	0	0	0	0	0	0	0	0	0	0	0	0	0	0	0	0	0	0	0	0	0	0	0	0	0	0.000	0.000	0.000	0.000	0.000	0.000	0.000	0.000	0.000	0.000	0.000	0.000	0.000	0.000	283	1076	72	54	54	0.000	0.000	2	70	0	0	2	52	0	0	100	1	
5	10	11	06: L-08   LM00001812	lmo2168	4448	11676	100	198	160	79	46	46	4	91	86	0	331	246	149	24	24	3	90	86	0	0	0	0	0	0	0	0	0	0	0	0	0	0	0	0	0	0	0	0	0	0	0	0	0	0	0.000	0.000	0.000	0.000	0.000	0.000	0.000	0.000	0.000	0.000	0.000	0.000	0.000	0.000	283	1076	459	336	336	0.000	0.000	152	307	0	0	114	222	0	0	100	1
[truncated: 2,720,028 more chars]
