# Supplementary material for: Different Transcriptional Responses from Slow and Fast Growth Rate Strains of Listeria monocytogenes Adapted to Low Temperature
Source: Front Microbiol. 2016 Mar 1;7:229. doi: 10.3389/fmicb.2016.00229 (PMC4772535; doi:10.3389/fmicb.2016.00229)
Supplement: Data Sheet S1 — Microarry gpr data. [file Data_Sheet_1.ZIP › microarray data/4.gpr]

ATF	1.0
21	82
"Type=GenePix Results 2"
"DateTime=2014/03/11 12:58:25"
"Settings=Easy Quant"
"GalFile=C:\Users\Felipe\Desktop\INTA\Microarreglos\LM3001_Listeria monocytogenes_v1.GAL"
"Scanner=Model:  Serial No.: "
"Comment=<F1>Cy5<F2>Cy3<F1 Offset>0,0<F2 Offset>0,-1<Comment>"
"PixelSize=5"
"Wavelengths=1 nm	2 nm"
"ImageFiles=C:\Users\Felipe\Desktop\INTA\Microarreglos\Im�genes\19723731_10B-10D_2_1.tif	C:\Users\Felipe\Desktop\INTA\Microarreglos\Im�genes\19723731_10B-10D_2_2.tif"
"PMTGain=0	0"
"NormalizationMethod=LOWESS"
"NormalizationFactors=0.000	0.000"
"JpegImage="
"RatioFormulations=W2/W1(2/1)"
"Barcode=Unknown	Unknown"
"ImageOrigin=0	0"
"JpegOrigin=0	0"
"Creator=ScanArray Express, Microarray Analysis System 4.0.0.4"
"Temperature=0.0"
"LaserPower=0	0	0	0"
"LaserOnTime=0	0	0	0"
"Block"	"Column"	"Row"	"Name"	"ID"	"X"	"Y"	"Dia."	"F1 Median"	"F1 Mean"	"F1 SD"	"B1 Median"	"B1 Mean"	"B1 SD"	"% > B1+1SD"	"% > B1+2SD"	"F1 % Sat."	"F2 Median"	"F2 Mean"	"F2 SD"	"B2 Median"	"B2 Mean"	"B2 SD"	"% > B2+1SD"	"% > B2+2SD"	"F2 % Sat."	"F3 Median"	"F3 Mean"	"F3 SD"	"B3 Median"	"B3 Mean"	"B3 SD"	"% > B3+1SD"	"% > B3+2SD"	"F3 % Sat."	"F4 Median"	"F4 Mean"	"F4 SD"	"B4 Median"	"B4 Mean"	"B4 SD"	"% > B4+1SD"	"% > B4+2SD"	"F4 % Sat."	"Ratio of Medians (2/1)"	"Ratio of Means (2/1)"	"Median of Ratios (2/1)"	"Mean of Ratios (2/1)"	"Ratios SD (2/1)"	"Rgn Ratio (2/1)"	"Rgn R� (2/1)"	"Ratio of Medians (Ratio/2)"	"Ratio of Means (Ratio/2)"	"Median of Ratios (Ratio/2)"	"Mean of Ratios (Ratio/2)"	"Ratios SD (Ratio/2)"	"Rgn Ratio (Ratio/2)"	"Rgn R� (Ratio/2)"	"Ratio of Medians (Ratio/3)"	"Ratio of Means (Ratio/3)"	"Median of Ratios (Ratio/3)"	"Mean of Ratios (Ratio/3)"	"Ratios SD (Ratio/3)"	"Rgn Ratio (Ratio/3)"	"Rgn R� (Ratio/3)"	"F Pixels"	"B Pixels"	"Sum of Medians"	"Sum of Means"	"Log Ratio (2/1)"	"Log Ratio (Ratio/2)"	"Log Ratio (Ratio/3)"	"F1 Median - B1"	"F2 Median - B2"	"F3 Median - B3"	"F4 Median - B4"	"F1 Mean - B1"	"F2 Mean - B2"	"F3 Mean - B3"	"F4 Mean - B4"	"Flags"	"Normalize"
1	1	1	10: D-01   Dye Marker	Dye Marker	2173	4798	100	86	164	154	47	47	5	92	82	0	17763	24750	20623	25	26	10	100	100	1	0	0	0	0	0	0	0	0	0	0	0	0	0	0	0	0	0	0	0	0	0	0	0	0	0	0.000	0.000	0.000	0.000	0.000	0.000	0.000	0.000	0.000	0.000	0.000	0.000	0.000	0.000	282	1076	17777	24842	24842	0.000	0.000	39	17738	0	0	117	24725	0	0	100	1	
1	2	1	01: D-01   LM00002111	lmo0069	2423	4798	100	56	56	7	48	49	7	53	21	0	88	85	32	24	27	9	90	82	0	0	0	0	0	0	0	0	0	0	0	0	0	0	0	0	0	0	0	0	0	0	0	0	0	0	0.000	0.000	0.000	0.000	0.000	0.000	0.000	0.000	0.000	0.000	0.000	0.000	0.000	0.000	282	1076	72	69	69	0.000	0.000	8	64	0	0	8	61	0	0	100	1	
1	3	1	01: D-04   LM00002114	lmo0072	2673	4798	100	56	57	6	48	49	7	53	19	0	99	95	35	25	27	15	87	82	0	0	0	0	0	0	0	0	0	0	0	0	0	0	0	0	0	0	0	0	0	0	0	0	0	0	0.000	0.000	0.000	0.000	0.000	0.000	0.000	0.000	0.000	0.000	0.000	0.000	0.000	0.000	282	1076	82	79	79	0.000	0.000	8	74	0	0	9	70	0	0	100	1	
1	4	1	01: D-07   LM00000829	lmo0075	2923	4798	100	65	67	12	49	57	62	1	0	0	112	111	47	24	43	120	16	1	0	0	0	0	0	0	0	0	0	0	0	0	0	0	0	0	0	0	0	0	0	0	0	0	0	0	0.000	0.000	0.000	0.000	0.000	0.000	0.000	0.000	0.000	0.000	0.000	0.000	0.000	0.000	282	1076	104	105	105	0.000	0.000	16	88	0	0	18	87	0	0	100	1	
1	5	1	01: D-10   LM00000831	lmo0078	3173	4798	100	112	105	32	48	49	8	90	79	0	150	142	59	23	24	10	90	87	0	0	0	0	0	0	0	0	0	0	0	0	0	0	0	0	0	0	0	0	0	0	0	0	0	0	0.000	0.000	0.000	0.000	0.000	0.000	0.000	0.000	0.000	0.000	0.000	0.000	0.000	0.000	282	1076	191	176	176	0.000	0.000	64	127	0	0	57	119	0	0	100	1	
1	6	1	01: D-13   LM00002119	lmo0081	3423	4798	100	53	55	9	48	48	9	32	9	0	43	50	28	24	25	8	69	56	0	0	0	0	0	0	0	0	0	0	0	0	0	0	0	0	0	0	0	0	0	0	0	0	0	0	0.000	0.000	0.000	0.000	0.000	0.000	0.000	0.000	0.000	0.000	0.000	0.000	0.000	0.000	282	1076	24	33	33	0.000	0.000	5	19	0	0	7	26	0	0	100	1	
1	7	1	01: D-16   LM00002122	lmo0084	3673	4798	100	61	61	10	49	48	5	74	55	0	106	103	41	22	24	6	93	88	0	0	0	0	0	0	0	0	0	0	0	0	0	0	0	0	0	0	0	0	0	0	0	0	0	0	0.000	0.000	0.000	0.000	0.000	0.000	0.000	0.000	0.000	0.000	0.000	0.000	0.000	0.000	282	1076	96	93	93	0.000	0.000	12	84	0	0	12	81	0	0	100	1	
1	8	1	01: D-19   LM00002125	lmo0087	3923	4798	100	56	57	7	47	48	6	68	33	0	90	86	35	22	25	16	85	80	0	0	0	0	0	0	0	0	0	0	0	0	0	0	0	0	0	0	0	0	0	0	0	0	0	0	0.000	0.000	0.000	0.000	0.000	0.000	0.000	0.000	0.000	0.000	0.000	0.000	0.000	0.000	282	1076	77	74	74	0.000	0.000	9	68	0	0	10	64	0	0	100	1	
1	9	1	01: D-22   LM00000833	lmo0090	4173	4798	100	55	56	6	47	48	5	78	44	0	94	88	30	21	22	5	93	91	0	0	0	0	0	0	0	0	0	0	0	0	0	0	0	0	0	0	0	0	0	0	0	0	0	0	0.000	0.000	0.000	0.000	0.000	0.000	0.000	0.000	0.000	0.000	0.000	0.000	0.000	0.000	282	1076	81	76	76	0.000	0.000	8	73	0	0	9	67	0	0	100	1	
1	10	1	01: H-01   LM00000858	lmo0165	4423	4798	100	68	68	13	47	48	6	82	73	0	131	113	53	21	22	9	86	80	0	0	0	0	0	0	0	0	0	0	0	0	0	0	0	0	0	0	0	0	0	0	0	0	0	0	0.000	0.000	0.000	0.000	0.000	0.000	0.000	0.000	0.000	0.000	0.000	0.000	0.000	0.000	282	1076	131	113	113	0.000	0.000	21	110	0	0	21	92	0	0	100	1	
1	11	1	01: H-04   LM00000860	lmo0168	4673	4798	100	53	53	6	46	47	6	59	20	0	90	81	31	22	24	17	78	76	0	0	0	0	0	0	0	0	0	0	0	0	0	0	0	0	0	0	0	0	0	0	0	0	0	0	0.000	0.000	0.000	0.000	0.000	0.000	0.000	0.000	0.000	0.000	0.000	0.000	0.000	0.000	282	1076	75	66	66	0.000	0.000	7	68	0	0	7	59	0	0	100	1	
1	12	1	01: H-07   LM00002159	lmo0171	4923	4798	100	54	54	6	48	48	6	51	19	0	102	93	36	22	24	9	89	82	0	0	0	0	0	0	0	0	0	0	0	0	0	0	0	0	0	0	0	0	0	0	0	0	0	0	0.000	0.000	0.000	0.000	0.000	0.000	0.000	0.000	0.000	0.000	0.000	0.000	0.000	0.000	282	1076	86	77	77	0.000	0.000	6	80	0	0	6	71	0	0	100	1	
1	13	1	01: H-10   LM00002839	lmo0174	5173	4798	100	58	59	9	47	47	5	78	52	0	114	101	42	21	22	4	91	89	0	0	0	0	0	0	0	0	0	0	0	0	0	0	0	0	0	0	0	0	0	0	0	0	0	0	0.000	0.000	0.000	0.000	0.000	0.000	0.000	0.000	0.000	0.000	0.000	0.000	0.000	0.000	282	1076	104	92	92	0.000	0.000	11	93	0	0	12	80	0	0	100	1	
1	14	1	01: H-13   LM00000055	lmo0177	5423	4798	100	63	63	11	47	48	6	79	64	0	107	96	39	21	24	14	82	79	0	0	0	0	0	0	0	0	0	0	0	0	0	0	0	0	0	0	0	0	0	0	0	0	0	0	0.000	0.000	0.000	0.000	0.000	0.000	0.000	0.000	0.000	0.000	0.000	0.000	0.000	0.000	282	1076	102	91	91	0.000	0.000	16	86	0	0	16	75	0	0	100	1	
1	15	1	01: H-16   LM00000058	lmo0180	5673	4798	100	243	218	111	47	48	8	89	82	0	408	336	197	22	25	18	82	80	0	0	0	0	0	0	0	0	0	0	0	0	0	0	0	0	0	0	0	0	0	0	0	0	0	0	0.000	0.000	0.000	0.000	0.000	0.000	0.000	0.000	0.000	0.000	0.000	0.000	0.000	0.000	282	1076	582	485	485	0.000	0.000	196	386	0	0	171	314	0	0	100	1	
1	16	1	01: H-19   LM00000863	lmo0183	5923	4798	100	53	53	6	48	50	14	9	0	0	42	40	15	22	26	50	1	0	0	0	0	0	0	0	0	0	0	0	0	0	0	0	0	0	0	0	0	0	0	0	0	0	0	0	0.000	0.000	0.000	0.000	0.000	0.000	0.000	0.000	0.000	0.000	0.000	0.000	0.000	0.000	282	1076	25	23	23	0.000	0.000	5	20	0	0	5	18	0	0	100	1	
1	17	1	01: H-22   LM00000062	lmo0186	6173	4798	100	64	64	11	48	49	10	67	31	0	120	101	47	21	23	35	74	70	0	0	0	0	0	0	0	0	0	0	0	0	0	0	0	0	0	0	0	0	0	0	0	0	0	0	0.000	0.000	0.000	0.000	0.000	0.000	0.000	0.000	0.000	0.000	0.000	0.000	0.000	0.000	282	1076	115	96	96	0.000	0.000	16	99	0	0	16	80	0	0	100	1	
1	1	2	01: L-01   LM00000084	lmo0261	2173	5048	100	61	62	9	47	48	6	88	66	0	120	109	39	23	24	7	94	90	0	0	0	0	0	0	0	0	0	0	0	0	0	0	0	0	0	0	0	0	0	0	0	0	0	0	0.000	0.000	0.000	0.000	0.000	0.000	0.000	0.000	0.000	0.000	0.000	0.000	0.000	0.000	282	1076	111	101	101	0.000	0.000	14	97	0	0	15	86	0	0	100	1	
1	2	2	01: L-04   LM00002184	lmo0264	2423	5048	100	54	56	14	47	49	12	26	3	0	101	87	44	24	28	21	71	65	0	0	0	0	0	0	0	0	0	0	0	0	0	0	0	0	0	0	0	0	0	0	0	0	0	0	0.000	0.000	0.000	0.000	0.000	0.000	0.000	0.000	0.000	0.000	0.000	0.000	0.000	0.000	282	1076	84	72	72	0.000	0.000	7	77	0	0	9	63	0	0	100	1	
1	3	2	01: L-07   LM00000895	lmo0267	2673	5048	100	68	67	15	47	48	7	77	67	0	115	107	47	24	26	14	80	77	0	0	0	0	0	0	0	0	0	0	0	0	0	0	0	0	0	0	0	0	0	0	0	0	0	0	0.000	0.000	0.000	0.000	0.000	0.000	0.000	0.000	0.000	0.000	0.000	0.000	0.000	0.000	282	1076	112	103	103	0.000	0.000	21	91	0	0	20	83	0	0	100	1	
1	4	2	01: L-10   LM00000897	lmo0270	2923	5048	100	58	59	12	48	54	60	1	1	0	88	93	45	23	34	103	17	2	0	0	0	0	0	0	0	0	0	0	0	0	0	0	0	0	0	0	0	0	0	0	0	0	0	0	0.000	0.000	0.000	0.000	0.000	0.000	0.000	0.000	0.000	0.000	0.000	0.000	0.000	0.000	282	1076	75	81	81	0.000	0.000	10	65	0	0	11	70	0	0	100	1	
1	5	2	01: L-13   LM00000899	lmo0273	3173	5048	100	63	65	11	49	49	5	83	68	0	111	111	43	23	24	9	91	87	0	0	0	0	0	0	0	0	0	0	0	0	0	0	0	0	0	0	0	0	0	0	0	0	0	0	0.000	0.000	0.000	0.000	0.000	0.000	0.000	0.000	0.000	0.000	0.000	0.000	0.000	0.000	282	1076	102	104	104	0.000	0.000	14	88	0	0	16	88	0	0	100	1	
1	6	2	01: L-16   LM00000901	lmo0276	3423	5048	100	99	96	30	48	50	13	81	76	0	255	222	108	23	28	18	86	81	0	0	0	0	0	0	0	0	0	0	0	0	0	0	0	0	0	0	0	0	0	0	0	0	0	0	0.000	0.000	0.000	0.000	0.000	0.000	0.000	0.000	0.000	0.000	0.000	0.000	0.000	0.000	282	1076	283	247	247	0.000	0.000	51	232	0	0	48	199	0	0	100	1	
1	7	2	01: L-19   LM00000089	lmo0279	3673	5048	100	101	96	33	49	50	6	80	76	0	164	145	75	24	27	12	79	78	0	0	0	0	0	0	0	0	0	0	0	0	0	0	0	0	0	0	0	0	0	0	0	0	0	0	0.000	0.000	0.000	0.000	0.000	0.000	0.000	0.000	0.000	0.000	0.000	0.000	0.000	0.000	282	1076	192	168	168	0.000	0.000	52	140	0	0	47	121	0	0	100	1	
1	8	2	01: L-22   LM00000090	lmo0282	3923	5048	100	48	49	7	48	49	7	12	4	0	28	35	20	21	24	14	35	18	0	0	0	0	0	0	0	0	0	0	0	0	0	0	0	0	0	0	0	0	0	0	0	0	0	0	0.000	0.000	0.000	0.000	0.000	0.000	0.000	0.000	0.000	0.000	0.000	0.000	0.000	0.000	282	1076	7	15	15	0.000	0.000	0	7	0	0	1	14	0	0	100	1	
1	9	2	01: P-01   LM00000925	lmo0357	4173	5048	100	52	53	6	48	49	8	25	3	0	91	75	33	22	24	16	73	68	0	0	0	0	0	0	0	0	0	0	0	0	0	0	0	0	0	0	0	0	0	0	0	0	0	0	0.000	0.000	0.000	0.000	0.000	0.000	0.000	0.000	0.000	0.000	0.000	0.000	0.000	0.000	282	1076	73	58	58	0.000	0.000	4	69	0	0	5	53	0	0	100	1	
1	10	2	01: P-04   LM00000130	lmo0360	4423	5048	100	55	55	7	48	49	7	50	18	0	93	76	38	21	24	29	65	64	0	0	0	0	0	0	0	0	0	0	0	0	0	0	0	0	0	0	0	0	0	0	0	0	0	0	0.000	0.000	0.000	0.000	0.000	0.000	0.000	0.000	0.000	0.000	0.000	0.000	0.000	0.000	282	1076	79	62	62	0.000	0.000	7	72	0	0	7	55	0	0	100	1	
1	11	2	01: P-07   LM00000927	lmo0363	4673	5048	100	54	54	6	47	49	31	0	0	0	86	79	32	21	26	45	76	13	0	0	0	0	0	0	0	0	0	0	0	0	0	0	0	0	0	0	0	0	0	0	0	0	0	0	0.000	0.000	0.000	0.000	0.000	0.000	0.000	0.000	0.000	0.000	0.000	0.000	0.000	0.000	282	1076	72	65	65	0.000	0.000	7	65	0	0	7	58	0	0	100	1	
1	12	2	01: P-10   LM00000133	lmo0366	4923	5048	100	55	55	7	48	48	6	57	28	0	101	84	40	22	23	6	78	76	0	0	0	0	0	0	0	0	0	0	0	0	0	0	0	0	0	0	0	0	0	0	0	0	0	0	0.000	0.000	0.000	0.000	0.000	0.000	0.000	0.000	0.000	0.000	0.000	0.000	0.000	0.000	282	1076	86	69	69	0.000	0.000	7	79	0	0	7	62	0	0	100	1	
1	13	2	01: P-13   LM00000135	lmo0369	5173	5048	100	114	104	38	47	49	8	79	74	0	196	162	89	21	24	19	76	72	0	0	0	0	0	0	0	0	0	0	0	0	0	0	0	0	0	0	0	0	0	0	0	0	0	0	0.000	0.000	0.000	0.000	0.000	0.000	0.000	0.000	0.000	0.000	0.000	0.000	0.000	0.000	282	1076	242	198	198	0.000	0.000	67	175	0	0	57	141	0	0	100	1	
1	14	2	01: P-16   LM00000137	lmo0372	5423	5048	100	53	54	6	47	48	5	52	27	0	93	81	32	21	22	4	87	84	0	0	0	0	0	0	0	0	0	0	0	0	0	0	0	0	0	0	0	0	0	0	0	0	0	0	0.000	0.000	0.000	0.000	0.000	0.000	0.000	0.000	0.000	0.000	0.000	0.000	0.000	0.000	282	1076	78	67	67	0.000	0.000	6	72	0	0	7	60	0	0	100	1	
1	15	2	01: P-19   LM00000138	lmo0375	5673	5048	100	55	55	6	48	48	6	56	23	0	100	82	40	21	23	10	77	73	0	0	0	0	0	0	0	0	0	0	0	0	0	0	0	0	0	0	0	0	0	0	0	0	0	0	0.000	0.000	0.000	0.000	0.000	0.000	0.000	0.000	0.000	0.000	0.000	0.000	0.000	0.000	282	1076	86	68	68	0.000	0.000	7	79	0	0	7	61	0	0	100	1	
1	16	2	01: P-22   LM00002200	lmo0378	5923	5048	100	55	56	7	48	48	6	60	25	0	95	81	36	21	22	6	83	77	0	0	0	0	0	0	0	0	0	0	0	0	0	0	0	0	0	0	0	0	0	0	0	0	0	0	0.000	0.000	0.000	0.000	0.000	0.000	0.000	0.000	0.000	0.000	0.000	0.000	0.000	0.000	282	1076	81	68	68	0.000	0.000	7	74	0	0	8	60	0	0	100	1	
1	17	2	02: D-01   LM00000157	lmo0449	6173	5048	100	60	59	8	49	49	6	69	39	0	93	85	30	21	22	6	95	87	0	0	0	0	0	0	0	0	0	0	0	0	0	0	0	0	0	0	0	0	0	0	0	0	0	0	0.000	0.000	0.000	0.000	0.000	0.000	0.000	0.000	0.000	0.000	0.000	0.000	0.000	0.000	282	1076	83	74	74	0.000	0.000	11	72	0	0	10	64	0	0	100	1	
1	1	3	02: D-04   LM00000959	lmo0452	2173	5298	100	62	62	9	49	50	11	62	11	0	101	94	40	23	27	26	79	76	0	0	0	0	0	0	0	0	0	0	0	0	0	0	0	0	0	0	0	0	0	0	0	0	0	0	0.000	0.000	0.000	0.000	0.000	0.000	0.000	0.000	0.000	0.000	0.000	0.000	0.000	0.000	282	1076	91	84	84	0.000	0.000	13	78	0	0	13	71	0	0	100	1	
1	2	3	02: D-07   LM00000961	lmo0455	2423	5298	100	57	57	7	48	49	8	54	17	0	89	85	35	23	26	20	82	78	0	0	0	0	0	0	0	0	0	0	0	0	0	0	0	0	0	0	0	0	0	0	0	0	0	0	0.000	0.000	0.000	0.000	0.000	0.000	0.000	0.000	0.000	0.000	0.000	0.000	0.000	0.000	282	1076	75	71	71	0.000	0.000	9	66	0	0	9	62	0	0	100	1	
1	3	3	02: D-10   LM00000160	lmo0458	2673	5298	100	58	59	9	48	49	6	72	39	0	87	85	33	23	26	19	85	78	0	0	0	0	0	0	0	0	0	0	0	0	0	0	0	0	0	0	0	0	0	0	0	0	0	0	0.000	0.000	0.000	0.000	0.000	0.000	0.000	0.000	0.000	0.000	0.000	0.000	0.000	0.000	282	1076	74	73	73	0.000	0.000	10	64	0	0	11	62	0	0	100	1	
1	4	3	02: D-13   LM00002231	lmo0461	2923	5298	100	56	57	7	48	50	14	23	3	0	94	87	34	23	29	58	73	4	0	0	0	0	0	0	0	0	0	0	0	0	0	0	0	0	0	0	0	0	0	0	0	0	0	0	0.000	0.000	0.000	0.000	0.000	0.000	0.000	0.000	0.000	0.000	0.000	0.000	0.000	0.000	282	1076	79	73	73	0.000	0.000	8	71	0	0	9	64	0	0	100	1	
1	5	3	02: D-16   LM00002234	lmo0464	3173	5298	100	56	58	9	48	49	6	67	33	0	90	87	36	22	23	6	93	87	0	0	0	0	0	0	0	0	0	0	0	0	0	0	0	0	0	0	0	0	0	0	0	0	0	0	0.000	0.000	0.000	0.000	0.000	0.000	0.000	0.000	0.000	0.000	0.000	0.000	0.000	0.000	282	1076	76	75	75	0.000	0.000	8	68	0	0	10	65	0	0	100	1	
1	6	3	02: D-19   LM00002237	lmo0467	3423	5298	100	54	55	7	48	48	5	60	27	0	93	87	39	22	23	6	88	82	0	0	0	0	0	0	0	0	0	0	0	0	0	0	0	0	0	0	0	0	0	0	0	0	0	0	0.000	0.000	0.000	0.000	0.000	0.000	0.000	0.000	0.000	0.000	0.000	0.000	0.000	0.000	282	1076	77	72	72	0.000	0.000	6	71	0	0	7	65	0	0	100	1	
1	7	3	02: D-22   LM00002240	lmo0470	3673	5298	100	55	56	8	48	49	6	54	29	0	82	83	25	21	23	7	98	96	0	0	0	0	0	0	0	0	0	0	0	0	0	0	0	0	0	0	0	0	0	0	0	0	0	0	0.000	0.000	0.000	0.000	0.000	0.000	0.000	0.000	0.000	0.000	0.000	0.000	0.000	0.000	282	1076	68	70	70	0.000	0.000	7	61	0	0	8	62	0	0	100	1	
1	8	3	02: H-01   LM00000992	lmo0545	3923	5298	100	55	55	7	47	48	8	52	10	0	90	82	35	22	24	20	76	75	0	0	0	0	0	0	0	0	0	0	0	0	0	0	0	0	0	0	0	0	0	0	0	0	0	0	0.000	0.000	0.000	0.000	0.000	0.000	0.000	0.000	0.000	0.000	0.000	0.000	0.000	0.000	282	1076	76	68	68	0.000	0.000	8	68	0	0	8	60	0	0	100	1	
1	9	3	02: H-04   LM00002255	lmo0548	4173	5298	100	53	54	6	48	48	6	49	19	0	88	76	32	21	23	18	77	72	0	0	0	0	0	0	0	0	0	0	0	0	0	0	0	0	0	0	0	0	0	0	0	0	0	0	0.000	0.000	0.000	0.000	0.000	0.000	0.000	0.000	0.000	0.000	0.000	0.000	0.000	0.000	282	1076	72	61	61	0.000	0.000	5	67	0	0	6	55	0	0	100	1	
1	10	3	02: H-07   LM00000995	lmo0551	4423	5298	100	54	55	6	48	48	5	61	30	0	88	82	33	21	23	9	87	80	0	0	0	0	0	0	0	0	0	0	0	0	0	0	0	0	0	0	0	0	0	0	0	0	0	0	0.000	0.000	0.000	0.000	0.000	0.000	0.000	0.000	0.000	0.000	0.000	0.000	0.000	0.000	282	1076	73	68	68	0.000	0.000	6	67	0	0	7	61	0	0	100	1	
1	11	3	02: H-10   LM00000998	lmo0554	4673	5298	100	68	67	12	47	47	5	88	80	0	104	95	39	21	22	4	94	88	0	0	0	0	0	0	0	0	0	0	0	0	0	0	0	0	0	0	0	0	0	0	0	0	0	0	0.000	0.000	0.000	0.000	0.000	0.000	0.000	0.000	0.000	0.000	0.000	0.000	0.000	0.000	282	1076	104	94	94	0.000	0.000	21	83	0	0	20	74	0	0	100	1	
1	12	3	02: H-13   LM00002258	lmo0557	4923	5298	100	55	56	8	48	48	5	57	32	0	86	76	32	22	23	11	81	76	0	0	0	0	0	0	0	0	0	0	0	0	0	0	0	0	0	0	0	0	0	0	0	0	0	0	0.000	0.000	0.000	0.000	0.000	0.000	0.000	0.000	0.000	0.000	0.000	0.000	0.000	0.000	282	1076	71	62	62	0.000	0.000	7	64	0	0	8	54	0	0	100	1	
1	13	3	02: H-16   LM00000192	lmo0560	5173	5298	100	141	130	53	47	48	6	88	80	0	250	207	120	21	24	18	76	73	0	0	0	0	0	0	0	0	0	0	0	0	0	0	0	0	0	0	0	0	0	0	0	0	0	0	0.000	0.000	0.000	0.000	0.000	0.000	0.000	0.000	0.000	0.000	0.000	0.000	0.000	0.000	282	1076	323	269	269	0.000	0.000	94	229	0	0	83	186	0	0	100	1	
1	14	3	02: H-19   LM00001000	lmo0563	5423	5298	100	64	66	13	48	49	7	82	54	0	96	85	35	21	25	23	77	76	0	0	0	0	0	0	0	0	0	0	0	0	0	0	0	0	0	0	0	0	0	0	0	0	0	0	0.000	0.000	0.000	0.000	0.000	0.000	0.000	0.000	0.000	0.000	0.000	0.000	0.000	0.000	282	1076	91	82	82	0.000	0.000	16	75	0	0	18	64	0	0	100	1	
1	15	3	02: H-22   LM00002264	lmo0566	5673	5298	100	55	57	8	48	48	5	58	39	0	84	82	28	20	23	18	85	81	0	0	0	0	0	0	0	0	0	0	0	0	0	0	0	0	0	0	0	0	0	0	0	0	0	0	0.000	0.000	0.000	0.000	0.000	0.000	0.000	0.000	0.000	0.000	0.000	0.000	0.000	0.000	282	1076	71	71	71	0.000	0.000	7	64	0	0	9	62	0	0	100	1	
1	16	3	02: L-01   LM00000210	lmo0641	5923	5298	100	66	67	12	48	48	7	86	64	0	124	111	45	21	23	26	82	79	0	0	0	0	0	0	0	0	0	0	0	0	0	0	0	0	0	0	0	0	0	0	0	0	0	0	0.000	0.000	0.000	0.000	0.000	0.000	0.000	0.000	0.000	0.000	0.000	0.000	0.000	0.000	282	1076	121	109	109	0.000	0.000	18	103	0	0	19	90	0	0	100	1	
1	17	3	02: L-04   LM00001033	lmo0644	6173	5298	100	108	104	41	48	48	5	85	74	0	145	120	68	21	21	6	81	76	0	0	0	0	0	0	0	0	0	0	0	0	0	0	0	0	0	0	0	0	0	0	0	0	0	0	0.000	0.000	0.000	0.000	0.000	0.000	0.000	0.000	0.000	0.000	0.000	0.000	0.000	0.000	282	1076	184	155	155	0.000	0.000	60	124	0	0	56	99	0	0	100	1	
1	1	4	02: L-07   LM00000211	lmo0647	2173	5548	100	367	290	165	47	48	5	90	85	0	354	286	164	22	24	10	85	81	0	0	0	0	0	0	0	0	0	0	0	0	0	0	0	0	0	0	0	0	0	0	0	0	0	0	0.000	0.000	0.000	0.000	0.000	0.000	0.000	0.000	0.000	0.000	0.000	0.000	0.000	0.000	282	1076	652	507	507	0.000	0.000	320	332	0	0	243	264	0	0	100	1	
1	2	4	02: L-10   LM00001038	lmo0650	2423	5548	100	53	54	6	47	48	8	45	12	0	94	81	34	22	23	13	79	74	0	0	0	0	0	0	0	0	0	0	0	0	0	0	0	0	0	0	0	0	0	0	0	0	0	0	0.000	0.000	0.000	0.000	0.000	0.000	0.000	0.000	0.000	0.000	0.000	0.000	0.000	0.000	282	1076	78	66	66	0.000	0.000	6	72	0	0	7	59	0	0	100	1	
1	3	4	02: L-13   LM00001039	lmo0653	2673	5548	100	53	54	7	47	53	54	0	0	0	80	79	33	23	34	104	7	0	0	0	0	0	0	0	0	0	0	0	0	0	0	0	0	0	0	0	0	0	0	0	0	0	0	0	0.000	0.000	0.000	0.000	0.000	0.000	0.000	0.000	0.000	0.000	0.000	0.000	0.000	0.000	282	1076	63	63	63	0.000	0.000	6	57	0	0	7	56	0	0	100	1	
1	4	4	02: L-16   LM00000212	lmo0656	2923	5548	100	58	59	10	47	47	11	52	15	0	84	84	40	21	25	60	61	6	0	0	0	0	0	0	0	0	0	0	0	0	0	0	0	0	0	0	0	0	0	0	0	0	0	0	0.000	0.000	0.000	0.000	0.000	0.000	0.000	0.000	0.000	0.000	0.000	0.000	0.000	0.000	282	1076	74	75	75	0.000	0.000	11	63	0	0	12	63	0	0	100	1	
1	5	4	02: L-19   LM00001041	lmo0659	3173	5548	100	54	55	8	48	48	5	52	26	0	86	87	33	22	23	8	92	89	0	0	0	0	0	0	0	0	0	0	0	0	0	0	0	0	0	0	0	0	0	0	0	0	0	0	0.000	0.000	0.000	0.000	0.000	0.000	0.000	0.000	0.000	0.000	0.000	0.000	0.000	0.000	282	1076	70	72	72	0.000	0.000	6	64	0	0	7	65	0	0	100	1	
1	6	4	02: L-22   LM00000214	lmo0662	3423	5548	100	187	165	73	47	47	7	89	83	0	311	256	141	22	24	19	84	79	0	0	0	0	0	0	0	0	0	0	0	0	0	0	0	0	0	0	0	0	0	0	0	0	0	0	0.000	0.000	0.000	0.000	0.000	0.000	0.000	0.000	0.000	0.000	0.000	0.000	0.000	0.000	282	1076	429	352	352	0.000	0.000	140	289	0	0	118	234	0	0	100	1	
1	7	4	02: P-01   LM00002306	lmo0737	3673	5548	100	56	57	6	48	48	5	70	35	0	95	92	31	22	22	7	93	90	0	0	0	0	0	0	0	0	0	0	0	0	0	0	0	0	0	0	0	0	0	0	0	0	0	0	0.000	0.000	0.000	0.000	0.000	0.000	0.000	0.000	0.000	0.000	0.000	0.000	0.000	0.000	282	1076	81	79	79	0.000	0.000	8	73	0	0	9	70	0	0	100	1	
1	8	4	02: P-04   LM00000243	lmo0740	3923	5548	100	66	65	12	48	49	11	71	37	0	109	91	42	22	24	18	75	71	0	0	0	0	0	0	0	0	0	0	0	0	0	0	0	0	0	0	0	0	0	0	0	0	0	0	0.000	0.000	0.000	0.000	0.000	0.000	0.000	0.000	0.000	0.000	0.000	0.000	0.000	0.000	282	1076	105	86	86	0.000	0.000	18	87	0	0	17	69	0	0	100	1	
1	9	4	02: P-07   LM00000245	lmo0743	4173	5548	100	52	52	6	48	48	6	42	9	0	80	72	27	21	22	6	87	80	0	0	0	0	0	0	0	0	0	0	0	0	0	0	0	0	0	0	0	0	0	0	0	0	0	0	0.000	0.000	0.000	0.000	0.000	0.000	0.000	0.000	0.000	0.000	0.000	0.000	0.000	0.000	282	1076	63	55	55	0.000	0.000	4	59	0	0	4	51	0	0	100	1	
1	10	4	02: P-10   LM00002310	lmo0746	4423	5548	100	54	55	8	47	48	6	52	18	0	85	80	34	22	23	7	85	81	0	0	0	0	0	0	0	0	0	0	0	0	0	0	0	0	0	0	0	0	0	0	0	0	0	0	0.000	0.000	0.000	0.000	0.000	0.000	0.000	0.000	0.000	0.000	0.000	0.000	0.000	0.000	282	1076	70	66	66	0.000	0.000	7	63	0	0	8	58	0	0	100	1	
1	11	4	02: P-13   LM00002313	lmo0749	4673	5548	100	51	52	7	47	48	12	17	1	0	78	72	32	22	24	17	74	72	0	0	0	0	0	0	0	0	0	0	0	0	0	0	0	0	0	0	0	0	0	0	0	0	0	0	0.000	0.000	0.000	0.000	0.000	0.000	0.000	0.000	0.000	0.000	0.000	0.000	0.000	0.000	282	1076	60	55	55	0.000	0.000	4	56	0	0	5	50	0	0	100	1	
1	12	4	02: P-16   LM00002316	lmo0752	4923	5548	100	56	56	7	47	48	11	37	4	0	100	86	42	20	23	13	77	71	0	0	0	0	0	0	0	0	0	0	0	0	0	0	0	0	0	0	0	0	0	0	0	0	0	0	0.000	0.000	0.000	0.000	0.000	0.000	0.000	0.000	0.000	0.000	0.000	0.000	0.000	0.000	282	1076	89	75	75	0.000	0.000	9	80	0	0	9	66	0	0	100	1	
1	13	4	02: P-19   LM00001078	lmo0755	5173	5548	100	56	57	8	47	48	6	57	28	0	89	83	34	21	22	12	84	78	0	0	0	0	0	0	0	0	0	0	0	0	0	0	0	0	0	0	0	0	0	0	0	0	0	0	0.000	0.000	0.000	0.000	0.000	0.000	0.000	0.000	0.000	0.000	0.000	0.000	0.000	0.000	282	1076	77	72	72	0.000	0.000	9	68	0	0	10	62	0	0	100	1	
1	14	4	02: P-22   LM00001080	lmo0758	5423	5548	100	59	59	6	46	47	9	71	15	0	93	84	33	21	23	9	88	81	0	0	0	0	0	0	0	0	0	0	0	0	0	0	0	0	0	0	0	0	0	0	0	0	0	0	0.000	0.000	0.000	0.000	0.000	0.000	0.000	0.000	0.000	0.000	0.000	0.000	0.000	0.000	282	1076	85	76	76	0.000	0.000	13	72	0	0	13	63	0	0	100	1	
1	15	4	03: D-01   LM00000267	lmo0829	5673	5548	100	61	61	10	47	48	6	79	59	0	92	84	34	21	22	7	86	82	0	0	0	0	0	0	0	0	0	0	0	0	0	0	0	0	0	0	0	0	0	0	0	0	0	0	0.000	0.000	0.000	0.000	0.000	0.000	0.000	0.000	0.000	0.000	0.000	0.000	0.000	0.000	282	1076	85	77	77	0.000	0.000	14	71	0	0	14	63	0	0	100	1	
1	16	4	03: D-04   LM00002332	lmo0832	5923	5548	100	56	58	7	47	48	6	82	34	0	92	86	32	20	22	8	88	85	0	0	0	0	0	0	0	0	0	0	0	0	0	0	0	0	0	0	0	0	0	0	0	0	0	0	0.000	0.000	0.000	0.000	0.000	0.000	0.000	0.000	0.000	0.000	0.000	0.000	0.000	0.000	282	1076	81	77	77	0.000	0.000	9	72	0	0	11	66	0	0	100	1	
1	17	4	03: D-07   LM00002335	lmo0835	6173	5548	100	59	60	9	47	48	5	83	61	0	89	78	29	21	23	26	79	74	0	0	0	0	0	0	0	0	0	0	0	0	0	0	0	0	0	0	0	0	0	0	0	0	0	0	0.000	0.000	0.000	0.000	0.000	0.000	0.000	0.000	0.000	0.000	0.000	0.000	0.000	0.000	282	1076	80	70	70	0.000	0.000	12	68	0	0	13	57	0	0	100	1	
1	1	5	03: D-10   LM00002336	lmo0838	2173	5798	100	54	54	6	47	48	6	64	16	0	79	75	25	21	23	9	86	83	0	0	0	0	0	0	0	0	0	0	0	0	0	0	0	0	0	0	0	0	0	0	0	0	0	0	0.000	0.000	0.000	0.000	0.000	0.000	0.000	0.000	0.000	0.000	0.000	0.000	0.000	0.000	282	1076	65	61	61	0.000	0.000	7	58	0	0	7	54	0	0	100	1	
1	2	5	03: D-13   LM00000269	lmo0841	2423	5798	100	55	55	6	48	48	6	54	20	0	93	84	28	22	23	6	94	90	0	0	0	0	0	0	0	0	0	0	0	0	0	0	0	0	0	0	0	0	0	0	0	0	0	0	0.000	0.000	0.000	0.000	0.000	0.000	0.000	0.000	0.000	0.000	0.000	0.000	0.000	0.000	282	1076	78	69	69	0.000	0.000	7	71	0	0	7	62	0	0	100	1	
1	3	5	03: D-16   LM00001121	lmo0844	2673	5798	100	55	58	7	47	48	10	54	13	0	87	82	28	22	25	18	84	82	0	0	0	0	0	0	0	0	0	0	0	0	0	0	0	0	0	0	0	0	0	0	0	0	0	0	0.000	0.000	0.000	0.000	0.000	0.000	0.000	0.000	0.000	0.000	0.000	0.000	0.000	0.000	282	1076	73	71	71	0.000	0.000	8	65	0	0	11	60	0	0	100	1	
1	4	5	03: D-19   LM00001124	lmo0847	2923	5798	100	64	64	11	46	47	5	91	74	0	105	101	37	21	22	7	92	88	0	0	0	0	0	0	0	0	0	0	0	0	0	0	0	0	0	0	0	0	0	0	0	0	0	0	0.000	0.000	0.000	0.000	0.000	0.000	0.000	0.000	0.000	0.000	0.000	0.000	0.000	0.000	282	1076	102	98	98	0.000	0.000	18	84	0	0	18	80	0	0	100	1	
1	5	5	03: D-22   LM00002814	lmo0850	3173	5798	100	56	57	7	47	48	5	78	38	0	95	90	29	21	23	6	96	89	0	0	0	0	0	0	0	0	0	0	0	0	0	0	0	0	0	0	0	0	0	0	0	0	0	0	0.000	0.000	0.000	0.000	0.000	0.000	0.000	0.000	0.000	0.000	0.000	0.000	0.000	0.000	282	1076	83	79	79	0.000	0.000	9	74	0	0	10	69	0	0	100	1	
1	6	5	03: H-01   LM00001161	lmo0925	3423	5798	100	66	69	16	48	49	6	76	68	0	112	101	51	22	24	9	78	75	0	0	0	0	0	0	0	0	0	0	0	0	0	0	0	0	0	0	0	0	0	0	0	0	0	0	0.000	0.000	0.000	0.000	0.000	0.000	0.000	0.000	0.000	0.000	0.000	0.000	0.000	0.000	282	1076	108	100	100	0.000	0.000	18	90	0	0	21	79	0	0	100	1	
1	7	5	03: H-04   LM00001162	lmo0928	3673	5798	100	55	56	7	46	47	5	73	46	0	89	83	32	21	21	5	93	87	0	0	0	0	0	0	0	0	0	0	0	0	0	0	0	0	0	0	0	0	0	0	0	0	0	0	0.000	0.000	0.000	0.000	0.000	0.000	0.000	0.000	0.000	0.000	0.000	0.000	0.000	0.000	282	1076	77	72	72	0.000	0.000	9	68	0	0	10	62	0	0	100	1	
1	8	5	03: H-07   LM00001165	lmo0931	3923	5798	100	85	83	21	47	47	5	92	86	0	162	144	64	21	23	7	87	85	0	0	0	0	0	0	0	0	0	0	0	0	0	0	0	0	0	0	0	0	0	0	0	0	0	0	0.000	0.000	0.000	0.000	0.000	0.000	0.000	0.000	0.000	0.000	0.000	0.000	0.000	0.000	282	1076	179	159	159	0.000	0.000	38	141	0	0	36	123	0	0	100	1	
1	9	5	03: H-10   LM00001166	lmo0934	4173	5798	100	81	78	23	47	48	5	83	76	0	162	137	78	20	21	7	79	76	0	0	0	0	0	0	0	0	0	0	0	0	0	0	0	0	0	0	0	0	0	0	0	0	0	0	0.000	0.000	0.000	0.000	0.000	0.000	0.000	0.000	0.000	0.000	0.000	0.000	0.000	0.000	282	1076	176	148	148	0.000	0.000	34	142	0	0	31	117	0	0	100	1	
1	10	5	03: H-13   LM00002815	lmo0937	4423	5798	100	57	57	6	46	47	5	84	50	0	86	83	32	21	22	6	94	84	0	0	0	0	0	0	0	0	0	0	0	0	0	0	0	0	0	0	0	0	0	0	0	0	0	0	0.000	0.000	0.000	0.000	0.000	0.000	0.000	0.000	0.000	0.000	0.000	0.000	0.000	0.000	282	1076	76	73	73	0.000	0.000	11	65	0	0	11	62	0	0	100	1	
1	11	5	03: H-16   LM00002362	lmo0940	4673	5798	100	54	55	9	47	47	5	62	34	0	85	76	34	21	21	6	84	77	0	0	0	0	0	0	0	0	0	0	0	0	0	0	0	0	0	0	0	0	0	0	0	0	0	0	0.000	0.000	0.000	0.000	0.000	0.000	0.000	0.000	0.000	0.000	0.000	0.000	0.000	0.000	282	1076	71	63	63	0.000	0.000	7	64	0	0	8	55	0	0	100	1	
1	12	5	03: H-19   LM00000293	lmo0943	4923	5798	100	332	268	145	47	48	5	87	85	0	516	408	247	21	23	9	85	81	0	0	0	0	0	0	0	0	0	0	0	0	0	0	0	0	0	0	0	0	0	0	0	0	0	0	0.000	0.000	0.000	0.000	0.000	0.000	0.000	0.000	0.000	0.000	0.000	0.000	0.000	0.000	282	1076	780	608	608	0.000	0.000	285	495	0	0	221	387	0	0	100	1	
1	13	5	03: H-22   LM00001171	lmo0946	5173	5798	100	57	58	9	48	48	8	54	18	0	98	91	38	21	23	19	81	76	0	0	0	0	0	0	0	0	0	0	0	0	0	0	0	0	0	0	0	0	0	0	0	0	0	0	0.000	0.000	0.000	0.000	0.000	0.000	0.000	0.000	0.000	0.000	0.000	0.000	0.000	0.000	282	1076	86	80	80	0.000	0.000	9	77	0	0	10	70	0	0	100	1	
1	14	5	03: L-01   LM00001211	lmo1021	5423	5798	100	65	66	14	47	48	7	82	66	0	100	87	40	21	24	17	77	75	0	0	0	0	0	0	0	0	0	0	0	0	0	0	0	0	0	0	0	0	0	0	0	0	0	0	0.000	0.000	0.000	0.000	0.000	0.000	0.000	0.000	0.000	0.000	0.000	0.000	0.000	0.000	282	1076	97	85	85	0.000	0.000	18	79	0	0	19	66	0	0	100	1	
1	15	5	03: L-04   LM00002382	lmo1024	5673	5798	100	55	57	9	47	47	5	65	33	0	81	77	33	21	22	7	87	81	0	0	0	0	0	0	0	0	0	0	0	0	0	0	0	0	0	0	0	0	0	0	0	0	0	0	0.000	0.000	0.000	0.000	0.000	0.000	0.000	0.000	0.000	0.000	0.000	0.000	0.000	0.000	282	1076	68	66	66	0.000	0.000	8	60	0	0	10	56	0	0	100	1	
1	16	5	03: L-07   LM00001215	lmo1027	5923	5798	100	64	68	14	47	48	5	92	80	0	273	245	128	21	22	5	94	89	0	0	0	0	0	0	0	0	0	0	0	0	0	0	0	0	0	0	0	0	0	0	0	0	0	0	0.000	0.000	0.000	0.000	0.000	0.000	0.000	0.000	0.000	0.000	0.000	0.000	0.000	0.000	282	1076	269	245	245	0.000	0.000	17	252	0	0	21	224	0	0	100	1	
1	17	5	03: L-10   LM00002384	lmo1030	6173	5798	100	59	59	8	47	48	6	81	51	0	81	76	24	21	22	6	93	88	0	0	0	0	0	0	0	0	0	0	0	0	0	0	0	0	0	0	0	0	0	0	0	0	0	0	0.000	0.000	0.000	0.000	0.000	0.000	0.000	0.000	0.000	0.000	0.000	0.000	0.000	0.000	282	1076	72	67	67	0.000	0.000	12	60	0	0	12	55	0	0	100	1	
1	1	6	03: L-13   LM00002387	lmo1033	2173	6048	100	54	54	6	46	47	6	63	23	0	84	75	34	21	22	6	88	79	0	0	0	0	0	0	0	0	0	0	0	0	0	0	0	0	0	0	0	0	0	0	0	0	0	0	0.000	0.000	0.000	0.000	0.000	0.000	0.000	0.000	0.000	0.000	0.000	0.000	0.000	0.000	282	1076	71	62	62	0.000	0.000	8	63	0	0	8	54	0	0	100	1	
1	2	6	03: L-16   LM00002390	lmo1036	2423	6048	100	54	55	6	47	49	18	12	0	0	91	83	28	21	24	12	86	83	0	0	0	0	0	0	0	0	0	0	0	0	0	0	0	0	0	0	0	0	0	0	0	0	0	0	0.000	0.000	0.000	0.000	0.000	0.000	0.000	0.000	0.000	0.000	0.000	0.000	0.000	0.000	282	1076	77	70	70	0.000	0.000	7	70	0	0	8	62	0	0	100	1	
1	3	6	03: L-19   LM00001218	lmo1039	2673	6048	100	59	60	10	46	47	5	81	65	0	99	92	37	21	22	5	91	87	0	0	0	0	0	0	0	0	0	0	0	0	0	0	0	0	0	0	0	0	0	0	0	0	0	0	0.000	0.000	0.000	0.000	0.000	0.000	0.000	0.000	0.000	0.000	0.000	0.000	0.000	0.000	282	1076	91	85	85	0.000	0.000	13	78	0	0	14	71	0	0	100	1	
1	4	6	03: L-22   LM00002392	lmo1042	2923	6048	100	56	61	35	47	47	4	79	58	0	94	92	46	20	21	6	92	88	0	0	0	0	0	0	0	0	0	0	0	0	0	0	0	0	0	0	0	0	0	0	0	0	0	0	0.000	0.000	0.000	0.000	0.000	0.000	0.000	0.000	0.000	0.000	0.000	0.000	0.000	0.000	282	1076	83	86	86	0.000	0.000	9	74	0	0	14	72	0	0	100	1	
1	5	6	03: P-01   LM00002444	lmo1117	3173	6048	100	53	55	16	47	48	6	50	16	0	82	84	50	21	22	12	87	83	0	0	0	0	0	0	0	0	0	0	0	0	0	0	0	0	0	0	0	0	0	0	0	0	0	0	0.000	0.000	0.000	0.000	0.000	0.000	0.000	0.000	0.000	0.000	0.000	0.000	0.000	0.000	282	1076	67	71	71	0.000	0.000	6	61	0	0	8	63	0	0	100	1	
1	6	6	03: P-04   LM00002447	lmo1120	3423	6048	100	56	56	7	46	47	5	70	47	0	85	75	34	20	20	5	91	81	0	0	0	0	0	0	0	0	0	0	0	0	0	0	0	0	0	0	0	0	0	0	0	0	0	0	0.000	0.000	0.000	0.000	0.000	0.000	0.000	0.000	0.000	0.000	0.000	0.000	0.000	0.000	282	1076	75	65	65	0.000	0.000	10	65	0	0	10	55	0	0	100	1	
1	7	6	03: P-07   LM00000323	lmo1123	3673	6048	100	52	55	8	48	48	5	53	29	0	91	78	39	20	22	5	83	77	0	0	0	0	0	0	0	0	0	0	0	0	0	0	0	0	0	0	0	0	0	0	0	0	0	0	0.000	0.000	0.000	0.000	0.000	0.000	0.000	0.000	0.000	0.000	0.000	0.000	0.000	0.000	282	1076	75	65	65	0.000	0.000	4	71	0	0	7	58	0	0	100	1	
1	8	6	03: P-10   LM00000325	lmo1126	3923	6048	100	57	57	7	47	47	5	72	44	0	82	77	28	21	22	9	90	86	0	0	0	0	0	0	0	0	0	0	0	0	0	0	0	0	0	0	0	0	0	0	0	0	0	0	0.000	0.000	0.000	0.000	0.000	0.000	0.000	0.000	0.000	0.000	0.000	0.000	0.000	0.000	282	1076	71	66	66	0.000	0.000	10	61	0	0	10	56	0	0	100	1	
1	9	6	03: P-13   LM00000328	lmo1129	4173	6048	100	56	57	8	47	47	5	75	40	0	90	85	29	21	22	7	94	86	0	0	0	0	0	0	0	0	0	0	0	0	0	0	0	0	0	0	0	0	0	0	0	0	0	0	0.000	0.000	0.000	0.000	0.000	0.000	0.000	0.000	0.000	0.000	0.000	0.000	0.000	0.000	282	1076	78	74	74	0.000	0.000	9	69	0	0	10	64	0	0	100	1	
1	10	6	03: P-16   LM00000331	lmo1132	4423	6048	100	54	56	8	47	47	5	61	29	0	83	79	30	21	23	7	89	85	0	0	0	0	0	0	0	0	0	0	0	0	0	0	0	0	0	0	0	0	0	0	0	0	0	0	0.000	0.000	0.000	0.000	0.000	0.000	0.000	0.000	0.000	0.000	0.000	0.000	0.000	0.000	282	1076	69	67	67	0.000	0.000	7	62	0	0	9	58	0	0	100	1	
1	11	6	03: P-19   LM00002452	lmo1135	4673	6048	100	55	55	7	47	48	6	58	30	0	88	79	30	21	22	6	90	85	0	0	0	0	0	0	0	0	0	0	0	0	0	0	0	0	0	0	0	0	0	0	0	0	0	0	0.000	0.000	0.000	0.000	0.000	0.000	0.000	0.000	0.000	0.000	0.000	0.000	0.000	0.000	282	1076	75	66	66	0.000	0.000	8	67	0	0	8	58	0	0	100	1	
1	12	6	03: P-22   LM00000333	lmo1138	4923	6048	100	85	83	19	47	47	5	91	87	0	114	108	40	20	22	11	90	86	0	0	0	0	0	0	0	0	0	0	0	0	0	0	0	0	0	0	0	0	0	0	0	0	0	0	0.000	0.000	0.000	0.000	0.000	0.000	0.000	0.000	0.000	0.000	0.000	0.000	0.000	0.000	282	1076	132	124	124	0.000	0.000	38	94	0	0	36	88	0	0	100	1	
1	13	6	04: D-01   LM00002467	lmo1209	5173	6048	100	66	69	11	47	48	5	95	86	0	137	133	43	21	22	13	95	91	0	0	0	0	0	0	0	0	0	0	0	0	0	0	0	0	0	0	0	0	0	0	0	0	0	0	0.000	0.000	0.000	0.000	0.000	0.000	0.000	0.000	0.000	0.000	0.000	0.000	0.000	0.000	282	1076	135	134	134	0.000	0.000	19	116	0	0	22	112	0	0	100	1	
1	14	6	04: D-04   LM00002468	lmo1212	5423	6048	100	53	54	8	47	49	21	6	1	0	90	91	33	21	24	25	88	84	0	0	0	0	0	0	0	0	0	0	0	0	0	0	0	0	0	0	0	0	0	0	0	0	0	0	0.000	0.000	0.000	0.000	0.000	0.000	0.000	0.000	0.000	0.000	0.000	0.000	0.000	0.000	282	1076	75	77	77	0.000	0.000	6	69	0	0	7	70	0	0	100	1	
1	15	6	04: D-07   LM00001275	lmo1215	5673	6048	100	54	55	6	47	47	5	71	31	0	93	90	32	20	22	7	91	88	0	0	0	0	0	0	0	0	0	0	0	0	0	0	0	0	0	0	0	0	0	0	0	0	0	0	0.000	0.000	0.000	0.000	0.000	0.000	0.000	0.000	0.000	0.000	0.000	0.000	0.000	0.000	282	1076	80	78	78	0.000	0.000	7	73	0	0	8	70	0	0	100	1	
1	16	6	04: D-10   LM00001277	lmo1218	5923	6048	100	86	86	16	47	48	6	100	98	0	302	299	106	21	23	14	99	98	0	0	0	0	0	0	0	0	0	0	0	0	0	0	0	0	0	0	0	0	0	0	0	0	0	0	0.000	0.000	0.000	0.000	0.000	0.000	0.000	0.000	0.000	0.000	0.000	0.000	0.000	0.000	282	1076	320	317	317	0.000	0.000	39	281	0	0	39	278	0	0	100	1	
1	17	6	04: D-13   LM00000352	lmo1221	6173	6048	100	109	108	33	47	47	5	94	90	0	242	215	98	20	21	4	98	93	0	0	0	0	0	0	0	0	0	0	0	0	0	0	0	0	0	0	0	0	0	0	0	0	0	0	0.000	0.000	0.000	0.000	0.000	0.000	0.000	0.000	0.000	0.000	0.000	0.000	0.000	0.000	282	1076	284	256	256	0.000	0.000	62	222	0	0	61	195	0	0	100	1	
1	1	7	04: D-16   LM00001279	lmo1224	2173	6298	100	53	53	6	46	46	5	57	25	0	84	84	16	21	22	5	100	99	0	0	0	0	0	0	0	0	0	0	0	0	0	0	0	0	0	0	0	0	0	0	0	0	0	0	0.000	0.000	0.000	0.000	0.000	0.000	0.000	0.000	0.000	0.000	0.000	0.000	0.000	0.000	282	1076	70	70	70	0.000	0.000	7	63	0	0	7	63	0	0	100	1	
1	2	7	04: D-19   LM00001281	lmo1227	2423	6298	100	50	50	5	46	47	6	39	8	0	80	75	25	20	22	9	90	85	0	0	0	0	0	0	0	0	0	0	0	0	0	0	0	0	0	0	0	0	0	0	0	0	0	0	0.000	0.000	0.000	0.000	0.000	0.000	0.000	0.000	0.000	0.000	0.000	0.000	0.000	0.000	282	1076	64	59	59	0.000	0.000	4	60	0	0	4	55	0	0	100	1	
1	3	7	04: D-22   LM00000354	lmo1230	2673	6298	100	60	61	8	47	48	8	80	39	0	95	92	32	21	24	24	87	83	0	0	0	0	0	0	0	0	0	0	0	0	0	0	0	0	0	0	0	0	0	0	0	0	0	0	0.000	0.000	0.000	0.000	0.000	0.000	0.000	0.000	0.000	0.000	0.000	0.000	0.000	0.000	282	1076	87	85	85	0.000	0.000	13	74	0	0	14	71	0	0	100	1	
1	4	7	04: H-01   LM00000373	lmo1305	2923	6298	100	258	223	112	46	47	5	91	87	0	423	359	199	21	21	5	89	87	0	0	0	0	0	0	0	0	0	0	0	0	0	0	0	0	0	0	0	0	0	0	0	0	0	0	0.000	0.000	0.000	0.000	0.000	0.000	0.000	0.000	0.000	0.000	0.000	0.000	0.000	0.000	282	1076	614	515	515	0.000	0.000	212	402	0	0	177	338	0	0	100	1	
1	5	7	04: H-04   LM00002491	lmo1308	3173	6298	100	50	50	5	48	48	7	12	1	0	76	64	30	21	23	18	68	63	0	0	0	0	0	0	0	0	0	0	0	0	0	0	0	0	0	0	0	0	0	0	0	0	0	0	0.000	0.000	0.000	0.000	0.000	0.000	0.000	0.000	0.000	0.000	0.000	0.000	0.000	0.000	282	1076	57	45	45	0.000	0.000	2	55	0	0	2	43	0	0	100	1	
1	6	7	04: H-07   LM00002493	lmo1311	3423	6298	100	55	56	8	47	48	6	59	24	0	87	81	30	20	22	10	88	82	0	0	0	0	0	0	0	0	0	0	0	0	0	0	0	0	0	0	0	0	0	0	0	0	0	0	0.000	0.000	0.000	0.000	0.000	0.000	0.000	0.000	0.000	0.000	0.000	0.000	0.000	0.000	282	1076	75	70	70	0.000	0.000	8	67	0	0	9	61	0	0	100	1	
1	7	7	04: H-10   LM00000375	lmo1314	3673	6298	100	85	85	19	47	48	5	95	93	0	301	278	108	21	23	9	97	93	0	0	0	0	0	0	0	0	0	0	0	0	0	0	0	0	0	0	0	0	0	0	0	0	0	0	0.000	0.000	0.000	0.000	0.000	0.000	0.000	0.000	0.000	0.000	0.000	0.000	0.000	0.000	282	1076	318	295	295	0.000	0.000	38	280	0	0	38	257	0	0	100	1	
1	8	7	04: H-13   LM00000378	lmo1317	3923	6298	100	93	92	26	47	47	5	91	87	0	202	179	83	21	22	5	92	89	0	0	0	0	0	0	0	0	0	0	0	0	0	0	0	0	0	0	0	0	0	0	0	0	0	0	0.000	0.000	0.000	0.000	0.000	0.000	0.000	0.000	0.000	0.000	0.000	0.000	0.000	0.000	282	1076	227	203	203	0.000	0.000	46	181	0	0	45	158	0	0	100	1	
1	9	7	04: H-16   LM00001327	lmo1320	4173	6298	100	90	88	24	48	48	5	90	87	0	187	162	75	21	22	5	92	87	0	0	0	0	0	0	0	0	0	0	0	0	0	0	0	0	0	0	0	0	0	0	0	0	0	0	0.000	0.000	0.000	0.000	0.000	0.000	0.000	0.000	0.000	0.000	0.000	0.000	0.000	0.000	282	1076	208	181	181	0.000	0.000	42	166	0	0	40	141	0	0	100	1	
1	10	7	04: H-19   LM00001329	lmo1323	4423	6298	100	93	88	24	47	48	6	89	82	0	342	276	153	21	22	7	88	84	0	0	0	0	0	0	0	0	0	0	0	0	0	0	0	0	0	0	0	0	0	0	0	0	0	0	0.000	0.000	0.000	0.000	0.000	0.000	0.000	0.000	0.000	0.000	0.000	0.000	0.000	0.000	282	1076	367	296	296	0.000	0.000	46	321	0	0	41	255	0	0	100	1	
1	11	7	04: H-22   LM00002495	lmo1326	4673	6298	100	95	92	23	47	48	5	95	87	0	297	264	113	21	22	8	96	93	0	0	0	0	0	0	0	0	0	0	0	0	0	0	0	0	0	0	0	0	0	0	0	0	0	0	0.000	0.000	0.000	0.000	0.000	0.000	0.000	0.000	0.000	0.000	0.000	0.000	0.000	0.000	282	1076	324	288	288	0.000	0.000	48	276	0	0	45	243	0	0	100	1	
1	12	7	04: L-01   LM00002511	lmo1401	4923	6298	100	55	55	6	46	47	5	83	44	0	79	76	29	21	21	4	90	84	0	0	0	0	0	0	0	0	0	0	0	0	0	0	0	0	0	0	0	0	0	0	0	0	0	0	0.000	0.000	0.000	0.000	0.000	0.000	0.000	0.000	0.000	0.000	0.000	0.000	0.000	0.000	282	1076	67	64	64	0.000	0.000	9	58	0	0	9	55	0	0	100	1	
1	13	7	04: L-04   LM00001376	lmo1404	5173	6298	100	102	102	29	47	48	7	92	88	0	197	181	73	21	23	8	95	92	0	0	0	0	0	0	0	0	0	0	0	0	0	0	0	0	0	0	0	0	0	0	0	0	0	0	0.000	0.000	0.000	0.000	0.000	0.000	0.000	0.000	0.000	0.000	0.000	0.000	0.000	0.000	282	1076	231	215	215	0.000	0.000	55	176	0	0	55	160	0	0	100	1	
1	14	7	04: L-07   LM00001377	lmo1407	5423	6298	100	124	112	38	47	48	8	86	80	0	360	306	170	21	23	10	86	83	0	0	0	0	0	0	0	0	0	0	0	0	0	0	0	0	0	0	0	0	0	0	0	0	0	0	0.000	0.000	0.000	0.000	0.000	0.000	0.000	0.000	0.000	0.000	0.000	0.000	0.000	0.000	282	1076	416	350	350	0.000	0.000	77	339	0	0	65	285	0	0	100	1	
1	15	7	04: L-10   LM00001380	lmo1410	5673	6298	100	52	53	6	47	48	5	58	28	0	80	78	28	20	22	12	87	85	0	0	0	0	0	0	0	0	0	0	0	0	0	0	0	0	0	0	0	0	0	0	0	0	0	0	0.000	0.000	0.000	0.000	0.000	0.000	0.000	0.000	0.000	0.000	0.000	0.000	0.000	0.000	282	1076	65	64	64	0.000	0.000	5	60	0	0	6	58	0	0	100	1	
1	16	7	04: L-13   LM00002513	lmo1413	5923	6298	100	65	65	12	47	48	5	88	73	0	108	101	36	20	22	17	89	84	0	0	0	0	0	0	0	0	0	0	0	0	0	0	0	0	0	0	0	0	0	0	0	0	0	0	0.000	0.000	0.000	0.000	0.000	0.000	0.000	0.000	0.000	0.000	0.000	0.000	0.000	0.000	282	1076	106	99	99	0.000	0.000	18	88	0	0	18	81	0	0	100	1	
1	17	7	04: L-16   LM00001384	lmo1416	6173	6298	100	69	70	11	47	48	6	94	84	0	94	90	32	21	23	7	92	88	0	0	0	0	0	0	0	0	0	0	0	0	0	0	0	0	0	0	0	0	0	0	0	0	0	0	0.000	0.000	0.000	0.000	0.000	0.000	0.000	0.000	0.000	0.000	0.000	0.000	0.000	0.000	282	1076	95	92	92	0.000	0.000	22	73	0	0	23	69	0	0	100	1	
1	1	8	04: L-19   LM00001387	lmo1419	2173	6548	100	55	54	6	47	48	13	15	1	0	85	75	28	20	22	9	83	81	0	0	0	0	0	0	0	0	0	0	0	0	0	0	0	0	0	0	0	0	0	0	0	0	0	0	0.000	0.000	0.000	0.000	0.000	0.000	0.000	0.000	0.000	0.000	0.000	0.000	0.000	0.000	282	1076	73	62	62	0.000	0.000	8	65	0	0	7	55	0	0	100	1	
1	2	8	04: L-22   LM00001390	lmo1422	2423	6548	100	67	66	11	46	47	10	82	53	0	107	99	43	20	22	8	88	82	0	0	0	0	0	0	0	0	0	0	0	0	0	0	0	0	0	0	0	0	0	0	0	0	0	0	0.000	0.000	0.000	0.000	0.000	0.000	0.000	0.000	0.000	0.000	0.000	0.000	0.000	0.000	282	1076	108	99	99	0.000	0.000	21	87	0	0	20	79	0	0	100	1	
1	3	8	04: P-01   LM00001430	lmo1497	2673	6548	100	52	52	4	46	47	11	8	0	0	85	78	26	20	23	29	82	72	0	0	0	0	0	0	0	0	0	0	0	0	0	0	0	0	0	0	0	0	0	0	0	0	0	0	0.000	0.000	0.000	0.000	0.000	0.000	0.000	0.000	0.000	0.000	0.000	0.000	0.000	0.000	282	1076	71	64	64	0.000	0.000	6	65	0	0	6	58	0	0	100	1	
1	4	8	04: P-04   LM00001432	lmo1500	2923	6548	100	52	52	6	47	47	5	46	17	0	76	74	20	20	21	4	96	93	0	0	0	0	0	0	0	0	0	0	0	0	0	0	0	0	0	0	0	0	0	0	0	0	0	0	0.000	0.000	0.000	0.000	0.000	0.000	0.000	0.000	0.000	0.000	0.000	0.000	0.000	0.000	282	1076	61	59	59	0.000	0.000	5	56	0	0	5	54	0	0	100	1	
1	5	8	04: P-07   LM00000417	lmo1503	3173	6548	100	164	150	61	47	47	5	94	90	0	441	382	199	20	21	7	93	90	0	0	0	0	0	0	0	0	0	0	0	0	0	0	0	0	0	0	0	0	0	0	0	0	0	0	0.000	0.000	0.000	0.000	0.000	0.000	0.000	0.000	0.000	0.000	0.000	0.000	0.000	0.000	282	1076	538	465	465	0.000	0.000	117	421	0	0	103	362	0	0	100	1	
1	6	8	04: P-10   LM00001435	lmo1506	3423	6548	100	53	60	49	47	47	6	54	19	0	84	93	61	21	22	11	96	93	0	0	0	0	0	0	0	0	0	0	0	0	0	0	0	0	0	0	0	0	0	0	0	0	0	0	0.000	0.000	0.000	0.000	0.000	0.000	0.000	0.000	0.000	0.000	0.000	0.000	0.000	0.000	282	1076	69	85	85	0.000	0.000	6	63	0	0	13	72	0	0	100	1	
1	7	8	04: P-13   LM00001438	lmo1509	3673	6548	100	87	86	21	47	48	5	91	88	0	145	139	55	21	22	7	93	89	0	0	0	0	0	0	0	0	0	0	0	0	0	0	0	0	0	0	0	0	0	0	0	0	0	0	0.000	0.000	0.000	0.000	0.000	0.000	0.000	0.000	0.000	0.000	0.000	0.000	0.000	0.000	282	1076	164	157	157	0.000	0.000	40	124	0	0	39	118	0	0	100	1	
1	8	8	04: P-16   LM00001441	lmo1512	3923	6548	100	83	80	18	48	48	5	93	91	0	200	185	70	21	22	3	99	96	0	0	0	0	0	0	0	0	0	0	0	0	0	0	0	0	0	0	0	0	0	0	0	0	0	0	0.000	0.000	0.000	0.000	0.000	0.000	0.000	0.000	0.000	0.000	0.000	0.000	0.000	0.000	282	1076	214	196	196	0.000	0.000	35	179	0	0	32	164	0	0	100	1	
1	9	8	04: P-19   LM00001443	lmo1515	4173	6548	100	59	58	7	48	48	5	76	51	0	102	95	37	21	23	6	90	87	0	0	0	0	0	0	0	0	0	0	0	0	0	0	0	0	0	0	0	0	0	0	0	0	0	0	0.000	0.000	0.000	0.000	0.000	0.000	0.000	0.000	0.000	0.000	0.000	0.000	0.000	0.000	282	1076	92	84	84	0.000	0.000	11	81	0	0	10	74	0	0	100	1	
1	10	8	04: P-22   LM00000419	lmo1518	4423	6548	100	75	75	15	47	48	5	93	85	0	183	169	77	20	23	11	92	86	0	0	0	0	0	0	0	0	0	0	0	0	0	0	0	0	0	0	0	0	0	0	0	0	0	0	0.000	0.000	0.000	0.000	0.000	0.000	0.000	0.000	0.000	0.000	0.000	0.000	0.000	0.000	282	1076	191	177	177	0.000	0.000	28	163	0	0	28	149	0	0	100	1	
1	11	8	05: D-01   LM00002541	lmo1589	4673	6548	100	54	54	6	47	48	6	51	11	0	77	73	27	21	22	7	86	84	0	0	0	0	0	0	0	0	0	0	0	0	0	0	0	0	0	0	0	0	0	0	0	0	0	0	0.000	0.000	0.000	0.000	0.000	0.000	0.000	0.000	0.000	0.000	0.000	0.000	0.000	0.000	282	1076	63	59	59	0.000	0.000	7	56	0	0	7	52	0	0	100	1	
1	12	8	05: D-04   LM00001484	lmo1592	4923	6548	100	53	54	8	46	47	5	61	34	0	70	73	34	21	21	5	88	83	0	0	0	0	0	0	0	0	0	0	0	0	0	0	0	0	0	0	0	0	0	0	0	0	0	0	0.000	0.000	0.000	0.000	0.000	0.000	0.000	0.000	0.000	0.000	0.000	0.000	0.000	0.000	282	1076	56	60	60	0.000	0.000	7	49	0	0	8	52	0	0	100	1	
1	13	8	05: D-07   LM00001486	lmo1595	5173	6548	100	66	67	13	47	47	5	90	78	0	118	117	46	20	22	8	94	90	0	0	0	0	0	0	0	0	0	0	0	0	0	0	0	0	0	0	0	0	0	0	0	0	0	0	0.000	0.000	0.000	0.000	0.000	0.000	0.000	0.000	0.000	0.000	0.000	0.000	0.000	0.000	282	1076	117	117	117	0.000	0.000	19	98	0	0	20	97	0	0	100	1	
1	14	8	05: D-10   LM00000445	lmo1598	5423	6548	100	75	76	14	47	48	5	94	89	0	117	112	40	21	22	9	91	88	0	0	0	0	0	0	0	0	0	0	0	0	0	0	0	0	0	0	0	0	0	0	0	0	0	0	0.000	0.000	0.000	0.000	0.000	0.000	0.000	0.000	0.000	0.000	0.000	0.000	0.000	0.000	282	1076	124	120	120	0.000	0.000	28	96	0	0	29	91	0	0	100	1	
1	15	8	05: D-13   LM00000446	lmo1601	5673	6548	100	118	113	43	46	47	5	88	81	0	323	266	153	21	22	9	81	78	0	0	0	0	0	0	0	0	0	0	0	0	0	0	0	0	0	0	0	0	0	0	0	0	0	0	0.000	0.000	0.000	0.000	0.000	0.000	0.000	0.000	0.000	0.000	0.000	0.000	0.000	0.000	282	1076	374	312	312	0.000	0.000	72	302	0	0	67	245	0	0	100	1	
1	16	8	05: D-16   LM00001490	lmo1604	5923	6548	100	80	79	18	47	49	23	70	18	0	173	160	69	21	25	41	84	82	0	0	0	0	0	0	0	0	0	0	0	0	0	0	0	0	0	0	0	0	0	0	0	0	0	0	0.000	0.000	0.000	0.000	0.000	0.000	0.000	0.000	0.000	0.000	0.000	0.000	0.000	0.000	282	1076	185	171	171	0.000	0.000	33	152	0	0	32	139	0	0	100	1	
1	17	8	05: D-19   LM00002545	lmo1607	6173	6548	100	66	67	9	49	50	29	17	0	0	96	91	28	22	25	51	87	7	0	0	0	0	0	0	0	0	0	0	0	0	0	0	0	0	0	0	0	0	0	0	0	0	0	0	0.000	0.000	0.000	0.000	0.000	0.000	0.000	0.000	0.000	0.000	0.000	0.000	0.000	0.000	282	1076	91	87	87	0.000	0.000	17	74	0	0	18	69	0	0	100	1	
1	1	9	05: D-22   LM00002547	lmo1610	2173	6798	100	53	54	6	47	48	5	53	24	0	81	79	23	20	21	4	99	95	0	0	0	0	0	0	0	0	0	0	0	0	0	0	0	0	0	0	0	0	0	0	0	0	0	0	0.000	0.000	0.000	0.000	0.000	0.000	0.000	0.000	0.000	0.000	0.000	0.000	0.000	0.000	282	1076	67	66	66	0.000	0.000	6	61	0	0	7	59	0	0	100	1	
1	2	9	05: H-01   LM00001539	lmo1685	2423	6798	100	66	66	11	47	48	5	87	80	0	124	120	48	20	21	5	96	95	0	0	0	0	0	0	0	0	0	0	0	0	0	0	0	0	0	0	0	0	0	0	0	0	0	0	0.000	0.000	0.000	0.000	0.000	0.000	0.000	0.000	0.000	0.000	0.000	0.000	0.000	0.000	282	1076	123	119	119	0.000	0.000	19	104	0	0	19	100	0	0	100	1	
1	3	9	05: H-04   LM00001541	lmo1688	2673	6798	100	52	52	5	47	48	10	18	2	0	78	77	21	20	23	12	94	90	0	0	0	0	0	0	0	0	0	0	0	0	0	0	0	0	0	0	0	0	0	0	0	0	0	0	0.000	0.000	0.000	0.000	0.000	0.000	0.000	0.000	0.000	0.000	0.000	0.000	0.000	0.000	282	1076	63	62	62	0.000	0.000	5	58	0	0	5	57	0	0	100	1	
1	4	9	05: H-07   LM00001544	lmo1691	2923	6798	100	78	77	15	47	59	66	0	0	0	116	110	42	21	68	253	0	0	0	0	0	0	0	0	0	0	0	0	0	0	0	0	0	0	0	0	0	0	0	0	0	0	0	0	0.000	0.000	0.000	0.000	0.000	0.000	0.000	0.000	0.000	0.000	0.000	0.000	0.000	0.000	282	1076	126	119	119	0.000	0.000	31	95	0	0	30	89	0	0	100	1	
1	5	9	05: H-10   LM00000459	lmo1694	3173	6798	100	69	68	12	47	48	6	90	77	0	118	110	45	20	21	6	90	88	0	0	0	0	0	0	0	0	0	0	0	0	0	0	0	0	0	0	0	0	0	0	0	0	0	0	0.000	0.000	0.000	0.000	0.000	0.000	0.000	0.000	0.000	0.000	0.000	0.000	0.000	0.000	282	1076	120	111	111	0.000	0.000	22	98	0	0	21	90	0	0	100	1	
1	6	9	05: H-13   LM00002566	lmo1697	3423	6798	100	54	54	5	47	48	6	61	24	0	76	74	27	20	21	8	85	81	0	0	0	0	0	0	0	0	0	0	0	0	0	0	0	0	0	0	0	0	0	0	0	0	0	0	0.000	0.000	0.000	0.000	0.000	0.000	0.000	0.000	0.000	0.000	0.000	0.000	0.000	0.000	282	1076	63	61	61	0.000	0.000	7	56	0	0	7	54	0	0	100	1	
1	7	9	05: H-16   LM00000461	lmo1700	3673	6798	100	91	83	21	47	48	6	85	79	0	110	98	41	20	21	6	87	82	0	0	0	0	0	0	0	0	0	0	0	0	0	0	0	0	0	0	0	0	0	0	0	0	0	0	0.000	0.000	0.000	0.000	0.000	0.000	0.000	0.000	0.000	0.000	0.000	0.000	0.000	0.000	282	1076	134	114	114	0.000	0.000	44	90	0	0	36	78	0	0	100	1	
1	8	9	05: H-19   LM00000462	lmo1703	3923	6798	100	140	132	48	48	49	7	89	86	0	294	267	127	21	24	25	85	83	0	0	0	0	0	0	0	0	0	0	0	0	0	0	0	0	0	0	0	0	0	0	0	0	0	0	0.000	0.000	0.000	0.000	0.000	0.000	0.000	0.000	0.000	0.000	0.000	0.000	0.000	0.000	282	1076	365	330	330	0.000	0.000	92	273	0	0	84	246	0	0	100	1	
1	9	9	05: H-22   LM00001552	lmo1706	4173	6798	100	60	62	10	47	48	15	44	7	0	117	114	47	22	26	36	84	74	0	0	0	0	0	0	0	0	0	0	0	0	0	0	0	0	0	0	0	0	0	0	0	0	0	0	0.000	0.000	0.000	0.000	0.000	0.000	0.000	0.000	0.000	0.000	0.000	0.000	0.000	0.000	282	1076	108	107	107	0.000	0.000	13	95	0	0	15	92	0	0	100	1	
1	10	9	05: L-01   LM00002580	lmo1781	4423	6798	100	54	55	7	47	48	9	35	7	0	90	84	28	21	24	18	85	82	0	0	0	0	0	0	0	0	0	0	0	0	0	0	0	0	0	0	0	0	0	0	0	0	0	0	0.000	0.000	0.000	0.000	0.000	0.000	0.000	0.000	0.000	0.000	0.000	0.000	0.000	0.000	282	1076	76	71	71	0.000	0.000	7	69	0	0	8	63	0	0	100	1	
1	11	9	05: L-04   LM00001597	lmo1784	4673	6798	100	760	642	336	47	48	10	93	89	0	2796	2280	1292	21	24	28	90	89	0	0	0	0	0	0	0	0	0	0	0	0	0	0	0	0	0	0	0	0	0	0	0	0	0	0	0.000	0.000	0.000	0.000	0.000	0.000	0.000	0.000	0.000	0.000	0.000	0.000	0.000	0.000	282	1076	3488	2854	2854	0.000	0.000	713	2775	0	0	595	2259	0	0	100	1	
1	12	9	05: L-07   LM00000485	lmo1787	4923	6798	100	264	215	112	47	48	5	89	82	0	939	723	468	21	23	8	90	83	0	0	0	0	0	0	0	0	0	0	0	0	0	0	0	0	0	0	0	0	0	0	0	0	0	0	0.000	0.000	0.000	0.000	0.000	0.000	0.000	0.000	0.000	0.000	0.000	0.000	0.000	0.000	282	1076	1135	870	870	0.000	0.000	217	918	0	0	168	702	0	0	100	1	
1	13	9	05: L-10   LM00002582	lmo1790	5173	6798	100	63	63	9	47	47	5	91	72	0	98	95	33	21	21	4	95	93	0	0	0	0	0	0	0	0	0	0	0	0	0	0	0	0	0	0	0	0	0	0	0	0	0	0	0.000	0.000	0.000	0.000	0.000	0.000	0.000	0.000	0.000	0.000	0.000	0.000	0.000	0.000	282	1076	93	90	90	0.000	0.000	16	77	0	0	16	74	0	0	100	1	
1	14	9	05: L-13   LM00001602	lmo1793	5423	6798	100	78	78	18	47	48	8	87	73	0	106	98	43	20	21	8	85	81	0	0	0	0	0	0	0	0	0	0	0	0	0	0	0	0	0	0	0	0	0	0	0	0	0	0	0.000	0.000	0.000	0.000	0.000	0.000	0.000	0.000	0.000	0.000	0.000	0.000	0.000	0.000	282	1076	117	109	109	0.000	0.000	31	86	0	0	31	78	0	0	100	1	
1	15	9	05: L-16   LM00000486	lmo1796	5673	6798	100	97	96	26	47	48	6	90	86	0	1159	996	554	21	22	9	91	88	0	0	0	0	0	0	0	0	0	0	0	0	0	0	0	0	0	0	0	0	0	0	0	0	0	0	0.000	0.000	0.000	0.000	0.000	0.000	0.000	0.000	0.000	0.000	0.000	0.000	0.000	0.000	282	1076	1188	1024	1024	0.000	0.000	50	1138	0	0	49	975	0	0	100	1	
1	16	9	05: L-19   LM00001606	lmo1799	5923	6798	100	59	61	10	47	48	6	74	45	0	90	95	33	21	23	10	94	89	0	0	0	0	0	0	0	0	0	0	0	0	0	0	0	0	0	0	0	0	0	0	0	0	0	0	0.000	0.000	0.000	0.000	0.000	0.000	0.000	0.000	0.000	0.000	0.000	0.000	0.000	0.000	282	1076	81	88	88	0.000	0.000	12	69	0	0	14	74	0	0	100	1	
1	17	9	05: L-22   LM00001608	lmo1802	6173	6798	100	62	63	9	48	48	6	88	61	0	101	95	32	22	24	10	91	84	0	0	0	0	0	0	0	0	0	0	0	0	0	0	0	0	0	0	0	0	0	0	0	0	0	0	0.000	0.000	0.000	0.000	0.000	0.000	0.000	0.000	0.000	0.000	0.000	0.000	0.000	0.000	282	1076	93	88	88	0.000	0.000	14	79	0	0	15	73	0	0	100	1	
1	1	10	05: P-01   LM00000504	lmo1877	2173	7048	100	98	93	22	47	48	5	93	89	0	112	105	29	20	21	12	95	93	0	0	0	0	0	0	0	0	0	0	0	0	0	0	0	0	0	0	0	0	0	0	0	0	0	0	0.000	0.000	0.000	0.000	0.000	0.000	0.000	0.000	0.000	0.000	0.000	0.000	0.000	0.000	282	1076	143	131	131	0.000	0.000	51	92	0	0	46	85	0	0	100	1	
1	2	10	05: P-04   LM00001659	lmo1880	2423	7048	100	54	54	5	47	47	5	71	33	0	83	80	25	20	21	6	95	90	0	0	0	0	0	0	0	0	0	0	0	0	0	0	0	0	0	0	0	0	0	0	0	0	0	0	0.000	0.000	0.000	0.000	0.000	0.000	0.000	0.000	0.000	0.000	0.000	0.000	0.000	0.000	282	1076	70	67	67	0.000	0.000	7	63	0	0	7	60	0	0	100	1	
1	3	10	05: P-07   LM00000505	lmo1883	2673	7048	100	57	60	11	48	49	9	55	24	0	86	81	29	21	23	15	87	82	0	0	0	0	0	0	0	0	0	0	0	0	0	0	0	0	0	0	0	0	0	0	0	0	0	0	0.000	0.000	0.000	0.000	0.000	0.000	0.000	0.000	0.000	0.000	0.000	0.000	0.000	0.000	282	1076	74	72	72	0.000	0.000	9	65	0	0	12	60	0	0	100	1	
1	4	10	05: P-10   LM00001663	lmo1886	2923	7048	100	60	59	10	48	53	37	2	0	0	102	93	40	21	38	128	3	0	0	0	0	0	0	0	0	0	0	0	0	0	0	0	0	0	0	0	0	0	0	0	0	0	0	0	0.000	0.000	0.000	0.000	0.000	0.000	0.000	0.000	0.000	0.000	0.000	0.000	0.000	0.000	282	1076	93	83	83	0.000	0.000	12	81	0	0	11	72	0	0	100	1	
1	5	10	05: P-13   LM00002592	lmo1889	3173	7048	100	55	55	6	47	47	5	69	45	0	85	87	27	20	22	7	96	94	0	0	0	0	0	0	0	0	0	0	0	0	0	0	0	0	0	0	0	0	0	0	0	0	0	0	0.000	0.000	0.000	0.000	0.000	0.000	0.000	0.000	0.000	0.000	0.000	0.000	0.000	0.000	282	1076	73	75	75	0.000	0.000	8	65	0	0	8	67	0	0	100	1	
1	6	10	05: P-16   LM00000507	lmo1892	3423	7048	100	92	90	20	46	47	4	99	95	0	149	151	51	20	21	5	99	99	0	0	0	0	0	0	0	0	0	0	0	0	0	0	0	0	0	0	0	0	0	0	0	0	0	0	0.000	0.000	0.000	0.000	0.000	0.000	0.000	0.000	0.000	0.000	0.000	0.000	0.000	0.000	282	1076	175	175	175	0.000	0.000	46	129	0	0	44	131	0	0	100	1	
1	7	10	05: P-19   LM00002595	lmo1895	3673	7048	100	79	77	14	46	46	5	98	93	0	123	119	40	21	22	7	99	94	0	0	0	0	0	0	0	0	0	0	0	0	0	0	0	0	0	0	0	0	0	0	0	0	0	0	0.000	0.000	0.000	0.000	0.000	0.000	0.000	0.000	0.000	0.000	0.000	0.000	0.000	0.000	282	1076	135	129	129	0.000	0.000	33	102	0	0	31	98	0	0	100	1	
1	8	10	05: P-22   LM00000510	lmo1898	3923	7048	100	112	106	29	47	47	5	96	92	0	167	159	57	21	22	5	100	98	0	0	0	0	0	0	0	0	0	0	0	0	0	0	0	0	0	0	0	0	0	0	0	0	0	0	0.000	0.000	0.000	0.000	0.000	0.000	0.000	0.000	0.000	0.000	0.000	0.000	0.000	0.000	282	1076	211	197	197	0.000	0.000	65	146	0	0	59	138	0	0	100	1	
1	9	10	06: D-01   LM00002609	lmo1969	4173	7048	100	52	54	7	48	50	19	9	0	0	73	84	31	22	27	39	91	18	0	0	0	0	0	0	0	0	0	0	0	0	0	0	0	0	0	0	0	0	0	0	0	0	0	0	0.000	0.000	0.000	0.000	0.000	0.000	0.000	0.000	0.000	0.000	0.000	0.000	0.000	0.000	282	1076	55	68	68	0.000	0.000	4	51	0	0	6	62	0	0	100	1	
1	10	10	06: D-04   LM00002612	lmo1972	4423	7048	100	73	75	14	47	47	6	96	89	0	130	125	38	21	22	6	98	97	0	0	0	0	0	0	0	0	0	0	0	0	0	0	0	0	0	0	0	0	0	0	0	0	0	0	0.000	0.000	0.000	0.000	0.000	0.000	0.000	0.000	0.000	0.000	0.000	0.000	0.000	0.000	282	1076	135	132	132	0.000	0.000	26	109	0	0	28	104	0	0	100	1	
1	11	10	06: D-07   LM00000528	lmo1975	4673	7048	100	64	65	10	47	47	5	91	77	0	102	98	35	21	22	5	95	92	0	0	0	0	0	0	0	0	0	0	0	0	0	0	0	0	0	0	0	0	0	0	0	0	0	0	0.000	0.000	0.000	0.000	0.000	0.000	0.000	0.000	0.000	0.000	0.000	0.000	0.000	0.000	282	1076	98	95	95	0.000	0.000	17	81	0	0	18	77	0	0	100	1	
1	12	10	06: D-10   LM00000531	lmo1978	4923	7048	100	78	78	17	48	48	4	93	91	0	190	176	78	21	22	5	90	89	0	0	0	0	0	0	0	0	0	0	0	0	0	0	0	0	0	0	0	0	0	0	0	0	0	0	0.000	0.000	0.000	0.000	0.000	0.000	0.000	0.000	0.000	0.000	0.000	0.000	0.000	0.000	282	1076	199	185	185	0.000	0.000	30	169	0	0	30	155	0	0	100	1	
1	13	10	06: D-13   LM00002615	lmo1981	5173	7048	100	57	58	10	47	48	5	68	51	0	87	92	39	20	21	6	94	91	0	0	0	0	0	0	0	0	0	0	0	0	0	0	0	0	0	0	0	0	0	0	0	0	0	0	0.000	0.000	0.000	0.000	0.000	0.000	0.000	0.000	0.000	0.000	0.000	0.000	0.000	0.000	282	1076	77	83	83	0.000	0.000	10	67	0	0	11	72	0	0	100	1	
1	14	10	06: D-16   LM00001709	lmo1984	5423	7048	100	59	60	9	47	48	5	78	54	0	91	85	35	20	21	7	89	82	0	0	0	0	0	0	0	0	0	0	0	0	0	0	0	0	0	0	0	0	0	0	0	0	0	0	0.000	0.000	0.000	0.000	0.000	0.000	0.000	0.000	0.000	0.000	0.000	0.000	0.000	0.000	282	1076	83	78	78	0.000	0.000	12	71	0	0	13	65	0	0	100	1	
1	15	10	06: D-19   LM00000533	lmo1987	5673	7048	100	59	60	8	47	47	12	49	9	0	85	88	31	20	22	17	89	85	0	0	0	0	0	0	0	0	0	0	0	0	0	0	0	0	0	0	0	0	0	0	0	0	0	0	0.000	0.000	0.000	0.000	0.000	0.000	0.000	0.000	0.000	0.000	0.000	0.000	0.000	0.000	282	1076	77	81	81	0.000	0.000	12	65	0	0	13	68	0	0	100	1	
1	16	10	06: D-22   LM00001714	lmo1990	5923	7048	100	55	56	8	48	49	8	44	15	0	80	76	33	21	24	24	77	70	0	0	0	0	0	0	0	0	0	0	0	0	0	0	0	0	0	0	0	0	0	0	0	0	0	0	0.000	0.000	0.000	0.000	0.000	0.000	0.000	0.000	0.000	0.000	0.000	0.000	0.000	0.000	282	1076	66	63	63	0.000	0.000	7	59	0	0	8	55	0	0	100	1	
1	17	10	06: H-01   LM00001760	lmo2065	6173	7048	100	67	68	11	48	49	5	94	77	0	86	85	30	21	22	5	91	90	0	0	0	0	0	0	0	0	0	0	0	0	0	0	0	0	0	0	0	0	0	0	0	0	0	0	0.000	0.000	0.000	0.000	0.000	0.000	0.000	0.000	0.000	0.000	0.000	0.000	0.000	0.000	282	1076	84	84	84	0.000	0.000	19	65	0	0	20	64	0	0	100	1	
1	1	11	06: H-04   LM00000552	lmo2068	2173	7298	100	191	164	66	47	48	6	93	86	0	195	169	79	19	21	14	89	82	0	0	0	0	0	0	0	0	0	0	0	0	0	0	0	0	0	0	0	0	0	0	0	0	0	0	0.000	0.000	0.000	0.000	0.000	0.000	0.000	0.000	0.000	0.000	0.000	0.000	0.000	0.000	282	1076	320	267	267	0.000	0.000	144	176	0	0	117	150	0	0	100	1	
1	2	11	06: H-07   LM00002627	lmo2071	2423	7298	100	51	52	6	46	47	7	39	9	0	84	80	28	20	22	21	85	80	0	0	0	0	0	0	0	0	0	0	0	0	0	0	0	0	0	0	0	0	0	0	0	0	0	0	0.000	0.000	0.000	0.000	0.000	0.000	0.000	0.000	0.000	0.000	0.000	0.000	0.000	0.000	282	1076	69	66	66	0.000	0.000	5	64	0	0	6	60	0	0	100	1	
1	3	11	06: H-10   LM00001763	lmo2074	2673	7298	100	54	54	5	46	47	5	78	34	0	92	86	27	20	21	4	94	93	0	0	0	0	0	0	0	0	0	0	0	0	0	0	0	0	0	0	0	0	0	0	0	0	0	0	0.000	0.000	0.000	0.000	0.000	0.000	0.000	0.000	0.000	0.000	0.000	0.000	0.000	0.000	282	1076	80	74	74	0.000	0.000	8	72	0	0	8	66	0	0	100	1	
1	4	11	06: H-13   LM00002628	lmo2077	2923	7298	100	59	60	8	47	49	14	38	5	0	96	93	30	20	23	17	90	87	0	0	0	0	0	0	0	0	0	0	0	0	0	0	0	0	0	0	0	0	0	0	0	0	0	0	0.000	0.000	0.000	0.000	0.000	0.000	0.000	0.000	0.000	0.000	0.000	0.000	0.000	0.000	282	1076	88	86	86	0.000	0.000	12	76	0	0	13	73	0	0	100	1	
1	5	11	06: H-16   LM00002629	lmo2080	3173	7298	100	61	60	9	47	47	5	81	63	0	107	101	40	20	21	6	89	86	0	0	0	0	0	0	0	0	0	0	0	0	0	0	0	0	0	0	0	0	0	0	0	0	0	0	0.000	0.000	0.000	0.000	0.000	0.000	0.000	0.000	0.000	0.000	0.000	0.000	0.000	0.000	282	1076	101	94	94	0.000	0.000	14	87	0	0	13	81	0	0	100	1	
1	6	11	06: H-19   LM00001769	lmo2083	3423	7298	100	56	55	7	47	48	6	57	23	0	86	87	36	21	23	11	89	83	0	0	0	0	0	0	0	0	0	0	0	0	0	0	0	0	0	0	0	0	0	0	0	0	0	0	0.000	0.000	0.000	0.000	0.000	0.000	0.000	0.000	0.000	0.000	0.000	0.000	0.000	0.000	282	1076	74	74	74	0.000	0.000	9	65	0	0	8	66	0	0	100	1	
1	7	11	06: H-22   LM00002632	lmo2086	3673	7298	100	55	55	5	48	48	6	57	20	0	91	93	34	21	23	7	98	93	0	0	0	0	0	0	0	0	0	0	0	0	0	0	0	0	0	0	0	0	0	0	0	0	0	0	0.000	0.000	0.000	0.000	0.000	0.000	0.000	0.000	0.000	0.000	0.000	0.000	0.000	0.000	282	1076	77	79	79	0.000	0.000	7	70	0	0	7	72	0	0	100	1	
1	8	11	06: L-01   LM00001807	lmo2161	3923	7298	100	54	55	7	47	48	8	48	11	0	86	86	38	22	24	17	84	80	0	0	0	0	0	0	0	0	0	0	0	0	0	0	0	0	0	0	0	0	0	0	0	0	0	0	0.000	0.000	0.000	0.000	0.000	0.000	0.000	0.000	0.000	0.000	0.000	0.000	0.000	0.000	282	1076	71	72	72	0.000	0.000	7	64	0	0	8	64	0	0	100	1	
1	9	11	06: L-04   LM00001809	lmo2164	4173	7298	100	56	55	7	47	48	7	62	21	0	85	86	30	21	23	12	88	86	0	0	0	0	0	0	0	0	0	0	0	0	0	0	0	0	0	0	0	0	0	0	0	0	0	0	0.000	0.000	0.000	0.000	0.000	0.000	0.000	0.000	0.000	0.000	0.000	0.000	0.000	0.000	282	1076	73	73	73	0.000	0.000	9	64	0	0	8	65	0	0	100	1	
1	10	11	06: L-07   LM00002644	lmo2167	4423	7298	100	56	56	7	47	47	4	76	55	0	81	78	32	20	21	5	90	84	0	0	0	0	0	0	0	0	0	0	0	0	0	0	0	0	0	0	0	0	0	0	0	0	0	0	0.000	0.000	0.000	0.000	0.000	0.000	0.000	0.000	0.000	0.000	0.000	0.000	0.000	0.000	282	1076	70	67	67	0.000	0.000	9	61	0	0	9	58	0	0	100	1	
1	11	11	06: L-10   LM00001813	lmo2170	4673	7298	100	53	56	9	46	47	6	66	34	0	79	77	28	20	22	6	93	87	0	0	0	0	0	0	0	0	0	0	0	0	0	0	0	0	0	0	0	0	0	0	0	0	0	0	0.000	0.000	0.000	0.000	0.000	0.000	0.000	0.000	0.000	0.000	0.000	0.000	0.000	0.000	282	1076	66	67	67	0.000	0.000	7	59	0	0	10	57	0	0	100	1	
1	12	11	06: L-13   LM00000584	lmo2173	4923	7298	100	82	79	18	47	48	5	86	82	0	128	117	52	21	21	5	92	85	0	0	0	0	0	0	0	0	0	0	0	0	0	0	0	0	0	0	0	0	0	0	0	0	0	0	0.000	0.000	0.000	0.000	0.000	0.000	0.000	0.000	0.000	0.000	0.000	0.000	0.000	0.000	282	1076	142	128	128	0.000	0.000	35	107	0	0	32	96	0	0	100	1	
1	13	11	06: L-16   LM00002645	lmo2176	5173	7298	100	57	58	7	46	47	4	88	63	0	88	91	30	21	22	4	97	94	0	0	0	0	0	0	0	0	0	0	0	0	0	0	0	0	0	0	0	0	0	0	0	0	0	0	0.000	0.000	0.000	0.000	0.000	0.000	0.000	0.000	0.000	0.000	0.000	0.000	0.000	0.000	282	1076	78	82	82	0.000	0.000	11	67	0	0	12	70	0	0	100	1	
1	14	11	06: L-19   LM00000586	lmo2179	5423	7298	100	57	57	7	48	48	11	44	5	0	88	90	32	20	23	35	86	45	0	0	0	0	0	0	0	0	0	0	0	0	0	0	0	0	0	0	0	0	0	0	0	0	0	0	0.000	0.000	0.000	0.000	0.000	0.000	0.000	0.000	0.000	0.000	0.000	0.000	0.000	0.000	282	1076	77	79	79	0.000	0.000	9	68	0	0	9	70	0	0	100	1	
1	15	11	06: L-22   LM00001817	lmo2182	5673	7298	100	56	57	8	47	48	9	47	18	0	88	92	36	21	23	20	88	85	0	0	0	0	0	0	0	0	0	0	0	0	0	0	0	0	0	0	0	0	0	0	0	0	0	0	0.000	0.000	0.000	0.000	0.000	0.000	0.000	0.000	0.000	0.000	0.000	0.000	0.000	0.000	282	1076	76	81	81	0.000	0.000	9	67	0	0	10	71	0	0	100	1	
1	16	11	06: P-01   LM00002664	lmo2257	5923	7298	100	193	191	54	47	47	5	100	99	0	249	246	76	20	22	6	100	100	0	0	0	0	0	0	0	0	0	0	0	0	0	0	0	0	0	0	0	0	0	0	0	0	0	0	0.000	0.000	0.000	0.000	0.000	0.000	0.000	0.000	0.000	0.000	0.000	0.000	0.000	0.000	282	1076	375	370	370	0.000	0.000	146	229	0	0	144	226	0	0	100	1	
1	17	11	06: P-04   LM00002667	lmo2260	6173	7298	100	63	63	10	48	49	5	80	63	0	84	80	30	22	22	5	92	88	0	0	0	0	0	0	0	0	0	0	0	0	0	0	0	0	0	0	0	0	0	0	0	0	0	0	0.000	0.000	0.000	0.000	0.000	0.000	0.000	0.000	0.000	0.000	0.000	0.000	0.000	0.000	282	1076	77	73	73	0.000	0.000	15	62	0	0	15	58	0	0	100	1	
1	1	12	06: P-07   LM00001856	lmo2263	2173	7548	100	52	53	6	47	48	6	41	12	0	88	80	39	20	21	13	83	79	0	0	0	0	0	0	0	0	0	0	0	0	0	0	0	0	0	0	0	0	0	0	0	0	0	0	0.000	0.000	0.000	0.000	0.000	0.000	0.000	0.000	0.000	0.000	0.000	0.000	0.000	0.000	282	1076	73	66	66	0.000	0.000	5	68	0	0	6	60	0	0	100	1	
1	2	12	06: P-10   LM00002671	lmo2266	2423	7548	100	54	55	7	46	48	14	20	3	0	92	88	32	19	23	50	81	13	0	0	0	0	0	0	0	0	0	0	0	0	0	0	0	0	0	0	0	0	0	0	0	0	0	0	0.000	0.000	0.000	0.000	0.000	0.000	0.000	0.000	0.000	0.000	0.000	0.000	0.000	0.000	282	1076	81	78	78	0.000	0.000	8	73	0	0	9	69	0	0	100	1	
1	3	12	06: P-13   LM00000607	lmo2269	2673	7548	100	53	54	6	46	46	4	71	39	0	93	88	27	19	20	4	96	93	0	0	0	0	0	0	0	0	0	0	0	0	0	0	0	0	0	0	0	0	0	0	0	0	0	0	0.000	0.000	0.000	0.000	0.000	0.000	0.000	0.000	0.000	0.000	0.000	0.000	0.000	0.000	282	1076	81	77	77	0.000	0.000	7	74	0	0	8	69	0	0	100	1	
1	4	12	06: P-16   LM00001861	lmo2272	2923	7548	100	54	54	6	46	47	8	41	9	0	93	86	33	20	23	19	83	80	0	0	0	0	0	0	0	0	0	0	0	0	0	0	0	0	0	0	0	0	0	0	0	0	0	0	0.000	0.000	0.000	0.000	0.000	0.000	0.000	0.000	0.000	0.000	0.000	0.000	0.000	0.000	282	1076	81	74	74	0.000	0.000	8	73	0	0	8	66	0	0	100	1	
1	5	12	06: P-19   LM00001863	lmo2275	3173	7548	100	51	51	4	47	49	8	13	1	0	90	84	31	20	23	14	85	82	0	0	0	0	0	0	0	0	0	0	0	0	0	0	0	0	0	0	0	0	0	0	0	0	0	0	0.000	0.000	0.000	0.000	0.000	0.000	0.000	0.000	0.000	0.000	0.000	0.000	0.000	0.000	282	1076	74	68	68	0.000	0.000	4	70	0	0	4	64	0	0	100	1	
1	6	12	06: P-22   LM00002675	lmo2278	3423	7548	100	53	53	6	47	48	8	28	3	0	86	85	20	21	23	23	94	92	0	0	0	0	0	0	0	0	0	0	0	0	0	0	0	0	0	0	0	0	0	0	0	0	0	0	0.000	0.000	0.000	0.000	0.000	0.000	0.000	0.000	0.000	0.000	0.000	0.000	0.000	0.000	282	1076	71	70	70	0.000	0.000	6	65	0	0	6	64	0	0	100	1	
1	7	12	07: D-01   LM00001884	lmo2349	3673	7548	100	54	54	5	47	48	5	61	30	0	92	92	25	21	22	9	98	94	0	0	0	0	0	0	0	0	0	0	0	0	0	0	0	0	0	0	0	0	0	0	0	0	0	0	0.000	0.000	0.000	0.000	0.000	0.000	0.000	0.000	0.000	0.000	0.000	0.000	0.000	0.000	282	1076	78	78	78	0.000	0.000	7	71	0	0	7	71	0	0	100	1	
1	8	12	07: D-04   LM00001886	lmo2352	3923	7548	100	59	59	7	47	48	7	75	42	0	86	85	29	21	24	14	90	88	0	0	0	0	0	0	0	0	0	0	0	0	0	0	0	0	0	0	0	0	0	0	0	0	0	0	0.000	0.000	0.000	0.000	0.000	0.000	0.000	0.000	0.000	0.000	0.000	0.000	0.000	0.000	282	1076	77	76	76	0.000	0.000	12	65	0	0	12	64	0	0	100	1	
1	9	12	07: D-07   LM00001889	lmo2355	4173	7548	100	51	51	6	46	47	5	56	20	0	81	79	33	21	21	4	88	86	0	0	0	0	0	0	0	0	0	0	0	0	0	0	0	0	0	0	0	0	0	0	0	0	0	0	0.000	0.000	0.000	0.000	0.000	0.000	0.000	0.000	0.000	0.000	0.000	0.000	0.000	0.000	282	1076	65	63	63	0.000	0.000	5	60	0	0	5	58	0	0	100	1	
1	10	12	07: D-10   LM00002706	lmo2358	4423	7548	100	85	84	19	47	48	5	91	89	0	144	140	54	21	22	6	96	91	0	0	0	0	0	0	0	0	0	0	0	0	0	0	0	0	0	0	0	0	0	0	0	0	0	0	0.000	0.000	0.000	0.000	0.000	0.000	0.000	0.000	0.000	0.000	0.000	0.000	0.000	0.000	282	1076	161	156	156	0.000	0.000	38	123	0	0	37	119	0	0	100	1	
1	11	12	07: D-13   LM00000626	lmo2361	4673	7548	100	63	64	10	46	47	4	92	83	0	86	88	31	21	22	6	94	90	0	0	0	0	0	0	0	0	0	0	0	0	0	0	0	0	0	0	0	0	0	0	0	0	0	0	0.000	0.000	0.000	0.000	0.000	0.000	0.000	0.000	0.000	0.000	0.000	0.000	0.000	0.000	282	1076	82	85	85	0.000	0.000	17	65	0	0	18	67	0	0	100	1	
1	12	12	07: D-16   LM00002708	lmo2364	4923	7548	100	56	56	7	47	48	5	69	41	0	81	81	25	21	22	6	97	93	0	0	0	0	0	0	0	0	0	0	0	0	0	0	0	0	0	0	0	0	0	0	0	0	0	0	0.000	0.000	0.000	0.000	0.000	0.000	0.000	0.000	0.000	0.000	0.000	0.000	0.000	0.000	282	1076	69	69	69	0.000	0.000	9	60	0	0	9	60	0	0	100	1	
1	13	12	07: D-19   LM00000629	lmo2367	5173	7548	100	82	83	17	47	48	10	91	82	0	119	119	45	21	24	16	91	87	0	0	0	0	0	0	0	0	0	0	0	0	0	0	0	0	0	0	0	0	0	0	0	0	0	0	0.000	0.000	0.000	0.000	0.000	0.000	0.000	0.000	0.000	0.000	0.000	0.000	0.000	0.000	282	1076	133	134	134	0.000	0.000	35	98	0	0	36	98	0	0	100	1	
1	14	12	07: D-22   LM00000630	lmo2370	5423	7548	100	59	61	10	47	48	11	51	16	0	95	94	34	21	23	12	89	88	0	0	0	0	0	0	0	0	0	0	0	0	0	0	0	0	0	0	0	0	0	0	0	0	0	0	0.000	0.000	0.000	0.000	0.000	0.000	0.000	0.000	0.000	0.000	0.000	0.000	0.000	0.000	282	1076	86	87	87	0.000	0.000	12	74	0	0	14	73	0	0	100	1	
1	15	12	07: H-01   LM00002727	lmo2445	5673	7548	100	58	59	9	46	47	7	68	34	0	88	89	31	21	22	12	92	88	0	0	0	0	0	0	0	0	0	0	0	0	0	0	0	0	0	0	0	0	0	0	0	0	0	0	0.000	0.000	0.000	0.000	0.000	0.000	0.000	0.000	0.000	0.000	0.000	0.000	0.000	0.000	282	1076	79	81	81	0.000	0.000	12	67	0	0	13	68	0	0	100	1	
1	16	12	07: H-04   LM00000650	lmo2448	5923	7548	100	74	75	14	48	48	5	94	89	0	221	208	92	21	22	6	98	95	0	0	0	0	0	0	0	0	0	0	0	0	0	0	0	0	0	0	0	0	0	0	0	0	0	0	0.000	0.000	0.000	0.000	0.000	0.000	0.000	0.000	0.000	0.000	0.000	0.000	0.000	0.000	282	1076	226	214	214	0.000	0.000	26	200	0	0	27	187	0	0	100	1	
1	17	12	07: H-07   LM00000653	lmo2451	6173	7548	100	165	152	59	47	48	5	95	88	0	353	310	159	21	22	5	90	87	0	0	0	0	0	0	0	0	0	0	0	0	0	0	0	0	0	0	0	0	0	0	0	0	0	0	0.000	0.000	0.000	0.000	0.000	0.000	0.000	0.000	0.000	0.000	0.000	0.000	0.000	0.000	282	1076	450	394	394	0.000	0.000	118	332	0	0	105	289	0	0	100	1	
1	1	13	07: H-10   LM00002834	lmo2454	2173	7798	100	117	109	32	46	47	5	92	87	0	130	118	51	19	20	5	92	88	0	0	0	0	0	0	0	0	0	0	0	0	0	0	0	0	0	0	0	0	0	0	0	0	0	0	0.000	0.000	0.000	0.000	0.000	0.000	0.000	0.000	0.000	0.000	0.000	0.000	0.000	0.000	282	1076	182	162	162	0.000	0.000	71	111	0	0	63	99	0	0	100	1	
1	2	13	07: H-13   LM00000657	lmo2457	2423	7798	100	964	853	381	45	46	5	99	97	0	4800	4383	2058	19	20	4	99	98	0	0	0	0	0	0	0	0	0	0	0	0	0	0	0	0	0	0	0	0	0	0	0	0	0	0	0.000	0.000	0.000	0.000	0.000	0.000	0.000	0.000	0.000	0.000	0.000	0.000	0.000	0.000	282	1076	5700	5172	5172	0.000	0.000	919	4781	0	0	808	4364	0	0	100	1	
1	3	13	07: H-16   LM00000660	lmo2460	2673	7798	100	320	281	132	47	47	5	95	93	0	436	372	188	19	21	10	93	88	0	0	0	0	0	0	0	0	0	0	0	0	0	0	0	0	0	0	0	0	0	0	0	0	0	0	0.000	0.000	0.000	0.000	0.000	0.000	0.000	0.000	0.000	0.000	0.000	0.000	0.000	0.000	282	1076	690	587	587	0.000	0.000	273	417	0	0	234	353	0	0	100	1	
1	4	13	07: H-19   LM00001933	lmo2463	2923	7798	100	62	63	9	48	48	5	87	63	0	94	97	35	20	22	17	90	89	0	0	0	0	0	0	0	0	0	0	0	0	0	0	0	0	0	0	0	0	0	0	0	0	0	0	0.000	0.000	0.000	0.000	0.000	0.000	0.000	0.000	0.000	0.000	0.000	0.000	0.000	0.000	282	1076	88	92	92	0.000	0.000	14	74	0	0	15	77	0	0	100	1	
1	5	13	07: H-22   LM00002729	lmo2466	3173	7798	100	54	53	5	47	47	5	56	23	0	83	77	31	20	20	5	90	85	0	0	0	0	0	0	0	0	0	0	0	0	0	0	0	0	0	0	0	0	0	0	0	0	0	0	0.000	0.000	0.000	0.000	0.000	0.000	0.000	0.000	0.000	0.000	0.000	0.000	0.000	0.000	282	1076	70	63	63	0.000	0.000	7	63	0	0	6	57	0	0	100	1	
1	6	13	07: L-01   LM00002744	lmo2541	3423	7798	100	70	69	12	47	47	5	91	84	0	122	118	44	20	21	7	93	89	0	0	0	0	0	0	0	0	0	0	0	0	0	0	0	0	0	0	0	0	0	0	0	0	0	0	0.000	0.000	0.000	0.000	0.000	0.000	0.000	0.000	0.000	0.000	0.000	0.000	0.000	0.000	282	1076	125	120	120	0.000	0.000	23	102	0	0	22	98	0	0	100	1	
1	7	13	07: L-04   LM00001977	lmo2544	3673	7798	100	67	68	13	48	48	5	89	79	0	116	113	46	20	22	14	88	84	0	0	0	0	0	0	0	0	0	0	0	0	0	0	0	0	0	0	0	0	0	0	0	0	0	0	0.000	0.000	0.000	0.000	0.000	0.000	0.000	0.000	0.000	0.000	0.000	0.000	0.000	0.000	282	1076	115	113	113	0.000	0.000	19	96	0	0	20	93	0	0	100	1	
1	8	13	07: L-07   LM00000682	lmo2547	3923	7798	100	88	85	25	47	48	5	86	80	0	141	128	54	22	23	7	89	84	0	0	0	0	0	0	0	0	0	0	0	0	0	0	0	0	0	0	0	0	0	0	0	0	0	0	0.000	0.000	0.000	0.000	0.000	0.000	0.000	0.000	0.000	0.000	0.000	0.000	0.000	0.000	282	1076	160	144	144	0.000	0.000	41	119	0	0	38	106	0	0	100	1	
1	9	13	07: L-10   LM00001979	lmo2550	4173	7798	100	54	55	7	47	47	5	61	34	0	75	72	30	22	23	11	80	74	0	0	0	0	0	0	0	0	0	0	0	0	0	0	0	0	0	0	0	0	0	0	0	0	0	0	0.000	0.000	0.000	0.000	0.000	0.000	0.000	0.000	0.000	0.000	0.000	0.000	0.000	0.000	282	1076	60	58	58	0.000	0.000	7	53	0	0	8	50	0	0	100	1	
1	10	13	07: L-13   LM00001982	lmo2553	4423	7798	100	61	62	10	48	48	5	83	70	0	170	157	65	22	23	7	94	90	0	0	0	0	0	0	0	0	0	0	0	0	0	0	0	0	0	0	0	0	0	0	0	0	0	0	0.000	0.000	0.000	0.000	0.000	0.000	0.000	0.000	0.000	0.000	0.000	0.000	0.000	0.000	282	1076	161	149	149	0.000	0.000	13	148	0	0	14	135	0	0	100	1	
1	11	13	07: L-16   LM00000685	lmo2556	4673	7798	100	1083	982	594	47	47	5	96	94	0	4779	3968	2479	21	23	11	91	89	0	0	0	0	0	0	0	0	0	0	0	0	0	0	0	0	0	0	0	0	0	0	0	0	0	0	0.000	0.000	0.000	0.000	0.000	0.000	0.000	0.000	0.000	0.000	0.000	0.000	0.000	0.000	282	1076	5794	4882	4882	0.000	0.000	1036	4758	0	0	935	3947	0	0	100	1	
1	12	13	07: L-19   LM00000686	lmo2559	4923	7798	100	67	68	12	48	48	5	88	80	0	135	126	50	21	22	5	95	91	0	0	0	0	0	0	0	0	0	0	0	0	0	0	0	0	0	0	0	0	0	0	0	0	0	0	0.000	0.000	0.000	0.000	0.000	0.000	0.000	0.000	0.000	0.000	0.000	0.000	0.000	0.000	282	1076	133	125	125	0.000	0.000	19	114	0	0	20	105	0	0	100	1	
1	13	13	07: L-22   LM00001986	lmo2562	5173	7798	100	108	104	27	46	47	5	96	94	0	153	142	58	21	22	5	96	91	0	0	0	0	0	0	0	0	0	0	0	0	0	0	0	0	0	0	0	0	0	0	0	0	0	0	0.000	0.000	0.000	0.000	0.000	0.000	0.000	0.000	0.000	0.000	0.000	0.000	0.000	0.000	282	1076	194	179	179	0.000	0.000	62	132	0	0	58	121	0	0	100	1	
1	14	13	07: P-01   LM00000721	lmo2637	5423	7798	100	141	135	43	46	46	5	96	93	0	898	772	372	20	21	5	99	96	0	0	0	0	0	0	0	0	0	0	0	0	0	0	0	0	0	0	0	0	0	0	0	0	0	0	0.000	0.000	0.000	0.000	0.000	0.000	0.000	0.000	0.000	0.000	0.000	0.000	0.000	0.000	282	1076	973	841	841	0.000	0.000	95	878	0	0	89	752	0	0	100	1	
1	15	13	07: P-04   LM00000723	lmo2640	5673	7798	100	60	60	9	46	47	5	82	63	0	93	93	41	20	21	4	94	89	0	0	0	0	0	0	0	0	0	0	0	0	0	0	0	0	0	0	0	0	0	0	0	0	0	0	0.000	0.000	0.000	0.000	0.000	0.000	0.000	0.000	0.000	0.000	0.000	0.000	0.000	0.000	282	1076	87	87	87	0.000	0.000	14	73	0	0	14	73	0	0	100	1	
1	16	13	07: P-07   LM00002009	lmo2643	5923	7798	100	60	61	10	47	48	7	76	47	0	99	99	37	21	24	31	87	74	0	0	0	0	0	0	0	0	0	0	0	0	0	0	0	0	0	0	0	0	0	0	0	0	0	0	0.000	0.000	0.000	0.000	0.000	0.000	0.000	0.000	0.000	0.000	0.000	0.000	0.000	0.000	282	1076	91	92	92	0.000	0.000	13	78	0	0	14	78	0	0	100	1	
1	17	13	07: P-10   LM00002010	lmo2646	6173	7798	100	60	61	10	48	48	5	77	55	0	86	85	33	21	22	5	91	88	0	0	0	0	0	0	0	0	0	0	0	0	0	0	0	0	0	0	0	0	0	0	0	0	0	0	0.000	0.000	0.000	0.000	0.000	0.000	0.000	0.000	0.000	0.000	0.000	0.000	0.000	0.000	282	1076	77	77	77	0.000	0.000	12	65	0	0	13	64	0	0	100	1	
1	1	14	07: P-13   LM00000727	lmo2649	2173	8048	100	55	56	7	45	46	8	67	22	0	168	150	65	19	21	19	87	82	0	0	0	0	0	0	0	0	0	0	0	0	0	0	0	0	0	0	0	0	0	0	0	0	0	0	0.000	0.000	0.000	0.000	0.000	0.000	0.000	0.000	0.000	0.000	0.000	0.000	0.000	0.000	282	1076	159	142	142	0.000	0.000	10	149	0	0	11	131	0	0	100	1	
1	2	14	07: P-16   LM00002013	lmo2652	2423	8048	100	64	64	12	46	47	7	80	63	0	104	100	43	20	22	11	87	84	0	0	0	0	0	0	0	0	0	0	0	0	0	0	0	0	0	0	0	0	0	0	0	0	0	0	0.000	0.000	0.000	0.000	0.000	0.000	0.000	0.000	0.000	0.000	0.000	0.000	0.000	0.000	282	1076	102	98	98	0.000	0.000	18	84	0	0	18	80	0	0	100	1	
1	3	14	07: P-19   LM00000730	lmo2655	2673	8048	100	2609	2125	1181	48	49	8	100	98	0	13504	11258	6226	20	22	22	97	95	0	0	0	0	0	0	0	0	0	0	0	0	0	0	0	0	0	0	0	0	0	0	0	0	0	0	0.000	0.000	0.000	0.000	0.000	0.000	0.000	0.000	0.000	0.000	0.000	0.000	0.000	0.000	282	1076	16045	13315	13315	0.000	0.000	2561	13484	0	0	2077	11238	0	0	100	1	
1	4	14	07: P-22   LM00002014	lmo2658	2923	8048	100	60	61	9	47	48	7	78	43	0	91	89	37	20	21	14	85	82	0	0	0	0	0	0	0	0	0	0	0	0	0	0	0	0	0	0	0	0	0	0	0	0	0	0	0.000	0.000	0.000	0.000	0.000	0.000	0.000	0.000	0.000	0.000	0.000	0.000	0.000	0.000	282	1076	84	83	83	0.000	0.000	13	71	0	0	14	69	0	0	100	1	
1	5	14	08: D-01   LM00000764	lmo2729	3173	8048	100	64	65	10	47	48	5	91	82	0	104	105	31	20	21	4	100	98	0	0	0	0	0	0	0	0	0	0	0	0	0	0	0	0	0	0	0	0	0	0	0	0	0	0	0.000	0.000	0.000	0.000	0.000	0.000	0.000	0.000	0.000	0.000	0.000	0.000	0.000	0.000	282	1076	101	103	103	0.000	0.000	17	84	0	0	18	85	0	0	100	1	
1	6	14	08: D-04   LM00002772	lmo2732	3423	8048	100	57	58	8	46	50	34	0	0	0	98	100	39	20	26	50	87	21	0	0	0	0	0	0	0	0	0	0	0	0	0	0	0	0	0	0	0	0	0	0	0	0	0	0	0.000	0.000	0.000	0.000	0.000	0.000	0.000	0.000	0.000	0.000	0.000	0.000	0.000	0.000	282	1076	89	92	92	0.000	0.000	11	78	0	0	12	80	0	0	100	1	
1	7	14	08: D-07   LM00002775	lmo2735	3673	8048	100	54	56	6	48	51	36	0	0	0	86	90	29	21	25	39	92	28	0	0	0	0	0	0	0	0	0	0	0	0	0	0	0	0	0	0	0	0	0	0	0	0	0	0	0.000	0.000	0.000	0.000	0.000	0.000	0.000	0.000	0.000	0.000	0.000	0.000	0.000	0.000	282	1076	71	77	77	0.000	0.000	6	65	0	0	8	69	0	0	100	1	
1	8	14	08: D-10   LM00000765	lmo2738	3923	8048	100	63	63	10	47	47	6	87	66	0	123	128	50	21	22	7	95	91	0	0	0	0	0	0	0	0	0	0	0	0	0	0	0	0	0	0	0	0	0	0	0	0	0	0	0.000	0.000	0.000	0.000	0.000	0.000	0.000	0.000	0.000	0.000	0.000	0.000	0.000	0.000	282	1076	118	123	123	0.000	0.000	16	102	0	0	16	107	0	0	100	1	
1	9	14	08: D-13   LM00002051	lmo2741	4173	8048	100	53	53	5	47	48	5	62	31	0	82	90	26	20	22	6	100	99	0	0	0	0	0	0	0	0	0	0	0	0	0	0	0	0	0	0	0	0	0	0	0	0	0	0	0.000	0.000	0.000	0.000	0.000	0.000	0.000	0.000	0.000	0.000	0.000	0.000	0.000	0.000	282	1076	68	76	76	0.000	0.000	6	62	0	0	6	70	0	0	100	1	
1	10	14	08: D-16   LM00000767	lmo2744	4423	8048	100	58	58	7	47	47	5	83	60	0	101	104	33	21	23	9	95	93	0	0	0	0	0	0	0	0	0	0	0	0	0	0	0	0	0	0	0	0	0	0	0	0	0	0	0.000	0.000	0.000	0.000	0.000	0.000	0.000	0.000	0.000	0.000	0.000	0.000	0.000	0.000	282	1076	91	94	94	0.000	0.000	11	80	0	0	11	83	0	0	100	1	
1	11	14	08: D-19   LM00000768	lmo2747	4673	8048	100	379	323	164	47	48	6	94	88	0	205	177	88	22	24	11	85	82	0	0	0	0	0	0	0	0	0	0	0	0	0	0	0	0	0	0	0	0	0	0	0	0	0	0	0.000	0.000	0.000	0.000	0.000	0.000	0.000	0.000	0.000	0.000	0.000	0.000	0.000	0.000	282	1076	515	431	431	0.000	0.000	332	183	0	0	276	155	0	0	100	1	
1	12	14	08: D-22   LM00002057	lmo2750	4923	8048	100	74	73	13	47	47	5	95	89	0	102	107	34	21	21	3	99	97	0	0	0	0	0	0	0	0	0	0	0	0	0	0	0	0	0	0	0	0	0	0	0	0	0	0	0.000	0.000	0.000	0.000	0.000	0.000	0.000	0.000	0.000	0.000	0.000	0.000	0.000	0.000	282	1076	108	112	112	0.000	0.000	27	81	0	0	26	86	0	0	100	1	
1	13	14	08: H-01   LM00000792	lmo2825	5173	8048	100	73	74	15	48	48	5	92	85	0	97	93	35	21	21	6	95	88	0	0	0	0	0	0	0	0	0	0	0	0	0	0	0	0	0	0	0	0	0	0	0	0	0	0	0.000	0.000	0.000	0.000	0.000	0.000	0.000	0.000	0.000	0.000	0.000	0.000	0.000	0.000	282	1076	101	98	98	0.000	0.000	25	76	0	0	26	72	0	0	100	1	
1	14	14	08: H-04   LM00002087	lmo2828	5423	8048	100	55	55	6	47	47	5	65	34	0	76	78	28	20	21	4	98	93	0	0	0	0	0	0	0	0	0	0	0	0	0	0	0	0	0	0	0	0	0	0	0	0	0	0	0.000	0.000	0.000	0.000	0.000	0.000	0.000	0.000	0.000	0.000	0.000	0.000	0.000	0.000	282	1076	64	66	66	0.000	0.000	8	56	0	0	8	58	0	0	100	1	
1	15	14	08: H-07   LM00002089	lmo2831	5673	8048	100	85	87	20	47	47	5	94	90	0	152	143	55	21	22	6	97	93	0	0	0	0	0	0	0	0	0	0	0	0	0	0	0	0	0	0	0	0	0	0	0	0	0	0	0.000	0.000	0.000	0.000	0.000	0.000	0.000	0.000	0.000	0.000	0.000	0.000	0.000	0.000	282	1076	169	162	162	0.000	0.000	38	131	0	0	40	122	0	0	100	1	
1	16	14	08: H-10   LM00002091	lmo2834	5923	8048	100	58	59	9	48	49	7	67	37	0	87	79	41	22	24	21	69	66	0	0	0	0	0	0	0	0	0	0	0	0	0	0	0	0	0	0	0	0	0	0	0	0	0	0	0.000	0.000	0.000	0.000	0.000	0.000	0.000	0.000	0.000	0.000	0.000	0.000	0.000	0.000	282	1076	75	68	68	0.000	0.000	10	65	0	0	11	57	0	0	100	1	
1	17	14	08: H-13   LM00000796	lmo2837	6173	8048	100	59	62	9	48	49	5	87	66	0	88	89	28	22	23	7	97	92	0	0	0	0	0	0	0	0	0	0	0	0	0	0	0	0	0	0	0	0	0	0	0	0	0	0	0.000	0.000	0.000	0.000	0.000	0.000	0.000	0.000	0.000	0.000	0.000	0.000	0.000	0.000	282	1076	77	81	81	0.000	0.000	11	66	0	0	14	67	0	0	100	1	
1	1	15	08: H-16   LM00000799	lmo2840	2173	8298	100	49	52	14	46	46	6	30	10	0	73	71	20	18	19	5	98	95	0	0	0	0	0	0	0	0	0	0	0	0	0	0	0	0	0	0	0	0	0	0	0	0	0	0	0.000	0.000	0.000	0.000	0.000	0.000	0.000	0.000	0.000	0.000	0.000	0.000	0.000	0.000	282	1076	58	59	59	0.000	0.000	3	55	0	0	6	53	0	0	100	1	
1	2	15	08: H-19   LM00002094	lmo2843	2423	8298	100	52	51	5	46	47	6	51	7	0	72	66	20	19	20	7	90	87	0	0	0	0	0	0	0	0	0	0	0	0	0	0	0	0	0	0	0	0	0	0	0	0	0	0	0.000	0.000	0.000	0.000	0.000	0.000	0.000	0.000	0.000	0.000	0.000	0.000	0.000	0.000	282	1076	59	52	52	0.000	0.000	6	53	0	0	5	47	0	0	100	1	
1	3	15	08: H-22   LM00000800	lmo2846	2673	8298	100	53	53	5	47	48	6	56	9	0	81	75	23	19	20	5	96	90	0	0	0	0	0	0	0	0	0	0	0	0	0	0	0	0	0	0	0	0	0	0	0	0	0	0	0.000	0.000	0.000	0.000	0.000	0.000	0.000	0.000	0.000	0.000	0.000	0.000	0.000	0.000	282	1076	68	62	62	0.000	0.000	6	62	0	0	6	56	0	0	100	1	
1	4	15	08: L-01   EMPTY	EMPTY	2923	8298	100	47	47	4	47	47	5	13	1	0	22	24	6	20	21	8	21	4	0	0	0	0	0	0	0	0	0	0	0	0	0	0	0	0	0	0	0	0	0	0	0	0	0	0	0.000	0.000	0.000	0.000	0.000	0.000	0.000	0.000	0.000	0.000	0.000	0.000	0.000	0.000	282	1076	2	4	4	0.000	0.000	0	2	0	0	0	4	0	0	-75	1	
1	5	15	08: L-04   EMPTY	EMPTY	3173	8298	100	48	48	4	47	50	38	0	0	0	22	25	8	20	24	56	0	0	0	0	0	0	0	0	0	0	0	0	0	0	0	0	0	0	0	0	0	0	0	0	0	0	0	0	0.000	0.000	0.000	0.000	0.000	0.000	0.000	0.000	0.000	0.000	0.000	0.000	0.000	0.000	282	1076	3	6	6	0.000	0.000	1	2	0	0	1	5	0	0	-75	1	
1	6	15	08: L-07   EMPTY	EMPTY	3423	8298	100	48	48	5	46	48	27	0	0	0	21	26	11	20	23	40	2	0	0	0	0	0	0	0	0	0	0	0	0	0	0	0	0	0	0	0	0	0	0	0	0	0	0	0	0.000	0.000	0.000	0.000	0.000	0.000	0.000	0.000	0.000	0.000	0.000	0.000	0.000	0.000	282	1076	3	8	8	0.000	0.000	2	1	0	0	2	6	0	0	-75	1	
1	7	15	09: D-01   LM00000020	lmo0044	3673	8298	100	261	244	100	47	47	5	95	93	0	1230	1076	527	20	21	6	96	94	0	0	0	0	0	0	0	0	0	0	0	0	0	0	0	0	0	0	0	0	0	0	0	0	0	0	0.000	0.000	0.000	0.000	0.000	0.000	0.000	0.000	0.000	0.000	0.000	0.000	0.000	0.000	282	1076	1424	1253	1253	0.000	0.000	214	1210	0	0	197	1056	0	0	100	1	
1	8	15	09: D-04   LM00001308	lmo1275	3923	8298	100	66	68	13	47	47	5	87	77	0	109	109	49	21	22	7	94	90	0	0	0	0	0	0	0	0	0	0	0	0	0	0	0	0	0	0	0	0	0	0	0	0	0	0	0.000	0.000	0.000	0.000	0.000	0.000	0.000	0.000	0.000	0.000	0.000	0.000	0.000	0.000	282	1076	107	109	109	0.000	0.000	19	88	0	0	21	88	0	0	100	1	
1	9	15	09: D-07   LM00002819	lmo1469	4173	8298	100	547	481	226	48	48	5	98	93	0	2969	2483	1339	21	23	7	96	94	0	0	0	0	0	0	0	0	0	0	0	0	0	0	0	0	0	0	0	0	0	0	0	0	0	0	0.000	0.000	0.000	0.000	0.000	0.000	0.000	0.000	0.000	0.000	0.000	0.000	0.000	0.000	282	1076	3447	2895	2895	0.000	0.000	499	2948	0	0	433	2462	0	0	100	1	
1	10	15	09: D-10   LM00000452	lmo1657	4423	8298	100	152	145	47	47	48	7	94	91	0	411	373	163	21	24	24	91	89	0	0	0	0	0	0	0	0	0	0	0	0	0	0	0	0	0	0	0	0	0	0	0	0	0	0	0.000	0.000	0.000	0.000	0.000	0.000	0.000	0.000	0.000	0.000	0.000	0.000	0.000	0.000	282	1076	495	450	450	0.000	0.000	105	390	0	0	98	352	0	0	100	1	
1	11	15	09: D-13   lmneg01	lmneg01	4673	8298	100	55	55	7	47	48	6	58	28	0	83	89	32	21	22	6	95	94	0	0	0	0	0	0	0	0	0	0	0	0	0	0	0	0	0	0	0	0	0	0	0	0	0	0	0.000	0.000	0.000	0.000	0.000	0.000	0.000	0.000	0.000	0.000	0.000	0.000	0.000	0.000	282	1076	70	76	76	0.000	0.000	8	62	0	0	8	68	0	0	100	1	
1	12	15	09: D-16   lmneg04	lmneg04	4923	8298	100	54	54	6	47	47	6	61	22	0	75	80	32	21	22	7	92	89	0	0	0	0	0	0	0	0	0	0	0	0	0	0	0	0	0	0	0	0	0	0	0	0	0	0	0.000	0.000	0.000	0.000	0.000	0.000	0.000	0.000	0.000	0.000	0.000	0.000	0.000	0.000	282	1076	61	66	66	0.000	0.000	7	54	0	0	7	59	0	0	100	1	
1	13	15	09: D-19   lmneg07	lmneg07	5173	8298	100	56	57	9	47	48	5	71	48	0	83	85	32	21	22	8	94	90	0	0	0	0	0	0	0	0	0	0	0	0	0	0	0	0	0	0	0	0	0	0	0	0	0	0	0.000	0.000	0.000	0.000	0.000	0.000	0.000	0.000	0.000	0.000	0.000	0.000	0.000	0.000	282	1076	71	74	74	0.000	0.000	9	62	0	0	10	64	0	0	100	1	
1	14	15	09: D-22   lmneg10	lmneg10	5423	8298	100	55	56	7	47	47	5	69	42	0	73	77	32	21	22	6	90	86	0	0	0	0	0	0	0	0	0	0	0	0	0	0	0	0	0	0	0	0	0	0	0	0	0	0	0.000	0.000	0.000	0.000	0.000	0.000	0.000	0.000	0.000	0.000	0.000	0.000	0.000	0.000	282	1076	60	65	65	0.000	0.000	8	52	0	0	9	56	0	0	100	1	
1	15	15	09: H-01   LM00000020	lmo0044	5673	8298	100	195	190	77	47	48	5	96	95	0	973	881	413	21	22	6	97	94	0	0	0	0	0	0	0	0	0	0	0	0	0	0	0	0	0	0	0	0	0	0	0	0	0	0	0.000	0.000	0.000	0.000	0.000	0.000	0.000	0.000	0.000	0.000	0.000	0.000	0.000	0.000	282	1076	1100	1003	1003	0.000	0.000	148	952	0	0	143	860	0	0	100	1	
1	16	15	09: H-04   LM00001308	lmo1275	5923	8298	100	69	69	15	48	48	5	82	76	0	107	98	46	21	22	6	82	81	0	0	0	0	0	0	0	0	0	0	0	0	0	0	0	0	0	0	0	0	0	0	0	0	0	0	0.000	0.000	0.000	0.000	0.000	0.000	0.000	0.000	0.000	0.000	0.000	0.000	0.000	0.000	282	1076	107	98	98	0.000	0.000	21	86	0	0	21	77	0	0	100	1	
1	17	15	09: H-07   LM00002819	lmo1469	6173	8298	100	487	432	205	47	48	5	98	95	0	2492	2134	1187	22	24	10	95	90	0	0	0	0	0	0	0	0	0	0	0	0	0	0	0	0	0	0	0	0	0	0	0	0	0	0	0.000	0.000	0.000	0.000	0.000	0.000	0.000	0.000	0.000	0.000	0.000	0.000	0.000	0.000	282	1076	2910	2497	2497	0.000	0.000	440	2470	0	0	385	2112	0	0	100	1	
1	1	16	09: H-10   LM00000452	lmo1657	2173	8548	100	198	179	76	47	47	5	90	88	0	513	443	229	19	20	7	91	88	0	0	0	0	0	0	0	0	0	0	0	0	0	0	0	0	0	0	0	0	0	0	0	0	0	0	0.000	0.000	0.000	0.000	0.000	0.000	0.000	0.000	0.000	0.000	0.000	0.000	0.000	0.000	282	1076	645	556	556	0.000	0.000	151	494	0	0	132	424	0	0	100	1	
1	2	16	09: H-13   lmneg01	lmneg01	2423	8548	100	50	50	5	46	47	5	49	12	0	71	66	18	20	20	5	92	89	0	0	0	0	0	0	0	0	0	0	0	0	0	0	0	0	0	0	0	0	0	0	0	0	0	0	0.000	0.000	0.000	0.000	0.000	0.000	0.000	0.000	0.000	0.000	0.000	0.000	0.000	0.000	282	1076	55	50	50	0.000	0.000	4	51	0	0	4	46	0	0	100	1	
1	3	16	09: H-16   lmneg04	lmneg04	2673	8548	100	52	54	7	47	48	5	49	27	0	68	65	22	19	20	5	92	88	0	0	0	0	0	0	0	0	0	0	0	0	0	0	0	0	0	0	0	0	0	0	0	0	0	0	0.000	0.000	0.000	0.000	0.000	0.000	0.000	0.000	0.000	0.000	0.000	0.000	0.000	0.000	282	1076	54	53	53	0.000	0.000	5	49	0	0	7	46	0	0	100	1	
1	4	16	09: H-19   lmneg07	lmneg07	2923	8548	100	51	52	7	46	47	5	45	21	0	73	68	25	19	20	8	86	83	0	0	0	0	0	0	0	0	0	0	0	0	0	0	0	0	0	0	0	0	0	0	0	0	0	0	0.000	0.000	0.000	0.000	0.000	0.000	0.000	0.000	0.000	0.000	0.000	0.000	0.000	0.000	282	1076	59	55	55	0.000	0.000	5	54	0	0	6	49	0	0	100	1	
1	5	16	09: H-22   lmneg10	lmneg10	3173	8548	100	51	52	7	47	48	6	37	12	0	69	69	20	19	21	6	95	92	0	0	0	0	0	0	0	0	0	0	0	0	0	0	0	0	0	0	0	0	0	0	0	0	0	0	0.000	0.000	0.000	0.000	0.000	0.000	0.000	0.000	0.000	0.000	0.000	0.000	0.000	0.000	282	1076	54	55	55	0.000	0.000	4	50	0	0	5	50	0	0	100	1	
1	6	16	09: L-01   LM00000020	lmo0044	3423	8548	100	295	261	103	46	47	5	98	95	0	1269	1153	554	19	20	5	97	94	0	0	0	0	0	0	0	0	0	0	0	0	0	0	0	0	0	0	0	0	0	0	0	0	0	0	0.000	0.000	0.000	0.000	0.000	0.000	0.000	0.000	0.000	0.000	0.000	0.000	0.000	0.000	282	1076	1499	1349	1349	0.000	0.000	249	1250	0	0	215	1134	0	0	100	1	
1	7	16	09: L-04   LM00001308	lmo1275	3673	8548	100	62	63	8	47	47	5	89	76	0	114	108	44	20	21	13	88	85	0	0	0	0	0	0	0	0	0	0	0	0	0	0	0	0	0	0	0	0	0	0	0	0	0	0	0.000	0.000	0.000	0.000	0.000	0.000	0.000	0.000	0.000	0.000	0.000	0.000	0.000	0.000	282	1076	109	104	104	0.000	0.000	15	94	0	0	16	88	0	0	100	1	
1	8	16	09: L-07   LM00002819	lmo1469	3923	8548	100	544	465	225	48	48	6	96	92	0	2835	2376	1321	21	23	20	91	88	0	0	0	0	0	0	0	0	0	0	0	0	0	0	0	0	0	0	0	0	0	0	0	0	0	0	0.000	0.000	0.000	0.000	0.000	0.000	0.000	0.000	0.000	0.000	0.000	0.000	0.000	0.000	282	1076	3310	2772	2772	0.000	0.000	496	2814	0	0	417	2355	0	0	100	1	
1	9	16	09: L-10   LM00000452	lmo1657	4173	8548	100	157	148	51	48	49	8	92	88	0	405	365	157	21	23	23	91	89	0	0	0	0	0	0	0	0	0	0	0	0	0	0	0	0	0	0	0	0	0	0	0	0	0	0	0.000	0.000	0.000	0.000	0.000	0.000	0.000	0.000	0.000	0.000	0.000	0.000	0.000	0.000	282	1076	493	444	444	0.000	0.000	109	384	0	0	100	344	0	0	100	1	
1	10	16	09: L-13   lmneg01	lmneg01	4423	8548	100	54	54	5	46	47	5	82	36	0	83	85	36	21	22	4	93	89	0	0	0	0	0	0	0	0	0	0	0	0	0	0	0	0	0	0	0	0	0	0	0	0	0	0	0.000	0.000	0.000	0.000	0.000	0.000	0.000	0.000	0.000	0.000	0.000	0.000	0.000	0.000	282	1076	70	72	72	0.000	0.000	8	62	0	0	8	64	0	0	100	1	
1	11	16	09: L-16   lmneg04	lmneg04	4673	8548	100	53	54	6	47	48	5	56	26	0	71	76	33	21	22	6	91	85	0	0	0	0	0	0	0	0	0	0	0	0	0	0	0	0	0	0	0	0	0	0	0	0	0	0	0.000	0.000	0.000	0.000	0.000	0.000	0.000	0.000	0.000	0.000	0.000	0.000	0.000	0.000	282	1076	56	62	62	0.000	0.000	6	50	0	0	7	55	0	0	100	1	
1	12	16	09: L-19   lmneg07	lmneg07	4923	8548	100	57	58	9	48	48	5	71	42	0	86	90	40	21	22	6	95	88	0	0	0	0	0	0	0	0	0	0	0	0	0	0	0	0	0	0	0	0	0	0	0	0	0	0	0.000	0.000	0.000	0.000	0.000	0.000	0.000	0.000	0.000	0.000	0.000	0.000	0.000	0.000	282	1076	74	79	79	0.000	0.000	9	65	0	0	10	69	0	0	100	1	
1	13	16	09: L-22   lmneg10	lmneg10	5173	8548	100	56	57	8	47	48	6	63	39	0	76	88	68	22	24	17	88	84	0	0	0	0	0	0	0	0	0	0	0	0	0	0	0	0	0	0	0	0	0	0	0	0	0	0	0.000	0.000	0.000	0.000	0.000	0.000	0.000	0.000	0.000	0.000	0.000	0.000	0.000	0.000	282	1076	63	76	76	0.000	0.000	9	54	0	0	10	66	0	0	100	1	
1	14	16	09: P-01   LM00000020	lmo0044	5423	8548	100	221	213	81	48	48	5	99	96	0	1081	979	466	21	22	5	97	96	0	0	0	0	0	0	0	0	0	0	0	0	0	0	0	0	0	0	0	0	0	0	0	0	0	0	0.000	0.000	0.000	0.000	0.000	0.000	0.000	0.000	0.000	0.000	0.000	0.000	0.000	0.000	282	1076	1233	1123	1123	0.000	0.000	173	1060	0	0	165	958	0	0	100	1	
1	15	16	09: P-04   LM00001308	lmo1275	5673	8548	100	66	68	11	48	49	5	94	76	0	108	112	40	21	23	8	96	94	0	0	0	0	0	0	0	0	0	0	0	0	0	0	0	0	0	0	0	0	0	0	0	0	0	0	0.000	0.000	0.000	0.000	0.000	0.000	0.000	0.000	0.000	0.000	0.000	0.000	0.000	0.000	282	1076	105	111	111	0.000	0.000	18	87	0	0	20	91	0	0	100	1	
1	16	16	09: P-07   LM00002819	lmo1469	5923	8548	100	439	370	209	48	48	7	91	84	0	2273	1814	1194	22	24	18	84	81	0	0	0	0	0	0	0	0	0	0	0	0	0	0	0	0	0	0	0	0	0	0	0	0	0	0	0.000	0.000	0.000	0.000	0.000	0.000	0.000	0.000	0.000	0.000	0.000	0.000	0.000	0.000	282	1076	2642	2114	2114	0.000	0.000	391	2251	0	0	322	1792	0	0	100	1	
1	17	16	09: P-10   LM00000452	lmo1657	6173	8548	100	147	144	44	49	49	6	95	91	0	372	348	138	22	24	10	98	94	0	0	0	0	0	0	0	0	0	0	0	0	0	0	0	0	0	0	0	0	0	0	0	0	0	0	0.000	0.000	0.000	0.000	0.000	0.000	0.000	0.000	0.000	0.000	0.000	0.000	0.000	0.000	282	1076	448	421	421	0.000	0.000	98	350	0	0	95	326	0	0	100	1	
1	1	17	09: P-13   lmneg01	lmneg01	2173	8798	100	50	50	3	47	48	12	2	0	0	67	60	20	19	21	13	84	77	0	0	0	0	0	0	0	0	0	0	0	0	0	0	0	0	0	0	0	0	0	0	0	0	0	0	0.000	0.000	0.000	0.000	0.000	0.000	0.000	0.000	0.000	0.000	0.000	0.000	0.000	0.000	282	1076	51	44	44	0.000	0.000	3	48	0	0	3	41	0	0	100	1	
1	2	17	09: P-16   lmneg04	lmneg04	2423	8798	100	50	51	5	47	47	5	36	7	0	64	60	16	19	20	4	95	93	0	0	0	0	0	0	0	0	0	0	0	0	0	0	0	0	0	0	0	0	0	0	0	0	0	0	0.000	0.000	0.000	0.000	0.000	0.000	0.000	0.000	0.000	0.000	0.000	0.000	0.000	0.000	282	1076	48	45	45	0.000	0.000	3	45	0	0	4	41	0	0	100	1	
1	3	17	09: P-19   lmneg07	lmneg07	2673	8798	100	52	52	6	46	47	8	29	4	0	77	70	23	19	21	13	85	81	0	0	0	0	0	0	0	0	0	0	0	0	0	0	0	0	0	0	0	0	0	0	0	0	0	0	0.000	0.000	0.000	0.000	0.000	0.000	0.000	0.000	0.000	0.000	0.000	0.000	0.000	0.000	282	1076	64	57	57	0.000	0.000	6	58	0	0	6	51	0	0	100	1	
1	4	17	09: P-22   lmneg10	lmneg10	2923	8798	100	53	53	6	47	47	6	52	9	0	63	60	19	19	20	10	89	82	0	0	0	0	0	0	0	0	0	0	0	0	0	0	0	0	0	0	0	0	0	0	0	0	0	0	0.000	0.000	0.000	0.000	0.000	0.000	0.000	0.000	0.000	0.000	0.000	0.000	0.000	0.000	282	1076	50	47	47	0.000	0.000	6	44	0	0	6	41	0	0	100	1	
1	5	17	null	EMPTY	3173	8798	100	48	47	4	47	47	5	17	3	0	19	19	4	19	20	5	10	1	0	0	0	0	0	0	0	0	0	0	0	0	0	0	0	0	0	0	0	0	0	0	0	0	0	0	0.000	0.000	0.000	0.000	0.000	0.000	0.000	0.000	0.000	0.000	0.000	0.000	0.000	0.000	282	1076	1	0	0	0.000	0.000	1	0	0	0	0	0	0	0	-75	1	
1	6	17	null	EMPTY	3423	8798	100	46	47	5	47	48	5	14	5	0	20	20	4	20	21	7	6	1	0	0	0	0	0	0	0	0	0	0	0	0	0	0	0	0	0	0	0	0	0	0	0	0	0	0	0.000	0.000	0.000	0.000	0.000	0.000	0.000	0.000	0.000	0.000	0.000	0.000	0.000	0.000	282	1076	-1	0	0	0.000	0.000	-1	0	0	0	0	0	0	0	-75	1	
1	7	17	null	EMPTY	3673	8798	100	46	47	6	47	47	5	16	4	0	19	20	4	19	20	5	17	5	0	0	0	0	0	0	0	0	0	0	0	0	0	0	0	0	0	0	0	0	0	0	0	0	0	0	0.000	0.000	0.000	0.000	0.000	0.000	0.000	0.000	0.000	0.000	0.000	0.000	0.000	0.000	282	1076	-1	1	1	0.000	0.000	-1	0	0	0	0	1	0	0	-75	1	
1	8	17	null	EMPTY	3923	8798	100	48	48	6	47	47	5	16	6	0	21	21	3	20	21	4	21	4	0	0	0	0	0	0	0	0	0	0	0	0	0	0	0	0	0	0	0	0	0	0	0	0	0	0	0.000	0.000	0.000	0.000	0.000	0.000	0.000	0.000	0.000	0.000	0.000	0.000	0.000	0.000	282	1076	2	2	2	0.000	0.000	1	1	0	0	1	1	0	0	-75	1	
1	9	17	null	EMPTY	4173	8798	100	46	46	4	47	47	6	6	0	0	21	21	5	20	22	22	1	0	0	0	0	0	0	0	0	0	0	0	0	0	0	0	0	0	0	0	0	0	0	0	0	0	0	0	0.000	0.000	0.000	0.000	0.000	0.000	0.000	0.000	0.000	0.000	0.000	0.000	0.000	0.000	282	1076	0	0	0	0.000	0.000	-1	1	0	0	-1	1	0	0	-75	1	
1	10	17	null	EMPTY	4423	8798	100	47	49	7	47	49	15	4	0	0	21	24	13	20	22	13	6	2	0	0	0	0	0	0	0	0	0	0	0	0	0	0	0	0	0	0	0	0	0	0	0	0	0	0	0.000	0.000	0.000	0.000	0.000	0.000	0.000	0.000	0.000	0.000	0.000	0.000	0.000	0.000	282	1076	1	6	6	0.000	0.000	0	1	0	0	2	4	0	0	-75	1	
1	11	17	null	EMPTY	4673	8798	100	47	48	5	46	47	5	29	7	0	21	23	7	21	22	6	16	7	0	0	0	0	0	0	0	0	0	0	0	0	0	0	0	0	0	0	0	0	0	0	0	0	0	0	0.000	0.000	0.000	0.000	0.000	0.000	0.000	0.000	0.000	0.000	0.000	0.000	0.000	0.000	282	1076	1	4	4	0.000	0.000	1	0	0	0	2	2	0	0	-75	1	
1	12	17	null	EMPTY	4923	8798	100	47	47	4	48	48	5	7	1	0	20	20	3	21	22	7	0	0	0	0	0	0	0	0	0	0	0	0	0	0	0	0	0	0	0	0	0	0	0	0	0	0	0	0	0.000	0.000	0.000	0.000	0.000	0.000	0.000	0.000	0.000	0.000	0.000	0.000	0.000	0.000	282	1076	-2	-2	-2	0.000	0.000	-1	-1	0	0	-1	-1	0	0	-75	1	
1	13	17	null	EMPTY	5173	8798	100	46	47	5	47	47	5	14	1	0	21	21	4	21	23	7	6	2	0	0	0	0	0	0	0	0	0	0	0	0	0	0	0	0	0	0	0	0	0	0	0	0	0	0	0.000	0.000	0.000	0.000	0.000	0.000	0.000	0.000	0.000	0.000	0.000	0.000	0.000	0.000	282	1076	-1	0	0	0.000	0.000	-1	0	0	0	0	0	0	0	-75	1	
1	14	17	null	EMPTY	5423	8798	100	46	47	5	47	47	5	12	2	0	22	22	4	21	22	4	16	5	0	0	0	0	0	0	0	0	0	0	0	0	0	0	0	0	0	0	0	0	0	0	0	0	0	0	0.000	0.000	0.000	0.000	0.000	0.000	0.000	0.000	0.000	0.000	0.000	0.000	0.000	0.000	282	1076	0	1	1	0.000	0.000	-1	1	0	0	0	1	0	0	-75	1	
1	15	17	null	EMPTY	5673	8798	100	47	47	5	46	46	5	21	4	0	21	22	7	22	22	3	12	2	0	0	0	0	0	0	0	0	0	0	0	0	0	0	0	0	0	0	0	0	0	0	0	0	0	0	0.000	0.000	0.000	0.000	0.000	0.000	0.000	0.000	0.000	0.000	0.000	0.000	0.000	0.000	282	1076	0	1	1	0.000	0.000	1	-1	0	0	1	0	0	0	-75	1	
1	16	17	null	EMPTY	5923	8798	100	46	47	5	48	48	5	7	3	0	21	21	3	22	22	4	4	1	0	0	0	0	0	0	0	0	0	0	0	0	0	0	0	0	0	0	0	0	0	0	0	0	0	0	0.000	0.000	0.000	0.000	0.000	0.000	0.000	0.000	0.000	0.000	0.000	0.000	0.000	0.000	282	1076	-3	-2	-2	0.000	0.000	-2	-1	0	0	-1	-1	0	0	-75	1	
1	17	17	null	EMPTY	6173	8798	100	47	48	5	49	49	6	12	0	0	23	24	6	22	23	7	10	2	0	0	0	0	0	0	0	0	0	0	0	0	0	0	0	0	0	0	0	0	0	0	0	0	0	0	0.000	0.000	0.000	0.000	0.000	0.000	0.000	0.000	0.000	0.000	0.000	0.000	0.000	0.000	282	1076	-1	1	1	0.000	0.000	-2	1	0	0	-1	2	0	0	-75	1	
2	1	1	10: C-01   Dye Marker	Dye Marker	6673	4815	100	78	154	161	47	48	6	89	77	0	16568	22157	19820	21	23	12	100	100	1	0	0	0	0	0	0	0	0	0	0	0	0	0	0	0	0	0	0	0	0	0	0	0	0	0	0.000	0.000	0.000	0.000	0.000	0.000	0.000	0.000	0.000	0.000	0.000	0.000	0.000	0.000	283	1076	16578	22243	22243	0.000	0.000	31	16547	0	0	107	22136	0	0	100	1	
2	2	1	01: C-01   LM00000021	lmo0045	6923	4815	100	699	543	314	48	49	7	94	87	0	2112	1700	1034	21	23	19	89	86	0	0	0	0	0	0	0	0	0	0	0	0	0	0	0	0	0	0	0	0	0	0	0	0	0	0	0.000	0.000	0.000	0.000	0.000	0.000	0.000	0.000	0.000	0.000	0.000	0.000	0.000	0.000	283	1076	2742	2174	2174	0.000	0.000	651	2091	0	0	495	1679	0	0	100	1	
2	3	1	01: C-04   LM00000023	lmo0048	7173	4815	100	956	773	475	47	49	7	94	89	0	1869	1517	932	21	23	19	89	85	0	0	0	0	0	0	0	0	0	0	0	0	0	0	0	0	0	0	0	0	0	0	0	0	0	0	0.000	0.000	0.000	0.000	0.000	0.000	0.000	0.000	0.000	0.000	0.000	0.000	0.000	0.000	283	1076	2757	2222	2222	0.000	0.000	909	1848	0	0	726	1496	0	0	100	1	
2	4	1	01: C-07   LM00000826	lmo0051	7423	4815	100	140	129	46	48	48	5	93	88	0	252	216	113	21	22	5	94	89	0	0	0	0	0	0	0	0	0	0	0	0	0	0	0	0	0	0	0	0	0	0	0	0	0	0	0.000	0.000	0.000	0.000	0.000	0.000	0.000	0.000	0.000	0.000	0.000	0.000	0.000	0.000	283	1076	323	276	276	0.000	0.000	92	231	0	0	81	195	0	0	100	1	
2	5	1	01: C-10   LM00000026	lmo0054	7673	4815	100	124	121	37	47	48	7	95	88	0	194	185	69	21	22	9	96	93	0	0	0	0	0	0	0	0	0	0	0	0	0	0	0	0	0	0	0	0	0	0	0	0	0	0	0.000	0.000	0.000	0.000	0.000	0.000	0.000	0.000	0.000	0.000	0.000	0.000	0.000	0.000	283	1076	250	238	238	0.000	0.000	77	173	0	0	74	164	0	0	100	1	
2	6	1	01: C-13   LM00002106	lmo0057	7923	4815	100	54	55	7	47	48	5	71	33	0	84	82	38	21	21	3	95	94	0	0	0	0	0	0	0	0	0	0	0	0	0	0	0	0	0	0	0	0	0	0	0	0	0	0	0.000	0.000	0.000	0.000	0.000	0.000	0.000	0.000	0.000	0.000	0.000	0.000	0.000	0.000	283	1076	70	69	69	0.000	0.000	7	63	0	0	8	61	0	0	100	1	
2	7	1	01: C-16   LM00000828	lmo0060	8173	4815	100	54	54	5	47	48	5	58	22	0	88	80	30	22	23	6	91	83	0	0	0	0	0	0	0	0	0	0	0	0	0	0	0	0	0	0	0	0	0	0	0	0	0	0	0.000	0.000	0.000	0.000	0.000	0.000	0.000	0.000	0.000	0.000	0.000	0.000	0.000	0.000	283	1076	73	65	65	0.000	0.000	7	66	0	0	7	58	0	0	100	1	
2	8	1	01: C-19   LM00000031	lmo0063	8423	4815	100	54	53	6	48	49	6	47	11	0	103	88	34	21	23	6	88	84	0	0	0	0	0	0	0	0	0	0	0	0	0	0	0	0	0	0	0	0	0	0	0	0	0	0	0.000	0.000	0.000	0.000	0.000	0.000	0.000	0.000	0.000	0.000	0.000	0.000	0.000	0.000	283	1076	88	72	72	0.000	0.000	6	82	0	0	5	67	0	0	100	1	
2	9	1	01: C-22   LM00000034	lmo0066	8673	4815	100	54	63	81	47	48	9	38	9	0	94	108	191	21	22	8	97	94	0	0	0	0	0	0	0	0	0	0	0	0	0	0	0	0	0	0	0	0	0	0	0	0	0	0	0.000	0.000	0.000	0.000	0.000	0.000	0.000	0.000	0.000	0.000	0.000	0.000	0.000	0.000	283	1076	80	103	103	0.000	0.000	7	73	0	0	16	87	0	0	100	1	
2	10	1	01: G-01   LM00002145	lmo0141	8923	4815	100	54	54	5	47	48	5	67	31	0	96	92	27	21	22	4	98	95	0	0	0	0	0	0	0	0	0	0	0	0	0	0	0	0	0	0	0	0	0	0	0	0	0	0	0.000	0.000	0.000	0.000	0.000	0.000	0.000	0.000	0.000	0.000	0.000	0.000	0.000	0.000	283	1076	82	78	78	0.000	0.000	7	75	0	0	7	71	0	0	100	1	
2	11	1	01: G-04   LM00002147	lmo0144	9173	4815	100	55	55	6	46	47	5	79	49	0	103	94	35	22	23	4	97	91	0	0	0	0	0	0	0	0	0	0	0	0	0	0	0	0	0	0	0	0	0	0	0	0	0	0	0.000	0.000	0.000	0.000	0.000	0.000	0.000	0.000	0.000	0.000	0.000	0.000	0.000	0.000	283	1076	90	81	81	0.000	0.000	9	81	0	0	9	72	0	0	100	1	
2	12	1	01: G-07   LM00002149	lmo0147	9423	4815	100	55	55	5	47	48	5	73	37	0	105	104	32	23	24	5	99	95	0	0	0	0	0	0	0	0	0	0	0	0	0	0	0	0	0	0	0	0	0	0	0	0	0	0	0.000	0.000	0.000	0.000	0.000	0.000	0.000	0.000	0.000	0.000	0.000	0.000	0.000	0.000	283	1076	90	89	89	0.000	0.000	8	82	0	0	8	81	0	0	100	1	
2	13	1	01: G-10   LM00000050	lmo0150	9673	4815	100	52	52	6	47	47	5	53	24	0	102	87	38	23	24	6	86	79	0	0	0	0	0	0	0	0	0	0	0	0	0	0	0	0	0	0	0	0	0	0	0	0	0	0	0.000	0.000	0.000	0.000	0.000	0.000	0.000	0.000	0.000	0.000	0.000	0.000	0.000	0.000	283	1076	84	69	69	0.000	0.000	5	79	0	0	5	64	0	0	100	1	
2	14	1	01: G-13   LM00000852	lmo0153	9923	4815	100	56	56	5	46	47	12	31	0	0	115	109	39	24	24	7	93	91	0	0	0	0	0	0	0	0	0	0	0	0	0	0	0	0	0	0	0	0	0	0	0	0	0	0	0.000	0.000	0.000	0.000	0.000	0.000	0.000	0.000	0.000	0.000	0.000	0.000	0.000	0.000	283	1076	101	95	95	0.000	0.000	10	91	0	0	10	85	0	0	100	1	
2	15	1	01: G-16   LM00000855	lmo0156	10173	4815	100	56	56	6	47	48	5	75	45	0	108	100	37	24	25	5	91	88	0	0	0	0	0	0	0	0	0	0	0	0	0	0	0	0	0	0	0	0	0	0	0	0	0	0	0.000	0.000	0.000	0.000	0.000	0.000	0.000	0.000	0.000	0.000	0.000	0.000	0.000	0.000	283	1076	93	85	85	0.000	0.000	9	84	0	0	9	76	0	0	100	1	
2	16	1	01: G-19   LM00002155	lmo0159	10423	4815	100	54	55	8	47	47	4	71	34	0	111	105	43	24	24	4	93	89	0	0	0	0	0	0	0	0	0	0	0	0	0	0	0	0	0	0	0	0	0	0	0	0	0	0	0.000	0.000	0.000	0.000	0.000	0.000	0.000	0.000	0.000	0.000	0.000	0.000	0.000	0.000	283	1076	94	89	89	0.000	0.000	7	87	0	0	8	81	0	0	100	1	
2	17	1	01: G-22   LM00000052	lmo0162	10673	4815	100	89	84	24	47	48	5	86	80	0	132	123	51	24	25	4	94	92	0	0	0	0	0	0	0	0	0	0	0	0	0	0	0	0	0	0	0	0	0	0	0	0	0	0	0.000	0.000	0.000	0.000	0.000	0.000	0.000	0.000	0.000	0.000	0.000	0.000	0.000	0.000	283	1076	150	136	136	0.000	0.000	42	108	0	0	37	99	0	0	100	1	
2	1	2	01: K-01   LM00000886	lmo0237	6673	5065	100	144	141	60	48	49	5	90	86	0	480	382	214	20	22	7	94	89	0	0	0	0	0	0	0	0	0	0	0	0	0	0	0	0	0	0	0	0	0	0	0	0	0	0	0.000	0.000	0.000	0.000	0.000	0.000	0.000	0.000	0.000	0.000	0.000	0.000	0.000	0.000	283	1076	556	455	455	0.000	0.000	96	460	0	0	93	362	0	0	100	1	
2	2	2	01: K-04   LM00000888	lmo0240	6923	5065	100	86	83	27	48	49	5	81	71	0	172	144	91	20	21	4	87	78	0	0	0	0	0	0	0	0	0	0	0	0	0	0	0	0	0	0	0	0	0	0	0	0	0	0	0.000	0.000	0.000	0.000	0.000	0.000	0.000	0.000	0.000	0.000	0.000	0.000	0.000	0.000	283	1076	190	159	159	0.000	0.000	38	152	0	0	35	124	0	0	100	1	
2	3	2	01: K-07   LM00000891	lmo0243	7173	5065	100	77	77	21	48	49	6	80	73	0	136	121	64	21	22	7	85	80	0	0	0	0	0	0	0	0	0	0	0	0	0	0	0	0	0	0	0	0	0	0	0	0	0	0	0.000	0.000	0.000	0.000	0.000	0.000	0.000	0.000	0.000	0.000	0.000	0.000	0.000	0.000	283	1076	144	129	129	0.000	0.000	29	115	0	0	29	100	0	0	100	1	
2	4	2	01: K-10   LM00000892	lmo0246	7423	5065	100	58	59	9	48	48	5	71	48	0	102	91	33	21	22	6	89	88	0	0	0	0	0	0	0	0	0	0	0	0	0	0	0	0	0	0	0	0	0	0	0	0	0	0	0.000	0.000	0.000	0.000	0.000	0.000	0.000	0.000	0.000	0.000	0.000	0.000	0.000	0.000	283	1076	91	81	81	0.000	0.000	10	81	0	0	11	70	0	0	100	1	
2	5	2	01: K-13   LM00000078	lmo0249	7673	5065	100	747	626	391	47	48	5	95	88	0	5822	4837	3187	21	22	5	96	95	0	0	0	0	0	0	0	0	0	0	0	0	0	0	0	0	0	0	0	0	0	0	0	0	0	0	0.000	0.000	0.000	0.000	0.000	0.000	0.000	0.000	0.000	0.000	0.000	0.000	0.000	0.000	283	1076	6501	5395	5395	0.000	0.000	700	5801	0	0	579	4816	0	0	100	1	
2	6	2	01: K-16   LM00002177	lmo0252	7923	5065	100	52	53	6	47	47	5	54	22	0	99	88	30	21	21	5	93	89	0	0	0	0	0	0	0	0	0	0	0	0	0	0	0	0	0	0	0	0	0	0	0	0	0	0	0.000	0.000	0.000	0.000	0.000	0.000	0.000	0.000	0.000	0.000	0.000	0.000	0.000	0.000	283	1076	83	73	73	0.000	0.000	5	78	0	0	6	67	0	0	100	1	
2	7	2	01: K-19   LM00002180	lmo0255	8173	5065	100	53	54	6	47	48	9	33	4	0	104	89	33	21	22	11	84	82	0	0	0	0	0	0	0	0	0	0	0	0	0	0	0	0	0	0	0	0	0	0	0	0	0	0	0.000	0.000	0.000	0.000	0.000	0.000	0.000	0.000	0.000	0.000	0.000	0.000	0.000	0.000	283	1076	89	75	75	0.000	0.000	6	83	0	0	7	68	0	0	100	1	
2	8	2	01: K-22   LM00000082	lmo0258	8423	5065	100	165	151	73	47	47	5	91	81	0	332	261	163	21	22	6	89	82	0	0	0	0	0	0	0	0	0	0	0	0	0	0	0	0	0	0	0	0	0	0	0	0	0	0	0.000	0.000	0.000	0.000	0.000	0.000	0.000	0.000	0.000	0.000	0.000	0.000	0.000	0.000	283	1076	429	344	344	0.000	0.000	118	311	0	0	104	240	0	0	100	1	
2	9	2	01: O-01   LM00002195	lmo0333	8673	5065	100	51	51	5	47	47	4	48	21	0	88	72	32	21	22	5	84	78	0	0	0	0	0	0	0	0	0	0	0	0	0	0	0	0	0	0	0	0	0	0	0	0	0	0	0.000	0.000	0.000	0.000	0.000	0.000	0.000	0.000	0.000	0.000	0.000	0.000	0.000	0.000	283	1076	71	55	55	0.000	0.000	4	67	0	0	4	51	0	0	100	1	
2	10	2	01: O-04   LM00000116	lmo0336	8923	5065	100	53	52	5	47	47	5	50	15	0	102	84	38	22	24	7	80	75	0	0	0	0	0	0	0	0	0	0	0	0	0	0	0	0	0	0	0	0	0	0	0	0	0	0	0.000	0.000	0.000	0.000	0.000	0.000	0.000	0.000	0.000	0.000	0.000	0.000	0.000	0.000	283	1076	86	67	67	0.000	0.000	6	80	0	0	5	62	0	0	100	1	
2	11	2	01: O-07   LM00000920	lmo0339	9173	5065	100	54	54	5	47	48	5	65	27	0	103	95	31	23	23	6	96	88	0	0	0	0	0	0	0	0	0	0	0	0	0	0	0	0	0	0	0	0	0	0	0	0	0	0	0.000	0.000	0.000	0.000	0.000	0.000	0.000	0.000	0.000	0.000	0.000	0.000	0.000	0.000	283	1076	87	79	79	0.000	0.000	7	80	0	0	7	72	0	0	100	1	
2	12	2	01: O-10   LM00000118	lmo0342	9423	5065	100	59	58	8	48	48	5	71	58	0	97	84	39	23	23	4	83	77	0	0	0	0	0	0	0	0	0	0	0	0	0	0	0	0	0	0	0	0	0	0	0	0	0	0	0.000	0.000	0.000	0.000	0.000	0.000	0.000	0.000	0.000	0.000	0.000	0.000	0.000	0.000	283	1076	85	71	71	0.000	0.000	11	74	0	0	10	61	0	0	100	1	
2	13	2	01: O-13   LM00000121	lmo0345	9673	5065	100	58	59	8	47	48	6	73	41	0	103	95	42	22	24	11	85	79	0	0	0	0	0	0	0	0	0	0	0	0	0	0	0	0	0	0	0	0	0	0	0	0	0	0	0.000	0.000	0.000	0.000	0.000	0.000	0.000	0.000	0.000	0.000	0.000	0.000	0.000	0.000	283	1076	92	85	85	0.000	0.000	11	81	0	0	12	73	0	0	100	1	
2	14	2	01: O-16   LM00000123	lmo0348	9923	5065	100	53	53	6	48	49	7	42	10	0	97	89	37	24	26	12	83	80	0	0	0	0	0	0	0	0	0	0	0	0	0	0	0	0	0	0	0	0	0	0	0	0	0	0	0.000	0.000	0.000	0.000	0.000	0.000	0.000	0.000	0.000	0.000	0.000	0.000	0.000	0.000	283	1076	78	70	70	0.000	0.000	5	73	0	0	5	65	0	0	100	1	
2	15	2	01: O-19   LM00000923	lmo0351	10173	5065	100	55	56	7	48	49	5	62	34	0	111	108	55	24	25	9	82	77	0	0	0	0	0	0	0	0	0	0	0	0	0	0	0	0	0	0	0	0	0	0	0	0	0	0	0.000	0.000	0.000	0.000	0.000	0.000	0.000	0.000	0.000	0.000	0.000	0.000	0.000	0.000	283	1076	94	92	92	0.000	0.000	7	87	0	0	8	84	0	0	100	1	
2	16	2	01: O-22   LM00000924	lmo0354	10423	5065	100	57	57	6	48	48	6	67	35	0	109	104	41	24	25	5	90	88	0	0	0	0	0	0	0	0	0	0	0	0	0	0	0	0	0	0	0	0	0	0	0	0	0	0	0.000	0.000	0.000	0.000	0.000	0.000	0.000	0.000	0.000	0.000	0.000	0.000	0.000	0.000	283	1076	94	89	89	0.000	0.000	9	85	0	0	9	80	0	0	100	1	
2	17	2	02: C-01   LM00000146	lmo0425	10673	5065	100	55	54	6	48	49	5	63	22	0	112	106	40	24	25	6	92	88	0	0	0	0	0	0	0	0	0	0	0	0	0	0	0	0	0	0	0	0	0	0	0	0	0	0	0.000	0.000	0.000	0.000	0.000	0.000	0.000	0.000	0.000	0.000	0.000	0.000	0.000	0.000	283	1076	95	88	88	0.000	0.000	7	88	0	0	6	82	0	0	100	1	
2	1	3	02: C-04   LM00000148	lmo0428	6673	5315	100	53	54	5	48	49	6	45	11	0	77	69	25	21	22	8	82	81	0	0	0	0	0	0	0	0	0	0	0	0	0	0	0	0	0	0	0	0	0	0	0	0	0	0	0.000	0.000	0.000	0.000	0.000	0.000	0.000	0.000	0.000	0.000	0.000	0.000	0.000	0.000	283	1076	61	54	54	0.000	0.000	5	56	0	0	6	48	0	0	100	1	
2	2	3	02: C-07   LM00000151	lmo0431	6923	5315	100	56	56	6	48	49	6	62	23	0	89	80	29	21	22	7	88	84	0	0	0	0	0	0	0	0	0	0	0	0	0	0	0	0	0	0	0	0	0	0	0	0	0	0	0.000	0.000	0.000	0.000	0.000	0.000	0.000	0.000	0.000	0.000	0.000	0.000	0.000	0.000	283	1076	76	67	67	0.000	0.000	8	68	0	0	8	59	0	0	100	1	
2	3	3	02: C-10   LM00002220	lmo0434	7173	5315	100	57	57	6	48	49	7	61	20	0	92	80	32	21	23	12	81	77	0	0	0	0	0	0	0	0	0	0	0	0	0	0	0	0	0	0	0	0	0	0	0	0	0	0	0.000	0.000	0.000	0.000	0.000	0.000	0.000	0.000	0.000	0.000	0.000	0.000	0.000	0.000	283	1076	80	68	68	0.000	0.000	9	71	0	0	9	59	0	0	100	1	
2	4	3	02: C-13   LM00000956	lmo0437	7423	5315	100	54	54	5	47	48	5	61	20	0	84	73	27	21	22	7	86	83	0	0	0	0	0	0	0	0	0	0	0	0	0	0	0	0	0	0	0	0	0	0	0	0	0	0	0.000	0.000	0.000	0.000	0.000	0.000	0.000	0.000	0.000	0.000	0.000	0.000	0.000	0.000	283	1076	70	59	59	0.000	0.000	7	63	0	0	7	52	0	0	100	1	
2	5	3	02: C-16   LM00002222	lmo0440	7673	5315	100	51	53	8	48	48	5	43	20	0	78	67	30	21	22	5	80	73	0	0	0	0	0	0	0	0	0	0	0	0	0	0	0	0	0	0	0	0	0	0	0	0	0	0	0.000	0.000	0.000	0.000	0.000	0.000	0.000	0.000	0.000	0.000	0.000	0.000	0.000	0.000	283	1076	60	51	51	0.000	0.000	3	57	0	0	5	46	0	0	100	1	
2	6	3	02: C-19   LM00000957	lmo0443	7923	5315	100	66	66	12	48	48	5	87	67	0	139	119	50	21	22	4	92	88	0	0	0	0	0	0	0	0	0	0	0	0	0	0	0	0	0	0	0	0	0	0	0	0	0	0	0.000	0.000	0.000	0.000	0.000	0.000	0.000	0.000	0.000	0.000	0.000	0.000	0.000	0.000	283	1076	136	116	116	0.000	0.000	18	118	0	0	18	98	0	0	100	1	
2	7	3	02: C-22   LM00002225	lmo0446	8173	5315	100	55	56	8	48	48	5	64	33	0	90	78	30	20	21	4	93	90	0	0	0	0	0	0	0	0	0	0	0	0	0	0	0	0	0	0	0	0	0	0	0	0	0	0	0.000	0.000	0.000	0.000	0.000	0.000	0.000	0.000	0.000	0.000	0.000	0.000	0.000	0.000	283	1076	77	66	66	0.000	0.000	7	70	0	0	8	58	0	0	100	1	
2	8	3	02: G-01   LM00000184	lmo0521	8423	5315	100	105	100	36	47	47	6	86	80	0	154	132	64	20	21	6	93	87	0	0	0	0	0	0	0	0	0	0	0	0	0	0	0	0	0	0	0	0	0	0	0	0	0	0	0.000	0.000	0.000	0.000	0.000	0.000	0.000	0.000	0.000	0.000	0.000	0.000	0.000	0.000	283	1076	192	165	165	0.000	0.000	58	134	0	0	53	112	0	0	100	1	
2	9	3	02: G-04   LM00000978	lmo0524	8673	5315	100	60	60	10	47	47	5	78	63	0	113	96	42	21	21	4	88	82	0	0	0	0	0	0	0	0	0	0	0	0	0	0	0	0	0	0	0	0	0	0	0	0	0	0	0.000	0.000	0.000	0.000	0.000	0.000	0.000	0.000	0.000	0.000	0.000	0.000	0.000	0.000	283	1076	105	88	88	0.000	0.000	13	92	0	0	13	75	0	0	100	1	
2	10	3	02: G-07   LM00000979	lmo0527	8923	5315	100	53	54	9	47	47	5	63	27	0	87	80	31	21	22	7	88	82	0	0	0	0	0	0	0	0	0	0	0	0	0	0	0	0	0	0	0	0	0	0	0	0	0	0	0.000	0.000	0.000	0.000	0.000	0.000	0.000	0.000	0.000	0.000	0.000	0.000	0.000	0.000	283	1076	72	66	66	0.000	0.000	6	66	0	0	7	59	0	0	100	1	
2	11	3	02: G-10   LM00000980	lmo0530	9173	5315	100	85	85	25	47	48	5	88	82	0	154	136	62	23	23	5	88	84	0	0	0	0	0	0	0	0	0	0	0	0	0	0	0	0	0	0	0	0	0	0	0	0	0	0	0.000	0.000	0.000	0.000	0.000	0.000	0.000	0.000	0.000	0.000	0.000	0.000	0.000	0.000	283	1076	169	151	151	0.000	0.000	38	131	0	0	38	113	0	0	100	1	
2	12	3	02: G-13   LM00000982	lmo0533	9423	5315	100	53	52	5	47	47	5	60	19	0	91	81	30	22	23	5	88	84	0	0	0	0	0	0	0	0	0	0	0	0	0	0	0	0	0	0	0	0	0	0	0	0	0	0	0.000	0.000	0.000	0.000	0.000	0.000	0.000	0.000	0.000	0.000	0.000	0.000	0.000	0.000	283	1076	75	64	64	0.000	0.000	6	69	0	0	5	59	0	0	100	1	
2	13	3	02: G-16   LM00000985	lmo0536	9673	5315	100	70	71	16	47	48	6	86	78	0	129	119	67	22	24	9	88	81	0	0	0	0	0	0	0	0	0	0	0	0	0	0	0	0	0	0	0	0	0	0	0	0	0	0	0.000	0.000	0.000	0.000	0.000	0.000	0.000	0.000	0.000	0.000	0.000	0.000	0.000	0.000	283	1076	130	121	121	0.000	0.000	23	107	0	0	24	97	0	0	100	1	
2	14	3	02: G-19   LM00000189	lmo0539	9923	5315	100	93	89	27	46	47	6	89	79	0	143	124	56	23	24	4	91	87	0	0	0	0	0	0	0	0	0	0	0	0	0	0	0	0	0	0	0	0	0	0	0	0	0	0	0.000	0.000	0.000	0.000	0.000	0.000	0.000	0.000	0.000	0.000	0.000	0.000	0.000	0.000	283	1076	167	144	144	0.000	0.000	47	120	0	0	43	101	0	0	100	1	
2	15	3	02: G-22   LM00002254	lmo0542	10173	5315	100	52	53	5	47	48	5	49	21	0	105	97	38	24	25	7	90	85	0	0	0	0	0	0	0	0	0	0	0	0	0	0	0	0	0	0	0	0	0	0	0	0	0	0	0.000	0.000	0.000	0.000	0.000	0.000	0.000	0.000	0.000	0.000	0.000	0.000	0.000	0.000	283	1076	86	79	79	0.000	0.000	5	81	0	0	6	73	0	0	100	1	
2	16	3	02: K-01   LM00002277	lmo0617	10423	5315	100	55	56	7	47	48	6	64	31	0	119	110	46	24	26	9	90	83	0	0	0	0	0	0	0	0	0	0	0	0	0	0	0	0	0	0	0	0	0	0	0	0	0	0	0.000	0.000	0.000	0.000	0.000	0.000	0.000	0.000	0.000	0.000	0.000	0.000	0.000	0.000	283	1076	103	95	95	0.000	0.000	8	95	0	0	9	86	0	0	100	1	
2	17	3	02: K-04   LM00002279	lmo0620	10673	5315	100	54	54	6	48	48	5	58	24	0	103	93	43	24	25	5	90	82	0	0	0	0	0	0	0	0	0	0	0	0	0	0	0	0	0	0	0	0	0	0	0	0	0	0	0.000	0.000	0.000	0.000	0.000	0.000	0.000	0.000	0.000	0.000	0.000	0.000	0.000	0.000	283	1076	85	75	75	0.000	0.000	6	79	0	0	6	69	0	0	100	1	
2	1	4	02: K-07   LM00002282	lmo0623	6673	5565	100	68	67	13	48	48	5	82	75	0	89	77	31	21	22	6	86	80	0	0	0	0	0	0	0	0	0	0	0	0	0	0	0	0	0	0	0	0	0	0	0	0	0	0	0.000	0.000	0.000	0.000	0.000	0.000	0.000	0.000	0.000	0.000	0.000	0.000	0.000	0.000	283	1076	88	75	75	0.000	0.000	20	68	0	0	19	56	0	0	100	1	
2	2	4	02: K-10   LM00000206	lmo0626	6923	5565	100	55	55	6	48	49	6	55	25	0	72	65	23	21	23	10	84	78	0	0	0	0	0	0	0	0	0	0	0	0	0	0	0	0	0	0	0	0	0	0	0	0	0	0	0.000	0.000	0.000	0.000	0.000	0.000	0.000	0.000	0.000	0.000	0.000	0.000	0.000	0.000	283	1076	58	51	51	0.000	0.000	7	51	0	0	7	44	0	0	100	1	
2	3	4	02: K-13   LM00001028	lmo0629	7173	5565	100	58	59	8	48	49	6	72	43	0	90	79	29	21	22	7	83	81	0	0	0	0	0	0	0	0	0	0	0	0	0	0	0	0	0	0	0	0	0	0	0	0	0	0	0.000	0.000	0.000	0.000	0.000	0.000	0.000	0.000	0.000	0.000	0.000	0.000	0.000	0.000	283	1076	79	69	69	0.000	0.000	10	69	0	0	11	58	0	0	100	1	
2	4	4	02: K-16   LM00002286	lmo0632	7423	5565	100	51	51	6	47	48	6	35	8	0	77	66	26	21	23	10	80	75	0	0	0	0	0	0	0	0	0	0	0	0	0	0	0	0	0	0	0	0	0	0	0	0	0	0	0.000	0.000	0.000	0.000	0.000	0.000	0.000	0.000	0.000	0.000	0.000	0.000	0.000	0.000	283	1076	60	49	49	0.000	0.000	4	56	0	0	4	45	0	0	100	1	
2	5	4	02: K-19   LM00001029	lmo0635	7673	5565	100	56	57	6	47	48	6	77	37	0	89	79	26	20	21	7	92	88	0	0	0	0	0	0	0	0	0	0	0	0	0	0	0	0	0	0	0	0	0	0	0	0	0	0	0.000	0.000	0.000	0.000	0.000	0.000	0.000	0.000	0.000	0.000	0.000	0.000	0.000	0.000	283	1076	78	69	69	0.000	0.000	9	69	0	0	10	59	0	0	100	1	
2	6	4	02: K-22   LM00002290	lmo0638	7923	5565	100	51	51	4	47	47	5	45	10	0	77	67	23	20	21	4	93	86	0	0	0	0	0	0	0	0	0	0	0	0	0	0	0	0	0	0	0	0	0	0	0	0	0	0	0.000	0.000	0.000	0.000	0.000	0.000	0.000	0.000	0.000	0.000	0.000	0.000	0.000	0.000	283	1076	61	51	51	0.000	0.000	4	57	0	0	4	47	0	0	100	1	
2	7	4	02: O-01   LM00000237	lmo0713	8173	5565	100	185	158	76	47	48	5	88	83	0	159	134	67	20	21	5	88	82	0	0	0	0	0	0	0	0	0	0	0	0	0	0	0	0	0	0	0	0	0	0	0	0	0	0	0.000	0.000	0.000	0.000	0.000	0.000	0.000	0.000	0.000	0.000	0.000	0.000	0.000	0.000	283	1076	277	225	225	0.000	0.000	138	139	0	0	111	114	0	0	100	1	
2	8	4	02: O-04   LM00001067	lmo0716	8423	5565	100	163	147	72	47	49	19	73	69	0	483	365	242	21	28	68	71	68	0	0	0	0	0	0	0	0	0	0	0	0	0	0	0	0	0	0	0	0	0	0	0	0	0	0	0.000	0.000	0.000	0.000	0.000	0.000	0.000	0.000	0.000	0.000	0.000	0.000	0.000	0.000	283	1076	578	444	444	0.000	0.000	116	462	0	0	100	344	0	0	100	1	
2	9	4	02: O-07   LM00001068	lmo0719	8673	5565	100	77	74	18	47	47	5	84	76	0	110	92	40	21	22	4	89	84	0	0	0	0	0	0	0	0	0	0	0	0	0	0	0	0	0	0	0	0	0	0	0	0	0	0	0.000	0.000	0.000	0.000	0.000	0.000	0.000	0.000	0.000	0.000	0.000	0.000	0.000	0.000	283	1076	119	98	98	0.000	0.000	30	89	0	0	27	71	0	0	100	1	
2	10	4	02: O-10   LM00001071	lmo0722	8923	5565	100	97	89	26	47	47	5	89	82	0	143	123	55	21	22	7	88	82	0	0	0	0	0	0	0	0	0	0	0	0	0	0	0	0	0	0	0	0	0	0	0	0	0	0	0.000	0.000	0.000	0.000	0.000	0.000	0.000	0.000	0.000	0.000	0.000	0.000	0.000	0.000	283	1076	172	144	144	0.000	0.000	50	122	0	0	42	102	0	0	100	1	
2	11	4	02: O-13   LM00002301	lmo0725	9173	5565	100	53	53	5	47	48	13	7	0	0	91	83	28	22	24	28	82	77	0	0	0	0	0	0	0	0	0	0	0	0	0	0	0	0	0	0	0	0	0	0	0	0	0	0	0.000	0.000	0.000	0.000	0.000	0.000	0.000	0.000	0.000	0.000	0.000	0.000	0.000	0.000	283	1076	75	67	67	0.000	0.000	6	69	0	0	6	61	0	0	100	1	
2	12	4	02: O-16   LM00001073	lmo0728	9423	5565	100	53	53	7	47	47	5	51	26	0	91	78	37	22	23	17	72	67	0	0	0	0	0	0	0	0	0	0	0	0	0	0	0	0	0	0	0	0	0	0	0	0	0	0	0.000	0.000	0.000	0.000	0.000	0.000	0.000	0.000	0.000	0.000	0.000	0.000	0.000	0.000	283	1076	75	62	62	0.000	0.000	6	69	0	0	6	56	0	0	100	1	
2	13	4	02: O-19   LM00001076	lmo0731	9673	5565	100	57	58	10	47	47	5	74	48	0	143	131	57	22	23	6	92	87	0	0	0	0	0	0	0	0	0	0	0	0	0	0	0	0	0	0	0	0	0	0	0	0	0	0	0.000	0.000	0.000	0.000	0.000	0.000	0.000	0.000	0.000	0.000	0.000	0.000	0.000	0.000	283	1076	131	120	120	0.000	0.000	10	121	0	0	11	109	0	0	100	1	
2	14	4	02: O-22   LM00002303	lmo0734	9923	5565	100	52	53	5	46	47	5	62	28	0	94	89	35	23	23	4	94	88	0	0	0	0	0	0	0	0	0	0	0	0	0	0	0	0	0	0	0	0	0	0	0	0	0	0	0.000	0.000	0.000	0.000	0.000	0.000	0.000	0.000	0.000	0.000	0.000	0.000	0.000	0.000	283	1076	77	73	73	0.000	0.000	6	71	0	0	7	66	0	0	100	1	
2	15	4	03: C-01   LM00002328	lmo0805	10173	5565	100	51	51	6	47	48	5	41	12	0	95	87	35	23	24	6	88	83	0	0	0	0	0	0	0	0	0	0	0	0	0	0	0	0	0	0	0	0	0	0	0	0	0	0	0.000	0.000	0.000	0.000	0.000	0.000	0.000	0.000	0.000	0.000	0.000	0.000	0.000	0.000	283	1076	76	68	68	0.000	0.000	4	72	0	0	4	64	0	0	100	1	
2	16	4	03: C-04   LM00000260	lmo0808	10423	5565	100	52	54	6	47	48	7	47	10	0	104	99	36	24	25	9	91	86	0	0	0	0	0	0	0	0	0	0	0	0	0	0	0	0	0	0	0	0	0	0	0	0	0	0	0.000	0.000	0.000	0.000	0.000	0.000	0.000	0.000	0.000	0.000	0.000	0.000	0.000	0.000	283	1076	85	82	82	0.000	0.000	5	80	0	0	7	75	0	0	100	1	
2	17	4	03: C-07   LM00000262	lmo0811	10673	5565	100	65	65	11	47	48	6	84	74	0	128	131	58	23	25	8	91	88	0	0	0	0	0	0	0	0	0	0	0	0	0	0	0	0	0	0	0	0	0	0	0	0	0	0	0.000	0.000	0.000	0.000	0.000	0.000	0.000	0.000	0.000	0.000	0.000	0.000	0.000	0.000	283	1076	123	126	126	0.000	0.000	18	105	0	0	18	108	0	0	100	1	
2	1	5	03: C-10   LM00001111	lmo0814	6673	5815	100	72	74	17	47	48	5	90	82	0	189	163	74	21	22	7	93	88	0	0	0	0	0	0	0	0	0	0	0	0	0	0	0	0	0	0	0	0	0	0	0	0	0	0	0.000	0.000	0.000	0.000	0.000	0.000	0.000	0.000	0.000	0.000	0.000	0.000	0.000	0.000	283	1076	193	169	169	0.000	0.000	25	168	0	0	27	142	0	0	100	1	
2	2	5	03: C-13   LM00001112	lmo0817	6923	5815	100	70	68	12	48	48	7	82	69	0	97	87	30	21	23	13	86	83	0	0	0	0	0	0	0	0	0	0	0	0	0	0	0	0	0	0	0	0	0	0	0	0	0	0	0.000	0.000	0.000	0.000	0.000	0.000	0.000	0.000	0.000	0.000	0.000	0.000	0.000	0.000	283	1076	98	86	86	0.000	0.000	22	76	0	0	20	66	0	0	100	1	
2	3	5	03: C-16   LM00001114	lmo0820	7173	5815	100	65	67	14	48	49	7	82	62	0	92	86	30	21	23	11	88	84	0	0	0	0	0	0	0	0	0	0	0	0	0	0	0	0	0	0	0	0	0	0	0	0	0	0	0.000	0.000	0.000	0.000	0.000	0.000	0.000	0.000	0.000	0.000	0.000	0.000	0.000	0.000	283	1076	88	84	84	0.000	0.000	17	71	0	0	19	65	0	0	100	1	
2	4	5	03: C-19   LM00000266	lmo0823	7423	5815	100	93	91	28	47	48	5	92	85	0	202	182	87	21	22	9	90	85	0	0	0	0	0	0	0	0	0	0	0	0	0	0	0	0	0	0	0	0	0	0	0	0	0	0	0.000	0.000	0.000	0.000	0.000	0.000	0.000	0.000	0.000	0.000	0.000	0.000	0.000	0.000	283	1076	227	205	205	0.000	0.000	46	181	0	0	44	161	0	0	100	1	
2	5	5	03: C-22   LM00001118	lmo0826	7673	5815	100	62	63	10	47	48	5	89	70	0	92	87	34	20	22	9	89	86	0	0	0	0	0	0	0	0	0	0	0	0	0	0	0	0	0	0	0	0	0	0	0	0	0	0	0.000	0.000	0.000	0.000	0.000	0.000	0.000	0.000	0.000	0.000	0.000	0.000	0.000	0.000	283	1076	87	83	83	0.000	0.000	15	72	0	0	16	67	0	0	100	1	
2	6	5	03: G-01   LM00001149	lmo0901	7923	5815	100	53	54	6	48	48	5	47	20	0	75	65	27	21	24	23	71	65	0	0	0	0	0	0	0	0	0	0	0	0	0	0	0	0	0	0	0	0	0	0	0	0	0	0	0.000	0.000	0.000	0.000	0.000	0.000	0.000	0.000	0.000	0.000	0.000	0.000	0.000	0.000	283	1076	59	50	50	0.000	0.000	5	54	0	0	6	44	0	0	100	1	
2	7	5	03: G-04   LM00002351	lmo0904	8173	5815	100	52	51	5	46	47	5	58	15	0	78	68	24	20	20	3	90	86	0	0	0	0	0	0	0	0	0	0	0	0	0	0	0	0	0	0	0	0	0	0	0	0	0	0	0.000	0.000	0.000	0.000	0.000	0.000	0.000	0.000	0.000	0.000	0.000	0.000	0.000	0.000	283	1076	64	53	53	0.000	0.000	6	58	0	0	5	48	0	0	100	1	
2	8	5	03: G-07   LM00001153	lmo0907	8423	5815	100	101	96	28	46	48	20	77	67	0	303	253	133	20	26	56	78	74	0	0	0	0	0	0	0	0	0	0	0	0	0	0	0	0	0	0	0	0	0	0	0	0	0	0	0.000	0.000	0.000	0.000	0.000	0.000	0.000	0.000	0.000	0.000	0.000	0.000	0.000	0.000	283	1076	338	283	283	0.000	0.000	55	283	0	0	50	233	0	0	100	1	
2	9	5	03: G-10   LM00002353	lmo0910	8673	5815	100	51	51	7	46	47	5	41	10	0	82	76	25	21	22	5	92	87	0	0	0	0	0	0	0	0	0	0	0	0	0	0	0	0	0	0	0	0	0	0	0	0	0	0	0.000	0.000	0.000	0.000	0.000	0.000	0.000	0.000	0.000	0.000	0.000	0.000	0.000	0.000	283	1076	66	60	60	0.000	0.000	5	61	0	0	5	55	0	0	100	1	
2	10	5	03: G-13   LM00001155	lmo0913	8923	5815	100	57	58	9	46	47	5	77	58	0	105	92	36	21	21	4	92	87	0	0	0	0	0	0	0	0	0	0	0	0	0	0	0	0	0	0	0	0	0	0	0	0	0	0	0.000	0.000	0.000	0.000	0.000	0.000	0.000	0.000	0.000	0.000	0.000	0.000	0.000	0.000	283	1076	95	83	83	0.000	0.000	11	84	0	0	12	71	0	0	100	1	
2	11	5	03: G-16   LM00001156	lmo0916	9173	5815	100	52	53	6	46	47	6	61	23	0	103	89	43	22	23	12	76	73	0	0	0	0	0	0	0	0	0	0	0	0	0	0	0	0	0	0	0	0	0	0	0	0	0	0	0.000	0.000	0.000	0.000	0.000	0.000	0.000	0.000	0.000	0.000	0.000	0.000	0.000	0.000	283	1076	87	74	74	0.000	0.000	6	81	0	0	7	67	0	0	100	1	
2	12	5	03: G-19   LM00001159	lmo0919	9423	5815	100	54	53	7	47	48	5	59	33	0	98	85	36	22	22	5	84	81	0	0	0	0	0	0	0	0	0	0	0	0	0	0	0	0	0	0	0	0	0	0	0	0	0	0	0.000	0.000	0.000	0.000	0.000	0.000	0.000	0.000	0.000	0.000	0.000	0.000	0.000	0.000	283	1076	83	69	69	0.000	0.000	7	76	0	0	6	63	0	0	100	1	
2	13	5	03: G-22   LM00000290	lmo0922	9673	5815	100	57	57	8	46	47	5	82	58	0	104	91	39	22	23	5	84	82	0	0	0	0	0	0	0	0	0	0	0	0	0	0	0	0	0	0	0	0	0	0	0	0	0	0	0.000	0.000	0.000	0.000	0.000	0.000	0.000	0.000	0.000	0.000	0.000	0.000	0.000	0.000	283	1076	93	80	80	0.000	0.000	11	82	0	0	11	69	0	0	100	1	
2	14	5	03: K-01   LM00001199	lmo0997	9923	5815	100	69	70	16	47	47	5	82	77	0	154	131	66	22	23	14	80	78	0	0	0	0	0	0	0	0	0	0	0	0	0	0	0	0	0	0	0	0	0	0	0	0	0	0	0.000	0.000	0.000	0.000	0.000	0.000	0.000	0.000	0.000	0.000	0.000	0.000	0.000	0.000	283	1076	154	132	132	0.000	0.000	22	132	0	0	23	109	0	0	100	1	
2	15	5	03: K-04   LM00001201	lmo1000	10173	5815	100	54	55	6	47	48	5	60	29	0	91	86	35	22	23	5	93	86	0	0	0	0	0	0	0	0	0	0	0	0	0	0	0	0	0	0	0	0	0	0	0	0	0	0	0.000	0.000	0.000	0.000	0.000	0.000	0.000	0.000	0.000	0.000	0.000	0.000	0.000	0.000	283	1076	76	72	72	0.000	0.000	7	69	0	0	8	64	0	0	100	1	
2	16	5	03: K-07   LM00000304	lmo1003	10423	5815	100	66	65	12	47	47	5	82	74	0	403	321	191	23	24	6	89	82	0	0	0	0	0	0	0	0	0	0	0	0	0	0	0	0	0	0	0	0	0	0	0	0	0	0	0.000	0.000	0.000	0.000	0.000	0.000	0.000	0.000	0.000	0.000	0.000	0.000	0.000	0.000	283	1076	399	316	316	0.000	0.000	19	380	0	0	18	298	0	0	100	1	
2	17	5	03: K-10   LM00002379	lmo1006	10673	5815	100	54	55	5	47	48	5	73	29	0	91	92	30	23	24	4	97	95	0	0	0	0	0	0	0	0	0	0	0	0	0	0	0	0	0	0	0	0	0	0	0	0	0	0	0.000	0.000	0.000	0.000	0.000	0.000	0.000	0.000	0.000	0.000	0.000	0.000	0.000	0.000	283	1076	75	77	77	0.000	0.000	7	68	0	0	8	69	0	0	100	1	
2	1	6	03: K-13   LM00001205	lmo1009	6673	6065	100	60	62	9	48	49	8	74	35	0	96	93	33	21	24	25	86	81	0	0	0	0	0	0	0	0	0	0	0	0	0	0	0	0	0	0	0	0	0	0	0	0	0	0	0.000	0.000	0.000	0.000	0.000	0.000	0.000	0.000	0.000	0.000	0.000	0.000	0.000	0.000	283	1076	87	86	86	0.000	0.000	12	75	0	0	14	72	0	0	100	1	
2	2	6	03: K-16   LM00000306	lmo1012	6923	6065	100	66	67	12	48	48	6	88	70	0	117	108	43	21	23	12	91	84	0	0	0	0	0	0	0	0	0	0	0	0	0	0	0	0	0	0	0	0	0	0	0	0	0	0	0.000	0.000	0.000	0.000	0.000	0.000	0.000	0.000	0.000	0.000	0.000	0.000	0.000	0.000	283	1076	114	106	106	0.000	0.000	18	96	0	0	19	87	0	0	100	1	
2	3	6	03: K-19   LM00000309	lmo1015	7173	6065	100	59	60	9	48	49	12	47	11	0	109	98	41	20	23	24	80	75	0	0	0	0	0	0	0	0	0	0	0	0	0	0	0	0	0	0	0	0	0	0	0	0	0	0	0.000	0.000	0.000	0.000	0.000	0.000	0.000	0.000	0.000	0.000	0.000	0.000	0.000	0.000	283	1076	100	90	90	0.000	0.000	11	89	0	0	12	78	0	0	100	1	
2	4	6	03: K-22   LM00002381	lmo1018	7423	6065	100	61	61	11	46	47	5	82	65	0	88	78	29	21	22	6	89	86	0	0	0	0	0	0	0	0	0	0	0	0	0	0	0	0	0	0	0	0	0	0	0	0	0	0	0.000	0.000	0.000	0.000	0.000	0.000	0.000	0.000	0.000	0.000	0.000	0.000	0.000	0.000	283	1076	82	72	72	0.000	0.000	15	67	0	0	15	57	0	0	100	1	
2	5	6	03: O-01   LM00000321	lmo1093	7673	6065	100	104	102	31	47	48	5	96	94	0	175	158	77	21	22	6	92	89	0	0	0	0	0	0	0	0	0	0	0	0	0	0	0	0	0	0	0	0	0	0	0	0	0	0	0.000	0.000	0.000	0.000	0.000	0.000	0.000	0.000	0.000	0.000	0.000	0.000	0.000	0.000	283	1076	211	192	192	0.000	0.000	57	154	0	0	55	137	0	0	100	1	
2	6	6	03: O-04   LM00000322	lmo1096	7923	6065	100	129	109	45	48	48	5	83	76	0	236	177	110	21	21	4	86	82	0	0	0	0	0	0	0	0	0	0	0	0	0	0	0	0	0	0	0	0	0	0	0	0	0	0	0.000	0.000	0.000	0.000	0.000	0.000	0.000	0.000	0.000	0.000	0.000	0.000	0.000	0.000	283	1076	296	217	217	0.000	0.000	81	215	0	0	61	156	0	0	100	1	
2	7	6	03: O-07   LM00002426	lmo1099	8173	6065	100	51	52	6	47	47	5	45	23	0	83	66	31	20	21	4	83	73	0	0	0	0	0	0	0	0	0	0	0	0	0	0	0	0	0	0	0	0	0	0	0	0	0	0	0.000	0.000	0.000	0.000	0.000	0.000	0.000	0.000	0.000	0.000	0.000	0.000	0.000	0.000	283	1076	67	51	51	0.000	0.000	4	63	0	0	5	46	0	0	100	1	
2	8	6	03: O-10   LM00002429	lmo1102	8423	6065	100	52	53	6	47	48	5	47	12	0	81	72	25	21	21	5	90	85	0	0	0	0	0	0	0	0	0	0	0	0	0	0	0	0	0	0	0	0	0	0	0	0	0	0	0.000	0.000	0.000	0.000	0.000	0.000	0.000	0.000	0.000	0.000	0.000	0.000	0.000	0.000	283	1076	65	57	57	0.000	0.000	5	60	0	0	6	51	0	0	100	1	
2	9	6	03: O-13   LM00002432	lmo1105	8673	6065	100	50	50	4	46	47	5	27	7	0	85	75	27	20	21	4	89	87	0	0	0	0	0	0	0	0	0	0	0	0	0	0	0	0	0	0	0	0	0	0	0	0	0	0	0.000	0.000	0.000	0.000	0.000	0.000	0.000	0.000	0.000	0.000	0.000	0.000	0.000	0.000	283	1076	69	59	59	0.000	0.000	4	65	0	0	4	55	0	0	100	1	
2	10	6	03: O-16   LM00002435	lmo1108	8923	6065	100	51	51	4	47	50	32	0	0	0	81	72	28	21	24	28	76	67	0	0	0	0	0	0	0	0	0	0	0	0	0	0	0	0	0	0	0	0	0	0	0	0	0	0	0.000	0.000	0.000	0.000	0.000	0.000	0.000	0.000	0.000	0.000	0.000	0.000	0.000	0.000	283	1076	64	55	55	0.000	0.000	4	60	0	0	4	51	0	0	100	1	
2	11	6	03: O-19   LM00002438	lmo1111	9173	6065	100	52	52	5	47	49	33	0	0	0	93	84	30	22	24	22	83	77	0	0	0	0	0	0	0	0	0	0	0	0	0	0	0	0	0	0	0	0	0	0	0	0	0	0	0.000	0.000	0.000	0.000	0.000	0.000	0.000	0.000	0.000	0.000	0.000	0.000	0.000	0.000	283	1076	76	67	67	0.000	0.000	5	71	0	0	5	62	0	0	100	1	
2	12	6	03: O-22   LM00002441	lmo1114	9423	6065	100	52	53	5	47	47	5	60	21	0	89	81	28	22	22	5	90	88	0	0	0	0	0	0	0	0	0	0	0	0	0	0	0	0	0	0	0	0	0	0	0	0	0	0	0.000	0.000	0.000	0.000	0.000	0.000	0.000	0.000	0.000	0.000	0.000	0.000	0.000	0.000	283	1076	72	65	65	0.000	0.000	5	67	0	0	6	59	0	0	100	1	
2	13	6	04: C-01   LM00000346	lmo1185	9673	6065	100	52	52	5	47	47	5	43	13	0	90	89	27	22	23	7	95	91	0	0	0	0	0	0	0	0	0	0	0	0	0	0	0	0	0	0	0	0	0	0	0	0	0	0	0.000	0.000	0.000	0.000	0.000	0.000	0.000	0.000	0.000	0.000	0.000	0.000	0.000	0.000	283	1076	73	72	72	0.000	0.000	5	68	0	0	5	67	0	0	100	1	
2	14	6	04: C-04   LM00002459	lmo1188	9923	6065	100	52	51	5	47	47	5	43	13	0	87	83	30	22	23	6	91	86	0	0	0	0	0	0	0	0	0	0	0	0	0	0	0	0	0	0	0	0	0	0	0	0	0	0	0.000	0.000	0.000	0.000	0.000	0.000	0.000	0.000	0.000	0.000	0.000	0.000	0.000	0.000	283	1076	70	65	65	0.000	0.000	5	65	0	0	4	61	0	0	100	1	
2	15	6	04: C-07   LM00001264	lmo1191	10173	6065	100	53	55	6	47	47	5	64	35	0	93	91	29	22	22	4	95	94	0	0	0	0	0	0	0	0	0	0	0	0	0	0	0	0	0	0	0	0	0	0	0	0	0	0	0.000	0.000	0.000	0.000	0.000	0.000	0.000	0.000	0.000	0.000	0.000	0.000	0.000	0.000	283	1076	77	77	77	0.000	0.000	6	71	0	0	8	69	0	0	100	1	
2	16	6	04: C-10   LM00001266	lmo1194	10423	6065	100	53	54	7	48	48	5	53	23	0	94	102	48	22	23	6	99	98	0	0	0	0	0	0	0	0	0	0	0	0	0	0	0	0	0	0	0	0	0	0	0	0	0	0	0.000	0.000	0.000	0.000	0.000	0.000	0.000	0.000	0.000	0.000	0.000	0.000	0.000	0.000	283	1076	77	86	86	0.000	0.000	5	72	0	0	6	80	0	0	100	1	
2	17	6	04: C-13   LM00002463	lmo1197	10673	6065	100	53	53	6	47	47	4	59	25	0	89	89	34	23	24	5	95	93	0	0	0	0	0	0	0	0	0	0	0	0	0	0	0	0	0	0	0	0	0	0	0	0	0	0	0.000	0.000	0.000	0.000	0.000	0.000	0.000	0.000	0.000	0.000	0.000	0.000	0.000	0.000	283	1076	72	72	72	0.000	0.000	6	66	0	0	6	66	0	0	100	1	
2	1	7	04: C-16   LM00002465	lmo1200	6673	6315	100	58	59	9	48	49	7	68	33	0	90	87	25	21	23	12	94	90	0	0	0	0	0	0	0	0	0	0	0	0	0	0	0	0	0	0	0	0	0	0	0	0	0	0	0.000	0.000	0.000	0.000	0.000	0.000	0.000	0.000	0.000	0.000	0.000	0.000	0.000	0.000	283	1076	79	77	77	0.000	0.000	10	69	0	0	11	66	0	0	100	1	
2	2	7	04: C-19   LM00001269	lmo1203	6923	6315	100	51	52	6	48	49	6	39	11	0	77	71	25	21	23	10	87	80	0	0	0	0	0	0	0	0	0	0	0	0	0	0	0	0	0	0	0	0	0	0	0	0	0	0	0.000	0.000	0.000	0.000	0.000	0.000	0.000	0.000	0.000	0.000	0.000	0.000	0.000	0.000	283	1076	59	54	54	0.000	0.000	3	56	0	0	4	50	0	0	100	1	
2	3	7	04: C-22   LM00001272	lmo1206	7173	6315	100	51	52	7	48	48	5	34	14	0	75	67	25	21	22	7	85	78	0	0	0	0	0	0	0	0	0	0	0	0	0	0	0	0	0	0	0	0	0	0	0	0	0	0	0.000	0.000	0.000	0.000	0.000	0.000	0.000	0.000	0.000	0.000	0.000	0.000	0.000	0.000	283	1076	57	50	50	0.000	0.000	3	54	0	0	4	46	0	0	100	1	
2	4	7	04: G-01   LM00000368	lmo1281	7423	6315	100	59	60	9	47	47	5	81	62	0	93	84	27	21	22	5	93	91	0	0	0	0	0	0	0	0	0	0	0	0	0	0	0	0	0	0	0	0	0	0	0	0	0	0	0.000	0.000	0.000	0.000	0.000	0.000	0.000	0.000	0.000	0.000	0.000	0.000	0.000	0.000	283	1076	84	76	76	0.000	0.000	12	72	0	0	13	63	0	0	100	1	
2	5	7	04: G-04   LM00001314	lmo1284	7673	6315	100	55	55	6	47	48	5	66	38	0	76	64	26	20	21	4	91	83	0	0	0	0	0	0	0	0	0	0	0	0	0	0	0	0	0	0	0	0	0	0	0	0	0	0	0.000	0.000	0.000	0.000	0.000	0.000	0.000	0.000	0.000	0.000	0.000	0.000	0.000	0.000	283	1076	64	52	52	0.000	0.000	8	56	0	0	8	44	0	0	100	1	
2	6	7	04: G-07   LM00001316	lmo1287	7923	6315	100	62	65	15	48	49	6	75	56	0	199	167	98	20	21	5	90	83	0	0	0	0	0	0	0	0	0	0	0	0	0	0	0	0	0	0	0	0	0	0	0	0	0	0	0.000	0.000	0.000	0.000	0.000	0.000	0.000	0.000	0.000	0.000	0.000	0.000	0.000	0.000	283	1076	193	164	164	0.000	0.000	14	179	0	0	17	147	0	0	100	1	
2	7	7	04: G-10   LM00002484	lmo1290	8173	6315	100	53	53	5	47	48	6	55	11	0	81	72	22	20	21	9	90	86	0	0	0	0	0	0	0	0	0	0	0	0	0	0	0	0	0	0	0	0	0	0	0	0	0	0	0.000	0.000	0.000	0.000	0.000	0.000	0.000	0.000	0.000	0.000	0.000	0.000	0.000	0.000	283	1076	67	58	58	0.000	0.000	6	61	0	0	6	52	0	0	100	1	
2	8	7	04: G-13   LM00001318	lmo1293	8423	6315	100	71	73	25	46	46	4	90	81	0	183	162	83	20	20	4	96	92	0	0	0	0	0	0	0	0	0	0	0	0	0	0	0	0	0	0	0	0	0	0	0	0	0	0	0.000	0.000	0.000	0.000	0.000	0.000	0.000	0.000	0.000	0.000	0.000	0.000	0.000	0.000	283	1076	188	169	169	0.000	0.000	25	163	0	0	27	142	0	0	100	1	
2	9	7	04: G-16   LM00001320	lmo1296	8673	6315	100	52	52	6	46	47	5	51	24	0	79	69	29	20	21	5	82	78	0	0	0	0	0	0	0	0	0	0	0	0	0	0	0	0	0	0	0	0	0	0	0	0	0	0	0.000	0.000	0.000	0.000	0.000	0.000	0.000	0.000	0.000	0.000	0.000	0.000	0.000	0.000	283	1076	65	55	55	0.000	0.000	6	59	0	0	6	49	0	0	100	1	
2	10	7	04: G-19   LM00000372	lmo1299	8923	6315	100	127	116	44	47	48	7	90	82	0	160	140	67	20	23	45	79	75	0	0	0	0	0	0	0	0	0	0	0	0	0	0	0	0	0	0	0	0	0	0	0	0	0	0	0.000	0.000	0.000	0.000	0.000	0.000	0.000	0.000	0.000	0.000	0.000	0.000	0.000	0.000	283	1076	220	189	189	0.000	0.000	80	140	0	0	69	120	0	0	100	1	
2	11	7	04: G-22   LM00001321	lmo1302	9173	6315	100	111	100	32	47	49	34	70	40	0	155	135	66	22	24	22	80	77	0	0	0	0	0	0	0	0	0	0	0	0	0	0	0	0	0	0	0	0	0	0	0	0	0	0	0.000	0.000	0.000	0.000	0.000	0.000	0.000	0.000	0.000	0.000	0.000	0.000	0.000	0.000	283	1076	197	166	166	0.000	0.000	64	133	0	0	53	113	0	0	100	1	
2	12	7	04: K-01   LM00001361	lmo1377	9423	6315	100	70	71	14	46	47	5	91	85	0	174	155	67	21	22	6	95	91	0	0	0	0	0	0	0	0	0	0	0	0	0	0	0	0	0	0	0	0	0	0	0	0	0	0	0.000	0.000	0.000	0.000	0.000	0.000	0.000	0.000	0.000	0.000	0.000	0.000	0.000	0.000	283	1076	177	159	159	0.000	0.000	24	153	0	0	25	134	0	0	100	1	
2	13	7	04: K-04   LM00001363	lmo1380	9673	6315	100	80	79	21	47	48	7	88	73	0	158	136	57	22	24	19	87	80	0	0	0	0	0	0	0	0	0	0	0	0	0	0	0	0	0	0	0	0	0	0	0	0	0	0	0.000	0.000	0.000	0.000	0.000	0.000	0.000	0.000	0.000	0.000	0.000	0.000	0.000	0.000	283	1076	169	146	146	0.000	0.000	33	136	0	0	32	114	0	0	100	1	
2	14	7	04: K-07   LM00001365	lmo1383	9923	6315	100	51	50	5	47	48	6	30	3	0	76	73	27	21	23	7	89	83	0	0	0	0	0	0	0	0	0	0	0	0	0	0	0	0	0	0	0	0	0	0	0	0	0	0	0.000	0.000	0.000	0.000	0.000	0.000	0.000	0.000	0.000	0.000	0.000	0.000	0.000	0.000	283	1076	59	55	55	0.000	0.000	4	55	0	0	3	52	0	0	100	1	
2	15	7	04: K-10   LM00001367	lmo1386	10173	6315	100	52	53	5	47	48	5	49	21	0	83	83	32	22	23	8	89	84	0	0	0	0	0	0	0	0	0	0	0	0	0	0	0	0	0	0	0	0	0	0	0	0	0	0	0.000	0.000	0.000	0.000	0.000	0.000	0.000	0.000	0.000	0.000	0.000	0.000	0.000	0.000	283	1076	66	67	67	0.000	0.000	5	61	0	0	6	61	0	0	100	1	
2	16	7	04: K-13   LM00000391	lmo1389	10423	6315	100	87	88	25	47	47	5	94	86	0	171	154	62	22	23	5	95	92	0	0	0	0	0	0	0	0	0	0	0	0	0	0	0	0	0	0	0	0	0	0	0	0	0	0	0.000	0.000	0.000	0.000	0.000	0.000	0.000	0.000	0.000	0.000	0.000	0.000	0.000	0.000	283	1076	189	173	173	0.000	0.000	40	149	0	0	41	132	0	0	100	1	
2	17	7	04: K-16   LM00001368	lmo1392	10673	6315	100	55	56	8	47	47	5	66	39	0	104	99	45	23	24	8	85	82	0	0	0	0	0	0	0	0	0	0	0	0	0	0	0	0	0	0	0	0	0	0	0	0	0	0	0.000	0.000	0.000	0.000	0.000	0.000	0.000	0.000	0.000	0.000	0.000	0.000	0.000	0.000	283	1076	89	85	85	0.000	0.000	8	81	0	0	9	76	0	0	100	1	
2	1	8	04: K-19   LM00001370	lmo1395	6673	6565	100	74	72	17	48	49	6	83	73	0	158	142	70	21	23	6	89	86	0	0	0	0	0	0	0	0	0	0	0	0	0	0	0	0	0	0	0	0	0	0	0	0	0	0	0.000	0.000	0.000	0.000	0.000	0.000	0.000	0.000	0.000	0.000	0.000	0.000	0.000	0.000	283	1076	163	145	145	0.000	0.000	26	137	0	0	24	121	0	0	100	1	
2	2	8	04: K-22   LM00001372	lmo1398	6923	6565	100	80	79	19	48	49	6	89	80	0	206	181	98	22	23	7	89	81	0	0	0	0	0	0	0	0	0	0	0	0	0	0	0	0	0	0	0	0	0	0	0	0	0	0	0.000	0.000	0.000	0.000	0.000	0.000	0.000	0.000	0.000	0.000	0.000	0.000	0.000	0.000	283	1076	216	190	190	0.000	0.000	32	184	0	0	31	159	0	0	100	1	
2	3	8	04: O-01   LM00000408	lmo1473	7173	6565	100	658	583	330	48	49	8	94	92	0	545	487	286	22	24	11	88	87	0	0	0	0	0	0	0	0	0	0	0	0	0	0	0	0	0	0	0	0	0	0	0	0	0	0	0.000	0.000	0.000	0.000	0.000	0.000	0.000	0.000	0.000	0.000	0.000	0.000	0.000	0.000	283	1076	1133	1000	1000	0.000	0.000	610	523	0	0	535	465	0	0	100	1	
2	4	8	04: O-04   LM00001421	lmo1476	7423	6565	100	54	54	7	47	48	5	64	25	0	80	75	26	20	22	7	94	89	0	0	0	0	0	0	0	0	0	0	0	0	0	0	0	0	0	0	0	0	0	0	0	0	0	0	0.000	0.000	0.000	0.000	0.000	0.000	0.000	0.000	0.000	0.000	0.000	0.000	0.000	0.000	283	1076	67	62	62	0.000	0.000	7	60	0	0	7	55	0	0	100	1	
2	5	8	04: O-07   LM00000411	lmo1479	7673	6565	100	71	71	16	48	48	5	86	76	0	129	109	48	20	21	5	96	90	0	0	0	0	0	0	0	0	0	0	0	0	0	0	0	0	0	0	0	0	0	0	0	0	0	0	0.000	0.000	0.000	0.000	0.000	0.000	0.000	0.000	0.000	0.000	0.000	0.000	0.000	0.000	283	1076	132	112	112	0.000	0.000	23	109	0	0	23	89	0	0	100	1	
2	6	8	04: O-10   LM00002525	lmo1482	7923	6565	100	99	92	24	47	48	5	95	87	0	92	82	29	20	21	5	92	89	0	0	0	0	0	0	0	0	0	0	0	0	0	0	0	0	0	0	0	0	0	0	0	0	0	0	0.000	0.000	0.000	0.000	0.000	0.000	0.000	0.000	0.000	0.000	0.000	0.000	0.000	0.000	283	1076	124	107	107	0.000	0.000	52	72	0	0	45	62	0	0	100	1	
2	7	8	04: O-13   LM00001423	lmo1485	8173	6565	100	51	52	5	48	49	7	28	6	0	76	70	22	20	22	8	93	87	0	0	0	0	0	0	0	0	0	0	0	0	0	0	0	0	0	0	0	0	0	0	0	0	0	0	0.000	0.000	0.000	0.000	0.000	0.000	0.000	0.000	0.000	0.000	0.000	0.000	0.000	0.000	283	1076	59	54	54	0.000	0.000	3	56	0	0	4	50	0	0	100	1	
2	8	8	04: O-16   LM00001425	lmo1488	8423	6565	100	84	82	23	47	48	8	82	73	0	172	146	69	19	22	30	82	78	0	0	0	0	0	0	0	0	0	0	0	0	0	0	0	0	0	0	0	0	0	0	0	0	0	0	0.000	0.000	0.000	0.000	0.000	0.000	0.000	0.000	0.000	0.000	0.000	0.000	0.000	0.000	283	1076	190	162	162	0.000	0.000	37	153	0	0	35	127	0	0	100	1	
2	9	8	04: O-19   LM00001426	lmo1491	8673	6565	100	60	58	9	47	48	5	70	56	0	95	84	36	20	22	9	84	81	0	0	0	0	0	0	0	0	0	0	0	0	0	0	0	0	0	0	0	0	0	0	0	0	0	0	0.000	0.000	0.000	0.000	0.000	0.000	0.000	0.000	0.000	0.000	0.000	0.000	0.000	0.000	283	1076	88	75	75	0.000	0.000	13	75	0	0	11	64	0	0	100	1	
2	10	8	04: O-22   LM00002529	lmo1494	8923	6565	100	52	52	5	46	47	5	51	12	0	80	74	24	20	21	6	91	86	0	0	0	0	0	0	0	0	0	0	0	0	0	0	0	0	0	0	0	0	0	0	0	0	0	0	0.000	0.000	0.000	0.000	0.000	0.000	0.000	0.000	0.000	0.000	0.000	0.000	0.000	0.000	283	1076	66	60	60	0.000	0.000	6	60	0	0	6	54	0	0	100	1	
2	11	8	05: C-01   LM00001469	lmo1565	9173	6565	100	53	53	6	47	47	5	53	15	0	87	77	31	21	22	7	84	78	0	0	0	0	0	0	0	0	0	0	0	0	0	0	0	0	0	0	0	0	0	0	0	0	0	0	0.000	0.000	0.000	0.000	0.000	0.000	0.000	0.000	0.000	0.000	0.000	0.000	0.000	0.000	283	1076	72	62	62	0.000	0.000	6	66	0	0	6	56	0	0	100	1	
2	12	8	05: C-04   LM00001472	lmo1568	9423	6565	100	60	59	8	48	48	7	67	40	0	91	85	32	22	23	8	89	84	0	0	0	0	0	0	0	0	0	0	0	0	0	0	0	0	0	0	0	0	0	0	0	0	0	0	0.000	0.000	0.000	0.000	0.000	0.000	0.000	0.000	0.000	0.000	0.000	0.000	0.000	0.000	283	1076	81	74	74	0.000	0.000	12	69	0	0	11	63	0	0	100	1	
2	13	8	05: C-07   LM00000435	lmo1571	9673	6565	100	130	120	42	47	47	4	91	89	0	398	346	169	22	22	5	95	93	0	0	0	0	0	0	0	0	0	0	0	0	0	0	0	0	0	0	0	0	0	0	0	0	0	0	0.000	0.000	0.000	0.000	0.000	0.000	0.000	0.000	0.000	0.000	0.000	0.000	0.000	0.000	283	1076	459	397	397	0.000	0.000	83	376	0	0	73	324	0	0	100	1	
2	14	8	05: C-10   LM00000436	lmo1574	9923	6565	100	75	73	16	47	48	6	82	77	0	97	91	34	22	23	8	91	87	0	0	0	0	0	0	0	0	0	0	0	0	0	0	0	0	0	0	0	0	0	0	0	0	0	0	0.000	0.000	0.000	0.000	0.000	0.000	0.000	0.000	0.000	0.000	0.000	0.000	0.000	0.000	283	1076	103	95	95	0.000	0.000	28	75	0	0	26	69	0	0	100	1	
2	15	8	05: C-13   LM00000437	lmo1577	10173	6565	100	72	73	20	48	48	6	82	72	0	115	101	41	22	23	5	90	86	0	0	0	0	0	0	0	0	0	0	0	0	0	0	0	0	0	0	0	0	0	0	0	0	0	0	0.000	0.000	0.000	0.000	0.000	0.000	0.000	0.000	0.000	0.000	0.000	0.000	0.000	0.000	283	1076	117	104	104	0.000	0.000	24	93	0	0	25	79	0	0	100	1	
2	16	8	05: C-16   LM00001480	lmo1580	10423	6565	100	52	52	5	47	48	5	47	13	0	66	68	23	22	23	5	95	89	0	0	0	0	0	0	0	0	0	0	0	0	0	0	0	0	0	0	0	0	0	0	0	0	0	0	0.000	0.000	0.000	0.000	0.000	0.000	0.000	0.000	0.000	0.000	0.000	0.000	0.000	0.000	283	1076	49	51	51	0.000	0.000	5	44	0	0	5	46	0	0	100	1	
2	17	8	05: C-19   LM00000440	lmo1583	10673	6565	100	62	62	10	47	48	6	82	63	0	198	183	84	22	23	14	88	82	0	0	0	0	0	0	0	0	0	0	0	0	0	0	0	0	0	0	0	0	0	0	0	0	0	0	0.000	0.000	0.000	0.000	0.000	0.000	0.000	0.000	0.000	0.000	0.000	0.000	0.000	0.000	283	1076	191	176	176	0.000	0.000	15	176	0	0	15	161	0	0	100	1	
2	1	9	05: C-22   LM00000442	lmo1586	6673	6815	100	198	170	74	48	49	6	91	83	0	444	361	208	21	23	9	87	83	0	0	0	0	0	0	0	0	0	0	0	0	0	0	0	0	0	0	0	0	0	0	0	0	0	0	0.000	0.000	0.000	0.000	0.000	0.000	0.000	0.000	0.000	0.000	0.000	0.000	0.000	0.000	283	1076	573	462	462	0.000	0.000	150	423	0	0	122	340	0	0	100	1	
2	2	9	05: G-01   LM00001523	lmo1661	6923	6815	100	54	54	6	49	49	9	20	0	0	80	72	24	21	24	25	81	70	0	0	0	0	0	0	0	0	0	0	0	0	0	0	0	0	0	0	0	0	0	0	0	0	0	0	0.000	0.000	0.000	0.000	0.000	0.000	0.000	0.000	0.000	0.000	0.000	0.000	0.000	0.000	283	1076	64	56	56	0.000	0.000	5	59	0	0	5	51	0	0	100	1	
2	3	9	05: G-04   LM00001525	lmo1664	7173	6815	100	53	53	10	48	49	8	15	4	0	77	71	24	21	25	28	82	49	0	0	0	0	0	0	0	0	0	0	0	0	0	0	0	0	0	0	0	0	0	0	0	0	0	0	0.000	0.000	0.000	0.000	0.000	0.000	0.000	0.000	0.000	0.000	0.000	0.000	0.000	0.000	283	1076	61	55	55	0.000	0.000	5	56	0	0	5	50	0	0	100	1	
2	4	9	05: G-07   LM00001527	lmo1667	7423	6815	100	54	57	17	47	48	6	61	30	0	69	76	97	20	21	7	88	81	0	0	0	0	0	0	0	0	0	0	0	0	0	0	0	0	0	0	0	0	0	0	0	0	0	0	0.000	0.000	0.000	0.000	0.000	0.000	0.000	0.000	0.000	0.000	0.000	0.000	0.000	0.000	283	1076	56	66	66	0.000	0.000	7	49	0	0	10	56	0	0	100	1	
2	5	9	05: G-10   LM00002563	lmo1670	7673	6815	100	55	58	14	46	47	5	73	37	0	77	75	69	20	21	7	87	81	0	0	0	0	0	0	0	0	0	0	0	0	0	0	0	0	0	0	0	0	0	0	0	0	0	0	0.000	0.000	0.000	0.000	0.000	0.000	0.000	0.000	0.000	0.000	0.000	0.000	0.000	0.000	283	1076	66	67	67	0.000	0.000	9	57	0	0	12	55	0	0	100	1	
2	6	9	05: G-13   LM00000456	lmo1673	7923	6815	100	122	117	50	47	48	7	80	76	0	422	331	201	20	22	15	82	80	0	0	0	0	0	0	0	0	0	0	0	0	0	0	0	0	0	0	0	0	0	0	0	0	0	0	0.000	0.000	0.000	0.000	0.000	0.000	0.000	0.000	0.000	0.000	0.000	0.000	0.000	0.000	283	1076	477	381	381	0.000	0.000	75	402	0	0	70	311	0	0	100	1	
2	7	9	05: G-16   LM00000457	lmo1676	8173	6815	100	71	70	17	48	49	7	76	62	0	179	150	86	20	22	10	81	77	0	0	0	0	0	0	0	0	0	0	0	0	0	0	0	0	0	0	0	0	0	0	0	0	0	0	0.000	0.000	0.000	0.000	0.000	0.000	0.000	0.000	0.000	0.000	0.000	0.000	0.000	0.000	283	1076	182	152	152	0.000	0.000	23	159	0	0	22	130	0	0	100	1	
2	8	9	05: G-19   LM00001534	lmo1679	8423	6815	100	52	53	6	47	47	5	57	27	0	79	71	24	20	21	5	91	87	0	0	0	0	0	0	0	0	0	0	0	0	0	0	0	0	0	0	0	0	0	0	0	0	0	0	0.000	0.000	0.000	0.000	0.000	0.000	0.000	0.000	0.000	0.000	0.000	0.000	0.000	0.000	283	1076	64	57	57	0.000	0.000	5	59	0	0	6	51	0	0	100	1	
2	9	9	05: G-22   LM00001537	lmo1682	8673	6815	100	50	51	4	47	47	5	43	13	0	72	64	22	20	20	4	91	87	0	0	0	0	0	0	0	0	0	0	0	0	0	0	0	0	0	0	0	0	0	0	0	0	0	0	0.000	0.000	0.000	0.000	0.000	0.000	0.000	0.000	0.000	0.000	0.000	0.000	0.000	0.000	283	1076	55	48	48	0.000	0.000	3	52	0	0	4	44	0	0	100	1	
2	10	9	05: K-01   LM00001581	lmo1757	8923	6815	100	131	123	43	47	48	8	89	84	0	221	188	95	21	23	21	81	78	0	0	0	0	0	0	0	0	0	0	0	0	0	0	0	0	0	0	0	0	0	0	0	0	0	0	0.000	0.000	0.000	0.000	0.000	0.000	0.000	0.000	0.000	0.000	0.000	0.000	0.000	0.000	283	1076	284	243	243	0.000	0.000	84	200	0	0	76	167	0	0	100	1	
2	11	9	05: K-04   LM00001583	lmo1760	9173	6815	100	51	51	5	47	48	5	30	10	0	74	69	25	20	21	4	93	89	0	0	0	0	0	0	0	0	0	0	0	0	0	0	0	0	0	0	0	0	0	0	0	0	0	0	0.000	0.000	0.000	0.000	0.000	0.000	0.000	0.000	0.000	0.000	0.000	0.000	0.000	0.000	283	1076	58	53	53	0.000	0.000	4	54	0	0	4	49	0	0	100	1	
2	12	9	05: K-07   LM00001586	lmo1763	9423	6815	100	58	58	8	48	48	5	73	51	0	96	86	36	21	23	32	77	67	0	0	0	0	0	0	0	0	0	0	0	0	0	0	0	0	0	0	0	0	0	0	0	0	0	0	0.000	0.000	0.000	0.000	0.000	0.000	0.000	0.000	0.000	0.000	0.000	0.000	0.000	0.000	283	1076	85	75	75	0.000	0.000	10	75	0	0	10	65	0	0	100	1	
2	13	9	05: K-10   LM00002577	lmo1766	9673	6815	100	50	50	5	48	47	5	18	4	0	86	77	28	21	22	5	91	86	0	0	0	0	0	0	0	0	0	0	0	0	0	0	0	0	0	0	0	0	0	0	0	0	0	0	0.000	0.000	0.000	0.000	0.000	0.000	0.000	0.000	0.000	0.000	0.000	0.000	0.000	0.000	283	1076	67	58	58	0.000	0.000	2	65	0	0	2	56	0	0	100	1	
2	14	9	05: K-13   LM00000479	lmo1769	9923	6815	100	63	62	12	47	48	6	73	58	0	115	101	49	21	22	8	83	78	0	0	0	0	0	0	0	0	0	0	0	0	0	0	0	0	0	0	0	0	0	0	0	0	0	0	0.000	0.000	0.000	0.000	0.000	0.000	0.000	0.000	0.000	0.000	0.000	0.000	0.000	0.000	283	1076	110	95	95	0.000	0.000	16	94	0	0	15	80	0	0	100	1	
2	15	9	05: K-16   LM00001591	lmo1772	10173	6815	100	64	64	13	47	48	5	78	73	0	98	88	38	21	22	6	88	84	0	0	0	0	0	0	0	0	0	0	0	0	0	0	0	0	0	0	0	0	0	0	0	0	0	0	0.000	0.000	0.000	0.000	0.000	0.000	0.000	0.000	0.000	0.000	0.000	0.000	0.000	0.000	283	1076	94	84	84	0.000	0.000	17	77	0	0	17	67	0	0	100	1	
2	16	9	05: K-19   LM00000482	lmo1775	10423	6815	100	105	99	28	48	48	5	90	86	0	100	94	37	22	23	6	89	88	0	0	0	0	0	0	0	0	0	0	0	0	0	0	0	0	0	0	0	0	0	0	0	0	0	0	0.000	0.000	0.000	0.000	0.000	0.000	0.000	0.000	0.000	0.000	0.000	0.000	0.000	0.000	283	1076	135	123	123	0.000	0.000	57	78	0	0	51	72	0	0	100	1	
2	17	9	05: K-22   LM00001594	lmo1778	10673	6815	100	59	59	9	47	47	4	82	69	0	95	96	38	22	22	4	94	89	0	0	0	0	0	0	0	0	0	0	0	0	0	0	0	0	0	0	0	0	0	0	0	0	0	0	0.000	0.000	0.000	0.000	0.000	0.000	0.000	0.000	0.000	0.000	0.000	0.000	0.000	0.000	283	1076	85	86	86	0.000	0.000	12	73	0	0	12	74	0	0	100	1	
2	1	10	05: O-01   LM00001639	lmo1853	6673	7065	100	67	67	10	48	49	5	93	81	0	128	120	45	22	23	8	95	89	0	0	0	0	0	0	0	0	0	0	0	0	0	0	0	0	0	0	0	0	0	0	0	0	0	0	0.000	0.000	0.000	0.000	0.000	0.000	0.000	0.000	0.000	0.000	0.000	0.000	0.000	0.000	283	1076	125	117	117	0.000	0.000	19	106	0	0	19	98	0	0	100	1	
2	2	10	05: O-04   LM00001641	lmo1856	6923	7065	100	82	82	20	49	54	66	2	0	0	119	111	44	20	26	59	80	29	0	0	0	0	0	0	0	0	0	0	0	0	0	0	0	0	0	0	0	0	0	0	0	0	0	0	0.000	0.000	0.000	0.000	0.000	0.000	0.000	0.000	0.000	0.000	0.000	0.000	0.000	0.000	283	1076	132	124	124	0.000	0.000	33	99	0	0	33	91	0	0	100	1	
2	3	10	05: O-07   LM00001644	lmo1859	7173	7065	100	150	133	50	48	49	6	90	86	0	390	328	191	21	23	19	84	78	0	0	0	0	0	0	0	0	0	0	0	0	0	0	0	0	0	0	0	0	0	0	0	0	0	0	0.000	0.000	0.000	0.000	0.000	0.000	0.000	0.000	0.000	0.000	0.000	0.000	0.000	0.000	283	1076	471	392	392	0.000	0.000	102	369	0	0	85	307	0	0	100	1	
2	4	10	05: O-10   LM00001647	lmo1862	7423	7065	100	59	63	17	47	48	5	84	63	0	149	137	69	21	21	5	90	87	0	0	0	0	0	0	0	0	0	0	0	0	0	0	0	0	0	0	0	0	0	0	0	0	0	0	0.000	0.000	0.000	0.000	0.000	0.000	0.000	0.000	0.000	0.000	0.000	0.000	0.000	0.000	283	1076	140	132	132	0.000	0.000	12	128	0	0	16	116	0	0	100	1	
2	5	10	05: O-13   LM00001650	lmo1865	7673	7065	100	54	54	5	47	48	5	58	25	0	78	78	17	20	21	6	99	97	0	0	0	0	0	0	0	0	0	0	0	0	0	0	0	0	0	0	0	0	0	0	0	0	0	0	0.000	0.000	0.000	0.000	0.000	0.000	0.000	0.000	0.000	0.000	0.000	0.000	0.000	0.000	283	1076	65	65	65	0.000	0.000	7	58	0	0	7	58	0	0	100	1	
2	6	10	05: O-16   LM00001653	lmo1868	7923	7065	100	58	58	8	48	48	5	64	47	0	79	67	26	20	22	10	82	76	0	0	0	0	0	0	0	0	0	0	0	0	0	0	0	0	0	0	0	0	0	0	0	0	0	0	0.000	0.000	0.000	0.000	0.000	0.000	0.000	0.000	0.000	0.000	0.000	0.000	0.000	0.000	283	1076	69	57	57	0.000	0.000	10	59	0	0	10	47	0	0	100	1	
2	7	10	05: O-19   LM00000502	lmo1871	8173	7065	100	56	56	8	48	48	5	64	39	0	85	76	27	20	21	5	93	86	0	0	0	0	0	0	0	0	0	0	0	0	0	0	0	0	0	0	0	0	0	0	0	0	0	0	0.000	0.000	0.000	0.000	0.000	0.000	0.000	0.000	0.000	0.000	0.000	0.000	0.000	0.000	283	1076	73	64	64	0.000	0.000	8	65	0	0	8	56	0	0	100	1	
2	8	10	05: O-22   LM00000503	lmo1874	8423	7065	100	55	55	7	47	47	5	61	35	0	89	77	31	20	21	5	89	83	0	0	0	0	0	0	0	0	0	0	0	0	0	0	0	0	0	0	0	0	0	0	0	0	0	0	0.000	0.000	0.000	0.000	0.000	0.000	0.000	0.000	0.000	0.000	0.000	0.000	0.000	0.000	283	1076	77	65	65	0.000	0.000	8	69	0	0	8	57	0	0	100	1	
2	9	10	06: C-01   LM00001693	lmo1945	8673	7065	100	53	54	7	47	47	6	46	21	0	85	77	29	20	21	9	87	84	0	0	0	0	0	0	0	0	0	0	0	0	0	0	0	0	0	0	0	0	0	0	0	0	0	0	0.000	0.000	0.000	0.000	0.000	0.000	0.000	0.000	0.000	0.000	0.000	0.000	0.000	0.000	283	1076	71	64	64	0.000	0.000	6	65	0	0	7	57	0	0	100	1	
2	10	10	06: C-04   LM00000522	lmo1948	8923	7065	100	50	51	7	46	47	7	35	11	0	69	63	25	20	22	11	80	75	0	0	0	0	0	0	0	0	0	0	0	0	0	0	0	0	0	0	0	0	0	0	0	0	0	0	0.000	0.000	0.000	0.000	0.000	0.000	0.000	0.000	0.000	0.000	0.000	0.000	0.000	0.000	283	1076	53	48	48	0.000	0.000	4	49	0	0	5	43	0	0	100	1	
2	11	10	06: C-07   LM00000523	lmo1951	9173	7065	100	61	61	9	47	48	7	76	50	0	98	84	35	20	22	11	82	79	0	0	0	0	0	0	0	0	0	0	0	0	0	0	0	0	0	0	0	0	0	0	0	0	0	0	0.000	0.000	0.000	0.000	0.000	0.000	0.000	0.000	0.000	0.000	0.000	0.000	0.000	0.000	283	1076	92	78	78	0.000	0.000	14	78	0	0	14	64	0	0	100	1	
2	12	10	06: C-10   LM00001699	lmo1954	9423	7065	100	93	94	28	47	48	6	93	84	0	154	137	65	20	21	5	90	87	0	0	0	0	0	0	0	0	0	0	0	0	0	0	0	0	0	0	0	0	0	0	0	0	0	0	0.000	0.000	0.000	0.000	0.000	0.000	0.000	0.000	0.000	0.000	0.000	0.000	0.000	0.000	283	1076	180	164	164	0.000	0.000	46	134	0	0	47	117	0	0	100	1	
2	13	10	06: C-13   LM00001701	lmo1957	9673	7065	100	51	51	5	46	46	5	51	14	0	80	72	28	21	22	5	86	82	0	0	0	0	0	0	0	0	0	0	0	0	0	0	0	0	0	0	0	0	0	0	0	0	0	0	0.000	0.000	0.000	0.000	0.000	0.000	0.000	0.000	0.000	0.000	0.000	0.000	0.000	0.000	283	1076	64	56	56	0.000	0.000	5	59	0	0	5	51	0	0	100	1	
2	14	10	06: C-16   LM00001704	lmo1960	9923	7065	100	54	54	6	47	48	5	56	27	0	76	70	26	21	21	5	89	84	0	0	0	0	0	0	0	0	0	0	0	0	0	0	0	0	0	0	0	0	0	0	0	0	0	0	0.000	0.000	0.000	0.000	0.000	0.000	0.000	0.000	0.000	0.000	0.000	0.000	0.000	0.000	283	1076	62	56	56	0.000	0.000	7	55	0	0	7	49	0	0	100	1	
2	15	10	06: C-19   LM00000525	lmo1963	10173	7065	100	65	66	12	47	47	4	88	80	0	95	91	35	21	22	5	90	88	0	0	0	0	0	0	0	0	0	0	0	0	0	0	0	0	0	0	0	0	0	0	0	0	0	0	0.000	0.000	0.000	0.000	0.000	0.000	0.000	0.000	0.000	0.000	0.000	0.000	0.000	0.000	283	1076	92	89	89	0.000	0.000	18	74	0	0	19	70	0	0	100	1	
2	16	10	06: C-22   LM00000526	lmo1966	10423	7065	100	130	115	54	46	47	4	85	76	0	342	277	192	22	23	5	85	81	0	0	0	0	0	0	0	0	0	0	0	0	0	0	0	0	0	0	0	0	0	0	0	0	0	0	0.000	0.000	0.000	0.000	0.000	0.000	0.000	0.000	0.000	0.000	0.000	0.000	0.000	0.000	283	1076	404	324	324	0.000	0.000	84	320	0	0	69	255	0	0	100	1	
2	17	10	06: G-01   LM00000547	lmo2041	10673	7065	100	86	83	22	47	47	5	90	82	0	133	117	50	22	23	7	89	86	0	0	0	0	0	0	0	0	0	0	0	0	0	0	0	0	0	0	0	0	0	0	0	0	0	0	0.000	0.000	0.000	0.000	0.000	0.000	0.000	0.000	0.000	0.000	0.000	0.000	0.000	0.000	283	1076	150	131	131	0.000	0.000	39	111	0	0	36	95	0	0	100	1	
2	1	11	06: G-04   LM00001747	lmo2044	6673	7315	100	57	60	23	48	48	5	72	41	0	67	71	33	21	22	5	94	90	0	0	0	0	0	0	0	0	0	0	0	0	0	0	0	0	0	0	0	0	0	0	0	0	0	0	0.000	0.000	0.000	0.000	0.000	0.000	0.000	0.000	0.000	0.000	0.000	0.000	0.000	0.000	283	1076	55	62	62	0.000	0.000	9	46	0	0	12	50	0	0	100	1	
2	2	11	06: G-07   LM00002824	lmo2047	6923	7315	100	245	208	95	47	48	6	94	87	0	1263	1028	602	21	23	10	92	88	0	0	0	0	0	0	0	0	0	0	0	0	0	0	0	0	0	0	0	0	0	0	0	0	0	0	0.000	0.000	0.000	0.000	0.000	0.000	0.000	0.000	0.000	0.000	0.000	0.000	0.000	0.000	283	1076	1440	1168	1168	0.000	0.000	198	1242	0	0	161	1007	0	0	100	1	
2	3	11	06: G-10   LM00001748	lmo2050	7173	7315	100	65	67	14	48	48	6	84	70	0	102	96	35	20	22	29	86	81	0	0	0	0	0	0	0	0	0	0	0	0	0	0	0	0	0	0	0	0	0	0	0	0	0	0	0.000	0.000	0.000	0.000	0.000	0.000	0.000	0.000	0.000	0.000	0.000	0.000	0.000	0.000	283	1076	99	95	95	0.000	0.000	17	82	0	0	19	76	0	0	100	1	
2	4	11	06: G-13   LM00001751	lmo2053	7423	7315	100	55	55	8	47	47	4	63	49	0	87	82	52	20	20	4	91	87	0	0	0	0	0	0	0	0	0	0	0	0	0	0	0	0	0	0	0	0	0	0	0	0	0	0	0.000	0.000	0.000	0.000	0.000	0.000	0.000	0.000	0.000	0.000	0.000	0.000	0.000	0.000	283	1076	75	70	70	0.000	0.000	8	67	0	0	8	62	0	0	100	1	
2	5	11	06: G-16   LM00001753	lmo2056	7673	7315	100	60	60	9	47	48	6	75	55	0	102	86	39	20	21	5	85	81	0	0	0	0	0	0	0	0	0	0	0	0	0	0	0	0	0	0	0	0	0	0	0	0	0	0	0.000	0.000	0.000	0.000	0.000	0.000	0.000	0.000	0.000	0.000	0.000	0.000	0.000	0.000	283	1076	95	79	79	0.000	0.000	13	82	0	0	13	66	0	0	100	1	
2	6	11	06: G-19   LM00001756	lmo2059	7923	7315	100	51	51	5	48	49	8	14	0	0	66	61	20	20	21	10	85	80	0	0	0	0	0	0	0	0	0	0	0	0	0	0	0	0	0	0	0	0	0	0	0	0	0	0	0.000	0.000	0.000	0.000	0.000	0.000	0.000	0.000	0.000	0.000	0.000	0.000	0.000	0.000	283	1076	49	44	44	0.000	0.000	3	46	0	0	3	41	0	0	100	1	
2	7	11	06: G-22   LM00000551	lmo2062	8173	7315	100	50	51	6	47	48	5	37	10	0	66	61	19	19	20	5	96	87	0	0	0	0	0	0	0	0	0	0	0	0	0	0	0	0	0	0	0	0	0	0	0	0	0	0	0.000	0.000	0.000	0.000	0.000	0.000	0.000	0.000	0.000	0.000	0.000	0.000	0.000	0.000	283	1076	50	46	46	0.000	0.000	3	47	0	0	4	42	0	0	100	1	
2	8	11	06: K-01   LM00001801	lmo2137	8423	7315	100	50	51	5	47	48	6	25	6	0	71	63	27	20	21	10	80	75	0	0	0	0	0	0	0	0	0	0	0	0	0	0	0	0	0	0	0	0	0	0	0	0	0	0	0.000	0.000	0.000	0.000	0.000	0.000	0.000	0.000	0.000	0.000	0.000	0.000	0.000	0.000	283	1076	54	47	47	0.000	0.000	3	51	0	0	4	43	0	0	100	1	
2	9	11	06: K-04   LM00001804	lmo2140	8673	7315	100	50	50	5	46	46	5	48	10	0	72	65	20	20	21	4	92	88	0	0	0	0	0	0	0	0	0	0	0	0	0	0	0	0	0	0	0	0	0	0	0	0	0	0	0.000	0.000	0.000	0.000	0.000	0.000	0.000	0.000	0.000	0.000	0.000	0.000	0.000	0.000	283	1076	56	49	49	0.000	0.000	4	52	0	0	4	45	0	0	100	1	
2	10	11	06: K-07   LM00002639	lmo2143	8923	7315	100	51	51	5	47	47	5	33	10	0	86	71	30	20	20	5	85	80	0	0	0	0	0	0	0	0	0	0	0	0	0	0	0	0	0	0	0	0	0	0	0	0	0	0	0.000	0.000	0.000	0.000	0.000	0.000	0.000	0.000	0.000	0.000	0.000	0.000	0.000	0.000	283	1076	70	55	55	0.000	0.000	4	66	0	0	4	51	0	0	100	1	
2	11	11	06: K-10   LM00000571	lmo2146	9173	7315	100	51	52	5	47	47	5	49	25	0	75	65	25	20	21	4	88	82	0	0	0	0	0	0	0	0	0	0	0	0	0	0	0	0	0	0	0	0	0	0	0	0	0	0	0.000	0.000	0.000	0.000	0.000	0.000	0.000	0.000	0.000	0.000	0.000	0.000	0.000	0.000	283	1076	59	50	50	0.000	0.000	4	55	0	0	5	45	0	0	100	1	
2	12	11	06: K-13   LM00000574	lmo2149	9423	7315	100	58	58	9	47	47	5	83	56	0	100	87	36	20	21	5	95	85	0	0	0	0	0	0	0	0	0	0	0	0	0	0	0	0	0	0	0	0	0	0	0	0	0	0	0.000	0.000	0.000	0.000	0.000	0.000	0.000	0.000	0.000	0.000	0.000	0.000	0.000	0.000	283	1076	91	78	78	0.000	0.000	11	80	0	0	11	67	0	0	100	1	
2	13	11	06: K-16   LM00000576	lmo2152	9673	7315	100	111	104	38	46	46	5	93	81	0	370	296	179	21	22	5	89	85	0	0	0	0	0	0	0	0	0	0	0	0	0	0	0	0	0	0	0	0	0	0	0	0	0	0	0.000	0.000	0.000	0.000	0.000	0.000	0.000	0.000	0.000	0.000	0.000	0.000	0.000	0.000	283	1076	414	333	333	0.000	0.000	65	349	0	0	58	275	0	0	100	1	
2	14	11	06: K-19   LM00000579	lmo2155	9923	7315	100	91	87	28	47	47	5	82	76	0	241	195	112	19	21	4	91	85	0	0	0	0	0	0	0	0	0	0	0	0	0	0	0	0	0	0	0	0	0	0	0	0	0	0	0.000	0.000	0.000	0.000	0.000	0.000	0.000	0.000	0.000	0.000	0.000	0.000	0.000	0.000	283	1076	266	216	216	0.000	0.000	44	222	0	0	40	176	0	0	100	1	
2	15	11	06: K-22   LM00001806	lmo2158	10173	7315	100	57	57	8	47	47	4	81	55	0	90	77	39	20	21	4	82	76	0	0	0	0	0	0	0	0	0	0	0	0	0	0	0	0	0	0	0	0	0	0	0	0	0	0	0.000	0.000	0.000	0.000	0.000	0.000	0.000	0.000	0.000	0.000	0.000	0.000	0.000	0.000	283	1076	80	67	67	0.000	0.000	10	70	0	0	10	57	0	0	100	1	
2	16	11	06: O-01   LM00002656	lmo2233	10423	7315	100	60	60	10	46	46	5	87	69	0	99	90	37	22	23	5	90	85	0	0	0	0	0	0	0	0	0	0	0	0	0	0	0	0	0	0	0	0	0	0	0	0	0	0	0.000	0.000	0.000	0.000	0.000	0.000	0.000	0.000	0.000	0.000	0.000	0.000	0.000	0.000	283	1076	91	82	82	0.000	0.000	14	77	0	0	14	68	0	0	100	1	
2	17	11	06: O-04   LM00001847	lmo2236	10673	7315	100	51	51	5	46	47	5	40	17	0	92	83	30	22	23	11	85	81	0	0	0	0	0	0	0	0	0	0	0	0	0	0	0	0	0	0	0	0	0	0	0	0	0	0	0.000	0.000	0.000	0.000	0.000	0.000	0.000	0.000	0.000	0.000	0.000	0.000	0.000	0.000	283	1076	75	66	66	0.000	0.000	5	70	0	0	5	61	0	0	100	1	
2	1	12	06: O-07   LM00002657	lmo2239	6673	7565	100	57	58	10	48	49	6	61	29	0	78	81	33	21	23	7	93	89	0	0	0	0	0	0	0	0	0	0	0	0	0	0	0	0	0	0	0	0	0	0	0	0	0	0	0.000	0.000	0.000	0.000	0.000	0.000	0.000	0.000	0.000	0.000	0.000	0.000	0.000	0.000	283	1076	66	70	70	0.000	0.000	9	57	0	0	10	60	0	0	100	1	
2	2	12	06: O-10   LM00002660	lmo2242	6923	7565	100	57	57	7	48	49	6	71	31	0	76	77	23	22	23	6	96	94	0	0	0	0	0	0	0	0	0	0	0	0	0	0	0	0	0	0	0	0	0	0	0	0	0	0	0.000	0.000	0.000	0.000	0.000	0.000	0.000	0.000	0.000	0.000	0.000	0.000	0.000	0.000	283	1076	63	64	64	0.000	0.000	9	54	0	0	9	55	0	0	100	1	
2	3	12	06: O-13   LM00002662	lmo2245	7173	7565	100	53	54	6	48	48	8	35	6	0	74	71	24	20	23	29	83	39	0	0	0	0	0	0	0	0	0	0	0	0	0	0	0	0	0	0	0	0	0	0	0	0	0	0	0.000	0.000	0.000	0.000	0.000	0.000	0.000	0.000	0.000	0.000	0.000	0.000	0.000	0.000	283	1076	59	57	57	0.000	0.000	5	54	0	0	6	51	0	0	100	1	
2	4	12	06: O-16   LM00000603	lmo2248	7423	7565	100	94	93	30	47	48	6	89	81	0	147	132	60	20	22	9	93	84	0	0	0	0	0	0	0	0	0	0	0	0	0	0	0	0	0	0	0	0	0	0	0	0	0	0	0.000	0.000	0.000	0.000	0.000	0.000	0.000	0.000	0.000	0.000	0.000	0.000	0.000	0.000	283	1076	174	158	158	0.000	0.000	47	127	0	0	46	112	0	0	100	1	
2	5	12	06: O-19   LM00001853	lmo2251	7673	7565	100	64	65	18	46	47	6	86	71	0	95	87	44	20	21	9	87	80	0	0	0	0	0	0	0	0	0	0	0	0	0	0	0	0	0	0	0	0	0	0	0	0	0	0	0.000	0.000	0.000	0.000	0.000	0.000	0.000	0.000	0.000	0.000	0.000	0.000	0.000	0.000	283	1076	93	86	86	0.000	0.000	18	75	0	0	19	67	0	0	100	1	
2	6	12	06: O-22   LM00000605	lmo2254	7923	7565	100	65	64	11	47	48	5	78	69	0	83	73	28	19	20	6	88	84	0	0	0	0	0	0	0	0	0	0	0	0	0	0	0	0	0	0	0	0	0	0	0	0	0	0	0.000	0.000	0.000	0.000	0.000	0.000	0.000	0.000	0.000	0.000	0.000	0.000	0.000	0.000	283	1076	82	71	71	0.000	0.000	18	64	0	0	17	54	0	0	100	1	
2	7	12	07: C-01   LM00002695	lmo2325	8173	7565	100	50	50	5	47	48	5	29	7	0	69	64	18	20	21	6	94	90	0	0	0	0	0	0	0	0	0	0	0	0	0	0	0	0	0	0	0	0	0	0	0	0	0	0	0.000	0.000	0.000	0.000	0.000	0.000	0.000	0.000	0.000	0.000	0.000	0.000	0.000	0.000	283	1076	52	47	47	0.000	0.000	3	49	0	0	3	44	0	0	100	1	
2	8	12	07: C-04   LM00002697	lmo2328	8423	7565	100	52	51	4	47	48	5	50	9	0	65	59	19	20	21	5	86	82	0	0	0	0	0	0	0	0	0	0	0	0	0	0	0	0	0	0	0	0	0	0	0	0	0	0	0.000	0.000	0.000	0.000	0.000	0.000	0.000	0.000	0.000	0.000	0.000	0.000	0.000	0.000	283	1076	50	43	43	0.000	0.000	5	45	0	0	4	39	0	0	100	1	
2	9	12	07: C-07   LM00002699	lmo2331	8673	7565	100	49	49	5	46	47	5	29	9	0	78	65	26	20	21	4	84	82	0	0	0	0	0	0	0	0	0	0	0	0	0	0	0	0	0	0	0	0	0	0	0	0	0	0	0.000	0.000	0.000	0.000	0.000	0.000	0.000	0.000	0.000	0.000	0.000	0.000	0.000	0.000	283	1076	61	48	48	0.000	0.000	3	58	0	0	3	45	0	0	100	1	
2	10	12	07: C-10   LM00001874	lmo2334	8923	7565	100	75	73	13	46	46	5	93	87	0	107	97	38	20	22	8	87	83	0	0	0	0	0	0	0	0	0	0	0	0	0	0	0	0	0	0	0	0	0	0	0	0	0	0	0.000	0.000	0.000	0.000	0.000	0.000	0.000	0.000	0.000	0.000	0.000	0.000	0.000	0.000	283	1076	116	104	104	0.000	0.000	29	87	0	0	27	77	0	0	100	1	
2	11	12	07: C-13   LM00000623	lmo2337	9173	7565	100	217	200	84	47	47	5	94	93	0	211	185	80	21	21	5	97	93	0	0	0	0	0	0	0	0	0	0	0	0	0	0	0	0	0	0	0	0	0	0	0	0	0	0	0.000	0.000	0.000	0.000	0.000	0.000	0.000	0.000	0.000	0.000	0.000	0.000	0.000	0.000	283	1076	360	317	317	0.000	0.000	170	190	0	0	153	164	0	0	100	1	
2	12	12	07: C-16   LM00001879	lmo2340	9423	7565	100	185	172	69	47	47	5	94	90	0	137	126	55	21	21	4	94	90	0	0	0	0	0	0	0	0	0	0	0	0	0	0	0	0	0	0	0	0	0	0	0	0	0	0	0.000	0.000	0.000	0.000	0.000	0.000	0.000	0.000	0.000	0.000	0.000	0.000	0.000	0.000	283	1076	254	230	230	0.000	0.000	138	116	0	0	125	105	0	0	100	1	
2	13	12	07: C-19   LM00002700	lmo2343	9673	7565	100	52	52	6	47	47	7	37	8	0	85	79	28	21	22	4	93	87	0	0	0	0	0	0	0	0	0	0	0	0	0	0	0	0	0	0	0	0	0	0	0	0	0	0	0.000	0.000	0.000	0.000	0.000	0.000	0.000	0.000	0.000	0.000	0.000	0.000	0.000	0.000	283	1076	69	63	63	0.000	0.000	5	64	0	0	5	58	0	0	100	1	
2	14	12	07: C-22   LM00001882	lmo2346	9923	7565	100	52	52	5	46	47	6	49	11	0	83	73	25	20	21	5	91	86	0	0	0	0	0	0	0	0	0	0	0	0	0	0	0	0	0	0	0	0	0	0	0	0	0	0	0.000	0.000	0.000	0.000	0.000	0.000	0.000	0.000	0.000	0.000	0.000	0.000	0.000	0.000	283	1076	69	59	59	0.000	0.000	6	63	0	0	6	53	0	0	100	1	
2	15	12	07: G-01   LM00002718	lmo2421	10173	7565	100	71	70	13	46	47	5	92	82	0	121	109	44	20	21	4	93	89	0	0	0	0	0	0	0	0	0	0	0	0	0	0	0	0	0	0	0	0	0	0	0	0	0	0	0.000	0.000	0.000	0.000	0.000	0.000	0.000	0.000	0.000	0.000	0.000	0.000	0.000	0.000	283	1076	126	113	113	0.000	0.000	25	101	0	0	24	89	0	0	100	1	
2	16	12	07: G-04   LM00002719	lmo2424	10423	7565	100	54	54	6	47	47	5	64	31	0	85	77	28	20	21	5	91	83	0	0	0	0	0	0	0	0	0	0	0	0	0	0	0	0	0	0	0	0	0	0	0	0	0	0	0.000	0.000	0.000	0.000	0.000	0.000	0.000	0.000	0.000	0.000	0.000	0.000	0.000	0.000	283	1076	72	64	64	0.000	0.000	7	65	0	0	7	57	0	0	100	1	
2	17	12	07: G-07   LM00000646	lmo2427	10673	7565	100	63	63	11	47	49	7	81	57	0	88	79	34	21	23	33	73	51	0	0	0	0	0	0	0	0	0	0	0	0	0	0	0	0	0	0	0	0	0	0	0	0	0	0	0.000	0.000	0.000	0.000	0.000	0.000	0.000	0.000	0.000	0.000	0.000	0.000	0.000	0.000	283	1076	83	74	74	0.000	0.000	16	67	0	0	16	58	0	0	100	1	
2	1	13	07: G-10   LM00001923	lmo2430	6673	7815	100	59	60	7	48	50	20	16	0	0	89	91	33	21	25	27	87	76	0	0	0	0	0	0	0	0	0	0	0	0	0	0	0	0	0	0	0	0	0	0	0	0	0	0	0.000	0.000	0.000	0.000	0.000	0.000	0.000	0.000	0.000	0.000	0.000	0.000	0.000	0.000	283	1076	79	82	82	0.000	0.000	11	68	0	0	12	70	0	0	100	1	
2	2	13	07: G-13   LM00001924	lmo2433	6923	7815	100	66	66	8	49	50	5	93	81	0	92	93	25	22	23	7	99	96	0	0	0	0	0	0	0	0	0	0	0	0	0	0	0	0	0	0	0	0	0	0	0	0	0	0	0.000	0.000	0.000	0.000	0.000	0.000	0.000	0.000	0.000	0.000	0.000	0.000	0.000	0.000	283	1076	87	88	88	0.000	0.000	17	70	0	0	17	71	0	0	100	1	
2	3	13	07: G-16   LM00001926	lmo2436	7173	7815	100	55	56	7	48	48	5	63	22	0	83	78	28	21	23	8	89	87	0	0	0	0	0	0	0	0	0	0	0	0	0	0	0	0	0	0	0	0	0	0	0	0	0	0	0.000	0.000	0.000	0.000	0.000	0.000	0.000	0.000	0.000	0.000	0.000	0.000	0.000	0.000	283	1076	69	65	65	0.000	0.000	7	62	0	0	8	57	0	0	100	1	
2	4	13	07: G-19   LM00002723	lmo2439	7423	7815	100	61	62	9	48	48	5	84	69	0	88	80	28	20	22	6	91	87	0	0	0	0	0	0	0	0	0	0	0	0	0	0	0	0	0	0	0	0	0	0	0	0	0	0	0.000	0.000	0.000	0.000	0.000	0.000	0.000	0.000	0.000	0.000	0.000	0.000	0.000	0.000	283	1076	81	74	74	0.000	0.000	13	68	0	0	14	60	0	0	100	1	
2	5	13	07: G-22   LM00001927	lmo2442	7673	7815	100	52	52	5	48	48	5	37	9	0	73	63	26	20	21	6	84	76	0	0	0	0	0	0	0	0	0	0	0	0	0	0	0	0	0	0	0	0	0	0	0	0	0	0	0.000	0.000	0.000	0.000	0.000	0.000	0.000	0.000	0.000	0.000	0.000	0.000	0.000	0.000	283	1076	57	47	47	0.000	0.000	4	53	0	0	4	43	0	0	100	1	
2	6	13	07: K-01   LM00002740	lmo2517	7923	7815	100	60	61	10	48	49	7	71	45	0	88	78	35	20	22	8	80	77	0	0	0	0	0	0	0	0	0	0	0	0	0	0	0	0	0	0	0	0	0	0	0	0	0	0	0.000	0.000	0.000	0.000	0.000	0.000	0.000	0.000	0.000	0.000	0.000	0.000	0.000	0.000	283	1076	80	71	71	0.000	0.000	12	68	0	0	13	58	0	0	100	1	
2	7	13	07: K-04   LM00001968	lmo2520	8173	7815	100	54	54	8	48	48	5	59	31	0	79	68	30	20	21	4	87	81	0	0	0	0	0	0	0	0	0	0	0	0	0	0	0	0	0	0	0	0	0	0	0	0	0	0	0.000	0.000	0.000	0.000	0.000	0.000	0.000	0.000	0.000	0.000	0.000	0.000	0.000	0.000	283	1076	65	54	54	0.000	0.000	6	59	0	0	6	48	0	0	100	1	
2	8	13	07: K-07   LM00002741	lmo2523	8423	7815	100	53	53	6	47	49	11	12	1	0	79	70	24	20	24	34	76	13	0	0	0	0	0	0	0	0	0	0	0	0	0	0	0	0	0	0	0	0	0	0	0	0	0	0	0.000	0.000	0.000	0.000	0.000	0.000	0.000	0.000	0.000	0.000	0.000	0.000	0.000	0.000	283	1076	65	56	56	0.000	0.000	6	59	0	0	6	50	0	0	100	1	
2	9	13	07: K-10   LM00000670	lmo2526	8673	7815	100	80	79	25	47	47	5	77	74	0	130	108	60	20	21	6	81	76	0	0	0	0	0	0	0	0	0	0	0	0	0	0	0	0	0	0	0	0	0	0	0	0	0	0	0.000	0.000	0.000	0.000	0.000	0.000	0.000	0.000	0.000	0.000	0.000	0.000	0.000	0.000	283	1076	143	120	120	0.000	0.000	33	110	0	0	32	88	0	0	100	1	
2	10	13	07: K-13   LM00000672	lmo2529	8923	7815	100	293	250	126	46	47	6	92	86	0	1082	871	531	20	21	7	88	85	0	0	0	0	0	0	0	0	0	0	0	0	0	0	0	0	0	0	0	0	0	0	0	0	0	0	0.000	0.000	0.000	0.000	0.000	0.000	0.000	0.000	0.000	0.000	0.000	0.000	0.000	0.000	283	1076	1309	1055	1055	0.000	0.000	247	1062	0	0	204	851	0	0	100	1	
2	11	13	07: K-16   LM00000675	lmo2532	9173	7815	100	197	176	96	47	47	5	83	76	0	259	220	140	20	21	6	84	80	0	0	0	0	0	0	0	0	0	0	0	0	0	0	0	0	0	0	0	0	0	0	0	0	0	0	0.000	0.000	0.000	0.000	0.000	0.000	0.000	0.000	0.000	0.000	0.000	0.000	0.000	0.000	283	1076	389	329	329	0.000	0.000	150	239	0	0	129	200	0	0	100	1	
2	12	13	07: K-19   LM00000677	lmo2535	9423	7815	100	195	171	84	48	48	5	87	80	0	515	387	248	20	21	4	95	89	0	0	0	0	0	0	0	0	0	0	0	0	0	0	0	0	0	0	0	0	0	0	0	0	0	0	0.000	0.000	0.000	0.000	0.000	0.000	0.000	0.000	0.000	0.000	0.000	0.000	0.000	0.000	283	1076	642	490	490	0.000	0.000	147	495	0	0	123	367	0	0	100	1	
2	13	13	07: K-22   LM00000679	lmo2538	9673	7815	100	111	104	36	46	47	5	89	81	0	213	169	92	20	21	5	84	81	0	0	0	0	0	0	0	0	0	0	0	0	0	0	0	0	0	0	0	0	0	0	0	0	0	0	0.000	0.000	0.000	0.000	0.000	0.000	0.000	0.000	0.000	0.000	0.000	0.000	0.000	0.000	283	1076	258	207	207	0.000	0.000	65	193	0	0	58	149	0	0	100	1	
2	14	13	07: O-01   LM00000701	lmo2613	9923	7815	100	2007	1745	935	46	47	6	100	99	0	9915	8489	4575	20	21	10	99	95	0	0	0	0	0	0	0	0	0	0	0	0	0	0	0	0	0	0	0	0	0	0	0	0	0	0	0.000	0.000	0.000	0.000	0.000	0.000	0.000	0.000	0.000	0.000	0.000	0.000	0.000	0.000	283	1076	11856	10168	10168	0.000	0.000	1961	9895	0	0	1699	8469	0	0	100	1	
2	15	13	07: O-04   LM00000703	lmo2616	10173	7815	100	2922	2281	1525	48	48	7	96	93	0	11758	8891	6095	20	22	15	88	83	0	0	0	0	0	0	0	0	0	0	0	0	0	0	0	0	0	0	0	0	0	0	0	0	0	0	0.000	0.000	0.000	0.000	0.000	0.000	0.000	0.000	0.000	0.000	0.000	0.000	0.000	0.000	283	1076	14612	11104	11104	0.000	0.000	2874	11738	0	0	2233	8871	0	0	100	1	
2	16	13	07: O-07   LM00000706	lmo2619	10423	7815	100	3276	2655	1680	47	48	5	100	99	0	17249	13775	9072	21	21	6	96	94	0	0	0	0	0	0	0	0	0	0	0	0	0	0	0	0	0	0	0	0	0	0	0	0	0	0	0.000	0.000	0.000	0.000	0.000	0.000	0.000	0.000	0.000	0.000	0.000	0.000	0.000	0.000	283	1076	20457	16362	16362	0.000	0.000	3229	17228	0	0	2608	13754	0	0	100	1	
2	17	13	07: O-10   LM00000709	lmo2622	10673	7815	100	2647	2076	1406	48	48	5	96	95	0	13536	10694	7441	21	22	11	87	84	0	0	0	0	0	0	0	0	0	0	0	0	0	0	0	0	0	0	0	0	0	0	0	0	0	0	0.000	0.000	0.000	0.000	0.000	0.000	0.000	0.000	0.000	0.000	0.000	0.000	0.000	0.000	283	1076	16114	12701	12701	0.000	0.000	2599	13515	0	0	2028	10673	0	0	100	1	
2	1	14	07: O-13   LM00000712	lmo2625	6673	8065	100	1620	1354	846	48	49	16	96	88	0	9642	8231	5130	21	23	13	99	96	0	0	0	0	0	0	0	0	0	0	0	0	0	0	0	0	0	0	0	0	0	0	0	0	0	0	0.000	0.000	0.000	0.000	0.000	0.000	0.000	0.000	0.000	0.000	0.000	0.000	0.000	0.000	283	1076	11193	9516	9516	0.000	0.000	1572	9621	0	0	1306	8210	0	0	100	1	
2	2	14	07: O-16   LM00000715	lmo2628	6923	8065	100	5328	4333	2828	48	49	5	100	99	0	15265	12533	8304	22	23	7	98	96	0	0	0	0	0	0	0	0	0	0	0	0	0	0	0	0	0	0	0	0	0	0	0	0	0	0	0.000	0.000	0.000	0.000	0.000	0.000	0.000	0.000	0.000	0.000	0.000	0.000	0.000	0.000	283	1076	20523	16796	16796	0.000	0.000	5280	15243	0	0	4285	12511	0	0	100	1	
2	3	14	07: O-19   LM00000718	lmo2631	7173	8065	100	4321	3754	2255	47	48	6	100	100	0	13961	12151	7391	20	22	7	100	98	0	0	0	0	0	0	0	0	0	0	0	0	0	0	0	0	0	0	0	0	0	0	0	0	0	0	0.000	0.000	0.000	0.000	0.000	0.000	0.000	0.000	0.000	0.000	0.000	0.000	0.000	0.000	283	1076	18215	15838	15838	0.000	0.000	4274	13941	0	0	3707	12131	0	0	100	1	
2	4	14	07: O-22   LM00002765	lmo2634	7423	8065	100	53	53	6	47	47	5	59	24	0	69	68	26	21	22	5	87	82	0	0	0	0	0	0	0	0	0	0	0	0	0	0	0	0	0	0	0	0	0	0	0	0	0	0	0.000	0.000	0.000	0.000	0.000	0.000	0.000	0.000	0.000	0.000	0.000	0.000	0.000	0.000	283	1076	54	53	53	0.000	0.000	6	48	0	0	6	47	0	0	100	1	
2	5	14	08: C-01   LM00002039	lmo2705	7673	8065	100	54	55	13	46	47	4	72	47	0	77	75	22	20	20	4	98	93	0	0	0	0	0	0	0	0	0	0	0	0	0	0	0	0	0	0	0	0	0	0	0	0	0	0	0.000	0.000	0.000	0.000	0.000	0.000	0.000	0.000	0.000	0.000	0.000	0.000	0.000	0.000	283	1076	65	64	64	0.000	0.000	8	57	0	0	9	55	0	0	100	1	
2	6	14	08: C-04   LM00000753	lmo2708	7923	8065	100	61	62	11	48	48	5	81	65	0	101	92	41	19	20	4	92	86	0	0	0	0	0	0	0	0	0	0	0	0	0	0	0	0	0	0	0	0	0	0	0	0	0	0	0.000	0.000	0.000	0.000	0.000	0.000	0.000	0.000	0.000	0.000	0.000	0.000	0.000	0.000	283	1076	95	87	87	0.000	0.000	13	82	0	0	14	73	0	0	100	1	
2	7	14	08: C-07   LM00000755	lmo2711	8173	8065	100	60	61	9	48	48	4	85	71	0	85	81	53	20	20	4	92	88	0	0	0	0	0	0	0	0	0	0	0	0	0	0	0	0	0	0	0	0	0	0	0	0	0	0	0.000	0.000	0.000	0.000	0.000	0.000	0.000	0.000	0.000	0.000	0.000	0.000	0.000	0.000	283	1076	77	74	74	0.000	0.000	12	65	0	0	13	61	0	0	100	1	
2	8	14	08: C-10   LM00002770	lmo2714	8423	8065	100	1448	1215	790	46	47	5	93	90	0	851	703	478	20	20	5	83	81	0	0	0	0	0	0	0	0	0	0	0	0	0	0	0	0	0	0	0	0	0	0	0	0	0	0	0.000	0.000	0.000	0.000	0.000	0.000	0.000	0.000	0.000	0.000	0.000	0.000	0.000	0.000	283	1076	2233	1852	1852	0.000	0.000	1402	831	0	0	1169	683	0	0	100	1	
2	9	14	08: C-13   LM00000757	lmo2717	8673	8065	100	82	79	19	47	48	6	88	83	0	298	256	135	20	21	7	89	87	0	0	0	0	0	0	0	0	0	0	0	0	0	0	0	0	0	0	0	0	0	0	0	0	0	0	0.000	0.000	0.000	0.000	0.000	0.000	0.000	0.000	0.000	0.000	0.000	0.000	0.000	0.000	283	1076	313	268	268	0.000	0.000	35	278	0	0	32	236	0	0	100	1	
2	10	14	08: C-16   LM00002044	lmo2720	8923	8065	100	86	85	23	47	48	5	87	83	0	323	276	150	20	21	5	89	87	0	0	0	0	0	0	0	0	0	0	0	0	0	0	0	0	0	0	0	0	0	0	0	0	0	0	0.000	0.000	0.000	0.000	0.000	0.000	0.000	0.000	0.000	0.000	0.000	0.000	0.000	0.000	283	1076	342	294	294	0.000	0.000	39	303	0	0	38	256	0	0	100	1	
2	11	14	08: C-19   LM00000761	lmo2723	9173	8065	100	64	65	11	47	48	5	88	70	0	115	98	44	20	21	4	91	83	0	0	0	0	0	0	0	0	0	0	0	0	0	0	0	0	0	0	0	0	0	0	0	0	0	0	0.000	0.000	0.000	0.000	0.000	0.000	0.000	0.000	0.000	0.000	0.000	0.000	0.000	0.000	283	1076	112	96	96	0.000	0.000	17	95	0	0	18	78	0	0	100	1	
2	12	14	08: C-22   LM00002045	lmo2726	9423	8065	100	53	53	5	49	49	6	30	4	0	80	66	26	20	22	24	72	68	0	0	0	0	0	0	0	0	0	0	0	0	0	0	0	0	0	0	0	0	0	0	0	0	0	0	0.000	0.000	0.000	0.000	0.000	0.000	0.000	0.000	0.000	0.000	0.000	0.000	0.000	0.000	283	1076	64	50	50	0.000	0.000	4	60	0	0	4	46	0	0	100	1	
2	13	14	08: G-01   LM00000782	lmo2801	9673	8065	100	55	55	6	48	48	4	65	43	0	83	72	30	20	21	5	83	81	0	0	0	0	0	0	0	0	0	0	0	0	0	0	0	0	0	0	0	0	0	0	0	0	0	0	0.000	0.000	0.000	0.000	0.000	0.000	0.000	0.000	0.000	0.000	0.000	0.000	0.000	0.000	283	1076	70	59	59	0.000	0.000	7	63	0	0	7	52	0	0	100	1	
2	14	14	08: G-04   LM00000784	lmo2804	9923	8065	100	58	59	9	46	47	5	78	55	0	117	102	45	21	22	7	84	82	0	0	0	0	0	0	0	0	0	0	0	0	0	0	0	0	0	0	0	0	0	0	0	0	0	0	0.000	0.000	0.000	0.000	0.000	0.000	0.000	0.000	0.000	0.000	0.000	0.000	0.000	0.000	283	1076	108	94	94	0.000	0.000	12	96	0	0	13	81	0	0	100	1	
2	15	14	08: G-07   LM00002797	lmo2807	10173	8065	100	52	53	10	48	48	6	45	14	0	80	75	59	20	21	5	86	82	0	0	0	0	0	0	0	0	0	0	0	0	0	0	0	0	0	0	0	0	0	0	0	0	0	0	0.000	0.000	0.000	0.000	0.000	0.000	0.000	0.000	0.000	0.000	0.000	0.000	0.000	0.000	283	1076	64	60	60	0.000	0.000	4	60	0	0	5	55	0	0	100	1	
2	16	14	08: G-10   LM00000785	lmo2810	10423	8065	100	166	145	79	47	48	5	79	70	0	289	226	176	20	21	5	72	68	0	0	0	0	0	0	0	0	0	0	0	0	0	0	0	0	0	0	0	0	0	0	0	0	0	0	0.000	0.000	0.000	0.000	0.000	0.000	0.000	0.000	0.000	0.000	0.000	0.000	0.000	0.000	283	1076	388	304	304	0.000	0.000	119	269	0	0	98	206	0	0	100	1	
2	17	14	08: G-13   LM00002081	lmo2813	10673	8065	100	53	53	5	47	48	16	2	0	0	84	79	23	21	22	15	90	87	0	0	0	0	0	0	0	0	0	0	0	0	0	0	0	0	0	0	0	0	0	0	0	0	0	0	0.000	0.000	0.000	0.000	0.000	0.000	0.000	0.000	0.000	0.000	0.000	0.000	0.000	0.000	283	1076	69	64	64	0.000	0.000	6	63	0	0	6	58	0	0	100	1	
2	1	15	08: G-16   LM00002083	lmo2816	6673	8315	100	55	56	7	49	50	8	38	11	0	77	79	25	22	24	11	95	91	0	0	0	0	0	0	0	0	0	0	0	0	0	0	0	0	0	0	0	0	0	0	0	0	0	0	0.000	0.000	0.000	0.000	0.000	0.000	0.000	0.000	0.000	0.000	0.000	0.000	0.000	0.000	283	1076	61	64	64	0.000	0.000	6	55	0	0	7	57	0	0	100	1	
2	2	15	08: G-19   LM00000788	lmo2819	6923	8315	100	56	55	5	48	49	6	59	23	0	79	79	25	22	23	7	94	90	0	0	0	0	0	0	0	0	0	0	0	0	0	0	0	0	0	0	0	0	0	0	0	0	0	0	0.000	0.000	0.000	0.000	0.000	0.000	0.000	0.000	0.000	0.000	0.000	0.000	0.000	0.000	283	1076	65	64	64	0.000	0.000	8	57	0	0	7	57	0	0	100	1	
2	3	15	08: G-22   LM00000790	lmo2822	7173	8315	100	54	56	9	47	48	5	60	36	0	75	73	28	20	22	7	89	84	0	0	0	0	0	0	0	0	0	0	0	0	0	0	0	0	0	0	0	0	0	0	0	0	0	0	0.000	0.000	0.000	0.000	0.000	0.000	0.000	0.000	0.000	0.000	0.000	0.000	0.000	0.000	283	1076	62	62	62	0.000	0.000	7	55	0	0	9	53	0	0	100	1	
2	4	15	08: K-01   EMPTY	EMPTY	7423	8315	100	49	49	4	47	48	6	13	0	0	22	24	6	20	23	32	0	0	0	0	0	0	0	0	0	0	0	0	0	0	0	0	0	0	0	0	0	0	0	0	0	0	0	0	0.000	0.000	0.000	0.000	0.000	0.000	0.000	0.000	0.000	0.000	0.000	0.000	0.000	0.000	283	1076	4	6	6	0.000	0.000	2	2	0	0	2	4	0	0	-75	1	
2	5	15	08: K-04   EMPTY	EMPTY	7673	8315	100	47	48	5	47	48	5	22	5	0	21	23	6	20	21	5	31	13	0	0	0	0	0	0	0	0	0	0	0	0	0	0	0	0	0	0	0	0	0	0	0	0	0	0	0.000	0.000	0.000	0.000	0.000	0.000	0.000	0.000	0.000	0.000	0.000	0.000	0.000	0.000	283	1076	1	4	4	0.000	0.000	0	1	0	0	1	3	0	0	-75	1	
2	6	15	08: K-07   EMPTY	EMPTY	7923	8315	100	48	48	5	47	48	5	16	4	0	21	23	5	19	20	4	35	12	0	0	0	0	0	0	0	0	0	0	0	0	0	0	0	0	0	0	0	0	0	0	0	0	0	0	0.000	0.000	0.000	0.000	0.000	0.000	0.000	0.000	0.000	0.000	0.000	0.000	0.000	0.000	283	1076	3	5	5	0.000	0.000	1	2	0	0	1	4	0	0	-75	1	
2	7	15	09: C-01   LM00000020	lmo0044	8173	8315	100	223	194	89	47	48	5	94	87	0	998	853	523	20	20	3	93	87	0	0	0	0	0	0	0	0	0	0	0	0	0	0	0	0	0	0	0	0	0	0	0	0	0	0	0.000	0.000	0.000	0.000	0.000	0.000	0.000	0.000	0.000	0.000	0.000	0.000	0.000	0.000	283	1076	1154	980	980	0.000	0.000	176	978	0	0	147	833	0	0	100	1	
2	8	15	09: C-04   LM00001308	lmo1275	8423	8315	100	60	62	14	47	47	5	82	68	0	90	83	48	20	21	5	85	80	0	0	0	0	0	0	0	0	0	0	0	0	0	0	0	0	0	0	0	0	0	0	0	0	0	0	0.000	0.000	0.000	0.000	0.000	0.000	0.000	0.000	0.000	0.000	0.000	0.000	0.000	0.000	283	1076	83	78	78	0.000	0.000	13	70	0	0	15	63	0	0	100	1	
2	9	15	09: C-07   LM00002819	lmo1469	8673	8315	100	530	411	239	47	47	5	90	83	0	2721	2082	1390	20	20	5	83	80	0	0	0	0	0	0	0	0	0	0	0	0	0	0	0	0	0	0	0	0	0	0	0	0	0	0	0.000	0.000	0.000	0.000	0.000	0.000	0.000	0.000	0.000	0.000	0.000	0.000	0.000	0.000	283	1076	3184	2426	2426	0.000	0.000	483	2701	0	0	364	2062	0	0	100	1	
2	10	15	09: C-10   LM00000452	lmo1657	8923	8315	100	128	120	48	46	47	5	85	80	0	343	274	167	20	20	5	81	78	0	0	0	0	0	0	0	0	0	0	0	0	0	0	0	0	0	0	0	0	0	0	0	0	0	0	0.000	0.000	0.000	0.000	0.000	0.000	0.000	0.000	0.000	0.000	0.000	0.000	0.000	0.000	283	1076	405	328	328	0.000	0.000	82	323	0	0	74	254	0	0	100	1	
2	11	15	09: C-13   lmneg01	lmneg01	9173	8315	100	50	51	6	47	48	6	28	6	0	77	69	25	19	22	18	81	77	0	0	0	0	0	0	0	0	0	0	0	0	0	0	0	0	0	0	0	0	0	0	0	0	0	0	0.000	0.000	0.000	0.000	0.000	0.000	0.000	0.000	0.000	0.000	0.000	0.000	0.000	0.000	283	1076	61	54	54	0.000	0.000	3	58	0	0	4	50	0	0	100	1	
2	12	15	09: C-16   lmneg04	lmneg04	9423	8315	100	51	51	5	48	48	4	36	11	0	69	58	24	20	21	5	79	73	0	0	0	0	0	0	0	0	0	0	0	0	0	0	0	0	0	0	0	0	0	0	0	0	0	0	0.000	0.000	0.000	0.000	0.000	0.000	0.000	0.000	0.000	0.000	0.000	0.000	0.000	0.000	283	1076	52	41	41	0.000	0.000	3	49	0	0	3	38	0	0	100	1	
2	13	15	09: C-19   lmneg07	lmneg07	9673	8315	100	51	51	4	47	48	5	43	9	0	76	67	25	21	21	4	84	81	0	0	0	0	0	0	0	0	0	0	0	0	0	0	0	0	0	0	0	0	0	0	0	0	0	0	0.000	0.000	0.000	0.000	0.000	0.000	0.000	0.000	0.000	0.000	0.000	0.000	0.000	0.000	283	1076	59	50	50	0.000	0.000	4	55	0	0	4	46	0	0	100	1	
2	14	15	09: C-22   lmneg10	lmneg10	9923	8315	100	50	50	5	46	47	5	39	12	0	65	57	22	20	20	3	89	80	0	0	0	0	0	0	0	0	0	0	0	0	0	0	0	0	0	0	0	0	0	0	0	0	0	0	0.000	0.000	0.000	0.000	0.000	0.000	0.000	0.000	0.000	0.000	0.000	0.000	0.000	0.000	283	1076	49	41	41	0.000	0.000	4	45	0	0	4	37	0	0	100	1	
2	15	15	09: G-01   LM00000020	lmo0044	10173	8315	100	234	216	101	47	47	5	94	91	0	1026	884	508	20	21	6	91	88	0	0	0	0	0	0	0	0	0	0	0	0	0	0	0	0	0	0	0	0	0	0	0	0	0	0	0.000	0.000	0.000	0.000	0.000	0.000	0.000	0.000	0.000	0.000	0.000	0.000	0.000	0.000	283	1076	1193	1033	1033	0.000	0.000	187	1006	0	0	169	864	0	0	100	1	
2	16	15	09: G-04   LM00001308	lmo1275	10423	8315	100	60	60	10	46	47	4	76	67	0	97	76	40	21	21	4	79	73	0	0	0	0	0	0	0	0	0	0	0	0	0	0	0	0	0	0	0	0	0	0	0	0	0	0	0.000	0.000	0.000	0.000	0.000	0.000	0.000	0.000	0.000	0.000	0.000	0.000	0.000	0.000	283	1076	90	69	69	0.000	0.000	14	76	0	0	14	55	0	0	100	1	
2	17	15	09: G-07   LM00002819	lmo1469	10673	8315	100	462	382	227	47	47	5	90	85	0	2364	1917	1332	21	22	5	89	81	0	0	0	0	0	0	0	0	0	0	0	0	0	0	0	0	0	0	0	0	0	0	0	0	0	0	0.000	0.000	0.000	0.000	0.000	0.000	0.000	0.000	0.000	0.000	0.000	0.000	0.000	0.000	283	1076	2758	2231	2231	0.000	0.000	415	2343	0	0	335	1896	0	0	100	1	
2	1	16	09: G-10   LM00000452	lmo1657	6673	8565	100	160	148	62	48	49	6	89	86	0	406	346	184	21	23	13	89	86	0	0	0	0	0	0	0	0	0	0	0	0	0	0	0	0	0	0	0	0	0	0	0	0	0	0	0.000	0.000	0.000	0.000	0.000	0.000	0.000	0.000	0.000	0.000	0.000	0.000	0.000	0.000	283	1076	497	425	425	0.000	0.000	112	385	0	0	100	325	0	0	100	1	
2	2	16	09: G-13   lmneg01	lmneg01	6923	8565	100	55	55	6	48	48	4	64	39	0	83	81	27	21	22	4	97	96	0	0	0	0	0	0	0	0	0	0	0	0	0	0	0	0	0	0	0	0	0	0	0	0	0	0	0.000	0.000	0.000	0.000	0.000	0.000	0.000	0.000	0.000	0.000	0.000	0.000	0.000	0.000	283	1076	69	67	67	0.000	0.000	7	62	0	0	7	60	0	0	100	1	
2	3	16	09: G-16   lmneg04	lmneg04	7173	8565	100	53	54	9	48	49	8	34	6	0	68	69	29	21	22	11	82	81	0	0	0	0	0	0	0	0	0	0	0	0	0	0	0	0	0	0	0	0	0	0	0	0	0	0	0.000	0.000	0.000	0.000	0.000	0.000	0.000	0.000	0.000	0.000	0.000	0.000	0.000	0.000	283	1076	52	54	54	0.000	0.000	5	47	0	0	6	48	0	0	100	1	
2	4	16	09: G-19   lmneg07	lmneg07	7423	8565	100	56	57	7	47	48	5	78	44	0	81	70	32	21	22	9	77	73	0	0	0	0	0	0	0	0	0	0	0	0	0	0	0	0	0	0	0	0	0	0	0	0	0	0	0.000	0.000	0.000	0.000	0.000	0.000	0.000	0.000	0.000	0.000	0.000	0.000	0.000	0.000	283	1076	69	59	59	0.000	0.000	9	60	0	0	10	49	0	0	100	1	
2	5	16	09: G-22   lmneg10	lmneg10	7673	8565	100	52	52	5	48	48	6	39	7	0	69	63	22	20	21	7	84	80	0	0	0	0	0	0	0	0	0	0	0	0	0	0	0	0	0	0	0	0	0	0	0	0	0	0	0.000	0.000	0.000	0.000	0.000	0.000	0.000	0.000	0.000	0.000	0.000	0.000	0.000	0.000	283	1076	53	47	47	0.000	0.000	4	49	0	0	4	43	0	0	100	1	
2	6	16	09: K-01   LM00000020	lmo0044	7923	8565	100	244	220	87	48	49	6	95	91	0	1120	988	504	19	20	7	94	90	0	0	0	0	0	0	0	0	0	0	0	0	0	0	0	0	0	0	0	0	0	0	0	0	0	0	0.000	0.000	0.000	0.000	0.000	0.000	0.000	0.000	0.000	0.000	0.000	0.000	0.000	0.000	283	1076	1297	1141	1141	0.000	0.000	196	1101	0	0	172	969	0	0	100	1	
2	7	16	09: K-04   LM00001308	lmo1275	8173	8565	100	57	57	8	47	47	5	76	55	0	84	71	32	19	20	4	87	82	0	0	0	0	0	0	0	0	0	0	0	0	0	0	0	0	0	0	0	0	0	0	0	0	0	0	0.000	0.000	0.000	0.000	0.000	0.000	0.000	0.000	0.000	0.000	0.000	0.000	0.000	0.000	283	1076	75	62	62	0.000	0.000	10	65	0	0	10	52	0	0	100	1	
2	8	16	09: K-07   LM00002819	lmo1469	8423	8565	100	487	395	237	47	48	5	87	84	0	2314	1898	1331	20	20	4	83	80	0	0	0	0	0	0	0	0	0	0	0	0	0	0	0	0	0	0	0	0	0	0	0	0	0	0	0.000	0.000	0.000	0.000	0.000	0.000	0.000	0.000	0.000	0.000	0.000	0.000	0.000	0.000	283	1076	2734	2226	2226	0.000	0.000	440	2294	0	0	348	1878	0	0	100	1	
2	9	16	09: K-10   LM00000452	lmo1657	8673	8565	100	125	121	51	47	47	5	86	80	0	353	295	182	20	20	5	87	83	0	0	0	0	0	0	0	0	0	0	0	0	0	0	0	0	0	0	0	0	0	0	0	0	0	0	0.000	0.000	0.000	0.000	0.000	0.000	0.000	0.000	0.000	0.000	0.000	0.000	0.000	0.000	283	1076	411	349	349	0.000	0.000	78	333	0	0	74	275	0	0	100	1	
2	10	16	09: K-13   lmneg01	lmneg01	8923	8565	100	50	50	5	47	47	5	36	7	0	73	60	26	19	20	7	77	74	0	0	0	0	0	0	0	0	0	0	0	0	0	0	0	0	0	0	0	0	0	0	0	0	0	0	0.000	0.000	0.000	0.000	0.000	0.000	0.000	0.000	0.000	0.000	0.000	0.000	0.000	0.000	283	1076	57	44	44	0.000	0.000	3	54	0	0	3	41	0	0	100	1	
2	11	16	09: K-16   lmneg04	lmneg04	9173	8565	100	50	51	9	47	47	6	26	4	0	63	56	31	19	20	5	82	73	0	0	0	0	0	0	0	0	0	0	0	0	0	0	0	0	0	0	0	0	0	0	0	0	0	0	0.000	0.000	0.000	0.000	0.000	0.000	0.000	0.000	0.000	0.000	0.000	0.000	0.000	0.000	283	1076	47	41	41	0.000	0.000	3	44	0	0	4	37	0	0	100	1	
2	12	16	09: K-19   lmneg07	lmneg07	9423	8565	100	51	51	5	47	48	5	44	15	0	73	62	25	20	21	5	82	76	0	0	0	0	0	0	0	0	0	0	0	0	0	0	0	0	0	0	0	0	0	0	0	0	0	0	0.000	0.000	0.000	0.000	0.000	0.000	0.000	0.000	0.000	0.000	0.000	0.000	0.000	0.000	283	1076	57	46	46	0.000	0.000	4	53	0	0	4	42	0	0	100	1	
2	13	16	09: K-22   lmneg10	lmneg10	9673	8565	100	50	49	5	48	48	8	14	1	0	66	56	23	20	21	7	77	70	0	0	0	0	0	0	0	0	0	0	0	0	0	0	0	0	0	0	0	0	0	0	0	0	0	0	0.000	0.000	0.000	0.000	0.000	0.000	0.000	0.000	0.000	0.000	0.000	0.000	0.000	0.000	283	1076	48	37	37	0.000	0.000	2	46	0	0	1	36	0	0	100	1	
2	14	16	09: O-01   LM00000020	lmo0044	9923	8565	100	226	202	101	47	47	5	93	86	0	1070	859	554	20	20	3	92	89	0	0	0	0	0	0	0	0	0	0	0	0	0	0	0	0	0	0	0	0	0	0	0	0	0	0	0.000	0.000	0.000	0.000	0.000	0.000	0.000	0.000	0.000	0.000	0.000	0.000	0.000	0.000	283	1076	1229	994	994	0.000	0.000	179	1050	0	0	155	839	0	0	100	1	
2	15	16	09: O-04   LM00001308	lmo1275	10173	8565	100	57	58	8	47	47	5	72	49	0	87	80	34	20	21	6	86	82	0	0	0	0	0	0	0	0	0	0	0	0	0	0	0	0	0	0	0	0	0	0	0	0	0	0	0.000	0.000	0.000	0.000	0.000	0.000	0.000	0.000	0.000	0.000	0.000	0.000	0.000	0.000	283	1076	77	71	71	0.000	0.000	10	67	0	0	11	60	0	0	100	1	
2	16	16	09: O-07   LM00002819	lmo1469	10423	8565	100	490	434	178	47	48	5	99	96	0	2521	2153	1044	20	20	4	99	98	0	0	0	0	0	0	0	0	0	0	0	0	0	0	0	0	0	0	0	0	0	0	0	0	0	0	0.000	0.000	0.000	0.000	0.000	0.000	0.000	0.000	0.000	0.000	0.000	0.000	0.000	0.000	283	1076	2944	2520	2520	0.000	0.000	443	2501	0	0	387	2133	0	0	100	1	
2	17	16	09: O-10   LM00000452	lmo1657	10673	8565	100	140	127	55	46	47	5	87	82	0	367	289	177	21	21	4	83	80	0	0	0	0	0	0	0	0	0	0	0	0	0	0	0	0	0	0	0	0	0	0	0	0	0	0	0.000	0.000	0.000	0.000	0.000	0.000	0.000	0.000	0.000	0.000	0.000	0.000	0.000	0.000	283	1076	440	349	349	0.000	0.000	94	346	0	0	81	268	0	0	100	1	
2	1	17	09: O-13   lmneg01	lmneg01	6673	8815	100	56	56	7	48	49	5	67	29	0	81	85	34	21	23	7	94	89	0	0	0	0	0	0	0	0	0	0	0	0	0	0	0	0	0	0	0	0	0	0	0	0	0	0	0.000	0.000	0.000	0.000	0.000	0.000	0.000	0.000	0.000	0.000	0.000	0.000	0.000	0.000	283	1076	68	72	72	0.000	0.000	8	60	0	0	8	64	0	0	100	1	
2	2	17	09: O-16   lmneg04	lmneg04	6923	8815	100	54	55	7	48	48	5	51	31	0	71	74	31	21	22	5	93	88	0	0	0	0	0	0	0	0	0	0	0	0	0	0	0	0	0	0	0	0	0	0	0	0	0	0	0.000	0.000	0.000	0.000	0.000	0.000	0.000	0.000	0.000	0.000	0.000	0.000	0.000	0.000	283	1076	56	60	60	0.000	0.000	6	50	0	0	7	53	0	0	100	1	
2	3	17	09: O-19   lmneg07	lmneg07	7173	8815	100	57	62	50	48	48	5	74	37	0	79	91	91	20	21	4	91	89	0	0	0	0	0	0	0	0	0	0	0	0	0	0	0	0	0	0	0	0	0	0	0	0	0	0	0.000	0.000	0.000	0.000	0.000	0.000	0.000	0.000	0.000	0.000	0.000	0.000	0.000	0.000	283	1076	68	85	85	0.000	0.000	9	59	0	0	14	71	0	0	100	1	
2	4	17	09: O-22   lmneg10	lmneg10	7423	8815	100	54	54	7	48	49	5	56	23	0	70	73	31	21	22	7	88	82	0	0	0	0	0	0	0	0	0	0	0	0	0	0	0	0	0	0	0	0	0	0	0	0	0	0	0.000	0.000	0.000	0.000	0.000	0.000	0.000	0.000	0.000	0.000	0.000	0.000	0.000	0.000	283	1076	55	58	58	0.000	0.000	6	49	0	0	6	52	0	0	100	1	
2	5	17	null	EMPTY	7673	8815	100	46	47	4	47	48	5	4	0	0	19	19	4	20	22	27	0	0	0	0	0	0	0	0	0	0	0	0	0	0	0	0	0	0	0	0	0	0	0	0	0	0	0	0	0.000	0.000	0.000	0.000	0.000	0.000	0.000	0.000	0.000	0.000	0.000	0.000	0.000	0.000	283	1076	-2	-1	-1	0.000	0.000	-1	-1	0	0	0	-1	0	0	-75	1	
2	6	17	null	EMPTY	7923	8815	100	47	47	5	47	47	5	20	4	0	19	20	4	19	20	6	10	3	0	0	0	0	0	0	0	0	0	0	0	0	0	0	0	0	0	0	0	0	0	0	0	0	0	0	0.000	0.000	0.000	0.000	0.000	0.000	0.000	0.000	0.000	0.000	0.000	0.000	0.000	0.000	283	1076	0	1	1	0.000	0.000	0	0	0	0	0	1	0	0	-75	1	
2	7	17	null	EMPTY	8173	8815	100	48	48	5	47	47	4	21	8	0	19	21	9	19	19	3	19	9	0	0	0	0	0	0	0	0	0	0	0	0	0	0	0	0	0	0	0	0	0	0	0	0	0	0	0.000	0.000	0.000	0.000	0.000	0.000	0.000	0.000	0.000	0.000	0.000	0.000	0.000	0.000	283	1076	1	3	3	0.000	0.000	1	0	0	0	1	2	0	0	-75	1	
2	8	17	null	EMPTY	8423	8815	100	48	49	5	47	48	5	20	2	0	20	21	7	19	20	8	9	4	0	0	0	0	0	0	0	0	0	0	0	0	0	0	0	0	0	0	0	0	0	0	0	0	0	0	0.000	0.000	0.000	0.000	0.000	0.000	0.000	0.000	0.000	0.000	0.000	0.000	0.000	0.000	283	1076	2	4	4	0.000	0.000	1	1	0	0	2	2	0	0	-75	1	
2	9	17	null	EMPTY	8673	8815	100	45	46	4	47	47	5	7	0	0	19	20	3	19	20	6	2	0	0	0	0	0	0	0	0	0	0	0	0	0	0	0	0	0	0	0	0	0	0	0	0	0	0	0	0.000	0.000	0.000	0.000	0.000	0.000	0.000	0.000	0.000	0.000	0.000	0.000	0.000	0.000	283	1076	-2	0	0	0.000	0.000	-2	0	0	0	-1	1	0	0	-75	1	
2	10	17	null	EMPTY	8923	8815	100	47	47	4	47	48	6	10	0	0	19	19	3	19	20	6	8	0	0	0	0	0	0	0	0	0	0	0	0	0	0	0	0	0	0	0	0	0	0	0	0	0	0	0	0.000	0.000	0.000	0.000	0.000	0.000	0.000	0.000	0.000	0.000	0.000	0.000	0.000	0.000	283	1076	0	0	0	0.000	0.000	0	0	0	0	0	0	0	0	-75	1	
2	11	17	null	EMPTY	9173	8815	100	47	47	4	46	47	5	16	2	0	20	20	3	20	21	5	3	0	0	0	0	0	0	0	0	0	0	0	0	0	0	0	0	0	0	0	0	0	0	0	0	0	0	0	0.000	0.000	0.000	0.000	0.000	0.000	0.000	0.000	0.000	0.000	0.000	0.000	0.000	0.000	283	1076	1	1	1	0.000	0.000	1	0	0	0	1	0	0	0	-75	1	
2	12	17	null	EMPTY	9423	8815	100	46	47	5	47	47	5	18	4	0	20	21	3	19	20	3	20	8	0	0	0	0	0	0	0	0	0	0	0	0	0	0	0	0	0	0	0	0	0	0	0	0	0	0	0.000	0.000	0.000	0.000	0.000	0.000	0.000	0.000	0.000	0.000	0.000	0.000	0.000	0.000	283	1076	0	2	2	0.000	0.000	-1	1	0	0	0	2	0	0	-75	1	
2	13	17	null	EMPTY	9673	8815	100	47	47	5	46	47	6	13	3	0	21	22	5	20	21	9	10	2	0	0	0	0	0	0	0	0	0	0	0	0	0	0	0	0	0	0	0	0	0	0	0	0	0	0	0.000	0.000	0.000	0.000	0.000	0.000	0.000	0.000	0.000	0.000	0.000	0.000	0.000	0.000	283	1076	2	3	3	0.000	0.000	1	1	0	0	1	2	0	0	-75	1	
2	14	17	null	EMPTY	9923	8815	100	46	46	5	47	48	6	8	3	0	20	21	4	20	21	6	10	2	0	0	0	0	0	0	0	0	0	0	0	0	0	0	0	0	0	0	0	0	0	0	0	0	0	0	0.000	0.000	0.000	0.000	0.000	0.000	0.000	0.000	0.000	0.000	0.000	0.000	0.000	0.000	283	1076	-1	0	0	0.000	0.000	-1	0	0	0	-1	1	0	0	-75	1	
2	15	17	null	EMPTY	10173	8815	100	47	47	5	47	47	5	19	1	0	19	20	3	20	21	6	1	0	0	0	0	0	0	0	0	0	0	0	0	0	0	0	0	0	0	0	0	0	0	0	0	0	0	0	0.000	0.000	0.000	0.000	0.000	0.000	0.000	0.000	0.000	0.000	0.000	0.000	0.000	0.000	283	1076	-1	0	0	0.000	0.000	0	-1	0	0	0	0	0	0	-75	1	
2	16	17	null	EMPTY	10423	8815	100	47	48	4	46	46	5	16	4	0	20	20	3	20	21	5	7	3	0	0	0	0	0	0	0	0	0	0	0	0	0	0	0	0	0	0	0	0	0	0	0	0	0	0	0.000	0.000	0.000	0.000	0.000	0.000	0.000	0.000	0.000	0.000	0.000	0.000	0.000	0.000	283	1076	1	2	2	0.000	0.000	1	0	0	0	2	0	0	0	-75	1	
2	17	17	null	EMPTY	10673	8815	100	46	48	19	47	47	5	10	3	0	21	28	72	20	21	5	18	5	0	0	0	0	0	0	0	0	0	0	0	0	0	0	0	0	0	0	0	0	0	0	0	0	0	0	0.000	0.000	0.000	0.000	0.000	0.000	0.000	0.000	0.000	0.000	0.000	0.000	0.000	0.000	283	1076	0	9	9	0.000	0.000	-1	1	0	0	1	8	0	0	-75	1	
3	1	1	10: B-01   Dye Marker	Dye Marker	11185	4786	100	73	189	214	47	48	5	88	77	0	20489	28668	26264	24	25	9	100	100	18	0	0	0	0	0	0	0	0	0	0	0	0	0	0	0	0	0	0	0	0	0	0	0	0	0	0.000	0.000	0.000	0.000	0.000	0.000	0.000	0.000	0.000	0.000	0.000	0.000	0.000	0.000	285	1076	20491	28786	28786	0.000	0.000	26	20465	0	0	142	28644	0	0	100	1	
3	2	1	01: B-01   EMPTY	EMPTY	11435	4786	100	48	49	8	48	48	5	15	11	0	28	33	17	24	25	8	31	17	0	0	0	0	0	0	0	0	0	0	0	0	0	0	0	0	0	0	0	0	0	0	0	0	0	0	0.000	0.000	0.000	0.000	0.000	0.000	0.000	0.000	0.000	0.000	0.000	0.000	0.000	0.000	285	1076	4	10	10	0.000	0.000	0	4	0	0	1	9	0	0	-75	1	
3	3	1	01: B-04   LM00000015	lmo0024	11685	4786	100	53	54	6	47	47	5	61	28	0	90	88	32	25	25	5	93	89	0	0	0	0	0	0	0	0	0	0	0	0	0	0	0	0	0	0	0	0	0	0	0	0	0	0	0.000	0.000	0.000	0.000	0.000	0.000	0.000	0.000	0.000	0.000	0.000	0.000	0.000	0.000	285	1076	71	70	70	0.000	0.000	6	65	0	0	7	63	0	0	100	1	
3	4	1	01: B-07   LM00000017	lmo0027	11935	4786	100	54	55	6	48	49	5	69	32	0	107	94	43	25	26	8	82	77	0	0	0	0	0	0	0	0	0	0	0	0	0	0	0	0	0	0	0	0	0	0	0	0	0	0	0.000	0.000	0.000	0.000	0.000	0.000	0.000	0.000	0.000	0.000	0.000	0.000	0.000	0.000	285	1076	88	76	76	0.000	0.000	6	82	0	0	7	69	0	0	100	1	
3	5	1	01: B-10   LM00000819	lmo0030	12185	4786	100	52	53	5	49	49	5	42	14	0	97	82	33	25	26	5	88	84	0	0	0	0	0	0	0	0	0	0	0	0	0	0	0	0	0	0	0	0	0	0	0	0	0	0	0.000	0.000	0.000	0.000	0.000	0.000	0.000	0.000	0.000	0.000	0.000	0.000	0.000	0.000	285	1076	75	61	61	0.000	0.000	3	72	0	0	4	57	0	0	100	1	
3	6	1	01: B-13   LM00000018	lmo0033	12435	4786	100	55	56	9	48	48	5	65	30	0	104	97	38	26	26	4	91	88	0	0	0	0	0	0	0	0	0	0	0	0	0	0	0	0	0	0	0	0	0	0	0	0	0	0	0.000	0.000	0.000	0.000	0.000	0.000	0.000	0.000	0.000	0.000	0.000	0.000	0.000	0.000	285	1076	85	79	79	0.000	0.000	7	78	0	0	8	71	0	0	100	1	
3	7	1	01: B-16   LM00002100	lmo0036	12685	4786	100	56	55	6	47	47	5	71	45	0	106	96	37	26	27	6	93	84	0	0	0	0	0	0	0	0	0	0	0	0	0	0	0	0	0	0	0	0	0	0	0	0	0	0	0.000	0.000	0.000	0.000	0.000	0.000	0.000	0.000	0.000	0.000	0.000	0.000	0.000	0.000	285	1076	89	78	78	0.000	0.000	9	80	0	0	8	70	0	0	100	1	
3	8	1	01: B-19   LM00002103	lmo0039	12935	4786	100	59	59	8	48	48	5	75	56	0	97	84	34	26	26	4	87	81	0	0	0	0	0	0	0	0	0	0	0	0	0	0	0	0	0	0	0	0	0	0	0	0	0	0	0.000	0.000	0.000	0.000	0.000	0.000	0.000	0.000	0.000	0.000	0.000	0.000	0.000	0.000	285	1076	82	69	69	0.000	0.000	11	71	0	0	11	58	0	0	100	1	
3	9	1	01: B-22   LM00000823	lmo0042	13185	4786	100	50	51	5	47	48	6	33	7	0	87	73	31	26	27	10	74	68	0	0	0	0	0	0	0	0	0	0	0	0	0	0	0	0	0	0	0	0	0	0	0	0	0	0	0.000	0.000	0.000	0.000	0.000	0.000	0.000	0.000	0.000	0.000	0.000	0.000	0.000	0.000	285	1076	64	51	51	0.000	0.000	3	61	0	0	4	47	0	0	100	1	
3	10	1	01: F-01   LM00000841	lmo0117	13435	4786	100	386	318	200	47	47	5	88	84	0	982	786	576	27	28	5	92	87	0	0	0	0	0	0	0	0	0	0	0	0	0	0	0	0	0	0	0	0	0	0	0	0	0	0	0.000	0.000	0.000	0.000	0.000	0.000	0.000	0.000	0.000	0.000	0.000	0.000	0.000	0.000	285	1076	1294	1030	1030	0.000	0.000	339	955	0	0	271	759	0	0	100	1	
3	11	1	01: F-04   LM00000843	lmo0120	13685	4786	100	201	175	88	47	47	4	92	86	0	1038	793	536	26	27	6	88	82	0	0	0	0	0	0	0	0	0	0	0	0	0	0	0	0	0	0	0	0	0	0	0	0	0	0	0.000	0.000	0.000	0.000	0.000	0.000	0.000	0.000	0.000	0.000	0.000	0.000	0.000	0.000	285	1076	1166	895	895	0.000	0.000	154	1012	0	0	128	767	0	0	100	1	
3	12	1	01: F-07   LM00000846	lmo0123	13935	4786	100	240	206	121	47	48	5	87	82	0	1306	1041	775	25	25	4	89	81	0	0	0	0	0	0	0	0	0	0	0	0	0	0	0	0	0	0	0	0	0	0	0	0	0	0	0.000	0.000	0.000	0.000	0.000	0.000	0.000	0.000	0.000	0.000	0.000	0.000	0.000	0.000	285	1076	1474	1175	1175	0.000	0.000	193	1281	0	0	159	1016	0	0	100	1	
3	13	1	01: F-10   LM00000847	lmo0126	14185	4786	100	218	181	104	47	47	5	86	78	0	771	570	408	23	23	3	94	92	0	0	0	0	0	0	0	0	0	0	0	0	0	0	0	0	0	0	0	0	0	0	0	0	0	0	0.000	0.000	0.000	0.000	0.000	0.000	0.000	0.000	0.000	0.000	0.000	0.000	0.000	0.000	285	1076	919	681	681	0.000	0.000	171	748	0	0	134	547	0	0	100	1	
3	14	1	01: F-13   LM00000848	lmo0129	14435	4786	100	97	92	33	46	47	5	85	75	0	376	327	222	23	23	4	89	86	0	0	0	0	0	0	0	0	0	0	0	0	0	0	0	0	0	0	0	0	0	0	0	0	0	0	0.000	0.000	0.000	0.000	0.000	0.000	0.000	0.000	0.000	0.000	0.000	0.000	0.000	0.000	285	1076	404	350	350	0.000	0.000	51	353	0	0	46	304	0	0	100	1	
3	15	1	01: F-16   LM00000046	lmo0132	14685	4786	100	61	59	9	47	47	5	78	68	0	137	120	51	23	23	4	90	87	0	0	0	0	0	0	0	0	0	0	0	0	0	0	0	0	0	0	0	0	0	0	0	0	0	0	0.000	0.000	0.000	0.000	0.000	0.000	0.000	0.000	0.000	0.000	0.000	0.000	0.000	0.000	285	1076	128	109	109	0.000	0.000	14	114	0	0	12	97	0	0	100	1	
3	16	1	01: F-19   LM00000047	lmo0135	14935	4786	100	450	387	183	47	47	5	97	94	0	209	178	81	22	23	5	95	91	0	0	0	0	0	0	0	0	0	0	0	0	0	0	0	0	0	0	0	0	0	0	0	0	0	0	0.000	0.000	0.000	0.000	0.000	0.000	0.000	0.000	0.000	0.000	0.000	0.000	0.000	0.000	285	1076	590	496	496	0.000	0.000	403	187	0	0	340	156	0	0	100	1	
3	17	1	01: F-22   LM00002144	lmo0138	15185	4786	100	56	57	8	47	48	5	66	44	0	96	81	31	22	23	4	92	86	0	0	0	0	0	0	0	0	0	0	0	0	0	0	0	0	0	0	0	0	0	0	0	0	0	0	0.000	0.000	0.000	0.000	0.000	0.000	0.000	0.000	0.000	0.000	0.000	0.000	0.000	0.000	285	1076	83	69	69	0.000	0.000	9	74	0	0	10	59	0	0	100	1	
3	1	2	01: J-01   LM00000873	lmo0213	11185	5036	100	71	71	14	48	48	5	89	81	0	119	107	50	24	25	4	91	86	0	0	0	0	0	0	0	0	0	0	0	0	0	0	0	0	0	0	0	0	0	0	0	0	0	0	0.000	0.000	0.000	0.000	0.000	0.000	0.000	0.000	0.000	0.000	0.000	0.000	0.000	0.000	285	1076	118	106	106	0.000	0.000	23	95	0	0	23	83	0	0	100	1	
3	2	2	01: J-04   LM00002172	lmo0216	11435	5036	100	86	79	25	48	48	5	76	66	0	164	131	74	24	25	5	88	82	0	0	0	0	0	0	0	0	0	0	0	0	0	0	0	0	0	0	0	0	0	0	0	0	0	0	0.000	0.000	0.000	0.000	0.000	0.000	0.000	0.000	0.000	0.000	0.000	0.000	0.000	0.000	285	1076	178	138	138	0.000	0.000	38	140	0	0	31	107	0	0	100	1	
3	3	2	01: J-07   LM00000070	lmo0219	11685	5036	100	60	62	11	48	48	5	77	56	0	126	108	49	25	25	5	87	82	0	0	0	0	0	0	0	0	0	0	0	0	0	0	0	0	0	0	0	0	0	0	0	0	0	0	0.000	0.000	0.000	0.000	0.000	0.000	0.000	0.000	0.000	0.000	0.000	0.000	0.000	0.000	285	1076	113	97	97	0.000	0.000	12	101	0	0	14	83	0	0	100	1	
3	4	2	01: J-10   LM00000877	lmo0222	11935	5036	100	63	61	9	48	49	6	73	59	0	127	109	48	25	26	6	91	83	0	0	0	0	0	0	0	0	0	0	0	0	0	0	0	0	0	0	0	0	0	0	0	0	0	0	0.000	0.000	0.000	0.000	0.000	0.000	0.000	0.000	0.000	0.000	0.000	0.000	0.000	0.000	285	1076	117	97	97	0.000	0.000	15	102	0	0	13	84	0	0	100	1	
3	5	2	01: J-13   LM00002174	lmo0225	12185	5036	100	54	54	5	49	49	5	51	18	0	96	93	30	25	26	5	94	90	0	0	0	0	0	0	0	0	0	0	0	0	0	0	0	0	0	0	0	0	0	0	0	0	0	0	0.000	0.000	0.000	0.000	0.000	0.000	0.000	0.000	0.000	0.000	0.000	0.000	0.000	0.000	285	1076	76	73	73	0.000	0.000	5	71	0	0	5	68	0	0	100	1	
3	6	2	01: J-16   LM00000881	lmo0228	12435	5036	100	72	72	16	47	48	5	88	79	0	131	119	52	26	27	6	90	84	0	0	0	0	0	0	0	0	0	0	0	0	0	0	0	0	0	0	0	0	0	0	0	0	0	0	0.000	0.000	0.000	0.000	0.000	0.000	0.000	0.000	0.000	0.000	0.000	0.000	0.000	0.000	285	1076	130	118	118	0.000	0.000	25	105	0	0	25	93	0	0	100	1	
3	7	2	01: J-19   LM00000073	lmo0231	12685	5036	100	47	48	5	48	48	5	12	2	0	30	33	10	26	27	6	41	28	0	0	0	0	0	0	0	0	0	0	0	0	0	0	0	0	0	0	0	0	0	0	0	0	0	0	0.000	0.000	0.000	0.000	0.000	0.000	0.000	0.000	0.000	0.000	0.000	0.000	0.000	0.000	285	1076	3	7	7	0.000	0.000	-1	4	0	0	0	7	0	0	100	1	
3	8	2	01: J-22   LM00000075	lmo0234	12935	5036	100	130	124	46	48	48	6	93	86	0	332	272	141	26	27	5	90	87	0	0	0	0	0	0	0	0	0	0	0	0	0	0	0	0	0	0	0	0	0	0	0	0	0	0	0.000	0.000	0.000	0.000	0.000	0.000	0.000	0.000	0.000	0.000	0.000	0.000	0.000	0.000	285	1076	388	322	322	0.000	0.000	82	306	0	0	76	246	0	0	100	1	
3	9	2	01: N-01   LM00000913	lmo0309	13185	5036	100	52	51	5	47	48	5	59	13	0	90	74	35	27	27	5	73	66	0	0	0	0	0	0	0	0	0	0	0	0	0	0	0	0	0	0	0	0	0	0	0	0	0	0	0.000	0.000	0.000	0.000	0.000	0.000	0.000	0.000	0.000	0.000	0.000	0.000	0.000	0.000	285	1076	68	51	51	0.000	0.000	5	63	0	0	4	47	0	0	100	1	
3	10	2	01: N-04   LM00002191	lmo0312	13435	5036	100	50	51	5	47	47	5	41	12	0	90	75	32	25	26	4	83	78	0	0	0	0	0	0	0	0	0	0	0	0	0	0	0	0	0	0	0	0	0	0	0	0	0	0	0.000	0.000	0.000	0.000	0.000	0.000	0.000	0.000	0.000	0.000	0.000	0.000	0.000	0.000	285	1076	68	54	54	0.000	0.000	3	65	0	0	4	50	0	0	100	1	
3	11	2	01: N-07   LM00000106	lmo0315	13685	5036	100	56	57	8	48	48	5	69	46	0	103	89	38	25	26	5	81	78	0	0	0	0	0	0	0	0	0	0	0	0	0	0	0	0	0	0	0	0	0	0	0	0	0	0	0.000	0.000	0.000	0.000	0.000	0.000	0.000	0.000	0.000	0.000	0.000	0.000	0.000	0.000	285	1076	86	73	73	0.000	0.000	8	78	0	0	9	64	0	0	100	1	
3	12	2	01: N-10   LM00000915	lmo0318	13935	5036	100	53	53	6	49	49	5	40	15	0	94	70	39	25	25	6	65	60	0	0	0	0	0	0	0	0	0	0	0	0	0	0	0	0	0	0	0	0	0	0	0	0	0	0	0.000	0.000	0.000	0.000	0.000	0.000	0.000	0.000	0.000	0.000	0.000	0.000	0.000	0.000	285	1076	73	49	49	0.000	0.000	4	69	0	0	4	45	0	0	100	1	
3	13	2	01: N-13   LM00000109	lmo0321	14185	5036	100	67	70	31	47	47	4	94	85	0	97	94	71	23	24	4	96	90	0	0	0	0	0	0	0	0	0	0	0	0	0	0	0	0	0	0	0	0	0	0	0	0	0	0	0.000	0.000	0.000	0.000	0.000	0.000	0.000	0.000	0.000	0.000	0.000	0.000	0.000	0.000	285	1076	94	94	94	0.000	0.000	20	74	0	0	23	71	0	0	100	1	
3	14	2	01: N-16   LM00000917	lmo0324	14435	5036	100	50	52	5	47	48	5	40	16	0	96	79	32	24	24	7	82	75	0	0	0	0	0	0	0	0	0	0	0	0	0	0	0	0	0	0	0	0	0	0	0	0	0	0	0.000	0.000	0.000	0.000	0.000	0.000	0.000	0.000	0.000	0.000	0.000	0.000	0.000	0.000	285	1076	75	60	60	0.000	0.000	3	72	0	0	5	55	0	0	100	1	
3	15	2	01: N-19   LM00000112	lmo0327	14685	5036	100	54	54	6	46	47	5	75	40	0	107	90	41	23	24	5	87	82	0	0	0	0	0	0	0	0	0	0	0	0	0	0	0	0	0	0	0	0	0	0	0	0	0	0	0.000	0.000	0.000	0.000	0.000	0.000	0.000	0.000	0.000	0.000	0.000	0.000	0.000	0.000	285	1076	92	75	75	0.000	0.000	8	84	0	0	8	67	0	0	100	1	
3	16	2	01: N-22   LM00002841	lmo0330	14935	5036	100	52	53	6	47	47	5	48	18	0	101	84	34	22	23	6	84	78	0	0	0	0	0	0	0	0	0	0	0	0	0	0	0	0	0	0	0	0	0	0	0	0	0	0	0.000	0.000	0.000	0.000	0.000	0.000	0.000	0.000	0.000	0.000	0.000	0.000	0.000	0.000	285	1076	84	68	68	0.000	0.000	5	79	0	0	6	62	0	0	100	1	
3	17	2	02: B-01   EMPTY	EMPTY	15185	5036	100	48	48	4	48	48	5	13	1	0	24	25	5	22	22	4	27	13	0	0	0	0	0	0	0	0	0	0	0	0	0	0	0	0	0	0	0	0	0	0	0	0	0	0	0.000	0.000	0.000	0.000	0.000	0.000	0.000	0.000	0.000	0.000	0.000	0.000	0.000	0.000	285	1076	2	3	3	0.000	0.000	0	2	0	0	0	3	0	0	-75	1	
3	1	3	02: B-04   LM00002209	lmo0404	11185	5286	100	55	56	8	47	48	6	65	32	0	101	100	36	24	25	4	98	96	0	0	0	0	0	0	0	0	0	0	0	0	0	0	0	0	0	0	0	0	0	0	0	0	0	0	0.000	0.000	0.000	0.000	0.000	0.000	0.000	0.000	0.000	0.000	0.000	0.000	0.000	0.000	285	1076	85	85	85	0.000	0.000	8	77	0	0	9	76	0	0	100	1	
3	2	3	02: B-07   LM00000948	lmo0407	11435	5286	100	65	67	14	47	48	5	82	72	0	121	114	45	24	25	7	94	87	0	0	0	0	0	0	0	0	0	0	0	0	0	0	0	0	0	0	0	0	0	0	0	0	0	0	0.000	0.000	0.000	0.000	0.000	0.000	0.000	0.000	0.000	0.000	0.000	0.000	0.000	0.000	285	1076	115	110	110	0.000	0.000	18	97	0	0	20	90	0	0	100	1	
3	3	3	02: B-10   LM00003004	lmo0410	11685	5286	100	53	55	7	48	48	7	40	6	0	91	89	29	24	25	6	96	91	0	0	0	0	0	0	0	0	0	0	0	0	0	0	0	0	0	0	0	0	0	0	0	0	0	0	0.000	0.000	0.000	0.000	0.000	0.000	0.000	0.000	0.000	0.000	0.000	0.000	0.000	0.000	285	1076	72	72	72	0.000	0.000	5	67	0	0	7	65	0	0	100	1	
3	4	3	02: B-13   LM00002215	lmo0413	11935	5286	100	64	64	11	47	48	9	75	47	0	99	91	38	24	25	8	88	80	0	0	0	0	0	0	0	0	0	0	0	0	0	0	0	0	0	0	0	0	0	0	0	0	0	0	0.000	0.000	0.000	0.000	0.000	0.000	0.000	0.000	0.000	0.000	0.000	0.000	0.000	0.000	285	1076	92	84	84	0.000	0.000	17	75	0	0	17	67	0	0	100	1	
3	5	3	02: B-16   LM00002216	lmo0416	12185	5286	100	56	57	8	48	48	5	65	41	0	100	85	39	24	25	5	88	80	0	0	0	0	0	0	0	0	0	0	0	0	0	0	0	0	0	0	0	0	0	0	0	0	0	0	0.000	0.000	0.000	0.000	0.000	0.000	0.000	0.000	0.000	0.000	0.000	0.000	0.000	0.000	285	1076	84	70	70	0.000	0.000	8	76	0	0	9	61	0	0	100	1	
3	6	3	02: B-19   LM00002217	lmo0419	12435	5286	100	54	54	6	48	48	6	51	19	0	100	86	35	26	27	6	88	81	0	0	0	0	0	0	0	0	0	0	0	0	0	0	0	0	0	0	0	0	0	0	0	0	0	0	0.000	0.000	0.000	0.000	0.000	0.000	0.000	0.000	0.000	0.000	0.000	0.000	0.000	0.000	285	1076	80	66	66	0.000	0.000	6	74	0	0	6	60	0	0	100	1	
3	7	3	02: B-22   LM00000954	lmo0422	12685	5286	100	53	54	6	47	47	5	62	31	0	100	92	34	25	26	4	93	91	0	0	0	0	0	0	0	0	0	0	0	0	0	0	0	0	0	0	0	0	0	0	0	0	0	0	0.000	0.000	0.000	0.000	0.000	0.000	0.000	0.000	0.000	0.000	0.000	0.000	0.000	0.000	285	1076	81	74	74	0.000	0.000	6	75	0	0	7	67	0	0	100	1	
3	8	3	02: F-01   LM00002250	lmo0497	12935	5286	100	52	53	6	48	48	5	46	19	0	97	87	37	25	26	4	90	85	0	0	0	0	0	0	0	0	0	0	0	0	0	0	0	0	0	0	0	0	0	0	0	0	0	0	0.000	0.000	0.000	0.000	0.000	0.000	0.000	0.000	0.000	0.000	0.000	0.000	0.000	0.000	285	1076	76	67	67	0.000	0.000	4	72	0	0	5	62	0	0	100	1	
3	9	3	02: F-04   LM00000967	lmo0500	13185	5286	100	53	53	5	47	48	5	57	25	0	91	73	37	26	27	5	68	66	0	0	0	0	0	0	0	0	0	0	0	0	0	0	0	0	0	0	0	0	0	0	0	0	0	0	0.000	0.000	0.000	0.000	0.000	0.000	0.000	0.000	0.000	0.000	0.000	0.000	0.000	0.000	285	1076	71	53	53	0.000	0.000	6	65	0	0	6	47	0	0	100	1	
3	10	3	02: F-07   LM00000968	lmo0503	13435	5286	100	53	53	5	47	47	4	65	27	0	91	81	29	26	26	5	88	84	0	0	0	0	0	0	0	0	0	0	0	0	0	0	0	0	0	0	0	0	0	0	0	0	0	0	0.000	0.000	0.000	0.000	0.000	0.000	0.000	0.000	0.000	0.000	0.000	0.000	0.000	0.000	285	1076	71	61	61	0.000	0.000	6	65	0	0	6	55	0	0	100	1	
3	11	3	02: F-10   LM00000178	lmo0506	13685	5286	100	50	51	5	48	48	5	35	9	0	93	83	27	25	26	7	92	85	0	0	0	0	0	0	0	0	0	0	0	0	0	0	0	0	0	0	0	0	0	0	0	0	0	0	0.000	0.000	0.000	0.000	0.000	0.000	0.000	0.000	0.000	0.000	0.000	0.000	0.000	0.000	285	1076	70	61	61	0.000	0.000	2	68	0	0	3	58	0	0	100	1	
3	12	3	02: F-13   LM00000179	lmo0509	13935	5286	100	61	61	8	48	48	5	87	67	0	114	96	40	25	25	4	92	86	0	0	0	0	0	0	0	0	0	0	0	0	0	0	0	0	0	0	0	0	0	0	0	0	0	0	0.000	0.000	0.000	0.000	0.000	0.000	0.000	0.000	0.000	0.000	0.000	0.000	0.000	0.000	285	1076	102	84	84	0.000	0.000	13	89	0	0	13	71	0	0	100	1	
3	13	3	02: F-16   LM00002251	lmo0512	14185	5286	100	59	58	8	47	48	5	73	55	0	104	88	39	23	25	7	86	76	0	0	0	0	0	0	0	0	0	0	0	0	0	0	0	0	0	0	0	0	0	0	0	0	0	0	0.000	0.000	0.000	0.000	0.000	0.000	0.000	0.000	0.000	0.000	0.000	0.000	0.000	0.000	285	1076	93	76	76	0.000	0.000	12	81	0	0	11	65	0	0	100	1	
3	14	3	02: F-19   LM00000975	lmo0515	14435	5286	100	71	71	16	48	48	5	79	75	0	104	90	37	24	25	6	91	83	0	0	0	0	0	0	0	0	0	0	0	0	0	0	0	0	0	0	0	0	0	0	0	0	0	0	0.000	0.000	0.000	0.000	0.000	0.000	0.000	0.000	0.000	0.000	0.000	0.000	0.000	0.000	285	1076	103	89	89	0.000	0.000	23	80	0	0	23	66	0	0	100	1	
3	15	3	02: F-22   LM00000181	lmo0518	14685	5286	100	60	58	9	46	47	4	82	69	0	128	109	45	22	23	4	95	89	0	0	0	0	0	0	0	0	0	0	0	0	0	0	0	0	0	0	0	0	0	0	0	0	0	0	0.000	0.000	0.000	0.000	0.000	0.000	0.000	0.000	0.000	0.000	0.000	0.000	0.000	0.000	285	1076	120	99	99	0.000	0.000	14	106	0	0	12	87	0	0	100	1	
3	16	3	02: J-01   LM00000198	lmo0593	14935	5286	100	57	57	7	47	47	5	79	51	0	108	90	37	22	23	6	90	85	0	0	0	0	0	0	0	0	0	0	0	0	0	0	0	0	0	0	0	0	0	0	0	0	0	0	0.000	0.000	0.000	0.000	0.000	0.000	0.000	0.000	0.000	0.000	0.000	0.000	0.000	0.000	285	1076	96	78	78	0.000	0.000	10	86	0	0	10	68	0	0	100	1	
3	17	3	02: J-04   LM00000199	lmo0596	15185	5286	100	117	104	40	48	48	5	84	75	0	136	108	56	22	22	4	86	80	0	0	0	0	0	0	0	0	0	0	0	0	0	0	0	0	0	0	0	0	0	0	0	0	0	0	0.000	0.000	0.000	0.000	0.000	0.000	0.000	0.000	0.000	0.000	0.000	0.000	0.000	0.000	285	1076	183	142	142	0.000	0.000	69	114	0	0	56	86	0	0	100	1	
3	1	4	02: J-07   LM00001020	lmo0599	11185	5536	100	61	61	10	47	49	7	72	45	0	113	107	44	25	27	21	81	79	0	0	0	0	0	0	0	0	0	0	0	0	0	0	0	0	0	0	0	0	0	0	0	0	0	0	0.000	0.000	0.000	0.000	0.000	0.000	0.000	0.000	0.000	0.000	0.000	0.000	0.000	0.000	285	1076	102	96	96	0.000	0.000	14	88	0	0	14	82	0	0	100	1	
3	2	4	02: J-10   LM00001022	lmo0602	11435	5536	100	58	57	7	48	48	5	76	52	0	92	89	32	24	25	10	89	82	0	0	0	0	0	0	0	0	0	0	0	0	0	0	0	0	0	0	0	0	0	0	0	0	0	0	0.000	0.000	0.000	0.000	0.000	0.000	0.000	0.000	0.000	0.000	0.000	0.000	0.000	0.000	285	1076	78	74	74	0.000	0.000	10	68	0	0	9	65	0	0	100	1	
3	3	4	02: J-13   LM00000200	lmo0605	11685	5536	100	55	55	7	48	48	5	62	28	0	99	88	38	23	24	7	87	80	0	0	0	0	0	0	0	0	0	0	0	0	0	0	0	0	0	0	0	0	0	0	0	0	0	0	0.000	0.000	0.000	0.000	0.000	0.000	0.000	0.000	0.000	0.000	0.000	0.000	0.000	0.000	285	1076	83	72	72	0.000	0.000	7	76	0	0	7	65	0	0	100	1	
3	4	4	02: J-16   LM00001023	lmo0608	11935	5536	100	54	55	6	47	47	5	74	32	0	98	87	35	24	25	6	91	85	0	0	0	0	0	0	0	0	0	0	0	0	0	0	0	0	0	0	0	0	0	0	0	0	0	0	0.000	0.000	0.000	0.000	0.000	0.000	0.000	0.000	0.000	0.000	0.000	0.000	0.000	0.000	285	1076	81	71	71	0.000	0.000	7	74	0	0	8	63	0	0	100	1	
3	5	4	02: J-19   LM00001024	lmo0611	12185	5536	100	54	54	7	47	48	6	57	17	0	94	96	64	23	24	4	96	93	0	0	0	0	0	0	0	0	0	0	0	0	0	0	0	0	0	0	0	0	0	0	0	0	0	0	0.000	0.000	0.000	0.000	0.000	0.000	0.000	0.000	0.000	0.000	0.000	0.000	0.000	0.000	285	1076	78	80	80	0.000	0.000	7	71	0	0	7	73	0	0	100	1	
3	6	4	02: J-22   LM00002275	lmo0614	12435	5536	100	53	54	7	48	48	5	48	26	0	90	84	30	24	25	8	89	81	0	0	0	0	0	0	0	0	0	0	0	0	0	0	0	0	0	0	0	0	0	0	0	0	0	0	0.000	0.000	0.000	0.000	0.000	0.000	0.000	0.000	0.000	0.000	0.000	0.000	0.000	0.000	285	1076	71	66	66	0.000	0.000	5	66	0	0	6	60	0	0	100	1	
3	7	4	02: N-01   LM00001054	lmo0689	12685	5536	100	67	69	14	47	48	4	91	84	0	177	156	74	25	26	5	94	90	0	0	0	0	0	0	0	0	0	0	0	0	0	0	0	0	0	0	0	0	0	0	0	0	0	0	0.000	0.000	0.000	0.000	0.000	0.000	0.000	0.000	0.000	0.000	0.000	0.000	0.000	0.000	285	1076	172	153	153	0.000	0.000	20	152	0	0	22	131	0	0	100	1	
3	8	4	02: N-04   LM00000229	lmo0692	12935	5536	100	170	147	66	47	48	5	90	84	0	178	151	80	25	26	12	80	76	0	0	0	0	0	0	0	0	0	0	0	0	0	0	0	0	0	0	0	0	0	0	0	0	0	0	0.000	0.000	0.000	0.000	0.000	0.000	0.000	0.000	0.000	0.000	0.000	0.000	0.000	0.000	285	1076	276	226	226	0.000	0.000	123	153	0	0	100	126	0	0	100	1	
3	9	4	02: N-07   LM00001055	lmo0695	13185	5536	100	180	155	68	48	48	5	93	88	0	204	167	83	25	25	4	95	91	0	0	0	0	0	0	0	0	0	0	0	0	0	0	0	0	0	0	0	0	0	0	0	0	0	0	0.000	0.000	0.000	0.000	0.000	0.000	0.000	0.000	0.000	0.000	0.000	0.000	0.000	0.000	285	1076	311	249	249	0.000	0.000	132	179	0	0	107	142	0	0	100	1	
3	10	4	02: N-10   LM00001057	lmo0698	13435	5536	100	74	72	17	48	49	7	77	67	0	165	141	69	25	25	6	86	83	0	0	0	0	0	0	0	0	0	0	0	0	0	0	0	0	0	0	0	0	0	0	0	0	0	0	0.000	0.000	0.000	0.000	0.000	0.000	0.000	0.000	0.000	0.000	0.000	0.000	0.000	0.000	285	1076	166	140	140	0.000	0.000	26	140	0	0	24	116	0	0	100	1	
3	11	4	02: N-13   LM00002298	lmo0701	13685	5536	100	51	52	6	47	47	5	47	25	0	95	85	33	24	25	4	96	87	0	0	0	0	0	0	0	0	0	0	0	0	0	0	0	0	0	0	0	0	0	0	0	0	0	0	0.000	0.000	0.000	0.000	0.000	0.000	0.000	0.000	0.000	0.000	0.000	0.000	0.000	0.000	285	1076	75	66	66	0.000	0.000	4	71	0	0	5	61	0	0	100	1	
3	12	4	02: N-16   LM00001060	lmo0704	13935	5536	100	201	176	98	48	48	5	83	79	0	201	165	100	24	25	5	87	80	0	0	0	0	0	0	0	0	0	0	0	0	0	0	0	0	0	0	0	0	0	0	0	0	0	0	0.000	0.000	0.000	0.000	0.000	0.000	0.000	0.000	0.000	0.000	0.000	0.000	0.000	0.000	285	1076	330	269	269	0.000	0.000	153	177	0	0	128	141	0	0	100	1	
3	13	4	02: N-19   LM00001062	lmo0707	14185	5536	100	48	48	4	48	48	5	9	0	0	27	30	7	24	25	11	26	3	0	0	0	0	0	0	0	0	0	0	0	0	0	0	0	0	0	0	0	0	0	0	0	0	0	0	0.000	0.000	0.000	0.000	0.000	0.000	0.000	0.000	0.000	0.000	0.000	0.000	0.000	0.000	285	1076	3	6	6	0.000	0.000	0	3	0	0	0	6	0	0	100	1	
3	14	4	02: N-22   LM00001065	lmo0710	14435	5536	100	383	314	183	47	47	6	89	84	0	315	246	138	23	24	14	84	80	0	0	0	0	0	0	0	0	0	0	0	0	0	0	0	0	0	0	0	0	0	0	0	0	0	0	0.000	0.000	0.000	0.000	0.000	0.000	0.000	0.000	0.000	0.000	0.000	0.000	0.000	0.000	285	1076	628	490	490	0.000	0.000	336	292	0	0	267	223	0	0	100	1	
3	15	4	03: B-01   EMPTY	EMPTY	14685	5536	100	47	47	5	47	48	5	17	4	0	25	26	5	23	24	7	16	5	0	0	0	0	0	0	0	0	0	0	0	0	0	0	0	0	0	0	0	0	0	0	0	0	0	0	0.000	0.000	0.000	0.000	0.000	0.000	0.000	0.000	0.000	0.000	0.000	0.000	0.000	0.000	285	1076	2	3	3	0.000	0.000	0	2	0	0	0	3	0	0	-75	1	
3	16	4	03: B-04   LM00001095	lmo0784	14935	5536	100	108	100	35	48	48	5	83	78	0	109	94	38	22	24	6	90	84	0	0	0	0	0	0	0	0	0	0	0	0	0	0	0	0	0	0	0	0	0	0	0	0	0	0	0.000	0.000	0.000	0.000	0.000	0.000	0.000	0.000	0.000	0.000	0.000	0.000	0.000	0.000	285	1076	147	124	124	0.000	0.000	60	87	0	0	52	72	0	0	100	1	
3	17	4	03: B-07   LM00001098	lmo0787	15185	5536	100	68	68	15	47	48	8	81	62	0	119	105	40	22	24	8	89	86	0	0	0	0	0	0	0	0	0	0	0	0	0	0	0	0	0	0	0	0	0	0	0	0	0	0	0.000	0.000	0.000	0.000	0.000	0.000	0.000	0.000	0.000	0.000	0.000	0.000	0.000	0.000	285	1076	118	104	104	0.000	0.000	21	97	0	0	21	83	0	0	100	1	
3	1	5	03: B-10   LM00002324	lmo0790	11185	5786	100	54	54	7	48	48	5	59	27	0	94	86	38	23	24	4	86	81	0	0	0	0	0	0	0	0	0	0	0	0	0	0	0	0	0	0	0	0	0	0	0	0	0	0	0.000	0.000	0.000	0.000	0.000	0.000	0.000	0.000	0.000	0.000	0.000	0.000	0.000	0.000	285	1076	77	69	69	0.000	0.000	6	71	0	0	6	63	0	0	100	1	
3	2	5	03: B-13   LM00000256	lmo0793	11435	5786	100	54	55	7	47	48	5	58	30	0	96	92	37	23	25	21	81	77	0	0	0	0	0	0	0	0	0	0	0	0	0	0	0	0	0	0	0	0	0	0	0	0	0	0	0.000	0.000	0.000	0.000	0.000	0.000	0.000	0.000	0.000	0.000	0.000	0.000	0.000	0.000	285	1076	80	77	77	0.000	0.000	7	73	0	0	8	69	0	0	100	1	
3	3	5	03: B-16   LM00001103	lmo0796	11685	5786	100	72	70	15	47	48	6	82	75	0	119	109	45	24	25	10	89	84	0	0	0	0	0	0	0	0	0	0	0	0	0	0	0	0	0	0	0	0	0	0	0	0	0	0	0.000	0.000	0.000	0.000	0.000	0.000	0.000	0.000	0.000	0.000	0.000	0.000	0.000	0.000	285	1076	120	108	108	0.000	0.000	25	95	0	0	23	85	0	0	100	1	
3	4	5	03: B-19   LM00001106	lmo0799	11935	5786	100	79	78	21	47	48	5	82	76	0	120	108	44	24	25	7	89	84	0	0	0	0	0	0	0	0	0	0	0	0	0	0	0	0	0	0	0	0	0	0	0	0	0	0	0.000	0.000	0.000	0.000	0.000	0.000	0.000	0.000	0.000	0.000	0.000	0.000	0.000	0.000	285	1076	128	115	115	0.000	0.000	32	96	0	0	31	84	0	0	100	1	
3	5	5	03: B-22   LM00001107	lmo0802	12185	5786	100	53	53	5	47	48	5	64	18	0	96	92	35	25	25	6	89	85	0	0	0	0	0	0	0	0	0	0	0	0	0	0	0	0	0	0	0	0	0	0	0	0	0	0	0.000	0.000	0.000	0.000	0.000	0.000	0.000	0.000	0.000	0.000	0.000	0.000	0.000	0.000	285	1076	77	73	73	0.000	0.000	6	71	0	0	6	67	0	0	100	1	
3	6	5	03: F-01   LM00002345	lmo0877	12435	5786	100	53	53	6	47	47	5	52	21	0	87	76	32	25	26	4	87	81	0	0	0	0	0	0	0	0	0	0	0	0	0	0	0	0	0	0	0	0	0	0	0	0	0	0	0.000	0.000	0.000	0.000	0.000	0.000	0.000	0.000	0.000	0.000	0.000	0.000	0.000	0.000	285	1076	68	57	57	0.000	0.000	6	62	0	0	6	51	0	0	100	1	
3	7	5	03: F-04   LM00002347	lmo0880	12685	5786	100	52	52	5	47	48	6	46	11	0	87	80	30	25	26	7	88	83	0	0	0	0	0	0	0	0	0	0	0	0	0	0	0	0	0	0	0	0	0	0	0	0	0	0	0.000	0.000	0.000	0.000	0.000	0.000	0.000	0.000	0.000	0.000	0.000	0.000	0.000	0.000	285	1076	67	60	60	0.000	0.000	5	62	0	0	5	55	0	0	100	1	
3	8	5	03: F-07   LM00001140	lmo0883	12935	5786	100	77	75	20	47	48	6	79	75	0	118	103	45	24	25	14	81	76	0	0	0	0	0	0	0	0	0	0	0	0	0	0	0	0	0	0	0	0	0	0	0	0	0	0	0.000	0.000	0.000	0.000	0.000	0.000	0.000	0.000	0.000	0.000	0.000	0.000	0.000	0.000	285	1076	124	107	107	0.000	0.000	30	94	0	0	28	79	0	0	100	1	
3	9	5	03: F-10   LM00002350	lmo0886	13185	5786	100	67	68	13	48	48	5	83	74	0	116	101	42	24	25	5	92	84	0	0	0	0	0	0	0	0	0	0	0	0	0	0	0	0	0	0	0	0	0	0	0	0	0	0	0.000	0.000	0.000	0.000	0.000	0.000	0.000	0.000	0.000	0.000	0.000	0.000	0.000	0.000	285	1076	111	97	97	0.000	0.000	19	92	0	0	20	77	0	0	100	1	
3	10	5	03: F-13   LM00000281	lmo0889	13435	5786	100	143	134	59	46	46	5	88	81	0	231	191	102	24	25	4	93	86	0	0	0	0	0	0	0	0	0	0	0	0	0	0	0	0	0	0	0	0	0	0	0	0	0	0	0.000	0.000	0.000	0.000	0.000	0.000	0.000	0.000	0.000	0.000	0.000	0.000	0.000	0.000	285	1076	304	255	255	0.000	0.000	97	207	0	0	88	167	0	0	100	1	
3	11	5	03: F-16   LM00001143	lmo0892	13685	5786	100	51	51	5	46	47	4	51	23	0	90	73	32	24	24	4	87	79	0	0	0	0	0	0	0	0	0	0	0	0	0	0	0	0	0	0	0	0	0	0	0	0	0	0	0.000	0.000	0.000	0.000	0.000	0.000	0.000	0.000	0.000	0.000	0.000	0.000	0.000	0.000	285	1076	71	54	54	0.000	0.000	5	66	0	0	5	49	0	0	100	1	
3	12	5	03: F-19   LM00000285	lmo0895	13935	5786	100	159	149	82	47	48	6	84	77	0	360	302	205	24	25	7	85	80	0	0	0	0	0	0	0	0	0	0	0	0	0	0	0	0	0	0	0	0	0	0	0	0	0	0	0.000	0.000	0.000	0.000	0.000	0.000	0.000	0.000	0.000	0.000	0.000	0.000	0.000	0.000	285	1076	448	380	380	0.000	0.000	112	336	0	0	102	278	0	0	100	1	
3	13	5	03: F-22   LM00001146	lmo0898	14185	5786	100	53	53	6	47	47	6	44	12	0	85	76	24	23	25	6	91	87	0	0	0	0	0	0	0	0	0	0	0	0	0	0	0	0	0	0	0	0	0	0	0	0	0	0	0.000	0.000	0.000	0.000	0.000	0.000	0.000	0.000	0.000	0.000	0.000	0.000	0.000	0.000	285	1076	68	59	59	0.000	0.000	6	62	0	0	6	53	0	0	100	1	
3	14	5	03: J-01   LM00001184	lmo0973	14435	5786	100	317	284	159	47	47	5	94	89	0	473	391	222	23	24	4	94	92	0	0	0	0	0	0	0	0	0	0	0	0	0	0	0	0	0	0	0	0	0	0	0	0	0	0	0.000	0.000	0.000	0.000	0.000	0.000	0.000	0.000	0.000	0.000	0.000	0.000	0.000	0.000	285	1076	720	605	605	0.000	0.000	270	450	0	0	237	368	0	0	100	1	
3	15	5	03: J-04   LM00002374	lmo0976	14685	5786	100	53	53	6	47	48	5	55	31	0	100	90	33	23	24	4	92	89	0	0	0	0	0	0	0	0	0	0	0	0	0	0	0	0	0	0	0	0	0	0	0	0	0	0	0.000	0.000	0.000	0.000	0.000	0.000	0.000	0.000	0.000	0.000	0.000	0.000	0.000	0.000	285	1076	83	73	73	0.000	0.000	6	77	0	0	6	67	0	0	100	1	
3	16	5	03: J-07   LM00002375	lmo0979	14935	5786	100	56	56	6	47	47	5	75	44	0	93	81	29	22	23	4	93	89	0	0	0	0	0	0	0	0	0	0	0	0	0	0	0	0	0	0	0	0	0	0	0	0	0	0	0.000	0.000	0.000	0.000	0.000	0.000	0.000	0.000	0.000	0.000	0.000	0.000	0.000	0.000	285	1076	80	68	68	0.000	0.000	9	71	0	0	9	59	0	0	100	1	
3	17	5	03: J-10   LM00001189	lmo0982	15185	5786	100	63	65	14	46	46	5	86	74	0	109	102	41	21	22	5	93	87	0	0	0	0	0	0	0	0	0	0	0	0	0	0	0	0	0	0	0	0	0	0	0	0	0	0	0.000	0.000	0.000	0.000	0.000	0.000	0.000	0.000	0.000	0.000	0.000	0.000	0.000	0.000	285	1076	105	100	100	0.000	0.000	17	88	0	0	19	81	0	0	100	1	
3	1	6	03: J-13   LM00002376	lmo0985	11185	6036	100	52	53	14	48	48	5	34	8	0	87	82	35	23	24	6	85	78	0	0	0	0	0	0	0	0	0	0	0	0	0	0	0	0	0	0	0	0	0	0	0	0	0	0	0.000	0.000	0.000	0.000	0.000	0.000	0.000	0.000	0.000	0.000	0.000	0.000	0.000	0.000	285	1076	68	64	64	0.000	0.000	4	64	0	0	5	59	0	0	100	1	
3	2	6	03: J-16   LM00000300	lmo0988	11435	6036	100	55	55	7	47	47	6	68	29	0	102	94	38	23	24	8	89	83	0	0	0	0	0	0	0	0	0	0	0	0	0	0	0	0	0	0	0	0	0	0	0	0	0	0	0.000	0.000	0.000	0.000	0.000	0.000	0.000	0.000	0.000	0.000	0.000	0.000	0.000	0.000	285	1076	87	79	79	0.000	0.000	8	79	0	0	8	71	0	0	100	1	
3	3	6	03: J-19   LM00000301	lmo0991	11685	6036	100	57	58	6	46	47	5	87	58	0	128	121	55	23	24	10	87	82	0	0	0	0	0	0	0	0	0	0	0	0	0	0	0	0	0	0	0	0	0	0	0	0	0	0	0.000	0.000	0.000	0.000	0.000	0.000	0.000	0.000	0.000	0.000	0.000	0.000	0.000	0.000	285	1076	116	110	110	0.000	0.000	11	105	0	0	12	98	0	0	100	1	
3	4	6	03: J-22   LM00001197	lmo0994	11935	6036	100	94	86	25	47	47	4	88	81	0	110	101	43	23	24	5	94	85	0	0	0	0	0	0	0	0	0	0	0	0	0	0	0	0	0	0	0	0	0	0	0	0	0	0	0.000	0.000	0.000	0.000	0.000	0.000	0.000	0.000	0.000	0.000	0.000	0.000	0.000	0.000	285	1076	134	117	117	0.000	0.000	47	87	0	0	39	78	0	0	100	1	
3	5	6	03: N-01   LM00001229	lmo1069	12185	6036	100	55	55	6	47	48	10	36	3	0	101	91	33	23	25	23	82	74	0	0	0	0	0	0	0	0	0	0	0	0	0	0	0	0	0	0	0	0	0	0	0	0	0	0	0.000	0.000	0.000	0.000	0.000	0.000	0.000	0.000	0.000	0.000	0.000	0.000	0.000	0.000	285	1076	86	76	76	0.000	0.000	8	78	0	0	8	68	0	0	100	1	
3	6	6	03: N-04   LM00000319	lmo1072	12435	6036	100	101	95	29	47	47	4	93	87	0	210	179	89	24	25	5	95	89	0	0	0	0	0	0	0	0	0	0	0	0	0	0	0	0	0	0	0	0	0	0	0	0	0	0	0.000	0.000	0.000	0.000	0.000	0.000	0.000	0.000	0.000	0.000	0.000	0.000	0.000	0.000	285	1076	240	203	203	0.000	0.000	54	186	0	0	48	155	0	0	100	1	
3	7	6	03: N-07   LM00002405	lmo1075	12685	6036	100	51	51	4	47	47	4	36	11	0	86	73	34	24	25	5	86	75	0	0	0	0	0	0	0	0	0	0	0	0	0	0	0	0	0	0	0	0	0	0	0	0	0	0	0.000	0.000	0.000	0.000	0.000	0.000	0.000	0.000	0.000	0.000	0.000	0.000	0.000	0.000	285	1076	66	53	53	0.000	0.000	4	62	0	0	4	49	0	0	100	1	
3	8	6	03: N-10   LM00002408	lmo1078	12935	6036	100	52	52	5	47	48	7	38	4	0	87	81	29	25	26	10	87	81	0	0	0	0	0	0	0	0	0	0	0	0	0	0	0	0	0	0	0	0	0	0	0	0	0	0	0.000	0.000	0.000	0.000	0.000	0.000	0.000	0.000	0.000	0.000	0.000	0.000	0.000	0.000	285	1076	67	61	61	0.000	0.000	5	62	0	0	5	56	0	0	100	1	
3	9	6	03: N-13   LM00002411	lmo1081	13185	6036	100	52	52	5	46	47	6	53	15	0	84	78	25	25	25	5	93	88	0	0	0	0	0	0	0	0	0	0	0	0	0	0	0	0	0	0	0	0	0	0	0	0	0	0	0.000	0.000	0.000	0.000	0.000	0.000	0.000	0.000	0.000	0.000	0.000	0.000	0.000	0.000	285	1076	65	59	59	0.000	0.000	6	59	0	0	6	53	0	0	100	1	
3	10	6	03: N-16   LM00002414	lmo1084	13435	6036	100	52	52	5	47	47	5	39	13	0	90	79	30	24	24	4	90	86	0	0	0	0	0	0	0	0	0	0	0	0	0	0	0	0	0	0	0	0	0	0	0	0	0	0	0.000	0.000	0.000	0.000	0.000	0.000	0.000	0.000	0.000	0.000	0.000	0.000	0.000	0.000	285	1076	71	60	60	0.000	0.000	5	66	0	0	5	55	0	0	100	1	
3	11	6	03: N-19   LM00002417	lmo1087	13685	6036	100	52	52	5	47	47	5	52	13	0	81	75	23	23	24	6	94	88	0	0	0	0	0	0	0	0	0	0	0	0	0	0	0	0	0	0	0	0	0	0	0	0	0	0	0.000	0.000	0.000	0.000	0.000	0.000	0.000	0.000	0.000	0.000	0.000	0.000	0.000	0.000	285	1076	63	57	57	0.000	0.000	5	58	0	0	5	52	0	0	100	1	
3	12	6	03: N-22   LM00002420	lmo1090	13935	6036	100	50	51	5	47	48	4	41	20	0	78	70	22	24	25	5	90	85	0	0	0	0	0	0	0	0	0	0	0	0	0	0	0	0	0	0	0	0	0	0	0	0	0	0	0.000	0.000	0.000	0.000	0.000	0.000	0.000	0.000	0.000	0.000	0.000	0.000	0.000	0.000	285	1076	57	50	50	0.000	0.000	3	54	0	0	4	46	0	0	100	1	
3	13	6	04: B-01   EMPTY	EMPTY	14185	6036	100	49	50	5	47	48	5	28	12	0	25	26	5	23	24	5	33	18	0	0	0	0	0	0	0	0	0	0	0	0	0	0	0	0	0	0	0	0	0	0	0	0	0	0	0.000	0.000	0.000	0.000	0.000	0.000	0.000	0.000	0.000	0.000	0.000	0.000	0.000	0.000	285	1076	4	6	6	0.000	0.000	2	2	0	0	3	3	0	0	-75	1	
3	14	6	04: B-04   LM00000338	lmo1164	14435	6036	100	50	51	5	47	47	4	39	21	0	96	83	33	23	23	4	90	81	0	0	0	0	0	0	0	0	0	0	0	0	0	0	0	0	0	0	0	0	0	0	0	0	0	0	0.000	0.000	0.000	0.000	0.000	0.000	0.000	0.000	0.000	0.000	0.000	0.000	0.000	0.000	285	1076	76	64	64	0.000	0.000	3	73	0	0	4	60	0	0	100	1	
3	15	6	04: B-07   LM00001250	lmo1167	14685	6036	100	53	53	5	47	47	5	57	25	0	83	75	27	23	23	4	91	85	0	0	0	0	0	0	0	0	0	0	0	0	0	0	0	0	0	0	0	0	0	0	0	0	0	0	0.000	0.000	0.000	0.000	0.000	0.000	0.000	0.000	0.000	0.000	0.000	0.000	0.000	0.000	285	1076	66	58	58	0.000	0.000	6	60	0	0	6	52	0	0	100	1	
3	16	6	04: B-10   LM00001253	lmo1170	14935	6036	100	52	53	6	47	47	5	55	20	0	93	87	27	22	23	5	92	89	0	0	0	0	0	0	0	0	0	0	0	0	0	0	0	0	0	0	0	0	0	0	0	0	0	0	0.000	0.000	0.000	0.000	0.000	0.000	0.000	0.000	0.000	0.000	0.000	0.000	0.000	0.000	285	1076	76	71	71	0.000	0.000	5	71	0	0	6	65	0	0	100	1	
3	17	6	04: B-13   LM00001256	lmo1173	15185	6036	100	59	60	9	47	48	5	77	61	0	92	81	32	21	22	8	86	78	0	0	0	0	0	0	0	0	0	0	0	0	0	0	0	0	0	0	0	0	0	0	0	0	0	0	0.000	0.000	0.000	0.000	0.000	0.000	0.000	0.000	0.000	0.000	0.000	0.000	0.000	0.000	285	1076	83	73	73	0.000	0.000	12	71	0	0	13	60	0	0	100	1	
3	1	7	04: B-16   LM00000340	lmo1176	11185	6286	100	54	54	8	48	48	5	51	24	0	93	90	36	23	25	8	85	81	0	0	0	0	0	0	0	0	0	0	0	0	0	0	0	0	0	0	0	0	0	0	0	0	0	0	0.000	0.000	0.000	0.000	0.000	0.000	0.000	0.000	0.000	0.000	0.000	0.000	0.000	0.000	285	1076	76	73	73	0.000	0.000	6	70	0	0	6	67	0	0	100	1	
3	2	7	04: B-19   LM00000342	lmo1179	11435	6286	100	52	53	6	47	47	5	44	22	0	100	88	35	23	24	7	92	83	0	0	0	0	0	0	0	0	0	0	0	0	0	0	0	0	0	0	0	0	0	0	0	0	0	0	0.000	0.000	0.000	0.000	0.000	0.000	0.000	0.000	0.000	0.000	0.000	0.000	0.000	0.000	285	1076	82	71	71	0.000	0.000	5	77	0	0	6	65	0	0	100	1	
3	3	7	04: B-22   LM00000345	lmo1182	11685	6286	100	53	53	6	47	47	5	51	25	0	87	84	32	23	24	5	93	89	0	0	0	0	0	0	0	0	0	0	0	0	0	0	0	0	0	0	0	0	0	0	0	0	0	0	0.000	0.000	0.000	0.000	0.000	0.000	0.000	0.000	0.000	0.000	0.000	0.000	0.000	0.000	285	1076	70	67	67	0.000	0.000	6	64	0	0	6	61	0	0	100	1	
3	4	7	04: F-01   LM00000359	lmo1257	11935	6286	100	53	53	5	47	48	5	51	18	0	83	82	31	23	24	6	91	86	0	0	0	0	0	0	0	0	0	0	0	0	0	0	0	0	0	0	0	0	0	0	0	0	0	0	0.000	0.000	0.000	0.000	0.000	0.000	0.000	0.000	0.000	0.000	0.000	0.000	0.000	0.000	285	1076	66	65	65	0.000	0.000	6	60	0	0	6	59	0	0	100	1	
3	5	7	04: F-04   LM00000362	lmo1260	12185	6286	100	51	51	6	46	47	5	54	22	0	92	81	36	23	25	10	81	72	0	0	0	0	0	0	0	0	0	0	0	0	0	0	0	0	0	0	0	0	0	0	0	0	0	0	0.000	0.000	0.000	0.000	0.000	0.000	0.000	0.000	0.000	0.000	0.000	0.000	0.000	0.000	285	1076	74	63	63	0.000	0.000	5	69	0	0	5	58	0	0	100	1	
3	6	7	04: F-07   LM00002478	lmo1263	12435	6286	100	54	54	7	46	48	28	1	0	0	87	78	32	24	26	13	81	75	0	0	0	0	0	0	0	0	0	0	0	0	0	0	0	0	0	0	0	0	0	0	0	0	0	0	0.000	0.000	0.000	0.000	0.000	0.000	0.000	0.000	0.000	0.000	0.000	0.000	0.000	0.000	285	1076	71	62	62	0.000	0.000	8	63	0	0	8	54	0	0	100	1	
3	7	7	04: F-10   LM00001303	lmo1266	12685	6286	100	53	52	6	47	47	5	55	22	0	90	84	29	25	25	5	93	86	0	0	0	0	0	0	0	0	0	0	0	0	0	0	0	0	0	0	0	0	0	0	0	0	0	0	0.000	0.000	0.000	0.000	0.000	0.000	0.000	0.000	0.000	0.000	0.000	0.000	0.000	0.000	285	1076	71	64	64	0.000	0.000	6	65	0	0	5	59	0	0	100	1	
3	8	7	04: F-13   LM00001304	lmo1269	12935	6286	100	58	59	9	47	47	5	76	55	0	129	112	51	24	25	8	85	81	0	0	0	0	0	0	0	0	0	0	0	0	0	0	0	0	0	0	0	0	0	0	0	0	0	0	0.000	0.000	0.000	0.000	0.000	0.000	0.000	0.000	0.000	0.000	0.000	0.000	0.000	0.000	285	1076	116	100	100	0.000	0.000	11	105	0	0	12	88	0	0	100	1	
3	9	7	04: F-16   LM00001307	lmo1272	13185	6286	100	58	58	8	47	47	5	84	56	0	113	105	43	24	25	5	91	85	0	0	0	0	0	0	0	0	0	0	0	0	0	0	0	0	0	0	0	0	0	0	0	0	0	0	0.000	0.000	0.000	0.000	0.000	0.000	0.000	0.000	0.000	0.000	0.000	0.000	0.000	0.000	285	1076	100	92	92	0.000	0.000	11	89	0	0	11	81	0	0	100	1	
3	10	7	04: F-19   LM00001308	lmo1275	13435	6286	100	60	61	9	46	47	5	80	64	0	94	83	33	24	25	5	89	82	0	0	0	0	0	0	0	0	0	0	0	0	0	0	0	0	0	0	0	0	0	0	0	0	0	0	0.000	0.000	0.000	0.000	0.000	0.000	0.000	0.000	0.000	0.000	0.000	0.000	0.000	0.000	285	1076	84	74	74	0.000	0.000	14	70	0	0	15	59	0	0	100	1	
3	11	7	04: F-22   LM00001310	lmo1278	13685	6286	100	74	72	15	46	47	5	92	80	0	176	152	76	24	24	4	90	86	0	0	0	0	0	0	0	0	0	0	0	0	0	0	0	0	0	0	0	0	0	0	0	0	0	0	0.000	0.000	0.000	0.000	0.000	0.000	0.000	0.000	0.000	0.000	0.000	0.000	0.000	0.000	285	1076	180	154	154	0.000	0.000	28	152	0	0	26	128	0	0	100	1	
3	12	7	04: J-01   LM00001343	lmo1353	13935	6286	100	54	54	6	48	48	5	56	18	0	101	89	33	23	24	5	93	89	0	0	0	0	0	0	0	0	0	0	0	0	0	0	0	0	0	0	0	0	0	0	0	0	0	0	0.000	0.000	0.000	0.000	0.000	0.000	0.000	0.000	0.000	0.000	0.000	0.000	0.000	0.000	285	1076	84	72	72	0.000	0.000	6	78	0	0	6	66	0	0	100	1	
3	13	7	04: J-04   LM00001345	lmo1356	14185	6286	100	57	57	7	48	48	6	60	36	0	100	88	34	23	24	9	86	79	0	0	0	0	0	0	0	0	0	0	0	0	0	0	0	0	0	0	0	0	0	0	0	0	0	0	0.000	0.000	0.000	0.000	0.000	0.000	0.000	0.000	0.000	0.000	0.000	0.000	0.000	0.000	285	1076	86	74	74	0.000	0.000	9	77	0	0	9	65	0	0	100	1	
3	14	7	04: J-07   LM00001347	lmo1359	14435	6286	100	100	93	33	47	47	5	86	77	0	244	199	114	22	22	3	96	90	0	0	0	0	0	0	0	0	0	0	0	0	0	0	0	0	0	0	0	0	0	0	0	0	0	0	0.000	0.000	0.000	0.000	0.000	0.000	0.000	0.000	0.000	0.000	0.000	0.000	0.000	0.000	285	1076	275	223	223	0.000	0.000	53	222	0	0	46	177	0	0	100	1	
3	15	7	04: J-10   LM00001350	lmo1362	14685	6286	100	78	77	20	47	47	5	89	81	0	185	153	74	22	22	3	92	90	0	0	0	0	0	0	0	0	0	0	0	0	0	0	0	0	0	0	0	0	0	0	0	0	0	0	0.000	0.000	0.000	0.000	0.000	0.000	0.000	0.000	0.000	0.000	0.000	0.000	0.000	0.000	285	1076	194	161	161	0.000	0.000	31	163	0	0	30	131	0	0	100	1	
3	16	7	04: J-13   LM00001352	lmo1365	14935	6286	100	72	70	14	46	47	5	91	84	0	110	97	36	22	23	5	92	88	0	0	0	0	0	0	0	0	0	0	0	0	0	0	0	0	0	0	0	0	0	0	0	0	0	0	0.000	0.000	0.000	0.000	0.000	0.000	0.000	0.000	0.000	0.000	0.000	0.000	0.000	0.000	285	1076	114	99	99	0.000	0.000	26	88	0	0	24	75	0	0	100	1	
3	17	7	04: J-16   LM00001355	lmo1368	15185	6286	100	53	53	7	47	47	5	58	34	0	89	81	27	21	22	4	92	88	0	0	0	0	0	0	0	0	0	0	0	0	0	0	0	0	0	0	0	0	0	0	0	0	0	0	0.000	0.000	0.000	0.000	0.000	0.000	0.000	0.000	0.000	0.000	0.000	0.000	0.000	0.000	285	1076	74	66	66	0.000	0.000	6	68	0	0	6	60	0	0	100	1	
3	1	8	04: J-19   LM00001357	lmo1371	11185	6536	100	55	55	8	47	47	4	62	48	0	90	85	35	23	24	5	88	84	0	0	0	0	0	0	0	0	0	0	0	0	0	0	0	0	0	0	0	0	0	0	0	0	0	0	0.000	0.000	0.000	0.000	0.000	0.000	0.000	0.000	0.000	0.000	0.000	0.000	0.000	0.000	285	1076	75	70	70	0.000	0.000	8	67	0	0	8	62	0	0	100	1	
3	2	8	04: J-22   LM00000386	lmo1374	11435	6536	100	159	138	59	48	49	15	78	73	0	527	426	257	23	29	65	77	73	0	0	0	0	0	0	0	0	0	0	0	0	0	0	0	0	0	0	0	0	0	0	0	0	0	0	0.000	0.000	0.000	0.000	0.000	0.000	0.000	0.000	0.000	0.000	0.000	0.000	0.000	0.000	285	1076	615	493	493	0.000	0.000	111	504	0	0	90	403	0	0	100	1	
3	3	8	04: N-01   LM00001408	lmo1449	11685	6536	100	87	85	24	47	48	5	86	80	0	157	143	60	23	24	7	92	88	0	0	0	0	0	0	0	0	0	0	0	0	0	0	0	0	0	0	0	0	0	0	0	0	0	0	0.000	0.000	0.000	0.000	0.000	0.000	0.000	0.000	0.000	0.000	0.000	0.000	0.000	0.000	285	1076	174	158	158	0.000	0.000	40	134	0	0	38	120	0	0	100	1	
3	4	8	04: N-04   LM00001409	lmo1452	11935	6536	100	54	54	5	47	48	6	66	26	0	93	88	30	23	23	7	92	87	0	0	0	0	0	0	0	0	0	0	0	0	0	0	0	0	0	0	0	0	0	0	0	0	0	0	0.000	0.000	0.000	0.000	0.000	0.000	0.000	0.000	0.000	0.000	0.000	0.000	0.000	0.000	285	1076	77	72	72	0.000	0.000	7	70	0	0	7	65	0	0	100	1	
3	5	8	04: N-07   LM00001410	lmo1455	12185	6536	100	58	61	17	48	48	6	74	45	0	121	109	48	23	25	6	92	86	0	0	0	0	0	0	0	0	0	0	0	0	0	0	0	0	0	0	0	0	0	0	0	0	0	0	0.000	0.000	0.000	0.000	0.000	0.000	0.000	0.000	0.000	0.000	0.000	0.000	0.000	0.000	285	1076	108	99	99	0.000	0.000	10	98	0	0	13	86	0	0	100	1	
3	6	8	04: N-10   LM00001412	lmo1458	12435	6536	100	51	51	5	46	47	5	43	15	0	91	87	29	24	25	4	91	88	0	0	0	0	0	0	0	0	0	0	0	0	0	0	0	0	0	0	0	0	0	0	0	0	0	0	0.000	0.000	0.000	0.000	0.000	0.000	0.000	0.000	0.000	0.000	0.000	0.000	0.000	0.000	285	1076	72	68	68	0.000	0.000	5	67	0	0	5	63	0	0	100	1	
3	7	8	04: N-13   LM00002520	lmo1461	12685	6536	100	54	53	5	47	47	4	66	31	0	87	83	30	24	26	7	88	84	0	0	0	0	0	0	0	0	0	0	0	0	0	0	0	0	0	0	0	0	0	0	0	0	0	0	0.000	0.000	0.000	0.000	0.000	0.000	0.000	0.000	0.000	0.000	0.000	0.000	0.000	0.000	285	1076	70	65	65	0.000	0.000	7	63	0	0	6	59	0	0	100	1	
3	8	8	04: N-16   LM00001416	lmo1464	12935	6536	100	59	60	9	47	48	5	81	61	0	103	92	34	24	25	5	93	87	0	0	0	0	0	0	0	0	0	0	0	0	0	0	0	0	0	0	0	0	0	0	0	0	0	0	0.000	0.000	0.000	0.000	0.000	0.000	0.000	0.000	0.000	0.000	0.000	0.000	0.000	0.000	285	1076	91	81	81	0.000	0.000	12	79	0	0	13	68	0	0	100	1	
3	9	8	04: N-19   LM00001419	lmo1467	13185	6536	100	60	61	10	47	47	5	82	60	0	95	92	36	23	24	4	95	93	0	0	0	0	0	0	0	0	0	0	0	0	0	0	0	0	0	0	0	0	0	0	0	0	0	0	0.000	0.000	0.000	0.000	0.000	0.000	0.000	0.000	0.000	0.000	0.000	0.000	0.000	0.000	285	1076	85	83	83	0.000	0.000	13	72	0	0	14	69	0	0	100	1	
3	10	8	04: N-22   LM00000406	lmo1470	13435	6536	100	52	52	6	47	47	6	40	10	0	86	79	27	24	25	8	87	83	0	0	0	0	0	0	0	0	0	0	0	0	0	0	0	0	0	0	0	0	0	0	0	0	0	0	0.000	0.000	0.000	0.000	0.000	0.000	0.000	0.000	0.000	0.000	0.000	0.000	0.000	0.000	285	1076	67	60	60	0.000	0.000	5	62	0	0	5	55	0	0	100	1	
3	11	8	05: B-01   EMPTY	EMPTY	13685	6536	100	48	49	8	48	48	7	15	2	0	26	30	19	24	25	11	22	6	0	0	0	0	0	0	0	0	0	0	0	0	0	0	0	0	0	0	0	0	0	0	0	0	0	0	0.000	0.000	0.000	0.000	0.000	0.000	0.000	0.000	0.000	0.000	0.000	0.000	0.000	0.000	285	1076	2	7	7	0.000	0.000	0	2	0	0	1	6	0	0	-75	1	
3	12	8	05: B-04   LM00001459	lmo1544	13935	6536	100	72	72	17	47	48	5	87	73	0	115	102	41	24	24	6	91	85	0	0	0	0	0	0	0	0	0	0	0	0	0	0	0	0	0	0	0	0	0	0	0	0	0	0	0.000	0.000	0.000	0.000	0.000	0.000	0.000	0.000	0.000	0.000	0.000	0.000	0.000	0.000	285	1076	116	103	103	0.000	0.000	25	91	0	0	25	78	0	0	100	1	
3	13	8	05: B-07   LM00000428	lmo1547	14185	6536	100	70	69	13	47	49	16	69	24	0	158	140	60	23	25	15	86	83	0	0	0	0	0	0	0	0	0	0	0	0	0	0	0	0	0	0	0	0	0	0	0	0	0	0	0.000	0.000	0.000	0.000	0.000	0.000	0.000	0.000	0.000	0.000	0.000	0.000	0.000	0.000	285	1076	158	139	139	0.000	0.000	23	135	0	0	22	117	0	0	100	1	
3	14	8	05: B-10   LM00002537	lmo1550	14435	6536	100	51	52	5	46	47	5	57	21	0	89	79	27	22	23	4	96	90	0	0	0	0	0	0	0	0	0	0	0	0	0	0	0	0	0	0	0	0	0	0	0	0	0	0	0.000	0.000	0.000	0.000	0.000	0.000	0.000	0.000	0.000	0.000	0.000	0.000	0.000	0.000	285	1076	72	63	63	0.000	0.000	5	67	0	0	6	57	0	0	100	1	
3	15	8	05: B-13   LM00001462	lmo1553	14685	6536	100	63	63	10	47	48	7	79	59	0	156	141	58	22	23	10	91	85	0	0	0	0	0	0	0	0	0	0	0	0	0	0	0	0	0	0	0	0	0	0	0	0	0	0	0.000	0.000	0.000	0.000	0.000	0.000	0.000	0.000	0.000	0.000	0.000	0.000	0.000	0.000	285	1076	150	135	135	0.000	0.000	16	134	0	0	16	119	0	0	100	1	
3	16	8	05: B-16   LM00001464	lmo1556	14935	6536	100	55	57	9	47	48	8	55	27	0	112	104	39	22	24	17	86	81	0	0	0	0	0	0	0	0	0	0	0	0	0	0	0	0	0	0	0	0	0	0	0	0	0	0	0.000	0.000	0.000	0.000	0.000	0.000	0.000	0.000	0.000	0.000	0.000	0.000	0.000	0.000	285	1076	98	92	92	0.000	0.000	8	90	0	0	10	82	0	0	100	1	
3	17	8	05: B-19   LM00000431	lmo1559	15185	6536	100	50	51	5	47	47	5	35	12	0	89	79	26	22	23	6	90	86	0	0	0	0	0	0	0	0	0	0	0	0	0	0	0	0	0	0	0	0	0	0	0	0	0	0	0.000	0.000	0.000	0.000	0.000	0.000	0.000	0.000	0.000	0.000	0.000	0.000	0.000	0.000	285	1076	70	61	61	0.000	0.000	3	67	0	0	4	57	0	0	100	1	
3	1	9	05: B-22   LM00000433	lmo1562	11185	6786	100	133	123	45	47	47	5	90	87	0	227	201	95	23	24	5	96	94	0	0	0	0	0	0	0	0	0	0	0	0	0	0	0	0	0	0	0	0	0	0	0	0	0	0	0.000	0.000	0.000	0.000	0.000	0.000	0.000	0.000	0.000	0.000	0.000	0.000	0.000	0.000	285	1076	290	254	254	0.000	0.000	86	204	0	0	76	178	0	0	100	1	
3	2	9	05: F-01   LM00001511	lmo1637	11435	6786	100	67	68	14	47	48	5	85	77	0	250	222	114	23	24	4	92	88	0	0	0	0	0	0	0	0	0	0	0	0	0	0	0	0	0	0	0	0	0	0	0	0	0	0	0.000	0.000	0.000	0.000	0.000	0.000	0.000	0.000	0.000	0.000	0.000	0.000	0.000	0.000	285	1076	247	220	220	0.000	0.000	20	227	0	0	21	199	0	0	100	1	
3	3	9	05: F-04   LM00002555	lmo1640	11685	6786	100	54	53	5	47	48	5	64	23	0	82	80	28	23	24	6	92	88	0	0	0	0	0	0	0	0	0	0	0	0	0	0	0	0	0	0	0	0	0	0	0	0	0	0	0.000	0.000	0.000	0.000	0.000	0.000	0.000	0.000	0.000	0.000	0.000	0.000	0.000	0.000	285	1076	66	63	63	0.000	0.000	7	59	0	0	6	57	0	0	100	1	
3	4	9	05: F-07   LM00001515	lmo1643	11935	6786	100	64	63	11	48	48	5	77	63	0	132	113	54	24	24	5	88	81	0	0	0	0	0	0	0	0	0	0	0	0	0	0	0	0	0	0	0	0	0	0	0	0	0	0	0.000	0.000	0.000	0.000	0.000	0.000	0.000	0.000	0.000	0.000	0.000	0.000	0.000	0.000	285	1076	124	104	104	0.000	0.000	16	108	0	0	15	89	0	0	100	1	
3	5	9	05: F-10   LM00001518	lmo1646	12185	6786	100	55	56	6	46	47	5	71	45	0	99	97	37	23	25	12	87	85	0	0	0	0	0	0	0	0	0	0	0	0	0	0	0	0	0	0	0	0	0	0	0	0	0	0	0.000	0.000	0.000	0.000	0.000	0.000	0.000	0.000	0.000	0.000	0.000	0.000	0.000	0.000	285	1076	85	84	84	0.000	0.000	9	76	0	0	10	74	0	0	100	1	
3	6	9	05: F-13   LM00001519	lmo1649	12435	6786	100	167	150	61	47	48	5	92	84	0	1099	935	553	24	25	6	92	88	0	0	0	0	0	0	0	0	0	0	0	0	0	0	0	0	0	0	0	0	0	0	0	0	0	0	0.000	0.000	0.000	0.000	0.000	0.000	0.000	0.000	0.000	0.000	0.000	0.000	0.000	0.000	285	1076	1195	1014	1014	0.000	0.000	120	1075	0	0	103	911	0	0	100	1	
3	7	9	05: F-16   LM00001521	lmo1652	12685	6786	100	55	56	7	47	47	5	76	46	0	100	89	40	24	25	4	87	80	0	0	0	0	0	0	0	0	0	0	0	0	0	0	0	0	0	0	0	0	0	0	0	0	0	0	0.000	0.000	0.000	0.000	0.000	0.000	0.000	0.000	0.000	0.000	0.000	0.000	0.000	0.000	285	1076	84	74	74	0.000	0.000	8	76	0	0	9	65	0	0	100	1	
3	8	9	05: F-19   LM00001522	lmo1655	12935	6786	100	53	54	8	47	48	5	65	20	0	87	87	35	24	25	5	92	90	0	0	0	0	0	0	0	0	0	0	0	0	0	0	0	0	0	0	0	0	0	0	0	0	0	0	0.000	0.000	0.000	0.000	0.000	0.000	0.000	0.000	0.000	0.000	0.000	0.000	0.000	0.000	285	1076	69	70	70	0.000	0.000	6	63	0	0	7	63	0	0	100	1	
3	9	9	05: F-22   LM00000453	lmo1658	13185	6786	100	445	392	209	47	47	5	96	92	0	1089	924	515	24	24	4	98	95	0	0	0	0	0	0	0	0	0	0	0	0	0	0	0	0	0	0	0	0	0	0	0	0	0	0	0.000	0.000	0.000	0.000	0.000	0.000	0.000	0.000	0.000	0.000	0.000	0.000	0.000	0.000	285	1076	1463	1245	1245	0.000	0.000	398	1065	0	0	345	900	0	0	100	1	
3	10	9	05: J-01   LM00001566	lmo1733	13435	6786	100	78	77	20	47	48	6	85	77	0	144	126	60	23	24	6	87	81	0	0	0	0	0	0	0	0	0	0	0	0	0	0	0	0	0	0	0	0	0	0	0	0	0	0	0.000	0.000	0.000	0.000	0.000	0.000	0.000	0.000	0.000	0.000	0.000	0.000	0.000	0.000	285	1076	152	133	133	0.000	0.000	31	121	0	0	30	103	0	0	100	1	
3	11	9	05: J-04   LM00001569	lmo1736	13685	6786	100	58	59	9	48	48	6	70	39	0	134	118	54	23	26	15	81	78	0	0	0	0	0	0	0	0	0	0	0	0	0	0	0	0	0	0	0	0	0	0	0	0	0	0	0.000	0.000	0.000	0.000	0.000	0.000	0.000	0.000	0.000	0.000	0.000	0.000	0.000	0.000	285	1076	121	106	106	0.000	0.000	10	111	0	0	11	95	0	0	100	1	
3	12	9	05: J-07   LM00001571	lmo1739	13935	6786	100	49	49	4	48	48	5	20	2	0	78	69	26	23	24	6	84	80	0	0	0	0	0	0	0	0	0	0	0	0	0	0	0	0	0	0	0	0	0	0	0	0	0	0	0.000	0.000	0.000	0.000	0.000	0.000	0.000	0.000	0.000	0.000	0.000	0.000	0.000	0.000	285	1076	56	47	47	0.000	0.000	1	55	0	0	1	46	0	0	100	1	
3	13	9	05: J-10   LM00001573	lmo1742	14185	6786	100	57	58	8	47	47	4	79	62	0	88	76	31	22	23	4	87	82	0	0	0	0	0	0	0	0	0	0	0	0	0	0	0	0	0	0	0	0	0	0	0	0	0	0	0.000	0.000	0.000	0.000	0.000	0.000	0.000	0.000	0.000	0.000	0.000	0.000	0.000	0.000	285	1076	76	65	65	0.000	0.000	10	66	0	0	11	54	0	0	100	1	
3	14	9	05: J-13   LM00001575	lmo1745	14435	6786	100	61	63	12	47	48	6	82	62	0	94	87	32	22	23	5	97	93	0	0	0	0	0	0	0	0	0	0	0	0	0	0	0	0	0	0	0	0	0	0	0	0	0	0	0.000	0.000	0.000	0.000	0.000	0.000	0.000	0.000	0.000	0.000	0.000	0.000	0.000	0.000	285	1076	86	81	81	0.000	0.000	14	72	0	0	16	65	0	0	100	1	
3	15	9	05: J-16   LM00002575	lmo1748	14685	6786	100	69	70	14	47	48	6	89	78	0	113	102	40	22	23	5	94	90	0	0	0	0	0	0	0	0	0	0	0	0	0	0	0	0	0	0	0	0	0	0	0	0	0	0	0.000	0.000	0.000	0.000	0.000	0.000	0.000	0.000	0.000	0.000	0.000	0.000	0.000	0.000	285	1076	113	103	103	0.000	0.000	22	91	0	0	23	80	0	0	100	1	
3	16	9	05: J-19   LM00001578	lmo1751	14935	6786	100	55	54	6	47	47	5	68	31	0	86	82	25	22	23	5	97	92	0	0	0	0	0	0	0	0	0	0	0	0	0	0	0	0	0	0	0	0	0	0	0	0	0	0	0.000	0.000	0.000	0.000	0.000	0.000	0.000	0.000	0.000	0.000	0.000	0.000	0.000	0.000	285	1076	72	67	67	0.000	0.000	8	64	0	0	7	60	0	0	100	1	
3	17	9	05: J-22   LM00000475	lmo1754	15185	6786	100	69	70	15	46	47	5	91	81	0	141	132	51	21	22	5	97	92	0	0	0	0	0	0	0	0	0	0	0	0	0	0	0	0	0	0	0	0	0	0	0	0	0	0	0.000	0.000	0.000	0.000	0.000	0.000	0.000	0.000	0.000	0.000	0.000	0.000	0.000	0.000	285	1076	143	135	135	0.000	0.000	23	120	0	0	24	111	0	0	100	1	
3	1	10	05: N-01   LM00001624	lmo1829	11185	7036	100	56	58	8	47	48	6	68	37	0	94	88	32	23	23	6	92	86	0	0	0	0	0	0	0	0	0	0	0	0	0	0	0	0	0	0	0	0	0	0	0	0	0	0	0.000	0.000	0.000	0.000	0.000	0.000	0.000	0.000	0.000	0.000	0.000	0.000	0.000	0.000	285	1076	80	76	76	0.000	0.000	9	71	0	0	11	65	0	0	100	1	
3	2	10	05: N-04   LM00001626	lmo1832	11435	7036	100	86	84	23	47	47	5	89	82	0	111	100	40	22	23	5	90	88	0	0	0	0	0	0	0	0	0	0	0	0	0	0	0	0	0	0	0	0	0	0	0	0	0	0	0.000	0.000	0.000	0.000	0.000	0.000	0.000	0.000	0.000	0.000	0.000	0.000	0.000	0.000	285	1076	128	115	115	0.000	0.000	39	89	0	0	37	78	0	0	100	1	
3	3	10	05: N-07   LM00001629	lmo1835	11685	7036	100	119	112	41	48	48	7	86	79	0	136	120	54	22	23	6	94	87	0	0	0	0	0	0	0	0	0	0	0	0	0	0	0	0	0	0	0	0	0	0	0	0	0	0	0.000	0.000	0.000	0.000	0.000	0.000	0.000	0.000	0.000	0.000	0.000	0.000	0.000	0.000	285	1076	185	162	162	0.000	0.000	71	114	0	0	64	98	0	0	100	1	
3	4	10	05: N-10   LM00001632	lmo1838	11935	7036	100	51	51	5	48	48	5	27	6	0	45	46	18	23	24	5	80	71	0	0	0	0	0	0	0	0	0	0	0	0	0	0	0	0	0	0	0	0	0	0	0	0	0	0	0.000	0.000	0.000	0.000	0.000	0.000	0.000	0.000	0.000	0.000	0.000	0.000	0.000	0.000	285	1076	25	26	26	0.000	0.000	3	22	0	0	3	23	0	0	100	1	
3	5	10	05: N-13   LM00002586	lmo1841	12185	7036	100	54	56	12	47	48	5	66	33	0	93	92	31	23	23	4	96	95	0	0	0	0	0	0	0	0	0	0	0	0	0	0	0	0	0	0	0	0	0	0	0	0	0	0	0.000	0.000	0.000	0.000	0.000	0.000	0.000	0.000	0.000	0.000	0.000	0.000	0.000	0.000	285	1076	77	78	78	0.000	0.000	7	70	0	0	9	69	0	0	100	1	
3	6	10	05: N-16   LM00000500	lmo1844	12435	7036	100	66	69	13	47	48	6	89	78	0	171	149	71	23	24	9	91	86	0	0	0	0	0	0	0	0	0	0	0	0	0	0	0	0	0	0	0	0	0	0	0	0	0	0	0.000	0.000	0.000	0.000	0.000	0.000	0.000	0.000	0.000	0.000	0.000	0.000	0.000	0.000	285	1076	167	148	148	0.000	0.000	19	148	0	0	22	126	0	0	100	1	
3	7	10	05: N-19   LM00001635	lmo1847	12685	7036	100	68	68	14	46	47	7	79	65	0	250	216	114	23	25	12	88	82	0	0	0	0	0	0	0	0	0	0	0	0	0	0	0	0	0	0	0	0	0	0	0	0	0	0	0.000	0.000	0.000	0.000	0.000	0.000	0.000	0.000	0.000	0.000	0.000	0.000	0.000	0.000	285	1076	249	215	215	0.000	0.000	22	227	0	0	22	193	0	0	100	1	
3	8	10	05: N-22   LM00001637	lmo1850	12935	7036	100	100	93	31	46	49	50	54	1	0	189	164	91	23	28	81	71	52	0	0	0	0	0	0	0	0	0	0	0	0	0	0	0	0	0	0	0	0	0	0	0	0	0	0	0.000	0.000	0.000	0.000	0.000	0.000	0.000	0.000	0.000	0.000	0.000	0.000	0.000	0.000	285	1076	220	188	188	0.000	0.000	54	166	0	0	47	141	0	0	100	1	
3	9	10	06: B-01   EMPTY	EMPTY	13185	7036	100	47	48	5	46	47	6	17	4	0	27	28	7	23	25	14	15	1	0	0	0	0	0	0	0	0	0	0	0	0	0	0	0	0	0	0	0	0	0	0	0	0	0	0	0.000	0.000	0.000	0.000	0.000	0.000	0.000	0.000	0.000	0.000	0.000	0.000	0.000	0.000	285	1076	5	7	7	0.000	0.000	1	4	0	0	2	5	0	0	-75	1	
3	10	10	06: B-04   LM00001681	lmo1924	13435	7036	100	63	63	11	47	47	5	82	67	0	99	90	37	24	25	10	85	78	0	0	0	0	0	0	0	0	0	0	0	0	0	0	0	0	0	0	0	0	0	0	0	0	0	0	0.000	0.000	0.000	0.000	0.000	0.000	0.000	0.000	0.000	0.000	0.000	0.000	0.000	0.000	285	1076	91	82	82	0.000	0.000	16	75	0	0	16	66	0	0	100	1	
3	11	10	06: B-07   LM00001684	lmo1927	13685	7036	100	82	80	24	47	48	6	82	76	0	119	109	50	22	23	5	94	91	0	0	0	0	0	0	0	0	0	0	0	0	0	0	0	0	0	0	0	0	0	0	0	0	0	0	0.000	0.000	0.000	0.000	0.000	0.000	0.000	0.000	0.000	0.000	0.000	0.000	0.000	0.000	285	1076	132	120	120	0.000	0.000	35	97	0	0	33	87	0	0	100	1	
3	12	10	06: B-10   LM00001686	lmo1930	13935	7036	100	49	50	6	47	48	7	17	5	0	83	76	26	23	25	16	82	79	0	0	0	0	0	0	0	0	0	0	0	0	0	0	0	0	0	0	0	0	0	0	0	0	0	0	0.000	0.000	0.000	0.000	0.000	0.000	0.000	0.000	0.000	0.000	0.000	0.000	0.000	0.000	285	1076	62	56	56	0.000	0.000	2	60	0	0	3	53	0	0	100	1	
3	13	10	06: B-13   LM00001688	lmo1933	14185	7036	100	58	59	9	47	47	5	80	59	0	98	88	39	22	22	4	90	86	0	0	0	0	0	0	0	0	0	0	0	0	0	0	0	0	0	0	0	0	0	0	0	0	0	0	0.000	0.000	0.000	0.000	0.000	0.000	0.000	0.000	0.000	0.000	0.000	0.000	0.000	0.000	285	1076	87	78	78	0.000	0.000	11	76	0	0	12	66	0	0	100	1	
3	14	10	06: B-16   LM00000519	lmo1936	14435	7036	100	82	79	20	47	48	6	87	80	0	283	248	141	22	24	20	83	79	0	0	0	0	0	0	0	0	0	0	0	0	0	0	0	0	0	0	0	0	0	0	0	0	0	0	0.000	0.000	0.000	0.000	0.000	0.000	0.000	0.000	0.000	0.000	0.000	0.000	0.000	0.000	285	1076	296	258	258	0.000	0.000	35	261	0	0	32	226	0	0	100	1	
3	15	10	06: B-19   LM00002602	lmo1939	14685	7036	100	80	78	19	46	47	5	87	83	0	120	108	47	21	21	3	95	91	0	0	0	0	0	0	0	0	0	0	0	0	0	0	0	0	0	0	0	0	0	0	0	0	0	0	0.000	0.000	0.000	0.000	0.000	0.000	0.000	0.000	0.000	0.000	0.000	0.000	0.000	0.000	285	1076	133	119	119	0.000	0.000	34	99	0	0	32	87	0	0	100	1	
3	16	10	06: B-22   LM00002603	lmo1942	14935	7036	100	53	53	6	47	48	6	51	14	0	81	72	34	21	22	10	78	72	0	0	0	0	0	0	0	0	0	0	0	0	0	0	0	0	0	0	0	0	0	0	0	0	0	0	0.000	0.000	0.000	0.000	0.000	0.000	0.000	0.000	0.000	0.000	0.000	0.000	0.000	0.000	285	1076	66	57	57	0.000	0.000	6	60	0	0	6	51	0	0	100	1	
3	17	10	06: F-01   LM00001733	lmo2017	15185	7036	100	57	57	8	47	48	5	74	52	0	105	95	37	21	23	27	81	76	0	0	0	0	0	0	0	0	0	0	0	0	0	0	0	0	0	0	0	0	0	0	0	0	0	0	0.000	0.000	0.000	0.000	0.000	0.000	0.000	0.000	0.000	0.000	0.000	0.000	0.000	0.000	285	1076	94	84	84	0.000	0.000	10	84	0	0	10	74	0	0	100	1	
3	1	11	06: F-04   LM00000541	lmo2020	11185	7286	100	72	71	15	47	47	6	87	74	0	132	126	54	22	23	8	89	87	0	0	0	0	0	0	0	0	0	0	0	0	0	0	0	0	0	0	0	0	0	0	0	0	0	0	0.000	0.000	0.000	0.000	0.000	0.000	0.000	0.000	0.000	0.000	0.000	0.000	0.000	0.000	285	1076	135	128	128	0.000	0.000	25	110	0	0	24	104	0	0	100	1	
3	2	11	06: F-07   LM00001735	lmo2023	11435	7286	100	51	52	6	47	48	12	12	0	0	93	88	29	22	25	23	84	82	0	0	0	0	0	0	0	0	0	0	0	0	0	0	0	0	0	0	0	0	0	0	0	0	0	0	0.000	0.000	0.000	0.000	0.000	0.000	0.000	0.000	0.000	0.000	0.000	0.000	0.000	0.000	285	1076	75	71	71	0.000	0.000	4	71	0	0	5	66	0	0	100	1	
3	3	11	06: F-10   LM00002619	lmo2026	11685	7286	100	51	51	5	47	47	5	48	13	0	93	83	30	22	22	4	94	90	0	0	0	0	0	0	0	0	0	0	0	0	0	0	0	0	0	0	0	0	0	0	0	0	0	0	0.000	0.000	0.000	0.000	0.000	0.000	0.000	0.000	0.000	0.000	0.000	0.000	0.000	0.000	285	1076	75	65	65	0.000	0.000	4	71	0	0	4	61	0	0	100	1	
3	4	11	06: F-13   LM00000542	lmo2029	11935	7286	100	62	63	11	48	48	6	76	58	0	216	190	104	23	23	5	92	90	0	0	0	0	0	0	0	0	0	0	0	0	0	0	0	0	0	0	0	0	0	0	0	0	0	0	0.000	0.000	0.000	0.000	0.000	0.000	0.000	0.000	0.000	0.000	0.000	0.000	0.000	0.000	285	1076	207	182	182	0.000	0.000	14	193	0	0	15	167	0	0	100	1	
3	5	11	06: F-16   LM00000544	lmo2032	12185	7286	100	137	132	59	46	47	5	93	86	0	219	185	101	22	24	12	84	79	0	0	0	0	0	0	0	0	0	0	0	0	0	0	0	0	0	0	0	0	0	0	0	0	0	0	0.000	0.000	0.000	0.000	0.000	0.000	0.000	0.000	0.000	0.000	0.000	0.000	0.000	0.000	285	1076	288	249	249	0.000	0.000	91	197	0	0	86	163	0	0	100	1	
3	6	11	06: F-19   LM00001741	lmo2035	12435	7286	100	65	67	15	47	47	5	79	70	0	119	111	45	23	25	11	88	83	0	0	0	0	0	0	0	0	0	0	0	0	0	0	0	0	0	0	0	0	0	0	0	0	0	0	0.000	0.000	0.000	0.000	0.000	0.000	0.000	0.000	0.000	0.000	0.000	0.000	0.000	0.000	285	1076	114	108	108	0.000	0.000	18	96	0	0	20	88	0	0	100	1	
3	7	11	06: F-22   LM00001744	lmo2038	12685	7286	100	77	74	18	47	48	6	82	73	0	131	112	55	23	25	11	79	75	0	0	0	0	0	0	0	0	0	0	0	0	0	0	0	0	0	0	0	0	0	0	0	0	0	0	0.000	0.000	0.000	0.000	0.000	0.000	0.000	0.000	0.000	0.000	0.000	0.000	0.000	0.000	285	1076	138	116	116	0.000	0.000	30	108	0	0	27	89	0	0	100	1	
3	8	11	06: J-01   LM00001786	lmo2113	12935	7286	100	62	62	11	47	47	5	80	72	0	103	91	39	23	24	4	88	84	0	0	0	0	0	0	0	0	0	0	0	0	0	0	0	0	0	0	0	0	0	0	0	0	0	0	0.000	0.000	0.000	0.000	0.000	0.000	0.000	0.000	0.000	0.000	0.000	0.000	0.000	0.000	285	1076	95	83	83	0.000	0.000	15	80	0	0	15	68	0	0	100	1	
3	9	11	06: J-04   LM00002635	lmo2116	13185	7286	100	52	52	6	47	47	5	51	22	0	90	86	35	23	23	5	91	87	0	0	0	0	0	0	0	0	0	0	0	0	0	0	0	0	0	0	0	0	0	0	0	0	0	0	0.000	0.000	0.000	0.000	0.000	0.000	0.000	0.000	0.000	0.000	0.000	0.000	0.000	0.000	285	1076	72	68	68	0.000	0.000	5	67	0	0	5	63	0	0	100	1	
3	10	11	06: J-07   LM00001790	lmo2119	13435	7286	100	118	114	48	46	47	5	86	78	0	381	297	185	23	24	4	91	87	0	0	0	0	0	0	0	0	0	0	0	0	0	0	0	0	0	0	0	0	0	0	0	0	0	0	0.000	0.000	0.000	0.000	0.000	0.000	0.000	0.000	0.000	0.000	0.000	0.000	0.000	0.000	285	1076	430	342	342	0.000	0.000	72	358	0	0	68	274	0	0	100	1	
3	11	11	06: J-10   LM00000565	lmo2122	13685	7286	100	54	53	6	46	46	5	67	32	0	80	74	30	23	24	4	93	86	0	0	0	0	0	0	0	0	0	0	0	0	0	0	0	0	0	0	0	0	0	0	0	0	0	0	0.000	0.000	0.000	0.000	0.000	0.000	0.000	0.000	0.000	0.000	0.000	0.000	0.000	0.000	285	1076	65	58	58	0.000	0.000	8	57	0	0	7	51	0	0	100	1	
3	12	11	06: J-13   LM00000567	lmo2125	13935	7286	100	55	54	6	47	47	5	59	30	0	86	77	30	22	24	21	78	71	0	0	0	0	0	0	0	0	0	0	0	0	0	0	0	0	0	0	0	0	0	0	0	0	0	0	0.000	0.000	0.000	0.000	0.000	0.000	0.000	0.000	0.000	0.000	0.000	0.000	0.000	0.000	285	1076	72	62	62	0.000	0.000	8	64	0	0	7	55	0	0	100	1	
3	13	11	06: J-16   LM00001793	lmo2128	14185	7286	100	52	52	5	47	47	5	55	23	0	78	69	25	22	22	5	91	85	0	0	0	0	0	0	0	0	0	0	0	0	0	0	0	0	0	0	0	0	0	0	0	0	0	0	0.000	0.000	0.000	0.000	0.000	0.000	0.000	0.000	0.000	0.000	0.000	0.000	0.000	0.000	285	1076	61	52	52	0.000	0.000	5	56	0	0	5	47	0	0	100	1	
3	14	11	06: J-19   LM00001796	lmo2131	14435	7286	100	51	52	7	47	49	7	27	8	0	78	70	28	21	22	5	89	80	0	0	0	0	0	0	0	0	0	0	0	0	0	0	0	0	0	0	0	0	0	0	0	0	0	0	0.000	0.000	0.000	0.000	0.000	0.000	0.000	0.000	0.000	0.000	0.000	0.000	0.000	0.000	285	1076	61	54	54	0.000	0.000	4	57	0	0	5	49	0	0	100	1	
3	15	11	06: J-22   LM00001798	lmo2134	14685	7286	100	51	52	5	48	49	7	22	4	0	75	67	26	21	22	7	89	77	0	0	0	0	0	0	0	0	0	0	0	0	0	0	0	0	0	0	0	0	0	0	0	0	0	0	0.000	0.000	0.000	0.000	0.000	0.000	0.000	0.000	0.000	0.000	0.000	0.000	0.000	0.000	285	1076	57	50	50	0.000	0.000	3	54	0	0	4	46	0	0	100	1	
3	16	11	06: N-01   LM00000597	lmo2209	14935	7286	100	54	54	6	46	47	5	74	40	0	89	84	28	21	21	5	94	89	0	0	0	0	0	0	0	0	0	0	0	0	0	0	0	0	0	0	0	0	0	0	0	0	0	0	0.000	0.000	0.000	0.000	0.000	0.000	0.000	0.000	0.000	0.000	0.000	0.000	0.000	0.000	285	1076	76	71	71	0.000	0.000	8	68	0	0	8	63	0	0	100	1	
3	17	11	06: N-04   LM00001832	lmo2212	15185	7286	100	60	61	10	46	47	5	88	72	0	125	111	50	21	22	6	92	86	0	0	0	0	0	0	0	0	0	0	0	0	0	0	0	0	0	0	0	0	0	0	0	0	0	0	0.000	0.000	0.000	0.000	0.000	0.000	0.000	0.000	0.000	0.000	0.000	0.000	0.000	0.000	285	1076	118	105	105	0.000	0.000	14	104	0	0	15	90	0	0	100	1	
3	1	12	06: N-07   LM00001834	lmo2215	11185	7536	100	52	53	7	47	47	6	47	16	0	90	81	30	22	23	10	88	80	0	0	0	0	0	0	0	0	0	0	0	0	0	0	0	0	0	0	0	0	0	0	0	0	0	0	0.000	0.000	0.000	0.000	0.000	0.000	0.000	0.000	0.000	0.000	0.000	0.000	0.000	0.000	285	1076	73	65	65	0.000	0.000	5	68	0	0	6	59	0	0	100	1	
3	2	12	06: N-10   LM00001836	lmo2218	11435	7536	100	52	52	6	47	47	6	42	12	0	86	80	33	21	22	5	92	86	0	0	0	0	0	0	0	0	0	0	0	0	0	0	0	0	0	0	0	0	0	0	0	0	0	0	0.000	0.000	0.000	0.000	0.000	0.000	0.000	0.000	0.000	0.000	0.000	0.000	0.000	0.000	285	1076	70	64	64	0.000	0.000	5	65	0	0	5	59	0	0	100	1	
3	3	12	06: N-13   LM00002652	lmo2221	11685	7536	100	52	53	5	47	48	6	49	14	0	90	84	31	22	24	8	90	85	0	0	0	0	0	0	0	0	0	0	0	0	0	0	0	0	0	0	0	0	0	0	0	0	0	0	0.000	0.000	0.000	0.000	0.000	0.000	0.000	0.000	0.000	0.000	0.000	0.000	0.000	0.000	285	1076	73	68	68	0.000	0.000	5	68	0	0	6	62	0	0	100	1	
3	4	12	06: N-16   LM00001841	lmo2224	11935	7536	100	53	53	5	47	48	6	38	8	0	87	76	32	22	25	26	72	67	0	0	0	0	0	0	0	0	0	0	0	0	0	0	0	0	0	0	0	0	0	0	0	0	0	0	0.000	0.000	0.000	0.000	0.000	0.000	0.000	0.000	0.000	0.000	0.000	0.000	0.000	0.000	285	1076	71	60	60	0.000	0.000	6	65	0	0	6	54	0	0	100	1	
3	5	12	06: N-19   LM00001843	lmo2227	12185	7536	100	52	52	4	46	47	5	55	12	0	85	77	27	22	23	6	90	86	0	0	0	0	0	0	0	0	0	0	0	0	0	0	0	0	0	0	0	0	0	0	0	0	0	0	0.000	0.000	0.000	0.000	0.000	0.000	0.000	0.000	0.000	0.000	0.000	0.000	0.000	0.000	285	1076	69	61	61	0.000	0.000	6	63	0	0	6	55	0	0	100	1	
3	6	12	06: N-22   LM00000600	lmo2230	12435	7536	100	75	73	15	47	48	9	80	68	0	91	86	28	23	27	57	79	1	0	0	0	0	0	0	0	0	0	0	0	0	0	0	0	0	0	0	0	0	0	0	0	0	0	0	0.000	0.000	0.000	0.000	0.000	0.000	0.000	0.000	0.000	0.000	0.000	0.000	0.000	0.000	285	1076	96	89	89	0.000	0.000	28	68	0	0	26	63	0	0	100	1	
3	7	12	07: B-01   EMPTY	EMPTY	12685	7536	100	48	48	5	46	47	7	18	2	0	26	29	8	23	24	10	24	10	0	0	0	0	0	0	0	0	0	0	0	0	0	0	0	0	0	0	0	0	0	0	0	0	0	0	0.000	0.000	0.000	0.000	0.000	0.000	0.000	0.000	0.000	0.000	0.000	0.000	0.000	0.000	285	1076	5	8	8	0.000	0.000	2	3	0	0	2	6	0	0	-75	1	
3	8	12	07: B-04   LM00002829	lmo2304	12935	7536	100	53	52	5	47	47	4	57	25	0	85	79	25	23	24	4	93	90	0	0	0	0	0	0	0	0	0	0	0	0	0	0	0	0	0	0	0	0	0	0	0	0	0	0	0.000	0.000	0.000	0.000	0.000	0.000	0.000	0.000	0.000	0.000	0.000	0.000	0.000	0.000	285	1076	68	61	61	0.000	0.000	6	62	0	0	5	56	0	0	100	1	
3	9	12	07: B-07   LM00001869	lmo2307	13185	7536	100	55	55	5	47	47	4	76	48	0	97	95	29	23	23	4	98	95	0	0	0	0	0	0	0	0	0	0	0	0	0	0	0	0	0	0	0	0	0	0	0	0	0	0	0.000	0.000	0.000	0.000	0.000	0.000	0.000	0.000	0.000	0.000	0.000	0.000	0.000	0.000	285	1076	82	80	80	0.000	0.000	8	74	0	0	8	72	0	0	100	1	
3	10	12	07: B-10   LM00002831	lmo2310	13435	7536	100	51	51	4	46	47	6	31	7	0	84	79	25	23	24	5	94	89	0	0	0	0	0	0	0	0	0	0	0	0	0	0	0	0	0	0	0	0	0	0	0	0	0	0	0.000	0.000	0.000	0.000	0.000	0.000	0.000	0.000	0.000	0.000	0.000	0.000	0.000	0.000	285	1076	66	61	61	0.000	0.000	5	61	0	0	5	56	0	0	100	1	
3	11	12	07: B-13   LM00002688	lmo2313	13685	7536	100	51	51	5	47	48	5	47	13	0	74	72	21	23	23	4	96	91	0	0	0	0	0	0	0	0	0	0	0	0	0	0	0	0	0	0	0	0	0	0	0	0	0	0	0.000	0.000	0.000	0.000	0.000	0.000	0.000	0.000	0.000	0.000	0.000	0.000	0.000	0.000	285	1076	55	53	53	0.000	0.000	4	51	0	0	4	49	0	0	100	1	
3	12	12	07: B-16   LM00000619	lmo2316	13935	7536	100	51	52	6	47	48	7	23	4	0	77	72	26	22	24	16	81	78	0	0	0	0	0	0	0	0	0	0	0	0	0	0	0	0	0	0	0	0	0	0	0	0	0	0	0.000	0.000	0.000	0.000	0.000	0.000	0.000	0.000	0.000	0.000	0.000	0.000	0.000	0.000	285	1076	59	55	55	0.000	0.000	4	55	0	0	5	50	0	0	100	1	
3	13	12	07: B-19   LM00002692	lmo2319	14185	7536	100	51	51	6	47	48	6	41	7	0	77	75	25	22	23	5	95	89	0	0	0	0	0	0	0	0	0	0	0	0	0	0	0	0	0	0	0	0	0	0	0	0	0	0	0.000	0.000	0.000	0.000	0.000	0.000	0.000	0.000	0.000	0.000	0.000	0.000	0.000	0.000	285	1076	59	57	57	0.000	0.000	4	55	0	0	4	53	0	0	100	1	
3	14	12	07: B-22   LM00002832	lmo2322	14435	7536	100	51	51	6	47	47	5	44	20	0	80	76	24	22	23	11	89	85	0	0	0	0	0	0	0	0	0	0	0	0	0	0	0	0	0	0	0	0	0	0	0	0	0	0	0.000	0.000	0.000	0.000	0.000	0.000	0.000	0.000	0.000	0.000	0.000	0.000	0.000	0.000	285	1076	62	58	58	0.000	0.000	4	58	0	0	4	54	0	0	100	1	
3	15	12	07: F-01   LM00002710	lmo2397	14685	7536	100	52	53	6	46	47	5	60	31	0	89	82	28	21	22	5	95	91	0	0	0	0	0	0	0	0	0	0	0	0	0	0	0	0	0	0	0	0	0	0	0	0	0	0	0.000	0.000	0.000	0.000	0.000	0.000	0.000	0.000	0.000	0.000	0.000	0.000	0.000	0.000	285	1076	74	68	68	0.000	0.000	6	68	0	0	7	61	0	0	100	1	
3	16	12	07: F-04   LM00002712	lmo2400	14935	7536	100	57	58	8	47	49	13	34	6	0	92	83	32	21	23	11	83	80	0	0	0	0	0	0	0	0	0	0	0	0	0	0	0	0	0	0	0	0	0	0	0	0	0	0	0.000	0.000	0.000	0.000	0.000	0.000	0.000	0.000	0.000	0.000	0.000	0.000	0.000	0.000	285	1076	81	73	73	0.000	0.000	10	71	0	0	11	62	0	0	100	1	
3	17	12	07: F-07   LM00000639	lmo2403	15185	7536	100	88	84	25	47	47	5	84	77	0	140	123	58	20	21	5	91	86	0	0	0	0	0	0	0	0	0	0	0	0	0	0	0	0	0	0	0	0	0	0	0	0	0	0	0.000	0.000	0.000	0.000	0.000	0.000	0.000	0.000	0.000	0.000	0.000	0.000	0.000	0.000	285	1076	161	140	140	0.000	0.000	41	120	0	0	37	103	0	0	100	1	
3	1	13	07: F-10   LM00001913	lmo2406	11185	7786	100	54	54	7	46	47	5	71	32	0	76	74	26	21	22	6	93	86	0	0	0	0	0	0	0	0	0	0	0	0	0	0	0	0	0	0	0	0	0	0	0	0	0	0	0.000	0.000	0.000	0.000	0.000	0.000	0.000	0.000	0.000	0.000	0.000	0.000	0.000	0.000	285	1076	63	61	61	0.000	0.000	8	55	0	0	8	53	0	0	100	1	
3	2	13	07: F-13   LM00002715	lmo2409	11435	7786	100	61	63	12	46	47	4	85	74	0	143	125	57	22	22	4	97	92	0	0	0	0	0	0	0	0	0	0	0	0	0	0	0	0	0	0	0	0	0	0	0	0	0	0	0.000	0.000	0.000	0.000	0.000	0.000	0.000	0.000	0.000	0.000	0.000	0.000	0.000	0.000	285	1076	136	120	120	0.000	0.000	15	121	0	0	17	103	0	0	100	1	
3	3	13	07: F-16   LM00000642	lmo2412	11685	7786	100	288	255	129	47	47	5	92	88	0	409	346	186	22	23	7	94	89	0	0	0	0	0	0	0	0	0	0	0	0	0	0	0	0	0	0	0	0	0	0	0	0	0	0	0.000	0.000	0.000	0.000	0.000	0.000	0.000	0.000	0.000	0.000	0.000	0.000	0.000	0.000	285	1076	628	532	532	0.000	0.000	241	387	0	0	208	324	0	0	100	1	
3	4	13	07: F-19   LM00000645	lmo2415	11935	7786	100	314	277	148	47	47	6	92	89	0	484	406	229	22	23	5	93	91	0	0	0	0	0	0	0	0	0	0	0	0	0	0	0	0	0	0	0	0	0	0	0	0	0	0	0.000	0.000	0.000	0.000	0.000	0.000	0.000	0.000	0.000	0.000	0.000	0.000	0.000	0.000	285	1076	729	614	614	0.000	0.000	267	462	0	0	230	384	0	0	100	1	
3	5	13	07: F-22   LM00001916	lmo2418	12185	7786	100	59	61	13	47	47	5	72	56	0	107	94	45	22	23	5	87	80	0	0	0	0	0	0	0	0	0	0	0	0	0	0	0	0	0	0	0	0	0	0	0	0	0	0	0.000	0.000	0.000	0.000	0.000	0.000	0.000	0.000	0.000	0.000	0.000	0.000	0.000	0.000	285	1076	97	86	86	0.000	0.000	12	85	0	0	14	72	0	0	100	1	
3	6	13	07: J-01   LM00002737	lmo2493	12435	7786	100	54	54	5	46	46	5	68	31	0	88	81	25	23	23	4	94	92	0	0	0	0	0	0	0	0	0	0	0	0	0	0	0	0	0	0	0	0	0	0	0	0	0	0	0.000	0.000	0.000	0.000	0.000	0.000	0.000	0.000	0.000	0.000	0.000	0.000	0.000	0.000	285	1076	73	66	66	0.000	0.000	8	65	0	0	8	58	0	0	100	1	
3	7	13	07: J-04   LM00000662	lmo2496	12685	7786	100	51	51	4	47	47	6	27	4	0	85	77	26	23	24	5	93	86	0	0	0	0	0	0	0	0	0	0	0	0	0	0	0	0	0	0	0	0	0	0	0	0	0	0	0.000	0.000	0.000	0.000	0.000	0.000	0.000	0.000	0.000	0.000	0.000	0.000	0.000	0.000	285	1076	66	58	58	0.000	0.000	4	62	0	0	4	54	0	0	100	1	
3	8	13	07: J-07   LM00000665	lmo2499	12935	7786	100	53	54	6	47	47	5	54	28	0	87	83	29	22	23	7	94	87	0	0	0	0	0	0	0	0	0	0	0	0	0	0	0	0	0	0	0	0	0	0	0	0	0	0	0.000	0.000	0.000	0.000	0.000	0.000	0.000	0.000	0.000	0.000	0.000	0.000	0.000	0.000	285	1076	71	68	68	0.000	0.000	6	65	0	0	7	61	0	0	100	1	
3	9	13	07: J-10   LM00002738	lmo2502	13185	7786	100	57	57	7	47	47	5	75	48	0	89	75	35	23	25	22	69	64	0	0	0	0	0	0	0	0	0	0	0	0	0	0	0	0	0	0	0	0	0	0	0	0	0	0	0.000	0.000	0.000	0.000	0.000	0.000	0.000	0.000	0.000	0.000	0.000	0.000	0.000	0.000	285	1076	76	62	62	0.000	0.000	10	66	0	0	10	52	0	0	100	1	
3	10	13	07: J-13   LM00001959	lmo2505	13435	7786	100	62	63	13	47	48	7	69	50	0	191	166	95	23	25	20	80	75	0	0	0	0	0	0	0	0	0	0	0	0	0	0	0	0	0	0	0	0	0	0	0	0	0	0	0.000	0.000	0.000	0.000	0.000	0.000	0.000	0.000	0.000	0.000	0.000	0.000	0.000	0.000	285	1076	183	159	159	0.000	0.000	15	168	0	0	16	143	0	0	100	1	
3	11	13	07: J-16   LM00001960	lmo2508	13685	7786	100	59	59	9	47	47	5	74	65	0	91	80	35	22	23	5	92	82	0	0	0	0	0	0	0	0	0	0	0	0	0	0	0	0	0	0	0	0	0	0	0	0	0	0	0.000	0.000	0.000	0.000	0.000	0.000	0.000	0.000	0.000	0.000	0.000	0.000	0.000	0.000	285	1076	81	70	70	0.000	0.000	12	69	0	0	12	58	0	0	100	1	
3	12	13	07: J-19   LM00000669	lmo2511	13935	7786	100	272	231	118	48	48	5	94	87	0	214	182	95	22	23	5	91	84	0	0	0	0	0	0	0	0	0	0	0	0	0	0	0	0	0	0	0	0	0	0	0	0	0	0	0.000	0.000	0.000	0.000	0.000	0.000	0.000	0.000	0.000	0.000	0.000	0.000	0.000	0.000	285	1076	416	343	343	0.000	0.000	224	192	0	0	183	160	0	0	100	1	
3	13	13	07: J-22   LM00001963	lmo2514	14185	7786	100	75	72	16	47	49	10	76	65	0	121	102	44	22	24	22	79	74	0	0	0	0	0	0	0	0	0	0	0	0	0	0	0	0	0	0	0	0	0	0	0	0	0	0	0.000	0.000	0.000	0.000	0.000	0.000	0.000	0.000	0.000	0.000	0.000	0.000	0.000	0.000	285	1076	127	105	105	0.000	0.000	28	99	0	0	25	80	0	0	100	1	
3	14	13	07: N-01   LM00001998	lmo2589	14435	7786	100	53	53	5	48	48	8	25	4	0	80	73	24	22	23	7	88	82	0	0	0	0	0	0	0	0	0	0	0	0	0	0	0	0	0	0	0	0	0	0	0	0	0	0	0.000	0.000	0.000	0.000	0.000	0.000	0.000	0.000	0.000	0.000	0.000	0.000	0.000	0.000	285	1076	63	56	56	0.000	0.000	5	58	0	0	5	51	0	0	100	1	
3	15	13	07: N-04   LM00002759	lmo2592	14685	7786	100	67	67	14	47	48	5	82	68	0	120	104	53	21	22	5	92	82	0	0	0	0	0	0	0	0	0	0	0	0	0	0	0	0	0	0	0	0	0	0	0	0	0	0	0.000	0.000	0.000	0.000	0.000	0.000	0.000	0.000	0.000	0.000	0.000	0.000	0.000	0.000	285	1076	119	103	103	0.000	0.000	20	99	0	0	20	83	0	0	100	1	
3	16	13	07: N-07   LM00002762	lmo2595	14935	7786	100	55	54	5	48	48	8	44	4	0	80	73	22	22	23	8	93	86	0	0	0	0	0	0	0	0	0	0	0	0	0	0	0	0	0	0	0	0	0	0	0	0	0	0	0.000	0.000	0.000	0.000	0.000	0.000	0.000	0.000	0.000	0.000	0.000	0.000	0.000	0.000	285	1076	65	57	57	0.000	0.000	7	58	0	0	6	51	0	0	100	1	
3	17	13	07: N-10   LM00002000	lmo2598	15185	7786	100	67	66	13	48	48	5	81	70	0	101	92	40	21	21	4	91	84	0	0	0	0	0	0	0	0	0	0	0	0	0	0	0	0	0	0	0	0	0	0	0	0	0	0	0.000	0.000	0.000	0.000	0.000	0.000	0.000	0.000	0.000	0.000	0.000	0.000	0.000	0.000	285	1076	99	89	89	0.000	0.000	19	80	0	0	18	71	0	0	100	1	
3	1	14	07: N-13   LM00002003	lmo2601	11185	8036	100	50	50	5	47	48	6	31	7	0	77	76	24	21	22	8	95	88	0	0	0	0	0	0	0	0	0	0	0	0	0	0	0	0	0	0	0	0	0	0	0	0	0	0	0.000	0.000	0.000	0.000	0.000	0.000	0.000	0.000	0.000	0.000	0.000	0.000	0.000	0.000	285	1076	59	58	58	0.000	0.000	3	56	0	0	3	55	0	0	100	1	
3	2	14	07: N-16   LM00002764	lmo2604	11435	8036	100	51	51	4	47	47	5	45	12	0	76	69	28	22	22	4	91	85	0	0	0	0	0	0	0	0	0	0	0	0	0	0	0	0	0	0	0	0	0	0	0	0	0	0	0.000	0.000	0.000	0.000	0.000	0.000	0.000	0.000	0.000	0.000	0.000	0.000	0.000	0.000	285	1076	58	51	51	0.000	0.000	4	54	0	0	4	47	0	0	100	1	
3	3	14	07: N-19   LM00000696	lmo2607	11685	8036	100	903	768	490	46	47	4	94	91	0	4175	3496	2386	21	22	5	98	95	0	0	0	0	0	0	0	0	0	0	0	0	0	0	0	0	0	0	0	0	0	0	0	0	0	0	0.000	0.000	0.000	0.000	0.000	0.000	0.000	0.000	0.000	0.000	0.000	0.000	0.000	0.000	285	1076	5011	4197	4197	0.000	0.000	857	4154	0	0	722	3475	0	0	100	1	
3	4	14	07: N-22   LM00000698	lmo2610	11935	8036	100	1207	1002	647	47	48	5	99	94	0	5489	4340	2958	22	24	8	93	89	0	0	0	0	0	0	0	0	0	0	0	0	0	0	0	0	0	0	0	0	0	0	0	0	0	0	0.000	0.000	0.000	0.000	0.000	0.000	0.000	0.000	0.000	0.000	0.000	0.000	0.000	0.000	285	1076	6627	5273	5273	0.000	0.000	1160	5467	0	0	955	4318	0	0	100	1	
3	5	14	08: B-01   EMPTY	EMPTY	12185	8036	100	47	49	9	47	48	5	20	8	0	23	31	29	22	23	9	19	8	0	0	0	0	0	0	0	0	0	0	0	0	0	0	0	0	0	0	0	0	0	0	0	0	0	0	0.000	0.000	0.000	0.000	0.000	0.000	0.000	0.000	0.000	0.000	0.000	0.000	0.000	0.000	285	1076	1	11	11	0.000	0.000	0	1	0	0	2	9	0	0	-75	1	
3	6	14	08: B-04   LM00000744	lmo2684	12435	8036	100	240	221	91	46	47	4	96	94	0	1517	1334	679	22	23	5	98	95	0	0	0	0	0	0	0	0	0	0	0	0	0	0	0	0	0	0	0	0	0	0	0	0	0	0	0.000	0.000	0.000	0.000	0.000	0.000	0.000	0.000	0.000	0.000	0.000	0.000	0.000	0.000	285	1076	1689	1487	1487	0.000	0.000	194	1495	0	0	175	1312	0	0	100	1	
3	7	14	08: B-07   LM00002027	lmo2687	12685	8036	100	51	51	5	48	48	7	22	3	0	79	74	23	23	24	17	86	81	0	0	0	0	0	0	0	0	0	0	0	0	0	0	0	0	0	0	0	0	0	0	0	0	0	0	0.000	0.000	0.000	0.000	0.000	0.000	0.000	0.000	0.000	0.000	0.000	0.000	0.000	0.000	285	1076	59	54	54	0.000	0.000	3	56	0	0	3	51	0	0	100	1	
3	8	14	08: B-10   LM00002030	lmo2690	12935	8036	100	65	65	12	47	47	5	86	77	0	88	81	29	22	22	4	96	87	0	0	0	0	0	0	0	0	0	0	0	0	0	0	0	0	0	0	0	0	0	0	0	0	0	0	0.000	0.000	0.000	0.000	0.000	0.000	0.000	0.000	0.000	0.000	0.000	0.000	0.000	0.000	285	1076	84	77	77	0.000	0.000	18	66	0	0	18	59	0	0	100	1	
3	9	14	08: B-13   LM00000747	lmo2693	13185	8036	100	191	178	79	48	48	6	91	82	0	249	219	107	23	24	6	95	91	0	0	0	0	0	0	0	0	0	0	0	0	0	0	0	0	0	0	0	0	0	0	0	0	0	0	0.000	0.000	0.000	0.000	0.000	0.000	0.000	0.000	0.000	0.000	0.000	0.000	0.000	0.000	285	1076	369	326	326	0.000	0.000	143	226	0	0	130	196	0	0	100	1	
3	10	14	08: B-16   LM00002032	lmo2696	13435	8036	100	159	144	57	46	47	5	93	85	0	112	102	39	23	25	40	81	60	0	0	0	0	0	0	0	0	0	0	0	0	0	0	0	0	0	0	0	0	0	0	0	0	0	0	0.000	0.000	0.000	0.000	0.000	0.000	0.000	0.000	0.000	0.000	0.000	0.000	0.000	0.000	285	1076	202	177	177	0.000	0.000	113	89	0	0	98	79	0	0	100	1	
3	11	14	08: B-19   LM00002035	lmo2699	13685	8036	100	71	70	14	47	47	5	84	76	0	98	91	37	22	23	4	95	88	0	0	0	0	0	0	0	0	0	0	0	0	0	0	0	0	0	0	0	0	0	0	0	0	0	0	0.000	0.000	0.000	0.000	0.000	0.000	0.000	0.000	0.000	0.000	0.000	0.000	0.000	0.000	285	1076	100	92	92	0.000	0.000	24	76	0	0	23	69	0	0	100	1	
3	12	14	08: B-22   LM00002038	lmo2702	13935	8036	100	56	59	9	47	48	4	82	58	0	87	83	31	22	23	4	93	88	0	0	0	0	0	0	0	0	0	0	0	0	0	0	0	0	0	0	0	0	0	0	0	0	0	0	0.000	0.000	0.000	0.000	0.000	0.000	0.000	0.000	0.000	0.000	0.000	0.000	0.000	0.000	285	1076	74	73	73	0.000	0.000	9	65	0	0	12	61	0	0	100	1	
3	13	14	08: F-01   LM00000775	lmo2777	14185	8036	100	51	51	5	48	49	5	28	5	0	78	71	22	21	23	9	88	83	0	0	0	0	0	0	0	0	0	0	0	0	0	0	0	0	0	0	0	0	0	0	0	0	0	0	0.000	0.000	0.000	0.000	0.000	0.000	0.000	0.000	0.000	0.000	0.000	0.000	0.000	0.000	285	1076	60	53	53	0.000	0.000	3	57	0	0	3	50	0	0	100	1	
3	14	14	08: F-04   LM00002788	lmo2780	14435	8036	100	65	65	12	46	46	5	87	76	0	107	97	35	21	22	4	95	94	0	0	0	0	0	0	0	0	0	0	0	0	0	0	0	0	0	0	0	0	0	0	0	0	0	0	0.000	0.000	0.000	0.000	0.000	0.000	0.000	0.000	0.000	0.000	0.000	0.000	0.000	0.000	285	1076	105	95	95	0.000	0.000	19	86	0	0	19	76	0	0	100	1	
3	15	14	08: F-07   LM00002791	lmo2783	14685	8036	100	50	50	4	47	47	5	27	2	0	74	66	23	21	22	5	88	82	0	0	0	0	0	0	0	0	0	0	0	0	0	0	0	0	0	0	0	0	0	0	0	0	0	0	0.000	0.000	0.000	0.000	0.000	0.000	0.000	0.000	0.000	0.000	0.000	0.000	0.000	0.000	285	1076	56	48	48	0.000	0.000	3	53	0	0	3	45	0	0	100	1	
3	16	14	08: F-10   LM00002793	lmo2786	14935	8036	100	52	52	5	48	49	8	19	1	0	80	67	32	21	24	57	58	0	0	0	0	0	0	0	0	0	0	0	0	0	0	0	0	0	0	0	0	0	0	0	0	0	0	0	0.000	0.000	0.000	0.000	0.000	0.000	0.000	0.000	0.000	0.000	0.000	0.000	0.000	0.000	285	1076	63	50	50	0.000	0.000	4	59	0	0	4	46	0	0	100	1	
3	17	14	08: F-13   LM00002071	lmo2789	15185	8036	100	57	57	7	48	49	5	67	37	0	104	96	36	20	21	5	95	90	0	0	0	0	0	0	0	0	0	0	0	0	0	0	0	0	0	0	0	0	0	0	0	0	0	0	0.000	0.000	0.000	0.000	0.000	0.000	0.000	0.000	0.000	0.000	0.000	0.000	0.000	0.000	285	1076	93	85	85	0.000	0.000	9	84	0	0	9	76	0	0	100	1	
3	1	15	08: F-16   LM00000777	lmo2792	11185	8286	100	453	390	203	47	48	5	90	88	0	416	365	192	21	22	5	96	90	0	0	0	0	0	0	0	0	0	0	0	0	0	0	0	0	0	0	0	0	0	0	0	0	0	0	0.000	0.000	0.000	0.000	0.000	0.000	0.000	0.000	0.000	0.000	0.000	0.000	0.000	0.000	285	1076	801	687	687	0.000	0.000	406	395	0	0	343	344	0	0	100	1	
3	2	15	08: F-19   LM00002075	lmo2795	11435	8286	100	53	53	5	48	48	5	49	13	0	80	75	24	21	22	11	88	83	0	0	0	0	0	0	0	0	0	0	0	0	0	0	0	0	0	0	0	0	0	0	0	0	0	0	0.000	0.000	0.000	0.000	0.000	0.000	0.000	0.000	0.000	0.000	0.000	0.000	0.000	0.000	285	1076	64	59	59	0.000	0.000	5	59	0	0	5	54	0	0	100	1	
3	3	15	08: F-22   LM00002077	lmo2798	11685	8286	100	55	55	6	47	48	5	64	29	0	76	72	22	22	23	5	98	93	0	0	0	0	0	0	0	0	0	0	0	0	0	0	0	0	0	0	0	0	0	0	0	0	0	0	0.000	0.000	0.000	0.000	0.000	0.000	0.000	0.000	0.000	0.000	0.000	0.000	0.000	0.000	285	1076	62	58	58	0.000	0.000	8	54	0	0	8	50	0	0	100	1	
3	4	15	08: J-01   EMPTY	EMPTY	11935	8286	100	47	48	4	47	47	5	20	3	0	23	24	5	21	22	5	22	9	0	0	0	0	0	0	0	0	0	0	0	0	0	0	0	0	0	0	0	0	0	0	0	0	0	0	0.000	0.000	0.000	0.000	0.000	0.000	0.000	0.000	0.000	0.000	0.000	0.000	0.000	0.000	285	1076	2	4	4	0.000	0.000	0	2	0	0	1	3	0	0	-75	1	
3	5	15	08: J-04   EMPTY	EMPTY	12185	8286	100	48	48	5	47	47	4	19	6	0	26	27	6	22	23	16	5	0	0	0	0	0	0	0	0	0	0	0	0	0	0	0	0	0	0	0	0	0	0	0	0	0	0	0	0.000	0.000	0.000	0.000	0.000	0.000	0.000	0.000	0.000	0.000	0.000	0.000	0.000	0.000	285	1076	5	6	6	0.000	0.000	1	4	0	0	1	5	0	0	-75	1	
3	6	15	08: J-07   EMPTY	EMPTY	12435	8286	100	50	50	7	47	47	5	31	8	0	25	28	14	22	23	5	32	17	0	0	0	0	0	0	0	0	0	0	0	0	0	0	0	0	0	0	0	0	0	0	0	0	0	0	0.000	0.000	0.000	0.000	0.000	0.000	0.000	0.000	0.000	0.000	0.000	0.000	0.000	0.000	285	1076	6	9	9	0.000	0.000	3	3	0	0	3	6	0	0	-75	1	
3	7	15	09: B-01   EMPTY	EMPTY	12685	8286	100	47	47	5	46	47	5	26	7	0	27	27	6	22	22	4	50	24	0	0	0	0	0	0	0	0	0	0	0	0	0	0	0	0	0	0	0	0	0	0	0	0	0	0	0.000	0.000	0.000	0.000	0.000	0.000	0.000	0.000	0.000	0.000	0.000	0.000	0.000	0.000	285	1076	6	6	6	0.000	0.000	1	5	0	0	1	5	0	0	-75	1	
3	8	15	09: B-04   LM00001308	lmo1275	12935	8286	100	61	62	10	48	48	5	83	69	0	95	89	34	22	23	5	94	87	0	0	0	0	0	0	0	0	0	0	0	0	0	0	0	0	0	0	0	0	0	0	0	0	0	0	0.000	0.000	0.000	0.000	0.000	0.000	0.000	0.000	0.000	0.000	0.000	0.000	0.000	0.000	285	1076	86	81	81	0.000	0.000	13	73	0	0	14	67	0	0	100	1	
3	9	15	09: B-07   LM00002819	lmo1469	13185	8286	100	66	239	214	47	48	6	66	54	0	166	1118	1176	23	25	8	66	58	0	0	0	0	0	0	0	0	0	0	0	0	0	0	0	0	0	0	0	0	0	0	0	0	0	0	0.000	0.000	0.000	0.000	0.000	0.000	0.000	0.000	0.000	0.000	0.000	0.000	0.000	0.000	285	1076	162	1287	1287	0.000	0.000	19	143	0	0	192	1095	0	0	100	1	
3	10	15	09: B-10   LM00000452	lmo1657	13435	8286	100	157	146	55	47	48	5	94	88	0	395	347	186	23	23	5	94	89	0	0	0	0	0	0	0	0	0	0	0	0	0	0	0	0	0	0	0	0	0	0	0	0	0	0	0.000	0.000	0.000	0.000	0.000	0.000	0.000	0.000	0.000	0.000	0.000	0.000	0.000	0.000	285	1076	482	423	423	0.000	0.000	110	372	0	0	99	324	0	0	100	1	
3	11	15	09: B-13   lmneg01	lmneg01	13685	8286	100	52	52	5	47	48	5	58	16	0	80	73	25	22	23	5	90	85	0	0	0	0	0	0	0	0	0	0	0	0	0	0	0	0	0	0	0	0	0	0	0	0	0	0	0.000	0.000	0.000	0.000	0.000	0.000	0.000	0.000	0.000	0.000	0.000	0.000	0.000	0.000	285	1076	63	56	56	0.000	0.000	5	58	0	0	5	51	0	0	100	1	
3	12	15	09: B-16   lmneg04	lmneg04	13935	8286	100	52	52	5	48	49	5	29	9	0	73	70	25	21	22	5	92	88	0	0	0	0	0	0	0	0	0	0	0	0	0	0	0	0	0	0	0	0	0	0	0	0	0	0	0.000	0.000	0.000	0.000	0.000	0.000	0.000	0.000	0.000	0.000	0.000	0.000	0.000	0.000	285	1076	56	53	53	0.000	0.000	4	52	0	0	4	49	0	0	100	1	
3	13	15	09: B-19   lmneg07	lmneg07	14185	8286	100	52	52	5	49	49	6	22	5	0	78	76	21	22	23	7	94	91	0	0	0	0	0	0	0	0	0	0	0	0	0	0	0	0	0	0	0	0	0	0	0	0	0	0	0.000	0.000	0.000	0.000	0.000	0.000	0.000	0.000	0.000	0.000	0.000	0.000	0.000	0.000	285	1076	59	57	57	0.000	0.000	3	56	0	0	3	54	0	0	100	1	
3	14	15	09: B-22   lmneg10	lmneg10	14435	8286	100	50	50	5	47	47	5	34	8	0	66	62	21	21	22	6	88	84	0	0	0	0	0	0	0	0	0	0	0	0	0	0	0	0	0	0	0	0	0	0	0	0	0	0	0.000	0.000	0.000	0.000	0.000	0.000	0.000	0.000	0.000	0.000	0.000	0.000	0.000	0.000	285	1076	48	44	44	0.000	0.000	3	45	0	0	3	41	0	0	100	1	
3	15	15	09: F-01   LM00000020	lmo0044	14685	8286	100	269	244	114	47	48	6	94	90	0	1279	1128	581	21	22	10	93	91	0	0	0	0	0	0	0	0	0	0	0	0	0	0	0	0	0	0	0	0	0	0	0	0	0	0	0.000	0.000	0.000	0.000	0.000	0.000	0.000	0.000	0.000	0.000	0.000	0.000	0.000	0.000	285	1076	1480	1304	1304	0.000	0.000	222	1258	0	0	197	1107	0	0	100	1	
3	16	15	09: F-04   LM00001308	lmo1275	14935	8286	100	60	62	12	47	50	45	0	0	0	99	84	37	20	24	57	69	2	0	0	0	0	0	0	0	0	0	0	0	0	0	0	0	0	0	0	0	0	0	0	0	0	0	0	0.000	0.000	0.000	0.000	0.000	0.000	0.000	0.000	0.000	0.000	0.000	0.000	0.000	0.000	285	1076	92	79	79	0.000	0.000	13	79	0	0	15	64	0	0	100	1	
3	17	15	09: F-07   LM00002819	lmo1469	15185	8286	100	569	477	242	47	49	17	86	83	0	2855	2407	1339	20	22	12	93	92	0	0	0	0	0	0	0	0	0	0	0	0	0	0	0	0	0	0	0	0	0	0	0	0	0	0	0.000	0.000	0.000	0.000	0.000	0.000	0.000	0.000	0.000	0.000	0.000	0.000	0.000	0.000	285	1076	3357	2817	2817	0.000	0.000	522	2835	0	0	430	2387	0	0	100	1	
3	1	16	09: F-10   LM00000452	lmo1657	11185	8536	100	165	149	65	47	48	8	87	82	0	428	350	189	21	22	9	95	88	0	0	0	0	0	0	0	0	0	0	0	0	0	0	0	0	0	0	0	0	0	0	0	0	0	0	0.000	0.000	0.000	0.000	0.000	0.000	0.000	0.000	0.000	0.000	0.000	0.000	0.000	0.000	285	1076	525	431	431	0.000	0.000	118	407	0	0	102	329	0	0	100	1	
3	2	16	09: F-13   lmneg01	lmneg01	11435	8536	100	53	53	5	47	47	5	59	25	0	84	82	22	21	21	4	98	95	0	0	0	0	0	0	0	0	0	0	0	0	0	0	0	0	0	0	0	0	0	0	0	0	0	0	0.000	0.000	0.000	0.000	0.000	0.000	0.000	0.000	0.000	0.000	0.000	0.000	0.000	0.000	285	1076	69	67	67	0.000	0.000	6	63	0	0	6	61	0	0	100	1	
3	3	16	09: F-16   lmneg04	lmneg04	11685	8536	100	52	52	5	47	47	6	36	8	0	74	67	21	21	23	29	79	26	0	0	0	0	0	0	0	0	0	0	0	0	0	0	0	0	0	0	0	0	0	0	0	0	0	0	0.000	0.000	0.000	0.000	0.000	0.000	0.000	0.000	0.000	0.000	0.000	0.000	0.000	0.000	285	1076	58	51	51	0.000	0.000	5	53	0	0	5	46	0	0	100	1	
3	4	16	09: F-19   lmneg07	lmneg07	11935	8536	100	53	53	5	47	48	5	58	20	0	83	74	25	22	24	23	81	74	0	0	0	0	0	0	0	0	0	0	0	0	0	0	0	0	0	0	0	0	0	0	0	0	0	0	0.000	0.000	0.000	0.000	0.000	0.000	0.000	0.000	0.000	0.000	0.000	0.000	0.000	0.000	285	1076	67	58	58	0.000	0.000	6	61	0	0	6	52	0	0	100	1	
3	5	16	09: F-22   lmneg10	lmneg10	12185	8536	100	51	53	13	47	47	5	46	18	0	73	73	34	21	23	9	91	87	0	0	0	0	0	0	0	0	0	0	0	0	0	0	0	0	0	0	0	0	0	0	0	0	0	0	0.000	0.000	0.000	0.000	0.000	0.000	0.000	0.000	0.000	0.000	0.000	0.000	0.000	0.000	285	1076	56	58	58	0.000	0.000	4	52	0	0	6	52	0	0	100	1	
3	6	16	09: J-01   LM00000020	lmo0044	12435	8536	100	277	253	118	47	48	6	93	87	0	1295	1132	624	22	23	7	93	89	0	0	0	0	0	0	0	0	0	0	0	0	0	0	0	0	0	0	0	0	0	0	0	0	0	0	0.000	0.000	0.000	0.000	0.000	0.000	0.000	0.000	0.000	0.000	0.000	0.000	0.000	0.000	285	1076	1503	1316	1316	0.000	0.000	230	1273	0	0	206	1110	0	0	100	1	
3	7	16	09: J-04   LM00001308	lmo1275	12685	8536	100	60	61	9	47	48	6	81	61	0	101	91	38	22	22	4	91	88	0	0	0	0	0	0	0	0	0	0	0	0	0	0	0	0	0	0	0	0	0	0	0	0	0	0	0.000	0.000	0.000	0.000	0.000	0.000	0.000	0.000	0.000	0.000	0.000	0.000	0.000	0.000	285	1076	92	83	83	0.000	0.000	13	79	0	0	14	69	0	0	100	1	
3	8	16	09: J-07   LM00002819	lmo1469	12935	8536	100	519	430	241	48	48	5	95	90	0	2553	2088	1337	22	23	5	100	97	0	0	0	0	0	0	0	0	0	0	0	0	0	0	0	0	0	0	0	0	0	0	0	0	0	0	0.000	0.000	0.000	0.000	0.000	0.000	0.000	0.000	0.000	0.000	0.000	0.000	0.000	0.000	285	1076	3002	2448	2448	0.000	0.000	471	2531	0	0	382	2066	0	0	100	1	
3	9	16	09: J-10   LM00000452	lmo1657	13185	8536	100	153	134	57	47	48	8	87	78	0	404	326	187	23	25	10	89	85	0	0	0	0	0	0	0	0	0	0	0	0	0	0	0	0	0	0	0	0	0	0	0	0	0	0	0.000	0.000	0.000	0.000	0.000	0.000	0.000	0.000	0.000	0.000	0.000	0.000	0.000	0.000	285	1076	487	390	390	0.000	0.000	106	381	0	0	87	303	0	0	100	1	
3	10	16	09: J-13   lmneg01	lmneg01	13435	8536	100	53	53	5	47	49	9	25	0	0	80	73	27	23	24	9	86	81	0	0	0	0	0	0	0	0	0	0	0	0	0	0	0	0	0	0	0	0	0	0	0	0	0	0	0.000	0.000	0.000	0.000	0.000	0.000	0.000	0.000	0.000	0.000	0.000	0.000	0.000	0.000	285	1076	63	56	56	0.000	0.000	6	57	0	0	6	50	0	0	100	1	
3	11	16	09: J-16   lmneg04	lmneg04	13685	8536	100	52	53	6	47	47	5	54	24	0	71	67	26	22	22	3	86	82	0	0	0	0	0	0	0	0	0	0	0	0	0	0	0	0	0	0	0	0	0	0	0	0	0	0	0.000	0.000	0.000	0.000	0.000	0.000	0.000	0.000	0.000	0.000	0.000	0.000	0.000	0.000	285	1076	54	51	51	0.000	0.000	5	49	0	0	6	45	0	0	100	1	
3	12	16	09: J-19   lmneg07	lmneg07	13935	8536	100	54	55	8	48	48	5	58	25	0	81	73	28	21	22	5	88	85	0	0	0	0	0	0	0	0	0	0	0	0	0	0	0	0	0	0	0	0	0	0	0	0	0	0	0.000	0.000	0.000	0.000	0.000	0.000	0.000	0.000	0.000	0.000	0.000	0.000	0.000	0.000	285	1076	66	59	59	0.000	0.000	6	60	0	0	7	52	0	0	100	1	
3	13	16	09: J-22   lmneg10	lmneg10	14185	8536	100	51	52	5	47	48	6	38	13	0	69	65	22	21	22	6	89	85	0	0	0	0	0	0	0	0	0	0	0	0	0	0	0	0	0	0	0	0	0	0	0	0	0	0	0.000	0.000	0.000	0.000	0.000	0.000	0.000	0.000	0.000	0.000	0.000	0.000	0.000	0.000	285	1076	52	49	49	0.000	0.000	4	48	0	0	5	44	0	0	100	1	
3	14	16	09: N-01   LM00000020	lmo0044	14435	8536	100	268	232	122	47	48	6	90	83	0	1201	1029	619	21	23	11	89	87	0	0	0	0	0	0	0	0	0	0	0	0	0	0	0	0	0	0	0	0	0	0	0	0	0	0	0.000	0.000	0.000	0.000	0.000	0.000	0.000	0.000	0.000	0.000	0.000	0.000	0.000	0.000	285	1076	1401	1193	1193	0.000	0.000	221	1180	0	0	185	1008	0	0	100	1	
3	15	16	09: N-04   LM00001308	lmo1275	14685	8536	100	62	62	11	47	47	5	77	65	0	97	87	34	21	22	6	89	83	0	0	0	0	0	0	0	0	0	0	0	0	0	0	0	0	0	0	0	0	0	0	0	0	0	0	0.000	0.000	0.000	0.000	0.000	0.000	0.000	0.000	0.000	0.000	0.000	0.000	0.000	0.000	285	1076	91	81	81	0.000	0.000	15	76	0	0	15	66	0	0	100	1	
3	16	16	09: N-07   LM00002819	lmo1469	14935	8536	100	509	405	269	47	47	5	90	83	0	2560	2014	1511	21	21	5	93	87	0	0	0	0	0	0	0	0	0	0	0	0	0	0	0	0	0	0	0	0	0	0	0	0	0	0	0.000	0.000	0.000	0.000	0.000	0.000	0.000	0.000	0.000	0.000	0.000	0.000	0.000	0.000	285	1076	3001	2351	2351	0.000	0.000	462	2539	0	0	358	1993	0	0	100	1	
3	17	16	09: N-10   LM00000452	lmo1657	15185	8536	100	172	156	64	47	47	4	93	88	0	450	390	208	20	20	4	93	90	0	0	0	0	0	0	0	0	0	0	0	0	0	0	0	0	0	0	0	0	0	0	0	0	0	0	0.000	0.000	0.000	0.000	0.000	0.000	0.000	0.000	0.000	0.000	0.000	0.000	0.000	0.000	285	1076	555	479	479	0.000	0.000	125	430	0	0	109	370	0	0	100	1	
3	1	17	09: N-13   lmneg01	lmneg01	11185	8786	100	53	53	6	47	48	5	51	17	0	81	70	26	21	21	4	90	85	0	0	0	0	0	0	0	0	0	0	0	0	0	0	0	0	0	0	0	0	0	0	0	0	0	0	0.000	0.000	0.000	0.000	0.000	0.000	0.000	0.000	0.000	0.000	0.000	0.000	0.000	0.000	285	1076	66	55	55	0.000	0.000	6	60	0	0	6	49	0	0	100	1	
3	2	17	09: N-16   lmneg04	lmneg04	11435	8786	100	50	51	5	48	48	5	33	8	0	78	72	21	20	22	7	94	88	0	0	0	0	0	0	0	0	0	0	0	0	0	0	0	0	0	0	0	0	0	0	0	0	0	0	0.000	0.000	0.000	0.000	0.000	0.000	0.000	0.000	0.000	0.000	0.000	0.000	0.000	0.000	285	1076	60	55	55	0.000	0.000	2	58	0	0	3	52	0	0	100	1	
3	3	17	09: N-19   lmneg07	lmneg07	11685	8786	100	53	53	5	47	48	6	48	10	0	76	69	26	21	23	15	80	73	0	0	0	0	0	0	0	0	0	0	0	0	0	0	0	0	0	0	0	0	0	0	0	0	0	0	0.000	0.000	0.000	0.000	0.000	0.000	0.000	0.000	0.000	0.000	0.000	0.000	0.000	0.000	285	1076	61	54	54	0.000	0.000	6	55	0	0	6	48	0	0	100	1	
3	4	17	09: N-22   lmneg10	lmneg10	11935	8786	100	50	50	5	46	47	5	36	7	0	70	64	24	22	22	6	88	77	0	0	0	0	0	0	0	0	0	0	0	0	0	0	0	0	0	0	0	0	0	0	0	0	0	0	0.000	0.000	0.000	0.000	0.000	0.000	0.000	0.000	0.000	0.000	0.000	0.000	0.000	0.000	285	1076	52	46	46	0.000	0.000	4	48	0	0	4	42	0	0	100	1	
3	5	17	null	EMPTY	12185	8786	100	48	48	5	47	48	7	12	1	0	22	25	15	21	22	8	10	2	0	0	0	0	0	0	0	0	0	0	0	0	0	0	0	0	0	0	0	0	0	0	0	0	0	0	0.000	0.000	0.000	0.000	0.000	0.000	0.000	0.000	0.000	0.000	0.000	0.000	0.000	0.000	285	1076	2	5	5	0.000	0.000	1	1	0	0	1	4	0	0	-75	1	
3	6	17	null	EMPTY	12435	8786	100	48	48	5	47	48	5	18	6	0	22	24	7	22	22	5	14	8	0	0	0	0	0	0	0	0	0	0	0	0	0	0	0	0	0	0	0	0	0	0	0	0	0	0	0.000	0.000	0.000	0.000	0.000	0.000	0.000	0.000	0.000	0.000	0.000	0.000	0.000	0.000	285	1076	1	3	3	0.000	0.000	1	0	0	0	1	2	0	0	-75	1	
3	7	17	null	EMPTY	12685	8786	100	46	46	5	46	47	5	20	2	0	22	22	4	22	23	6	4	1	0	0	0	0	0	0	0	0	0	0	0	0	0	0	0	0	0	0	0	0	0	0	0	0	0	0	0.000	0.000	0.000	0.000	0.000	0.000	0.000	0.000	0.000	0.000	0.000	0.000	0.000	0.000	285	1076	0	0	0	0.000	0.000	0	0	0	0	0	0	0	0	-75	1	
3	8	17	null	EMPTY	12935	8786	100	46	46	5	47	48	6	7	1	0	22	23	4	22	23	6	8	2	0	0	0	0	0	0	0	0	0	0	0	0	0	0	0	0	0	0	0	0	0	0	0	0	0	0	0.000	0.000	0.000	0.000	0.000	0.000	0.000	0.000	0.000	0.000	0.000	0.000	0.000	0.000	285	1076	-1	0	0	0.000	0.000	-1	0	0	0	-1	1	0	0	-75	1	
3	9	17	null	EMPTY	13185	8786	100	46	47	4	47	47	4	14	4	0	22	22	3	22	22	3	11	3	0	0	0	0	0	0	0	0	0	0	0	0	0	0	0	0	0	0	0	0	0	0	0	0	0	0	0.000	0.000	0.000	0.000	0.000	0.000	0.000	0.000	0.000	0.000	0.000	0.000	0.000	0.000	285	1076	-1	0	0	0.000	0.000	-1	0	0	0	0	0	0	0	-75	1	
3	10	17	null	EMPTY	13435	8786	100	48	47	4	47	47	7	4	0	0	22	22	3	22	23	12	0	0	0	0	0	0	0	0	0	0	0	0	0	0	0	0	0	0	0	0	0	0	0	0	0	0	0	0	0.000	0.000	0.000	0.000	0.000	0.000	0.000	0.000	0.000	0.000	0.000	0.000	0.000	0.000	285	1076	1	0	0	0.000	0.000	1	0	0	0	0	0	0	0	-75	1	
3	11	17	null	EMPTY	13685	8786	100	49	49	6	47	47	5	18	8	0	22	24	10	22	23	7	6	3	0	0	0	0	0	0	0	0	0	0	0	0	0	0	0	0	0	0	0	0	0	0	0	0	0	0	0.000	0.000	0.000	0.000	0.000	0.000	0.000	0.000	0.000	0.000	0.000	0.000	0.000	0.000	285	1076	2	4	4	0.000	0.000	2	0	0	0	2	2	0	0	-75	1	
3	12	17	null	EMPTY	13935	8786	100	47	48	6	48	48	5	15	6	0	20	22	7	21	22	5	15	5	0	0	0	0	0	0	0	0	0	0	0	0	0	0	0	0	0	0	0	0	0	0	0	0	0	0	0.000	0.000	0.000	0.000	0.000	0.000	0.000	0.000	0.000	0.000	0.000	0.000	0.000	0.000	285	1076	-2	1	1	0.000	0.000	-1	-1	0	0	0	1	0	0	-75	1	
3	13	17	null	EMPTY	14185	8786	100	47	48	6	48	48	6	15	3	0	22	23	5	21	22	4	24	9	0	0	0	0	0	0	0	0	0	0	0	0	0	0	0	0	0	0	0	0	0	0	0	0	0	0	0.000	0.000	0.000	0.000	0.000	0.000	0.000	0.000	0.000	0.000	0.000	0.000	0.000	0.000	285	1076	0	2	2	0.000	0.000	-1	1	0	0	0	2	0	0	-75	1	
3	14	17	null	EMPTY	14435	8786	100	45	46	5	47	47	5	13	3	0	22	23	7	21	21	4	17	9	0	0	0	0	0	0	0	0	0	0	0	0	0	0	0	0	0	0	0	0	0	0	0	0	0	0	0.000	0.000	0.000	0.000	0.000	0.000	0.000	0.000	0.000	0.000	0.000	0.000	0.000	0.000	285	1076	-1	1	1	0.000	0.000	-2	1	0	0	-1	2	0	0	-75	1	
3	15	17	null	EMPTY	14685	8786	100	47	47	5	47	47	5	17	6	0	21	23	9	21	22	7	10	4	0	0	0	0	0	0	0	0	0	0	0	0	0	0	0	0	0	0	0	0	0	0	0	0	0	0	0.000	0.000	0.000	0.000	0.000	0.000	0.000	0.000	0.000	0.000	0.000	0.000	0.000	0.000	285	1076	0	2	2	0.000	0.000	0	0	0	0	0	2	0	0	-75	1	
3	16	17	null	EMPTY	14935	8786	100	47	46	4	47	47	5	11	0	0	21	22	3	20	21	4	26	8	0	0	0	0	0	0	0	0	0	0	0	0	0	0	0	0	0	0	0	0	0	0	0	0	0	0	0.000	0.000	0.000	0.000	0.000	0.000	0.000	0.000	0.000	0.000	0.000	0.000	0.000	0.000	285	1076	1	1	1	0.000	0.000	0	1	0	0	-1	2	0	0	-75	1	
3	17	17	null	EMPTY	15185	8786	100	47	49	11	46	47	5	28	7	0	20	22	13	20	20	4	16	7	0	0	0	0	0	0	0	0	0	0	0	0	0	0	0	0	0	0	0	0	0	0	0	0	0	0	0.000	0.000	0.000	0.000	0.000	0.000	0.000	0.000	0.000	0.000	0.000	0.000	0.000	0.000	285	1076	1	5	5	0.000	0.000	1	0	0	0	3	2	0	0	-75	1	
4	1	1	10: A-01   Dye Marker	Dye Marker	15711	4797	100	76	175	164	47	48	5	89	81	0	15528	25241	21782	22	23	6	100	100	3	0	0	0	0	0	0	0	0	0	0	0	0	0	0	0	0	0	0	0	0	0	0	0	0	0	0.000	0.000	0.000	0.000	0.000	0.000	0.000	0.000	0.000	0.000	0.000	0.000	0.000	0.000	283	1076	15535	25347	25347	0.000	0.000	29	15506	0	0	128	25219	0	0	100	1	
4	2	1	01: A-01   EMPTY	EMPTY	15961	4797	100	47	48	5	47	48	5	13	5	0	22	23	6	21	22	6	16	9	0	0	0	0	0	0	0	0	0	0	0	0	0	0	0	0	0	0	0	0	0	0	0	0	0	0	0.000	0.000	0.000	0.000	0.000	0.000	0.000	0.000	0.000	0.000	0.000	0.000	0.000	0.000	283	1076	1	3	3	0.000	0.000	0	1	0	0	1	2	0	0	-75	1	
4	3	1	01: A-04   LM00000002	lmo0002	16211	4797	100	128	119	38	48	48	5	92	87	0	288	255	116	20	22	11	93	89	0	0	0	0	0	0	0	0	0	0	0	0	0	0	0	0	0	0	0	0	0	0	0	0	0	0	0.000	0.000	0.000	0.000	0.000	0.000	0.000	0.000	0.000	0.000	0.000	0.000	0.000	0.000	283	1076	348	306	306	0.000	0.000	80	268	0	0	71	235	0	0	100	1	
4	4	1	01: A-07   LM00000810	lmo0005	16461	4797	100	81	81	26	48	48	6	87	83	0	177	163	66	21	22	5	95	90	0	0	0	0	0	0	0	0	0	0	0	0	0	0	0	0	0	0	0	0	0	0	0	0	0	0	0.000	0.000	0.000	0.000	0.000	0.000	0.000	0.000	0.000	0.000	0.000	0.000	0.000	0.000	283	1076	189	175	175	0.000	0.000	33	156	0	0	33	142	0	0	100	1	
4	5	1	01: A-10   LM00000006	lmo0008	16711	4797	100	54	54	6	48	49	8	37	6	0	89	83	28	22	25	13	87	86	0	0	0	0	0	0	0	0	0	0	0	0	0	0	0	0	0	0	0	0	0	0	0	0	0	0	0.000	0.000	0.000	0.000	0.000	0.000	0.000	0.000	0.000	0.000	0.000	0.000	0.000	0.000	283	1076	73	67	67	0.000	0.000	6	67	0	0	6	61	0	0	100	1	
4	6	1	01: A-13   LM00000008	lmo0011	16961	4797	100	67	65	11	47	47	5	87	77	0	136	122	42	21	22	3	98	94	0	0	0	0	0	0	0	0	0	0	0	0	0	0	0	0	0	0	0	0	0	0	0	0	0	0	0.000	0.000	0.000	0.000	0.000	0.000	0.000	0.000	0.000	0.000	0.000	0.000	0.000	0.000	283	1076	135	119	119	0.000	0.000	20	115	0	0	18	101	0	0	100	1	
4	7	1	01: A-16   LM00000011	lmo0014	17211	4797	100	74	73	16	47	47	4	86	82	0	201	183	83	20	21	3	97	94	0	0	0	0	0	0	0	0	0	0	0	0	0	0	0	0	0	0	0	0	0	0	0	0	0	0	0.000	0.000	0.000	0.000	0.000	0.000	0.000	0.000	0.000	0.000	0.000	0.000	0.000	0.000	283	1076	208	189	189	0.000	0.000	27	181	0	0	26	163	0	0	100	1	
4	8	1	01: A-19   LM00002098	lmo0017	17461	4797	100	55	55	5	48	48	7	52	7	0	102	94	30	21	22	6	96	90	0	0	0	0	0	0	0	0	0	0	0	0	0	0	0	0	0	0	0	0	0	0	0	0	0	0	0.000	0.000	0.000	0.000	0.000	0.000	0.000	0.000	0.000	0.000	0.000	0.000	0.000	0.000	283	1076	88	80	80	0.000	0.000	7	81	0	0	7	73	0	0	100	1	
4	9	1	01: A-22   LM00000813	lmo0020	17711	4797	100	48	48	4	48	48	7	7	0	0	43	42	17	23	24	6	69	58	0	0	0	0	0	0	0	0	0	0	0	0	0	0	0	0	0	0	0	0	0	0	0	0	0	0	0.000	0.000	0.000	0.000	0.000	0.000	0.000	0.000	0.000	0.000	0.000	0.000	0.000	0.000	283	1076	20	19	19	0.000	0.000	0	20	0	0	0	19	0	0	100	1	
4	10	1	01: E-01   LM00002129	lmo0093	17961	4797	100	54	54	5	48	48	5	60	23	0	90	85	27	23	23	4	96	92	0	0	0	0	0	0	0	0	0	0	0	0	0	0	0	0	0	0	0	0	0	0	0	0	0	0	0.000	0.000	0.000	0.000	0.000	0.000	0.000	0.000	0.000	0.000	0.000	0.000	0.000	0.000	283	1076	73	68	68	0.000	0.000	6	67	0	0	6	62	0	0	100	1	
4	11	1	01: E-04   LM00000036	lmo0096	18211	4797	100	747	633	343	48	48	5	94	90	0	1238	1038	567	21	21	3	96	92	0	0	0	0	0	0	0	0	0	0	0	0	0	0	0	0	0	0	0	0	0	0	0	0	0	0	0.000	0.000	0.000	0.000	0.000	0.000	0.000	0.000	0.000	0.000	0.000	0.000	0.000	0.000	283	1076	1916	1602	1602	0.000	0.000	699	1217	0	0	585	1017	0	0	100	1	
4	12	1	01: E-07   LM00000039	lmo0099	18461	4797	100	96	91	24	48	48	4	89	87	0	390	339	149	22	22	3	96	94	0	0	0	0	0	0	0	0	0	0	0	0	0	0	0	0	0	0	0	0	0	0	0	0	0	0	0.000	0.000	0.000	0.000	0.000	0.000	0.000	0.000	0.000	0.000	0.000	0.000	0.000	0.000	283	1076	416	360	360	0.000	0.000	48	368	0	0	43	317	0	0	100	1	
4	13	1	01: E-10   LM00000836	lmo0102	18711	4797	100	55	54	5	47	47	4	72	41	0	109	103	42	23	24	3	98	94	0	0	0	0	0	0	0	0	0	0	0	0	0	0	0	0	0	0	0	0	0	0	0	0	0	0	0.000	0.000	0.000	0.000	0.000	0.000	0.000	0.000	0.000	0.000	0.000	0.000	0.000	0.000	283	1076	94	87	87	0.000	0.000	8	86	0	0	7	80	0	0	100	1	
4	14	1	01: E-13   LM00000041	lmo0105	18961	4797	100	54	54	6	48	48	5	62	28	0	107	112	44	24	24	3	97	96	0	0	0	0	0	0	0	0	0	0	0	0	0	0	0	0	0	0	0	0	0	0	0	0	0	0	0.000	0.000	0.000	0.000	0.000	0.000	0.000	0.000	0.000	0.000	0.000	0.000	0.000	0.000	283	1076	89	94	94	0.000	0.000	6	83	0	0	6	88	0	0	100	1	
4	15	1	01: E-16   LM00000838	lmo0108	19211	4797	100	52	53	6	47	47	4	54	31	0	106	118	50	27	27	4	97	94	0	0	0	0	0	0	0	0	0	0	0	0	0	0	0	0	0	0	0	0	0	0	0	0	0	0	0.000	0.000	0.000	0.000	0.000	0.000	0.000	0.000	0.000	0.000	0.000	0.000	0.000	0.000	283	1076	84	97	97	0.000	0.000	5	79	0	0	6	91	0	0	100	1	
4	16	1	01: E-19   LM00002134	lmo0111	19461	4797	100	55	56	6	49	49	5	63	35	0	98	122	58	31	31	5	97	95	0	0	0	0	0	0	0	0	0	0	0	0	0	0	0	0	0	0	0	0	0	0	0	0	0	0	0.000	0.000	0.000	0.000	0.000	0.000	0.000	0.000	0.000	0.000	0.000	0.000	0.000	0.000	283	1076	73	98	98	0.000	0.000	6	67	0	0	7	91	0	0	100	1	
4	17	1	01: E-22   LM00000043	lmo0114	19711	4797	100	58	58	6	50	50	6	57	23	0	127	156	73	35	37	14	93	91	0	0	0	0	0	0	0	0	0	0	0	0	0	0	0	0	0	0	0	0	0	0	0	0	0	0	0.000	0.000	0.000	0.000	0.000	0.000	0.000	0.000	0.000	0.000	0.000	0.000	0.000	0.000	283	1076	100	129	129	0.000	0.000	8	92	0	0	8	121	0	0	100	1	
4	1	2	01: I-01   LM00000063	lmo0189	15711	5047	100	434	364	169	48	48	5	94	92	0	374	314	146	22	23	7	94	91	0	0	0	0	0	0	0	0	0	0	0	0	0	0	0	0	0	0	0	0	0	0	0	0	0	0	0.000	0.000	0.000	0.000	0.000	0.000	0.000	0.000	0.000	0.000	0.000	0.000	0.000	0.000	283	1076	738	608	608	0.000	0.000	386	352	0	0	316	292	0	0	100	1	
4	2	2	01: I-04   LM00000064	lmo0192	15961	5047	100	65	64	10	48	49	6	83	64	0	99	81	36	22	24	10	78	74	0	0	0	0	0	0	0	0	0	0	0	0	0	0	0	0	0	0	0	0	0	0	0	0	0	0	0.000	0.000	0.000	0.000	0.000	0.000	0.000	0.000	0.000	0.000	0.000	0.000	0.000	0.000	283	1076	94	75	75	0.000	0.000	17	77	0	0	16	59	0	0	100	1	
4	3	2	01: I-07   LM00000868	lmo0195	16211	5047	100	77	76	22	48	49	17	68	42	0	236	194	108	21	24	19	80	75	0	0	0	0	0	0	0	0	0	0	0	0	0	0	0	0	0	0	0	0	0	0	0	0	0	0	0.000	0.000	0.000	0.000	0.000	0.000	0.000	0.000	0.000	0.000	0.000	0.000	0.000	0.000	283	1076	244	201	201	0.000	0.000	29	215	0	0	28	173	0	0	100	1	
4	4	2	01: I-10   LM00000870	lmo0198	16461	5047	100	62	63	12	48	48	5	81	62	0	115	99	41	21	22	6	91	86	0	0	0	0	0	0	0	0	0	0	0	0	0	0	0	0	0	0	0	0	0	0	0	0	0	0	0.000	0.000	0.000	0.000	0.000	0.000	0.000	0.000	0.000	0.000	0.000	0.000	0.000	0.000	283	1076	108	93	93	0.000	0.000	14	94	0	0	15	78	0	0	100	1	
4	5	2	01: I-13   LM00002164	lmo0201	16711	5047	100	59	59	7	48	49	6	77	47	0	113	95	42	21	22	7	84	78	0	0	0	0	0	0	0	0	0	0	0	0	0	0	0	0	0	0	0	0	0	0	0	0	0	0	0.000	0.000	0.000	0.000	0.000	0.000	0.000	0.000	0.000	0.000	0.000	0.000	0.000	0.000	283	1076	103	85	85	0.000	0.000	11	92	0	0	11	74	0	0	100	1	
4	6	2	01: I-16   LM00002167	lmo0204	16961	5047	100	56	57	7	48	48	5	79	39	0	114	100	41	21	22	4	92	89	0	0	0	0	0	0	0	0	0	0	0	0	0	0	0	0	0	0	0	0	0	0	0	0	0	0	0.000	0.000	0.000	0.000	0.000	0.000	0.000	0.000	0.000	0.000	0.000	0.000	0.000	0.000	283	1076	101	88	88	0.000	0.000	8	93	0	0	9	79	0	0	100	1	
4	7	2	01: I-19   LM00002170	lmo0207	17211	5047	100	53	53	5	47	48	6	43	12	0	98	83	33	20	21	9	81	80	0	0	0	0	0	0	0	0	0	0	0	0	0	0	0	0	0	0	0	0	0	0	0	0	0	0	0.000	0.000	0.000	0.000	0.000	0.000	0.000	0.000	0.000	0.000	0.000	0.000	0.000	0.000	283	1076	84	69	69	0.000	0.000	6	78	0	0	6	63	0	0	100	1	
4	8	2	01: I-22   LM00000067	lmo0210	17461	5047	100	221	190	90	47	48	5	96	84	0	1103	915	540	20	21	3	96	92	0	0	0	0	0	0	0	0	0	0	0	0	0	0	0	0	0	0	0	0	0	0	0	0	0	0	0.000	0.000	0.000	0.000	0.000	0.000	0.000	0.000	0.000	0.000	0.000	0.000	0.000	0.000	283	1076	1257	1038	1038	0.000	0.000	174	1083	0	0	143	895	0	0	100	1	
4	9	2	01: M-01   LM00000092	lmo0285	17711	5047	100	67	67	13	49	49	5	79	72	0	160	141	60	22	23	7	89	87	0	0	0	0	0	0	0	0	0	0	0	0	0	0	0	0	0	0	0	0	0	0	0	0	0	0	0.000	0.000	0.000	0.000	0.000	0.000	0.000	0.000	0.000	0.000	0.000	0.000	0.000	0.000	283	1076	156	137	137	0.000	0.000	18	138	0	0	18	119	0	0	100	1	
4	10	2	01: M-04   LM00000906	lmo0288	17961	5047	100	58	59	8	48	49	6	73	45	0	99	91	34	23	26	24	81	77	0	0	0	0	0	0	0	0	0	0	0	0	0	0	0	0	0	0	0	0	0	0	0	0	0	0	0.000	0.000	0.000	0.000	0.000	0.000	0.000	0.000	0.000	0.000	0.000	0.000	0.000	0.000	283	1076	86	79	79	0.000	0.000	10	76	0	0	11	68	0	0	100	1	
4	11	2	01: M-07   LM00000909	lmo0291	18211	5047	100	173	158	61	47	48	5	90	89	0	223	202	85	21	21	3	94	92	0	0	0	0	0	0	0	0	0	0	0	0	0	0	0	0	0	0	0	0	0	0	0	0	0	0	0.000	0.000	0.000	0.000	0.000	0.000	0.000	0.000	0.000	0.000	0.000	0.000	0.000	0.000	283	1076	328	292	292	0.000	0.000	126	202	0	0	111	181	0	0	100	1	
4	12	2	01: M-10   LM00000094	lmo0294	18461	5047	100	53	53	5	47	47	4	58	28	0	94	81	36	21	21	2	87	81	0	0	0	0	0	0	0	0	0	0	0	0	0	0	0	0	0	0	0	0	0	0	0	0	0	0	0.000	0.000	0.000	0.000	0.000	0.000	0.000	0.000	0.000	0.000	0.000	0.000	0.000	0.000	283	1076	79	66	66	0.000	0.000	6	73	0	0	6	60	0	0	100	1	
4	13	2	01: M-13   LM00000097	lmo0297	18711	5047	100	52	52	6	47	47	4	57	23	0	100	99	38	22	22	3	97	92	0	0	0	0	0	0	0	0	0	0	0	0	0	0	0	0	0	0	0	0	0	0	0	0	0	0	0.000	0.000	0.000	0.000	0.000	0.000	0.000	0.000	0.000	0.000	0.000	0.000	0.000	0.000	283	1076	83	82	82	0.000	0.000	5	78	0	0	5	77	0	0	100	1	
4	14	2	01: M-16   LM00000100	lmo0300	18961	5047	100	54	55	6	47	47	4	76	41	0	116	116	47	22	22	3	98	94	0	0	0	0	0	0	0	0	0	0	0	0	0	0	0	0	0	0	0	0	0	0	0	0	0	0	0.000	0.000	0.000	0.000	0.000	0.000	0.000	0.000	0.000	0.000	0.000	0.000	0.000	0.000	283	1076	101	102	102	0.000	0.000	7	94	0	0	8	94	0	0	100	1	
4	15	2	01: M-19   LM00002187	lmo0303	19211	5047	100	55	55	6	48	48	4	60	33	0	116	114	52	23	23	4	96	93	0	0	0	0	0	0	0	0	0	0	0	0	0	0	0	0	0	0	0	0	0	0	0	0	0	0	0.000	0.000	0.000	0.000	0.000	0.000	0.000	0.000	0.000	0.000	0.000	0.000	0.000	0.000	283	1076	100	98	98	0.000	0.000	7	93	0	0	7	91	0	0	100	1	
4	16	2	01: M-22   LM00000103	lmo0306	19461	5047	100	55	56	6	46	47	5	80	47	0	108	113	51	24	25	5	99	91	0	0	0	0	0	0	0	0	0	0	0	0	0	0	0	0	0	0	0	0	0	0	0	0	0	0	0.000	0.000	0.000	0.000	0.000	0.000	0.000	0.000	0.000	0.000	0.000	0.000	0.000	0.000	283	1076	93	99	99	0.000	0.000	9	84	0	0	10	89	0	0	100	1	
4	17	2	02: A-01   EMPTY	EMPTY	19711	5047	100	48	48	6	49	49	5	7	1	0	26	30	27	28	30	14	6	2	0	0	0	0	0	0	0	0	0	0	0	0	0	0	0	0	0	0	0	0	0	0	0	0	0	0	0.000	0.000	0.000	0.000	0.000	0.000	0.000	0.000	0.000	0.000	0.000	0.000	0.000	0.000	283	1076	-3	1	1	0.000	0.000	-1	-2	0	0	-1	2	0	0	-75	1	
4	1	3	02: A-04   LM00000140	lmo0382	15711	5297	100	52	53	5	47	47	5	56	24	0	82	73	24	22	23	4	94	89	0	0	0	0	0	0	0	0	0	0	0	0	0	0	0	0	0	0	0	0	0	0	0	0	0	0	0.000	0.000	0.000	0.000	0.000	0.000	0.000	0.000	0.000	0.000	0.000	0.000	0.000	0.000	283	1076	65	57	57	0.000	0.000	5	60	0	0	6	51	0	0	100	1	
4	2	3	02: A-07   LM00000935	lmo0385	15961	5297	100	51	51	5	48	49	7	24	1	0	88	81	20	22	24	11	94	88	0	0	0	0	0	0	0	0	0	0	0	0	0	0	0	0	0	0	0	0	0	0	0	0	0	0	0.000	0.000	0.000	0.000	0.000	0.000	0.000	0.000	0.000	0.000	0.000	0.000	0.000	0.000	283	1076	69	62	62	0.000	0.000	3	66	0	0	3	59	0	0	100	1	
4	3	3	02: A-10   LM00000938	lmo0388	16211	5297	100	88	87	22	48	49	5	88	82	0	98	92	31	21	22	6	94	89	0	0	0	0	0	0	0	0	0	0	0	0	0	0	0	0	0	0	0	0	0	0	0	0	0	0	0.000	0.000	0.000	0.000	0.000	0.000	0.000	0.000	0.000	0.000	0.000	0.000	0.000	0.000	283	1076	117	110	110	0.000	0.000	40	77	0	0	39	71	0	0	100	1	
4	4	3	02: A-13   LM00000940	lmo0391	16461	5297	100	56	56	6	48	48	6	62	29	0	97	86	29	21	22	6	95	87	0	0	0	0	0	0	0	0	0	0	0	0	0	0	0	0	0	0	0	0	0	0	0	0	0	0	0.000	0.000	0.000	0.000	0.000	0.000	0.000	0.000	0.000	0.000	0.000	0.000	0.000	0.000	283	1076	84	73	73	0.000	0.000	8	76	0	0	8	65	0	0	100	1	
4	5	3	02: A-16   LM00000941	lmo0394	16711	5297	100	53	54	5	47	48	6	48	11	0	82	71	26	21	22	9	84	79	0	0	0	0	0	0	0	0	0	0	0	0	0	0	0	0	0	0	0	0	0	0	0	0	0	0	0.000	0.000	0.000	0.000	0.000	0.000	0.000	0.000	0.000	0.000	0.000	0.000	0.000	0.000	283	1076	67	57	57	0.000	0.000	6	61	0	0	7	50	0	0	100	1	
4	6	3	02: A-19   LM00000942	lmo0397	16961	5297	100	56	55	7	47	48	5	69	44	0	91	79	26	21	22	6	92	86	0	0	0	0	0	0	0	0	0	0	0	0	0	0	0	0	0	0	0	0	0	0	0	0	0	0	0.000	0.000	0.000	0.000	0.000	0.000	0.000	0.000	0.000	0.000	0.000	0.000	0.000	0.000	283	1076	79	66	66	0.000	0.000	9	70	0	0	8	58	0	0	100	1	
4	7	3	02: A-22   LM00000945	lmo0400	17211	5297	100	56	57	9	47	47	4	66	51	0	232	189	99	20	20	3	93	89	0	0	0	0	0	0	0	0	0	0	0	0	0	0	0	0	0	0	0	0	0	0	0	0	0	0	0.000	0.000	0.000	0.000	0.000	0.000	0.000	0.000	0.000	0.000	0.000	0.000	0.000	0.000	283	1076	221	179	179	0.000	0.000	9	212	0	0	10	169	0	0	100	1	
4	8	3	02: E-01   LM00003005	lmo0473	17461	5297	100	53	52	4	48	48	5	50	10	0	92	82	25	20	21	4	96	95	0	0	0	0	0	0	0	0	0	0	0	0	0	0	0	0	0	0	0	0	0	0	0	0	0	0	0.000	0.000	0.000	0.000	0.000	0.000	0.000	0.000	0.000	0.000	0.000	0.000	0.000	0.000	283	1076	77	66	66	0.000	0.000	5	72	0	0	4	62	0	0	100	1	
4	9	3	02: E-04   LM00002245	lmo0476	17711	5297	100	50	51	5	48	49	5	27	7	0	78	69	22	21	22	8	86	83	0	0	0	0	0	0	0	0	0	0	0	0	0	0	0	0	0	0	0	0	0	0	0	0	0	0	0.000	0.000	0.000	0.000	0.000	0.000	0.000	0.000	0.000	0.000	0.000	0.000	0.000	0.000	283	1076	59	51	51	0.000	0.000	2	57	0	0	3	48	0	0	100	1	
4	10	3	02: E-07   LM00000963	lmo0479	17961	5297	100	448	388	185	48	48	5	95	91	0	968	794	406	21	24	25	88	85	0	0	0	0	0	0	0	0	0	0	0	0	0	0	0	0	0	0	0	0	0	0	0	0	0	0	0.000	0.000	0.000	0.000	0.000	0.000	0.000	0.000	0.000	0.000	0.000	0.000	0.000	0.000	283	1076	1347	1113	1113	0.000	0.000	400	947	0	0	340	773	0	0	100	1	
4	11	3	02: E-10   LM00000163	lmo0482	18211	5297	100	81	82	20	47	47	4	92	88	0	140	130	49	21	21	3	98	95	0	0	0	0	0	0	0	0	0	0	0	0	0	0	0	0	0	0	0	0	0	0	0	0	0	0	0.000	0.000	0.000	0.000	0.000	0.000	0.000	0.000	0.000	0.000	0.000	0.000	0.000	0.000	283	1076	153	144	144	0.000	0.000	34	119	0	0	35	109	0	0	100	1	
4	12	3	02: E-13   LM00000166	lmo0485	18461	5297	100	59	60	8	47	47	4	88	76	0	101	98	31	20	20	3	99	95	0	0	0	0	0	0	0	0	0	0	0	0	0	0	0	0	0	0	0	0	0	0	0	0	0	0	0.000	0.000	0.000	0.000	0.000	0.000	0.000	0.000	0.000	0.000	0.000	0.000	0.000	0.000	283	1076	93	91	91	0.000	0.000	12	81	0	0	13	78	0	0	100	1	
4	13	3	02: E-16   LM00000167	lmo0488	18711	5297	100	112	103	29	47	48	5	93	88	0	163	147	60	21	22	3	94	90	0	0	0	0	0	0	0	0	0	0	0	0	0	0	0	0	0	0	0	0	0	0	0	0	0	0	0.000	0.000	0.000	0.000	0.000	0.000	0.000	0.000	0.000	0.000	0.000	0.000	0.000	0.000	283	1076	207	182	182	0.000	0.000	65	142	0	0	56	126	0	0	100	1	
4	14	3	02: E-19   LM00000169	lmo0491	18961	5297	100	61	61	9	47	47	5	86	69	0	115	108	39	21	22	3	94	93	0	0	0	0	0	0	0	0	0	0	0	0	0	0	0	0	0	0	0	0	0	0	0	0	0	0	0.000	0.000	0.000	0.000	0.000	0.000	0.000	0.000	0.000	0.000	0.000	0.000	0.000	0.000	283	1076	108	101	101	0.000	0.000	14	94	0	0	14	87	0	0	100	1	
4	15	3	02: E-22   LM00000170	lmo0494	19211	5297	100	62	61	8	47	47	4	89	75	0	96	99	36	21	22	4	98	91	0	0	0	0	0	0	0	0	0	0	0	0	0	0	0	0	0	0	0	0	0	0	0	0	0	0	0.000	0.000	0.000	0.000	0.000	0.000	0.000	0.000	0.000	0.000	0.000	0.000	0.000	0.000	283	1076	90	92	92	0.000	0.000	15	75	0	0	14	78	0	0	100	1	
4	16	3	02: I-01   LM00001002	lmo0569	19461	5297	100	59	58	7	47	47	4	82	68	0	112	117	48	24	24	5	96	90	0	0	0	0	0	0	0	0	0	0	0	0	0	0	0	0	0	0	0	0	0	0	0	0	0	0	0.000	0.000	0.000	0.000	0.000	0.000	0.000	0.000	0.000	0.000	0.000	0.000	0.000	0.000	283	1076	100	104	104	0.000	0.000	12	88	0	0	11	93	0	0	100	1	
4	17	3	02: I-04   LM00001004	lmo0572	19711	5297	100	58	58	7	49	49	6	64	36	0	100	123	65	29	30	8	95	88	0	0	0	0	0	0	0	0	0	0	0	0	0	0	0	0	0	0	0	0	0	0	0	0	0	0	0.000	0.000	0.000	0.000	0.000	0.000	0.000	0.000	0.000	0.000	0.000	0.000	0.000	0.000	283	1076	80	103	103	0.000	0.000	9	71	0	0	9	94	0	0	100	1	
4	1	4	02: I-07   LM00000194	lmo0575	15711	5547	100	67	67	12	47	48	5	85	77	0	107	98	32	22	22	5	95	89	0	0	0	0	0	0	0	0	0	0	0	0	0	0	0	0	0	0	0	0	0	0	0	0	0	0	0.000	0.000	0.000	0.000	0.000	0.000	0.000	0.000	0.000	0.000	0.000	0.000	0.000	0.000	283	1076	105	96	96	0.000	0.000	20	85	0	0	20	76	0	0	100	1	
4	2	4	02: I-10   LM00000197	lmo0578	15961	5547	100	53	53	5	48	48	5	46	16	0	88	80	25	22	23	6	92	88	0	0	0	0	0	0	0	0	0	0	0	0	0	0	0	0	0	0	0	0	0	0	0	0	0	0	0.000	0.000	0.000	0.000	0.000	0.000	0.000	0.000	0.000	0.000	0.000	0.000	0.000	0.000	283	1076	71	63	63	0.000	0.000	5	66	0	0	5	58	0	0	100	1	
4	3	4	02: I-13   LM00001006	lmo0581	16211	5547	100	72	74	21	48	49	5	83	76	0	189	163	74	22	23	7	91	86	0	0	0	0	0	0	0	0	0	0	0	0	0	0	0	0	0	0	0	0	0	0	0	0	0	0	0.000	0.000	0.000	0.000	0.000	0.000	0.000	0.000	0.000	0.000	0.000	0.000	0.000	0.000	283	1076	191	167	167	0.000	0.000	24	167	0	0	26	141	0	0	100	1	
4	4	4	02: I-16   LM00001009	lmo0584	16461	5547	100	50	50	4	48	48	5	24	6	0	79	72	22	21	22	4	94	88	0	0	0	0	0	0	0	0	0	0	0	0	0	0	0	0	0	0	0	0	0	0	0	0	0	0	0.000	0.000	0.000	0.000	0.000	0.000	0.000	0.000	0.000	0.000	0.000	0.000	0.000	0.000	283	1076	60	53	53	0.000	0.000	2	58	0	0	2	51	0	0	100	1	
4	5	4	02: I-19   LM00001011	lmo0587	16711	5547	100	55	56	7	48	50	23	1	0	0	102	94	29	21	24	16	89	86	0	0	0	0	0	0	0	0	0	0	0	0	0	0	0	0	0	0	0	0	0	0	0	0	0	0	0.000	0.000	0.000	0.000	0.000	0.000	0.000	0.000	0.000	0.000	0.000	0.000	0.000	0.000	283	1076	88	81	81	0.000	0.000	7	81	0	0	8	73	0	0	100	1	
4	6	4	02: I-22   LM00001014	lmo0590	16961	5547	100	52	53	6	47	48	8	35	7	0	80	75	20	22	23	8	94	92	0	0	0	0	0	0	0	0	0	0	0	0	0	0	0	0	0	0	0	0	0	0	0	0	0	0	0.000	0.000	0.000	0.000	0.000	0.000	0.000	0.000	0.000	0.000	0.000	0.000	0.000	0.000	283	1076	63	59	59	0.000	0.000	5	58	0	0	6	53	0	0	100	1	
4	7	4	02: M-01   LM00001043	lmo0665	17211	5547	100	169	152	58	47	47	5	91	88	0	225	198	88	20	20	4	93	90	0	0	0	0	0	0	0	0	0	0	0	0	0	0	0	0	0	0	0	0	0	0	0	0	0	0	0.000	0.000	0.000	0.000	0.000	0.000	0.000	0.000	0.000	0.000	0.000	0.000	0.000	0.000	283	1076	327	283	283	0.000	0.000	122	205	0	0	105	178	0	0	100	1	
4	8	4	02: M-04   LM00000217	lmo0668	17461	5547	100	87	83	20	47	48	5	93	82	0	164	144	73	20	21	5	89	83	0	0	0	0	0	0	0	0	0	0	0	0	0	0	0	0	0	0	0	0	0	0	0	0	0	0	0.000	0.000	0.000	0.000	0.000	0.000	0.000	0.000	0.000	0.000	0.000	0.000	0.000	0.000	283	1076	184	160	160	0.000	0.000	40	144	0	0	36	124	0	0	100	1	
4	9	4	02: M-07   LM00000219	lmo0671	17711	5547	100	55	55	7	47	48	6	64	33	0	92	80	29	20	21	6	87	86	0	0	0	0	0	0	0	0	0	0	0	0	0	0	0	0	0	0	0	0	0	0	0	0	0	0	0.000	0.000	0.000	0.000	0.000	0.000	0.000	0.000	0.000	0.000	0.000	0.000	0.000	0.000	283	1076	80	68	68	0.000	0.000	8	72	0	0	8	60	0	0	100	1	
4	10	4	02: M-10   LM00000220	lmo0674	17961	5547	100	112	107	32	47	47	5	95	87	0	149	133	49	21	22	5	93	91	0	0	0	0	0	0	0	0	0	0	0	0	0	0	0	0	0	0	0	0	0	0	0	0	0	0	0.000	0.000	0.000	0.000	0.000	0.000	0.000	0.000	0.000	0.000	0.000	0.000	0.000	0.000	283	1076	193	172	172	0.000	0.000	65	128	0	0	60	112	0	0	100	1	
4	11	4	02: M-13   LM00001048	lmo0677	18211	5547	100	54	55	6	47	47	4	73	45	0	83	80	25	20	23	29	85	69	0	0	0	0	0	0	0	0	0	0	0	0	0	0	0	0	0	0	0	0	0	0	0	0	0	0	0.000	0.000	0.000	0.000	0.000	0.000	0.000	0.000	0.000	0.000	0.000	0.000	0.000	0.000	283	1076	70	68	68	0.000	0.000	7	63	0	0	8	60	0	0	100	1	
4	12	4	02: M-16   LM00000222	lmo0680	18461	5547	100	62	61	9	46	47	4	84	73	0	87	78	29	20	20	3	93	88	0	0	0	0	0	0	0	0	0	0	0	0	0	0	0	0	0	0	0	0	0	0	0	0	0	0	0.000	0.000	0.000	0.000	0.000	0.000	0.000	0.000	0.000	0.000	0.000	0.000	0.000	0.000	283	1076	83	73	73	0.000	0.000	16	67	0	0	15	58	0	0	100	1	
4	13	4	02: M-19   LM00001051	lmo0683	18711	5547	100	69	68	13	47	47	5	89	82	0	129	119	43	22	22	3	97	96	0	0	0	0	0	0	0	0	0	0	0	0	0	0	0	0	0	0	0	0	0	0	0	0	0	0	0.000	0.000	0.000	0.000	0.000	0.000	0.000	0.000	0.000	0.000	0.000	0.000	0.000	0.000	283	1076	129	118	118	0.000	0.000	22	107	0	0	21	97	0	0	100	1	
4	14	4	02: M-22   LM00000225	lmo0686	18961	5547	100	155	143	57	47	47	5	91	85	0	428	365	171	23	23	3	98	95	0	0	0	0	0	0	0	0	0	0	0	0	0	0	0	0	0	0	0	0	0	0	0	0	0	0	0.000	0.000	0.000	0.000	0.000	0.000	0.000	0.000	0.000	0.000	0.000	0.000	0.000	0.000	283	1076	513	438	438	0.000	0.000	108	405	0	0	96	342	0	0	100	1	
4	15	4	03: A-01   EMPTY	EMPTY	19211	5547	100	48	47	4	47	47	4	14	2	0	25	28	8	24	24	3	36	30	0	0	0	0	0	0	0	0	0	0	0	0	0	0	0	0	0	0	0	0	0	0	0	0	0	0	0.000	0.000	0.000	0.000	0.000	0.000	0.000	0.000	0.000	0.000	0.000	0.000	0.000	0.000	283	1076	2	4	4	0.000	0.000	1	1	0	0	0	4	0	0	-75	1	
4	16	4	03: A-04   LM00001084	lmo0762	19461	5547	100	59	61	12	48	48	5	86	61	0	105	115	47	26	26	3	98	96	0	0	0	0	0	0	0	0	0	0	0	0	0	0	0	0	0	0	0	0	0	0	0	0	0	0	0.000	0.000	0.000	0.000	0.000	0.000	0.000	0.000	0.000	0.000	0.000	0.000	0.000	0.000	283	1076	90	102	102	0.000	0.000	11	79	0	0	13	89	0	0	100	1	
4	17	4	03: A-07   LM00000248	lmo0765	19711	5547	100	55	55	7	48	48	4	60	41	0	106	129	56	29	30	6	99	98	0	0	0	0	0	0	0	0	0	0	0	0	0	0	0	0	0	0	0	0	0	0	0	0	0	0	0.000	0.000	0.000	0.000	0.000	0.000	0.000	0.000	0.000	0.000	0.000	0.000	0.000	0.000	283	1076	84	107	107	0.000	0.000	7	77	0	0	7	100	0	0	100	1	
4	1	5	03: A-10   LM00000251	lmo0768	15711	5797	100	50	51	4	47	48	6	39	4	0	80	72	22	22	23	8	89	83	0	0	0	0	0	0	0	0	0	0	0	0	0	0	0	0	0	0	0	0	0	0	0	0	0	0	0.000	0.000	0.000	0.000	0.000	0.000	0.000	0.000	0.000	0.000	0.000	0.000	0.000	0.000	283	1076	61	54	54	0.000	0.000	3	58	0	0	4	50	0	0	100	1	
4	2	5	03: A-13   LM00002319	lmo0771	15961	5797	100	68	69	12	48	48	5	94	82	0	114	106	35	21	23	6	94	91	0	0	0	0	0	0	0	0	0	0	0	0	0	0	0	0	0	0	0	0	0	0	0	0	0	0	0.000	0.000	0.000	0.000	0.000	0.000	0.000	0.000	0.000	0.000	0.000	0.000	0.000	0.000	283	1076	113	106	106	0.000	0.000	20	93	0	0	21	85	0	0	100	1	
4	3	5	03: A-16   LM00001091	lmo0774	16211	5797	100	61	61	8	47	48	6	78	58	0	103	99	24	21	23	6	98	96	0	0	0	0	0	0	0	0	0	0	0	0	0	0	0	0	0	0	0	0	0	0	0	0	0	0	0.000	0.000	0.000	0.000	0.000	0.000	0.000	0.000	0.000	0.000	0.000	0.000	0.000	0.000	283	1076	96	92	92	0.000	0.000	14	82	0	0	14	78	0	0	100	1	
4	4	5	03: A-19   LM00000252	lmo0777	16461	5797	100	65	65	10	48	48	7	88	63	0	109	102	30	21	23	12	95	89	0	0	0	0	0	0	0	0	0	0	0	0	0	0	0	0	0	0	0	0	0	0	0	0	0	0	0.000	0.000	0.000	0.000	0.000	0.000	0.000	0.000	0.000	0.000	0.000	0.000	0.000	0.000	283	1076	105	98	98	0.000	0.000	17	88	0	0	17	81	0	0	100	1	
4	5	5	03: A-22   LM00002322	lmo0780	16711	5797	100	52	53	4	48	49	8	22	0	0	94	88	23	23	25	12	93	88	0	0	0	0	0	0	0	0	0	0	0	0	0	0	0	0	0	0	0	0	0	0	0	0	0	0	0.000	0.000	0.000	0.000	0.000	0.000	0.000	0.000	0.000	0.000	0.000	0.000	0.000	0.000	283	1076	75	70	70	0.000	0.000	4	71	0	0	5	65	0	0	100	1	
4	6	5	03: E-01   LM00002341	lmo0853	16961	5797	100	53	54	7	47	48	7	47	11	0	88	76	30	21	22	9	83	79	0	0	0	0	0	0	0	0	0	0	0	0	0	0	0	0	0	0	0	0	0	0	0	0	0	0	0.000	0.000	0.000	0.000	0.000	0.000	0.000	0.000	0.000	0.000	0.000	0.000	0.000	0.000	283	1076	73	62	62	0.000	0.000	6	67	0	0	7	55	0	0	100	1	
4	7	5	03: E-04   LM00001128	lmo0856	17211	5797	100	64	63	9	45	46	5	95	78	0	166	156	58	19	20	8	94	89	0	0	0	0	0	0	0	0	0	0	0	0	0	0	0	0	0	0	0	0	0	0	0	0	0	0	0.000	0.000	0.000	0.000	0.000	0.000	0.000	0.000	0.000	0.000	0.000	0.000	0.000	0.000	283	1076	166	155	155	0.000	0.000	19	147	0	0	18	137	0	0	100	1	
4	8	5	03: E-07   LM00000271	lmo0859	17461	5797	100	53	53	5	47	47	5	60	22	0	73	70	20	20	21	6	92	91	0	0	0	0	0	0	0	0	0	0	0	0	0	0	0	0	0	0	0	0	0	0	0	0	0	0	0.000	0.000	0.000	0.000	0.000	0.000	0.000	0.000	0.000	0.000	0.000	0.000	0.000	0.000	283	1076	59	56	56	0.000	0.000	6	53	0	0	6	50	0	0	100	1	
4	9	5	03: E-10   LM00001132	lmo0862	17711	5797	100	54	54	5	47	48	5	63	27	0	85	82	23	20	21	4	95	94	0	0	0	0	0	0	0	0	0	0	0	0	0	0	0	0	0	0	0	0	0	0	0	0	0	0	0.000	0.000	0.000	0.000	0.000	0.000	0.000	0.000	0.000	0.000	0.000	0.000	0.000	0.000	283	1076	72	69	69	0.000	0.000	7	65	0	0	7	62	0	0	100	1	
4	10	5	03: E-13   LM00001134	lmo0865	17961	5797	100	54	54	5	48	49	7	47	5	0	85	80	23	20	23	18	89	85	0	0	0	0	0	0	0	0	0	0	0	0	0	0	0	0	0	0	0	0	0	0	0	0	0	0	0.000	0.000	0.000	0.000	0.000	0.000	0.000	0.000	0.000	0.000	0.000	0.000	0.000	0.000	283	1076	71	66	66	0.000	0.000	6	65	0	0	6	60	0	0	100	1	
4	11	5	03: E-16   LM00001135	lmo0868	18211	5797	100	51	51	5	47	47	5	35	11	0	82	69	29	20	23	44	69	1	0	0	0	0	0	0	0	0	0	0	0	0	0	0	0	0	0	0	0	0	0	0	0	0	0	0	0.000	0.000	0.000	0.000	0.000	0.000	0.000	0.000	0.000	0.000	0.000	0.000	0.000	0.000	283	1076	66	53	53	0.000	0.000	4	62	0	0	4	49	0	0	100	1	
4	12	5	03: E-19   LM00000275	lmo0871	18461	5797	100	67	65	10	46	47	4	90	84	0	107	98	32	19	19	3	97	95	0	0	0	0	0	0	0	0	0	0	0	0	0	0	0	0	0	0	0	0	0	0	0	0	0	0	0.000	0.000	0.000	0.000	0.000	0.000	0.000	0.000	0.000	0.000	0.000	0.000	0.000	0.000	283	1076	109	98	98	0.000	0.000	21	88	0	0	19	79	0	0	100	1	
4	13	5	03: E-22   LM00002344	lmo0874	18711	5797	100	53	53	6	47	47	5	65	26	0	91	90	24	21	21	3	98	97	0	0	0	0	0	0	0	0	0	0	0	0	0	0	0	0	0	0	0	0	0	0	0	0	0	0	0.000	0.000	0.000	0.000	0.000	0.000	0.000	0.000	0.000	0.000	0.000	0.000	0.000	0.000	283	1076	76	75	75	0.000	0.000	6	70	0	0	6	69	0	0	100	1	
4	14	5	03: I-01   LM00002365	lmo0949	18961	5797	100	54	55	6	46	46	5	83	41	0	91	91	28	22	22	3	98	96	0	0	0	0	0	0	0	0	0	0	0	0	0	0	0	0	0	0	0	0	0	0	0	0	0	0	0.000	0.000	0.000	0.000	0.000	0.000	0.000	0.000	0.000	0.000	0.000	0.000	0.000	0.000	283	1076	77	78	78	0.000	0.000	8	69	0	0	9	69	0	0	100	1	
4	15	5	03: I-04   LM00002367	lmo0952	19211	5797	100	54	53	5	46	46	4	71	42	0	88	93	33	24	24	3	99	97	0	0	0	0	0	0	0	0	0	0	0	0	0	0	0	0	0	0	0	0	0	0	0	0	0	0	0.000	0.000	0.000	0.000	0.000	0.000	0.000	0.000	0.000	0.000	0.000	0.000	0.000	0.000	283	1076	72	76	76	0.000	0.000	8	64	0	0	7	69	0	0	100	1	
4	16	5	03: I-07   LM00000294	lmo0955	19461	5797	100	77	74	14	47	48	6	88	81	0	240	224	88	26	26	5	97	93	0	0	0	0	0	0	0	0	0	0	0	0	0	0	0	0	0	0	0	0	0	0	0	0	0	0	0.000	0.000	0.000	0.000	0.000	0.000	0.000	0.000	0.000	0.000	0.000	0.000	0.000	0.000	283	1076	244	225	225	0.000	0.000	30	214	0	0	27	198	0	0	100	1	
4	17	5	03: I-10   LM00000296	lmo0958	19711	5797	100	106	100	28	48	48	5	88	86	0	185	187	70	28	30	17	95	91	0	0	0	0	0	0	0	0	0	0	0	0	0	0	0	0	0	0	0	0	0	0	0	0	0	0	0.000	0.000	0.000	0.000	0.000	0.000	0.000	0.000	0.000	0.000	0.000	0.000	0.000	0.000	283	1076	215	211	211	0.000	0.000	58	157	0	0	52	159	0	0	100	1	
4	1	6	03: I-13   LM00001178	lmo0961	15711	6047	100	63	64	10	48	49	6	78	62	0	143	126	46	21	23	12	90	87	0	0	0	0	0	0	0	0	0	0	0	0	0	0	0	0	0	0	0	0	0	0	0	0	0	0	0.000	0.000	0.000	0.000	0.000	0.000	0.000	0.000	0.000	0.000	0.000	0.000	0.000	0.000	283	1076	137	121	121	0.000	0.000	15	122	0	0	16	105	0	0	100	1	
4	2	6	03: I-16   LM00000297	lmo0964	15961	6047	100	100	96	23	48	48	5	92	90	0	161	150	49	21	23	9	95	93	0	0	0	0	0	0	0	0	0	0	0	0	0	0	0	0	0	0	0	0	0	0	0	0	0	0	0.000	0.000	0.000	0.000	0.000	0.000	0.000	0.000	0.000	0.000	0.000	0.000	0.000	0.000	283	1076	192	177	177	0.000	0.000	52	140	0	0	48	129	0	0	100	1	
4	3	6	03: I-19   LM00000298	lmo0967	16211	6047	100	59	60	8	48	49	7	76	42	0	100	94	30	22	24	12	91	87	0	0	0	0	0	0	0	0	0	0	0	0	0	0	0	0	0	0	0	0	0	0	0	0	0	0	0.000	0.000	0.000	0.000	0.000	0.000	0.000	0.000	0.000	0.000	0.000	0.000	0.000	0.000	283	1076	89	84	84	0.000	0.000	11	78	0	0	12	72	0	0	100	1	
4	4	6	03: I-22   LM00001182	lmo0970	16461	6047	100	61	62	8	48	49	6	84	54	0	141	131	48	22	23	14	90	88	0	0	0	0	0	0	0	0	0	0	0	0	0	0	0	0	0	0	0	0	0	0	0	0	0	0	0.000	0.000	0.000	0.000	0.000	0.000	0.000	0.000	0.000	0.000	0.000	0.000	0.000	0.000	283	1076	132	123	123	0.000	0.000	13	119	0	0	14	109	0	0	100	1	
4	5	6	03: M-01   LM00002395	lmo1045	16711	6047	100	56	56	6	47	48	6	75	28	0	95	89	29	22	23	7	93	86	0	0	0	0	0	0	0	0	0	0	0	0	0	0	0	0	0	0	0	0	0	0	0	0	0	0	0.000	0.000	0.000	0.000	0.000	0.000	0.000	0.000	0.000	0.000	0.000	0.000	0.000	0.000	283	1076	82	76	76	0.000	0.000	9	73	0	0	9	67	0	0	100	1	
4	6	6	03: M-04   LM00002396	lmo1048	16961	6047	100	54	53	5	47	47	5	58	18	0	92	89	28	20	21	5	95	92	0	0	0	0	0	0	0	0	0	0	0	0	0	0	0	0	0	0	0	0	0	0	0	0	0	0	0.000	0.000	0.000	0.000	0.000	0.000	0.000	0.000	0.000	0.000	0.000	0.000	0.000	0.000	283	1076	79	75	75	0.000	0.000	7	72	0	0	6	69	0	0	100	1	
4	7	6	03: M-07   LM00001222	lmo1051	17211	6047	100	67	66	13	47	48	8	75	63	0	108	89	44	20	23	24	73	66	0	0	0	0	0	0	0	0	0	0	0	0	0	0	0	0	0	0	0	0	0	0	0	0	0	0	0.000	0.000	0.000	0.000	0.000	0.000	0.000	0.000	0.000	0.000	0.000	0.000	0.000	0.000	283	1076	108	88	88	0.000	0.000	20	88	0	0	19	69	0	0	100	1	
4	8	6	03: M-10   LM00000316	lmo1054	17461	6047	100	263	236	109	48	48	5	94	88	0	913	809	423	21	22	4	96	93	0	0	0	0	0	0	0	0	0	0	0	0	0	0	0	0	0	0	0	0	0	0	0	0	0	0	0.000	0.000	0.000	0.000	0.000	0.000	0.000	0.000	0.000	0.000	0.000	0.000	0.000	0.000	283	1076	1107	976	976	0.000	0.000	215	892	0	0	188	788	0	0	100	1	
4	9	6	03: M-13   LM00001224	lmo1057	17711	6047	100	75	74	15	47	47	4	92	87	0	152	145	56	21	22	4	96	92	0	0	0	0	0	0	0	0	0	0	0	0	0	0	0	0	0	0	0	0	0	0	0	0	0	0	0.000	0.000	0.000	0.000	0.000	0.000	0.000	0.000	0.000	0.000	0.000	0.000	0.000	0.000	283	1076	159	151	151	0.000	0.000	28	131	0	0	27	124	0	0	100	1	
4	10	6	03: M-16   LM00002398	lmo1060	17961	6047	100	52	52	5	48	48	5	30	7	0	86	84	26	22	23	7	94	90	0	0	0	0	0	0	0	0	0	0	0	0	0	0	0	0	0	0	0	0	0	0	0	0	0	0	0.000	0.000	0.000	0.000	0.000	0.000	0.000	0.000	0.000	0.000	0.000	0.000	0.000	0.000	283	1076	68	66	66	0.000	0.000	4	64	0	0	4	62	0	0	100	1	
4	11	6	03: M-19   LM00002401	lmo1063	18211	6047	100	54	53	6	47	48	7	52	10	0	84	84	26	22	23	13	91	87	0	0	0	0	0	0	0	0	0	0	0	0	0	0	0	0	0	0	0	0	0	0	0	0	0	0	0.000	0.000	0.000	0.000	0.000	0.000	0.000	0.000	0.000	0.000	0.000	0.000	0.000	0.000	283	1076	69	68	68	0.000	0.000	7	62	0	0	6	62	0	0	100	1	
4	12	6	03: M-22   LM00002402	lmo1066	18461	6047	100	74	75	15	47	47	5	92	87	0	121	114	38	18	19	3	98	94	0	0	0	0	0	0	0	0	0	0	0	0	0	0	0	0	0	0	0	0	0	0	0	0	0	0	0.000	0.000	0.000	0.000	0.000	0.000	0.000	0.000	0.000	0.000	0.000	0.000	0.000	0.000	283	1076	130	124	124	0.000	0.000	27	103	0	0	28	96	0	0	100	1	
4	13	6	04: A-01   EMPTY	EMPTY	18711	6047	100	46	46	4	47	47	4	6	1	0	20	21	5	19	19	3	22	12	0	0	0	0	0	0	0	0	0	0	0	0	0	0	0	0	0	0	0	0	0	0	0	0	0	0	0.000	0.000	0.000	0.000	0.000	0.000	0.000	0.000	0.000	0.000	0.000	0.000	0.000	0.000	283	1076	0	1	1	0.000	0.000	-1	1	0	0	-1	2	0	0	-75	1	
4	14	6	04: A-04   LM00000334	lmo1142	18961	6047	100	53	53	5	46	47	4	69	33	0	84	81	24	21	21	3	98	94	0	0	0	0	0	0	0	0	0	0	0	0	0	0	0	0	0	0	0	0	0	0	0	0	0	0	0.000	0.000	0.000	0.000	0.000	0.000	0.000	0.000	0.000	0.000	0.000	0.000	0.000	0.000	283	1076	70	67	67	0.000	0.000	7	63	0	0	7	60	0	0	100	1	
4	15	6	04: A-07   LM00001237	lmo1145	19211	6047	100	53	53	5	46	46	4	71	36	0	90	88	29	22	23	3	93	90	0	0	0	0	0	0	0	0	0	0	0	0	0	0	0	0	0	0	0	0	0	0	0	0	0	0	0.000	0.000	0.000	0.000	0.000	0.000	0.000	0.000	0.000	0.000	0.000	0.000	0.000	0.000	283	1076	75	73	73	0.000	0.000	7	68	0	0	7	66	0	0	100	1	
4	16	6	04: A-10   LM00001238	lmo1148	19461	6047	100	54	54	6	46	46	4	72	42	0	78	88	37	24	25	3	96	95	0	0	0	0	0	0	0	0	0	0	0	0	0	0	0	0	0	0	0	0	0	0	0	0	0	0	0.000	0.000	0.000	0.000	0.000	0.000	0.000	0.000	0.000	0.000	0.000	0.000	0.000	0.000	283	1076	62	72	72	0.000	0.000	8	54	0	0	8	64	0	0	100	1	
4	17	6	04: A-13   LM00002816	lmo1151	19711	6047	100	60	60	8	47	48	4	83	70	0	112	123	45	27	28	4	100	98	0	0	0	0	0	0	0	0	0	0	0	0	0	0	0	0	0	0	0	0	0	0	0	0	0	0	0.000	0.000	0.000	0.000	0.000	0.000	0.000	0.000	0.000	0.000	0.000	0.000	0.000	0.000	283	1076	98	109	109	0.000	0.000	13	85	0	0	13	96	0	0	100	1	
4	1	7	04: A-16   LM00001240	lmo1154	15711	6297	100	52	52	5	48	49	6	33	5	0	74	71	18	21	22	10	92	89	0	0	0	0	0	0	0	0	0	0	0	0	0	0	0	0	0	0	0	0	0	0	0	0	0	0	0.000	0.000	0.000	0.000	0.000	0.000	0.000	0.000	0.000	0.000	0.000	0.000	0.000	0.000	283	1076	57	54	54	0.000	0.000	4	53	0	0	4	50	0	0	100	1	
4	2	7	04: A-19   LM00001243	lmo1157	15961	6297	100	54	54	6	47	48	9	22	4	0	96	84	31	21	23	11	85	81	0	0	0	0	0	0	0	0	0	0	0	0	0	0	0	0	0	0	0	0	0	0	0	0	0	0	0.000	0.000	0.000	0.000	0.000	0.000	0.000	0.000	0.000	0.000	0.000	0.000	0.000	0.000	283	1076	82	70	70	0.000	0.000	7	75	0	0	7	63	0	0	100	1	
4	3	7	04: A-22   LM00001245	lmo1160	16211	6297	100	52	52	5	47	49	15	2	0	0	88	80	26	22	25	23	83	79	0	0	0	0	0	0	0	0	0	0	0	0	0	0	0	0	0	0	0	0	0	0	0	0	0	0	0.000	0.000	0.000	0.000	0.000	0.000	0.000	0.000	0.000	0.000	0.000	0.000	0.000	0.000	283	1076	71	63	63	0.000	0.000	5	66	0	0	5	58	0	0	100	1	
4	4	7	04: E-01   LM00000355	lmo1233	16461	6297	100	124	118	38	48	48	10	88	83	0	514	450	210	22	23	22	91	87	0	0	0	0	0	0	0	0	0	0	0	0	0	0	0	0	0	0	0	0	0	0	0	0	0	0	0.000	0.000	0.000	0.000	0.000	0.000	0.000	0.000	0.000	0.000	0.000	0.000	0.000	0.000	283	1076	568	498	498	0.000	0.000	76	492	0	0	70	428	0	0	100	1	
4	5	7	04: E-04   LM00001288	lmo1236	16711	6297	100	63	62	11	47	48	5	77	67	0	100	91	40	21	22	6	88	80	0	0	0	0	0	0	0	0	0	0	0	0	0	0	0	0	0	0	0	0	0	0	0	0	0	0	0.000	0.000	0.000	0.000	0.000	0.000	0.000	0.000	0.000	0.000	0.000	0.000	0.000	0.000	283	1076	95	85	85	0.000	0.000	16	79	0	0	15	70	0	0	100	1	
4	6	7	04: E-07   LM00000356	lmo1239	16961	6297	100	166	148	60	46	47	4	91	87	0	245	213	103	20	21	4	94	90	0	0	0	0	0	0	0	0	0	0	0	0	0	0	0	0	0	0	0	0	0	0	0	0	0	0	0.000	0.000	0.000	0.000	0.000	0.000	0.000	0.000	0.000	0.000	0.000	0.000	0.000	0.000	283	1076	345	295	295	0.000	0.000	120	225	0	0	102	193	0	0	100	1	
4	7	7	04: E-10   LM00001292	lmo1242	17211	6297	100	49	50	4	46	47	8	18	2	0	76	73	25	21	23	18	82	81	0	0	0	0	0	0	0	0	0	0	0	0	0	0	0	0	0	0	0	0	0	0	0	0	0	0	0.000	0.000	0.000	0.000	0.000	0.000	0.000	0.000	0.000	0.000	0.000	0.000	0.000	0.000	283	1076	58	56	56	0.000	0.000	3	55	0	0	4	52	0	0	100	1	
4	8	7	04: E-13   LM00001294	lmo1245	17461	6297	100	54	54	5	47	48	4	71	32	0	91	87	30	21	22	4	96	92	0	0	0	0	0	0	0	0	0	0	0	0	0	0	0	0	0	0	0	0	0	0	0	0	0	0	0.000	0.000	0.000	0.000	0.000	0.000	0.000	0.000	0.000	0.000	0.000	0.000	0.000	0.000	283	1076	77	73	73	0.000	0.000	7	70	0	0	7	66	0	0	100	1	
4	9	7	04: E-16   LM00002475	lmo1248	17711	6297	100	54	55	7	47	48	22	2	0	0	85	92	34	22	25	57	68	10	0	0	0	0	0	0	0	0	0	0	0	0	0	0	0	0	0	0	0	0	0	0	0	0	0	0	0.000	0.000	0.000	0.000	0.000	0.000	0.000	0.000	0.000	0.000	0.000	0.000	0.000	0.000	283	1076	70	78	78	0.000	0.000	7	63	0	0	8	70	0	0	100	1	
4	10	7	04: E-19   LM00001297	lmo1251	17961	6297	100	53	53	5	48	50	31	0	0	0	78	84	29	23	28	80	23	0	0	0	0	0	0	0	0	0	0	0	0	0	0	0	0	0	0	0	0	0	0	0	0	0	0	0	0.000	0.000	0.000	0.000	0.000	0.000	0.000	0.000	0.000	0.000	0.000	0.000	0.000	0.000	283	1076	60	66	66	0.000	0.000	5	55	0	0	5	61	0	0	100	1	
4	11	7	04: E-22   LM00001300	lmo1254	18211	6297	100	83	92	87	48	49	6	90	85	0	164	161	76	23	26	18	89	88	0	0	0	0	0	0	0	0	0	0	0	0	0	0	0	0	0	0	0	0	0	0	0	0	0	0	0.000	0.000	0.000	0.000	0.000	0.000	0.000	0.000	0.000	0.000	0.000	0.000	0.000	0.000	283	1076	176	182	182	0.000	0.000	35	141	0	0	44	138	0	0	100	1	
4	12	7	04: I-01   LM00001332	lmo1329	18461	6297	100	57	56	7	47	48	5	72	51	0	90	94	33	21	22	7	93	92	0	0	0	0	0	0	0	0	0	0	0	0	0	0	0	0	0	0	0	0	0	0	0	0	0	0	0.000	0.000	0.000	0.000	0.000	0.000	0.000	0.000	0.000	0.000	0.000	0.000	0.000	0.000	283	1076	79	82	82	0.000	0.000	10	69	0	0	9	73	0	0	100	1	
4	13	7	04: I-04   LM00002496	lmo1332	18711	6297	100	61	63	9	48	47	4	94	77	0	109	108	25	19	20	3	99	99	0	0	0	0	0	0	0	0	0	0	0	0	0	0	0	0	0	0	0	0	0	0	0	0	0	0	0.000	0.000	0.000	0.000	0.000	0.000	0.000	0.000	0.000	0.000	0.000	0.000	0.000	0.000	283	1076	103	104	104	0.000	0.000	13	90	0	0	15	89	0	0	100	1	
4	14	7	04: I-07   LM00002818	lmo1335	18961	6297	100	98	92	21	46	47	5	94	91	0	756	674	260	19	19	2	99	98	0	0	0	0	0	0	0	0	0	0	0	0	0	0	0	0	0	0	0	0	0	0	0	0	0	0	0.000	0.000	0.000	0.000	0.000	0.000	0.000	0.000	0.000	0.000	0.000	0.000	0.000	0.000	283	1076	789	701	701	0.000	0.000	52	737	0	0	46	655	0	0	100	1	
4	15	7	04: I-10   LM00001336	lmo1338	19211	6297	100	64	64	10	46	47	4	93	83	0	110	106	32	20	20	3	99	97	0	0	0	0	0	0	0	0	0	0	0	0	0	0	0	0	0	0	0	0	0	0	0	0	0	0	0.000	0.000	0.000	0.000	0.000	0.000	0.000	0.000	0.000	0.000	0.000	0.000	0.000	0.000	283	1076	108	104	104	0.000	0.000	18	90	0	0	18	86	0	0	100	1	
4	16	7	04: I-13   LM00002498	lmo1341	19461	6297	100	52	52	5	46	46	4	67	30	0	90	92	28	23	23	3	96	94	0	0	0	0	0	0	0	0	0	0	0	0	0	0	0	0	0	0	0	0	0	0	0	0	0	0	0.000	0.000	0.000	0.000	0.000	0.000	0.000	0.000	0.000	0.000	0.000	0.000	0.000	0.000	283	1076	73	75	75	0.000	0.000	6	67	0	0	6	69	0	0	100	1	
4	17	7	04: I-16   LM00002501	lmo1344	19711	6297	100	53	53	5	47	47	5	59	20	0	101	105	38	26	27	4	99	98	0	0	0	0	0	0	0	0	0	0	0	0	0	0	0	0	0	0	0	0	0	0	0	0	0	0	0.000	0.000	0.000	0.000	0.000	0.000	0.000	0.000	0.000	0.000	0.000	0.000	0.000	0.000	283	1076	81	85	85	0.000	0.000	6	75	0	0	6	79	0	0	100	1	
4	1	8	04: I-19   LM00002503	lmo1347	15711	6547	100	53	53	5	48	48	5	47	15	0	85	83	25	21	22	7	94	89	0	0	0	0	0	0	0	0	0	0	0	0	0	0	0	0	0	0	0	0	0	0	0	0	0	0	0.000	0.000	0.000	0.000	0.000	0.000	0.000	0.000	0.000	0.000	0.000	0.000	0.000	0.000	283	1076	69	67	67	0.000	0.000	5	64	0	0	5	62	0	0	100	1	
4	2	8	04: I-22   LM00001342	lmo1350	15961	6547	100	66	65	10	47	48	9	80	54	0	136	126	46	21	22	9	93	88	0	0	0	0	0	0	0	0	0	0	0	0	0	0	0	0	0	0	0	0	0	0	0	0	0	0	0.000	0.000	0.000	0.000	0.000	0.000	0.000	0.000	0.000	0.000	0.000	0.000	0.000	0.000	283	1076	134	123	123	0.000	0.000	19	115	0	0	18	105	0	0	100	1	
4	3	8	04: M-01   LM00001393	lmo1425	16211	6547	100	80	78	16	48	48	6	90	85	0	114	105	36	22	23	7	95	90	0	0	0	0	0	0	0	0	0	0	0	0	0	0	0	0	0	0	0	0	0	0	0	0	0	0	0.000	0.000	0.000	0.000	0.000	0.000	0.000	0.000	0.000	0.000	0.000	0.000	0.000	0.000	283	1076	124	113	113	0.000	0.000	32	92	0	0	30	83	0	0	100	1	
4	4	8	04: M-04   LM00000397	lmo1428	16461	6547	100	62	63	10	48	49	6	84	60	0	92	91	24	22	23	4	98	95	0	0	0	0	0	0	0	0	0	0	0	0	0	0	0	0	0	0	0	0	0	0	0	0	0	0	0.000	0.000	0.000	0.000	0.000	0.000	0.000	0.000	0.000	0.000	0.000	0.000	0.000	0.000	283	1076	84	84	84	0.000	0.000	14	70	0	0	15	69	0	0	100	1	
4	5	8	04: M-07   LM00000398	lmo1431	16711	6547	100	69	67	12	47	47	5	87	78	0	148	133	56	21	22	7	90	86	0	0	0	0	0	0	0	0	0	0	0	0	0	0	0	0	0	0	0	0	0	0	0	0	0	0	0.000	0.000	0.000	0.000	0.000	0.000	0.000	0.000	0.000	0.000	0.000	0.000	0.000	0.000	283	1076	149	132	132	0.000	0.000	22	127	0	0	20	112	0	0	100	1	
4	6	8	04: M-10   LM00000399	lmo1434	16961	6547	100	91	88	21	46	47	4	93	89	0	172	159	54	20	20	3	98	96	0	0	0	0	0	0	0	0	0	0	0	0	0	0	0	0	0	0	0	0	0	0	0	0	0	0	0.000	0.000	0.000	0.000	0.000	0.000	0.000	0.000	0.000	0.000	0.000	0.000	0.000	0.000	283	1076	197	181	181	0.000	0.000	45	152	0	0	42	139	0	0	100	1	
4	7	8	04: M-13   LM00001400	lmo1437	17211	6547	100	78	77	16	47	47	5	93	87	0	117	115	40	21	22	6	95	93	0	0	0	0	0	0	0	0	0	0	0	0	0	0	0	0	0	0	0	0	0	0	0	0	0	0	0.000	0.000	0.000	0.000	0.000	0.000	0.000	0.000	0.000	0.000	0.000	0.000	0.000	0.000	283	1076	127	124	124	0.000	0.000	31	96	0	0	30	94	0	0	100	1	
4	8	8	04: M-16   LM00001402	lmo1440	17461	6547	100	53	53	5	48	49	10	12	0	0	79	82	26	21	25	38	88	25	0	0	0	0	0	0	0	0	0	0	0	0	0	0	0	0	0	0	0	0	0	0	0	0	0	0	0.000	0.000	0.000	0.000	0.000	0.000	0.000	0.000	0.000	0.000	0.000	0.000	0.000	0.000	283	1076	63	66	66	0.000	0.000	5	58	0	0	5	61	0	0	100	1	
4	9	8	04: M-19   LM00002517	lmo1443	17711	6547	100	62	64	11	47	48	5	90	79	0	89	90	32	22	23	7	95	92	0	0	0	0	0	0	0	0	0	0	0	0	0	0	0	0	0	0	0	0	0	0	0	0	0	0	0.000	0.000	0.000	0.000	0.000	0.000	0.000	0.000	0.000	0.000	0.000	0.000	0.000	0.000	283	1076	82	85	85	0.000	0.000	15	67	0	0	17	68	0	0	100	1	
4	10	8	04: M-22   LM00001406	lmo1446	17961	6547	100	55	56	5	48	48	5	68	35	0	87	98	34	24	24	5	99	96	0	0	0	0	0	0	0	0	0	0	0	0	0	0	0	0	0	0	0	0	0	0	0	0	0	0	0.000	0.000	0.000	0.000	0.000	0.000	0.000	0.000	0.000	0.000	0.000	0.000	0.000	0.000	283	1076	70	82	82	0.000	0.000	7	63	0	0	8	74	0	0	100	1	
4	11	8	05: A-01   EMPTY	EMPTY	18211	6547	100	47	47	4	48	49	6	8	1	0	25	27	8	23	24	6	29	13	0	0	0	0	0	0	0	0	0	0	0	0	0	0	0	0	0	0	0	0	0	0	0	0	0	0	0.000	0.000	0.000	0.000	0.000	0.000	0.000	0.000	0.000	0.000	0.000	0.000	0.000	0.000	283	1076	1	3	3	0.000	0.000	-1	2	0	0	-1	4	0	0	-75	1	
4	12	8	05: A-04   LM00001448	lmo1522	18461	6547	100	57	58	8	47	48	5	76	51	0	92	98	38	22	23	4	99	96	0	0	0	0	0	0	0	0	0	0	0	0	0	0	0	0	0	0	0	0	0	0	0	0	0	0	0.000	0.000	0.000	0.000	0.000	0.000	0.000	0.000	0.000	0.000	0.000	0.000	0.000	0.000	283	1076	80	87	87	0.000	0.000	10	70	0	0	11	76	0	0	100	1	
4	13	8	05: A-07   LM00000421	lmo1525	18711	6547	100	64	66	11	47	47	4	96	82	0	150	143	55	21	21	3	97	95	0	0	0	0	0	0	0	0	0	0	0	0	0	0	0	0	0	0	0	0	0	0	0	0	0	0	0.000	0.000	0.000	0.000	0.000	0.000	0.000	0.000	0.000	0.000	0.000	0.000	0.000	0.000	283	1076	146	141	141	0.000	0.000	17	129	0	0	19	122	0	0	100	1	
4	14	8	05: A-10   LM00001452	lmo1528	18961	6547	100	74	72	11	47	47	5	94	86	0	138	133	43	19	20	2	100	99	0	0	0	0	0	0	0	0	0	0	0	0	0	0	0	0	0	0	0	0	0	0	0	0	0	0	0.000	0.000	0.000	0.000	0.000	0.000	0.000	0.000	0.000	0.000	0.000	0.000	0.000	0.000	283	1076	146	139	139	0.000	0.000	27	119	0	0	25	114	0	0	100	1	
4	15	8	05: A-13   LM00001453	lmo1531	19211	6547	100	57	57	9	46	46	4	79	66	0	84	78	29	19	19	2	92	91	0	0	0	0	0	0	0	0	0	0	0	0	0	0	0	0	0	0	0	0	0	0	0	0	0	0	0.000	0.000	0.000	0.000	0.000	0.000	0.000	0.000	0.000	0.000	0.000	0.000	0.000	0.000	283	1076	76	70	70	0.000	0.000	11	65	0	0	11	59	0	0	100	1	
4	16	8	05: A-16   LM00002532	lmo1534	19461	6547	100	55	56	6	46	47	5	81	49	0	92	90	23	20	20	3	100	98	0	0	0	0	0	0	0	0	0	0	0	0	0	0	0	0	0	0	0	0	0	0	0	0	0	0	0.000	0.000	0.000	0.000	0.000	0.000	0.000	0.000	0.000	0.000	0.000	0.000	0.000	0.000	283	1076	81	80	80	0.000	0.000	9	72	0	0	10	70	0	0	100	1	
4	17	8	05: A-19   LM00000424	lmo1537	19711	6547	100	64	65	11	47	47	5	89	80	0	151	148	55	24	24	4	97	94	0	0	0	0	0	0	0	0	0	0	0	0	0	0	0	0	0	0	0	0	0	0	0	0	0	0	0.000	0.000	0.000	0.000	0.000	0.000	0.000	0.000	0.000	0.000	0.000	0.000	0.000	0.000	283	1076	144	142	142	0.000	0.000	17	127	0	0	18	124	0	0	100	1	
4	1	9	05: A-22   LM00000426	lmo1540	15711	6797	100	233	205	92	47	48	5	91	84	0	1805	1507	812	21	22	7	93	92	0	0	0	0	0	0	0	0	0	0	0	0	0	0	0	0	0	0	0	0	0	0	0	0	0	0	0.000	0.000	0.000	0.000	0.000	0.000	0.000	0.000	0.000	0.000	0.000	0.000	0.000	0.000	283	1076	1970	1644	1644	0.000	0.000	186	1784	0	0	158	1486	0	0	100	1	
4	2	9	05: E-01   LM00002548	lmo1613	15961	6797	100	56	55	6	47	48	5	74	39	0	88	81	27	21	22	6	91	87	0	0	0	0	0	0	0	0	0	0	0	0	0	0	0	0	0	0	0	0	0	0	0	0	0	0	0.000	0.000	0.000	0.000	0.000	0.000	0.000	0.000	0.000	0.000	0.000	0.000	0.000	0.000	283	1076	76	68	68	0.000	0.000	9	67	0	0	8	60	0	0	100	1	
4	3	9	05: E-04   LM00002549	lmo1616	16211	6797	100	56	57	7	47	48	8	64	21	0	88	87	23	21	23	15	94	89	0	0	0	0	0	0	0	0	0	0	0	0	0	0	0	0	0	0	0	0	0	0	0	0	0	0	0.000	0.000	0.000	0.000	0.000	0.000	0.000	0.000	0.000	0.000	0.000	0.000	0.000	0.000	283	1076	76	76	76	0.000	0.000	9	67	0	0	10	66	0	0	100	1	
4	4	9	05: E-07   LM00001497	lmo1619	16461	6797	100	60	61	8	48	48	5	85	60	0	123	115	42	22	24	19	88	85	0	0	0	0	0	0	0	0	0	0	0	0	0	0	0	0	0	0	0	0	0	0	0	0	0	0	0.000	0.000	0.000	0.000	0.000	0.000	0.000	0.000	0.000	0.000	0.000	0.000	0.000	0.000	283	1076	113	106	106	0.000	0.000	12	101	0	0	13	93	0	0	100	1	
4	5	9	05: E-10   LM00001500	lmo1622	16711	6797	100	54	54	5	47	47	5	76	26	0	85	80	26	20	21	4	92	89	0	0	0	0	0	0	0	0	0	0	0	0	0	0	0	0	0	0	0	0	0	0	0	0	0	0	0.000	0.000	0.000	0.000	0.000	0.000	0.000	0.000	0.000	0.000	0.000	0.000	0.000	0.000	283	1076	72	67	67	0.000	0.000	7	65	0	0	7	60	0	0	100	1	
4	6	9	05: E-13   LM00002551	lmo1625	16961	6797	100	51	52	6	47	47	4	49	27	0	75	78	24	20	21	3	99	97	0	0	0	0	0	0	0	0	0	0	0	0	0	0	0	0	0	0	0	0	0	0	0	0	0	0	0.000	0.000	0.000	0.000	0.000	0.000	0.000	0.000	0.000	0.000	0.000	0.000	0.000	0.000	283	1076	59	63	63	0.000	0.000	4	55	0	0	5	58	0	0	100	1	
4	7	9	05: E-16   LM00001505	lmo1628	17211	6797	100	51	51	5	47	47	5	47	13	0	75	75	25	21	22	5	96	92	0	0	0	0	0	0	0	0	0	0	0	0	0	0	0	0	0	0	0	0	0	0	0	0	0	0	0.000	0.000	0.000	0.000	0.000	0.000	0.000	0.000	0.000	0.000	0.000	0.000	0.000	0.000	283	1076	58	58	58	0.000	0.000	4	54	0	0	4	54	0	0	100	1	
4	8	9	05: E-19   LM00001507	lmo1631	17461	6797	100	55	55	6	48	48	4	67	38	0	75	83	28	21	22	6	98	94	0	0	0	0	0	0	0	0	0	0	0	0	0	0	0	0	0	0	0	0	0	0	0	0	0	0	0.000	0.000	0.000	0.000	0.000	0.000	0.000	0.000	0.000	0.000	0.000	0.000	0.000	0.000	283	1076	61	69	69	0.000	0.000	7	54	0	0	7	62	0	0	100	1	
4	9	9	05: E-22   LM00000449	lmo1634	17711	6797	100	1641	1397	699	48	49	5	99	96	0	1993	1773	839	22	23	4	99	97	0	0	0	0	0	0	0	0	0	0	0	0	0	0	0	0	0	0	0	0	0	0	0	0	0	0	0.000	0.000	0.000	0.000	0.000	0.000	0.000	0.000	0.000	0.000	0.000	0.000	0.000	0.000	283	1076	3564	3100	3100	0.000	0.000	1593	1971	0	0	1349	1751	0	0	100	1	
4	10	9	05: I-01   LM00001555	lmo1709	17961	6797	100	77	76	15	47	48	5	93	86	0	197	186	71	24	25	12	94	92	0	0	0	0	0	0	0	0	0	0	0	0	0	0	0	0	0	0	0	0	0	0	0	0	0	0	0.000	0.000	0.000	0.000	0.000	0.000	0.000	0.000	0.000	0.000	0.000	0.000	0.000	0.000	283	1076	203	191	191	0.000	0.000	30	173	0	0	29	162	0	0	100	1	
4	11	9	05: I-04   LM00001557	lmo1712	18211	6797	100	63	65	11	47	48	5	90	74	0	108	115	43	24	24	4	96	96	0	0	0	0	0	0	0	0	0	0	0	0	0	0	0	0	0	0	0	0	0	0	0	0	0	0	0.000	0.000	0.000	0.000	0.000	0.000	0.000	0.000	0.000	0.000	0.000	0.000	0.000	0.000	283	1076	100	109	109	0.000	0.000	16	84	0	0	18	91	0	0	100	1	
4	12	9	05: I-07   LM00001559	lmo1715	18461	6797	100	56	57	8	48	51	34	1	0	0	85	96	40	24	26	12	94	89	0	0	0	0	0	0	0	0	0	0	0	0	0	0	0	0	0	0	0	0	0	0	0	0	0	0	0.000	0.000	0.000	0.000	0.000	0.000	0.000	0.000	0.000	0.000	0.000	0.000	0.000	0.000	283	1076	69	81	81	0.000	0.000	8	61	0	0	9	72	0	0	100	1	
4	13	9	05: I-10   LM00000466	lmo1718	18711	6797	100	70	70	13	47	47	4	93	86	0	168	158	63	22	23	3	98	96	0	0	0	0	0	0	0	0	0	0	0	0	0	0	0	0	0	0	0	0	0	0	0	0	0	0	0.000	0.000	0.000	0.000	0.000	0.000	0.000	0.000	0.000	0.000	0.000	0.000	0.000	0.000	283	1076	169	159	159	0.000	0.000	23	146	0	0	23	136	0	0	100	1	
4	14	9	05: I-13   LM00001561	lmo1721	18961	6797	100	77	75	15	47	47	5	88	82	0	119	112	44	22	22	3	98	95	0	0	0	0	0	0	0	0	0	0	0	0	0	0	0	0	0	0	0	0	0	0	0	0	0	0	0.000	0.000	0.000	0.000	0.000	0.000	0.000	0.000	0.000	0.000	0.000	0.000	0.000	0.000	283	1076	127	118	118	0.000	0.000	30	97	0	0	28	90	0	0	100	1	
4	15	9	05: I-16   LM00001563	lmo1724	19211	6797	100	57	59	8	46	47	4	93	65	0	84	85	31	21	21	3	95	93	0	0	0	0	0	0	0	0	0	0	0	0	0	0	0	0	0	0	0	0	0	0	0	0	0	0	0.000	0.000	0.000	0.000	0.000	0.000	0.000	0.000	0.000	0.000	0.000	0.000	0.000	0.000	283	1076	74	77	77	0.000	0.000	11	63	0	0	13	64	0	0	100	1	
4	16	9	05: I-19   LM00000468	lmo1727	19461	6797	100	63	62	9	46	47	4	91	76	0	92	88	29	20	21	6	94	90	0	0	0	0	0	0	0	0	0	0	0	0	0	0	0	0	0	0	0	0	0	0	0	0	0	0	0.000	0.000	0.000	0.000	0.000	0.000	0.000	0.000	0.000	0.000	0.000	0.000	0.000	0.000	283	1076	89	84	84	0.000	0.000	17	72	0	0	16	68	0	0	100	1	
4	17	9	05: I-22   LM00000471	lmo1730	19711	6797	100	87	83	20	47	48	5	92	85	0	245	221	87	22	22	8	95	92	0	0	0	0	0	0	0	0	0	0	0	0	0	0	0	0	0	0	0	0	0	0	0	0	0	0	0.000	0.000	0.000	0.000	0.000	0.000	0.000	0.000	0.000	0.000	0.000	0.000	0.000	0.000	283	1076	263	235	235	0.000	0.000	40	223	0	0	36	199	0	0	100	1	
4	1	10	05: M-01   LM00001610	lmo1805	15711	7047	100	75	73	14	47	48	6	88	81	0	100	96	32	21	22	7	92	88	0	0	0	0	0	0	0	0	0	0	0	0	0	0	0	0	0	0	0	0	0	0	0	0	0	0	0.000	0.000	0.000	0.000	0.000	0.000	0.000	0.000	0.000	0.000	0.000	0.000	0.000	0.000	283	1076	107	101	101	0.000	0.000	28	79	0	0	26	75	0	0	100	1	
4	2	10	05: M-04   LM00000492	lmo1808	15961	7047	100	76	77	16	47	47	5	94	90	0	179	168	64	21	23	15	92	89	0	0	0	0	0	0	0	0	0	0	0	0	0	0	0	0	0	0	0	0	0	0	0	0	0	0	0.000	0.000	0.000	0.000	0.000	0.000	0.000	0.000	0.000	0.000	0.000	0.000	0.000	0.000	283	1076	187	177	177	0.000	0.000	29	158	0	0	30	147	0	0	100	1	
4	3	10	05: M-07   LM00000493	lmo1811	16211	7047	100	69	69	11	48	48	6	94	75	0	125	123	38	22	23	10	95	93	0	0	0	0	0	0	0	0	0	0	0	0	0	0	0	0	0	0	0	0	0	0	0	0	0	0	0.000	0.000	0.000	0.000	0.000	0.000	0.000	0.000	0.000	0.000	0.000	0.000	0.000	0.000	283	1076	124	122	122	0.000	0.000	21	103	0	0	21	101	0	0	100	1	
4	4	10	05: M-10   LM00001614	lmo1814	16461	7047	100	76	76	20	48	48	5	86	79	0	136	126	54	20	21	4	96	94	0	0	0	0	0	0	0	0	0	0	0	0	0	0	0	0	0	0	0	0	0	0	0	0	0	0	0.000	0.000	0.000	0.000	0.000	0.000	0.000	0.000	0.000	0.000	0.000	0.000	0.000	0.000	283	1076	144	134	134	0.000	0.000	28	116	0	0	28	106	0	0	100	1	
4	5	10	05: M-13   LM00001616	lmo1817	16711	7047	100	67	65	8	46	47	4	90	87	0	143	135	44	20	20	3	98	97	0	0	0	0	0	0	0	0	0	0	0	0	0	0	0	0	0	0	0	0	0	0	0	0	0	0	0.000	0.000	0.000	0.000	0.000	0.000	0.000	0.000	0.000	0.000	0.000	0.000	0.000	0.000	283	1076	144	134	134	0.000	0.000	21	123	0	0	19	115	0	0	100	1	
4	6	10	05: M-16   LM00001619	lmo1820	16961	7047	100	199	185	82	47	47	5	93	88	0	193	174	76	21	21	4	94	90	0	0	0	0	0	0	0	0	0	0	0	0	0	0	0	0	0	0	0	0	0	0	0	0	0	0	0.000	0.000	0.000	0.000	0.000	0.000	0.000	0.000	0.000	0.000	0.000	0.000	0.000	0.000	283	1076	324	291	291	0.000	0.000	152	172	0	0	138	153	0	0	100	1	
4	7	10	05: M-19   LM00002583	lmo1823	17211	7047	100	90	86	19	47	47	5	93	86	0	164	154	60	21	22	5	96	93	0	0	0	0	0	0	0	0	0	0	0	0	0	0	0	0	0	0	0	0	0	0	0	0	0	0	0.000	0.000	0.000	0.000	0.000	0.000	0.000	0.000	0.000	0.000	0.000	0.000	0.000	0.000	283	1076	186	172	172	0.000	0.000	43	143	0	0	39	133	0	0	100	1	
4	8	10	05: M-22   LM00002584	lmo1826	17461	7047	100	90	90	23	47	48	6	94	88	0	213	198	79	22	24	12	95	92	0	0	0	0	0	0	0	0	0	0	0	0	0	0	0	0	0	0	0	0	0	0	0	0	0	0	0.000	0.000	0.000	0.000	0.000	0.000	0.000	0.000	0.000	0.000	0.000	0.000	0.000	0.000	283	1076	234	219	219	0.000	0.000	43	191	0	0	43	176	0	0	100	1	
4	9	10	06: A-01   EMPTY	EMPTY	17711	7047	100	48	48	5	48	48	5	18	3	0	24	27	8	23	24	9	15	8	0	0	0	0	0	0	0	0	0	0	0	0	0	0	0	0	0	0	0	0	0	0	0	0	0	0	0.000	0.000	0.000	0.000	0.000	0.000	0.000	0.000	0.000	0.000	0.000	0.000	0.000	0.000	283	1076	1	4	4	0.000	0.000	0	1	0	0	0	4	0	0	-75	1	
4	10	10	06: A-04   LM00001668	lmo1902	17961	7047	100	60	61	7	47	48	5	89	78	0	94	100	35	23	24	5	98	98	0	0	0	0	0	0	0	0	0	0	0	0	0	0	0	0	0	0	0	0	0	0	0	0	0	0	0.000	0.000	0.000	0.000	0.000	0.000	0.000	0.000	0.000	0.000	0.000	0.000	0.000	0.000	283	1076	84	91	91	0.000	0.000	13	71	0	0	14	77	0	0	100	1	
4	11	10	06: A-07   LM00001670	lmo1905	18211	7047	100	61	62	8	48	49	6	84	50	0	124	129	50	23	25	9	96	93	0	0	0	0	0	0	0	0	0	0	0	0	0	0	0	0	0	0	0	0	0	0	0	0	0	0	0.000	0.000	0.000	0.000	0.000	0.000	0.000	0.000	0.000	0.000	0.000	0.000	0.000	0.000	283	1076	114	120	120	0.000	0.000	13	101	0	0	14	106	0	0	100	1	
4	12	10	06: A-10   LM00001673	lmo1908	18461	7047	100	61	64	13	49	50	10	58	31	0	98	121	54	26	30	31	97	63	0	0	0	0	0	0	0	0	0	0	0	0	0	0	0	0	0	0	0	0	0	0	0	0	0	0	0.000	0.000	0.000	0.000	0.000	0.000	0.000	0.000	0.000	0.000	0.000	0.000	0.000	0.000	283	1076	84	110	110	0.000	0.000	12	72	0	0	15	95	0	0	100	1	
4	13	10	06: A-13   LM00000512	lmo1911	18711	7047	100	60	60	8	48	48	4	82	68	0	93	111	46	24	24	7	97	95	0	0	0	0	0	0	0	0	0	0	0	0	0	0	0	0	0	0	0	0	0	0	0	0	0	0	0.000	0.000	0.000	0.000	0.000	0.000	0.000	0.000	0.000	0.000	0.000	0.000	0.000	0.000	283	1076	81	99	99	0.000	0.000	12	69	0	0	12	87	0	0	100	1	
4	14	10	06: A-16   LM00000514	lmo1914	18961	7047	100	78	79	21	47	47	5	92	86	0	129	127	49	22	22	3	98	97	0	0	0	0	0	0	0	0	0	0	0	0	0	0	0	0	0	0	0	0	0	0	0	0	0	0	0.000	0.000	0.000	0.000	0.000	0.000	0.000	0.000	0.000	0.000	0.000	0.000	0.000	0.000	283	1076	138	137	137	0.000	0.000	31	107	0	0	32	105	0	0	100	1	
4	15	10	06: A-19   LM00001676	lmo1917	19211	7047	100	64	64	9	46	47	5	93	83	0	134	135	48	22	22	4	98	94	0	0	0	0	0	0	0	0	0	0	0	0	0	0	0	0	0	0	0	0	0	0	0	0	0	0	0.000	0.000	0.000	0.000	0.000	0.000	0.000	0.000	0.000	0.000	0.000	0.000	0.000	0.000	283	1076	130	131	131	0.000	0.000	18	112	0	0	18	113	0	0	100	1	
4	16	10	06: A-22   LM00001679	lmo1920	19461	7047	100	55	56	8	47	47	4	69	49	0	89	90	39	22	23	4	93	85	0	0	0	0	0	0	0	0	0	0	0	0	0	0	0	0	0	0	0	0	0	0	0	0	0	0	0.000	0.000	0.000	0.000	0.000	0.000	0.000	0.000	0.000	0.000	0.000	0.000	0.000	0.000	283	1076	75	77	77	0.000	0.000	8	67	0	0	9	68	0	0	100	1	
4	17	10	06: E-01   LM00000534	lmo1993	19711	7047	100	63	65	13	47	47	5	87	77	0	106	105	39	23	23	4	95	89	0	0	0	0	0	0	0	0	0	0	0	0	0	0	0	0	0	0	0	0	0	0	0	0	0	0	0.000	0.000	0.000	0.000	0.000	0.000	0.000	0.000	0.000	0.000	0.000	0.000	0.000	0.000	283	1076	99	100	100	0.000	0.000	16	83	0	0	18	82	0	0	100	1	
4	1	11	06: E-04   LM00001719	lmo1996	15711	7297	100	58	58	8	47	48	6	74	49	0	86	82	26	21	22	7	93	89	0	0	0	0	0	0	0	0	0	0	0	0	0	0	0	0	0	0	0	0	0	0	0	0	0	0	0.000	0.000	0.000	0.000	0.000	0.000	0.000	0.000	0.000	0.000	0.000	0.000	0.000	0.000	283	1076	76	72	72	0.000	0.000	11	65	0	0	11	61	0	0	100	1	
4	2	11	06: E-07   LM00002616	lmo1999	15961	7297	100	55	57	12	48	48	5	56	33	0	88	88	37	21	22	5	90	88	0	0	0	0	0	0	0	0	0	0	0	0	0	0	0	0	0	0	0	0	0	0	0	0	0	0	0.000	0.000	0.000	0.000	0.000	0.000	0.000	0.000	0.000	0.000	0.000	0.000	0.000	0.000	283	1076	74	76	76	0.000	0.000	7	67	0	0	9	67	0	0	100	1	
4	3	11	06: E-10   LM00001724	lmo2002	16211	7297	100	62	63	10	48	48	5	84	66	0	95	100	36	22	22	4	98	93	0	0	0	0	0	0	0	0	0	0	0	0	0	0	0	0	0	0	0	0	0	0	0	0	0	0	0.000	0.000	0.000	0.000	0.000	0.000	0.000	0.000	0.000	0.000	0.000	0.000	0.000	0.000	283	1076	87	93	93	0.000	0.000	14	73	0	0	15	78	0	0	100	1	
4	4	11	06: E-13   LM00001726	lmo2005	16461	7297	100	53	53	6	47	48	8	39	7	0	86	83	25	20	21	11	91	89	0	0	0	0	0	0	0	0	0	0	0	0	0	0	0	0	0	0	0	0	0	0	0	0	0	0	0.000	0.000	0.000	0.000	0.000	0.000	0.000	0.000	0.000	0.000	0.000	0.000	0.000	0.000	283	1076	72	69	69	0.000	0.000	6	66	0	0	6	63	0	0	100	1	
4	5	11	06: E-16   LM00000537	lmo2008	16711	7297	100	54	54	6	46	47	4	65	47	0	77	77	27	20	21	3	96	94	0	0	0	0	0	0	0	0	0	0	0	0	0	0	0	0	0	0	0	0	0	0	0	0	0	0	0.000	0.000	0.000	0.000	0.000	0.000	0.000	0.000	0.000	0.000	0.000	0.000	0.000	0.000	283	1076	65	65	65	0.000	0.000	8	57	0	0	8	57	0	0	100	1	
4	6	11	06: E-19   LM00001729	lmo2011	16961	7297	100	55	56	7	47	47	5	64	35	0	83	85	26	21	22	4	100	98	0	0	0	0	0	0	0	0	0	0	0	0	0	0	0	0	0	0	0	0	0	0	0	0	0	0	0.000	0.000	0.000	0.000	0.000	0.000	0.000	0.000	0.000	0.000	0.000	0.000	0.000	0.000	283	1076	70	73	73	0.000	0.000	8	62	0	0	9	64	0	0	100	1	
4	7	11	06: E-22   LM00001731	lmo2014	17211	7297	100	55	55	6	47	47	5	65	31	0	78	81	24	21	22	4	100	97	0	0	0	0	0	0	0	0	0	0	0	0	0	0	0	0	0	0	0	0	0	0	0	0	0	0	0.000	0.000	0.000	0.000	0.000	0.000	0.000	0.000	0.000	0.000	0.000	0.000	0.000	0.000	283	1076	65	68	68	0.000	0.000	8	57	0	0	8	60	0	0	100	1	
4	8	11	06: I-01   LM00001772	lmo2089	17461	7297	100	59	60	9	47	48	6	83	52	0	100	99	39	21	23	8	92	87	0	0	0	0	0	0	0	0	0	0	0	0	0	0	0	0	0	0	0	0	0	0	0	0	0	0	0.000	0.000	0.000	0.000	0.000	0.000	0.000	0.000	0.000	0.000	0.000	0.000	0.000	0.000	283	1076	91	91	91	0.000	0.000	12	79	0	0	13	78	0	0	100	1	
4	9	11	06: I-04   LM00002633	lmo2092	17711	7297	100	72	71	15	48	49	9	79	63	0	104	106	39	24	26	18	88	85	0	0	0	0	0	0	0	0	0	0	0	0	0	0	0	0	0	0	0	0	0	0	0	0	0	0	0.000	0.000	0.000	0.000	0.000	0.000	0.000	0.000	0.000	0.000	0.000	0.000	0.000	0.000	283	1076	104	105	105	0.000	0.000	24	80	0	0	23	82	0	0	100	1	
4	10	11	06: I-07   LM00000558	lmo2095	17961	7297	100	53	54	6	49	49	5	40	18	0	92	101	39	24	26	6	93	91	0	0	0	0	0	0	0	0	0	0	0	0	0	0	0	0	0	0	0	0	0	0	0	0	0	0	0.000	0.000	0.000	0.000	0.000	0.000	0.000	0.000	0.000	0.000	0.000	0.000	0.000	0.000	283	1076	72	82	82	0.000	0.000	4	68	0	0	5	77	0	0	100	1	
4	11	11	06: I-10   LM00000559	lmo2098	18211	7297	100	56	57	7	47	48	5	71	39	0	93	102	42	25	26	12	91	87	0	0	0	0	0	0	0	0	0	0	0	0	0	0	0	0	0	0	0	0	0	0	0	0	0	0	0.000	0.000	0.000	0.000	0.000	0.000	0.000	0.000	0.000	0.000	0.000	0.000	0.000	0.000	283	1076	77	87	87	0.000	0.000	9	68	0	0	10	77	0	0	100	1	
4	12	11	06: I-13   LM00000561	lmo2101	18461	7297	100	62	65	10	49	49	5	85	72	0	93	108	47	24	25	4	99	97	0	0	0	0	0	0	0	0	0	0	0	0	0	0	0	0	0	0	0	0	0	0	0	0	0	0	0.000	0.000	0.000	0.000	0.000	0.000	0.000	0.000	0.000	0.000	0.000	0.000	0.000	0.000	283	1076	82	100	100	0.000	0.000	13	69	0	0	16	84	0	0	100	1	
4	13	11	06: I-16   LM00001778	lmo2104	18711	7297	100	64	64	10	47	48	5	92	76	0	93	108	49	24	25	4	99	96	0	0	0	0	0	0	0	0	0	0	0	0	0	0	0	0	0	0	0	0	0	0	0	0	0	0	0.000	0.000	0.000	0.000	0.000	0.000	0.000	0.000	0.000	0.000	0.000	0.000	0.000	0.000	283	1076	86	101	101	0.000	0.000	17	69	0	0	17	84	0	0	100	1	
4	14	11	06: I-19   LM00001781	lmo2107	18961	7297	100	57	60	10	47	47	4	79	58	0	95	103	46	22	23	3	97	95	0	0	0	0	0	0	0	0	0	0	0	0	0	0	0	0	0	0	0	0	0	0	0	0	0	0	0.000	0.000	0.000	0.000	0.000	0.000	0.000	0.000	0.000	0.000	0.000	0.000	0.000	0.000	283	1076	83	94	94	0.000	0.000	10	73	0	0	13	81	0	0	100	1	
4	15	11	06: I-22   LM00001783	lmo2110	19211	7297	100	68	67	15	47	47	5	78	70	0	100	93	45	22	23	5	90	84	0	0	0	0	0	0	0	0	0	0	0	0	0	0	0	0	0	0	0	0	0	0	0	0	0	0	0.000	0.000	0.000	0.000	0.000	0.000	0.000	0.000	0.000	0.000	0.000	0.000	0.000	0.000	283	1076	99	91	91	0.000	0.000	21	78	0	0	20	71	0	0	100	1	
4	16	11	06: M-01   LM00001820	lmo2185	19461	7297	100	56	57	8	46	47	4	80	59	0	90	101	37	23	23	3	98	98	0	0	0	0	0	0	0	0	0	0	0	0	0	0	0	0	0	0	0	0	0	0	0	0	0	0	0.000	0.000	0.000	0.000	0.000	0.000	0.000	0.000	0.000	0.000	0.000	0.000	0.000	0.000	283	1076	77	89	89	0.000	0.000	10	67	0	0	11	78	0	0	100	1	
4	17	11	06: M-04   LM00001822	lmo2188	19711	7297	100	59	59	9	47	47	4	78	65	0	99	102	44	23	24	11	86	83	0	0	0	0	0	0	0	0	0	0	0	0	0	0	0	0	0	0	0	0	0	0	0	0	0	0	0.000	0.000	0.000	0.000	0.000	0.000	0.000	0.000	0.000	0.000	0.000	0.000	0.000	0.000	283	1076	88	91	91	0.000	0.000	12	76	0	0	12	79	0	0	100	1	
4	1	12	06: M-07   LM00000589	lmo2191	15711	7547	100	71	69	12	47	48	7	88	75	0	176	157	62	21	23	36	87	84	0	0	0	0	0	0	0	0	0	0	0	0	0	0	0	0	0	0	0	0	0	0	0	0	0	0	0.000	0.000	0.000	0.000	0.000	0.000	0.000	0.000	0.000	0.000	0.000	0.000	0.000	0.000	283	1076	179	158	158	0.000	0.000	24	155	0	0	22	136	0	0	100	1	
4	2	12	06: M-10   LM00001823	lmo2194	15961	7547	100	233	212	90	47	47	4	97	92	0	653	565	276	21	22	4	98	93	0	0	0	0	0	0	0	0	0	0	0	0	0	0	0	0	0	0	0	0	0	0	0	0	0	0	0.000	0.000	0.000	0.000	0.000	0.000	0.000	0.000	0.000	0.000	0.000	0.000	0.000	0.000	283	1076	818	709	709	0.000	0.000	186	632	0	0	165	544	0	0	100	1	
4	3	12	06: M-13   LM00002649	lmo2197	16211	7547	100	53	53	5	47	48	5	65	25	0	80	81	22	20	21	7	97	93	0	0	0	0	0	0	0	0	0	0	0	0	0	0	0	0	0	0	0	0	0	0	0	0	0	0	0.000	0.000	0.000	0.000	0.000	0.000	0.000	0.000	0.000	0.000	0.000	0.000	0.000	0.000	283	1076	66	67	67	0.000	0.000	6	60	0	0	6	61	0	0	100	1	
4	4	12	06: M-16   LM00001825	lmo2200	16461	7547	100	72	70	14	47	47	5	83	78	0	143	128	64	20	21	5	87	81	0	0	0	0	0	0	0	0	0	0	0	0	0	0	0	0	0	0	0	0	0	0	0	0	0	0	0.000	0.000	0.000	0.000	0.000	0.000	0.000	0.000	0.000	0.000	0.000	0.000	0.000	0.000	283	1076	148	131	131	0.000	0.000	25	123	0	0	23	108	0	0	100	1	
4	5	12	06: M-19   LM00001828	lmo2203	16711	7547	100	54	55	7	47	48	10	29	7	0	82	84	32	21	22	16	88	83	0	0	0	0	0	0	0	0	0	0	0	0	0	0	0	0	0	0	0	0	0	0	0	0	0	0	0.000	0.000	0.000	0.000	0.000	0.000	0.000	0.000	0.000	0.000	0.000	0.000	0.000	0.000	283	1076	68	71	71	0.000	0.000	7	61	0	0	8	63	0	0	100	1	
4	6	12	06: M-22   LM00001830	lmo2206	16961	7547	100	62	65	12	48	52	68	0	0	0	118	117	42	21	28	108	39	0	0	0	0	0	0	0	0	0	0	0	0	0	0	0	0	0	0	0	0	0	0	0	0	0	0	0	0.000	0.000	0.000	0.000	0.000	0.000	0.000	0.000	0.000	0.000	0.000	0.000	0.000	0.000	283	1076	111	113	113	0.000	0.000	14	97	0	0	17	96	0	0	100	1	
4	7	12	07: A-01   EMPTY	EMPTY	17211	7547	100	46	46	5	47	48	6	13	1	0	21	23	5	21	22	6	15	5	0	0	0	0	0	0	0	0	0	0	0	0	0	0	0	0	0	0	0	0	0	0	0	0	0	0	0.000	0.000	0.000	0.000	0.000	0.000	0.000	0.000	0.000	0.000	0.000	0.000	0.000	0.000	283	1076	-1	1	1	0.000	0.000	-1	0	0	0	-1	2	0	0	-75	1	
4	8	12	07: A-04   LM00002677	lmo2282	17461	7547	100	61	61	7	48	48	7	82	47	0	82	88	32	21	24	19	90	86	0	0	0	0	0	0	0	0	0	0	0	0	0	0	0	0	0	0	0	0	0	0	0	0	0	0	0.000	0.000	0.000	0.000	0.000	0.000	0.000	0.000	0.000	0.000	0.000	0.000	0.000	0.000	283	1076	74	80	80	0.000	0.000	13	61	0	0	13	67	0	0	100	1	
4	9	12	07: A-07   LM00002680	lmo2285	17711	7547	100	55	56	6	47	48	6	69	33	0	79	90	33	23	24	5	99	98	0	0	0	0	0	0	0	0	0	0	0	0	0	0	0	0	0	0	0	0	0	0	0	0	0	0	0.000	0.000	0.000	0.000	0.000	0.000	0.000	0.000	0.000	0.000	0.000	0.000	0.000	0.000	283	1076	64	76	76	0.000	0.000	8	56	0	0	9	67	0	0	100	1	
4	10	12	07: A-10   LM00000610	lmo2288	17961	7547	100	55	55	6	48	49	6	52	13	0	79	89	34	24	25	7	98	92	0	0	0	0	0	0	0	0	0	0	0	0	0	0	0	0	0	0	0	0	0	0	0	0	0	0	0.000	0.000	0.000	0.000	0.000	0.000	0.000	0.000	0.000	0.000	0.000	0.000	0.000	0.000	283	1076	62	72	72	0.000	0.000	7	55	0	0	7	65	0	0	100	1	
4	11	12	07: A-13   LM00000612	lmo2291	18211	7547	100	58	59	9	48	50	6	69	35	0	90	106	39	25	28	18	96	94	0	0	0	0	0	0	0	0	0	0	0	0	0	0	0	0	0	0	0	0	0	0	0	0	0	0	0.000	0.000	0.000	0.000	0.000	0.000	0.000	0.000	0.000	0.000	0.000	0.000	0.000	0.000	283	1076	75	92	92	0.000	0.000	10	65	0	0	11	81	0	0	100	1	
4	12	12	07: A-16   LM00001864	lmo2294	18461	7547	100	56	57	8	48	49	8	51	21	0	88	100	37	25	26	10	97	96	0	0	0	0	0	0	0	0	0	0	0	0	0	0	0	0	0	0	0	0	0	0	0	0	0	0	0.000	0.000	0.000	0.000	0.000	0.000	0.000	0.000	0.000	0.000	0.000	0.000	0.000	0.000	283	1076	71	84	84	0.000	0.000	8	63	0	0	9	75	0	0	100	1	
4	13	12	07: A-19   LM00001866	lmo2297	18711	7547	100	57	58	9	48	49	10	50	17	0	91	103	39	25	27	22	94	91	0	0	0	0	0	0	0	0	0	0	0	0	0	0	0	0	0	0	0	0	0	0	0	0	0	0	0.000	0.000	0.000	0.000	0.000	0.000	0.000	0.000	0.000	0.000	0.000	0.000	0.000	0.000	283	1076	75	88	88	0.000	0.000	9	66	0	0	10	78	0	0	100	1	
4	14	12	07: A-22   LM00000616	lmo2300	18961	7547	100	58	58	8	47	47	4	74	58	0	91	105	38	23	23	3	99	99	0	0	0	0	0	0	0	0	0	0	0	0	0	0	0	0	0	0	0	0	0	0	0	0	0	0	0.000	0.000	0.000	0.000	0.000	0.000	0.000	0.000	0.000	0.000	0.000	0.000	0.000	0.000	283	1076	79	93	93	0.000	0.000	11	68	0	0	11	82	0	0	100	1	
4	15	12	07: E-01   LM00001895	lmo2373	19211	7547	100	225	204	78	46	46	4	95	93	0	326	293	110	22	22	3	98	98	0	0	0	0	0	0	0	0	0	0	0	0	0	0	0	0	0	0	0	0	0	0	0	0	0	0	0.000	0.000	0.000	0.000	0.000	0.000	0.000	0.000	0.000	0.000	0.000	0.000	0.000	0.000	283	1076	483	429	429	0.000	0.000	179	304	0	0	158	271	0	0	100	1	
4	16	12	07: E-04   LM00001898	lmo2376	19461	7547	100	65	66	11	48	48	5	89	78	0	126	124	49	23	24	3	98	95	0	0	0	0	0	0	0	0	0	0	0	0	0	0	0	0	0	0	0	0	0	0	0	0	0	0	0.000	0.000	0.000	0.000	0.000	0.000	0.000	0.000	0.000	0.000	0.000	0.000	0.000	0.000	283	1076	120	119	119	0.000	0.000	17	103	0	0	18	101	0	0	100	1	
4	17	12	07: E-07   LM00001899	lmo2379	19711	7547	100	60	61	11	48	48	5	77	62	0	112	108	44	22	23	3	95	94	0	0	0	0	0	0	0	0	0	0	0	0	0	0	0	0	0	0	0	0	0	0	0	0	0	0	0.000	0.000	0.000	0.000	0.000	0.000	0.000	0.000	0.000	0.000	0.000	0.000	0.000	0.000	283	1076	102	99	99	0.000	0.000	12	90	0	0	13	86	0	0	100	1	
4	1	13	07: E-10   LM00001901	lmo2382	15711	7797	100	61	60	8	48	48	5	84	65	0	92	89	28	21	22	5	95	89	0	0	0	0	0	0	0	0	0	0	0	0	0	0	0	0	0	0	0	0	0	0	0	0	0	0	0.000	0.000	0.000	0.000	0.000	0.000	0.000	0.000	0.000	0.000	0.000	0.000	0.000	0.000	283	1076	84	80	80	0.000	0.000	13	71	0	0	12	68	0	0	100	1	
4	2	13	07: E-13   LM00001903	lmo2385	15961	7797	100	55	55	6	47	47	5	78	39	0	84	82	27	21	22	5	94	91	0	0	0	0	0	0	0	0	0	0	0	0	0	0	0	0	0	0	0	0	0	0	0	0	0	0	0.000	0.000	0.000	0.000	0.000	0.000	0.000	0.000	0.000	0.000	0.000	0.000	0.000	0.000	283	1076	71	69	69	0.000	0.000	8	63	0	0	8	61	0	0	100	1	
4	3	13	07: E-16   LM00001904	lmo2388	16211	7797	100	55	56	6	47	47	4	86	48	0	85	87	24	20	20	3	98	97	0	0	0	0	0	0	0	0	0	0	0	0	0	0	0	0	0	0	0	0	0	0	0	0	0	0	0.000	0.000	0.000	0.000	0.000	0.000	0.000	0.000	0.000	0.000	0.000	0.000	0.000	0.000	283	1076	73	76	76	0.000	0.000	8	65	0	0	9	67	0	0	100	1	
4	4	13	07: E-19   LM00001905	lmo2391	16461	7797	100	69	68	11	47	48	7	88	77	0	96	98	34	21	23	18	92	86	0	0	0	0	0	0	0	0	0	0	0	0	0	0	0	0	0	0	0	0	0	0	0	0	0	0	0.000	0.000	0.000	0.000	0.000	0.000	0.000	0.000	0.000	0.000	0.000	0.000	0.000	0.000	283	1076	97	98	98	0.000	0.000	22	75	0	0	21	77	0	0	100	1	
4	5	13	07: E-22   LM00002846	lmo2394	16711	7797	100	53	54	7	47	48	6	51	25	0	86	80	39	21	23	12	76	72	0	0	0	0	0	0	0	0	0	0	0	0	0	0	0	0	0	0	0	0	0	0	0	0	0	0	0.000	0.000	0.000	0.000	0.000	0.000	0.000	0.000	0.000	0.000	0.000	0.000	0.000	0.000	283	1076	71	66	66	0.000	0.000	6	65	0	0	7	59	0	0	100	1	
4	6	13	07: I-01   LM00001936	lmo2469	16961	7797	100	60	61	8	47	47	4	86	73	0	116	118	37	22	22	4	99	97	0	0	0	0	0	0	0	0	0	0	0	0	0	0	0	0	0	0	0	0	0	0	0	0	0	0	0.000	0.000	0.000	0.000	0.000	0.000	0.000	0.000	0.000	0.000	0.000	0.000	0.000	0.000	283	1076	107	110	110	0.000	0.000	13	94	0	0	14	96	0	0	100	1	
4	7	13	07: I-04   LM00001938	lmo2472	17211	7797	100	84	83	17	48	48	7	92	84	0	131	129	50	21	23	13	96	91	0	0	0	0	0	0	0	0	0	0	0	0	0	0	0	0	0	0	0	0	0	0	0	0	0	0	0.000	0.000	0.000	0.000	0.000	0.000	0.000	0.000	0.000	0.000	0.000	0.000	0.000	0.000	283	1076	146	143	143	0.000	0.000	36	110	0	0	35	108	0	0	100	1	
4	8	13	07: I-07   LM00001940	lmo2475	17461	7797	100	63	62	9	48	48	6	77	59	0	99	100	38	22	23	9	92	88	0	0	0	0	0	0	0	0	0	0	0	0	0	0	0	0	0	0	0	0	0	0	0	0	0	0	0.000	0.000	0.000	0.000	0.000	0.000	0.000	0.000	0.000	0.000	0.000	0.000	0.000	0.000	283	1076	92	92	92	0.000	0.000	15	77	0	0	14	78	0	0	100	1	
4	9	13	07: I-10   LM00001942	lmo2478	17711	7797	100	64	64	10	48	49	7	75	59	0	109	107	47	23	25	9	89	83	0	0	0	0	0	0	0	0	0	0	0	0	0	0	0	0	0	0	0	0	0	0	0	0	0	0	0.000	0.000	0.000	0.000	0.000	0.000	0.000	0.000	0.000	0.000	0.000	0.000	0.000	0.000	283	1076	102	100	100	0.000	0.000	16	86	0	0	16	84	0	0	100	1	
4	10	13	07: I-13   LM00001944	lmo2481	17961	7797	100	63	66	13	48	48	5	86	67	0	101	103	41	24	25	5	94	92	0	0	0	0	0	0	0	0	0	0	0	0	0	0	0	0	0	0	0	0	0	0	0	0	0	0	0.000	0.000	0.000	0.000	0.000	0.000	0.000	0.000	0.000	0.000	0.000	0.000	0.000	0.000	283	1076	92	97	97	0.000	0.000	15	77	0	0	18	79	0	0	100	1	
4	11	13	07: I-16   LM00001947	lmo2484	18211	7797	100	69	70	11	50	50	6	91	78	0	159	152	59	24	26	13	94	90	0	0	0	0	0	0	0	0	0	0	0	0	0	0	0	0	0	0	0	0	0	0	0	0	0	0	0.000	0.000	0.000	0.000	0.000	0.000	0.000	0.000	0.000	0.000	0.000	0.000	0.000	0.000	283	1076	154	148	148	0.000	0.000	19	135	0	0	20	128	0	0	100	1	
4	12	13	07: I-19   LM00001949	lmo2487	18461	7797	100	154	139	50	48	48	5	92	86	0	499	452	212	24	25	6	98	93	0	0	0	0	0	0	0	0	0	0	0	0	0	0	0	0	0	0	0	0	0	0	0	0	0	0	0.000	0.000	0.000	0.000	0.000	0.000	0.000	0.000	0.000	0.000	0.000	0.000	0.000	0.000	283	1076	581	519	519	0.000	0.000	106	475	0	0	91	428	0	0	100	1	
4	13	13	07: I-22   LM00002735	lmo2490	18711	7797	100	57	59	10	47	48	4	76	58	0	77	96	43	23	24	5	98	96	0	0	0	0	0	0	0	0	0	0	0	0	0	0	0	0	0	0	0	0	0	0	0	0	0	0	0.000	0.000	0.000	0.000	0.000	0.000	0.000	0.000	0.000	0.000	0.000	0.000	0.000	0.000	283	1076	64	85	85	0.000	0.000	10	54	0	0	12	73	0	0	100	1	
4	14	13	07: M-01   LM00001987	lmo2565	18961	7797	100	68	71	14	47	47	4	94	92	0	120	128	49	22	23	3	100	99	0	0	0	0	0	0	0	0	0	0	0	0	0	0	0	0	0	0	0	0	0	0	0	0	0	0	0.000	0.000	0.000	0.000	0.000	0.000	0.000	0.000	0.000	0.000	0.000	0.000	0.000	0.000	283	1076	119	130	130	0.000	0.000	21	98	0	0	24	106	0	0	100	1	
4	15	13	07: M-04   LM00001989	lmo2568	19211	7797	100	70	70	12	46	46	4	92	87	0	272	246	103	22	22	3	99	98	0	0	0	0	0	0	0	0	0	0	0	0	0	0	0	0	0	0	0	0	0	0	0	0	0	0	0.000	0.000	0.000	0.000	0.000	0.000	0.000	0.000	0.000	0.000	0.000	0.000	0.000	0.000	283	1076	274	248	248	0.000	0.000	24	250	0	0	24	224	0	0	100	1	
4	16	13	07: M-07   LM00000689	lmo2571	19461	7797	100	74	73	14	47	47	4	92	88	0	89	96	35	23	23	3	98	95	0	0	0	0	0	0	0	0	0	0	0	0	0	0	0	0	0	0	0	0	0	0	0	0	0	0	0.000	0.000	0.000	0.000	0.000	0.000	0.000	0.000	0.000	0.000	0.000	0.000	0.000	0.000	283	1076	93	99	99	0.000	0.000	27	66	0	0	26	73	0	0	100	1	
4	17	13	07: M-10   LM00001991	lmo2574	19711	7797	100	85	81	14	47	47	4	99	95	0	109	114	36	23	23	3	99	97	0	0	0	0	0	0	0	0	0	0	0	0	0	0	0	0	0	0	0	0	0	0	0	0	0	0	0.000	0.000	0.000	0.000	0.000	0.000	0.000	0.000	0.000	0.000	0.000	0.000	0.000	0.000	283	1076	124	125	125	0.000	0.000	38	86	0	0	34	91	0	0	100	1	
4	1	14	07: M-13   LM00001993	lmo2577	15711	8047	100	50	51	5	47	47	5	43	7	0	81	78	24	21	22	7	93	89	0	0	0	0	0	0	0	0	0	0	0	0	0	0	0	0	0	0	0	0	0	0	0	0	0	0	0.000	0.000	0.000	0.000	0.000	0.000	0.000	0.000	0.000	0.000	0.000	0.000	0.000	0.000	283	1076	63	61	61	0.000	0.000	3	60	0	0	4	57	0	0	100	1	
4	2	14	07: M-16   LM00002755	lmo2580	15961	8047	100	53	54	6	46	47	5	70	39	0	80	80	28	19	20	6	92	89	0	0	0	0	0	0	0	0	0	0	0	0	0	0	0	0	0	0	0	0	0	0	0	0	0	0	0.000	0.000	0.000	0.000	0.000	0.000	0.000	0.000	0.000	0.000	0.000	0.000	0.000	0.000	283	1076	68	69	69	0.000	0.000	7	61	0	0	8	61	0	0	100	1	
4	3	14	07: M-19   LM00001994	lmo2583	16211	8047	100	56	55	6	47	47	6	61	31	0	82	83	24	20	21	12	94	91	0	0	0	0	0	0	0	0	0	0	0	0	0	0	0	0	0	0	0	0	0	0	0	0	0	0	0.000	0.000	0.000	0.000	0.000	0.000	0.000	0.000	0.000	0.000	0.000	0.000	0.000	0.000	283	1076	71	71	71	0.000	0.000	9	62	0	0	8	63	0	0	100	1	
4	4	14	07: M-22   LM00001997	lmo2586	16461	8047	100	54	54	6	48	48	6	45	16	0	76	76	28	21	22	11	88	83	0	0	0	0	0	0	0	0	0	0	0	0	0	0	0	0	0	0	0	0	0	0	0	0	0	0	0.000	0.000	0.000	0.000	0.000	0.000	0.000	0.000	0.000	0.000	0.000	0.000	0.000	0.000	283	1076	61	61	61	0.000	0.000	6	55	0	0	6	55	0	0	100	1	
4	5	14	08: A-01   EMPTY	EMPTY	16711	8047	100	47	47	5	47	48	5	13	1	0	24	26	8	22	23	8	17	10	0	0	0	0	0	0	0	0	0	0	0	0	0	0	0	0	0	0	0	0	0	0	0	0	0	0	0.000	0.000	0.000	0.000	0.000	0.000	0.000	0.000	0.000	0.000	0.000	0.000	0.000	0.000	283	1076	2	4	4	0.000	0.000	0	2	0	0	0	4	0	0	-75	1	
4	6	14	08: A-04   LM00002017	lmo2662	16961	8047	100	54	56	6	47	47	4	67	47	0	78	85	29	22	22	5	96	93	0	0	0	0	0	0	0	0	0	0	0	0	0	0	0	0	0	0	0	0	0	0	0	0	0	0	0.000	0.000	0.000	0.000	0.000	0.000	0.000	0.000	0.000	0.000	0.000	0.000	0.000	0.000	283	1076	63	72	72	0.000	0.000	7	56	0	0	9	63	0	0	100	1	
4	7	14	08: A-07   LM00000736	lmo2665	17211	8047	100	58	58	7	48	48	8	56	18	0	90	97	41	21	23	12	91	88	0	0	0	0	0	0	0	0	0	0	0	0	0	0	0	0	0	0	0	0	0	0	0	0	0	0	0.000	0.000	0.000	0.000	0.000	0.000	0.000	0.000	0.000	0.000	0.000	0.000	0.000	0.000	283	1076	79	86	86	0.000	0.000	10	69	0	0	10	76	0	0	100	1	
4	8	14	08: A-10   LM00000738	lmo2668	17461	8047	100	72	70	15	48	49	5	82	75	0	244	214	103	23	25	11	90	85	0	0	0	0	0	0	0	0	0	0	0	0	0	0	0	0	0	0	0	0	0	0	0	0	0	0	0.000	0.000	0.000	0.000	0.000	0.000	0.000	0.000	0.000	0.000	0.000	0.000	0.000	0.000	283	1076	245	213	213	0.000	0.000	24	221	0	0	22	191	0	0	100	1	
4	9	14	08: A-13   LM00002767	lmo2671	17711	8047	100	68	69	12	48	48	5	94	85	0	102	110	46	23	24	4	96	94	0	0	0	0	0	0	0	0	0	0	0	0	0	0	0	0	0	0	0	0	0	0	0	0	0	0	0.000	0.000	0.000	0.000	0.000	0.000	0.000	0.000	0.000	0.000	0.000	0.000	0.000	0.000	283	1076	99	108	108	0.000	0.000	20	79	0	0	21	87	0	0	100	1	
4	10	14	08: A-16   LM00002020	lmo2674	17961	8047	100	97	95	20	48	49	6	96	91	0	127	129	45	23	25	7	96	95	0	0	0	0	0	0	0	0	0	0	0	0	0	0	0	0	0	0	0	0	0	0	0	0	0	0	0.000	0.000	0.000	0.000	0.000	0.000	0.000	0.000	0.000	0.000	0.000	0.000	0.000	0.000	283	1076	153	153	153	0.000	0.000	49	104	0	0	47	106	0	0	100	1	
4	11	14	08: A-19   LM00000741	lmo2677	18211	8047	100	67	65	11	48	49	10	74	45	0	97	112	45	23	26	13	93	89	0	0	0	0	0	0	0	0	0	0	0	0	0	0	0	0	0	0	0	0	0	0	0	0	0	0	0.000	0.000	0.000	0.000	0.000	0.000	0.000	0.000	0.000	0.000	0.000	0.000	0.000	0.000	283	1076	93	106	106	0.000	0.000	19	74	0	0	17	89	0	0	100	1	
4	12	14	08: A-22   LM00002024	lmo2680	18461	8047	100	64	65	12	49	49	5	83	66	0	121	125	43	23	24	5	98	95	0	0	0	0	0	0	0	0	0	0	0	0	0	0	0	0	0	0	0	0	0	0	0	0	0	0	0.000	0.000	0.000	0.000	0.000	0.000	0.000	0.000	0.000	0.000	0.000	0.000	0.000	0.000	283	1076	113	118	118	0.000	0.000	15	98	0	0	16	102	0	0	100	1	
4	13	14	08: E-01   LM00002779	lmo2753	18711	8047	100	58	60	10	48	48	5	67	49	0	84	97	39	24	25	7	97	93	0	0	0	0	0	0	0	0	0	0	0	0	0	0	0	0	0	0	0	0	0	0	0	0	0	0	0.000	0.000	0.000	0.000	0.000	0.000	0.000	0.000	0.000	0.000	0.000	0.000	0.000	0.000	283	1076	70	85	85	0.000	0.000	10	60	0	0	12	73	0	0	100	1	
4	14	14	08: E-04   LM00002781	lmo2756	18961	8047	100	68	68	13	47	48	4	89	82	0	180	166	63	22	23	3	98	97	0	0	0	0	0	0	0	0	0	0	0	0	0	0	0	0	0	0	0	0	0	0	0	0	0	0	0.000	0.000	0.000	0.000	0.000	0.000	0.000	0.000	0.000	0.000	0.000	0.000	0.000	0.000	283	1076	179	165	165	0.000	0.000	21	158	0	0	21	144	0	0	100	1	
4	15	14	08: E-07   LM00002061	lmo2759	19211	8047	100	68	65	10	46	47	4	87	84	0	102	103	42	21	22	3	96	94	0	0	0	0	0	0	0	0	0	0	0	0	0	0	0	0	0	0	0	0	0	0	0	0	0	0	0.000	0.000	0.000	0.000	0.000	0.000	0.000	0.000	0.000	0.000	0.000	0.000	0.000	0.000	283	1076	103	101	101	0.000	0.000	22	81	0	0	19	82	0	0	100	1	
4	16	14	08: E-10   LM00002063	lmo2762	19461	8047	100	55	55	8	46	47	4	77	55	0	80	80	38	22	23	3	88	83	0	0	0	0	0	0	0	0	0	0	0	0	0	0	0	0	0	0	0	0	0	0	0	0	0	0	0.000	0.000	0.000	0.000	0.000	0.000	0.000	0.000	0.000	0.000	0.000	0.000	0.000	0.000	283	1076	67	67	67	0.000	0.000	9	58	0	0	9	58	0	0	100	1	
4	17	14	08: E-13   LM00002065	lmo2765	19711	8047	100	55	55	7	46	47	4	75	52	0	86	95	35	22	23	4	97	95	0	0	0	0	0	0	0	0	0	0	0	0	0	0	0	0	0	0	0	0	0	0	0	0	0	0	0.000	0.000	0.000	0.000	0.000	0.000	0.000	0.000	0.000	0.000	0.000	0.000	0.000	0.000	283	1076	73	82	82	0.000	0.000	9	64	0	0	9	73	0	0	100	1	
4	1	15	08: E-16   LM00002782	lmo2768	15711	8297	100	57	58	8	47	47	4	83	57	0	89	86	29	19	20	6	98	91	0	0	0	0	0	0	0	0	0	0	0	0	0	0	0	0	0	0	0	0	0	0	0	0	0	0	0.000	0.000	0.000	0.000	0.000	0.000	0.000	0.000	0.000	0.000	0.000	0.000	0.000	0.000	283	1076	80	78	78	0.000	0.000	10	70	0	0	11	67	0	0	100	1	
4	2	15	08: E-19   LM00002784	lmo2771	15961	8297	100	53	53	5	46	46	4	70	31	0	81	79	26	18	19	3	95	93	0	0	0	0	0	0	0	0	0	0	0	0	0	0	0	0	0	0	0	0	0	0	0	0	0	0	0.000	0.000	0.000	0.000	0.000	0.000	0.000	0.000	0.000	0.000	0.000	0.000	0.000	0.000	283	1076	70	68	68	0.000	0.000	7	63	0	0	7	61	0	0	100	1	
4	3	15	08: E-22   LM00000773	lmo2774	16211	8297	100	52	53	5	47	48	5	48	15	0	73	76	22	20	21	3	96	94	0	0	0	0	0	0	0	0	0	0	0	0	0	0	0	0	0	0	0	0	0	0	0	0	0	0	0.000	0.000	0.000	0.000	0.000	0.000	0.000	0.000	0.000	0.000	0.000	0.000	0.000	0.000	283	1076	58	62	62	0.000	0.000	5	53	0	0	6	56	0	0	100	1	
4	4	15	08: I-01   LM00000803	lmo2849	16461	8297	100	57	57	6	47	48	5	72	44	0	87	90	25	20	21	4	99	98	0	0	0	0	0	0	0	0	0	0	0	0	0	0	0	0	0	0	0	0	0	0	0	0	0	0	0.000	0.000	0.000	0.000	0.000	0.000	0.000	0.000	0.000	0.000	0.000	0.000	0.000	0.000	283	1076	77	80	80	0.000	0.000	10	67	0	0	10	70	0	0	100	1	
4	5	15	08: I-04   LM00002804	lmo2852	16711	8297	100	55	55	5	47	48	7	68	13	0	87	93	30	22	22	5	98	96	0	0	0	0	0	0	0	0	0	0	0	0	0	0	0	0	0	0	0	0	0	0	0	0	0	0	0.000	0.000	0.000	0.000	0.000	0.000	0.000	0.000	0.000	0.000	0.000	0.000	0.000	0.000	283	1076	73	79	79	0.000	0.000	8	65	0	0	8	71	0	0	100	1	
4	6	15	08: I-07   LM00000808	lmo2855	16961	8297	100	102	98	26	47	47	4	92	88	0	414	352	155	21	21	3	100	98	0	0	0	0	0	0	0	0	0	0	0	0	0	0	0	0	0	0	0	0	0	0	0	0	0	0	0.000	0.000	0.000	0.000	0.000	0.000	0.000	0.000	0.000	0.000	0.000	0.000	0.000	0.000	283	1076	448	382	382	0.000	0.000	55	393	0	0	51	331	0	0	100	1	
4	7	15	09: A-01   EMPTY	EMPTY	17211	8297	100	48	48	5	47	47	5	23	4	0	22	24	6	22	22	4	23	14	0	0	0	0	0	0	0	0	0	0	0	0	0	0	0	0	0	0	0	0	0	0	0	0	0	0	0.000	0.000	0.000	0.000	0.000	0.000	0.000	0.000	0.000	0.000	0.000	0.000	0.000	0.000	283	1076	1	3	3	0.000	0.000	1	0	0	0	1	2	0	0	-75	1	
4	8	15	09: A-04   LM00001308	lmo1275	17461	8297	100	66	66	10	48	49	5	89	73	0	101	105	47	22	24	12	91	87	0	0	0	0	0	0	0	0	0	0	0	0	0	0	0	0	0	0	0	0	0	0	0	0	0	0	0.000	0.000	0.000	0.000	0.000	0.000	0.000	0.000	0.000	0.000	0.000	0.000	0.000	0.000	283	1076	97	101	101	0.000	0.000	18	79	0	0	18	83	0	0	100	1	
4	9	15	09: A-07   LM00002819	lmo1469	17711	8297	100	554	466	221	48	48	5	93	87	0	2907	2425	1236	23	25	13	92	90	0	0	0	0	0	0	0	0	0	0	0	0	0	0	0	0	0	0	0	0	0	0	0	0	0	0	0.000	0.000	0.000	0.000	0.000	0.000	0.000	0.000	0.000	0.000	0.000	0.000	0.000	0.000	283	1076	3390	2820	2820	0.000	0.000	506	2884	0	0	418	2402	0	0	100	1	
4	10	15	09: A-10   LM00000452	lmo1657	17961	8297	100	169	155	58	48	48	5	91	88	0	428	375	168	24	25	4	95	93	0	0	0	0	0	0	0	0	0	0	0	0	0	0	0	0	0	0	0	0	0	0	0	0	0	0	0.000	0.000	0.000	0.000	0.000	0.000	0.000	0.000	0.000	0.000	0.000	0.000	0.000	0.000	283	1076	525	458	458	0.000	0.000	121	404	0	0	107	351	0	0	100	1	
4	11	15	09: A-13   lmneg01	lmneg01	18211	8297	100	56	58	8	49	49	6	64	34	0	89	99	39	24	25	10	94	91	0	0	0	0	0	0	0	0	0	0	0	0	0	0	0	0	0	0	0	0	0	0	0	0	0	0	0.000	0.000	0.000	0.000	0.000	0.000	0.000	0.000	0.000	0.000	0.000	0.000	0.000	0.000	283	1076	72	84	84	0.000	0.000	7	65	0	0	9	75	0	0	100	1	
4	12	15	09: A-16   lmneg04	lmneg04	18461	8297	100	55	57	9	49	49	6	51	32	0	74	90	41	25	26	8	94	90	0	0	0	0	0	0	0	0	0	0	0	0	0	0	0	0	0	0	0	0	0	0	0	0	0	0	0.000	0.000	0.000	0.000	0.000	0.000	0.000	0.000	0.000	0.000	0.000	0.000	0.000	0.000	283	1076	55	73	73	0.000	0.000	6	49	0	0	8	65	0	0	100	1	
4	13	15	09: A-19   lmneg07	lmneg07	18711	8297	100	56	57	7	47	48	5	69	42	0	84	95	39	24	26	7	94	89	0	0	0	0	0	0	0	0	0	0	0	0	0	0	0	0	0	0	0	0	0	0	0	0	0	0	0.000	0.000	0.000	0.000	0.000	0.000	0.000	0.000	0.000	0.000	0.000	0.000	0.000	0.000	283	1076	69	81	81	0.000	0.000	9	60	0	0	10	71	0	0	100	1	
4	14	15	09: A-22   lmneg10	lmneg10	18961	8297	100	121	111	36	47	47	4	89	83	0	77	88	40	21	21	3	97	93	0	0	0	0	0	0	0	0	0	0	0	0	0	0	0	0	0	0	0	0	0	0	0	0	0	0	0.000	0.000	0.000	0.000	0.000	0.000	0.000	0.000	0.000	0.000	0.000	0.000	0.000	0.000	283	1076	130	131	131	0.000	0.000	74	56	0	0	64	67	0	0	100	1	
4	15	15	09: E-01   LM00000020	lmo0044	19211	8297	100	253	233	85	47	47	5	97	96	0	1207	1103	463	22	22	3	99	99	0	0	0	0	0	0	0	0	0	0	0	0	0	0	0	0	0	0	0	0	0	0	0	0	0	0	0.000	0.000	0.000	0.000	0.000	0.000	0.000	0.000	0.000	0.000	0.000	0.000	0.000	0.000	283	1076	1391	1267	1267	0.000	0.000	206	1185	0	0	186	1081	0	0	100	1	
4	16	15	09: E-04   LM00001308	lmo1275	19461	8297	100	67	69	15	47	47	4	87	78	0	106	109	53	22	22	3	96	91	0	0	0	0	0	0	0	0	0	0	0	0	0	0	0	0	0	0	0	0	0	0	0	0	0	0	0.000	0.000	0.000	0.000	0.000	0.000	0.000	0.000	0.000	0.000	0.000	0.000	0.000	0.000	283	1076	104	109	109	0.000	0.000	20	84	0	0	22	87	0	0	100	1	
4	17	15	09: E-07   LM00002819	lmo1469	19711	8297	100	573	503	222	48	48	4	96	94	0	3215	2744	1273	23	23	4	98	97	0	0	0	0	0	0	0	0	0	0	0	0	0	0	0	0	0	0	0	0	0	0	0	0	0	0	0.000	0.000	0.000	0.000	0.000	0.000	0.000	0.000	0.000	0.000	0.000	0.000	0.000	0.000	283	1076	3717	3176	3176	0.000	0.000	525	3192	0	0	455	2721	0	0	100	1	
4	1	16	09: E-10   LM00000452	lmo1657	15711	8547	100	125	118	68	47	47	5	76	63	0	326	268	236	18	19	4	73	66	0	0	0	0	0	0	0	0	0	0	0	0	0	0	0	0	0	0	0	0	0	0	0	0	0	0	0.000	0.000	0.000	0.000	0.000	0.000	0.000	0.000	0.000	0.000	0.000	0.000	0.000	0.000	283	1076	386	321	321	0.000	0.000	78	308	0	0	71	250	0	0	100	1	
4	2	16	09: E-13   lmneg01	lmneg01	15961	8547	100	51	52	4	47	47	4	48	18	0	77	72	22	19	19	3	93	90	0	0	0	0	0	0	0	0	0	0	0	0	0	0	0	0	0	0	0	0	0	0	0	0	0	0	0.000	0.000	0.000	0.000	0.000	0.000	0.000	0.000	0.000	0.000	0.000	0.000	0.000	0.000	283	1076	62	58	58	0.000	0.000	4	58	0	0	5	53	0	0	100	1	
4	3	16	09: E-16   lmneg04	lmneg04	16211	8547	100	51	52	5	47	47	5	40	13	0	69	68	21	20	20	3	96	94	0	0	0	0	0	0	0	0	0	0	0	0	0	0	0	0	0	0	0	0	0	0	0	0	0	0	0.000	0.000	0.000	0.000	0.000	0.000	0.000	0.000	0.000	0.000	0.000	0.000	0.000	0.000	283	1076	53	53	53	0.000	0.000	4	49	0	0	5	48	0	0	100	1	
4	4	16	09: E-19   lmneg07	lmneg07	16461	8547	100	54	55	7	48	49	7	46	11	0	79	82	33	21	23	11	88	82	0	0	0	0	0	0	0	0	0	0	0	0	0	0	0	0	0	0	0	0	0	0	0	0	0	0	0.000	0.000	0.000	0.000	0.000	0.000	0.000	0.000	0.000	0.000	0.000	0.000	0.000	0.000	283	1076	64	68	68	0.000	0.000	6	58	0	0	7	61	0	0	100	1	
4	5	16	09: E-22   lmneg10	lmneg10	16711	8547	100	52	53	6	48	48	5	43	18	0	64	70	27	21	22	7	93	89	0	0	0	0	0	0	0	0	0	0	0	0	0	0	0	0	0	0	0	0	0	0	0	0	0	0	0.000	0.000	0.000	0.000	0.000	0.000	0.000	0.000	0.000	0.000	0.000	0.000	0.000	0.000	283	1076	47	54	54	0.000	0.000	4	43	0	0	5	49	0	0	100	1	
4	6	16	09: I-01   LM00000020	lmo0044	16961	8547	100	299	270	115	48	48	4	95	93	0	1494	1274	594	21	22	5	97	95	0	0	0	0	0	0	0	0	0	0	0	0	0	0	0	0	0	0	0	0	0	0	0	0	0	0	0.000	0.000	0.000	0.000	0.000	0.000	0.000	0.000	0.000	0.000	0.000	0.000	0.000	0.000	283	1076	1724	1475	1475	0.000	0.000	251	1473	0	0	222	1253	0	0	100	1	
4	7	16	09: I-04   LM00001308	lmo1275	17211	8547	100	65	63	12	47	48	4	77	68	0	87	84	43	21	22	4	86	79	0	0	0	0	0	0	0	0	0	0	0	0	0	0	0	0	0	0	0	0	0	0	0	0	0	0	0.000	0.000	0.000	0.000	0.000	0.000	0.000	0.000	0.000	0.000	0.000	0.000	0.000	0.000	283	1076	84	79	79	0.000	0.000	18	66	0	0	16	63	0	0	100	1	
4	8	16	09: I-07   LM00002819	lmo1469	17461	8547	100	551	430	258	48	49	5	88	80	0	2927	2232	1456	22	23	5	89	83	0	0	0	0	0	0	0	0	0	0	0	0	0	0	0	0	0	0	0	0	0	0	0	0	0	0	0.000	0.000	0.000	0.000	0.000	0.000	0.000	0.000	0.000	0.000	0.000	0.000	0.000	0.000	283	1076	3408	2592	2592	0.000	0.000	503	2905	0	0	382	2210	0	0	100	1	
4	9	16	09: I-10   LM00000452	lmo1657	17711	8547	100	157	146	56	48	49	5	93	87	0	437	374	170	22	23	8	93	88	0	0	0	0	0	0	0	0	0	0	0	0	0	0	0	0	0	0	0	0	0	0	0	0	0	0	0.000	0.000	0.000	0.000	0.000	0.000	0.000	0.000	0.000	0.000	0.000	0.000	0.000	0.000	283	1076	524	450	450	0.000	0.000	109	415	0	0	98	352	0	0	100	1	
4	10	16	09: I-13   lmneg01	lmneg01	17961	8547	100	56	58	8	48	48	5	69	38	0	86	95	41	24	25	8	92	88	0	0	0	0	0	0	0	0	0	0	0	0	0	0	0	0	0	0	0	0	0	0	0	0	0	0	0.000	0.000	0.000	0.000	0.000	0.000	0.000	0.000	0.000	0.000	0.000	0.000	0.000	0.000	283	1076	70	81	81	0.000	0.000	8	62	0	0	10	71	0	0	100	1	
4	11	16	09: I-16   lmneg04	lmneg04	18211	8547	100	55	56	8	48	48	5	58	37	0	77	86	35	23	24	7	92	91	0	0	0	0	0	0	0	0	0	0	0	0	0	0	0	0	0	0	0	0	0	0	0	0	0	0	0.000	0.000	0.000	0.000	0.000	0.000	0.000	0.000	0.000	0.000	0.000	0.000	0.000	0.000	283	1076	61	71	71	0.000	0.000	7	54	0	0	8	63	0	0	100	1	
4	12	16	09: I-19   lmneg07	lmneg07	18461	8547	100	54	55	9	48	49	6	49	26	0	81	90	36	24	27	16	90	87	0	0	0	0	0	0	0	0	0	0	0	0	0	0	0	0	0	0	0	0	0	0	0	0	0	0	0.000	0.000	0.000	0.000	0.000	0.000	0.000	0.000	0.000	0.000	0.000	0.000	0.000	0.000	283	1076	63	73	73	0.000	0.000	6	57	0	0	7	66	0	0	100	1	
4	13	16	09: I-22   lmneg10	lmneg10	18711	8547	100	58	58	8	48	48	4	73	58	0	74	90	42	22	23	5	98	93	0	0	0	0	0	0	0	0	0	0	0	0	0	0	0	0	0	0	0	0	0	0	0	0	0	0	0.000	0.000	0.000	0.000	0.000	0.000	0.000	0.000	0.000	0.000	0.000	0.000	0.000	0.000	283	1076	62	78	78	0.000	0.000	10	52	0	0	10	68	0	0	100	1	
4	14	16	09: M-01   LM00000020	lmo0044	18961	8547	100	256	228	104	46	47	4	93	88	0	1384	1194	599	21	21	3	97	95	0	0	0	0	0	0	0	0	0	0	0	0	0	0	0	0	0	0	0	0	0	0	0	0	0	0	0.000	0.000	0.000	0.000	0.000	0.000	0.000	0.000	0.000	0.000	0.000	0.000	0.000	0.000	283	1076	1573	1355	1355	0.000	0.000	210	1363	0	0	182	1173	0	0	100	1	
4	15	16	09: M-04   LM00001308	lmo1275	19211	8547	100	63	63	9	47	47	5	88	78	0	101	109	43	21	21	3	98	97	0	0	0	0	0	0	0	0	0	0	0	0	0	0	0	0	0	0	0	0	0	0	0	0	0	0	0.000	0.000	0.000	0.000	0.000	0.000	0.000	0.000	0.000	0.000	0.000	0.000	0.000	0.000	283	1076	96	104	104	0.000	0.000	16	80	0	0	16	88	0	0	100	1	
4	16	16	09: M-07   LM00002819	lmo1469	19461	8547	100	561	453	260	47	47	4	90	86	0	2991	2443	1539	22	22	3	96	93	0	0	0	0	0	0	0	0	0	0	0	0	0	0	0	0	0	0	0	0	0	0	0	0	0	0	0.000	0.000	0.000	0.000	0.000	0.000	0.000	0.000	0.000	0.000	0.000	0.000	0.000	0.000	283	1076	3483	2827	2827	0.000	0.000	514	2969	0	0	406	2421	0	0	100	1	
4	17	16	09: M-10   LM00000452	lmo1657	19711	8547	100	176	161	63	47	48	5	92	89	0	485	431	196	23	23	3	96	95	0	0	0	0	0	0	0	0	0	0	0	0	0	0	0	0	0	0	0	0	0	0	0	0	0	0	0.000	0.000	0.000	0.000	0.000	0.000	0.000	0.000	0.000	0.000	0.000	0.000	0.000	0.000	283	1076	591	522	522	0.000	0.000	129	462	0	0	114	408	0	0	100	1	
4	1	17	09: M-13   lmneg01	lmneg01	15711	8797	100	51	51	4	47	48	4	48	12	0	75	69	24	18	18	2	95	89	0	0	0	0	0	0	0	0	0	0	0	0	0	0	0	0	0	0	0	0	0	0	0	0	0	0	0.000	0.000	0.000	0.000	0.000	0.000	0.000	0.000	0.000	0.000	0.000	0.000	0.000	0.000	283	1076	61	55	55	0.000	0.000	4	57	0	0	4	51	0	0	100	1	
4	2	17	09: M-16   lmneg04	lmneg04	15961	8797	100	51	51	5	47	49	10	11	0	0	63	62	19	19	21	15	86	83	0	0	0	0	0	0	0	0	0	0	0	0	0	0	0	0	0	0	0	0	0	0	0	0	0	0	0.000	0.000	0.000	0.000	0.000	0.000	0.000	0.000	0.000	0.000	0.000	0.000	0.000	0.000	283	1076	48	47	47	0.000	0.000	4	44	0	0	4	43	0	0	100	1	
4	3	17	09: M-19   lmneg07	lmneg07	16211	8797	100	51	51	4	47	48	5	36	7	0	73	68	25	19	20	7	88	82	0	0	0	0	0	0	0	0	0	0	0	0	0	0	0	0	0	0	0	0	0	0	0	0	0	0	0.000	0.000	0.000	0.000	0.000	0.000	0.000	0.000	0.000	0.000	0.000	0.000	0.000	0.000	283	1076	58	53	53	0.000	0.000	4	54	0	0	4	49	0	0	100	1	
4	4	17	09: M-22   lmneg10	lmneg10	16461	8797	100	49	50	4	47	48	5	35	5	0	65	59	22	20	21	7	83	79	0	0	0	0	0	0	0	0	0	0	0	0	0	0	0	0	0	0	0	0	0	0	0	0	0	0	0.000	0.000	0.000	0.000	0.000	0.000	0.000	0.000	0.000	0.000	0.000	0.000	0.000	0.000	283	1076	47	42	42	0.000	0.000	2	45	0	0	3	39	0	0	100	1	
4	5	17	null	EMPTY	16711	8797	100	47	47	4	48	48	5	7	2	0	22	23	4	21	22	10	4	0	0	0	0	0	0	0	0	0	0	0	0	0	0	0	0	0	0	0	0	0	0	0	0	0	0	0	0.000	0.000	0.000	0.000	0.000	0.000	0.000	0.000	0.000	0.000	0.000	0.000	0.000	0.000	283	1076	0	1	1	0.000	0.000	-1	1	0	0	-1	2	0	0	-75	1	
4	6	17	null	EMPTY	16961	8797	100	47	47	5	48	48	5	15	2	0	20	21	3	21	22	7	1	0	0	0	0	0	0	0	0	0	0	0	0	0	0	0	0	0	0	0	0	0	0	0	0	0	0	0	0.000	0.000	0.000	0.000	0.000	0.000	0.000	0.000	0.000	0.000	0.000	0.000	0.000	0.000	283	1076	-2	-1	-1	0.000	0.000	-1	-1	0	0	-1	0	0	0	-75	1	
4	7	17	null	EMPTY	17211	8797	100	46	47	5	48	48	5	9	3	0	21	21	3	21	22	7	1	0	0	0	0	0	0	0	0	0	0	0	0	0	0	0	0	0	0	0	0	0	0	0	0	0	0	0	0.000	0.000	0.000	0.000	0.000	0.000	0.000	0.000	0.000	0.000	0.000	0.000	0.000	0.000	283	1076	-2	-1	-1	0.000	0.000	-2	0	0	0	-1	0	0	0	-75	1	
4	8	17	null	EMPTY	17461	8797	100	48	49	5	48	49	6	10	3	0	22	22	4	22	24	14	1	0	0	0	0	0	0	0	0	0	0	0	0	0	0	0	0	0	0	0	0	0	0	0	0	0	0	0	0.000	0.000	0.000	0.000	0.000	0.000	0.000	0.000	0.000	0.000	0.000	0.000	0.000	0.000	283	1076	0	1	1	0.000	0.000	0	0	0	0	1	0	0	0	-75	1	
4	9	17	null	EMPTY	17711	8797	100	47	48	5	49	51	32	0	0	0	21	22	4	22	25	18	1	0	0	0	0	0	0	0	0	0	0	0	0	0	0	0	0	0	0	0	0	0	0	0	0	0	0	0	0.000	0.000	0.000	0.000	0.000	0.000	0.000	0.000	0.000	0.000	0.000	0.000	0.000	0.000	283	1076	-3	-1	-1	0.000	0.000	-2	-1	0	0	-1	0	0	0	-75	1	
4	10	17	null	EMPTY	17961	8797	100	47	49	15	49	49	5	9	4	0	23	27	28	23	24	6	13	5	0	0	0	0	0	0	0	0	0	0	0	0	0	0	0	0	0	0	0	0	0	0	0	0	0	0	0.000	0.000	0.000	0.000	0.000	0.000	0.000	0.000	0.000	0.000	0.000	0.000	0.000	0.000	283	1076	-2	4	4	0.000	0.000	-2	0	0	0	0	4	0	0	-75	1	
4	11	17	null	EMPTY	18211	8797	100	47	48	5	48	48	5	14	5	0	22	23	4	22	23	5	15	5	0	0	0	0	0	0	0	0	0	0	0	0	0	0	0	0	0	0	0	0	0	0	0	0	0	0	0.000	0.000	0.000	0.000	0.000	0.000	0.000	0.000	0.000	0.000	0.000	0.000	0.000	0.000	283	1076	-1	1	1	0.000	0.000	-1	0	0	0	0	1	0	0	-75	1	
4	12	17	null	EMPTY	18461	8797	100	47	48	5	49	49	5	16	3	0	23	24	4	24	24	6	6	1	0	0	0	0	0	0	0	0	0	0	0	0	0	0	0	0	0	0	0	0	0	0	0	0	0	0	0.000	0.000	0.000	0.000	0.000	0.000	0.000	0.000	0.000	0.000	0.000	0.000	0.000	0.000	283	1076	-3	-1	-1	0.000	0.000	-2	-1	0	0	-1	0	0	0	-75	1	
4	13	17	null	EMPTY	18711	8797	100	48	49	6	47	48	5	22	7	0	23	25	11	22	24	8	9	4	0	0	0	0	0	0	0	0	0	0	0	0	0	0	0	0	0	0	0	0	0	0	0	0	0	0	0.000	0.000	0.000	0.000	0.000	0.000	0.000	0.000	0.000	0.000	0.000	0.000	0.000	0.000	283	1076	2	5	5	0.000	0.000	1	1	0	0	2	3	0	0	-75	1	
4	14	17	null	EMPTY	18961	8797	100	45	45	4	46	46	4	11	1	0	19	19	3	20	20	2	10	4	0	0	0	0	0	0	0	0	0	0	0	0	0	0	0	0	0	0	0	0	0	0	0	0	0	0	0.000	0.000	0.000	0.000	0.000	0.000	0.000	0.000	0.000	0.000	0.000	0.000	0.000	0.000	283	1076	-2	-2	-2	0.000	0.000	-1	-1	0	0	-1	-1	0	0	-75	1	
4	15	17	null	EMPTY	19211	8797	100	47	47	4	46	47	4	15	8	0	21	21	2	20	20	3	20	4	0	0	0	0	0	0	0	0	0	0	0	0	0	0	0	0	0	0	0	0	0	0	0	0	0	0	0.000	0.000	0.000	0.000	0.000	0.000	0.000	0.000	0.000	0.000	0.000	0.000	0.000	0.000	283	1076	2	2	2	0.000	0.000	1	1	0	0	1	1	0	0	-75	1	
4	16	17	null	EMPTY	19461	8797	100	48	48	4	47	47	4	19	4	0	22	22	3	21	21	3	27	6	0	0	0	0	0	0	0	0	0	0	0	0	0	0	0	0	0	0	0	0	0	0	0	0	0	0	0.000	0.000	0.000	0.000	0.000	0.000	0.000	0.000	0.000	0.000	0.000	0.000	0.000	0.000	283	1076	2	2	2	0.000	0.000	1	1	0	0	1	1	0	0	-75	1	
4	17	17	null	EMPTY	19711	8797	100	46	46	4	47	48	5	8	0	0	24	24	3	22	23	4	24	6	0	0	0	0	0	0	0	0	0	0	0	0	0	0	0	0	0	0	0	0	0	0	0	0	0	0	0.000	0.000	0.000	0.000	0.000	0.000	0.000	0.000	0.000	0.000	0.000	0.000	0.000	0.000	283	1076	1	1	1	0.000	0.000	-1	2	0	0	-1	2	0	0	-75	1	
5	1	1	10: D-02   Dye Marker	Dye Marker	2189	9275	100	82	199	202	47	48	9	79	68	0	16863	25865	21555	18	21	19	100	100	3	0	0	0	0	0	0	0	0	0	0	0	0	0	0	0	0	0	0	0	0	0	0	0	0	0	0.000	0.000	0.000	0.000	0.000	0.000	0.000	0.000	0.000	0.000	0.000	0.000	0.000	0.000	285	1076	16880	25999	25999	0.000	0.000	35	16845	0	0	152	25847	0	0	100	1	
5	2	1	01: D-02   LM00002112	lmo0070	2439	9275	100	49	49	5	46	46	5	25	8	0	76	63	26	18	20	6	86	78	0	0	0	0	0	0	0	0	0	0	0	0	0	0	0	0	0	0	0	0	0	0	0	0	0	0	0.000	0.000	0.000	0.000	0.000	0.000	0.000	0.000	0.000	0.000	0.000	0.000	0.000	0.000	285	1076	61	48	48	0.000	0.000	3	58	0	0	3	45	0	0	100	1	
5	3	1	01: D-05   LM00002115	lmo0073	2689	9275	100	49	49	5	46	47	5	32	7	0	69	61	23	18	19	5	88	82	0	0	0	0	0	0	0	0	0	0	0	0	0	0	0	0	0	0	0	0	0	0	0	0	0	0	0.000	0.000	0.000	0.000	0.000	0.000	0.000	0.000	0.000	0.000	0.000	0.000	0.000	0.000	285	1076	54	46	46	0.000	0.000	3	51	0	0	3	43	0	0	100	1	
5	4	1	01: D-08   LM00000830	lmo0076	2939	9275	100	54	54	6	46	47	8	48	9	0	89	76	31	18	19	9	83	79	0	0	0	0	0	0	0	0	0	0	0	0	0	0	0	0	0	0	0	0	0	0	0	0	0	0	0.000	0.000	0.000	0.000	0.000	0.000	0.000	0.000	0.000	0.000	0.000	0.000	0.000	0.000	285	1076	79	66	66	0.000	0.000	8	71	0	0	8	58	0	0	100	1	
5	5	1	01: D-11   LM00002117	lmo0079	3189	9275	100	52	52	5	47	47	5	51	13	0	84	74	28	18	20	11	83	80	0	0	0	0	0	0	0	0	0	0	0	0	0	0	0	0	0	0	0	0	0	0	0	0	0	0	0.000	0.000	0.000	0.000	0.000	0.000	0.000	0.000	0.000	0.000	0.000	0.000	0.000	0.000	285	1076	71	61	61	0.000	0.000	5	66	0	0	5	56	0	0	100	1	
5	6	1	01: D-14   LM00002120	lmo0082	3439	9275	100	52	53	6	46	47	5	61	34	0	89	83	28	19	20	6	94	88	0	0	0	0	0	0	0	0	0	0	0	0	0	0	0	0	0	0	0	0	0	0	0	0	0	0	0.000	0.000	0.000	0.000	0.000	0.000	0.000	0.000	0.000	0.000	0.000	0.000	0.000	0.000	285	1076	76	71	71	0.000	0.000	6	70	0	0	7	64	0	0	100	1	
5	7	1	01: D-17   LM00002123	lmo0085	3689	9275	100	53	53	5	46	47	5	70	28	0	96	86	39	19	20	4	85	82	0	0	0	0	0	0	0	0	0	0	0	0	0	0	0	0	0	0	0	0	0	0	0	0	0	0	0.000	0.000	0.000	0.000	0.000	0.000	0.000	0.000	0.000	0.000	0.000	0.000	0.000	0.000	285	1076	84	74	74	0.000	0.000	7	77	0	0	7	67	0	0	100	1	
5	8	1	01: D-20   LM00000832	lmo0088	3939	9275	100	53	53	7	47	47	8	31	5	0	99	90	37	20	22	34	78	68	0	0	0	0	0	0	0	0	0	0	0	0	0	0	0	0	0	0	0	0	0	0	0	0	0	0	0.000	0.000	0.000	0.000	0.000	0.000	0.000	0.000	0.000	0.000	0.000	0.000	0.000	0.000	285	1076	85	76	76	0.000	0.000	6	79	0	0	6	70	0	0	100	1	
5	9	1	01: D-23   LM00002127	lmo0091	4189	9275	100	53	53	5	46	47	5	67	27	0	81	81	33	20	21	5	91	88	0	0	0	0	0	0	0	0	0	0	0	0	0	0	0	0	0	0	0	0	0	0	0	0	0	0	0.000	0.000	0.000	0.000	0.000	0.000	0.000	0.000	0.000	0.000	0.000	0.000	0.000	0.000	285	1076	68	68	68	0.000	0.000	7	61	0	0	7	61	0	0	100	1	
5	10	1	01: H-02   LM00002158	lmo0166	4439	9275	100	59	61	9	47	48	5	81	63	0	108	105	39	20	20	4	96	90	0	0	0	0	0	0	0	0	0	0	0	0	0	0	0	0	0	0	0	0	0	0	0	0	0	0	0.000	0.000	0.000	0.000	0.000	0.000	0.000	0.000	0.000	0.000	0.000	0.000	0.000	0.000	285	1076	100	99	99	0.000	0.000	12	88	0	0	14	85	0	0	100	1	
5	11	1	01: H-05   LM00000053	lmo0169	4689	9275	100	61	61	11	47	47	5	82	67	0	97	89	43	20	21	4	84	80	0	0	0	0	0	0	0	0	0	0	0	0	0	0	0	0	0	0	0	0	0	0	0	0	0	0	0.000	0.000	0.000	0.000	0.000	0.000	0.000	0.000	0.000	0.000	0.000	0.000	0.000	0.000	285	1076	91	83	83	0.000	0.000	14	77	0	0	14	69	0	0	100	1	
5	12	1	01: H-08   LM00003001	lmo0172	4939	9275	100	53	53	6	47	47	5	61	27	0	89	86	38	21	22	14	81	79	0	0	0	0	0	0	0	0	0	0	0	0	0	0	0	0	0	0	0	0	0	0	0	0	0	0	0.000	0.000	0.000	0.000	0.000	0.000	0.000	0.000	0.000	0.000	0.000	0.000	0.000	0.000	285	1076	74	71	71	0.000	0.000	6	68	0	0	6	65	0	0	100	1	
5	13	1	01: H-11   LM00000861	lmo0175	5189	9275	100	54	56	8	47	48	6	61	29	0	91	84	39	21	23	17	78	76	0	0	0	0	0	0	0	0	0	0	0	0	0	0	0	0	0	0	0	0	0	0	0	0	0	0	0.000	0.000	0.000	0.000	0.000	0.000	0.000	0.000	0.000	0.000	0.000	0.000	0.000	0.000	285	1076	77	72	72	0.000	0.000	7	70	0	0	9	63	0	0	100	1	
5	14	1	01: H-14   LM00000056	lmo0178	5439	9275	100	80	76	19	46	47	5	86	80	0	175	157	77	21	22	5	91	84	0	0	0	0	0	0	0	0	0	0	0	0	0	0	0	0	0	0	0	0	0	0	0	0	0	0	0.000	0.000	0.000	0.000	0.000	0.000	0.000	0.000	0.000	0.000	0.000	0.000	0.000	0.000	285	1076	188	166	166	0.000	0.000	34	154	0	0	30	136	0	0	100	1	
5	15	1	01: H-17   LM00000059	lmo0181	5689	9275	100	50	50	5	47	47	5	23	13	0	24	31	16	22	23	5	36	25	0	0	0	0	0	0	0	0	0	0	0	0	0	0	0	0	0	0	0	0	0	0	0	0	0	0	0.000	0.000	0.000	0.000	0.000	0.000	0.000	0.000	0.000	0.000	0.000	0.000	0.000	0.000	285	1076	5	12	12	0.000	0.000	3	2	0	0	3	9	0	0	100	1	
5	16	1	01: H-20   LM00000864	lmo0184	5939	9275	100	86	84	21	47	48	6	89	85	0	142	127	55	22	23	6	98	91	0	0	0	0	0	0	0	0	0	0	0	0	0	0	0	0	0	0	0	0	0	0	0	0	0	0	0.000	0.000	0.000	0.000	0.000	0.000	0.000	0.000	0.000	0.000	0.000	0.000	0.000	0.000	285	1076	159	142	142	0.000	0.000	39	120	0	0	37	105	0	0	100	1	
5	17	1	01: H-23   LM00002160	lmo0187	6189	9275	100	69	69	15	47	47	5	82	75	0	122	107	51	21	21	4	91	85	0	0	0	0	0	0	0	0	0	0	0	0	0	0	0	0	0	0	0	0	0	0	0	0	0	0	0.000	0.000	0.000	0.000	0.000	0.000	0.000	0.000	0.000	0.000	0.000	0.000	0.000	0.000	285	1076	123	108	108	0.000	0.000	22	101	0	0	22	86	0	0	100	1	
5	1	2	01: L-02   LM00002182	lmo0262	2189	9525	100	50	50	5	46	47	6	34	6	0	74	58	28	18	20	7	72	68	0	0	0	0	0	0	0	0	0	0	0	0	0	0	0	0	0	0	0	0	0	0	0	0	0	0	0.000	0.000	0.000	0.000	0.000	0.000	0.000	0.000	0.000	0.000	0.000	0.000	0.000	0.000	285	1076	60	44	44	0.000	0.000	4	56	0	0	4	40	0	0	100	1	
5	2	2	01: L-05   LM00000085	lmo0265	2439	9525	100	58	60	13	47	47	6	64	49	0	70	59	40	18	20	8	67	61	0	0	0	0	0	0	0	0	0	0	0	0	0	0	0	0	0	0	0	0	0	0	0	0	0	0	0.000	0.000	0.000	0.000	0.000	0.000	0.000	0.000	0.000	0.000	0.000	0.000	0.000	0.000	285	1076	63	54	54	0.000	0.000	11	52	0	0	13	41	0	0	100	1	
5	3	2	01: L-08   LM00000896	lmo0268	2689	9525	100	68	67	16	46	47	6	76	65	0	135	110	59	19	20	7	82	74	0	0	0	0	0	0	0	0	0	0	0	0	0	0	0	0	0	0	0	0	0	0	0	0	0	0	0.000	0.000	0.000	0.000	0.000	0.000	0.000	0.000	0.000	0.000	0.000	0.000	0.000	0.000	285	1076	138	112	112	0.000	0.000	22	116	0	0	21	91	0	0	100	1	
5	4	2	01: L-11   LM00000087	lmo0271	2939	9525	100	75	72	20	47	47	6	73	65	0	92	77	41	18	20	7	74	72	0	0	0	0	0	0	0	0	0	0	0	0	0	0	0	0	0	0	0	0	0	0	0	0	0	0	0.000	0.000	0.000	0.000	0.000	0.000	0.000	0.000	0.000	0.000	0.000	0.000	0.000	0.000	285	1076	102	84	84	0.000	0.000	28	74	0	0	25	59	0	0	100	1	
5	5	2	01: L-14   LM00000900	lmo0274	3189	9525	100	53	53	7	47	48	6	47	14	0	92	78	33	18	20	13	78	75	0	0	0	0	0	0	0	0	0	0	0	0	0	0	0	0	0	0	0	0	0	0	0	0	0	0	0.000	0.000	0.000	0.000	0.000	0.000	0.000	0.000	0.000	0.000	0.000	0.000	0.000	0.000	285	1076	80	66	66	0.000	0.000	6	74	0	0	6	60	0	0	100	1	
5	6	2	01: L-17   LM00000902	lmo0277	3439	9525	100	47	46	5	47	48	5	9	1	0	20	26	13	18	19	5	39	30	0	0	0	0	0	0	0	0	0	0	0	0	0	0	0	0	0	0	0	0	0	0	0	0	0	0	0.000	0.000	0.000	0.000	0.000	0.000	0.000	0.000	0.000	0.000	0.000	0.000	0.000	0.000	285	1076	2	7	7	0.000	0.000	0	2	0	0	-1	8	0	0	100	1	
5	7	2	01: L-20   LM00000903	lmo0280	3689	9525	100	55	55	7	47	48	7	56	19	0	107	96	43	19	21	9	85	78	0	0	0	0	0	0	0	0	0	0	0	0	0	0	0	0	0	0	0	0	0	0	0	0	0	0	0.000	0.000	0.000	0.000	0.000	0.000	0.000	0.000	0.000	0.000	0.000	0.000	0.000	0.000	285	1076	96	85	85	0.000	0.000	8	88	0	0	8	77	0	0	100	1	
5	8	2	01: L-23   LM00000904	lmo0283	3939	9525	100	58	57	8	47	47	5	77	51	0	158	136	73	20	21	7	81	76	0	0	0	0	0	0	0	0	0	0	0	0	0	0	0	0	0	0	0	0	0	0	0	0	0	0	0.000	0.000	0.000	0.000	0.000	0.000	0.000	0.000	0.000	0.000	0.000	0.000	0.000	0.000	285	1076	149	126	126	0.000	0.000	11	138	0	0	10	116	0	0	100	1	
5	9	2	01: P-02   LM00000128	lmo0358	4189	9525	100	51	51	6	46	46	5	42	13	0	76	80	48	21	22	7	84	77	0	0	0	0	0	0	0	0	0	0	0	0	0	0	0	0	0	0	0	0	0	0	0	0	0	0	0.000	0.000	0.000	0.000	0.000	0.000	0.000	0.000	0.000	0.000	0.000	0.000	0.000	0.000	285	1076	60	64	64	0.000	0.000	5	55	0	0	5	59	0	0	100	1	
5	10	2	01: P-05   LM00000926	lmo0361	4439	9525	100	51	51	6	47	48	14	9	0	0	69	76	40	21	23	34	78	27	0	0	0	0	0	0	0	0	0	0	0	0	0	0	0	0	0	0	0	0	0	0	0	0	0	0	0.000	0.000	0.000	0.000	0.000	0.000	0.000	0.000	0.000	0.000	0.000	0.000	0.000	0.000	285	1076	52	59	59	0.000	0.000	4	48	0	0	4	55	0	0	100	1	
5	11	2	01: P-08   LM00000131	lmo0364	4689	9525	100	52	52	6	47	47	5	47	15	0	97	95	42	21	21	4	94	87	0	0	0	0	0	0	0	0	0	0	0	0	0	0	0	0	0	0	0	0	0	0	0	0	0	0	0.000	0.000	0.000	0.000	0.000	0.000	0.000	0.000	0.000	0.000	0.000	0.000	0.000	0.000	285	1076	81	79	79	0.000	0.000	5	76	0	0	5	74	0	0	100	1	
5	12	2	01: P-11   LM00000928	lmo0367	4939	9525	100	54	55	10	47	48	6	59	32	0	82	78	43	22	23	11	72	66	0	0	0	0	0	0	0	0	0	0	0	0	0	0	0	0	0	0	0	0	0	0	0	0	0	0	0.000	0.000	0.000	0.000	0.000	0.000	0.000	0.000	0.000	0.000	0.000	0.000	0.000	0.000	285	1076	67	64	64	0.000	0.000	7	60	0	0	8	56	0	0	100	1	
5	13	2	01: P-14   LM00000929	lmo0370	5189	9525	100	81	75	23	46	47	5	75	69	0	154	128	71	21	22	6	84	79	0	0	0	0	0	0	0	0	0	0	0	0	0	0	0	0	0	0	0	0	0	0	0	0	0	0	0.000	0.000	0.000	0.000	0.000	0.000	0.000	0.000	0.000	0.000	0.000	0.000	0.000	0.000	285	1076	168	136	136	0.000	0.000	35	133	0	0	29	107	0	0	100	1	
5	14	2	01: P-17   LM00000930	lmo0373	5439	9525	100	55	58	12	47	48	6	58	37	0	97	94	52	21	22	5	85	81	0	0	0	0	0	0	0	0	0	0	0	0	0	0	0	0	0	0	0	0	0	0	0	0	0	0	0.000	0.000	0.000	0.000	0.000	0.000	0.000	0.000	0.000	0.000	0.000	0.000	0.000	0.000	285	1076	84	84	84	0.000	0.000	8	76	0	0	11	73	0	0	100	1	
5	15	2	01: P-20   LM00000932	lmo0376	5689	9525	100	71	72	21	47	48	6	72	62	0	101	92	55	21	22	6	80	71	0	0	0	0	0	0	0	0	0	0	0	0	0	0	0	0	0	0	0	0	0	0	0	0	0	0	0.000	0.000	0.000	0.000	0.000	0.000	0.000	0.000	0.000	0.000	0.000	0.000	0.000	0.000	285	1076	104	96	96	0.000	0.000	24	80	0	0	25	71	0	0	100	1	
5	16	2	01: P-23   LM00002201	lmo0379	5939	9525	100	59	61	11	48	49	8	64	35	0	86	89	35	22	25	15	92	87	0	0	0	0	0	0	0	0	0	0	0	0	0	0	0	0	0	0	0	0	0	0	0	0	0	0	0.000	0.000	0.000	0.000	0.000	0.000	0.000	0.000	0.000	0.000	0.000	0.000	0.000	0.000	285	1076	75	80	80	0.000	0.000	11	64	0	0	13	67	0	0	100	1	
5	17	2	02: D-02   LM00000958	lmo0450	6189	9525	100	59	59	9	47	48	5	77	57	0	88	90	35	22	23	6	90	87	0	0	0	0	0	0	0	0	0	0	0	0	0	0	0	0	0	0	0	0	0	0	0	0	0	0	0.000	0.000	0.000	0.000	0.000	0.000	0.000	0.000	0.000	0.000	0.000	0.000	0.000	0.000	285	1076	78	80	80	0.000	0.000	12	66	0	0	12	68	0	0	100	1	
5	1	3	02: D-05   LM00000158	lmo0453	2189	9775	100	61	61	12	47	48	8	64	46	0	92	76	37	18	20	11	78	71	0	0	0	0	0	0	0	0	0	0	0	0	0	0	0	0	0	0	0	0	0	0	0	0	0	0	0.000	0.000	0.000	0.000	0.000	0.000	0.000	0.000	0.000	0.000	0.000	0.000	0.000	0.000	285	1076	88	72	72	0.000	0.000	14	74	0	0	14	58	0	0	100	1	
5	2	3	02: D-08   LM00000962	lmo0456	2439	9775	100	49	50	5	47	48	8	14	1	0	67	57	20	19	22	16	79	73	0	0	0	0	0	0	0	0	0	0	0	0	0	0	0	0	0	0	0	0	0	0	0	0	0	0	0.000	0.000	0.000	0.000	0.000	0.000	0.000	0.000	0.000	0.000	0.000	0.000	0.000	0.000	285	1076	50	41	41	0.000	0.000	2	48	0	0	3	38	0	0	100	1	
5	3	3	02: D-11   LM00002229	lmo0459	2689	9775	100	49	50	5	47	47	5	19	7	0	70	60	22	18	19	5	85	80	0	0	0	0	0	0	0	0	0	0	0	0	0	0	0	0	0	0	0	0	0	0	0	0	0	0	0.000	0.000	0.000	0.000	0.000	0.000	0.000	0.000	0.000	0.000	0.000	0.000	0.000	0.000	285	1076	54	45	45	0.000	0.000	2	52	0	0	3	42	0	0	100	1	
5	4	3	02: D-14   LM00002232	lmo0462	2939	9775	100	53	54	8	45	45	4	70	46	0	81	76	31	18	18	4	93	90	0	0	0	0	0	0	0	0	0	0	0	0	0	0	0	0	0	0	0	0	0	0	0	0	0	0	0.000	0.000	0.000	0.000	0.000	0.000	0.000	0.000	0.000	0.000	0.000	0.000	0.000	0.000	285	1076	71	67	67	0.000	0.000	8	63	0	0	9	58	0	0	100	1	
5	5	3	02: D-17   LM00002235	lmo0465	3189	9775	100	51	51	5	46	47	6	49	11	0	86	70	31	18	19	6	80	75	0	0	0	0	0	0	0	0	0	0	0	0	0	0	0	0	0	0	0	0	0	0	0	0	0	0	0.000	0.000	0.000	0.000	0.000	0.000	0.000	0.000	0.000	0.000	0.000	0.000	0.000	0.000	285	1076	73	57	57	0.000	0.000	5	68	0	0	5	52	0	0	100	1	
5	6	3	02: D-20   LM00002238	lmo0468	3439	9775	100	51	52	5	47	47	5	37	11	0	90	84	30	18	19	4	94	91	0	0	0	0	0	0	0	0	0	0	0	0	0	0	0	0	0	0	0	0	0	0	0	0	0	0	0.000	0.000	0.000	0.000	0.000	0.000	0.000	0.000	0.000	0.000	0.000	0.000	0.000	0.000	285	1076	76	71	71	0.000	0.000	4	72	0	0	5	66	0	0	100	1	
5	7	3	02: D-23   LM00002241	lmo0471	3689	9775	100	52	52	4	47	47	4	51	18	0	96	93	31	19	19	4	95	91	0	0	0	0	0	0	0	0	0	0	0	0	0	0	0	0	0	0	0	0	0	0	0	0	0	0	0.000	0.000	0.000	0.000	0.000	0.000	0.000	0.000	0.000	0.000	0.000	0.000	0.000	0.000	285	1076	82	79	79	0.000	0.000	5	77	0	0	5	74	0	0	100	1	
5	8	3	02: H-02   LM00000993	lmo0546	3939	9775	100	53	53	5	47	48	5	54	15	0	84	82	35	21	22	14	82	79	0	0	0	0	0	0	0	0	0	0	0	0	0	0	0	0	0	0	0	0	0	0	0	0	0	0	0.000	0.000	0.000	0.000	0.000	0.000	0.000	0.000	0.000	0.000	0.000	0.000	0.000	0.000	285	1076	69	67	67	0.000	0.000	6	63	0	0	6	61	0	0	100	1	
5	9	3	02: H-05   LM00002256	lmo0549	4189	9775	100	55	55	8	46	47	5	73	46	0	90	92	44	20	21	5	93	86	0	0	0	0	0	0	0	0	0	0	0	0	0	0	0	0	0	0	0	0	0	0	0	0	0	0	0.000	0.000	0.000	0.000	0.000	0.000	0.000	0.000	0.000	0.000	0.000	0.000	0.000	0.000	285	1076	79	81	81	0.000	0.000	9	70	0	0	9	72	0	0	100	1	
5	10	3	02: H-08   LM00000996	lmo0552	4439	9775	100	55	55	7	46	47	5	72	42	0	103	103	46	21	22	4	94	91	0	0	0	0	0	0	0	0	0	0	0	0	0	0	0	0	0	0	0	0	0	0	0	0	0	0	0.000	0.000	0.000	0.000	0.000	0.000	0.000	0.000	0.000	0.000	0.000	0.000	0.000	0.000	285	1076	91	91	91	0.000	0.000	9	82	0	0	9	82	0	0	100	1	
5	11	3	02: H-11   LM00000999	lmo0555	4689	9775	100	71	69	14	47	48	7	81	74	0	130	120	54	22	23	15	84	82	0	0	0	0	0	0	0	0	0	0	0	0	0	0	0	0	0	0	0	0	0	0	0	0	0	0	0.000	0.000	0.000	0.000	0.000	0.000	0.000	0.000	0.000	0.000	0.000	0.000	0.000	0.000	285	1076	132	120	120	0.000	0.000	24	108	0	0	22	98	0	0	100	1	
5	12	3	02: H-14   LM00000191	lmo0558	4939	9775	100	107	103	39	48	48	5	82	77	0	275	225	124	22	23	10	83	79	0	0	0	0	0	0	0	0	0	0	0	0	0	0	0	0	0	0	0	0	0	0	0	0	0	0	0.000	0.000	0.000	0.000	0.000	0.000	0.000	0.000	0.000	0.000	0.000	0.000	0.000	0.000	285	1076	312	258	258	0.000	0.000	59	253	0	0	55	203	0	0	100	1	
5	13	3	02: H-17   LM00002260	lmo0561	5189	9775	100	54	54	8	47	47	5	59	36	0	83	85	41	21	22	8	85	80	0	0	0	0	0	0	0	0	0	0	0	0	0	0	0	0	0	0	0	0	0	0	0	0	0	0	0.000	0.000	0.000	0.000	0.000	0.000	0.000	0.000	0.000	0.000	0.000	0.000	0.000	0.000	285	1076	69	71	71	0.000	0.000	7	62	0	0	7	64	0	0	100	1	
5	14	3	02: H-20   LM00002262	lmo0564	5439	9775	100	66	66	13	46	47	5	86	77	0	104	101	43	21	22	5	94	88	0	0	0	0	0	0	0	0	0	0	0	0	0	0	0	0	0	0	0	0	0	0	0	0	0	0	0.000	0.000	0.000	0.000	0.000	0.000	0.000	0.000	0.000	0.000	0.000	0.000	0.000	0.000	285	1076	103	100	100	0.000	0.000	20	83	0	0	20	80	0	0	100	1	
5	15	3	02: H-23   LM00002265	lmo0567	5689	9775	100	61	61	10	48	48	5	74	55	0	105	97	39	22	22	4	93	88	0	0	0	0	0	0	0	0	0	0	0	0	0	0	0	0	0	0	0	0	0	0	0	0	0	0	0.000	0.000	0.000	0.000	0.000	0.000	0.000	0.000	0.000	0.000	0.000	0.000	0.000	0.000	285	1076	96	88	88	0.000	0.000	13	83	0	0	13	75	0	0	100	1	
5	16	3	02: L-02   LM00001031	lmo0642	5939	9775	100	87	85	21	48	48	5	91	88	0	123	121	46	23	24	5	96	91	0	0	0	0	0	0	0	0	0	0	0	0	0	0	0	0	0	0	0	0	0	0	0	0	0	0	0.000	0.000	0.000	0.000	0.000	0.000	0.000	0.000	0.000	0.000	0.000	0.000	0.000	0.000	285	1076	139	135	135	0.000	0.000	39	100	0	0	37	98	0	0	100	1	
5	17	3	02: L-05   LM00001034	lmo0645	6189	9775	100	55	55	6	48	48	6	67	27	0	88	79	38	22	23	15	73	68	0	0	0	0	0	0	0	0	0	0	0	0	0	0	0	0	0	0	0	0	0	0	0	0	0	0	0.000	0.000	0.000	0.000	0.000	0.000	0.000	0.000	0.000	0.000	0.000	0.000	0.000	0.000	285	1076	73	64	64	0.000	0.000	7	66	0	0	7	57	0	0	100	1	
5	1	4	02: L-08   LM00001036	lmo0648	2189	10025	100	51	52	7	47	47	5	40	21	0	72	60	25	18	20	6	78	74	0	0	0	0	0	0	0	0	0	0	0	0	0	0	0	0	0	0	0	0	0	0	0	0	0	0	0.000	0.000	0.000	0.000	0.000	0.000	0.000	0.000	0.000	0.000	0.000	0.000	0.000	0.000	285	1076	58	47	47	0.000	0.000	4	54	0	0	5	42	0	0	100	1	
5	2	4	02: L-11   LM00002291	lmo0651	2439	10025	100	51	51	5	46	46	5	44	8	0	70	61	21	18	18	4	93	87	0	0	0	0	0	0	0	0	0	0	0	0	0	0	0	0	0	0	0	0	0	0	0	0	0	0	0.000	0.000	0.000	0.000	0.000	0.000	0.000	0.000	0.000	0.000	0.000	0.000	0.000	0.000	285	1076	57	48	48	0.000	0.000	5	52	0	0	5	43	0	0	100	1	
5	3	4	02: L-14   LM00002293	lmo0654	2689	10025	100	84	79	23	46	46	5	76	72	0	107	87	43	18	18	7	81	78	0	0	0	0	0	0	0	0	0	0	0	0	0	0	0	0	0	0	0	0	0	0	0	0	0	0	0.000	0.000	0.000	0.000	0.000	0.000	0.000	0.000	0.000	0.000	0.000	0.000	0.000	0.000	285	1076	127	102	102	0.000	0.000	38	89	0	0	33	69	0	0	100	1	
5	4	4	02: L-17   LM00002295	lmo0657	2939	10025	100	60	60	10	45	46	5	79	64	0	86	72	34	18	19	4	81	79	0	0	0	0	0	0	0	0	0	0	0	0	0	0	0	0	0	0	0	0	0	0	0	0	0	0	0.000	0.000	0.000	0.000	0.000	0.000	0.000	0.000	0.000	0.000	0.000	0.000	0.000	0.000	285	1076	83	69	69	0.000	0.000	15	68	0	0	15	54	0	0	100	1	
5	5	4	02: L-20   LM00002296	lmo0660	3189	10025	100	51	51	5	46	46	5	52	22	0	83	75	24	18	19	5	91	88	0	0	0	0	0	0	0	0	0	0	0	0	0	0	0	0	0	0	0	0	0	0	0	0	0	0	0.000	0.000	0.000	0.000	0.000	0.000	0.000	0.000	0.000	0.000	0.000	0.000	0.000	0.000	285	1076	70	62	62	0.000	0.000	5	65	0	0	5	57	0	0	100	1	
5	6	4	02: L-23   LM00000215	lmo0663	3439	10025	100	229	191	96	46	46	5	84	81	0	262	223	121	18	19	6	86	82	0	0	0	0	0	0	0	0	0	0	0	0	0	0	0	0	0	0	0	0	0	0	0	0	0	0	0.000	0.000	0.000	0.000	0.000	0.000	0.000	0.000	0.000	0.000	0.000	0.000	0.000	0.000	285	1076	427	350	350	0.000	0.000	183	244	0	0	145	205	0	0	100	1	
5	7	4	02: P-02   LM00002307	lmo0738	3689	10025	100	60	60	9	48	49	13	46	8	0	97	89	35	19	20	8	88	83	0	0	0	0	0	0	0	0	0	0	0	0	0	0	0	0	0	0	0	0	0	0	0	0	0	0	0.000	0.000	0.000	0.000	0.000	0.000	0.000	0.000	0.000	0.000	0.000	0.000	0.000	0.000	285	1076	90	82	82	0.000	0.000	12	78	0	0	12	70	0	0	100	1	
5	8	4	02: P-05   LM00000244	lmo0741	3939	10025	100	52	52	6	46	47	4	59	26	0	95	87	40	20	21	4	89	83	0	0	0	0	0	0	0	0	0	0	0	0	0	0	0	0	0	0	0	0	0	0	0	0	0	0	0.000	0.000	0.000	0.000	0.000	0.000	0.000	0.000	0.000	0.000	0.000	0.000	0.000	0.000	285	1076	81	73	73	0.000	0.000	6	75	0	0	6	67	0	0	100	1	
5	9	4	02: P-08   LM00002309	lmo0744	4189	10025	100	53	54	7	47	47	5	72	26	0	99	94	41	21	21	4	89	85	0	0	0	0	0	0	0	0	0	0	0	0	0	0	0	0	0	0	0	0	0	0	0	0	0	0	0.000	0.000	0.000	0.000	0.000	0.000	0.000	0.000	0.000	0.000	0.000	0.000	0.000	0.000	285	1076	84	80	80	0.000	0.000	6	78	0	0	7	73	0	0	100	1	
5	10	4	02: P-11   LM00002311	lmo0747	4439	10025	100	54	55	7	46	47	6	67	33	0	95	96	44	22	23	6	94	87	0	0	0	0	0	0	0	0	0	0	0	0	0	0	0	0	0	0	0	0	0	0	0	0	0	0	0.000	0.000	0.000	0.000	0.000	0.000	0.000	0.000	0.000	0.000	0.000	0.000	0.000	0.000	285	1076	81	83	83	0.000	0.000	8	73	0	0	9	74	0	0	100	1	
5	11	4	02: P-14   LM00002314	lmo0750	4689	10025	100	53	53	5	47	47	5	53	19	0	85	90	42	22	23	4	94	88	0	0	0	0	0	0	0	0	0	0	0	0	0	0	0	0	0	0	0	0	0	0	0	0	0	0	0.000	0.000	0.000	0.000	0.000	0.000	0.000	0.000	0.000	0.000	0.000	0.000	0.000	0.000	285	1076	69	74	74	0.000	0.000	6	63	0	0	6	68	0	0	100	1	
5	12	4	02: P-17   LM00002317	lmo0753	4939	10025	100	56	56	7	47	49	7	54	22	0	97	102	52	23	26	25	78	75	0	0	0	0	0	0	0	0	0	0	0	0	0	0	0	0	0	0	0	0	0	0	0	0	0	0	0.000	0.000	0.000	0.000	0.000	0.000	0.000	0.000	0.000	0.000	0.000	0.000	0.000	0.000	285	1076	83	88	88	0.000	0.000	9	74	0	0	9	79	0	0	100	1	
5	13	4	02: P-20   LM00000247	lmo0756	5189	10025	100	59	60	9	46	47	5	87	70	0	108	105	45	22	22	4	96	92	0	0	0	0	0	0	0	0	0	0	0	0	0	0	0	0	0	0	0	0	0	0	0	0	0	0	0.000	0.000	0.000	0.000	0.000	0.000	0.000	0.000	0.000	0.000	0.000	0.000	0.000	0.000	285	1076	99	97	97	0.000	0.000	13	86	0	0	14	83	0	0	100	1	
5	14	4	02: P-23   LM00001081	lmo0759	5439	10025	100	60	61	11	47	48	6	79	54	0	114	110	46	21	23	9	90	84	0	0	0	0	0	0	0	0	0	0	0	0	0	0	0	0	0	0	0	0	0	0	0	0	0	0	0.000	0.000	0.000	0.000	0.000	0.000	0.000	0.000	0.000	0.000	0.000	0.000	0.000	0.000	285	1076	106	103	103	0.000	0.000	13	93	0	0	14	89	0	0	100	1	
5	15	4	03: D-02   LM00002330	lmo0830	5689	10025	100	65	66	14	47	48	5	83	71	0	111	112	57	22	23	7	92	86	0	0	0	0	0	0	0	0	0	0	0	0	0	0	0	0	0	0	0	0	0	0	0	0	0	0	0.000	0.000	0.000	0.000	0.000	0.000	0.000	0.000	0.000	0.000	0.000	0.000	0.000	0.000	285	1076	107	109	109	0.000	0.000	18	89	0	0	19	90	0	0	100	1	
5	16	4	03: D-05   LM00002333	lmo0833	5939	10025	100	56	57	7	48	48	5	78	45	0	93	84	38	22	23	5	82	80	0	0	0	0	0	0	0	0	0	0	0	0	0	0	0	0	0	0	0	0	0	0	0	0	0	0	0.000	0.000	0.000	0.000	0.000	0.000	0.000	0.000	0.000	0.000	0.000	0.000	0.000	0.000	285	1076	79	71	71	0.000	0.000	8	71	0	0	9	62	0	0	100	1	
5	17	4	03: D-08   LM00001119	lmo0836	6189	10025	100	56	58	9	47	48	5	71	44	0	75	77	30	21	22	5	95	91	0	0	0	0	0	0	0	0	0	0	0	0	0	0	0	0	0	0	0	0	0	0	0	0	0	0	0.000	0.000	0.000	0.000	0.000	0.000	0.000	0.000	0.000	0.000	0.000	0.000	0.000	0.000	285	1076	63	67	67	0.000	0.000	9	54	0	0	11	56	0	0	100	1	
5	1	5	03: D-11   LM00002337	lmo0839	2189	10275	100	52	52	6	47	47	5	54	19	0	75	68	22	19	20	4	92	88	0	0	0	0	0	0	0	0	0	0	0	0	0	0	0	0	0	0	0	0	0	0	0	0	0	0	0.000	0.000	0.000	0.000	0.000	0.000	0.000	0.000	0.000	0.000	0.000	0.000	0.000	0.000	285	1076	61	54	54	0.000	0.000	5	56	0	0	5	49	0	0	100	1	
5	2	5	03: D-14   LM00002338	lmo0842	2439	10275	100	51	51	5	46	46	5	46	12	0	81	72	23	18	19	4	96	92	0	0	0	0	0	0	0	0	0	0	0	0	0	0	0	0	0	0	0	0	0	0	0	0	0	0	0.000	0.000	0.000	0.000	0.000	0.000	0.000	0.000	0.000	0.000	0.000	0.000	0.000	0.000	285	1076	68	59	59	0.000	0.000	5	63	0	0	5	54	0	0	100	1	
5	3	5	03: D-17   LM00001122	lmo0845	2689	10275	100	51	51	5	45	47	5	52	19	0	69	60	22	19	19	4	86	84	0	0	0	0	0	0	0	0	0	0	0	0	0	0	0	0	0	0	0	0	0	0	0	0	0	0	0.000	0.000	0.000	0.000	0.000	0.000	0.000	0.000	0.000	0.000	0.000	0.000	0.000	0.000	285	1076	56	47	47	0.000	0.000	6	50	0	0	6	41	0	0	100	1	
5	4	5	03: D-20   LM00001125	lmo0848	2939	10275	100	55	55	7	46	46	5	68	49	0	77	65	24	18	18	6	86	81	0	0	0	0	0	0	0	0	0	0	0	0	0	0	0	0	0	0	0	0	0	0	0	0	0	0	0.000	0.000	0.000	0.000	0.000	0.000	0.000	0.000	0.000	0.000	0.000	0.000	0.000	0.000	285	1076	68	56	56	0.000	0.000	9	59	0	0	9	47	0	0	100	1	
5	5	5	03: D-23   LM00001126	lmo0851	3189	10275	100	93	90	27	47	48	6	87	81	0	109	97	39	18	20	11	85	83	0	0	0	0	0	0	0	0	0	0	0	0	0	0	0	0	0	0	0	0	0	0	0	0	0	0	0.000	0.000	0.000	0.000	0.000	0.000	0.000	0.000	0.000	0.000	0.000	0.000	0.000	0.000	285	1076	137	122	122	0.000	0.000	46	91	0	0	43	79	0	0	100	1	
5	6	5	03: H-02   LM00002357	lmo0926	3439	10275	100	52	53	7	47	47	5	47	17	0	76	70	31	18	19	5	86	80	0	0	0	0	0	0	0	0	0	0	0	0	0	0	0	0	0	0	0	0	0	0	0	0	0	0	0.000	0.000	0.000	0.000	0.000	0.000	0.000	0.000	0.000	0.000	0.000	0.000	0.000	0.000	285	1076	63	58	58	0.000	0.000	5	58	0	0	6	52	0	0	100	1	
5	7	5	03: H-05   LM00001163	lmo0929	3689	10275	100	53	54	6	47	47	5	54	19	0	93	88	31	19	20	9	91	89	0	0	0	0	0	0	0	0	0	0	0	0	0	0	0	0	0	0	0	0	0	0	0	0	0	0	0.000	0.000	0.000	0.000	0.000	0.000	0.000	0.000	0.000	0.000	0.000	0.000	0.000	0.000	285	1076	80	76	76	0.000	0.000	6	74	0	0	7	69	0	0	100	1	
5	8	5	03: H-08   LM00000292	lmo0932	3939	10275	100	52	53	6	47	48	5	47	21	0	89	87	33	20	21	9	88	85	0	0	0	0	0	0	0	0	0	0	0	0	0	0	0	0	0	0	0	0	0	0	0	0	0	0	0.000	0.000	0.000	0.000	0.000	0.000	0.000	0.000	0.000	0.000	0.000	0.000	0.000	0.000	285	1076	74	73	73	0.000	0.000	5	69	0	0	6	67	0	0	100	1	
5	9	5	03: H-11   LM00002359	lmo0935	4189	10275	100	74	73	18	47	47	5	85	76	0	151	138	60	20	22	15	88	82	0	0	0	0	0	0	0	0	0	0	0	0	0	0	0	0	0	0	0	0	0	0	0	0	0	0	0.000	0.000	0.000	0.000	0.000	0.000	0.000	0.000	0.000	0.000	0.000	0.000	0.000	0.000	285	1076	158	144	144	0.000	0.000	27	131	0	0	26	118	0	0	100	1	
5	10	5	03: H-14   LM00002360	lmo0938	4439	10275	100	56	56	8	47	47	5	77	41	0	99	104	45	21	22	5	98	92	0	0	0	0	0	0	0	0	0	0	0	0	0	0	0	0	0	0	0	0	0	0	0	0	0	0	0.000	0.000	0.000	0.000	0.000	0.000	0.000	0.000	0.000	0.000	0.000	0.000	0.000	0.000	285	1076	87	92	92	0.000	0.000	9	78	0	0	9	83	0	0	100	1	
5	11	5	03: H-17   LM00002363	lmo0941	4689	10275	100	52	52	6	46	46	5	64	27	0	89	95	57	22	23	4	94	86	0	0	0	0	0	0	0	0	0	0	0	0	0	0	0	0	0	0	0	0	0	0	0	0	0	0	0.000	0.000	0.000	0.000	0.000	0.000	0.000	0.000	0.000	0.000	0.000	0.000	0.000	0.000	285	1076	73	79	79	0.000	0.000	6	67	0	0	6	73	0	0	100	1	
5	12	5	03: H-20   LM00001169	lmo0944	4939	10275	100	71	69	16	46	47	5	79	72	0	143	143	79	23	24	9	86	82	0	0	0	0	0	0	0	0	0	0	0	0	0	0	0	0	0	0	0	0	0	0	0	0	0	0	0.000	0.000	0.000	0.000	0.000	0.000	0.000	0.000	0.000	0.000	0.000	0.000	0.000	0.000	285	1076	145	143	143	0.000	0.000	25	120	0	0	23	120	0	0	100	1	
5	13	5	03: H-23   LM00001172	lmo0947	5189	10275	100	58	58	7	46	47	5	86	61	0	111	109	49	23	24	7	89	84	0	0	0	0	0	0	0	0	0	0	0	0	0	0	0	0	0	0	0	0	0	0	0	0	0	0	0.000	0.000	0.000	0.000	0.000	0.000	0.000	0.000	0.000	0.000	0.000	0.000	0.000	0.000	285	1076	100	98	98	0.000	0.000	12	88	0	0	12	86	0	0	100	1	
5	14	5	03: L-02   LM00001212	lmo1022	5439	10275	100	83	81	23	47	47	5	84	77	0	199	172	85	21	22	3	96	91	0	0	0	0	0	0	0	0	0	0	0	0	0	0	0	0	0	0	0	0	0	0	0	0	0	0	0.000	0.000	0.000	0.000	0.000	0.000	0.000	0.000	0.000	0.000	0.000	0.000	0.000	0.000	285	1076	214	185	185	0.000	0.000	36	178	0	0	34	151	0	0	100	1	
5	15	5	03: L-05   LM00002383	lmo1025	5689	10275	100	64	64	12	48	48	5	77	66	0	101	93	40	21	23	4	91	87	0	0	0	0	0	0	0	0	0	0	0	0	0	0	0	0	0	0	0	0	0	0	0	0	0	0	0.000	0.000	0.000	0.000	0.000	0.000	0.000	0.000	0.000	0.000	0.000	0.000	0.000	0.000	285	1076	96	88	88	0.000	0.000	16	80	0	0	16	72	0	0	100	1	
5	16	5	03: L-08   LM00000311	lmo1028	5939	10275	100	83	82	24	47	47	5	81	75	0	241	210	116	21	23	10	86	81	0	0	0	0	0	0	0	0	0	0	0	0	0	0	0	0	0	0	0	0	0	0	0	0	0	0	0.000	0.000	0.000	0.000	0.000	0.000	0.000	0.000	0.000	0.000	0.000	0.000	0.000	0.000	285	1076	256	224	224	0.000	0.000	36	220	0	0	35	189	0	0	100	1	
5	17	5	03: L-11   LM00002385	lmo1031	6189	10275	100	59	59	10	47	48	5	78	58	0	81	85	41	21	22	6	94	89	0	0	0	0	0	0	0	0	0	0	0	0	0	0	0	0	0	0	0	0	0	0	0	0	0	0	0.000	0.000	0.000	0.000	0.000	0.000	0.000	0.000	0.000	0.000	0.000	0.000	0.000	0.000	285	1076	72	76	76	0.000	0.000	12	60	0	0	12	64	0	0	100	1	
5	1	6	03: L-14   LM00002388	lmo1034	2189	10525	100	49	50	5	46	47	5	45	18	0	93	76	33	20	21	5	83	79	0	0	0	0	0	0	0	0	0	0	0	0	0	0	0	0	0	0	0	0	0	0	0	0	0	0	0.000	0.000	0.000	0.000	0.000	0.000	0.000	0.000	0.000	0.000	0.000	0.000	0.000	0.000	285	1076	76	60	60	0.000	0.000	3	73	0	0	4	56	0	0	100	1	
5	2	6	03: L-17   LM00001217	lmo1037	2439	10525	100	51	51	6	46	46	5	42	13	0	76	67	23	18	19	5	93	87	0	0	0	0	0	0	0	0	0	0	0	0	0	0	0	0	0	0	0	0	0	0	0	0	0	0	0.000	0.000	0.000	0.000	0.000	0.000	0.000	0.000	0.000	0.000	0.000	0.000	0.000	0.000	285	1076	63	54	54	0.000	0.000	5	58	0	0	5	49	0	0	100	1	
5	3	6	03: L-20   LM00000312	lmo1040	2689	10525	100	63	63	11	46	47	6	86	70	0	107	92	46	18	19	6	84	82	0	0	0	0	0	0	0	0	0	0	0	0	0	0	0	0	0	0	0	0	0	0	0	0	0	0	0.000	0.000	0.000	0.000	0.000	0.000	0.000	0.000	0.000	0.000	0.000	0.000	0.000	0.000	285	1076	106	91	91	0.000	0.000	17	89	0	0	17	74	0	0	100	1	
5	4	6	03: L-23   LM00002393	lmo1043	2939	10525	100	57	58	10	47	47	5	69	53	0	85	75	37	18	18	4	88	80	0	0	0	0	0	0	0	0	0	0	0	0	0	0	0	0	0	0	0	0	0	0	0	0	0	0	0.000	0.000	0.000	0.000	0.000	0.000	0.000	0.000	0.000	0.000	0.000	0.000	0.000	0.000	285	1076	77	68	68	0.000	0.000	10	67	0	0	11	57	0	0	100	1	
5	5	6	03: P-02   LM00002445	lmo1118	3189	10525	100	53	53	6	47	48	14	8	1	0	82	70	26	17	20	31	75	58	0	0	0	0	0	0	0	0	0	0	0	0	0	0	0	0	0	0	0	0	0	0	0	0	0	0	0.000	0.000	0.000	0.000	0.000	0.000	0.000	0.000	0.000	0.000	0.000	0.000	0.000	0.000	285	1076	71	59	59	0.000	0.000	6	65	0	0	6	53	0	0	100	1	
5	6	6	03: P-05   LM00002448	lmo1121	3439	10525	100	52	53	8	46	48	8	43	8	0	92	81	36	18	20	11	85	82	0	0	0	0	0	0	0	0	0	0	0	0	0	0	0	0	0	0	0	0	0	0	0	0	0	0	0.000	0.000	0.000	0.000	0.000	0.000	0.000	0.000	0.000	0.000	0.000	0.000	0.000	0.000	285	1076	80	70	70	0.000	0.000	6	74	0	0	7	63	0	0	100	1	
5	7	6	03: P-08   LM00000324	lmo1124	3689	10525	100	50	51	5	47	48	9	19	0	0	78	66	31	19	21	20	67	65	0	0	0	0	0	0	0	0	0	0	0	0	0	0	0	0	0	0	0	0	0	0	0	0	0	0	0.000	0.000	0.000	0.000	0.000	0.000	0.000	0.000	0.000	0.000	0.000	0.000	0.000	0.000	285	1076	62	51	51	0.000	0.000	3	59	0	0	4	47	0	0	100	1	
5	8	6	03: P-11   LM00000326	lmo1127	3939	10525	100	53	53	6	46	46	5	60	25	0	82	84	37	19	20	3	94	88	0	0	0	0	0	0	0	0	0	0	0	0	0	0	0	0	0	0	0	0	0	0	0	0	0	0	0.000	0.000	0.000	0.000	0.000	0.000	0.000	0.000	0.000	0.000	0.000	0.000	0.000	0.000	285	1076	70	72	72	0.000	0.000	7	63	0	0	7	65	0	0	100	1	
5	9	6	03: P-14   LM00000329	lmo1130	4189	10525	100	53	53	5	46	46	4	69	33	0	93	95	37	20	21	6	93	89	0	0	0	0	0	0	0	0	0	0	0	0	0	0	0	0	0	0	0	0	0	0	0	0	0	0	0.000	0.000	0.000	0.000	0.000	0.000	0.000	0.000	0.000	0.000	0.000	0.000	0.000	0.000	285	1076	80	82	82	0.000	0.000	7	73	0	0	7	75	0	0	100	1	
5	10	6	03: P-17   LM00002450	lmo1133	4439	10525	100	54	55	7	47	47	5	63	39	0	95	104	49	21	22	5	97	91	0	0	0	0	0	0	0	0	0	0	0	0	0	0	0	0	0	0	0	0	0	0	0	0	0	0	0.000	0.000	0.000	0.000	0.000	0.000	0.000	0.000	0.000	0.000	0.000	0.000	0.000	0.000	285	1076	81	91	91	0.000	0.000	7	74	0	0	8	83	0	0	100	1	
5	11	6	03: P-20   LM00000332	lmo1136	4689	10525	100	53	55	7	46	46	4	72	48	0	95	100	51	22	22	4	96	92	0	0	0	0	0	0	0	0	0	0	0	0	0	0	0	0	0	0	0	0	0	0	0	0	0	0	0.000	0.000	0.000	0.000	0.000	0.000	0.000	0.000	0.000	0.000	0.000	0.000	0.000	0.000	285	1076	80	87	87	0.000	0.000	7	73	0	0	9	78	0	0	100	1	
5	12	6	03: P-23   LM00002453	lmo1139	4939	10525	100	58	60	11	46	47	5	79	63	0	129	140	68	23	23	5	98	94	0	0	0	0	0	0	0	0	0	0	0	0	0	0	0	0	0	0	0	0	0	0	0	0	0	0	0.000	0.000	0.000	0.000	0.000	0.000	0.000	0.000	0.000	0.000	0.000	0.000	0.000	0.000	285	1076	118	131	131	0.000	0.000	12	106	0	0	14	117	0	0	100	1	
5	13	6	04: D-02   LM00000348	lmo1210	5189	10525	100	56	59	10	46	46	5	77	56	0	106	115	50	22	22	3	96	95	0	0	0	0	0	0	0	0	0	0	0	0	0	0	0	0	0	0	0	0	0	0	0	0	0	0	0.000	0.000	0.000	0.000	0.000	0.000	0.000	0.000	0.000	0.000	0.000	0.000	0.000	0.000	285	1076	94	106	106	0.000	0.000	10	84	0	0	13	93	0	0	100	1	
5	14	6	04: D-05   LM00002469	lmo1213	5439	10525	100	67	68	12	45	46	6	91	84	0	113	116	45	21	22	8	92	91	0	0	0	0	0	0	0	0	0	0	0	0	0	0	0	0	0	0	0	0	0	0	0	0	0	0	0.000	0.000	0.000	0.000	0.000	0.000	0.000	0.000	0.000	0.000	0.000	0.000	0.000	0.000	285	1076	114	118	118	0.000	0.000	22	92	0	0	23	95	0	0	100	1	
5	15	6	04: D-08   LM00001276	lmo1216	5689	10525	100	62	64	11	47	48	5	86	69	0	99	102	38	21	22	4	96	94	0	0	0	0	0	0	0	0	0	0	0	0	0	0	0	0	0	0	0	0	0	0	0	0	0	0	0.000	0.000	0.000	0.000	0.000	0.000	0.000	0.000	0.000	0.000	0.000	0.000	0.000	0.000	285	1076	93	98	98	0.000	0.000	15	78	0	0	17	81	0	0	100	1	
5	16	6	04: D-11   LM00002471	lmo1219	5939	10525	100	62	63	10	47	47	4	86	74	0	101	102	39	21	22	4	95	93	0	0	0	0	0	0	0	0	0	0	0	0	0	0	0	0	0	0	0	0	0	0	0	0	0	0	0.000	0.000	0.000	0.000	0.000	0.000	0.000	0.000	0.000	0.000	0.000	0.000	0.000	0.000	285	1076	95	97	97	0.000	0.000	15	80	0	0	16	81	0	0	100	1	
5	17	6	04: D-14   LM00001278	lmo1222	6189	10525	100	91	89	28	48	48	5	84	78	0	126	117	56	22	26	14	82	79	0	0	0	0	0	0	0	0	0	0	0	0	0	0	0	0	0	0	0	0	0	0	0	0	0	0	0.000	0.000	0.000	0.000	0.000	0.000	0.000	0.000	0.000	0.000	0.000	0.000	0.000	0.000	285	1076	147	136	136	0.000	0.000	43	104	0	0	41	95	0	0	100	1	
5	1	7	04: D-17   LM00001280	lmo1225	2189	10775	100	63	63	11	46	47	5	84	71	0	118	100	43	19	20	5	88	85	0	0	0	0	0	0	0	0	0	0	0	0	0	0	0	0	0	0	0	0	0	0	0	0	0	0	0.000	0.000	0.000	0.000	0.000	0.000	0.000	0.000	0.000	0.000	0.000	0.000	0.000	0.000	285	1076	116	98	98	0.000	0.000	17	99	0	0	17	81	0	0	100	1	
5	2	7	04: D-20   LM00001282	lmo1228	2439	10775	100	55	56	8	47	47	5	66	46	0	108	94	44	18	20	6	81	78	0	0	0	0	0	0	0	0	0	0	0	0	0	0	0	0	0	0	0	0	0	0	0	0	0	0	0.000	0.000	0.000	0.000	0.000	0.000	0.000	0.000	0.000	0.000	0.000	0.000	0.000	0.000	285	1076	98	85	85	0.000	0.000	8	90	0	0	9	76	0	0	100	1	
5	3	7	04: D-23   LM00001284	lmo1231	2689	10775	100	55	55	8	46	46	5	65	41	0	97	83	38	18	19	6	84	78	0	0	0	0	0	0	0	0	0	0	0	0	0	0	0	0	0	0	0	0	0	0	0	0	0	0	0.000	0.000	0.000	0.000	0.000	0.000	0.000	0.000	0.000	0.000	0.000	0.000	0.000	0.000	285	1076	88	74	74	0.000	0.000	9	79	0	0	9	65	0	0	100	1	
5	4	7	04: H-02   LM00001323	lmo1306	2939	10775	100	84	82	20	46	46	5	92	88	0	186	162	71	17	18	4	94	91	0	0	0	0	0	0	0	0	0	0	0	0	0	0	0	0	0	0	0	0	0	0	0	0	0	0	0.000	0.000	0.000	0.000	0.000	0.000	0.000	0.000	0.000	0.000	0.000	0.000	0.000	0.000	285	1076	207	181	181	0.000	0.000	38	169	0	0	36	145	0	0	100	1	
5	5	7	04: H-05   LM00001324	lmo1309	3189	10775	100	57	58	13	47	47	8	56	29	0	90	78	53	18	18	4	73	65	0	0	0	0	0	0	0	0	0	0	0	0	0	0	0	0	0	0	0	0	0	0	0	0	0	0	0.000	0.000	0.000	0.000	0.000	0.000	0.000	0.000	0.000	0.000	0.000	0.000	0.000	0.000	285	1076	82	71	71	0.000	0.000	10	72	0	0	11	60	0	0	100	1	
5	6	7	04: H-08   LM00002494	lmo1312	3439	10775	100	53	54	7	46	46	5	65	26	0	75	66	26	17	19	8	83	80	0	0	0	0	0	0	0	0	0	0	0	0	0	0	0	0	0	0	0	0	0	0	0	0	0	0	0.000	0.000	0.000	0.000	0.000	0.000	0.000	0.000	0.000	0.000	0.000	0.000	0.000	0.000	285	1076	65	57	57	0.000	0.000	7	58	0	0	8	49	0	0	100	1	
5	7	7	04: H-11   LM00000376	lmo1315	3689	10775	100	68	68	18	47	48	5	75	69	0	126	105	60	18	19	4	84	78	0	0	0	0	0	0	0	0	0	0	0	0	0	0	0	0	0	0	0	0	0	0	0	0	0	0	0.000	0.000	0.000	0.000	0.000	0.000	0.000	0.000	0.000	0.000	0.000	0.000	0.000	0.000	285	1076	129	108	108	0.000	0.000	21	108	0	0	21	87	0	0	100	1	
5	8	7	04: H-14   LM00001325	lmo1318	3939	10775	100	66	66	14	48	48	5	84	70	0	159	144	66	20	20	4	93	91	0	0	0	0	0	0	0	0	0	0	0	0	0	0	0	0	0	0	0	0	0	0	0	0	0	0	0.000	0.000	0.000	0.000	0.000	0.000	0.000	0.000	0.000	0.000	0.000	0.000	0.000	0.000	285	1076	157	142	142	0.000	0.000	18	139	0	0	18	124	0	0	100	1	
5	9	7	04: H-17   LM00001328	lmo1321	4189	10775	100	151	136	57	46	47	5	87	83	0	463	393	224	20	21	5	91	86	0	0	0	0	0	0	0	0	0	0	0	0	0	0	0	0	0	0	0	0	0	0	0	0	0	0	0.000	0.000	0.000	0.000	0.000	0.000	0.000	0.000	0.000	0.000	0.000	0.000	0.000	0.000	285	1076	548	463	463	0.000	0.000	105	443	0	0	90	373	0	0	100	1	
5	10	7	04: H-20   LM00001330	lmo1324	4439	10775	100	234	227	58	46	47	7	100	100	0	796	787	238	22	23	8	100	100	0	0	0	0	0	0	0	0	0	0	0	0	0	0	0	0	0	0	0	0	0	0	0	0	0	0	0.000	0.000	0.000	0.000	0.000	0.000	0.000	0.000	0.000	0.000	0.000	0.000	0.000	0.000	285	1076	962	946	946	0.000	0.000	188	774	0	0	181	765	0	0	100	1	
5	11	7	04: H-23   LM00000381	lmo1327	4689	10775	100	53	54	8	47	47	4	59	40	0	109	105	45	21	22	5	92	87	0	0	0	0	0	0	0	0	0	0	0	0	0	0	0	0	0	0	0	0	0	0	0	0	0	0	0.000	0.000	0.000	0.000	0.000	0.000	0.000	0.000	0.000	0.000	0.000	0.000	0.000	0.000	285	1076	94	91	91	0.000	0.000	6	88	0	0	7	84	0	0	100	1	
5	12	7	04: L-02   LM00001374	lmo1402	4939	10775	100	56	57	14	46	47	5	78	52	0	105	104	49	22	23	7	88	82	0	0	0	0	0	0	0	0	0	0	0	0	0	0	0	0	0	0	0	0	0	0	0	0	0	0	0.000	0.000	0.000	0.000	0.000	0.000	0.000	0.000	0.000	0.000	0.000	0.000	0.000	0.000	285	1076	93	93	93	0.000	0.000	10	83	0	0	11	82	0	0	100	1	
5	13	7	04: L-05   LM00002512	lmo1405	5189	10775	100	54	56	10	46	47	5	70	44	0	91	94	39	22	23	5	94	88	0	0	0	0	0	0	0	0	0	0	0	0	0	0	0	0	0	0	0	0	0	0	0	0	0	0	0.000	0.000	0.000	0.000	0.000	0.000	0.000	0.000	0.000	0.000	0.000	0.000	0.000	0.000	285	1076	77	82	82	0.000	0.000	8	69	0	0	10	72	0	0	100	1	
5	14	7	04: L-08   LM00001378	lmo1408	5439	10775	100	54	55	6	47	47	6	60	29	0	88	93	38	21	22	4	94	89	0	0	0	0	0	0	0	0	0	0	0	0	0	0	0	0	0	0	0	0	0	0	0	0	0	0	0.000	0.000	0.000	0.000	0.000	0.000	0.000	0.000	0.000	0.000	0.000	0.000	0.000	0.000	285	1076	74	80	80	0.000	0.000	7	67	0	0	8	72	0	0	100	1	
5	15	7	04: L-11   LM00001381	lmo1411	5689	10775	100	67	67	12	47	48	5	86	75	0	96	96	38	22	23	5	93	88	0	0	0	0	0	0	0	0	0	0	0	0	0	0	0	0	0	0	0	0	0	0	0	0	0	0	0.000	0.000	0.000	0.000	0.000	0.000	0.000	0.000	0.000	0.000	0.000	0.000	0.000	0.000	285	1076	94	94	94	0.000	0.000	20	74	0	0	20	74	0	0	100	1	
5	16	7	04: L-14   LM00001382	lmo1414	5939	10775	100	57	59	9	46	48	5	82	52	0	89	94	37	22	22	5	95	92	0	0	0	0	0	0	0	0	0	0	0	0	0	0	0	0	0	0	0	0	0	0	0	0	0	0	0.000	0.000	0.000	0.000	0.000	0.000	0.000	0.000	0.000	0.000	0.000	0.000	0.000	0.000	285	1076	78	85	85	0.000	0.000	11	67	0	0	13	72	0	0	100	1	
5	17	7	04: L-17   LM00001385	lmo1417	6189	10775	100	56	57	8	48	48	5	61	35	0	82	90	37	22	24	11	91	88	0	0	0	0	0	0	0	0	0	0	0	0	0	0	0	0	0	0	0	0	0	0	0	0	0	0	0.000	0.000	0.000	0.000	0.000	0.000	0.000	0.000	0.000	0.000	0.000	0.000	0.000	0.000	285	1076	68	77	77	0.000	0.000	8	60	0	0	9	68	0	0	100	1	
5	1	8	04: L-20   LM00001388	lmo1420	2189	11025	100	61	60	10	46	47	5	80	62	0	84	81	31	20	21	5	91	86	0	0	0	0	0	0	0	0	0	0	0	0	0	0	0	0	0	0	0	0	0	0	0	0	0	0	0.000	0.000	0.000	0.000	0.000	0.000	0.000	0.000	0.000	0.000	0.000	0.000	0.000	0.000	285	1076	79	75	75	0.000	0.000	15	64	0	0	14	61	0	0	100	1	
5	2	8	04: L-23   LM00001391	lmo1423	2439	11025	100	155	132	64	46	47	6	75	73	0	212	167	97	18	19	6	87	78	0	0	0	0	0	0	0	0	0	0	0	0	0	0	0	0	0	0	0	0	0	0	0	0	0	0	0.000	0.000	0.000	0.000	0.000	0.000	0.000	0.000	0.000	0.000	0.000	0.000	0.000	0.000	285	1076	303	235	235	0.000	0.000	109	194	0	0	86	149	0	0	100	1	
5	3	8	04: P-02   LM00002530	lmo1498	2689	11025	100	52	53	6	46	47	6	47	15	0	87	77	25	18	18	4	97	90	0	0	0	0	0	0	0	0	0	0	0	0	0	0	0	0	0	0	0	0	0	0	0	0	0	0	0.000	0.000	0.000	0.000	0.000	0.000	0.000	0.000	0.000	0.000	0.000	0.000	0.000	0.000	285	1076	75	66	66	0.000	0.000	6	69	0	0	7	59	0	0	100	1	
5	4	8	04: P-05   LM00000415	lmo1501	2939	11025	100	46	47	5	46	47	6	14	3	0	18	20	7	18	19	6	19	2	0	0	0	0	0	0	0	0	0	0	0	0	0	0	0	0	0	0	0	0	0	0	0	0	0	0	0.000	0.000	0.000	0.000	0.000	0.000	0.000	0.000	0.000	0.000	0.000	0.000	0.000	0.000	285	1076	0	3	3	0.000	0.000	0	0	0	0	1	2	0	0	100	1	
5	5	8	04: P-08   LM00001433	lmo1504	3189	11025	100	99	94	29	46	47	5	89	81	0	95	83	36	17	18	5	87	83	0	0	0	0	0	0	0	0	0	0	0	0	0	0	0	0	0	0	0	0	0	0	0	0	0	0	0.000	0.000	0.000	0.000	0.000	0.000	0.000	0.000	0.000	0.000	0.000	0.000	0.000	0.000	285	1076	131	114	114	0.000	0.000	53	78	0	0	48	66	0	0	100	1	
5	6	8	04: P-11   LM00001436	lmo1507	3439	11025	100	50	51	6	46	46	5	43	11	0	73	65	23	18	19	9	87	83	0	0	0	0	0	0	0	0	0	0	0	0	0	0	0	0	0	0	0	0	0	0	0	0	0	0	0.000	0.000	0.000	0.000	0.000	0.000	0.000	0.000	0.000	0.000	0.000	0.000	0.000	0.000	285	1076	59	52	52	0.000	0.000	4	55	0	0	5	47	0	0	100	1	
5	7	8	04: P-14   LM00001439	lmo1510	3689	11025	100	60	62	15	47	47	6	77	55	0	94	95	46	18	19	14	92	87	0	0	0	0	0	0	0	0	0	0	0	0	0	0	0	0	0	0	0	0	0	0	0	0	0	0	0.000	0.000	0.000	0.000	0.000	0.000	0.000	0.000	0.000	0.000	0.000	0.000	0.000	0.000	285	1076	89	92	92	0.000	0.000	13	76	0	0	15	77	0	0	100	1	
5	8	8	04: P-17   LM00000418	lmo1513	3939	11025	100	51	51	6	47	47	10	16	1	0	84	78	31	20	24	68	37	0	0	0	0	0	0	0	0	0	0	0	0	0	0	0	0	0	0	0	0	0	0	0	0	0	0	0	0.000	0.000	0.000	0.000	0.000	0.000	0.000	0.000	0.000	0.000	0.000	0.000	0.000	0.000	285	1076	68	62	62	0.000	0.000	4	64	0	0	4	58	0	0	100	1	
5	9	8	04: P-20   LM00001444	lmo1516	4189	11025	100	53	55	15	47	48	7	40	12	0	105	107	57	21	22	15	88	86	0	0	0	0	0	0	0	0	0	0	0	0	0	0	0	0	0	0	0	0	0	0	0	0	0	0	0.000	0.000	0.000	0.000	0.000	0.000	0.000	0.000	0.000	0.000	0.000	0.000	0.000	0.000	285	1076	90	94	94	0.000	0.000	6	84	0	0	8	86	0	0	100	1	
5	10	8	04: P-23   LM00001445	lmo1519	4439	11025	100	69	70	15	46	47	6	87	80	0	135	126	50	21	22	6	94	91	0	0	0	0	0	0	0	0	0	0	0	0	0	0	0	0	0	0	0	0	0	0	0	0	0	0	0.000	0.000	0.000	0.000	0.000	0.000	0.000	0.000	0.000	0.000	0.000	0.000	0.000	0.000	285	1076	137	129	129	0.000	0.000	23	114	0	0	24	105	0	0	100	1	
5	11	8	05: D-02   LM00001482	lmo1590	4689	11025	100	53	54	7	46	46	5	57	31	0	92	96	50	22	23	6	88	82	0	0	0	0	0	0	0	0	0	0	0	0	0	0	0	0	0	0	0	0	0	0	0	0	0	0	0.000	0.000	0.000	0.000	0.000	0.000	0.000	0.000	0.000	0.000	0.000	0.000	0.000	0.000	285	1076	77	82	82	0.000	0.000	7	70	0	0	8	74	0	0	100	1	
5	12	8	05: D-05   LM00002542	lmo1593	4939	11025	100	53	53	6	46	47	5	54	26	0	85	93	46	23	23	4	92	86	0	0	0	0	0	0	0	0	0	0	0	0	0	0	0	0	0	0	0	0	0	0	0	0	0	0	0.000	0.000	0.000	0.000	0.000	0.000	0.000	0.000	0.000	0.000	0.000	0.000	0.000	0.000	285	1076	69	77	77	0.000	0.000	7	62	0	0	7	70	0	0	100	1	
5	13	8	05: D-08   LM00000444	lmo1596	5189	11025	100	56	57	8	46	46	4	79	57	0	123	117	53	22	22	4	91	88	0	0	0	0	0	0	0	0	0	0	0	0	0	0	0	0	0	0	0	0	0	0	0	0	0	0	0.000	0.000	0.000	0.000	0.000	0.000	0.000	0.000	0.000	0.000	0.000	0.000	0.000	0.000	285	1076	111	106	106	0.000	0.000	10	101	0	0	11	95	0	0	100	1	
5	14	8	05: D-11   LM00001487	lmo1599	5439	11025	100	98	94	28	47	48	10	85	78	0	154	143	65	22	24	9	91	86	0	0	0	0	0	0	0	0	0	0	0	0	0	0	0	0	0	0	0	0	0	0	0	0	0	0	0.000	0.000	0.000	0.000	0.000	0.000	0.000	0.000	0.000	0.000	0.000	0.000	0.000	0.000	285	1076	183	168	168	0.000	0.000	51	132	0	0	47	121	0	0	100	1	
5	15	8	05: D-14   LM00000447	lmo1602	5689	11025	100	176	155	69	46	47	5	91	81	0	329	294	158	22	23	7	95	87	0	0	0	0	0	0	0	0	0	0	0	0	0	0	0	0	0	0	0	0	0	0	0	0	0	0	0.000	0.000	0.000	0.000	0.000	0.000	0.000	0.000	0.000	0.000	0.000	0.000	0.000	0.000	285	1076	437	381	381	0.000	0.000	130	307	0	0	109	272	0	0	100	1	
5	16	8	05: D-17   LM00000448	lmo1605	5939	11025	100	69	70	10	46	47	5	98	93	0	106	116	38	22	23	13	98	96	0	0	0	0	0	0	0	0	0	0	0	0	0	0	0	0	0	0	0	0	0	0	0	0	0	0	0.000	0.000	0.000	0.000	0.000	0.000	0.000	0.000	0.000	0.000	0.000	0.000	0.000	0.000	285	1076	107	118	118	0.000	0.000	23	84	0	0	24	94	0	0	100	1	
5	17	8	05: D-20   LM00002546	lmo1608	6189	11025	100	59	60	9	47	47	5	80	65	0	113	108	46	21	22	4	98	91	0	0	0	0	0	0	0	0	0	0	0	0	0	0	0	0	0	0	0	0	0	0	0	0	0	0	0.000	0.000	0.000	0.000	0.000	0.000	0.000	0.000	0.000	0.000	0.000	0.000	0.000	0.000	285	1076	104	100	100	0.000	0.000	12	92	0	0	13	87	0	0	100	1	
5	1	9	05: D-23   LM00001492	lmo1611	2189	11275	100	57	57	9	46	46	5	72	54	0	118	109	49	20	21	6	91	82	0	0	0	0	0	0	0	0	0	0	0	0	0	0	0	0	0	0	0	0	0	0	0	0	0	0	0.000	0.000	0.000	0.000	0.000	0.000	0.000	0.000	0.000	0.000	0.000	0.000	0.000	0.000	285	1076	109	100	100	0.000	0.000	11	98	0	0	11	89	0	0	100	1	
5	2	9	05: H-02   LM00001540	lmo1686	2439	11275	100	64	63	12	46	47	5	82	71	0	104	92	40	19	20	4	90	87	0	0	0	0	0	0	0	0	0	0	0	0	0	0	0	0	0	0	0	0	0	0	0	0	0	0	0.000	0.000	0.000	0.000	0.000	0.000	0.000	0.000	0.000	0.000	0.000	0.000	0.000	0.000	285	1076	103	90	90	0.000	0.000	18	85	0	0	17	73	0	0	100	1	
5	3	9	05: H-05   LM00001542	lmo1689	2689	11275	100	49	49	5	46	47	5	31	12	0	75	67	22	19	19	4	93	88	0	0	0	0	0	0	0	0	0	0	0	0	0	0	0	0	0	0	0	0	0	0	0	0	0	0	0.000	0.000	0.000	0.000	0.000	0.000	0.000	0.000	0.000	0.000	0.000	0.000	0.000	0.000	285	1076	59	51	51	0.000	0.000	3	56	0	0	3	48	0	0	100	1	
5	4	9	05: H-08   LM00001545	lmo1692	2939	11275	100	69	67	15	45	46	6	80	71	0	101	83	40	18	19	19	77	69	0	0	0	0	0	0	0	0	0	0	0	0	0	0	0	0	0	0	0	0	0	0	0	0	0	0	0.000	0.000	0.000	0.000	0.000	0.000	0.000	0.000	0.000	0.000	0.000	0.000	0.000	0.000	285	1076	107	87	87	0.000	0.000	24	83	0	0	22	65	0	0	100	1	
5	5	9	05: H-11   LM00001547	lmo1695	3189	11275	100	48	49	6	46	46	5	28	11	0	65	57	21	17	18	4	88	85	0	0	0	0	0	0	0	0	0	0	0	0	0	0	0	0	0	0	0	0	0	0	0	0	0	0	0.000	0.000	0.000	0.000	0.000	0.000	0.000	0.000	0.000	0.000	0.000	0.000	0.000	0.000	285	1076	50	43	43	0.000	0.000	2	48	0	0	3	40	0	0	100	1	
5	6	9	05: H-14   LM00001549	lmo1698	3439	11275	100	49	50	5	47	48	29	0	0	0	60	52	21	17	20	23	71	46	0	0	0	0	0	0	0	0	0	0	0	0	0	0	0	0	0	0	0	0	0	0	0	0	0	0	0.000	0.000	0.000	0.000	0.000	0.000	0.000	0.000	0.000	0.000	0.000	0.000	0.000	0.000	285	1076	45	38	38	0.000	0.000	2	43	0	0	3	35	0	0	100	1	
5	7	9	05: H-17   LM00002567	lmo1701	3689	11275	100	51	52	6	47	49	17	2	0	0	67	59	23	18	21	28	74	24	0	0	0	0	0	0	0	0	0	0	0	0	0	0	0	0	0	0	0	0	0	0	0	0	0	0	0.000	0.000	0.000	0.000	0.000	0.000	0.000	0.000	0.000	0.000	0.000	0.000	0.000	0.000	285	1076	53	46	46	0.000	0.000	4	49	0	0	5	41	0	0	100	1	
5	8	9	05: H-20   LM00000463	lmo1704	3939	11275	100	82	82	24	46	46	5	89	82	0	123	110	46	19	20	7	88	86	0	0	0	0	0	0	0	0	0	0	0	0	0	0	0	0	0	0	0	0	0	0	0	0	0	0	0.000	0.000	0.000	0.000	0.000	0.000	0.000	0.000	0.000	0.000	0.000	0.000	0.000	0.000	285	1076	140	127	127	0.000	0.000	36	104	0	0	36	91	0	0	100	1	
5	9	9	05: H-23   LM00001553	lmo1707	4189	11275	100	52	52	5	47	47	6	50	8	0	81	79	31	19	21	11	86	83	0	0	0	0	0	0	0	0	0	0	0	0	0	0	0	0	0	0	0	0	0	0	0	0	0	0	0.000	0.000	0.000	0.000	0.000	0.000	0.000	0.000	0.000	0.000	0.000	0.000	0.000	0.000	285	1076	67	65	65	0.000	0.000	5	62	0	0	5	60	0	0	100	1	
5	10	9	05: L-02   LM00001596	lmo1782	4439	11275	100	53	53	7	46	47	5	67	35	0	86	86	40	20	21	6	85	83	0	0	0	0	0	0	0	0	0	0	0	0	0	0	0	0	0	0	0	0	0	0	0	0	0	0	0.000	0.000	0.000	0.000	0.000	0.000	0.000	0.000	0.000	0.000	0.000	0.000	0.000	0.000	285	1076	73	73	73	0.000	0.000	7	66	0	0	7	66	0	0	100	1	
5	11	9	05: L-05   LM00000484	lmo1785	4689	11275	100	634	518	288	47	47	6	92	87	0	2489	2037	1134	22	23	5	95	92	0	0	0	0	0	0	0	0	0	0	0	0	0	0	0	0	0	0	0	0	0	0	0	0	0	0	0.000	0.000	0.000	0.000	0.000	0.000	0.000	0.000	0.000	0.000	0.000	0.000	0.000	0.000	285	1076	3054	2486	2486	0.000	0.000	587	2467	0	0	471	2015	0	0	100	1	
5	12	9	05: L-08   LM00001598	lmo1788	4939	11275	100	54	54	7	47	47	6	56	31	0	98	96	54	22	23	5	80	76	0	0	0	0	0	0	0	0	0	0	0	0	0	0	0	0	0	0	0	0	0	0	0	0	0	0	0.000	0.000	0.000	0.000	0.000	0.000	0.000	0.000	0.000	0.000	0.000	0.000	0.000	0.000	285	1076	83	81	81	0.000	0.000	7	76	0	0	7	74	0	0	100	1	
5	13	9	05: L-11   LM00001600	lmo1791	5189	11275	100	99	92	32	46	46	4	86	76	0	172	163	91	22	22	4	84	83	0	0	0	0	0	0	0	0	0	0	0	0	0	0	0	0	0	0	0	0	0	0	0	0	0	0	0.000	0.000	0.000	0.000	0.000	0.000	0.000	0.000	0.000	0.000	0.000	0.000	0.000	0.000	285	1076	203	187	187	0.000	0.000	53	150	0	0	46	141	0	0	100	1	
5	14	9	05: L-14   LM00001603	lmo1794	5439	11275	100	58	59	7	47	47	5	86	59	0	92	93	41	22	23	5	91	86	0	0	0	0	0	0	0	0	0	0	0	0	0	0	0	0	0	0	0	0	0	0	0	0	0	0	0.000	0.000	0.000	0.000	0.000	0.000	0.000	0.000	0.000	0.000	0.000	0.000	0.000	0.000	285	1076	81	83	83	0.000	0.000	11	70	0	0	12	71	0	0	100	1	
5	15	9	05: L-17   LM00000487	lmo1797	5689	11275	100	661	551	303	46	46	4	94	86	0	3190	2587	1488	22	23	11	91	87	0	0	0	0	0	0	0	0	0	0	0	0	0	0	0	0	0	0	0	0	0	0	0	0	0	0	0.000	0.000	0.000	0.000	0.000	0.000	0.000	0.000	0.000	0.000	0.000	0.000	0.000	0.000	285	1076	3783	3070	3070	0.000	0.000	615	3168	0	0	505	2565	0	0	100	1	
5	16	9	05: L-20   LM00001607	lmo1800	5939	11275	100	53	52	6	48	49	9	18	2	0	78	79	29	22	24	21	86	79	0	0	0	0	0	0	0	0	0	0	0	0	0	0	0	0	0	0	0	0	0	0	0	0	0	0	0.000	0.000	0.000	0.000	0.000	0.000	0.000	0.000	0.000	0.000	0.000	0.000	0.000	0.000	285	1076	61	61	61	0.000	0.000	5	56	0	0	4	57	0	0	100	1	
5	17	9	05: L-23   LM00001609	lmo1803	6189	11275	100	91	85	22	47	48	10	81	76	0	172	156	62	21	24	19	88	86	0	0	0	0	0	0	0	0	0	0	0	0	0	0	0	0	0	0	0	0	0	0	0	0	0	0	0.000	0.000	0.000	0.000	0.000	0.000	0.000	0.000	0.000	0.000	0.000	0.000	0.000	0.000	285	1076	195	173	173	0.000	0.000	44	151	0	0	38	135	0	0	100	1	
5	1	10	05: P-02   LM00001658	lmo1878	2189	11525	100	62	61	8	47	48	6	80	61	0	130	119	48	22	23	11	89	83	0	0	0	0	0	0	0	0	0	0	0	0	0	0	0	0	0	0	0	0	0	0	0	0	0	0	0.000	0.000	0.000	0.000	0.000	0.000	0.000	0.000	0.000	0.000	0.000	0.000	0.000	0.000	285	1076	123	111	111	0.000	0.000	15	108	0	0	14	97	0	0	100	1	
5	2	10	05: P-05   LM00001660	lmo1881	2439	11525	100	66	65	12	46	47	5	86	75	0	113	99	39	20	21	7	88	83	0	0	0	0	0	0	0	0	0	0	0	0	0	0	0	0	0	0	0	0	0	0	0	0	0	0	0.000	0.000	0.000	0.000	0.000	0.000	0.000	0.000	0.000	0.000	0.000	0.000	0.000	0.000	285	1076	113	98	98	0.000	0.000	20	93	0	0	19	79	0	0	100	1	
5	3	10	05: P-08   LM00001661	lmo1884	2689	11525	100	73	71	18	46	46	5	84	79	0	86	76	34	19	19	4	82	80	0	0	0	0	0	0	0	0	0	0	0	0	0	0	0	0	0	0	0	0	0	0	0	0	0	0	0.000	0.000	0.000	0.000	0.000	0.000	0.000	0.000	0.000	0.000	0.000	0.000	0.000	0.000	285	1076	94	82	82	0.000	0.000	27	67	0	0	25	57	0	0	100	1	
5	4	10	05: P-11   LM00001664	lmo1887	2939	11525	100	55	57	10	47	48	16	24	4	0	85	73	34	19	23	36	71	39	0	0	0	0	0	0	0	0	0	0	0	0	0	0	0	0	0	0	0	0	0	0	0	0	0	0	0.000	0.000	0.000	0.000	0.000	0.000	0.000	0.000	0.000	0.000	0.000	0.000	0.000	0.000	285	1076	74	64	64	0.000	0.000	8	66	0	0	10	54	0	0	100	1	
5	5	10	05: P-14   LM00002593	lmo1890	3189	11525	100	57	56	8	47	47	5	70	45	0	95	84	31	18	19	5	93	88	0	0	0	0	0	0	0	0	0	0	0	0	0	0	0	0	0	0	0	0	0	0	0	0	0	0	0.000	0.000	0.000	0.000	0.000	0.000	0.000	0.000	0.000	0.000	0.000	0.000	0.000	0.000	285	1076	87	75	75	0.000	0.000	10	77	0	0	9	66	0	0	100	1	
5	6	10	05: P-17   LM00002594	lmo1893	3439	11525	100	62	62	10	46	47	5	86	72	0	90	81	35	18	18	4	94	89	0	0	0	0	0	0	0	0	0	0	0	0	0	0	0	0	0	0	0	0	0	0	0	0	0	0	0.000	0.000	0.000	0.000	0.000	0.000	0.000	0.000	0.000	0.000	0.000	0.000	0.000	0.000	285	1076	88	79	79	0.000	0.000	16	72	0	0	16	63	0	0	100	1	
5	7	10	05: P-20   LM00000508	lmo1896	3689	11525	100	75	72	16	47	48	6	83	77	0	192	157	80	18	21	37	77	74	0	0	0	0	0	0	0	0	0	0	0	0	0	0	0	0	0	0	0	0	0	0	0	0	0	0	0.000	0.000	0.000	0.000	0.000	0.000	0.000	0.000	0.000	0.000	0.000	0.000	0.000	0.000	285	1076	202	164	164	0.000	0.000	28	174	0	0	25	139	0	0	100	1	
5	8	10	05: P-23   LM00001667	lmo1899	3939	11525	100	86	83	27	46	47	5	81	78	0	141	125	59	19	20	8	87	81	0	0	0	0	0	0	0	0	0	0	0	0	0	0	0	0	0	0	0	0	0	0	0	0	0	0	0.000	0.000	0.000	0.000	0.000	0.000	0.000	0.000	0.000	0.000	0.000	0.000	0.000	0.000	285	1076	162	143	143	0.000	0.000	40	122	0	0	37	106	0	0	100	1	
5	9	10	06: D-02   LM00002610	lmo1970	4189	11525	100	51	51	5	48	48	5	33	13	0	80	75	27	20	21	5	92	88	0	0	0	0	0	0	0	0	0	0	0	0	0	0	0	0	0	0	0	0	0	0	0	0	0	0	0.000	0.000	0.000	0.000	0.000	0.000	0.000	0.000	0.000	0.000	0.000	0.000	0.000	0.000	285	1076	63	58	58	0.000	0.000	3	60	0	0	3	55	0	0	100	1	
5	10	10	06: D-05   LM00002613	lmo1973	4439	11525	100	54	54	7	47	47	4	60	42	0	88	89	37	20	22	9	87	84	0	0	0	0	0	0	0	0	0	0	0	0	0	0	0	0	0	0	0	0	0	0	0	0	0	0	0.000	0.000	0.000	0.000	0.000	0.000	0.000	0.000	0.000	0.000	0.000	0.000	0.000	0.000	285	1076	75	76	76	0.000	0.000	7	68	0	0	7	69	0	0	100	1	
5	11	10	06: D-08   LM00000529	lmo1976	4689	11525	100	58	58	8	47	47	5	75	57	0	103	103	44	21	22	5	94	89	0	0	0	0	0	0	0	0	0	0	0	0	0	0	0	0	0	0	0	0	0	0	0	0	0	0	0.000	0.000	0.000	0.000	0.000	0.000	0.000	0.000	0.000	0.000	0.000	0.000	0.000	0.000	285	1076	93	93	93	0.000	0.000	11	82	0	0	11	82	0	0	100	1	
5	12	10	06: D-11   LM00001707	lmo1979	4939	11525	100	56	57	7	46	47	4	81	58	0	103	104	51	22	23	5	94	87	0	0	0	0	0	0	0	0	0	0	0	0	0	0	0	0	0	0	0	0	0	0	0	0	0	0	0.000	0.000	0.000	0.000	0.000	0.000	0.000	0.000	0.000	0.000	0.000	0.000	0.000	0.000	285	1076	91	93	93	0.000	0.000	10	81	0	0	11	82	0	0	100	1	
5	13	10	06: D-14   LM00001708	lmo1982	5189	11525	100	57	58	9	47	47	5	74	54	0	100	104	52	23	24	6	90	85	0	0	0	0	0	0	0	0	0	0	0	0	0	0	0	0	0	0	0	0	0	0	0	0	0	0	0.000	0.000	0.000	0.000	0.000	0.000	0.000	0.000	0.000	0.000	0.000	0.000	0.000	0.000	285	1076	87	92	92	0.000	0.000	10	77	0	0	11	81	0	0	100	1	
5	14	10	06: D-17   LM00001710	lmo1985	5439	11525	100	67	65	13	46	47	5	80	72	0	120	112	57	23	24	8	86	78	0	0	0	0	0	0	0	0	0	0	0	0	0	0	0	0	0	0	0	0	0	0	0	0	0	0	0.000	0.000	0.000	0.000	0.000	0.000	0.000	0.000	0.000	0.000	0.000	0.000	0.000	0.000	285	1076	118	108	108	0.000	0.000	21	97	0	0	19	89	0	0	100	1	
5	15	10	06: D-20   LM00001712	lmo1988	5689	11525	100	54	55	8	47	47	5	67	43	0	97	100	44	22	23	7	93	89	0	0	0	0	0	0	0	0	0	0	0	0	0	0	0	0	0	0	0	0	0	0	0	0	0	0	0.000	0.000	0.000	0.000	0.000	0.000	0.000	0.000	0.000	0.000	0.000	0.000	0.000	0.000	285	1076	82	86	86	0.000	0.000	7	75	0	0	8	78	0	0	100	1	
5	16	10	06: D-23   LM00001715	lmo1991	5939	11525	100	56	56	6	47	48	5	73	36	0	83	78	38	22	23	7	81	76	0	0	0	0	0	0	0	0	0	0	0	0	0	0	0	0	0	0	0	0	0	0	0	0	0	0	0.000	0.000	0.000	0.000	0.000	0.000	0.000	0.000	0.000	0.000	0.000	0.000	0.000	0.000	285	1076	70	65	65	0.000	0.000	9	61	0	0	9	56	0	0	100	1	
5	17	10	06: H-02   LM00002625	lmo2066	6189	11525	100	55	56	6	48	51	68	0	0	0	86	89	39	21	26	87	32	0	0	0	0	0	0	0	0	0	0	0	0	0	0	0	0	0	0	0	0	0	0	0	0	0	0	0	0.000	0.000	0.000	0.000	0.000	0.000	0.000	0.000	0.000	0.000	0.000	0.000	0.000	0.000	285	1076	72	76	76	0.000	0.000	7	65	0	0	8	68	0	0	100	1	
5	1	11	06: H-05   LM00000553	lmo2069	2189	11775	100	203	179	84	47	47	5	90	80	0	207	178	88	22	23	6	92	84	0	0	0	0	0	0	0	0	0	0	0	0	0	0	0	0	0	0	0	0	0	0	0	0	0	0	0.000	0.000	0.000	0.000	0.000	0.000	0.000	0.000	0.000	0.000	0.000	0.000	0.000	0.000	285	1076	341	288	288	0.000	0.000	156	185	0	0	132	156	0	0	100	1	
5	2	11	06: H-08   LM00000554	lmo2072	2439	11775	100	84	81	24	47	48	8	78	74	0	328	269	147	21	23	16	81	80	0	0	0	0	0	0	0	0	0	0	0	0	0	0	0	0	0	0	0	0	0	0	0	0	0	0	0.000	0.000	0.000	0.000	0.000	0.000	0.000	0.000	0.000	0.000	0.000	0.000	0.000	0.000	285	1076	344	282	282	0.000	0.000	37	307	0	0	34	248	0	0	100	1	
5	3	11	06: H-11   LM00001764	lmo2075	2689	11775	100	55	54	8	48	48	5	56	37	0	97	81	36	20	20	5	87	80	0	0	0	0	0	0	0	0	0	0	0	0	0	0	0	0	0	0	0	0	0	0	0	0	0	0	0.000	0.000	0.000	0.000	0.000	0.000	0.000	0.000	0.000	0.000	0.000	0.000	0.000	0.000	285	1076	84	67	67	0.000	0.000	7	77	0	0	6	61	0	0	100	1	
5	4	11	06: H-14   LM00001766	lmo2078	2939	11775	100	50	51	5	46	48	22	2	0	0	71	65	21	19	23	34	79	11	0	0	0	0	0	0	0	0	0	0	0	0	0	0	0	0	0	0	0	0	0	0	0	0	0	0	0.000	0.000	0.000	0.000	0.000	0.000	0.000	0.000	0.000	0.000	0.000	0.000	0.000	0.000	285	1076	56	51	51	0.000	0.000	4	52	0	0	5	46	0	0	100	1	
5	5	11	06: H-17   LM00002630	lmo2081	3189	11775	100	52	52	5	47	48	6	44	9	0	78	69	25	19	20	7	87	82	0	0	0	0	0	0	0	0	0	0	0	0	0	0	0	0	0	0	0	0	0	0	0	0	0	0	0.000	0.000	0.000	0.000	0.000	0.000	0.000	0.000	0.000	0.000	0.000	0.000	0.000	0.000	285	1076	64	55	55	0.000	0.000	5	59	0	0	5	50	0	0	100	1	
5	6	11	06: H-20   LM00000555	lmo2084	3439	11775	100	49	50	5	46	47	5	39	11	0	70	59	21	18	19	7	85	81	0	0	0	0	0	0	0	0	0	0	0	0	0	0	0	0	0	0	0	0	0	0	0	0	0	0	0.000	0.000	0.000	0.000	0.000	0.000	0.000	0.000	0.000	0.000	0.000	0.000	0.000	0.000	285	1076	55	45	45	0.000	0.000	3	52	0	0	4	41	0	0	100	1	
5	7	11	06: H-23   LM00001770	lmo2087	3689	11775	100	52	52	5	46	47	5	64	25	0	67	62	15	18	19	7	95	90	0	0	0	0	0	0	0	0	0	0	0	0	0	0	0	0	0	0	0	0	0	0	0	0	0	0	0.000	0.000	0.000	0.000	0.000	0.000	0.000	0.000	0.000	0.000	0.000	0.000	0.000	0.000	285	1076	55	50	50	0.000	0.000	6	49	0	0	6	44	0	0	100	1	
5	8	11	06: L-02   LM00002643	lmo2162	3939	11775	100	51	52	5	46	47	5	45	19	0	75	67	25	19	19	4	86	82	0	0	0	0	0	0	0	0	0	0	0	0	0	0	0	0	0	0	0	0	0	0	0	0	0	0	0.000	0.000	0.000	0.000	0.000	0.000	0.000	0.000	0.000	0.000	0.000	0.000	0.000	0.000	285	1076	61	54	54	0.000	0.000	5	56	0	0	6	48	0	0	100	1	
5	9	11	06: L-05   LM00001810	lmo2165	4189	11775	100	52	53	5	47	48	5	47	21	0	84	81	32	19	21	6	90	85	0	0	0	0	0	0	0	0	0	0	0	0	0	0	0	0	0	0	0	0	0	0	0	0	0	0	0.000	0.000	0.000	0.000	0.000	0.000	0.000	0.000	0.000	0.000	0.000	0.000	0.000	0.000	285	1076	70	68	68	0.000	0.000	5	65	0	0	6	62	0	0	100	1	
5	10	11	06: L-08   LM00001812	lmo2168	4439	11775	100	57	57	9	46	47	4	79	64	0	94	91	39	21	21	4	91	87	0	0	0	0	0	0	0	0	0	0	0	0	0	0	0	0	0	0	0	0	0	0	0	0	0	0	0.000	0.000	0.000	0.000	0.000	0.000	0.000	0.000	0.000	0.000	0.000	0.000	0.000	0.000	285	1076	84	81	81	0.000	0.000	11	73	0	0	11	70	0	0	100	1	
5	11	11	06: L-11   LM00000582	lmo2171	4689	11775	100	55	56	7	46	46	5	76	48	0	100	99	41	21	22	8	92	85	0	0	0	0	0	0	0	0	0	0	0	0	0	0	0	0	0	0	0	0	0	0	0	0	0	0	0.000	0.000	0.000	0.000	0.000	0.000	0.000	0.000	0.000	0.000	0.000	0.000	0.000	0.000	285	1076	88	88	88	0.000	0.000	9	79	0	0	10	78	0	0	100	1	
5	12	11	06: L-14   LM00001814	lmo2174	4939	11775	100	60	61	8	47	47	4	88	77	0	100	101	46	22	23	4	91	87	0	0	0	0	0	0	0	0	0	0	0	0	0	0	0	0	0	0	0	0	0	0	0	0	0	0	0.000	0.000	0.000	0.000	0.000	0.000	0.000	0.000	0.000	0.000	0.000	0.000	0.000	0.000	285	1076	91	93	93	0.000	0.000	13	78	0	0	14	79	0	0	100	1	
5	13	11	06: L-17   LM00001816	lmo2177	5189	11775	100	57	58	9	47	47	5	80	51	0	98	105	52	24	24	5	92	87	0	0	0	0	0	0	0	0	0	0	0	0	0	0	0	0	0	0	0	0	0	0	0	0	0	0	0.000	0.000	0.000	0.000	0.000	0.000	0.000	0.000	0.000	0.000	0.000	0.000	0.000	0.000	285	1076	84	92	92	0.000	0.000	10	74	0	0	11	81	0	0	100	1	
5	14	11	06: L-20   LM00000587	lmo2180	5439	11775	100	57	58	8	47	48	6	73	43	0	90	95	53	23	24	7	84	77	0	0	0	0	0	0	0	0	0	0	0	0	0	0	0	0	0	0	0	0	0	0	0	0	0	0	0.000	0.000	0.000	0.000	0.000	0.000	0.000	0.000	0.000	0.000	0.000	0.000	0.000	0.000	285	1076	77	83	83	0.000	0.000	10	67	0	0	11	72	0	0	100	1	
5	15	11	06: L-23   LM00001818	lmo2183	5689	11775	100	53	54	7	47	48	5	51	28	0	83	85	53	23	24	7	75	68	0	0	0	0	0	0	0	0	0	0	0	0	0	0	0	0	0	0	0	0	0	0	0	0	0	0	0.000	0.000	0.000	0.000	0.000	0.000	0.000	0.000	0.000	0.000	0.000	0.000	0.000	0.000	285	1076	66	69	69	0.000	0.000	6	60	0	0	7	62	0	0	100	1	
5	16	11	06: P-02   LM00002665	lmo2258	5939	11775	100	58	58	8	48	48	5	76	50	0	96	106	46	22	23	5	97	92	0	0	0	0	0	0	0	0	0	0	0	0	0	0	0	0	0	0	0	0	0	0	0	0	0	0	0.000	0.000	0.000	0.000	0.000	0.000	0.000	0.000	0.000	0.000	0.000	0.000	0.000	0.000	285	1076	84	94	94	0.000	0.000	10	74	0	0	10	84	0	0	100	1	
5	17	11	06: P-05   LM00002668	lmo2261	6189	11775	100	61	60	9	47	48	6	77	53	0	112	105	46	21	25	27	82	78	0	0	0	0	0	0	0	0	0	0	0	0	0	0	0	0	0	0	0	0	0	0	0	0	0	0	0.000	0.000	0.000	0.000	0.000	0.000	0.000	0.000	0.000	0.000	0.000	0.000	0.000	0.000	285	1076	105	97	97	0.000	0.000	14	91	0	0	13	84	0	0	100	1	
5	1	12	06: P-08   LM00001857	lmo2264	2189	12025	100	77	77	21	47	48	7	84	75	0	155	134	61	23	25	21	82	80	0	0	0	0	0	0	0	0	0	0	0	0	0	0	0	0	0	0	0	0	0	0	0	0	0	0	0.000	0.000	0.000	0.000	0.000	0.000	0.000	0.000	0.000	0.000	0.000	0.000	0.000	0.000	285	1076	162	141	141	0.000	0.000	30	132	0	0	30	111	0	0	100	1	
5	2	12	06: P-11   LM00002672	lmo2267	2439	12025	100	50	55	37	48	48	5	28	8	0	79	79	43	21	22	6	88	84	0	0	0	0	0	0	0	0	0	0	0	0	0	0	0	0	0	0	0	0	0	0	0	0	0	0	0.000	0.000	0.000	0.000	0.000	0.000	0.000	0.000	0.000	0.000	0.000	0.000	0.000	0.000	285	1076	60	65	65	0.000	0.000	2	58	0	0	7	58	0	0	100	1	
5	3	12	06: P-14   LM00001859	lmo2270	2689	12025	100	52	52	6	47	48	5	49	17	0	81	74	25	20	21	8	88	86	0	0	0	0	0	0	0	0	0	0	0	0	0	0	0	0	0	0	0	0	0	0	0	0	0	0	0.000	0.000	0.000	0.000	0.000	0.000	0.000	0.000	0.000	0.000	0.000	0.000	0.000	0.000	285	1076	66	59	59	0.000	0.000	5	61	0	0	5	54	0	0	100	1	
5	4	12	06: P-17   LM00001862	lmo2273	2939	12025	100	50	50	5	47	47	5	39	15	0	71	62	25	18	20	19	74	72	0	0	0	0	0	0	0	0	0	0	0	0	0	0	0	0	0	0	0	0	0	0	0	0	0	0	0.000	0.000	0.000	0.000	0.000	0.000	0.000	0.000	0.000	0.000	0.000	0.000	0.000	0.000	285	1076	56	47	47	0.000	0.000	3	53	0	0	3	44	0	0	100	1	
5	5	12	06: P-20   LM00002673	lmo2276	3189	12025	100	52	52	6	46	47	4	60	33	0	76	70	28	18	19	5	88	82	0	0	0	0	0	0	0	0	0	0	0	0	0	0	0	0	0	0	0	0	0	0	0	0	0	0	0.000	0.000	0.000	0.000	0.000	0.000	0.000	0.000	0.000	0.000	0.000	0.000	0.000	0.000	285	1076	64	58	58	0.000	0.000	6	58	0	0	6	52	0	0	100	1	
5	6	12	06: P-23   LM00002827	lmo2279	3439	12025	100	50	50	5	46	47	6	33	7	0	66	57	21	17	19	7	84	79	0	0	0	0	0	0	0	0	0	0	0	0	0	0	0	0	0	0	0	0	0	0	0	0	0	0	0.000	0.000	0.000	0.000	0.000	0.000	0.000	0.000	0.000	0.000	0.000	0.000	0.000	0.000	285	1076	53	44	44	0.000	0.000	4	49	0	0	4	40	0	0	100	1	
5	7	12	07: D-02   LM00001885	lmo2350	3689	12025	100	52	53	7	47	47	5	50	32	0	62	53	20	18	20	19	74	61	0	0	0	0	0	0	0	0	0	0	0	0	0	0	0	0	0	0	0	0	0	0	0	0	0	0	0.000	0.000	0.000	0.000	0.000	0.000	0.000	0.000	0.000	0.000	0.000	0.000	0.000	0.000	285	1076	49	41	41	0.000	0.000	5	44	0	0	6	35	0	0	100	1	
5	8	12	07: D-05   LM00001887	lmo2353	3939	12025	100	63	64	13	47	47	5	81	65	0	140	127	56	18	19	7	91	85	0	0	0	0	0	0	0	0	0	0	0	0	0	0	0	0	0	0	0	0	0	0	0	0	0	0	0.000	0.000	0.000	0.000	0.000	0.000	0.000	0.000	0.000	0.000	0.000	0.000	0.000	0.000	285	1076	138	126	126	0.000	0.000	16	122	0	0	17	109	0	0	100	1	
5	9	12	07: D-08   LM00002704	lmo2356	4189	12025	100	52	53	7	46	47	5	55	24	0	88	86	31	18	20	6	94	91	0	0	0	0	0	0	0	0	0	0	0	0	0	0	0	0	0	0	0	0	0	0	0	0	0	0	0.000	0.000	0.000	0.000	0.000	0.000	0.000	0.000	0.000	0.000	0.000	0.000	0.000	0.000	285	1076	76	75	75	0.000	0.000	6	70	0	0	7	68	0	0	100	1	
5	10	12	07: D-11   LM00002707	lmo2359	4439	12025	100	51	51	6	47	47	5	48	17	0	78	74	29	19	20	4	93	88	0	0	0	0	0	0	0	0	0	0	0	0	0	0	0	0	0	0	0	0	0	0	0	0	0	0	0.000	0.000	0.000	0.000	0.000	0.000	0.000	0.000	0.000	0.000	0.000	0.000	0.000	0.000	285	1076	63	59	59	0.000	0.000	4	59	0	0	4	55	0	0	100	1	
5	11	12	07: D-14   LM00000627	lmo2362	4689	12025	100	289	250	133	47	47	6	85	80	0	1020	824	499	21	22	6	88	86	0	0	0	0	0	0	0	0	0	0	0	0	0	0	0	0	0	0	0	0	0	0	0	0	0	0	0.000	0.000	0.000	0.000	0.000	0.000	0.000	0.000	0.000	0.000	0.000	0.000	0.000	0.000	285	1076	1241	1006	1006	0.000	0.000	242	999	0	0	203	803	0	0	100	1	
5	12	12	07: D-17   LM00001890	lmo2365	4939	12025	100	59	59	8	47	47	4	85	67	0	101	103	45	21	22	5	95	92	0	0	0	0	0	0	0	0	0	0	0	0	0	0	0	0	0	0	0	0	0	0	0	0	0	0	0.000	0.000	0.000	0.000	0.000	0.000	0.000	0.000	0.000	0.000	0.000	0.000	0.000	0.000	285	1076	92	94	94	0.000	0.000	12	80	0	0	12	82	0	0	100	1	
5	13	12	07: D-20   LM00001892	lmo2368	5189	12025	100	71	72	14	48	49	9	85	70	0	105	114	49	23	24	7	92	91	0	0	0	0	0	0	0	0	0	0	0	0	0	0	0	0	0	0	0	0	0	0	0	0	0	0	0.000	0.000	0.000	0.000	0.000	0.000	0.000	0.000	0.000	0.000	0.000	0.000	0.000	0.000	285	1076	105	115	115	0.000	0.000	23	82	0	0	24	91	0	0	100	1	
5	14	12	07: D-23   LM00000631	lmo2371	5439	12025	100	56	57	9	47	47	5	75	46	0	88	114	81	22	23	4	96	91	0	0	0	0	0	0	0	0	0	0	0	0	0	0	0	0	0	0	0	0	0	0	0	0	0	0	0.000	0.000	0.000	0.000	0.000	0.000	0.000	0.000	0.000	0.000	0.000	0.000	0.000	0.000	285	1076	75	102	102	0.000	0.000	9	66	0	0	10	92	0	0	100	1
[truncated: 2,659,219 more chars]
