# Supplementary material for: Different Transcriptional Responses from Slow and Fast Growth Rate Strains of Listeria monocytogenes Adapted to Low Temperature
Source: Front Microbiol. 2016 Mar 1;7:229. doi: 10.3389/fmicb.2016.00229 (PMC4772535; doi:10.3389/fmicb.2016.00229)
Supplement: Data Sheet S1 — Microarry gpr data. [file Data_Sheet_1.ZIP › microarray data/5.gpr]

ATF	1.0
21	82
"Type=GenePix Results 2"
"DateTime=2014/03/11 13:07:14"
"Settings=Easy Quant"
"GalFile=C:\Users\Felipe\Desktop\INTA\Microarreglos\LM3001_Listeria monocytogenes_v1.GAL"
"Scanner=Model:  Serial No.: "
"Comment=<F1>Cy5<F2>Cy3<F1 Offset>0,0<F2 Offset>0,-1<Comment>"
"PixelSize=5"
"Wavelengths=1 nm	2 nm"
"ImageFiles=C:\Users\Felipe\Desktop\INTA\Microarreglos\Im�genes\19723714_11A-11C (SLOT05)_1.tif	C:\Users\Felipe\Desktop\INTA\Microarreglos\Im�genes\19723714_11A-11C (SLOT05)_2.tif"
"PMTGain=0	0"
"NormalizationMethod=LOWESS"
"NormalizationFactors=0.000	0.000"
"JpegImage="
"RatioFormulations=W2/W1(2/1)"
"Barcode=Unknown	Unknown"
"ImageOrigin=0	0"
"JpegOrigin=0	0"
"Creator=ScanArray Express, Microarray Analysis System 4.0.0.4"
"Temperature=0.0"
"LaserPower=0	0	0	0"
"LaserOnTime=0	0	0	0"
"Block"	"Column"	"Row"	"Name"	"ID"	"X"	"Y"	"Dia."	"F1 Median"	"F1 Mean"	"F1 SD"	"B1 Median"	"B1 Mean"	"B1 SD"	"% > B1+1SD"	"% > B1+2SD"	"F1 % Sat."	"F2 Median"	"F2 Mean"	"F2 SD"	"B2 Median"	"B2 Mean"	"B2 SD"	"% > B2+1SD"	"% > B2+2SD"	"F2 % Sat."	"F3 Median"	"F3 Mean"	"F3 SD"	"B3 Median"	"B3 Mean"	"B3 SD"	"% > B3+1SD"	"% > B3+2SD"	"F3 % Sat."	"F4 Median"	"F4 Mean"	"F4 SD"	"B4 Median"	"B4 Mean"	"B4 SD"	"% > B4+1SD"	"% > B4+2SD"	"F4 % Sat."	"Ratio of Medians (2/1)"	"Ratio of Means (2/1)"	"Median of Ratios (2/1)"	"Mean of Ratios (2/1)"	"Ratios SD (2/1)"	"Rgn Ratio (2/1)"	"Rgn R� (2/1)"	"Ratio of Medians (Ratio/2)"	"Ratio of Means (Ratio/2)"	"Median of Ratios (Ratio/2)"	"Mean of Ratios (Ratio/2)"	"Ratios SD (Ratio/2)"	"Rgn Ratio (Ratio/2)"	"Rgn R� (Ratio/2)"	"Ratio of Medians (Ratio/3)"	"Ratio of Means (Ratio/3)"	"Median of Ratios (Ratio/3)"	"Mean of Ratios (Ratio/3)"	"Ratios SD (Ratio/3)"	"Rgn Ratio (Ratio/3)"	"Rgn R� (Ratio/3)"	"F Pixels"	"B Pixels"	"Sum of Medians"	"Sum of Means"	"Log Ratio (2/1)"	"Log Ratio (Ratio/2)"	"Log Ratio (Ratio/3)"	"F1 Median - B1"	"F2 Median - B2"	"F3 Median - B3"	"F4 Median - B4"	"F1 Mean - B1"	"F2 Mean - B2"	"F3 Mean - B3"	"F4 Mean - B4"	"Flags"	"Normalize"
1	1	1	10: D-01   Dye Marker	Dye Marker	2238	4691	100	71	319	406	48	48	6	78	63	0	12847	25827	25353	31	32	5	100	100	10	0	0	0	0	0	0	0	0	0	0	0	0	0	0	0	0	0	0	0	0	0	0	0	0	0	0.000	0.000	0.000	0.000	0.000	0.000	0.000	0.000	0.000	0.000	0.000	0.000	0.000	0.000	283	1076	12839	26067	26067	0.000	0.000	23	12816	0	0	271	25796	0	0	100	1	
1	2	1	01: D-01   LM00002111	lmo0069	2488	4691	100	56	57	7	48	49	6	58	33	0	143	122	53	28	29	5	84	82	0	0	0	0	0	0	0	0	0	0	0	0	0	0	0	0	0	0	0	0	0	0	0	0	0	0	0.000	0.000	0.000	0.000	0.000	0.000	0.000	0.000	0.000	0.000	0.000	0.000	0.000	0.000	283	1076	123	103	103	0.000	0.000	8	115	0	0	9	94	0	0	100	1	
1	3	1	01: D-04   LM00002114	lmo0072	2738	4691	100	53	53	4	48	48	5	48	7	0	136	115	48	28	29	4	88	83	0	0	0	0	0	0	0	0	0	0	0	0	0	0	0	0	0	0	0	0	0	0	0	0	0	0	0.000	0.000	0.000	0.000	0.000	0.000	0.000	0.000	0.000	0.000	0.000	0.000	0.000	0.000	283	1076	113	92	92	0.000	0.000	5	108	0	0	5	87	0	0	100	1	
1	4	1	01: D-07   LM00000829	lmo0075	2988	4691	100	126	118	39	48	49	6	91	85	0	176	152	63	28	29	10	88	84	0	0	0	0	0	0	0	0	0	0	0	0	0	0	0	0	0	0	0	0	0	0	0	0	0	0	0.000	0.000	0.000	0.000	0.000	0.000	0.000	0.000	0.000	0.000	0.000	0.000	0.000	0.000	283	1076	226	194	194	0.000	0.000	78	148	0	0	70	124	0	0	100	1	
1	5	1	01: D-10   LM00000831	lmo0078	3238	4691	100	760	615	302	48	49	5	95	92	0	292	240	111	27	28	4	91	87	0	0	0	0	0	0	0	0	0	0	0	0	0	0	0	0	0	0	0	0	0	0	0	0	0	0	0.000	0.000	0.000	0.000	0.000	0.000	0.000	0.000	0.000	0.000	0.000	0.000	0.000	0.000	283	1076	977	780	780	0.000	0.000	712	265	0	0	567	213	0	0	100	1	
1	6	1	01: D-13   LM00002119	lmo0081	3488	4691	100	49	50	7	48	49	6	19	6	0	38	38	10	26	27	4	69	58	0	0	0	0	0	0	0	0	0	0	0	0	0	0	0	0	0	0	0	0	0	0	0	0	0	0	0.000	0.000	0.000	0.000	0.000	0.000	0.000	0.000	0.000	0.000	0.000	0.000	0.000	0.000	283	1076	13	14	14	0.000	0.000	1	12	0	0	2	12	0	0	100	1	
1	7	1	01: D-16   LM00002122	lmo0084	3738	4691	100	139	130	42	48	48	5	92	90	0	190	165	70	28	28	4	90	88	0	0	0	0	0	0	0	0	0	0	0	0	0	0	0	0	0	0	0	0	0	0	0	0	0	0	0.000	0.000	0.000	0.000	0.000	0.000	0.000	0.000	0.000	0.000	0.000	0.000	0.000	0.000	283	1076	253	219	219	0.000	0.000	91	162	0	0	82	137	0	0	100	1	
1	8	1	01: D-19   LM00002125	lmo0087	3988	4691	100	56	57	8	47	47	5	73	41	0	122	105	39	27	28	3	92	90	0	0	0	0	0	0	0	0	0	0	0	0	0	0	0	0	0	0	0	0	0	0	0	0	0	0	0.000	0.000	0.000	0.000	0.000	0.000	0.000	0.000	0.000	0.000	0.000	0.000	0.000	0.000	283	1076	104	88	88	0.000	0.000	9	95	0	0	10	78	0	0	100	1	
1	9	1	01: D-22   LM00000833	lmo0090	4238	4691	100	68	67	15	45	46	5	87	78	0	145	125	49	27	27	3	94	89	0	0	0	0	0	0	0	0	0	0	0	0	0	0	0	0	0	0	0	0	0	0	0	0	0	0	0.000	0.000	0.000	0.000	0.000	0.000	0.000	0.000	0.000	0.000	0.000	0.000	0.000	0.000	283	1076	141	120	120	0.000	0.000	23	118	0	0	22	98	0	0	100	1	
1	10	1	01: H-01   LM00000858	lmo0165	4488	4691	100	163	144	66	47	47	5	87	83	0	298	226	136	27	27	4	81	79	0	0	0	0	0	0	0	0	0	0	0	0	0	0	0	0	0	0	0	0	0	0	0	0	0	0	0.000	0.000	0.000	0.000	0.000	0.000	0.000	0.000	0.000	0.000	0.000	0.000	0.000	0.000	283	1076	387	296	296	0.000	0.000	116	271	0	0	97	199	0	0	100	1	
1	11	1	01: H-04   LM00000860	lmo0168	4738	4691	100	54	54	6	47	47	5	57	25	0	117	93	41	28	28	4	84	78	0	0	0	0	0	0	0	0	0	0	0	0	0	0	0	0	0	0	0	0	0	0	0	0	0	0	0.000	0.000	0.000	0.000	0.000	0.000	0.000	0.000	0.000	0.000	0.000	0.000	0.000	0.000	283	1076	96	72	72	0.000	0.000	7	89	0	0	7	65	0	0	100	1	
1	12	1	01: H-07   LM00002159	lmo0171	4988	4691	100	52	52	5	46	46	5	56	23	0	122	102	39	28	28	3	88	87	0	0	0	0	0	0	0	0	0	0	0	0	0	0	0	0	0	0	0	0	0	0	0	0	0	0	0.000	0.000	0.000	0.000	0.000	0.000	0.000	0.000	0.000	0.000	0.000	0.000	0.000	0.000	283	1076	100	80	80	0.000	0.000	6	94	0	0	6	74	0	0	100	1	
1	13	1	01: H-10   LM00002839	lmo0174	5238	4691	100	58	57	10	46	47	6	78	52	0	209	167	77	27	28	4	93	88	0	0	0	0	0	0	0	0	0	0	0	0	0	0	0	0	0	0	0	0	0	0	0	0	0	0	0.000	0.000	0.000	0.000	0.000	0.000	0.000	0.000	0.000	0.000	0.000	0.000	0.000	0.000	283	1076	194	151	151	0.000	0.000	12	182	0	0	11	140	0	0	100	1	
1	14	1	01: H-13   LM00000055	lmo0177	5488	4691	100	253	216	105	47	48	6	89	83	0	199	167	80	26	27	4	92	86	0	0	0	0	0	0	0	0	0	0	0	0	0	0	0	0	0	0	0	0	0	0	0	0	0	0	0.000	0.000	0.000	0.000	0.000	0.000	0.000	0.000	0.000	0.000	0.000	0.000	0.000	0.000	283	1076	379	310	310	0.000	0.000	206	173	0	0	169	141	0	0	100	1	
1	15	1	01: H-16   LM00000058	lmo0180	5738	4691	100	68	71	17	47	47	4	85	78	0	156	130	59	27	27	4	88	85	0	0	0	0	0	0	0	0	0	0	0	0	0	0	0	0	0	0	0	0	0	0	0	0	0	0	0.000	0.000	0.000	0.000	0.000	0.000	0.000	0.000	0.000	0.000	0.000	0.000	0.000	0.000	283	1076	150	127	127	0.000	0.000	21	129	0	0	24	103	0	0	100	1	
1	16	1	01: H-19   LM00000863	lmo0183	5988	4691	100	49	51	7	48	49	7	23	8	0	37	38	10	28	29	5	63	40	0	0	0	0	0	0	0	0	0	0	0	0	0	0	0	0	0	0	0	0	0	0	0	0	0	0	0.000	0.000	0.000	0.000	0.000	0.000	0.000	0.000	0.000	0.000	0.000	0.000	0.000	0.000	283	1076	10	13	13	0.000	0.000	1	9	0	0	3	10	0	0	100	1	
1	17	1	01: H-22   LM00000062	lmo0186	6238	4691	100	385	303	177	47	47	5	85	83	0	201	162	87	27	28	3	85	82	0	0	0	0	0	0	0	0	0	0	0	0	0	0	0	0	0	0	0	0	0	0	0	0	0	0	0.000	0.000	0.000	0.000	0.000	0.000	0.000	0.000	0.000	0.000	0.000	0.000	0.000	0.000	283	1076	512	391	391	0.000	0.000	338	174	0	0	256	135	0	0	100	1	
1	1	2	01: L-01   LM00000084	lmo0261	2238	4941	100	145	129	51	47	47	5	86	82	0	250	197	113	29	30	6	85	82	0	0	0	0	0	0	0	0	0	0	0	0	0	0	0	0	0	0	0	0	0	0	0	0	0	0	0.000	0.000	0.000	0.000	0.000	0.000	0.000	0.000	0.000	0.000	0.000	0.000	0.000	0.000	283	1076	319	250	250	0.000	0.000	98	221	0	0	82	168	0	0	100	1	
1	2	2	01: L-04   LM00002184	lmo0264	2488	4941	100	64	63	13	48	49	6	69	57	0	151	113	69	28	29	5	70	66	0	0	0	0	0	0	0	0	0	0	0	0	0	0	0	0	0	0	0	0	0	0	0	0	0	0	0.000	0.000	0.000	0.000	0.000	0.000	0.000	0.000	0.000	0.000	0.000	0.000	0.000	0.000	283	1076	139	100	100	0.000	0.000	16	123	0	0	15	85	0	0	100	1	
1	3	2	01: L-07   LM00000895	lmo0267	2738	4941	100	216	179	98	48	49	6	79	72	0	376	269	190	28	29	4	73	69	0	0	0	0	0	0	0	0	0	0	0	0	0	0	0	0	0	0	0	0	0	0	0	0	0	0	0.000	0.000	0.000	0.000	0.000	0.000	0.000	0.000	0.000	0.000	0.000	0.000	0.000	0.000	283	1076	516	372	372	0.000	0.000	168	348	0	0	131	241	0	0	100	1	
1	4	2	01: L-10   LM00000897	lmo0270	2988	4941	100	80	77	22	47	48	5	81	73	0	184	141	80	27	27	4	77	76	0	0	0	0	0	0	0	0	0	0	0	0	0	0	0	0	0	0	0	0	0	0	0	0	0	0	0.000	0.000	0.000	0.000	0.000	0.000	0.000	0.000	0.000	0.000	0.000	0.000	0.000	0.000	283	1076	190	144	144	0.000	0.000	33	157	0	0	30	114	0	0	100	1	
1	5	2	01: L-13   LM00000899	lmo0273	3238	4941	100	481	383	206	48	48	5	88	83	0	196	155	79	27	28	4	85	80	0	0	0	0	0	0	0	0	0	0	0	0	0	0	0	0	0	0	0	0	0	0	0	0	0	0	0.000	0.000	0.000	0.000	0.000	0.000	0.000	0.000	0.000	0.000	0.000	0.000	0.000	0.000	283	1076	602	463	463	0.000	0.000	433	169	0	0	335	128	0	0	100	1	
1	6	2	01: L-16   LM00000901	lmo0276	3488	4941	100	606	490	286	47	48	5	95	89	0	375	298	176	27	27	3	83	82	0	0	0	0	0	0	0	0	0	0	0	0	0	0	0	0	0	0	0	0	0	0	0	0	0	0	0.000	0.000	0.000	0.000	0.000	0.000	0.000	0.000	0.000	0.000	0.000	0.000	0.000	0.000	283	1076	907	714	714	0.000	0.000	559	348	0	0	443	271	0	0	100	1	
1	7	2	01: L-19   LM00000089	lmo0279	3738	4941	100	654	510	311	47	47	5	87	85	0	286	221	137	27	27	4	82	77	0	0	0	0	0	0	0	0	0	0	0	0	0	0	0	0	0	0	0	0	0	0	0	0	0	0	0.000	0.000	0.000	0.000	0.000	0.000	0.000	0.000	0.000	0.000	0.000	0.000	0.000	0.000	283	1076	866	657	657	0.000	0.000	607	259	0	0	463	194	0	0	100	1	
1	8	2	01: L-22   LM00000090	lmo0282	3988	4941	100	49	50	10	47	48	5	23	8	0	29	31	8	26	27	4	45	23	0	0	0	0	0	0	0	0	0	0	0	0	0	0	0	0	0	0	0	0	0	0	0	0	0	0	0.000	0.000	0.000	0.000	0.000	0.000	0.000	0.000	0.000	0.000	0.000	0.000	0.000	0.000	283	1076	5	8	8	0.000	0.000	2	3	0	0	3	5	0	0	100	1	
1	9	2	01: P-01   LM00000925	lmo0357	4238	4941	100	55	55	8	48	48	8	49	14	0	136	98	55	27	27	5	69	68	0	0	0	0	0	0	0	0	0	0	0	0	0	0	0	0	0	0	0	0	0	0	0	0	0	0	0.000	0.000	0.000	0.000	0.000	0.000	0.000	0.000	0.000	0.000	0.000	0.000	0.000	0.000	283	1076	116	78	78	0.000	0.000	7	109	0	0	7	71	0	0	100	1	
1	10	2	01: P-04   LM00000130	lmo0360	4488	4941	100	80	78	25	46	47	7	76	64	0	129	95	57	27	28	7	68	63	0	0	0	0	0	0	0	0	0	0	0	0	0	0	0	0	0	0	0	0	0	0	0	0	0	0	0.000	0.000	0.000	0.000	0.000	0.000	0.000	0.000	0.000	0.000	0.000	0.000	0.000	0.000	283	1076	136	100	100	0.000	0.000	34	102	0	0	32	68	0	0	100	1	
1	11	2	01: P-07   LM00000927	lmo0363	4738	4941	100	55	55	7	47	48	5	61	40	0	122	94	47	27	27	3	79	73	0	0	0	0	0	0	0	0	0	0	0	0	0	0	0	0	0	0	0	0	0	0	0	0	0	0	0.000	0.000	0.000	0.000	0.000	0.000	0.000	0.000	0.000	0.000	0.000	0.000	0.000	0.000	283	1076	103	75	75	0.000	0.000	8	95	0	0	8	67	0	0	100	1	
1	12	2	01: P-10   LM00000133	lmo0366	4988	4941	100	52	52	5	47	47	5	54	16	0	132	98	53	26	26	3	75	72	0	0	0	0	0	0	0	0	0	0	0	0	0	0	0	0	0	0	0	0	0	0	0	0	0	0	0.000	0.000	0.000	0.000	0.000	0.000	0.000	0.000	0.000	0.000	0.000	0.000	0.000	0.000	283	1076	111	77	77	0.000	0.000	5	106	0	0	5	72	0	0	100	1	
1	13	2	01: P-13   LM00000135	lmo0369	5238	4941	100	605	446	299	46	47	5	91	82	0	428	329	233	26	27	3	84	76	0	0	0	0	0	0	0	0	0	0	0	0	0	0	0	0	0	0	0	0	0	0	0	0	0	0	0.000	0.000	0.000	0.000	0.000	0.000	0.000	0.000	0.000	0.000	0.000	0.000	0.000	0.000	283	1076	961	703	703	0.000	0.000	559	402	0	0	400	303	0	0	100	1	
1	14	2	01: P-16   LM00000137	lmo0372	5488	4941	100	101	93	38	48	48	5	76	67	0	155	119	70	26	27	3	79	73	0	0	0	0	0	0	0	0	0	0	0	0	0	0	0	0	0	0	0	0	0	0	0	0	0	0	0.000	0.000	0.000	0.000	0.000	0.000	0.000	0.000	0.000	0.000	0.000	0.000	0.000	0.000	283	1076	182	138	138	0.000	0.000	53	129	0	0	45	93	0	0	100	1	
1	15	2	01: P-19   LM00000138	lmo0375	5738	4941	100	114	99	38	47	47	5	88	73	0	164	123	73	26	27	3	83	75	0	0	0	0	0	0	0	0	0	0	0	0	0	0	0	0	0	0	0	0	0	0	0	0	0	0	0.000	0.000	0.000	0.000	0.000	0.000	0.000	0.000	0.000	0.000	0.000	0.000	0.000	0.000	283	1076	205	149	149	0.000	0.000	67	138	0	0	52	97	0	0	100	1	
1	16	2	01: P-22   LM00002200	lmo0378	5988	4941	100	59	59	9	48	48	6	72	39	0	133	102	51	28	28	4	81	75	0	0	0	0	0	0	0	0	0	0	0	0	0	0	0	0	0	0	0	0	0	0	0	0	0	0	0.000	0.000	0.000	0.000	0.000	0.000	0.000	0.000	0.000	0.000	0.000	0.000	0.000	0.000	283	1076	116	85	85	0.000	0.000	11	105	0	0	11	74	0	0	100	1	
1	17	2	02: D-01   LM00000157	lmo0449	6238	4941	100	189	166	74	47	47	5	92	86	0	154	131	60	27	28	4	87	82	0	0	0	0	0	0	0	0	0	0	0	0	0	0	0	0	0	0	0	0	0	0	0	0	0	0	0.000	0.000	0.000	0.000	0.000	0.000	0.000	0.000	0.000	0.000	0.000	0.000	0.000	0.000	283	1076	269	223	223	0.000	0.000	142	127	0	0	119	104	0	0	100	1	
1	1	3	02: D-04   LM00000959	lmo0452	2238	5191	100	185	161	66	46	47	5	95	86	0	307	251	126	28	29	4	93	90	0	0	0	0	0	0	0	0	0	0	0	0	0	0	0	0	0	0	0	0	0	0	0	0	0	0	0.000	0.000	0.000	0.000	0.000	0.000	0.000	0.000	0.000	0.000	0.000	0.000	0.000	0.000	283	1076	418	338	338	0.000	0.000	139	279	0	0	115	223	0	0	100	1	
1	2	3	02: D-07   LM00000961	lmo0455	2488	5191	100	107	99	29	48	49	5	91	86	0	149	130	56	28	28	4	90	87	0	0	0	0	0	0	0	0	0	0	0	0	0	0	0	0	0	0	0	0	0	0	0	0	0	0	0.000	0.000	0.000	0.000	0.000	0.000	0.000	0.000	0.000	0.000	0.000	0.000	0.000	0.000	283	1076	180	153	153	0.000	0.000	59	121	0	0	51	102	0	0	100	1	
1	3	3	02: D-10   LM00000160	lmo0458	2738	5191	100	74	73	18	47	48	5	85	78	0	160	138	62	27	28	3	89	84	0	0	0	0	0	0	0	0	0	0	0	0	0	0	0	0	0	0	0	0	0	0	0	0	0	0	0.000	0.000	0.000	0.000	0.000	0.000	0.000	0.000	0.000	0.000	0.000	0.000	0.000	0.000	283	1076	160	137	137	0.000	0.000	27	133	0	0	26	111	0	0	100	1	
1	4	3	02: D-13   LM00002231	lmo0461	2988	5191	100	102	96	31	47	47	6	89	79	0	157	131	63	27	27	8	81	77	0	0	0	0	0	0	0	0	0	0	0	0	0	0	0	0	0	0	0	0	0	0	0	0	0	0	0.000	0.000	0.000	0.000	0.000	0.000	0.000	0.000	0.000	0.000	0.000	0.000	0.000	0.000	283	1076	185	153	153	0.000	0.000	55	130	0	0	49	104	0	0	100	1	
1	5	3	02: D-16   LM00002234	lmo0464	3238	5191	100	95	91	29	48	49	5	86	81	0	177	144	77	27	27	4	83	81	0	0	0	0	0	0	0	0	0	0	0	0	0	0	0	0	0	0	0	0	0	0	0	0	0	0	0.000	0.000	0.000	0.000	0.000	0.000	0.000	0.000	0.000	0.000	0.000	0.000	0.000	0.000	283	1076	197	160	160	0.000	0.000	47	150	0	0	43	117	0	0	100	1	
1	6	3	02: D-19   LM00002237	lmo0467	3488	5191	100	52	53	6	47	47	5	59	19	0	128	107	45	25	26	5	86	83	0	0	0	0	0	0	0	0	0	0	0	0	0	0	0	0	0	0	0	0	0	0	0	0	0	0	0.000	0.000	0.000	0.000	0.000	0.000	0.000	0.000	0.000	0.000	0.000	0.000	0.000	0.000	283	1076	108	88	88	0.000	0.000	5	103	0	0	6	82	0	0	100	1	
1	7	3	02: D-22   LM00002240	lmo0470	3738	5191	100	59	59	8	48	48	5	78	53	0	151	130	49	25	26	5	91	87	0	0	0	0	0	0	0	0	0	0	0	0	0	0	0	0	0	0	0	0	0	0	0	0	0	0	0.000	0.000	0.000	0.000	0.000	0.000	0.000	0.000	0.000	0.000	0.000	0.000	0.000	0.000	283	1076	137	116	116	0.000	0.000	11	126	0	0	11	105	0	0	100	1	
1	8	3	02: H-01   LM00000992	lmo0545	3988	5191	100	52	53	6	48	48	5	41	16	0	123	99	42	26	27	6	84	80	0	0	0	0	0	0	0	0	0	0	0	0	0	0	0	0	0	0	0	0	0	0	0	0	0	0	0.000	0.000	0.000	0.000	0.000	0.000	0.000	0.000	0.000	0.000	0.000	0.000	0.000	0.000	283	1076	101	78	78	0.000	0.000	4	97	0	0	5	73	0	0	100	1	
1	9	3	02: H-04   LM00002255	lmo0548	4238	5191	100	211	197	107	47	47	5	89	84	0	176	152	89	26	26	3	87	84	0	0	0	0	0	0	0	0	0	0	0	0	0	0	0	0	0	0	0	0	0	0	0	0	0	0	0.000	0.000	0.000	0.000	0.000	0.000	0.000	0.000	0.000	0.000	0.000	0.000	0.000	0.000	283	1076	314	276	276	0.000	0.000	164	150	0	0	150	126	0	0	100	1	
1	10	3	02: H-07   LM00000995	lmo0551	4488	5191	100	69	68	12	47	47	5	90	80	0	127	107	42	26	26	3	92	88	0	0	0	0	0	0	0	0	0	0	0	0	0	0	0	0	0	0	0	0	0	0	0	0	0	0	0.000	0.000	0.000	0.000	0.000	0.000	0.000	0.000	0.000	0.000	0.000	0.000	0.000	0.000	283	1076	123	102	102	0.000	0.000	22	101	0	0	21	81	0	0	100	1	
1	11	3	02: H-10   LM00000998	lmo0554	4738	5191	100	2090	1643	975	46	47	5	99	98	0	1072	834	474	26	26	4	90	88	0	0	0	0	0	0	0	0	0	0	0	0	0	0	0	0	0	0	0	0	0	0	0	0	0	0	0.000	0.000	0.000	0.000	0.000	0.000	0.000	0.000	0.000	0.000	0.000	0.000	0.000	0.000	283	1076	3090	2405	2405	0.000	0.000	2044	1046	0	0	1597	808	0	0	100	1	
1	12	3	02: H-13   LM00002258	lmo0557	4988	5191	100	97	95	33	46	47	5	90	82	0	138	116	53	25	25	3	89	87	0	0	0	0	0	0	0	0	0	0	0	0	0	0	0	0	0	0	0	0	0	0	0	0	0	0	0.000	0.000	0.000	0.000	0.000	0.000	0.000	0.000	0.000	0.000	0.000	0.000	0.000	0.000	283	1076	164	140	140	0.000	0.000	51	113	0	0	49	91	0	0	100	1	
1	13	3	02: H-16   LM00000192	lmo0560	5238	5191	100	994	775	463	47	47	5	95	90	0	342	266	155	26	26	4	83	80	0	0	0	0	0	0	0	0	0	0	0	0	0	0	0	0	0	0	0	0	0	0	0	0	0	0	0.000	0.000	0.000	0.000	0.000	0.000	0.000	0.000	0.000	0.000	0.000	0.000	0.000	0.000	283	1076	1263	968	968	0.000	0.000	947	316	0	0	728	240	0	0	100	1	
1	14	3	02: H-19   LM00001000	lmo0563	5488	5191	100	102	95	29	47	47	6	87	82	0	216	180	89	27	28	16	80	78	0	0	0	0	0	0	0	0	0	0	0	0	0	0	0	0	0	0	0	0	0	0	0	0	0	0	0.000	0.000	0.000	0.000	0.000	0.000	0.000	0.000	0.000	0.000	0.000	0.000	0.000	0.000	283	1076	244	201	201	0.000	0.000	55	189	0	0	48	153	0	0	100	1	
1	15	3	02: H-22   LM00002264	lmo0566	5738	5191	100	54	54	6	48	48	5	61	28	0	119	101	40	27	28	3	91	86	0	0	0	0	0	0	0	0	0	0	0	0	0	0	0	0	0	0	0	0	0	0	0	0	0	0	0.000	0.000	0.000	0.000	0.000	0.000	0.000	0.000	0.000	0.000	0.000	0.000	0.000	0.000	283	1076	98	80	80	0.000	0.000	6	92	0	0	6	74	0	0	100	1	
1	16	3	02: L-01   LM00000210	lmo0641	5988	5191	100	604	504	257	47	47	6	95	90	0	334	286	138	28	29	5	87	86	0	0	0	0	0	0	0	0	0	0	0	0	0	0	0	0	0	0	0	0	0	0	0	0	0	0	0.000	0.000	0.000	0.000	0.000	0.000	0.000	0.000	0.000	0.000	0.000	0.000	0.000	0.000	283	1076	863	715	715	0.000	0.000	557	306	0	0	457	258	0	0	100	1	
1	17	3	02: L-04   LM00001033	lmo0644	6238	5191	100	1390	1062	645	47	47	5	97	95	0	623	501	296	27	28	5	93	88	0	0	0	0	0	0	0	0	0	0	0	0	0	0	0	0	0	0	0	0	0	0	0	0	0	0	0.000	0.000	0.000	0.000	0.000	0.000	0.000	0.000	0.000	0.000	0.000	0.000	0.000	0.000	283	1076	1939	1489	1489	0.000	0.000	1343	596	0	0	1015	474	0	0	100	1	
1	1	4	02: L-07   LM00000211	lmo0647	2238	5441	100	2280	1808	1094	47	47	4	99	96	0	528	418	242	28	28	3	89	88	0	0	0	0	0	0	0	0	0	0	0	0	0	0	0	0	0	0	0	0	0	0	0	0	0	0	0.000	0.000	0.000	0.000	0.000	0.000	0.000	0.000	0.000	0.000	0.000	0.000	0.000	0.000	283	1076	2733	2151	2151	0.000	0.000	2233	500	0	0	1761	390	0	0	100	1	
1	2	4	02: L-10   LM00001038	lmo0650	2488	5441	100	71	70	15	47	48	4	86	83	0	169	134	68	27	28	4	84	81	0	0	0	0	0	0	0	0	0	0	0	0	0	0	0	0	0	0	0	0	0	0	0	0	0	0	0.000	0.000	0.000	0.000	0.000	0.000	0.000	0.000	0.000	0.000	0.000	0.000	0.000	0.000	283	1076	166	130	130	0.000	0.000	24	142	0	0	23	107	0	0	100	1	
1	3	4	02: L-13   LM00001039	lmo0653	2738	5441	100	52	52	4	48	48	6	33	6	0	113	96	37	27	27	4	87	82	0	0	0	0	0	0	0	0	0	0	0	0	0	0	0	0	0	0	0	0	0	0	0	0	0	0	0.000	0.000	0.000	0.000	0.000	0.000	0.000	0.000	0.000	0.000	0.000	0.000	0.000	0.000	283	1076	90	73	73	0.000	0.000	4	86	0	0	4	69	0	0	100	1	
1	4	4	02: L-16   LM00000212	lmo0656	2988	5441	100	184	158	74	47	48	5	94	84	0	220	175	91	26	27	3	89	84	0	0	0	0	0	0	0	0	0	0	0	0	0	0	0	0	0	0	0	0	0	0	0	0	0	0	0.000	0.000	0.000	0.000	0.000	0.000	0.000	0.000	0.000	0.000	0.000	0.000	0.000	0.000	283	1076	331	260	260	0.000	0.000	137	194	0	0	111	149	0	0	100	1	
1	5	4	02: L-19   LM00001041	lmo0659	3238	5441	100	51	51	5	48	49	6	23	0	0	121	104	36	26	27	4	93	90	0	0	0	0	0	0	0	0	0	0	0	0	0	0	0	0	0	0	0	0	0	0	0	0	0	0	0.000	0.000	0.000	0.000	0.000	0.000	0.000	0.000	0.000	0.000	0.000	0.000	0.000	0.000	283	1076	98	81	81	0.000	0.000	3	95	0	0	3	78	0	0	100	1	
1	6	4	02: L-22   LM00000214	lmo0662	3488	5441	100	976	756	412	47	47	5	98	94	0	721	558	317	25	26	4	88	86	0	0	0	0	0	0	0	0	0	0	0	0	0	0	0	0	0	0	0	0	0	0	0	0	0	0	0.000	0.000	0.000	0.000	0.000	0.000	0.000	0.000	0.000	0.000	0.000	0.000	0.000	0.000	283	1076	1625	1242	1242	0.000	0.000	929	696	0	0	709	533	0	0	100	1	
1	7	4	02: P-01   LM00002306	lmo0737	3738	5441	100	54	55	5	47	49	6	74	23	0	152	136	45	25	26	3	93	92	0	0	0	0	0	0	0	0	0	0	0	0	0	0	0	0	0	0	0	0	0	0	0	0	0	0	0.000	0.000	0.000	0.000	0.000	0.000	0.000	0.000	0.000	0.000	0.000	0.000	0.000	0.000	283	1076	134	119	119	0.000	0.000	7	127	0	0	8	111	0	0	100	1	
1	8	4	02: P-04   LM00000243	lmo0740	3988	5441	100	258	222	100	47	48	5	97	91	0	169	141	65	26	26	4	89	86	0	0	0	0	0	0	0	0	0	0	0	0	0	0	0	0	0	0	0	0	0	0	0	0	0	0	0.000	0.000	0.000	0.000	0.000	0.000	0.000	0.000	0.000	0.000	0.000	0.000	0.000	0.000	283	1076	354	290	290	0.000	0.000	211	143	0	0	175	115	0	0	100	1	
1	9	4	02: P-07   LM00000245	lmo0743	4238	5441	100	51	52	6	47	48	5	40	10	0	97	84	33	26	26	6	83	78	0	0	0	0	0	0	0	0	0	0	0	0	0	0	0	0	0	0	0	0	0	0	0	0	0	0	0.000	0.000	0.000	0.000	0.000	0.000	0.000	0.000	0.000	0.000	0.000	0.000	0.000	0.000	283	1076	75	63	63	0.000	0.000	4	71	0	0	5	58	0	0	100	1	
1	10	4	02: P-10   LM00002310	lmo0746	4488	5441	100	51	51	5	47	47	5	43	18	0	112	91	41	26	26	4	81	76	0	0	0	0	0	0	0	0	0	0	0	0	0	0	0	0	0	0	0	0	0	0	0	0	0	0	0.000	0.000	0.000	0.000	0.000	0.000	0.000	0.000	0.000	0.000	0.000	0.000	0.000	0.000	283	1076	90	69	69	0.000	0.000	4	86	0	0	4	65	0	0	100	1	
1	11	4	02: P-13   LM00002313	lmo0749	4738	5441	100	51	51	5	47	47	5	45	12	0	108	87	38	26	26	3	84	81	0	0	0	0	0	0	0	0	0	0	0	0	0	0	0	0	0	0	0	0	0	0	0	0	0	0	0.000	0.000	0.000	0.000	0.000	0.000	0.000	0.000	0.000	0.000	0.000	0.000	0.000	0.000	283	1076	86	65	65	0.000	0.000	4	82	0	0	4	61	0	0	100	1	
1	12	4	02: P-16   LM00002316	lmo0752	4988	5441	100	65	65	15	46	46	4	81	69	0	139	109	54	26	26	4	81	78	0	0	0	0	0	0	0	0	0	0	0	0	0	0	0	0	0	0	0	0	0	0	0	0	0	0	0.000	0.000	0.000	0.000	0.000	0.000	0.000	0.000	0.000	0.000	0.000	0.000	0.000	0.000	283	1076	132	102	102	0.000	0.000	19	113	0	0	19	83	0	0	100	1	
1	13	4	02: P-19   LM00001078	lmo0755	5238	5441	100	103	97	31	46	46	4	93	84	0	133	113	49	26	26	3	89	88	0	0	0	0	0	0	0	0	0	0	0	0	0	0	0	0	0	0	0	0	0	0	0	0	0	0	0.000	0.000	0.000	0.000	0.000	0.000	0.000	0.000	0.000	0.000	0.000	0.000	0.000	0.000	283	1076	164	138	138	0.000	0.000	57	107	0	0	51	87	0	0	100	1	
1	14	4	02: P-22   LM00001080	lmo0758	5488	5441	100	61	63	12	47	48	6	76	58	0	141	115	51	27	27	4	91	84	0	0	0	0	0	0	0	0	0	0	0	0	0	0	0	0	0	0	0	0	0	0	0	0	0	0	0.000	0.000	0.000	0.000	0.000	0.000	0.000	0.000	0.000	0.000	0.000	0.000	0.000	0.000	283	1076	128	104	104	0.000	0.000	14	114	0	0	16	88	0	0	100	1	
1	15	4	03: D-01   LM00000267	lmo0829	5738	5441	100	265	221	112	47	48	5	91	86	0	221	192	95	27	28	4	94	90	0	0	0	0	0	0	0	0	0	0	0	0	0	0	0	0	0	0	0	0	0	0	0	0	0	0	0.000	0.000	0.000	0.000	0.000	0.000	0.000	0.000	0.000	0.000	0.000	0.000	0.000	0.000	283	1076	412	339	339	0.000	0.000	218	194	0	0	174	165	0	0	100	1	
1	16	4	03: D-04   LM00002332	lmo0832	5988	5441	100	57	57	7	47	48	5	74	52	0	123	106	37	27	28	3	94	92	0	0	0	0	0	0	0	0	0	0	0	0	0	0	0	0	0	0	0	0	0	0	0	0	0	0	0.000	0.000	0.000	0.000	0.000	0.000	0.000	0.000	0.000	0.000	0.000	0.000	0.000	0.000	283	1076	106	89	89	0.000	0.000	10	96	0	0	10	79	0	0	100	1	
1	17	4	03: D-07   LM00002335	lmo0835	6238	5441	100	62	63	10	47	47	5	87	77	0	120	109	32	27	27	4	98	95	0	0	0	0	0	0	0	0	0	0	0	0	0	0	0	0	0	0	0	0	0	0	0	0	0	0	0.000	0.000	0.000	0.000	0.000	0.000	0.000	0.000	0.000	0.000	0.000	0.000	0.000	0.000	283	1076	108	98	98	0.000	0.000	15	93	0	0	16	82	0	0	100	1	
1	1	5	03: D-10   LM00002336	lmo0838	2238	5691	100	58	58	6	47	48	5	86	54	0	141	122	47	28	28	5	87	84	0	0	0	0	0	0	0	0	0	0	0	0	0	0	0	0	0	0	0	0	0	0	0	0	0	0	0.000	0.000	0.000	0.000	0.000	0.000	0.000	0.000	0.000	0.000	0.000	0.000	0.000	0.000	283	1076	124	105	105	0.000	0.000	11	113	0	0	11	94	0	0	100	1	
1	2	5	03: D-13   LM00000269	lmo0841	2488	5691	100	150	140	48	48	48	5	96	92	0	151	132	52	27	28	6	92	87	0	0	0	0	0	0	0	0	0	0	0	0	0	0	0	0	0	0	0	0	0	0	0	0	0	0	0.000	0.000	0.000	0.000	0.000	0.000	0.000	0.000	0.000	0.000	0.000	0.000	0.000	0.000	283	1076	226	197	197	0.000	0.000	102	124	0	0	92	105	0	0	100	1	
1	3	5	03: D-16   LM00001121	lmo0844	2738	5691	100	175	155	55	48	48	5	96	92	0	161	137	53	27	28	4	95	92	0	0	0	0	0	0	0	0	0	0	0	0	0	0	0	0	0	0	0	0	0	0	0	0	0	0	0.000	0.000	0.000	0.000	0.000	0.000	0.000	0.000	0.000	0.000	0.000	0.000	0.000	0.000	283	1076	261	217	217	0.000	0.000	127	134	0	0	107	110	0	0	100	1	
1	4	5	03: D-19   LM00001124	lmo0847	2988	5691	100	262	232	99	49	52	11	95	89	0	307	257	126	27	29	9	89	86	0	0	0	0	0	0	0	0	0	0	0	0	0	0	0	0	0	0	0	0	0	0	0	0	0	0	0.000	0.000	0.000	0.000	0.000	0.000	0.000	0.000	0.000	0.000	0.000	0.000	0.000	0.000	283	1076	493	413	413	0.000	0.000	213	280	0	0	183	230	0	0	100	1	
1	5	5	03: D-22   LM00002814	lmo0850	3238	5691	100	75	74	17	51	53	9	75	60	0	141	115	49	28	29	6	87	82	0	0	0	0	0	0	0	0	0	0	0	0	0	0	0	0	0	0	0	0	0	0	0	0	0	0	0.000	0.000	0.000	0.000	0.000	0.000	0.000	0.000	0.000	0.000	0.000	0.000	0.000	0.000	283	1076	137	110	110	0.000	0.000	24	113	0	0	23	87	0	0	100	1	
1	6	5	03: H-01   LM00001161	lmo0925	3488	5691	100	379	303	164	47	48	8	93	82	0	244	189	109	25	26	5	85	81	0	0	0	0	0	0	0	0	0	0	0	0	0	0	0	0	0	0	0	0	0	0	0	0	0	0	0.000	0.000	0.000	0.000	0.000	0.000	0.000	0.000	0.000	0.000	0.000	0.000	0.000	0.000	283	1076	551	420	420	0.000	0.000	332	219	0	0	256	164	0	0	100	1	
1	7	5	03: H-04   LM00001162	lmo0928	3738	5691	100	99	93	26	47	47	5	93	89	0	132	109	45	25	26	3	88	85	0	0	0	0	0	0	0	0	0	0	0	0	0	0	0	0	0	0	0	0	0	0	0	0	0	0	0.000	0.000	0.000	0.000	0.000	0.000	0.000	0.000	0.000	0.000	0.000	0.000	0.000	0.000	283	1076	159	130	130	0.000	0.000	52	107	0	0	46	84	0	0	100	1	
1	8	5	03: H-07   LM00001165	lmo0931	3988	5691	100	527	440	219	49	50	8	92	90	0	540	446	221	25	26	4	90	89	0	0	0	0	0	0	0	0	0	0	0	0	0	0	0	0	0	0	0	0	0	0	0	0	0	0	0.000	0.000	0.000	0.000	0.000	0.000	0.000	0.000	0.000	0.000	0.000	0.000	0.000	0.000	283	1076	993	812	812	0.000	0.000	478	515	0	0	391	421	0	0	100	1	
1	9	5	03: H-10   LM00001166	lmo0934	4238	5691	100	569	432	289	46	47	5	86	77	0	442	338	223	25	26	5	81	78	0	0	0	0	0	0	0	0	0	0	0	0	0	0	0	0	0	0	0	0	0	0	0	0	0	0	0.000	0.000	0.000	0.000	0.000	0.000	0.000	0.000	0.000	0.000	0.000	0.000	0.000	0.000	283	1076	940	699	699	0.000	0.000	523	417	0	0	386	313	0	0	100	1	
1	10	5	03: H-13   LM00002815	lmo0937	4488	5691	100	176	153	61	47	47	5	95	88	0	739	577	317	25	25	3	98	96	0	0	0	0	0	0	0	0	0	0	0	0	0	0	0	0	0	0	0	0	0	0	0	0	0	0	0.000	0.000	0.000	0.000	0.000	0.000	0.000	0.000	0.000	0.000	0.000	0.000	0.000	0.000	283	1076	843	658	658	0.000	0.000	129	714	0	0	106	552	0	0	100	1	
1	11	5	03: H-16   LM00002362	lmo0940	4738	5691	100	67	67	14	47	47	5	84	69	0	122	95	48	26	26	3	85	76	0	0	0	0	0	0	0	0	0	0	0	0	0	0	0	0	0	0	0	0	0	0	0	0	0	0	0.000	0.000	0.000	0.000	0.000	0.000	0.000	0.000	0.000	0.000	0.000	0.000	0.000	0.000	283	1076	116	89	89	0.000	0.000	20	96	0	0	20	69	0	0	100	1	
1	12	5	03: H-19   LM00000293	lmo0943	4988	5691	100	8632	6323	4073	47	47	5	100	100	0	3880	2886	1770	26	26	3	94	93	0	0	0	0	0	0	0	0	0	0	0	0	0	0	0	0	0	0	0	0	0	0	0	0	0	0	0.000	0.000	0.000	0.000	0.000	0.000	0.000	0.000	0.000	0.000	0.000	0.000	0.000	0.000	283	1076	12439	9136	9136	0.000	0.000	8585	3854	0	0	6276	2860	0	0	100	1	
1	13	5	03: H-22   LM00001171	lmo0946	5238	5691	100	78	78	18	47	48	5	92	84	0	257	216	96	26	27	8	93	90	0	0	0	0	0	0	0	0	0	0	0	0	0	0	0	0	0	0	0	0	0	0	0	0	0	0	0.000	0.000	0.000	0.000	0.000	0.000	0.000	0.000	0.000	0.000	0.000	0.000	0.000	0.000	283	1076	262	221	221	0.000	0.000	31	231	0	0	31	190	0	0	100	1	
1	14	5	03: L-01   LM00001211	lmo1021	5488	5691	100	567	446	258	47	48	5	97	93	0	370	295	169	26	26	3	94	92	0	0	0	0	0	0	0	0	0	0	0	0	0	0	0	0	0	0	0	0	0	0	0	0	0	0	0.000	0.000	0.000	0.000	0.000	0.000	0.000	0.000	0.000	0.000	0.000	0.000	0.000	0.000	283	1076	864	668	668	0.000	0.000	520	344	0	0	399	269	0	0	100	1	
1	15	5	03: L-04   LM00002382	lmo1024	5738	5691	100	107	102	35	47	48	5	88	86	0	118	103	45	27	27	3	93	88	0	0	0	0	0	0	0	0	0	0	0	0	0	0	0	0	0	0	0	0	0	0	0	0	0	0	0.000	0.000	0.000	0.000	0.000	0.000	0.000	0.000	0.000	0.000	0.000	0.000	0.000	0.000	283	1076	151	131	131	0.000	0.000	60	91	0	0	55	76	0	0	100	1	
1	16	5	03: L-07   LM00001215	lmo1027	5988	5691	100	1666	1337	754	46	47	5	98	96	0	2899	2321	1320	27	28	4	97	95	0	0	0	0	0	0	0	0	0	0	0	0	0	0	0	0	0	0	0	0	0	0	0	0	0	0	0.000	0.000	0.000	0.000	0.000	0.000	0.000	0.000	0.000	0.000	0.000	0.000	0.000	0.000	283	1076	4492	3585	3585	0.000	0.000	1620	2872	0	0	1291	2294	0	0	100	1	
1	17	5	03: L-10   LM00002384	lmo1030	6238	5691	100	90	86	24	47	47	6	87	81	0	139	121	41	27	27	6	92	89	0	0	0	0	0	0	0	0	0	0	0	0	0	0	0	0	0	0	0	0	0	0	0	0	0	0	0.000	0.000	0.000	0.000	0.000	0.000	0.000	0.000	0.000	0.000	0.000	0.000	0.000	0.000	283	1076	155	133	133	0.000	0.000	43	112	0	0	39	94	0	0	100	1	
1	1	6	03: L-13   LM00002387	lmo1033	2238	5941	100	60	60	10	47	48	6	79	56	0	138	115	54	28	29	11	78	77	0	0	0	0	0	0	0	0	0	0	0	0	0	0	0	0	0	0	0	0	0	0	0	0	0	0	0.000	0.000	0.000	0.000	0.000	0.000	0.000	0.000	0.000	0.000	0.000	0.000	0.000	0.000	283	1076	123	100	100	0.000	0.000	13	110	0	0	13	87	0	0	100	1	
1	2	6	03: L-16   LM00002390	lmo1036	2488	5941	100	87	85	22	47	48	5	89	82	0	157	128	55	27	27	3	90	86	0	0	0	0	0	0	0	0	0	0	0	0	0	0	0	0	0	0	0	0	0	0	0	0	0	0	0.000	0.000	0.000	0.000	0.000	0.000	0.000	0.000	0.000	0.000	0.000	0.000	0.000	0.000	283	1076	170	139	139	0.000	0.000	40	130	0	0	38	101	0	0	100	1	
1	3	6	03: L-19   LM00001218	lmo1039	2738	5941	100	336	289	121	48	49	6	98	96	0	338	293	131	28	28	3	96	93	0	0	0	0	0	0	0	0	0	0	0	0	0	0	0	0	0	0	0	0	0	0	0	0	0	0	0.000	0.000	0.000	0.000	0.000	0.000	0.000	0.000	0.000	0.000	0.000	0.000	0.000	0.000	283	1076	598	506	506	0.000	0.000	288	310	0	0	241	265	0	0	100	1	
1	4	6	03: L-22   LM00002392	lmo1042	2988	5941	100	144	130	47	49	52	11	83	78	0	209	171	86	28	29	5	84	81	0	0	0	0	0	0	0	0	0	0	0	0	0	0	0	0	0	0	0	0	0	0	0	0	0	0	0.000	0.000	0.000	0.000	0.000	0.000	0.000	0.000	0.000	0.000	0.000	0.000	0.000	0.000	283	1076	276	224	224	0.000	0.000	95	181	0	0	81	143	0	0	100	1	
1	5	6	03: P-01   LM00002444	lmo1117	3238	5941	100	54	55	6	50	52	10	20	2	0	123	108	38	28	28	5	92	86	0	0	0	0	0	0	0	0	0	0	0	0	0	0	0	0	0	0	0	0	0	0	0	0	0	0	0.000	0.000	0.000	0.000	0.000	0.000	0.000	0.000	0.000	0.000	0.000	0.000	0.000	0.000	283	1076	99	85	85	0.000	0.000	4	95	0	0	5	80	0	0	100	1	
1	6	6	03: P-04   LM00002447	lmo1120	3488	5941	100	81	82	22	47	48	8	87	78	0	118	98	43	26	26	4	82	79	0	0	0	0	0	0	0	0	0	0	0	0	0	0	0	0	0	0	0	0	0	0	0	0	0	0	0.000	0.000	0.000	0.000	0.000	0.000	0.000	0.000	0.000	0.000	0.000	0.000	0.000	0.000	283	1076	126	107	107	0.000	0.000	34	92	0	0	35	72	0	0	100	1	
1	7	6	03: P-07   LM00000323	lmo1123	3738	5941	100	108	101	41	47	48	5	82	75	0	108	87	43	25	26	5	76	73	0	0	0	0	0	0	0	0	0	0	0	0	0	0	0	0	0	0	0	0	0	0	0	0	0	0	0.000	0.000	0.000	0.000	0.000	0.000	0.000	0.000	0.000	0.000	0.000	0.000	0.000	0.000	283	1076	144	116	116	0.000	0.000	61	83	0	0	54	62	0	0	100	1	
1	8	6	03: P-10   LM00000325	lmo1126	3988	5941	100	208	178	73	49	51	10	89	85	0	154	132	58	26	28	9	89	84	0	0	0	0	0	0	0	0	0	0	0	0	0	0	0	0	0	0	0	0	0	0	0	0	0	0	0.000	0.000	0.000	0.000	0.000	0.000	0.000	0.000	0.000	0.000	0.000	0.000	0.000	0.000	283	1076	287	235	235	0.000	0.000	159	128	0	0	129	106	0	0	100	1	
1	9	6	03: P-13   LM00000328	lmo1129	4238	5941	100	70	70	13	47	47	6	94	81	0	118	103	35	24	25	8	92	87	0	0	0	0	0	0	0	0	0	0	0	0	0	0	0	0	0	0	0	0	0	0	0	0	0	0	0.000	0.000	0.000	0.000	0.000	0.000	0.000	0.000	0.000	0.000	0.000	0.000	0.000	0.000	283	1076	117	102	102	0.000	0.000	23	94	0	0	23	79	0	0	100	1	
1	10	6	03: P-16   LM00000331	lmo1132	4488	5941	100	61	60	10	47	47	5	75	59	0	118	96	40	26	26	6	84	80	0	0	0	0	0	0	0	0	0	0	0	0	0	0	0	0	0	0	0	0	0	0	0	0	0	0	0.000	0.000	0.000	0.000	0.000	0.000	0.000	0.000	0.000	0.000	0.000	0.000	0.000	0.000	283	1076	106	83	83	0.000	0.000	14	92	0	0	13	70	0	0	100	1	
1	11	6	03: P-19   LM00002452	lmo1135	4738	5941	100	51	51	5	46	46	4	51	28	0	115	100	34	26	26	3	96	90	0	0	0	0	0	0	0	0	0	0	0	0	0	0	0	0	0	0	0	0	0	0	0	0	0	0	0.000	0.000	0.000	0.000	0.000	0.000	0.000	0.000	0.000	0.000	0.000	0.000	0.000	0.000	283	1076	94	79	79	0.000	0.000	5	89	0	0	5	74	0	0	100	1	
1	12	6	03: P-22   LM00000333	lmo1138	4988	5941	100	532	449	211	46	47	5	99	96	0	228	195	83	24	26	4	96	94	0	0	0	0	0	0	0	0	0	0	0	0	0	0	0	0	0	0	0	0	0	0	0	0	0	0	0.000	0.000	0.000	0.000	0.000	0.000	0.000	0.000	0.000	0.000	0.000	0.000	0.000	0.000	283	1076	690	574	574	0.000	0.000	486	204	0	0	403	171	0	0	100	1	
1	13	6	04: D-01   LM00002467	lmo1209	5238	5941	100	221	201	69	46	47	5	99	97	0	362	328	125	26	27	7	96	93	0	0	0	0	0	0	0	0	0	0	0	0	0	0	0	0	0	0	0	0	0	0	0	0	0	0	0.000	0.000	0.000	0.000	0.000	0.000	0.000	0.000	0.000	0.000	0.000	0.000	0.000	0.000	283	1076	511	457	457	0.000	0.000	175	336	0	0	155	302	0	0	100	1	
1	14	6	04: D-04   LM00002468	lmo1212	5488	5941	100	60	62	10	47	47	5	84	64	0	125	106	39	26	26	3	95	90	0	0	0	0	0	0	0	0	0	0	0	0	0	0	0	0	0	0	0	0	0	0	0	0	0	0	0.000	0.000	0.000	0.000	0.000	0.000	0.000	0.000	0.000	0.000	0.000	0.000	0.000	0.000	283	1076	112	95	95	0.000	0.000	13	99	0	0	15	80	0	0	100	1	
1	15	6	04: D-07   LM00001275	lmo1215	5738	5941	100	52	53	7	47	47	5	51	33	0	125	110	36	26	27	4	94	92	0	0	0	0	0	0	0	0	0	0	0	0	0	0	0	0	0	0	0	0	0	0	0	0	0	0	0.000	0.000	0.000	0.000	0.000	0.000	0.000	0.000	0.000	0.000	0.000	0.000	0.000	0.000	283	1076	104	90	90	0.000	0.000	5	99	0	0	6	84	0	0	100	1	
1	16	6	04: D-10   LM00001277	lmo1218	5988	5941	100	730	632	270	47	47	5	98	96	0	1341	1167	520	26	27	11	96	93	0	0	0	0	0	0	0	0	0	0	0	0	0	0	0	0	0	0	0	0	0	0	0	0	0	0	0.000	0.000	0.000	0.000	0.000	0.000	0.000	0.000	0.000	0.000	0.000	0.000	0.000	0.000	283	1076	1998	1726	1726	0.000	0.000	683	1315	0	0	585	1141	0	0	100	1	
1	17	6	04: D-13   LM00000352	lmo1221	6238	5941	100	482	419	183	46	46	4	94	94	0	361	326	135	26	26	4	98	93	0	0	0	0	0	0	0	0	0	0	0	0	0	0	0	0	0	0	0	0	0	0	0	0	0	0	0.000	0.000	0.000	0.000	0.000	0.000	0.000	0.000	0.000	0.000	0.000	0.000	0.000	0.000	283	1076	771	673	673	0.000	0.000	436	335	0	0	373	300	0	0	100	1	
1	1	7	04: D-16   LM00001279	lmo1224	2238	6191	100	73	72	13	48	48	5	92	86	0	163	152	40	28	29	6	99	98	0	0	0	0	0	0	0	0	0	0	0	0	0	0	0	0	0	0	0	0	0	0	0	0	0	0	0.000	0.000	0.000	0.000	0.000	0.000	0.000	0.000	0.000	0.000	0.000	0.000	0.000	0.000	283	1076	160	148	148	0.000	0.000	25	135	0	0	24	124	0	0	100	1	
1	2	7	04: D-19   LM00001281	lmo1227	2488	6191	100	56	56	6	48	48	5	65	29	0	126	109	38	27	28	4	94	89	0	0	0	0	0	0	0	0	0	0	0	0	0	0	0	0	0	0	0	0	0	0	0	0	0	0	0.000	0.000	0.000	0.000	0.000	0.000	0.000	0.000	0.000	0.000	0.000	0.000	0.000	0.000	283	1076	107	90	90	0.000	0.000	8	99	0	0	8	82	0	0	100	1	
1	3	7	04: D-22   LM00000354	lmo1230	2738	6191	100	454	421	144	46	50	8	99	99	0	267	253	85	28	29	4	99	97	0	0	0	0	0	0	0	0	0	0	0	0	0	0	0	0	0	0	0	0	0	0	0	0	0	0	0.000	0.000	0.000	0.000	0.000	0.000	0.000	0.000	0.000	0.000	0.000	0.000	0.000	0.000	283	1076	647	600	600	0.000	0.000	408	239	0	0	375	225	0	0	100	1	
1	4	7	04: H-01   LM00000373	lmo1305	2988	6191	100	1510	1140	693	48	49	6	98	96	0	777	636	370	27	28	4	94	90	0	0	0	0	0	0	0	0	0	0	0	0	0	0	0	0	0	0	0	0	0	0	0	0	0	0	0.000	0.000	0.000	0.000	0.000	0.000	0.000	0.000	0.000	0.000	0.000	0.000	0.000	0.000	283	1076	2212	1701	1701	0.000	0.000	1462	750	0	0	1092	609	0	0	100	1	
1	5	7	04: H-04   LM00002491	lmo1308	3238	6191	100	50	50	6	46	47	5	42	13	0	110	91	37	26	26	3	87	85	0	0	0	0	0	0	0	0	0	0	0	0	0	0	0	0	0	0	0	0	0	0	0	0	0	0	0.000	0.000	0.000	0.000	0.000	0.000	0.000	0.000	0.000	0.000	0.000	0.000	0.000	0.000	283	1076	88	69	69	0.000	0.000	4	84	0	0	4	65	0	0	100	1	
1	6	7	04: H-07   LM00002493	lmo1311	3488	6191	100	115	110	41	47	47	6	90	83	0	138	118	55	25	25	3	89	84	0	0	0	0	0	0	0	0	0	0	0	0	0	0	0	0	0	0	0	0	0	0	0	0	0	0	0.000	0.000	0.000	0.000	0.000	0.000	0.000	0.000	0.000	0.000	0.000	0.000	0.000	0.000	283	1076	181	156	156	0.000	0.000	68	113	0	0	63	93	0	0	100	1	
1	7	7	04: H-10   LM00000375	lmo1314	3738	6191	100	694	623	253	48	49	6	99	98	0	734	650	244	25	26	7	98	96	0	0	0	0	0	0	0	0	0	0	0	0	0	0	0	0	0	0	0	0	0	0	0	0	0	0	0.000	0.000	0.000	0.000	0.000	0.000	0.000	0.000	0.000	0.000	0.000	0.000	0.000	0.000	283	1076	1355	1200	1200	0.000	0.000	646	709	0	0	575	625	0	0	100	1	
1	8	7	04: H-13   LM00000378	lmo1317	3988	6191	100	976	837	431	47	49	7	98	96	0	463	401	201	25	26	4	96	93	0	0	0	0	0	0	0	0	0	0	0	0	0	0	0	0	0	0	0	0	0	0	0	0	0	0	0.000	0.000	0.000	0.000	0.000	0.000	0.000	0.000	0.000	0.000	0.000	0.000	0.000	0.000	283	1076	1367	1166	1166	0.000	0.000	929	438	0	0	790	376	0	0	100	1	
1	9	7	04: H-16   LM00001327	lmo1320	4238	6191	100	818	695	355	47	47	5	98	95	0	801	653	344	25	26	3	99	98	0	0	0	0	0	0	0	0	0	0	0	0	0	0	0	0	0	0	0	0	0	0	0	0	0	0	0.000	0.000	0.000	0.000	0.000	0.000	0.000	0.000	0.000	0.000	0.000	0.000	0.000	0.000	283	1076	1547	1276	1276	0.000	0.000	771	776	0	0	648	628	0	0	100	1	
1	10	7	04: H-19   LM00001329	lmo1323	4488	6191	100	1634	1178	782	47	48	6	97	92	0	3211	2413	1622	27	27	5	94	90	0	0	0	0	0	0	0	0	0	0	0	0	0	0	0	0	0	0	0	0	0	0	0	0	0	0	0.000	0.000	0.000	0.000	0.000	0.000	0.000	0.000	0.000	0.000	0.000	0.000	0.000	0.000	283	1076	4771	3517	3517	0.000	0.000	1587	3184	0	0	1131	2386	0	0	100	1	
1	11	7	04: H-22   LM00002495	lmo1326	4738	6191	100	1331	1104	515	47	47	5	100	100	0	3655	2994	1466	26	26	3	99	98	0	0	0	0	0	0	0	0	0	0	0	0	0	0	0	0	0	0	0	0	0	0	0	0	0	0	0.000	0.000	0.000	0.000	0.000	0.000	0.000	0.000	0.000	0.000	0.000	0.000	0.000	0.000	283	1076	4913	4025	4025	0.000	0.000	1284	3629	0	0	1057	2968	0	0	100	1	
1	12	7	04: L-01   LM00002511	lmo1401	4988	6191	100	50	51	7	46	46	5	47	24	0	105	85	37	26	26	5	81	77	0	0	0	0	0	0	0	0	0	0	0	0	0	0	0	0	0	0	0	0	0	0	0	0	0	0	0.000	0.000	0.000	0.000	0.000	0.000	0.000	0.000	0.000	0.000	0.000	0.000	0.000	0.000	283	1076	83	64	64	0.000	0.000	4	79	0	0	5	59	0	0	100	1	
1	13	7	04: L-04   LM00001376	lmo1404	5238	6191	100	725	614	288	46	47	5	99	94	0	556	498	230	26	26	4	96	92	0	0	0	0	0	0	0	0	0	0	0	0	0	0	0	0	0	0	0	0	0	0	0	0	0	0	0.000	0.000	0.000	0.000	0.000	0.000	0.000	0.000	0.000	0.000	0.000	0.000	0.000	0.000	283	1076	1209	1040	1040	0.000	0.000	679	530	0	0	568	472	0	0	100	1	
1	14	7	04: L-07   LM00001377	lmo1407	5488	6191	100	1886	1520	863	47	47	5	99	99	0	1345	1090	610	25	26	3	98	96	0	0	0	0	0	0	0	0	0	0	0	0	0	0	0	0	0	0	0	0	0	0	0	0	0	0	0.000	0.000	0.000	0.000	0.000	0.000	0.000	0.000	0.000	0.000	0.000	0.000	0.000	0.000	283	1076	3159	2538	2538	0.000	0.000	1839	1320	0	0	1473	1065	0	0	100	1	
1	15	7	04: L-10   LM00001380	lmo1410	5738	6191	100	50	50	5	47	47	5	34	9	0	111	98	31	26	27	4	94	91	0	0	0	0	0	0	0	0	0	0	0	0	0	0	0	0	0	0	0	0	0	0	0	0	0	0	0.000	0.000	0.000	0.000	0.000	0.000	0.000	0.000	0.000	0.000	0.000	0.000	0.000	0.000	283	1076	88	75	75	0.000	0.000	3	85	0	0	3	72	0	0	100	1	
1	16	7	04: L-13   LM00002513	lmo1413	5988	6191	100	95	91	26	47	47	4	90	85	0	176	153	62	26	27	3	95	90	0	0	0	0	0	0	0	0	0	0	0	0	0	0	0	0	0	0	0	0	0	0	0	0	0	0	0.000	0.000	0.000	0.000	0.000	0.000	0.000	0.000	0.000	0.000	0.000	0.000	0.000	0.000	283	1076	198	171	171	0.000	0.000	48	150	0	0	44	127	0	0	100	1	
1	17	7	04: L-16   LM00001384	lmo1416	6238	6191	100	205	185	79	47	48	6	92	88	0	205	180	78	27	28	6	93	89	0	0	0	0	0	0	0	0	0	0	0	0	0	0	0	0	0	0	0	0	0	0	0	0	0	0	0.000	0.000	0.000	0.000	0.000	0.000	0.000	0.000	0.000	0.000	0.000	0.000	0.000	0.000	283	1076	336	291	291	0.000	0.000	158	178	0	0	138	153	0	0	100	1	
1	1	8	04: L-19   LM00001387	lmo1419	2238	6441	100	155	139	64	46	47	5	92	86	0	203	164	82	27	28	4	88	85	0	0	0	0	0	0	0	0	0	0	0	0	0	0	0	0	0	0	0	0	0	0	0	0	0	0	0.000	0.000	0.000	0.000	0.000	0.000	0.000	0.000	0.000	0.000	0.000	0.000	0.000	0.000	283	1076	285	230	230	0.000	0.000	109	176	0	0	93	137	0	0	100	1	
1	2	8	04: L-22   LM00001390	lmo1422	2488	6441	100	918	786	379	47	48	7	97	95	0	463	394	197	28	28	4	95	90	0	0	0	0	0	0	0	0	0	0	0	0	0	0	0	0	0	0	0	0	0	0	0	0	0	0	0.000	0.000	0.000	0.000	0.000	0.000	0.000	0.000	0.000	0.000	0.000	0.000	0.000	0.000	283	1076	1306	1105	1105	0.000	0.000	871	435	0	0	739	366	0	0	100	1	
1	3	8	04: P-01   LM00001430	lmo1497	2738	6441	100	67	68	11	50	51	8	86	58	0	146	130	43	29	30	11	92	88	0	0	0	0	0	0	0	0	0	0	0	0	0	0	0	0	0	0	0	0	0	0	0	0	0	0	0.000	0.000	0.000	0.000	0.000	0.000	0.000	0.000	0.000	0.000	0.000	0.000	0.000	0.000	283	1076	134	119	119	0.000	0.000	17	117	0	0	18	101	0	0	100	1	
1	4	8	04: P-04   LM00001432	lmo1500	2988	6441	100	55	55	7	47	48	5	63	38	0	114	100	35	27	27	4	91	88	0	0	0	0	0	0	0	0	0	0	0	0	0	0	0	0	0	0	0	0	0	0	0	0	0	0	0.000	0.000	0.000	0.000	0.000	0.000	0.000	0.000	0.000	0.000	0.000	0.000	0.000	0.000	283	1076	95	81	81	0.000	0.000	8	87	0	0	8	73	0	0	100	1	
1	5	8	04: P-07   LM00000417	lmo1503	3238	6441	100	2331	1902	1008	46	46	5	100	99	0	2219	1819	976	25	26	4	99	95	0	0	0	0	0	0	0	0	0	0	0	0	0	0	0	0	0	0	0	0	0	0	0	0	0	0	0.000	0.000	0.000	0.000	0.000	0.000	0.000	0.000	0.000	0.000	0.000	0.000	0.000	0.000	283	1076	4479	3650	3650	0.000	0.000	2285	2194	0	0	1856	1794	0	0	100	1	
1	6	8	04: P-10   LM00001435	lmo1506	3488	6441	100	52	53	5	46	47	6	55	17	0	109	101	28	25	25	3	97	95	0	0	0	0	0	0	0	0	0	0	0	0	0	0	0	0	0	0	0	0	0	0	0	0	0	0	0.000	0.000	0.000	0.000	0.000	0.000	0.000	0.000	0.000	0.000	0.000	0.000	0.000	0.000	283	1076	90	83	83	0.000	0.000	6	84	0	0	7	76	0	0	100	1	
1	7	8	04: P-13   LM00001438	lmo1509	3738	6441	100	841	712	322	48	48	5	99	96	0	594	500	225	25	26	7	94	91	0	0	0	0	0	0	0	0	0	0	0	0	0	0	0	0	0	0	0	0	0	0	0	0	0	0	0.000	0.000	0.000	0.000	0.000	0.000	0.000	0.000	0.000	0.000	0.000	0.000	0.000	0.000	283	1076	1362	1139	1139	0.000	0.000	793	569	0	0	664	475	0	0	100	1	
1	8	8	04: P-16   LM00001441	lmo1512	3988	6441	100	656	548	267	47	48	6	99	95	0	914	786	401	25	25	3	96	94	0	0	0	0	0	0	0	0	0	0	0	0	0	0	0	0	0	0	0	0	0	0	0	0	0	0	0.000	0.000	0.000	0.000	0.000	0.000	0.000	0.000	0.000	0.000	0.000	0.000	0.000	0.000	283	1076	1498	1262	1262	0.000	0.000	609	889	0	0	501	761	0	0	100	1	
1	9	8	04: P-19   LM00001443	lmo1515	4238	6441	100	311	266	119	47	48	5	97	94	0	230	199	81	27	28	9	93	89	0	0	0	0	0	0	0	0	0	0	0	0	0	0	0	0	0	0	0	0	0	0	0	0	0	0	0.000	0.000	0.000	0.000	0.000	0.000	0.000	0.000	0.000	0.000	0.000	0.000	0.000	0.000	283	1076	467	391	391	0.000	0.000	264	203	0	0	219	172	0	0	100	1	
1	10	8	04: P-22   LM00000419	lmo1518	4488	6441	100	302	266	139	46	46	4	97	95	0	926	725	430	26	26	4	94	90	0	0	0	0	0	0	0	0	0	0	0	0	0	0	0	0	0	0	0	0	0	0	0	0	0	0	0.000	0.000	0.000	0.000	0.000	0.000	0.000	0.000	0.000	0.000	0.000	0.000	0.000	0.000	283	1076	1156	919	919	0.000	0.000	256	900	0	0	220	699	0	0	100	1	
1	11	8	05: D-01   LM00002541	lmo1589	4738	6441	100	50	50	5	46	47	5	38	10	0	118	100	40	26	27	4	90	86	0	0	0	0	0	0	0	0	0	0	0	0	0	0	0	0	0	0	0	0	0	0	0	0	0	0	0.000	0.000	0.000	0.000	0.000	0.000	0.000	0.000	0.000	0.000	0.000	0.000	0.000	0.000	283	1076	96	78	78	0.000	0.000	4	92	0	0	4	74	0	0	100	1	
1	12	8	05: D-04   LM00001484	lmo1592	4988	6441	100	48	49	6	47	47	5	28	10	0	88	78	23	26	26	5	92	88	0	0	0	0	0	0	0	0	0	0	0	0	0	0	0	0	0	0	0	0	0	0	0	0	0	0	0.000	0.000	0.000	0.000	0.000	0.000	0.000	0.000	0.000	0.000	0.000	0.000	0.000	0.000	283	1076	63	54	54	0.000	0.000	1	62	0	0	2	52	0	0	100	1	
1	13	8	05: D-07   LM00001486	lmo1595	5238	6441	100	173	167	59	46	46	5	95	93	0	224	202	77	26	26	3	97	95	0	0	0	0	0	0	0	0	0	0	0	0	0	0	0	0	0	0	0	0	0	0	0	0	0	0	0.000	0.000	0.000	0.000	0.000	0.000	0.000	0.000	0.000	0.000	0.000	0.000	0.000	0.000	283	1076	325	297	297	0.000	0.000	127	198	0	0	121	176	0	0	100	1	
1	14	8	05: D-10   LM00000445	lmo1598	5488	6441	100	207	190	66	48	48	6	96	95	0	207	191	68	26	27	5	98	96	0	0	0	0	0	0	0	0	0	0	0	0	0	0	0	0	0	0	0	0	0	0	0	0	0	0	0.000	0.000	0.000	0.000	0.000	0.000	0.000	0.000	0.000	0.000	0.000	0.000	0.000	0.000	283	1076	340	307	307	0.000	0.000	159	181	0	0	142	165	0	0	100	1	
1	15	8	05: D-13   LM00000446	lmo1601	5738	6441	100	8408	6541	3992	47	48	5	100	98	0	6538	5177	3080	26	26	4	99	98	0	0	0	0	0	0	0	0	0	0	0	0	0	0	0	0	0	0	0	0	0	0	0	0	0	0	0.000	0.000	0.000	0.000	0.000	0.000	0.000	0.000	0.000	0.000	0.000	0.000	0.000	0.000	283	1076	14873	11645	11645	0.000	0.000	8361	6512	0	0	6494	5151	0	0	100	1	
1	16	8	05: D-16   LM00001490	lmo1604	5988	6441	100	1025	879	402	47	47	5	99	98	0	258	226	88	26	27	4	96	95	0	0	0	0	0	0	0	0	0	0	0	0	0	0	0	0	0	0	0	0	0	0	0	0	0	0	0.000	0.000	0.000	0.000	0.000	0.000	0.000	0.000	0.000	0.000	0.000	0.000	0.000	0.000	283	1076	1210	1032	1032	0.000	0.000	978	232	0	0	832	200	0	0	100	1	
1	17	8	05: D-19   LM00002545	lmo1607	6238	6441	100	196	169	68	47	47	4	95	91	0	328	274	141	27	27	3	95	92	0	0	0	0	0	0	0	0	0	0	0	0	0	0	0	0	0	0	0	0	0	0	0	0	0	0	0.000	0.000	0.000	0.000	0.000	0.000	0.000	0.000	0.000	0.000	0.000	0.000	0.000	0.000	283	1076	450	369	369	0.000	0.000	149	301	0	0	122	247	0	0	100	1	
1	1	9	05: D-22   LM00002547	lmo1610	2238	6691	100	88	85	21	48	48	6	92	88	0	235	201	91	27	28	5	90	88	0	0	0	0	0	0	0	0	0	0	0	0	0	0	0	0	0	0	0	0	0	0	0	0	0	0	0.000	0.000	0.000	0.000	0.000	0.000	0.000	0.000	0.000	0.000	0.000	0.000	0.000	0.000	283	1076	248	211	211	0.000	0.000	40	208	0	0	37	174	0	0	100	1	
1	2	9	05: H-01   LM00001539	lmo1685	2488	6691	100	350	291	143	48	50	9	91	85	0	317	260	131	28	29	7	89	84	0	0	0	0	0	0	0	0	0	0	0	0	0	0	0	0	0	0	0	0	0	0	0	0	0	0	0.000	0.000	0.000	0.000	0.000	0.000	0.000	0.000	0.000	0.000	0.000	0.000	0.000	0.000	283	1076	591	475	475	0.000	0.000	302	289	0	0	243	232	0	0	100	1	
1	3	9	05: H-04   LM00001541	lmo1688	2738	6691	100	53	54	6	48	49	6	48	12	0	122	110	32	26	27	5	95	93	0	0	0	0	0	0	0	0	0	0	0	0	0	0	0	0	0	0	0	0	0	0	0	0	0	0	0.000	0.000	0.000	0.000	0.000	0.000	0.000	0.000	0.000	0.000	0.000	0.000	0.000	0.000	283	1076	101	90	90	0.000	0.000	5	96	0	0	6	84	0	0	100	1	
1	4	9	05: H-07   LM00001544	lmo1691	2988	6691	100	333	294	132	47	48	5	96	92	0	231	198	88	26	27	5	93	89	0	0	0	0	0	0	0	0	0	0	0	0	0	0	0	0	0	0	0	0	0	0	0	0	0	0	0.000	0.000	0.000	0.000	0.000	0.000	0.000	0.000	0.000	0.000	0.000	0.000	0.000	0.000	283	1076	491	419	419	0.000	0.000	286	205	0	0	247	172	0	0	100	1	
1	5	9	05: H-10   LM00000459	lmo1694	3238	6691	100	4213	3321	1787	47	47	5	99	97	0	1386	1136	607	25	25	3	94	91	0	0	0	0	0	0	0	0	0	0	0	0	0	0	0	0	0	0	0	0	0	0	0	0	0	0	0.000	0.000	0.000	0.000	0.000	0.000	0.000	0.000	0.000	0.000	0.000	0.000	0.000	0.000	283	1076	5527	4385	4385	0.000	0.000	4166	1361	0	0	3274	1111	0	0	100	1	
1	6	9	05: H-13   LM00002566	lmo1697	3488	6691	100	108	103	31	47	48	5	95	89	0	135	121	43	25	25	4	94	91	0	0	0	0	0	0	0	0	0	0	0	0	0	0	0	0	0	0	0	0	0	0	0	0	0	0	0.000	0.000	0.000	0.000	0.000	0.000	0.000	0.000	0.000	0.000	0.000	0.000	0.000	0.000	283	1076	171	152	152	0.000	0.000	61	110	0	0	56	96	0	0	100	1	
1	7	9	05: H-16   LM00000461	lmo1700	3738	6691	100	179	160	62	47	47	5	93	89	0	324	269	125	25	26	4	93	88	0	0	0	0	0	0	0	0	0	0	0	0	0	0	0	0	0	0	0	0	0	0	0	0	0	0	0.000	0.000	0.000	0.000	0.000	0.000	0.000	0.000	0.000	0.000	0.000	0.000	0.000	0.000	283	1076	431	357	357	0.000	0.000	132	299	0	0	113	244	0	0	100	1	
1	8	9	05: H-19   LM00000462	lmo1703	3988	6691	100	654	533	261	48	48	5	96	93	0	410	337	169	25	26	3	93	90	0	0	0	0	0	0	0	0	0	0	0	0	0	0	0	0	0	0	0	0	0	0	0	0	0	0	0.000	0.000	0.000	0.000	0.000	0.000	0.000	0.000	0.000	0.000	0.000	0.000	0.000	0.000	283	1076	991	797	797	0.000	0.000	606	385	0	0	485	312	0	0	100	1	
1	9	9	05: H-22   LM00001552	lmo1706	4238	6691	100	607	519	229	47	47	5	99	98	0	503	442	185	26	26	3	99	97	0	0	0	0	0	0	0	0	0	0	0	0	0	0	0	0	0	0	0	0	0	0	0	0	0	0	0.000	0.000	0.000	0.000	0.000	0.000	0.000	0.000	0.000	0.000	0.000	0.000	0.000	0.000	283	1076	1037	888	888	0.000	0.000	560	477	0	0	472	416	0	0	100	1	
1	10	9	05: L-01   LM00002580	lmo1781	4488	6691	100	54	54	6	46	46	4	73	43	0	120	100	38	25	26	3	96	90	0	0	0	0	0	0	0	0	0	0	0	0	0	0	0	0	0	0	0	0	0	0	0	0	0	0	0.000	0.000	0.000	0.000	0.000	0.000	0.000	0.000	0.000	0.000	0.000	0.000	0.000	0.000	283	1076	103	83	83	0.000	0.000	8	95	0	0	8	75	0	0	100	1	
1	11	9	05: L-04   LM00001597	lmo1784	4738	6691	100	10061	8177	4128	46	47	5	100	100	0	12262	10131	5036	26	26	3	100	99	0	0	0	0	0	0	0	0	0	0	0	0	0	0	0	0	0	0	0	0	0	0	0	0	0	0	0.000	0.000	0.000	0.000	0.000	0.000	0.000	0.000	0.000	0.000	0.000	0.000	0.000	0.000	283	1076	22251	18236	18236	0.000	0.000	10015	12236	0	0	8131	10105	0	0	100	1	
1	12	9	05: L-07   LM00000485	lmo1787	4988	6691	100	6140	4787	2794	46	47	5	100	100	0	6765	5350	3055	26	26	4	98	96	0	0	0	0	0	0	0	0	0	0	0	0	0	0	0	0	0	0	0	0	0	0	0	0	0	0	0.000	0.000	0.000	0.000	0.000	0.000	0.000	0.000	0.000	0.000	0.000	0.000	0.000	0.000	283	1076	12833	10065	10065	0.000	0.000	6094	6739	0	0	4741	5324	0	0	100	1	
1	13	9	05: L-10   LM00002582	lmo1790	5238	6691	100	180	166	59	46	46	5	97	94	0	170	148	56	25	26	4	96	94	0	0	0	0	0	0	0	0	0	0	0	0	0	0	0	0	0	0	0	0	0	0	0	0	0	0	0.000	0.000	0.000	0.000	0.000	0.000	0.000	0.000	0.000	0.000	0.000	0.000	0.000	0.000	283	1076	279	243	243	0.000	0.000	134	145	0	0	120	123	0	0	100	1	
1	14	9	05: L-13   LM00001602	lmo1793	5488	6691	100	506	432	218	48	48	5	95	95	0	463	386	188	26	26	5	96	94	0	0	0	0	0	0	0	0	0	0	0	0	0	0	0	0	0	0	0	0	0	0	0	0	0	0	0.000	0.000	0.000	0.000	0.000	0.000	0.000	0.000	0.000	0.000	0.000	0.000	0.000	0.000	283	1076	895	744	744	0.000	0.000	458	437	0	0	384	360	0	0	100	1	
1	15	9	05: L-16   LM00000486	lmo1796	5738	6691	100	2665	2226	1135	47	48	5	98	98	0	8746	7646	3646	26	26	3	100	100	0	0	0	0	0	0	0	0	0	0	0	0	0	0	0	0	0	0	0	0	0	0	0	0	0	0	0.000	0.000	0.000	0.000	0.000	0.000	0.000	0.000	0.000	0.000	0.000	0.000	0.000	0.000	283	1076	11338	9799	9799	0.000	0.000	2618	8720	0	0	2179	7620	0	0	100	1	
1	16	9	05: L-19   LM00001606	lmo1799	5988	6691	100	66	66	12	47	48	5	86	74	0	124	114	32	27	27	3	95	95	0	0	0	0	0	0	0	0	0	0	0	0	0	0	0	0	0	0	0	0	0	0	0	0	0	0	0.000	0.000	0.000	0.000	0.000	0.000	0.000	0.000	0.000	0.000	0.000	0.000	0.000	0.000	283	1076	116	106	106	0.000	0.000	19	97	0	0	19	87	0	0	100	1	
1	17	9	05: L-22   LM00001608	lmo1802	6238	6691	100	129	122	44	48	49	17	78	75	0	201	170	73	28	42	203	12	0	0	0	0	0	0	0	0	0	0	0	0	0	0	0	0	0	0	0	0	0	0	0	0	0	0	0	0.000	0.000	0.000	0.000	0.000	0.000	0.000	0.000	0.000	0.000	0.000	0.000	0.000	0.000	283	1076	254	216	216	0.000	0.000	81	173	0	0	74	142	0	0	100	1	
1	1	10	05: P-01   LM00000504	lmo1877	2238	6941	100	591	491	224	47	47	5	96	93	0	237	204	91	26	26	3	95	92	0	0	0	0	0	0	0	0	0	0	0	0	0	0	0	0	0	0	0	0	0	0	0	0	0	0	0.000	0.000	0.000	0.000	0.000	0.000	0.000	0.000	0.000	0.000	0.000	0.000	0.000	0.000	283	1076	755	622	622	0.000	0.000	544	211	0	0	444	178	0	0	100	1	
1	2	10	05: P-04   LM00001659	lmo1880	2488	6941	100	108	106	27	49	50	9	92	88	0	162	144	51	26	26	4	96	94	0	0	0	0	0	0	0	0	0	0	0	0	0	0	0	0	0	0	0	0	0	0	0	0	0	0	0.000	0.000	0.000	0.000	0.000	0.000	0.000	0.000	0.000	0.000	0.000	0.000	0.000	0.000	283	1076	195	175	175	0.000	0.000	59	136	0	0	57	118	0	0	100	1	
1	3	10	05: P-07   LM00000505	lmo1883	2738	6941	100	284	243	107	48	48	6	95	91	0	247	208	98	26	26	4	90	88	0	0	0	0	0	0	0	0	0	0	0	0	0	0	0	0	0	0	0	0	0	0	0	0	0	0	0.000	0.000	0.000	0.000	0.000	0.000	0.000	0.000	0.000	0.000	0.000	0.000	0.000	0.000	283	1076	457	377	377	0.000	0.000	236	221	0	0	195	182	0	0	100	1	
1	4	10	05: P-10   LM00001663	lmo1886	2988	6941	100	198	173	76	47	48	6	93	86	0	346	287	153	25	26	5	92	88	0	0	0	0	0	0	0	0	0	0	0	0	0	0	0	0	0	0	0	0	0	0	0	0	0	0	0.000	0.000	0.000	0.000	0.000	0.000	0.000	0.000	0.000	0.000	0.000	0.000	0.000	0.000	283	1076	472	388	388	0.000	0.000	151	321	0	0	126	262	0	0	100	1	
1	5	10	05: P-13   LM00002592	lmo1889	3238	6941	100	211	185	76	47	48	5	98	93	0	232	198	83	24	25	4	98	96	0	0	0	0	0	0	0	0	0	0	0	0	0	0	0	0	0	0	0	0	0	0	0	0	0	0	0.000	0.000	0.000	0.000	0.000	0.000	0.000	0.000	0.000	0.000	0.000	0.000	0.000	0.000	283	1076	372	312	312	0.000	0.000	164	208	0	0	138	174	0	0	100	1	
1	6	10	05: P-16   LM00000507	lmo1892	3488	6941	100	1083	934	417	47	47	5	99	95	0	519	454	189	24	25	10	96	94	0	0	0	0	0	0	0	0	0	0	0	0	0	0	0	0	0	0	0	0	0	0	0	0	0	0	0.000	0.000	0.000	0.000	0.000	0.000	0.000	0.000	0.000	0.000	0.000	0.000	0.000	0.000	283	1076	1531	1317	1317	0.000	0.000	1036	495	0	0	887	430	0	0	100	1	
1	7	10	05: P-19   LM00002595	lmo1895	3738	6941	100	523	446	198	48	49	8	98	92	0	310	272	118	25	27	15	91	90	0	0	0	0	0	0	0	0	0	0	0	0	0	0	0	0	0	0	0	0	0	0	0	0	0	0	0.000	0.000	0.000	0.000	0.000	0.000	0.000	0.000	0.000	0.000	0.000	0.000	0.000	0.000	283	1076	760	645	645	0.000	0.000	475	285	0	0	398	247	0	0	100	1	
1	8	10	05: P-22   LM00000510	lmo1898	3988	6941	100	987	833	400	48	48	4	99	98	0	428	376	176	26	26	3	96	96	0	0	0	0	0	0	0	0	0	0	0	0	0	0	0	0	0	0	0	0	0	0	0	0	0	0	0.000	0.000	0.000	0.000	0.000	0.000	0.000	0.000	0.000	0.000	0.000	0.000	0.000	0.000	283	1076	1341	1135	1135	0.000	0.000	939	402	0	0	785	350	0	0	100	1	
1	9	10	06: D-01   LM00002609	lmo1969	4238	6941	100	54	54	5	47	48	5	60	24	0	132	112	42	26	26	4	92	87	0	0	0	0	0	0	0	0	0	0	0	0	0	0	0	0	0	0	0	0	0	0	0	0	0	0	0.000	0.000	0.000	0.000	0.000	0.000	0.000	0.000	0.000	0.000	0.000	0.000	0.000	0.000	283	1076	113	93	93	0.000	0.000	7	106	0	0	7	86	0	0	100	1	
1	10	10	06: D-04   LM00002612	lmo1972	4488	6941	100	70	70	13	47	47	5	89	81	0	187	171	58	26	27	4	98	95	0	0	0	0	0	0	0	0	0	0	0	0	0	0	0	0	0	0	0	0	0	0	0	0	0	0	0.000	0.000	0.000	0.000	0.000	0.000	0.000	0.000	0.000	0.000	0.000	0.000	0.000	0.000	283	1076	184	168	168	0.000	0.000	23	161	0	0	23	145	0	0	100	1	
1	11	10	06: D-07   LM00000528	lmo1975	4738	6941	100	331	274	141	47	47	12	86	82	0	371	300	162	26	26	6	90	89	0	0	0	0	0	0	0	0	0	0	0	0	0	0	0	0	0	0	0	0	0	0	0	0	0	0	0.000	0.000	0.000	0.000	0.000	0.000	0.000	0.000	0.000	0.000	0.000	0.000	0.000	0.000	283	1076	629	501	501	0.000	0.000	284	345	0	0	227	274	0	0	100	1	
1	12	10	06: D-10   LM00000531	lmo1978	4988	6941	100	883	764	380	46	46	4	95	92	0	650	548	255	26	26	3	93	91	0	0	0	0	0	0	0	0	0	0	0	0	0	0	0	0	0	0	0	0	0	0	0	0	0	0	0.000	0.000	0.000	0.000	0.000	0.000	0.000	0.000	0.000	0.000	0.000	0.000	0.000	0.000	283	1076	1461	1240	1240	0.000	0.000	837	624	0	0	718	522	0	0	100	1	
1	13	10	06: D-13   LM00002615	lmo1981	5238	6941	100	90	87	24	47	47	5	89	82	0	121	100	40	26	26	4	89	85	0	0	0	0	0	0	0	0	0	0	0	0	0	0	0	0	0	0	0	0	0	0	0	0	0	0	0.000	0.000	0.000	0.000	0.000	0.000	0.000	0.000	0.000	0.000	0.000	0.000	0.000	0.000	283	1076	138	114	114	0.000	0.000	43	95	0	0	40	74	0	0	100	1	
1	14	10	06: D-16   LM00001709	lmo1984	5488	6941	100	70	71	15	47	48	5	85	79	0	184	162	67	26	26	3	91	90	0	0	0	0	0	0	0	0	0	0	0	0	0	0	0	0	0	0	0	0	0	0	0	0	0	0	0.000	0.000	0.000	0.000	0.000	0.000	0.000	0.000	0.000	0.000	0.000	0.000	0.000	0.000	283	1076	181	160	160	0.000	0.000	23	158	0	0	24	136	0	0	100	1	
1	15	10	06: D-19   LM00000533	lmo1987	5738	6941	100	66	66	13	47	48	5	88	74	0	151	126	58	26	27	4	89	84	0	0	0	0	0	0	0	0	0	0	0	0	0	0	0	0	0	0	0	0	0	0	0	0	0	0	0.000	0.000	0.000	0.000	0.000	0.000	0.000	0.000	0.000	0.000	0.000	0.000	0.000	0.000	283	1076	144	119	119	0.000	0.000	19	125	0	0	19	100	0	0	100	1	
1	16	10	06: D-22   LM00001714	lmo1990	5988	6941	100	53	53	7	47	48	5	51	25	0	120	96	43	27	27	3	89	82	0	0	0	0	0	0	0	0	0	0	0	0	0	0	0	0	0	0	0	0	0	0	0	0	0	0	0.000	0.000	0.000	0.000	0.000	0.000	0.000	0.000	0.000	0.000	0.000	0.000	0.000	0.000	283	1076	99	75	75	0.000	0.000	6	93	0	0	6	69	0	0	100	1	
1	17	10	06: H-01   LM00001760	lmo2065	6238	6941	100	145	130	49	47	47	4	91	87	0	137	114	51	27	27	4	87	83	0	0	0	0	0	0	0	0	0	0	0	0	0	0	0	0	0	0	0	0	0	0	0	0	0	0	0.000	0.000	0.000	0.000	0.000	0.000	0.000	0.000	0.000	0.000	0.000	0.000	0.000	0.000	283	1076	208	170	170	0.000	0.000	98	110	0	0	83	87	0	0	100	1	
1	1	11	06: H-04   LM00000552	lmo2068	2238	7191	100	1226	1019	529	48	49	6	96	91	0	803	662	346	25	26	4	93	90	0	0	0	0	0	0	0	0	0	0	0	0	0	0	0	0	0	0	0	0	0	0	0	0	0	0	0.000	0.000	0.000	0.000	0.000	0.000	0.000	0.000	0.000	0.000	0.000	0.000	0.000	0.000	283	1076	1956	1608	1608	0.000	0.000	1178	778	0	0	971	637	0	0	100	1	
1	2	11	06: H-07   LM00002627	lmo2071	2488	7191	100	65	67	15	48	49	8	75	52	0	160	132	63	25	26	4	87	83	0	0	0	0	0	0	0	0	0	0	0	0	0	0	0	0	0	0	0	0	0	0	0	0	0	0	0.000	0.000	0.000	0.000	0.000	0.000	0.000	0.000	0.000	0.000	0.000	0.000	0.000	0.000	283	1076	152	126	126	0.000	0.000	17	135	0	0	19	107	0	0	100	1	
1	3	11	06: H-10   LM00001763	lmo2074	2738	7191	100	120	113	36	47	48	7	87	85	0	184	164	63	25	26	5	92	90	0	0	0	0	0	0	0	0	0	0	0	0	0	0	0	0	0	0	0	0	0	0	0	0	0	0	0.000	0.000	0.000	0.000	0.000	0.000	0.000	0.000	0.000	0.000	0.000	0.000	0.000	0.000	283	1076	232	205	205	0.000	0.000	73	159	0	0	66	139	0	0	100	1	
1	4	11	06: H-13   LM00002628	lmo2077	2988	7191	100	328	278	132	47	48	5	93	89	0	208	177	77	24	25	4	89	87	0	0	0	0	0	0	0	0	0	0	0	0	0	0	0	0	0	0	0	0	0	0	0	0	0	0	0.000	0.000	0.000	0.000	0.000	0.000	0.000	0.000	0.000	0.000	0.000	0.000	0.000	0.000	283	1076	465	384	384	0.000	0.000	281	184	0	0	231	153	0	0	100	1	
1	5	11	06: H-16   LM00002629	lmo2080	3238	7191	100	339	285	123	47	47	5	97	95	0	207	177	73	24	25	3	94	92	0	0	0	0	0	0	0	0	0	0	0	0	0	0	0	0	0	0	0	0	0	0	0	0	0	0	0.000	0.000	0.000	0.000	0.000	0.000	0.000	0.000	0.000	0.000	0.000	0.000	0.000	0.000	283	1076	475	391	391	0.000	0.000	292	183	0	0	238	153	0	0	100	1	
1	6	11	06: H-19   LM00001769	lmo2083	3488	7191	100	105	104	32	47	47	5	92	88	0	123	106	42	24	25	4	92	89	0	0	0	0	0	0	0	0	0	0	0	0	0	0	0	0	0	0	0	0	0	0	0	0	0	0	0.000	0.000	0.000	0.000	0.000	0.000	0.000	0.000	0.000	0.000	0.000	0.000	0.000	0.000	283	1076	157	139	139	0.000	0.000	58	99	0	0	57	82	0	0	100	1	
1	7	11	06: H-22   LM00002632	lmo2086	3738	7191	100	120	111	34	47	47	5	96	91	0	136	117	44	25	25	6	95	89	0	0	0	0	0	0	0	0	0	0	0	0	0	0	0	0	0	0	0	0	0	0	0	0	0	0	0.000	0.000	0.000	0.000	0.000	0.000	0.000	0.000	0.000	0.000	0.000	0.000	0.000	0.000	283	1076	184	156	156	0.000	0.000	73	111	0	0	64	92	0	0	100	1	
1	8	11	06: L-01   LM00001807	lmo2161	3988	7191	100	59	59	9	48	48	5	75	59	0	128	102	48	26	26	3	82	79	0	0	0	0	0	0	0	0	0	0	0	0	0	0	0	0	0	0	0	0	0	0	0	0	0	0	0.000	0.000	0.000	0.000	0.000	0.000	0.000	0.000	0.000	0.000	0.000	0.000	0.000	0.000	283	1076	113	87	87	0.000	0.000	11	102	0	0	11	76	0	0	100	1	
1	9	11	06: L-04   LM00001809	lmo2164	4238	7191	100	70	69	12	48	51	54	0	0	0	116	105	30	26	37	272	0	0	0	0	0	0	0	0	0	0	0	0	0	0	0	0	0	0	0	0	0	0	0	0	0	0	0	0	0.000	0.000	0.000	0.000	0.000	0.000	0.000	0.000	0.000	0.000	0.000	0.000	0.000	0.000	283	1076	112	100	100	0.000	0.000	22	90	0	0	21	79	0	0	100	1	
1	10	11	06: L-07   LM00002644	lmo2167	4488	7191	100	138	129	48	47	47	5	93	88	0	158	136	57	26	26	4	97	91	0	0	0	0	0	0	0	0	0	0	0	0	0	0	0	0	0	0	0	0	0	0	0	0	0	0	0.000	0.000	0.000	0.000	0.000	0.000	0.000	0.000	0.000	0.000	0.000	0.000	0.000	0.000	283	1076	223	192	192	0.000	0.000	91	132	0	0	82	110	0	0	100	1	
1	11	11	06: L-10   LM00001813	lmo2170	4738	7191	100	52	51	4	47	47	5	50	11	0	113	100	31	26	27	3	96	94	0	0	0	0	0	0	0	0	0	0	0	0	0	0	0	0	0	0	0	0	0	0	0	0	0	0	0.000	0.000	0.000	0.000	0.000	0.000	0.000	0.000	0.000	0.000	0.000	0.000	0.000	0.000	283	1076	92	78	78	0.000	0.000	5	87	0	0	4	74	0	0	100	1	
1	12	11	06: L-13   LM00000584	lmo2173	4988	7191	100	938	758	428	47	47	5	96	95	0	431	350	193	26	26	4	93	90	0	0	0	0	0	0	0	0	0	0	0	0	0	0	0	0	0	0	0	0	0	0	0	0	0	0	0.000	0.000	0.000	0.000	0.000	0.000	0.000	0.000	0.000	0.000	0.000	0.000	0.000	0.000	283	1076	1296	1035	1035	0.000	0.000	891	405	0	0	711	324	0	0	100	1	
1	13	11	06: L-16   LM00002645	lmo2176	5238	7191	100	50	50	5	46	46	5	47	12	0	114	104	27	26	26	3	98	96	0	0	0	0	0	0	0	0	0	0	0	0	0	0	0	0	0	0	0	0	0	0	0	0	0	0	0.000	0.000	0.000	0.000	0.000	0.000	0.000	0.000	0.000	0.000	0.000	0.000	0.000	0.000	283	1076	92	82	82	0.000	0.000	4	88	0	0	4	78	0	0	100	1	
1	14	11	06: L-19   LM00000586	lmo2179	5488	7191	100	52	52	5	47	47	5	53	18	0	124	107	37	26	26	3	96	92	0	0	0	0	0	0	0	0	0	0	0	0	0	0	0	0	0	0	0	0	0	0	0	0	0	0	0.000	0.000	0.000	0.000	0.000	0.000	0.000	0.000	0.000	0.000	0.000	0.000	0.000	0.000	283	1076	103	86	86	0.000	0.000	5	98	0	0	5	81	0	0	100	1	
1	15	11	06: L-22   LM00001817	lmo2182	5738	7191	100	64	64	13	48	48	5	76	68	0	125	109	39	26	27	3	95	91	0	0	0	0	0	0	0	0	0	0	0	0	0	0	0	0	0	0	0	0	0	0	0	0	0	0	0.000	0.000	0.000	0.000	0.000	0.000	0.000	0.000	0.000	0.000	0.000	0.000	0.000	0.000	283	1076	115	99	99	0.000	0.000	16	99	0	0	16	83	0	0	100	1	
1	16	11	06: P-01   LM00002664	lmo2257	5988	7191	100	257	230	100	48	48	5	93	88	0	1215	1111	549	27	27	4	94	93	0	0	0	0	0	0	0	0	0	0	0	0	0	0	0	0	0	0	0	0	0	0	0	0	0	0	0.000	0.000	0.000	0.000	0.000	0.000	0.000	0.000	0.000	0.000	0.000	0.000	0.000	0.000	283	1076	1397	1266	1266	0.000	0.000	209	1188	0	0	182	1084	0	0	100	1	
1	17	11	06: P-04   LM00002667	lmo2260	6238	7191	100	50	51	6	48	48	5	33	11	0	115	94	37	26	27	4	90	86	0	0	0	0	0	0	0	0	0	0	0	0	0	0	0	0	0	0	0	0	0	0	0	0	0	0	0.000	0.000	0.000	0.000	0.000	0.000	0.000	0.000	0.000	0.000	0.000	0.000	0.000	0.000	283	1076	91	71	71	0.000	0.000	2	89	0	0	3	68	0	0	100	1	
1	1	12	06: P-07   LM00001856	lmo2263	2238	7441	100	105	99	30	47	47	6	90	82	0	144	121	51	24	25	5	88	84	0	0	0	0	0	0	0	0	0	0	0	0	0	0	0	0	0	0	0	0	0	0	0	0	0	0	0.000	0.000	0.000	0.000	0.000	0.000	0.000	0.000	0.000	0.000	0.000	0.000	0.000	0.000	283	1076	178	149	149	0.000	0.000	58	120	0	0	52	97	0	0	100	1	
1	2	12	06: P-10   LM00002671	lmo2266	2488	7441	100	62	62	11	47	48	7	73	58	0	139	121	54	24	25	7	85	80	0	0	0	0	0	0	0	0	0	0	0	0	0	0	0	0	0	0	0	0	0	0	0	0	0	0	0.000	0.000	0.000	0.000	0.000	0.000	0.000	0.000	0.000	0.000	0.000	0.000	0.000	0.000	283	1076	130	112	112	0.000	0.000	15	115	0	0	15	97	0	0	100	1	
1	3	12	06: P-13   LM00000607	lmo2269	2738	7441	100	577	513	202	47	47	4	98	97	0	671	595	243	24	25	3	96	95	0	0	0	0	0	0	0	0	0	0	0	0	0	0	0	0	0	0	0	0	0	0	0	0	0	0	0.000	0.000	0.000	0.000	0.000	0.000	0.000	0.000	0.000	0.000	0.000	0.000	0.000	0.000	283	1076	1177	1037	1037	0.000	0.000	530	647	0	0	466	571	0	0	100	1	
1	4	12	06: P-16   LM00001861	lmo2272	2988	7441	100	51	51	6	47	47	5	40	12	0	122	105	37	25	25	3	92	88	0	0	0	0	0	0	0	0	0	0	0	0	0	0	0	0	0	0	0	0	0	0	0	0	0	0	0.000	0.000	0.000	0.000	0.000	0.000	0.000	0.000	0.000	0.000	0.000	0.000	0.000	0.000	283	1076	101	84	84	0.000	0.000	4	97	0	0	4	80	0	0	100	1	
1	5	12	06: P-19   LM00001863	lmo2275	3238	7441	100	51	51	5	47	47	5	32	10	0	114	94	38	24	25	3	91	87	0	0	0	0	0	0	0	0	0	0	0	0	0	0	0	0	0	0	0	0	0	0	0	0	0	0	0.000	0.000	0.000	0.000	0.000	0.000	0.000	0.000	0.000	0.000	0.000	0.000	0.000	0.000	283	1076	94	74	74	0.000	0.000	4	90	0	0	4	70	0	0	100	1	
1	6	12	06: P-22   LM00002675	lmo2278	3488	7441	100	54	54	5	47	47	5	68	31	0	156	145	37	24	25	6	98	97	0	0	0	0	0	0	0	0	0	0	0	0	0	0	0	0	0	0	0	0	0	0	0	0	0	0	0.000	0.000	0.000	0.000	0.000	0.000	0.000	0.000	0.000	0.000	0.000	0.000	0.000	0.000	283	1076	139	128	128	0.000	0.000	7	132	0	0	7	121	0	0	100	1	
1	7	12	07: D-01   LM00001884	lmo2349	3738	7441	100	93	90	24	47	48	6	89	84	0	135	119	40	25	27	13	89	86	0	0	0	0	0	0	0	0	0	0	0	0	0	0	0	0	0	0	0	0	0	0	0	0	0	0	0.000	0.000	0.000	0.000	0.000	0.000	0.000	0.000	0.000	0.000	0.000	0.000	0.000	0.000	283	1076	156	137	137	0.000	0.000	46	110	0	0	43	94	0	0	100	1	
1	8	12	07: D-04   LM00001886	lmo2352	3988	7441	100	264	244	96	48	48	5	94	91	0	131	120	43	26	26	4	90	88	0	0	0	0	0	0	0	0	0	0	0	0	0	0	0	0	0	0	0	0	0	0	0	0	0	0	0.000	0.000	0.000	0.000	0.000	0.000	0.000	0.000	0.000	0.000	0.000	0.000	0.000	0.000	283	1076	321	290	290	0.000	0.000	216	105	0	0	196	94	0	0	100	1	
1	9	12	07: D-07   LM00001889	lmo2355	4238	7441	100	53	53	6	48	49	20	1	0	0	99	83	32	26	26	4	86	83	0	0	0	0	0	0	0	0	0	0	0	0	0	0	0	0	0	0	0	0	0	0	0	0	0	0	0.000	0.000	0.000	0.000	0.000	0.000	0.000	0.000	0.000	0.000	0.000	0.000	0.000	0.000	283	1076	78	62	62	0.000	0.000	5	73	0	0	5	57	0	0	100	1	
1	10	12	07: D-10   LM00002706	lmo2358	4488	7441	100	836	743	315	47	48	6	99	96	0	633	553	216	26	26	4	98	97	0	0	0	0	0	0	0	0	0	0	0	0	0	0	0	0	0	0	0	0	0	0	0	0	0	0	0.000	0.000	0.000	0.000	0.000	0.000	0.000	0.000	0.000	0.000	0.000	0.000	0.000	0.000	283	1076	1396	1223	1223	0.000	0.000	789	607	0	0	696	527	0	0	100	1	
1	11	12	07: D-13   LM00000626	lmo2361	4738	7441	100	180	166	54	47	47	5	92	90	0	127	117	34	26	26	3	95	93	0	0	0	0	0	0	0	0	0	0	0	0	0	0	0	0	0	0	0	0	0	0	0	0	0	0	0.000	0.000	0.000	0.000	0.000	0.000	0.000	0.000	0.000	0.000	0.000	0.000	0.000	0.000	283	1076	234	210	210	0.000	0.000	133	101	0	0	119	91	0	0	100	1	
1	12	12	07: D-16   LM00002708	lmo2364	4988	7441	100	49	50	5	46	46	5	43	18	0	118	101	35	26	26	3	90	88	0	0	0	0	0	0	0	0	0	0	0	0	0	0	0	0	0	0	0	0	0	0	0	0	0	0	0.000	0.000	0.000	0.000	0.000	0.000	0.000	0.000	0.000	0.000	0.000	0.000	0.000	0.000	283	1076	95	79	79	0.000	0.000	3	92	0	0	4	75	0	0	100	1	
1	13	12	07: D-19   LM00000629	lmo2367	5238	7441	100	621	510	258	46	47	5	93	89	0	622	516	247	27	27	3	91	90	0	0	0	0	0	0	0	0	0	0	0	0	0	0	0	0	0	0	0	0	0	0	0	0	0	0	0.000	0.000	0.000	0.000	0.000	0.000	0.000	0.000	0.000	0.000	0.000	0.000	0.000	0.000	283	1076	1170	953	953	0.000	0.000	575	595	0	0	464	489	0	0	100	1	
1	14	12	07: D-22   LM00000630	lmo2370	5488	7441	100	233	201	93	46	47	5	95	86	0	207	175	77	26	26	3	94	91	0	0	0	0	0	0	0	0	0	0	0	0	0	0	0	0	0	0	0	0	0	0	0	0	0	0	0.000	0.000	0.000	0.000	0.000	0.000	0.000	0.000	0.000	0.000	0.000	0.000	0.000	0.000	283	1076	368	304	304	0.000	0.000	187	181	0	0	155	149	0	0	100	1	
1	15	12	07: H-01   LM00002727	lmo2445	5738	7441	100	56	58	9	48	48	5	61	43	0	113	101	33	27	28	4	93	92	0	0	0	0	0	0	0	0	0	0	0	0	0	0	0	0	0	0	0	0	0	0	0	0	0	0	0.000	0.000	0.000	0.000	0.000	0.000	0.000	0.000	0.000	0.000	0.000	0.000	0.000	0.000	283	1076	94	84	84	0.000	0.000	8	86	0	0	10	74	0	0	100	1	
1	16	12	07: H-04   LM00000650	lmo2448	5988	7441	100	976	804	415	47	48	7	97	92	0	1335	1112	571	27	28	9	94	91	0	0	0	0	0	0	0	0	0	0	0	0	0	0	0	0	0	0	0	0	0	0	0	0	0	0	0.000	0.000	0.000	0.000	0.000	0.000	0.000	0.000	0.000	0.000	0.000	0.000	0.000	0.000	283	1076	2237	1842	1842	0.000	0.000	929	1308	0	0	757	1085	0	0	100	1	
1	17	12	07: H-07   LM00000653	lmo2451	6238	7441	100	2237	1835	1036	47	48	7	92	88	0	903	730	386	27	27	8	94	88	0	0	0	0	0	0	0	0	0	0	0	0	0	0	0	0	0	0	0	0	0	0	0	0	0	0	0.000	0.000	0.000	0.000	0.000	0.000	0.000	0.000	0.000	0.000	0.000	0.000	0.000	0.000	283	1076	3066	2491	2491	0.000	0.000	2190	876	0	0	1788	703	0	0	100	1	
1	1	13	07: H-10   LM00002834	lmo2454	2238	7691	100	851	712	372	46	47	5	96	92	0	564	485	257	24	25	3	93	90	0	0	0	0	0	0	0	0	0	0	0	0	0	0	0	0	0	0	0	0	0	0	0	0	0	0	0.000	0.000	0.000	0.000	0.000	0.000	0.000	0.000	0.000	0.000	0.000	0.000	0.000	0.000	283	1076	1345	1127	1127	0.000	0.000	805	540	0	0	666	461	0	0	100	1	
1	2	13	07: H-13   LM00000657	lmo2457	2488	7691	100	17140	13801	7583	47	47	4	100	99	0	18188	14746	8033	24	25	3	98	94	0	0	0	0	0	0	0	0	0	0	0	0	0	0	0	0	0	0	0	0	0	0	0	0	0	0	0.000	0.000	0.000	0.000	0.000	0.000	0.000	0.000	0.000	0.000	0.000	0.000	0.000	0.000	283	1076	35257	28476	28476	0.000	0.000	17093	18164	0	0	13754	14722	0	0	100	1	
1	3	13	07: H-16   LM00000660	lmo2460	2738	7691	100	9407	7602	4126	47	47	5	100	98	0	1082	901	474	25	25	4	90	88	0	0	0	0	0	0	0	0	0	0	0	0	0	0	0	0	0	0	0	0	0	0	0	0	0	0	0.000	0.000	0.000	0.000	0.000	0.000	0.000	0.000	0.000	0.000	0.000	0.000	0.000	0.000	283	1076	10417	8431	8431	0.000	0.000	9360	1057	0	0	7555	876	0	0	100	1	
1	4	13	07: H-19   LM00001933	lmo2463	2988	7691	100	683	582	275	47	47	5	96	92	0	499	423	205	24	25	4	95	90	0	0	0	0	0	0	0	0	0	0	0	0	0	0	0	0	0	0	0	0	0	0	0	0	0	0	0.000	0.000	0.000	0.000	0.000	0.000	0.000	0.000	0.000	0.000	0.000	0.000	0.000	0.000	283	1076	1111	934	934	0.000	0.000	636	475	0	0	535	399	0	0	100	1	
1	5	13	07: H-22   LM00002729	lmo2466	3238	7691	100	74	70	16	46	47	5	81	73	0	113	93	40	24	25	3	85	83	0	0	0	0	0	0	0	0	0	0	0	0	0	0	0	0	0	0	0	0	0	0	0	0	0	0	0.000	0.000	0.000	0.000	0.000	0.000	0.000	0.000	0.000	0.000	0.000	0.000	0.000	0.000	283	1076	117	93	93	0.000	0.000	28	89	0	0	24	69	0	0	100	1	
1	6	13	07: L-01   LM00002744	lmo2541	3488	7691	100	226	207	79	46	47	5	95	93	0	212	188	76	24	25	3	96	94	0	0	0	0	0	0	0	0	0	0	0	0	0	0	0	0	0	0	0	0	0	0	0	0	0	0	0.000	0.000	0.000	0.000	0.000	0.000	0.000	0.000	0.000	0.000	0.000	0.000	0.000	0.000	283	1076	368	325	325	0.000	0.000	180	188	0	0	161	164	0	0	100	1	
1	7	13	07: L-04   LM00001977	lmo2544	3738	7691	100	370	313	151	47	47	5	93	89	0	229	192	93	26	27	4	93	87	0	0	0	0	0	0	0	0	0	0	0	0	0	0	0	0	0	0	0	0	0	0	0	0	0	0	0.000	0.000	0.000	0.000	0.000	0.000	0.000	0.000	0.000	0.000	0.000	0.000	0.000	0.000	283	1076	526	432	432	0.000	0.000	323	203	0	0	266	166	0	0	100	1	
1	8	13	07: L-07   LM00000682	lmo2547	3988	7691	100	425	354	184	47	48	5	90	85	0	213	177	85	26	26	3	91	85	0	0	0	0	0	0	0	0	0	0	0	0	0	0	0	0	0	0	0	0	0	0	0	0	0	0	0.000	0.000	0.000	0.000	0.000	0.000	0.000	0.000	0.000	0.000	0.000	0.000	0.000	0.000	283	1076	565	458	458	0.000	0.000	378	187	0	0	307	151	0	0	100	1	
1	9	13	07: L-10   LM00001979	lmo2550	4238	7691	100	370	294	152	47	48	5	91	86	0	311	247	132	26	26	4	90	88	0	0	0	0	0	0	0	0	0	0	0	0	0	0	0	0	0	0	0	0	0	0	0	0	0	0	0.000	0.000	0.000	0.000	0.000	0.000	0.000	0.000	0.000	0.000	0.000	0.000	0.000	0.000	283	1076	608	468	468	0.000	0.000	323	285	0	0	247	221	0	0	100	1	
1	10	13	07: L-13   LM00001982	lmo2553	4488	7691	100	379	330	161	47	48	6	89	86	0	369	305	150	26	27	6	91	89	0	0	0	0	0	0	0	0	0	0	0	0	0	0	0	0	0	0	0	0	0	0	0	0	0	0	0.000	0.000	0.000	0.000	0.000	0.000	0.000	0.000	0.000	0.000	0.000	0.000	0.000	0.000	283	1076	675	562	562	0.000	0.000	332	343	0	0	283	279	0	0	100	1	
1	11	13	07: L-16   LM00000685	lmo2556	4738	7691	100	10665	8644	5141	47	47	5	100	99	0	9378	7604	4475	26	27	4	98	96	0	0	0	0	0	0	0	0	0	0	0	0	0	0	0	0	0	0	0	0	0	0	0	0	0	0	0.000	0.000	0.000	0.000	0.000	0.000	0.000	0.000	0.000	0.000	0.000	0.000	0.000	0.000	283	1076	19970	16175	16175	0.000	0.000	10618	9352	0	0	8597	7578	0	0	100	1	
1	12	13	07: L-19   LM00000686	lmo2559	4988	7691	100	548	464	233	47	48	5	95	90	0	622	519	261	26	27	4	90	89	0	0	0	0	0	0	0	0	0	0	0	0	0	0	0	0	0	0	0	0	0	0	0	0	0	0	0.000	0.000	0.000	0.000	0.000	0.000	0.000	0.000	0.000	0.000	0.000	0.000	0.000	0.000	283	1076	1097	910	910	0.000	0.000	501	596	0	0	417	493	0	0	100	1	
1	13	13	07: L-22   LM00001986	lmo2562	5238	7691	100	718	595	298	47	47	5	97	92	0	321	280	137	26	26	3	92	90	0	0	0	0	0	0	0	0	0	0	0	0	0	0	0	0	0	0	0	0	0	0	0	0	0	0	0.000	0.000	0.000	0.000	0.000	0.000	0.000	0.000	0.000	0.000	0.000	0.000	0.000	0.000	283	1076	966	802	802	0.000	0.000	671	295	0	0	548	254	0	0	100	1	
1	14	13	07: P-01   LM00000721	lmo2637	5488	7691	100	1544	1260	659	47	47	5	95	92	0	5247	4386	2262	26	26	3	96	95	0	0	0	0	0	0	0	0	0	0	0	0	0	0	0	0	0	0	0	0	0	0	0	0	0	0	0.000	0.000	0.000	0.000	0.000	0.000	0.000	0.000	0.000	0.000	0.000	0.000	0.000	0.000	283	1076	6718	5573	5573	0.000	0.000	1497	5221	0	0	1213	4360	0	0	100	1	
1	15	13	07: P-04   LM00000723	lmo2640	5738	7691	100	225	195	89	48	48	7	90	84	0	276	226	113	26	27	3	95	93	0	0	0	0	0	0	0	0	0	0	0	0	0	0	0	0	0	0	0	0	0	0	0	0	0	0	0.000	0.000	0.000	0.000	0.000	0.000	0.000	0.000	0.000	0.000	0.000	0.000	0.000	0.000	283	1076	427	347	347	0.000	0.000	177	250	0	0	147	200	0	0	100	1	
1	16	13	07: P-07   LM00002009	lmo2643	5988	7691	100	106	100	32	46	47	4	88	84	0	149	127	50	27	27	3	89	87	0	0	0	0	0	0	0	0	0	0	0	0	0	0	0	0	0	0	0	0	0	0	0	0	0	0	0.000	0.000	0.000	0.000	0.000	0.000	0.000	0.000	0.000	0.000	0.000	0.000	0.000	0.000	283	1076	182	154	154	0.000	0.000	60	122	0	0	54	100	0	0	100	1	
1	17	13	07: P-10   LM00002010	lmo2646	6238	7691	100	50	51	5	47	47	7	17	2	0	140	120	50	26	27	4	90	86	0	0	0	0	0	0	0	0	0	0	0	0	0	0	0	0	0	0	0	0	0	0	0	0	0	0	0.000	0.000	0.000	0.000	0.000	0.000	0.000	0.000	0.000	0.000	0.000	0.000	0.000	0.000	283	1076	117	98	98	0.000	0.000	3	114	0	0	4	94	0	0	100	1	
1	1	14	07: P-13   LM00000727	lmo2649	2238	7941	100	62	63	11	47	47	5	82	73	0	653	529	296	25	26	5	92	87	0	0	0	0	0	0	0	0	0	0	0	0	0	0	0	0	0	0	0	0	0	0	0	0	0	0	0.000	0.000	0.000	0.000	0.000	0.000	0.000	0.000	0.000	0.000	0.000	0.000	0.000	0.000	283	1076	643	520	520	0.000	0.000	15	628	0	0	16	504	0	0	100	1	
1	2	14	07: P-16   LM00002013	lmo2652	2488	7941	100	181	159	76	47	48	5	87	81	0	168	137	70	25	26	5	84	80	0	0	0	0	0	0	0	0	0	0	0	0	0	0	0	0	0	0	0	0	0	0	0	0	0	0	0.000	0.000	0.000	0.000	0.000	0.000	0.000	0.000	0.000	0.000	0.000	0.000	0.000	0.000	283	1076	277	224	224	0.000	0.000	134	143	0	0	112	112	0	0	100	1	
1	3	14	07: P-19   LM00000730	lmo2655	2738	7941	100	39895	32567	16863	48	48	5	100	100	0	44593	36322	19057	25	26	4	100	99	0	0	0	0	0	0	0	0	0	0	0	0	0	0	0	0	0	0	0	0	0	0	0	0	0	0	0.000	0.000	0.000	0.000	0.000	0.000	0.000	0.000	0.000	0.000	0.000	0.000	0.000	0.000	283	1076	84415	68816	68816	0.000	0.000	39847	44568	0	0	32519	36297	0	0	100	1	
1	4	14	07: P-22   LM00002014	lmo2658	2988	7941	100	293	247	117	47	48	5	85	83	0	181	155	74	25	26	3	89	86	0	0	0	0	0	0	0	0	0	0	0	0	0	0	0	0	0	0	0	0	0	0	0	0	0	0	0.000	0.000	0.000	0.000	0.000	0.000	0.000	0.000	0.000	0.000	0.000	0.000	0.000	0.000	283	1076	402	330	330	0.000	0.000	246	156	0	0	200	130	0	0	100	1	
1	5	14	08: D-01   LM00000764	lmo2729	3238	7941	100	298	253	122	46	47	5	90	87	0	228	186	93	24	24	3	90	86	0	0	0	0	0	0	0	0	0	0	0	0	0	0	0	0	0	0	0	0	0	0	0	0	0	0	0.000	0.000	0.000	0.000	0.000	0.000	0.000	0.000	0.000	0.000	0.000	0.000	0.000	0.000	283	1076	456	369	369	0.000	0.000	252	204	0	0	207	162	0	0	100	1	
1	6	14	08: D-04   LM00002772	lmo2732	3488	7941	100	146	138	45	47	48	5	94	91	0	196	179	61	25	26	3	99	96	0	0	0	0	0	0	0	0	0	0	0	0	0	0	0	0	0	0	0	0	0	0	0	0	0	0	0.000	0.000	0.000	0.000	0.000	0.000	0.000	0.000	0.000	0.000	0.000	0.000	0.000	0.000	283	1076	270	245	245	0.000	0.000	99	171	0	0	91	154	0	0	100	1	
1	7	14	08: D-07   LM00002775	lmo2735	3738	7941	100	73	71	15	46	47	5	86	79	0	134	114	47	26	27	3	92	90	0	0	0	0	0	0	0	0	0	0	0	0	0	0	0	0	0	0	0	0	0	0	0	0	0	0	0.000	0.000	0.000	0.000	0.000	0.000	0.000	0.000	0.000	0.000	0.000	0.000	0.000	0.000	283	1076	135	113	113	0.000	0.000	27	108	0	0	25	88	0	0	100	1	
1	8	14	08: D-10   LM00000765	lmo2738	3988	7941	100	704	589	299	47	48	5	95	90	0	411	349	159	26	27	3	96	92	0	0	0	0	0	0	0	0	0	0	0	0	0	0	0	0	0	0	0	0	0	0	0	0	0	0	0.000	0.000	0.000	0.000	0.000	0.000	0.000	0.000	0.000	0.000	0.000	0.000	0.000	0.000	283	1076	1042	865	865	0.000	0.000	657	385	0	0	542	323	0	0	100	1	
1	9	14	08: D-13   LM00002051	lmo2741	4238	7941	100	78	77	19	48	48	5	89	83	0	128	121	34	26	27	4	97	96	0	0	0	0	0	0	0	0	0	0	0	0	0	0	0	0	0	0	0	0	0	0	0	0	0	0	0.000	0.000	0.000	0.000	0.000	0.000	0.000	0.000	0.000	0.000	0.000	0.000	0.000	0.000	283	1076	132	124	124	0.000	0.000	30	102	0	0	29	95	0	0	100	1	
1	10	14	08: D-16   LM00000767	lmo2744	4488	7941	100	146	138	44	47	47	6	95	91	0	182	165	59	26	27	6	95	91	0	0	0	0	0	0	0	0	0	0	0	0	0	0	0	0	0	0	0	0	0	0	0	0	0	0	0.000	0.000	0.000	0.000	0.000	0.000	0.000	0.000	0.000	0.000	0.000	0.000	0.000	0.000	283	1076	255	230	230	0.000	0.000	99	156	0	0	91	139	0	0	100	1	
1	11	14	08: D-19   LM00000768	lmo2747	4738	7941	100	1677	1430	691	46	47	5	99	97	0	866	742	345	27	27	3	94	92	0	0	0	0	0	0	0	0	0	0	0	0	0	0	0	0	0	0	0	0	0	0	0	0	0	0	0.000	0.000	0.000	0.000	0.000	0.000	0.000	0.000	0.000	0.000	0.000	0.000	0.000	0.000	283	1076	2470	2099	2099	0.000	0.000	1631	839	0	0	1384	715	0	0	100	1	
1	12	14	08: D-22   LM00002057	lmo2750	4988	7941	100	131	123	38	46	46	5	93	88	0	148	130	47	26	27	3	94	92	0	0	0	0	0	0	0	0	0	0	0	0	0	0	0	0	0	0	0	0	0	0	0	0	0	0	0.000	0.000	0.000	0.000	0.000	0.000	0.000	0.000	0.000	0.000	0.000	0.000	0.000	0.000	283	1076	207	181	181	0.000	0.000	85	122	0	0	77	104	0	0	100	1	
1	13	14	08: H-01   LM00000792	lmo2825	5238	7941	100	342	293	130	48	48	5	93	87	0	187	164	74	26	27	3	92	88	0	0	0	0	0	0	0	0	0	0	0	0	0	0	0	0	0	0	0	0	0	0	0	0	0	0	0.000	0.000	0.000	0.000	0.000	0.000	0.000	0.000	0.000	0.000	0.000	0.000	0.000	0.000	283	1076	455	383	383	0.000	0.000	294	161	0	0	245	138	0	0	100	1	
1	14	14	08: H-04   LM00002087	lmo2828	5488	7941	100	95	90	27	47	48	5	88	82	0	168	144	62	26	26	3	92	88	0	0	0	0	0	0	0	0	0	0	0	0	0	0	0	0	0	0	0	0	0	0	0	0	0	0	0.000	0.000	0.000	0.000	0.000	0.000	0.000	0.000	0.000	0.000	0.000	0.000	0.000	0.000	283	1076	190	161	161	0.000	0.000	48	142	0	0	43	118	0	0	100	1	
1	15	14	08: H-07   LM00002089	lmo2831	5738	7941	100	487	436	185	47	48	6	98	95	0	351	320	127	26	26	3	98	96	0	0	0	0	0	0	0	0	0	0	0	0	0	0	0	0	0	0	0	0	0	0	0	0	0	0	0.000	0.000	0.000	0.000	0.000	0.000	0.000	0.000	0.000	0.000	0.000	0.000	0.000	0.000	283	1076	765	683	683	0.000	0.000	440	325	0	0	389	294	0	0	100	1	
1	16	14	08: H-10   LM00002091	lmo2834	5988	7941	100	58	58	9	46	47	5	76	56	0	113	97	37	26	26	3	88	86	0	0	0	0	0	0	0	0	0	0	0	0	0	0	0	0	0	0	0	0	0	0	0	0	0	0	0.000	0.000	0.000	0.000	0.000	0.000	0.000	0.000	0.000	0.000	0.000	0.000	0.000	0.000	283	1076	99	83	83	0.000	0.000	12	87	0	0	12	71	0	0	100	1	
1	17	14	08: H-13   LM00000796	lmo2837	6238	7941	100	51	50	6	46	46	5	45	17	0	117	97	39	26	26	4	87	84	0	0	0	0	0	0	0	0	0	0	0	0	0	0	0	0	0	0	0	0	0	0	0	0	0	0	0.000	0.000	0.000	0.000	0.000	0.000	0.000	0.000	0.000	0.000	0.000	0.000	0.000	0.000	283	1076	96	75	75	0.000	0.000	5	91	0	0	4	71	0	0	100	1	
1	1	15	08: H-16   LM00000799	lmo2840	2238	8191	100	52	53	6	46	47	6	54	23	0	124	109	39	25	26	3	92	89	0	0	0	0	0	0	0	0	0	0	0	0	0	0	0	0	0	0	0	0	0	0	0	0	0	0	0.000	0.000	0.000	0.000	0.000	0.000	0.000	0.000	0.000	0.000	0.000	0.000	0.000	0.000	283	1076	105	91	91	0.000	0.000	6	99	0	0	7	84	0	0	100	1	
1	2	15	08: H-19   LM00002094	lmo2843	2488	8191	100	103	98	34	47	47	5	86	81	0	133	110	49	25	26	3	86	84	0	0	0	0	0	0	0	0	0	0	0	0	0	0	0	0	0	0	0	0	0	0	0	0	0	0	0.000	0.000	0.000	0.000	0.000	0.000	0.000	0.000	0.000	0.000	0.000	0.000	0.000	0.000	283	1076	164	136	136	0.000	0.000	56	108	0	0	51	85	0	0	100	1	
1	3	15	08: H-22   LM00000800	lmo2846	2738	8191	100	56	57	8	48	48	5	66	32	0	120	104	38	25	26	3	92	88	0	0	0	0	0	0	0	0	0	0	0	0	0	0	0	0	0	0	0	0	0	0	0	0	0	0	0.000	0.000	0.000	0.000	0.000	0.000	0.000	0.000	0.000	0.000	0.000	0.000	0.000	0.000	283	1076	103	88	88	0.000	0.000	8	95	0	0	9	79	0	0	100	1	
1	4	15	08: L-01   EMPTY	EMPTY	2988	8191	100	48	48	5	46	47	5	29	12	0	26	28	5	25	26	3	33	20	0	0	0	0	0	0	0	0	0	0	0	0	0	0	0	0	0	0	0	0	0	0	0	0	0	0	0.000	0.000	0.000	0.000	0.000	0.000	0.000	0.000	0.000	0.000	0.000	0.000	0.000	0.000	283	1076	3	5	5	0.000	0.000	2	1	0	0	2	3	0	0	-75	1	
1	5	15	08: L-04   EMPTY	EMPTY	3238	8191	100	46	47	4	47	47	5	15	1	0	27	28	4	25	25	3	41	19	0	0	0	0	0	0	0	0	0	0	0	0	0	0	0	0	0	0	0	0	0	0	0	0	0	0	0.000	0.000	0.000	0.000	0.000	0.000	0.000	0.000	0.000	0.000	0.000	0.000	0.000	0.000	283	1076	1	3	3	0.000	0.000	-1	2	0	0	0	3	0	0	-75	1	
1	6	15	08: L-07   EMPTY	EMPTY	3488	8191	100	47	47	5	48	48	5	16	2	0	28	29	4	27	27	5	26	6	0	0	0	0	0	0	0	0	0	0	0	0	0	0	0	0	0	0	0	0	0	0	0	0	0	0	0.000	0.000	0.000	0.000	0.000	0.000	0.000	0.000	0.000	0.000	0.000	0.000	0.000	0.000	283	1076	0	1	1	0.000	0.000	-1	1	0	0	-1	2	0	0	-75	1	
1	7	15	09: D-01   LM00000020	lmo0044	3738	8191	100	7323	6344	2849	47	48	5	100	100	0	6955	6147	2788	27	27	4	99	98	0	0	0	0	0	0	0	0	0	0	0	0	0	0	0	0	0	0	0	0	0	0	0	0	0	0	0.000	0.000	0.000	0.000	0.000	0.000	0.000	0.000	0.000	0.000	0.000	0.000	0.000	0.000	283	1076	14204	12417	12417	0.000	0.000	7276	6928	0	0	6297	6120	0	0	100	1	
1	8	15	09: D-04   LM00001308	lmo1275	3988	8191	100	344	310	125	48	49	8	95	92	0	269	242	98	27	27	7	93	90	0	0	0	0	0	0	0	0	0	0	0	0	0	0	0	0	0	0	0	0	0	0	0	0	0	0	0.000	0.000	0.000	0.000	0.000	0.000	0.000	0.000	0.000	0.000	0.000	0.000	0.000	0.000	283	1076	538	477	477	0.000	0.000	296	242	0	0	262	215	0	0	100	1	
1	9	15	09: D-07   LM00002819	lmo1469	4238	8191	100	10307	7996	4724	48	48	4	100	100	0	7753	6231	3609	26	27	3	100	98	0	0	0	0	0	0	0	0	0	0	0	0	0	0	0	0	0	0	0	0	0	0	0	0	0	0	0.000	0.000	0.000	0.000	0.000	0.000	0.000	0.000	0.000	0.000	0.000	0.000	0.000	0.000	283	1076	17986	14153	14153	0.000	0.000	10259	7727	0	0	7948	6205	0	0	100	1	
1	10	15	09: D-10   LM00000452	lmo1657	4488	8191	100	2563	2238	865	46	46	4	100	100	0	1396	1251	456	26	27	3	100	100	0	0	0	0	0	0	0	0	0	0	0	0	0	0	0	0	0	0	0	0	0	0	0	0	0	0	0.000	0.000	0.000	0.000	0.000	0.000	0.000	0.000	0.000	0.000	0.000	0.000	0.000	0.000	283	1076	3887	3417	3417	0.000	0.000	2517	1370	0	0	2192	1225	0	0	100	1	
1	11	15	09: D-13   lmneg01	lmneg01	4738	8191	100	52	53	4	46	46	4	76	35	0	126	112	35	27	27	3	98	93	0	0	0	0	0	0	0	0	0	0	0	0	0	0	0	0	0	0	0	0	0	0	0	0	0	0	0.000	0.000	0.000	0.000	0.000	0.000	0.000	0.000	0.000	0.000	0.000	0.000	0.000	0.000	283	1076	105	92	92	0.000	0.000	6	99	0	0	7	85	0	0	100	1	
1	12	15	09: D-16   lmneg04	lmneg04	4988	8191	100	52	52	5	46	47	5	50	15	0	108	98	29	27	27	3	95	93	0	0	0	0	0	0	0	0	0	0	0	0	0	0	0	0	0	0	0	0	0	0	0	0	0	0	0.000	0.000	0.000	0.000	0.000	0.000	0.000	0.000	0.000	0.000	0.000	0.000	0.000	0.000	283	1076	87	77	77	0.000	0.000	6	81	0	0	6	71	0	0	100	1	
1	13	15	09: D-19   lmneg07	lmneg07	5238	8191	100	53	53	5	47	48	5	61	25	0	116	104	31	27	27	3	94	92	0	0	0	0	0	0	0	0	0	0	0	0	0	0	0	0	0	0	0	0	0	0	0	0	0	0	0.000	0.000	0.000	0.000	0.000	0.000	0.000	0.000	0.000	0.000	0.000	0.000	0.000	0.000	283	1076	95	83	83	0.000	0.000	6	89	0	0	6	77	0	0	100	1	
1	14	15	09: D-22   lmneg10	lmneg10	5488	8191	100	51	51	5	47	48	5	32	8	0	101	89	27	26	26	5	92	88	0	0	0	0	0	0	0	0	0	0	0	0	0	0	0	0	0	0	0	0	0	0	0	0	0	0	0.000	0.000	0.000	0.000	0.000	0.000	0.000	0.000	0.000	0.000	0.000	0.000	0.000	0.000	283	1076	79	67	67	0.000	0.000	4	75	0	0	4	63	0	0	100	1	
1	15	15	09: H-01   LM00000020	lmo0044	5738	8191	100	6610	5797	2489	47	48	5	100	100	0	6517	5821	2288	26	26	4	100	99	0	0	0	0	0	0	0	0	0	0	0	0	0	0	0	0	0	0	0	0	0	0	0	0	0	0	0.000	0.000	0.000	0.000	0.000	0.000	0.000	0.000	0.000	0.000	0.000	0.000	0.000	0.000	283	1076	13054	11545	11545	0.000	0.000	6563	6491	0	0	5750	5795	0	0	100	1	
1	16	15	09: H-04   LM00001308	lmo1275	5988	8191	100	349	302	147	47	47	5	93	87	0	243	207	89	26	26	3	93	90	0	0	0	0	0	0	0	0	0	0	0	0	0	0	0	0	0	0	0	0	0	0	0	0	0	0	0.000	0.000	0.000	0.000	0.000	0.000	0.000	0.000	0.000	0.000	0.000	0.000	0.000	0.000	283	1076	519	436	436	0.000	0.000	302	217	0	0	255	181	0	0	100	1	
1	17	15	09: H-07   LM00002819	lmo1469	6238	8191	100	9212	7370	4115	47	47	6	98	98	0	7347	5911	3201	25	26	4	98	95	0	0	0	0	0	0	0	0	0	0	0	0	0	0	0	0	0	0	0	0	0	0	0	0	0	0	0.000	0.000	0.000	0.000	0.000	0.000	0.000	0.000	0.000	0.000	0.000	0.000	0.000	0.000	283	1076	16487	13209	13209	0.000	0.000	9165	7322	0	0	7323	5886	0	0	100	1	
1	1	16	09: H-10   LM00000452	lmo1657	2238	8441	100	3586	2977	1497	46	47	5	100	99	0	1918	1592	797	26	26	3	95	94	0	0	0	0	0	0	0	0	0	0	0	0	0	0	0	0	0	0	0	0	0	0	0	0	0	0	0.000	0.000	0.000	0.000	0.000	0.000	0.000	0.000	0.000	0.000	0.000	0.000	0.000	0.000	283	1076	5432	4497	4497	0.000	0.000	3540	1892	0	0	2931	1566	0	0	100	1	
1	2	16	09: H-13   lmneg01	lmneg01	2488	8441	100	54	54	7	48	48	6	56	15	0	124	109	41	25	26	6	93	86	0	0	0	0	0	0	0	0	0	0	0	0	0	0	0	0	0	0	0	0	0	0	0	0	0	0	0.000	0.000	0.000	0.000	0.000	0.000	0.000	0.000	0.000	0.000	0.000	0.000	0.000	0.000	283	1076	105	90	90	0.000	0.000	6	99	0	0	6	84	0	0	100	1	
1	3	16	09: H-16   lmneg04	lmneg04	2738	8441	100	52	52	6	48	48	5	45	17	0	112	100	30	26	26	3	94	92	0	0	0	0	0	0	0	0	0	0	0	0	0	0	0	0	0	0	0	0	0	0	0	0	0	0	0.000	0.000	0.000	0.000	0.000	0.000	0.000	0.000	0.000	0.000	0.000	0.000	0.000	0.000	283	1076	90	78	78	0.000	0.000	4	86	0	0	4	74	0	0	100	1	
1	4	16	09: H-19   lmneg07	lmneg07	2988	8441	100	53	54	6	47	47	5	52	26	0	123	102	42	26	26	4	89	84	0	0	0	0	0	0	0	0	0	0	0	0	0	0	0	0	0	0	0	0	0	0	0	0	0	0	0.000	0.000	0.000	0.000	0.000	0.000	0.000	0.000	0.000	0.000	0.000	0.000	0.000	0.000	283	1076	103	83	83	0.000	0.000	6	97	0	0	7	76	0	0	100	1	
1	5	16	09: H-22   lmneg10	lmneg10	3238	8441	100	50	50	5	47	47	5	30	6	0	106	97	27	26	26	3	95	94	0	0	0	0	0	0	0	0	0	0	0	0	0	0	0	0	0	0	0	0	0	0	0	0	0	0	0.000	0.000	0.000	0.000	0.000	0.000	0.000	0.000	0.000	0.000	0.000	0.000	0.000	0.000	283	1076	83	74	74	0.000	0.000	3	80	0	0	3	71	0	0	100	1	
1	6	16	09: L-01   LM00000020	lmo0044	3488	8441	100	7379	6433	2791	48	48	5	100	100	0	7390	6499	2637	27	28	4	100	99	0	0	0	0	0	0	0	0	0	0	0	0	0	0	0	0	0	0	0	0	0	0	0	0	0	0	0.000	0.000	0.000	0.000	0.000	0.000	0.000	0.000	0.000	0.000	0.000	0.000	0.000	0.000	283	1076	14694	12857	12857	0.000	0.000	7331	7363	0	0	6385	6472	0	0	100	1	
1	7	16	09: L-04   LM00001308	lmo1275	3738	8441	100	365	317	148	47	48	7	98	96	0	272	231	105	27	28	4	96	92	0	0	0	0	0	0	0	0	0	0	0	0	0	0	0	0	0	0	0	0	0	0	0	0	0	0	0.000	0.000	0.000	0.000	0.000	0.000	0.000	0.000	0.000	0.000	0.000	0.000	0.000	0.000	283	1076	563	474	474	0.000	0.000	318	245	0	0	270	204	0	0	100	1	
1	8	16	09: L-07   LM00002819	lmo1469	3988	8441	100	9813	8004	4316	48	48	8	100	100	0	7774	6436	3291	27	28	7	99	98	0	0	0	0	0	0	0	0	0	0	0	0	0	0	0	0	0	0	0	0	0	0	0	0	0	0	0.000	0.000	0.000	0.000	0.000	0.000	0.000	0.000	0.000	0.000	0.000	0.000	0.000	0.000	283	1076	17512	14365	14365	0.000	0.000	9765	7747	0	0	7956	6409	0	0	100	1	
1	9	16	09: L-10   LM00000452	lmo1657	4238	8441	100	2491	2048	1047	47	48	5	100	99	0	1415	1150	596	27	27	4	98	96	0	0	0	0	0	0	0	0	0	0	0	0	0	0	0	0	0	0	0	0	0	0	0	0	0	0	0.000	0.000	0.000	0.000	0.000	0.000	0.000	0.000	0.000	0.000	0.000	0.000	0.000	0.000	283	1076	3832	3124	3124	0.000	0.000	2444	1388	0	0	2001	1123	0	0	100	1	
1	10	16	09: L-13   lmneg01	lmneg01	4488	8441	100	51	52	5	47	47	5	44	18	0	131	111	40	27	27	5	95	88	0	0	0	0	0	0	0	0	0	0	0	0	0	0	0	0	0	0	0	0	0	0	0	0	0	0	0.000	0.000	0.000	0.000	0.000	0.000	0.000	0.000	0.000	0.000	0.000	0.000	0.000	0.000	283	1076	108	89	89	0.000	0.000	4	104	0	0	5	84	0	0	100	1	
1	11	16	09: L-16   lmneg04	lmneg04	4738	8441	100	50	51	5	46	46	5	49	15	0	113	103	28	26	27	3	98	95	0	0	0	0	0	0	0	0	0	0	0	0	0	0	0	0	0	0	0	0	0	0	0	0	0	0	0.000	0.000	0.000	0.000	0.000	0.000	0.000	0.000	0.000	0.000	0.000	0.000	0.000	0.000	283	1076	91	82	82	0.000	0.000	4	87	0	0	5	77	0	0	100	1	
1	12	16	09: L-19   lmneg07	lmneg07	4988	8441	100	55	55	6	47	48	5	71	41	0	123	112	35	26	27	4	98	94	0	0	0	0	0	0	0	0	0	0	0	0	0	0	0	0	0	0	0	0	0	0	0	0	0	0	0.000	0.000	0.000	0.000	0.000	0.000	0.000	0.000	0.000	0.000	0.000	0.000	0.000	0.000	283	1076	105	94	94	0.000	0.000	8	97	0	0	8	86	0	0	100	1	
1	13	16	09: L-22   lmneg10	lmneg10	5238	8441	100	51	50	4	47	48	5	28	4	0	101	89	30	26	27	3	93	91	0	0	0	0	0	0	0	0	0	0	0	0	0	0	0	0	0	0	0	0	0	0	0	0	0	0	0.000	0.000	0.000	0.000	0.000	0.000	0.000	0.000	0.000	0.000	0.000	0.000	0.000	0.000	283	1076	79	66	66	0.000	0.000	4	75	0	0	3	63	0	0	100	1	
1	14	16	09: P-01   LM00000020	lmo0044	5488	8441	100	6608	5277	2835	48	48	5	98	95	0	6413	5378	2712	26	26	3	99	97	0	0	0	0	0	0	0	0	0	0	0	0	0	0	0	0	0	0	0	0	0	0	0	0	0	0	0.000	0.000	0.000	0.000	0.000	0.000	0.000	0.000	0.000	0.000	0.000	0.000	0.000	0.000	283	1076	12947	10581	10581	0.000	0.000	6560	6387	0	0	5229	5352	0	0	100	1	
1	15	16	09: P-04   LM00001308	lmo1275	5738	8441	100	303	261	128	47	47	5	90	86	0	232	199	88	26	26	3	90	88	0	0	0	0	0	0	0	0	0	0	0	0	0	0	0	0	0	0	0	0	0	0	0	0	0	0	0.000	0.000	0.000	0.000	0.000	0.000	0.000	0.000	0.000	0.000	0.000	0.000	0.000	0.000	283	1076	462	387	387	0.000	0.000	256	206	0	0	214	173	0	0	100	1	
1	16	16	09: P-07   LM00002819	lmo1469	5988	8441	100	8761	6671	4384	47	47	5	97	95	0	6801	5196	3348	25	26	3	98	94	0	0	0	0	0	0	0	0	0	0	0	0	0	0	0	0	0	0	0	0	0	0	0	0	0	0	0.000	0.000	0.000	0.000	0.000	0.000	0.000	0.000	0.000	0.000	0.000	0.000	0.000	0.000	283	1076	15490	11795	11795	0.000	0.000	8714	6776	0	0	6624	5171	0	0	100	1	
1	17	16	09: P-10   LM00000452	lmo1657	6238	8441	100	2437	1954	1053	48	48	5	93	92	0	1344	1107	567	25	26	3	93	91	0	0	0	0	0	0	0	0	0	0	0	0	0	0	0	0	0	0	0	0	0	0	0	0	0	0	0.000	0.000	0.000	0.000	0.000	0.000	0.000	0.000	0.000	0.000	0.000	0.000	0.000	0.000	283	1076	3708	2988	2988	0.000	0.000	2389	1319	0	0	1906	1082	0	0	100	1	
1	1	17	09: P-13   lmneg01	lmneg01	2238	8691	100	53	53	5	46	46	5	72	30	0	121	106	41	26	27	4	91	88	0	0	0	0	0	0	0	0	0	0	0	0	0	0	0	0	0	0	0	0	0	0	0	0	0	0	0.000	0.000	0.000	0.000	0.000	0.000	0.000	0.000	0.000	0.000	0.000	0.000	0.000	0.000	283	1076	102	87	87	0.000	0.000	7	95	0	0	7	80	0	0	100	1	
1	2	17	09: P-16   lmneg04	lmneg04	2488	8691	100	59	59	8	47	48	5	80	55	0	125	113	34	26	26	3	97	92	0	0	0	0	0	0	0	0	0	0	0	0	0	0	0	0	0	0	0	0	0	0	0	0	0	0	0.000	0.000	0.000	0.000	0.000	0.000	0.000	0.000	0.000	0.000	0.000	0.000	0.000	0.000	283	1076	111	99	99	0.000	0.000	12	99	0	0	12	87	0	0	100	1	
1	3	17	09: P-19   lmneg07	lmneg07	2738	8691	100	54	55	7	47	48	5	58	34	0	131	112	42	26	27	4	94	89	0	0	0	0	0	0	0	0	0	0	0	0	0	0	0	0	0	0	0	0	0	0	0	0	0	0	0.000	0.000	0.000	0.000	0.000	0.000	0.000	0.000	0.000	0.000	0.000	0.000	0.000	0.000	283	1076	112	94	94	0.000	0.000	7	105	0	0	8	86	0	0	100	1	
1	4	17	09: P-22   lmneg10	lmneg10	2988	8691	100	52	52	5	47	48	6	46	7	0	107	89	35	26	28	11	83	75	0	0	0	0	0	0	0	0	0	0	0	0	0	0	0	0	0	0	0	0	0	0	0	0	0	0	0.000	0.000	0.000	0.000	0.000	0.000	0.000	0.000	0.000	0.000	0.000	0.000	0.000	0.000	283	1076	86	68	68	0.000	0.000	5	81	0	0	5	63	0	0	100	1	
1	5	17	null	EMPTY	3238	8691	100	47	47	5	47	48	5	18	3	0	26	28	5	27	28	4	17	10	0	0	0	0	0	0	0	0	0	0	0	0	0	0	0	0	0	0	0	0	0	0	0	0	0	0	0.000	0.000	0.000	0.000	0.000	0.000	0.000	0.000	0.000	0.000	0.000	0.000	0.000	0.000	283	1076	-1	1	1	0.000	0.000	0	-1	0	0	0	1	0	0	-75	1	
1	6	17	null	EMPTY	3488	8691	100	48	48	5	47	47	4	20	8	0	28	28	4	27	28	4	20	2	0	0	0	0	0	0	0	0	0	0	0	0	0	0	0	0	0	0	0	0	0	0	0	0	0	0	0.000	0.000	0.000	0.000	0.000	0.000	0.000	0.000	0.000	0.000	0.000	0.000	0.000	0.000	283	1076	2	2	2	0.000	0.000	1	1	0	0	1	1	0	0	-75	1	
1	7	17	null	EMPTY	3738	8691	100	48	48	4	48	49	8	1	0	0	26	27	3	28	29	5	3	1	0	0	0	0	0	0	0	0	0	0	0	0	0	0	0	0	0	0	0	0	0	0	0	0	0	0	0.000	0.000	0.000	0.000	0.000	0.000	0.000	0.000	0.000	0.000	0.000	0.000	0.000	0.000	283	1076	-2	-1	-1	0.000	0.000	0	-2	0	0	0	-1	0	0	-75	1	
1	8	17	null	EMPTY	3988	8691	100	48	49	5	48	49	6	14	5	0	28	28	3	28	29	4	5	1	0	0	0	0	0	0	0	0	0	0	0	0	0	0	0	0	0	0	0	0	0	0	0	0	0	0	0.000	0.000	0.000	0.000	0.000	0.000	0.000	0.000	0.000	0.000	0.000	0.000	0.000	0.000	283	1076	0	1	1	0.000	0.000	0	0	0	0	1	0	0	0	-75	1	
1	9	17	null	EMPTY	4238	8691	100	47	47	5	47	48	5	12	3	0	27	27	3	27	28	4	10	1	0	0	0	0	0	0	0	0	0	0	0	0	0	0	0	0	0	0	0	0	0	0	0	0	0	0	0.000	0.000	0.000	0.000	0.000	0.000	0.000	0.000	0.000	0.000	0.000	0.000	0.000	0.000	283	1076	0	0	0	0.000	0.000	0	0	0	0	0	0	0	0	-75	1	
1	10	17	null	EMPTY	4488	8691	100	47	47	4	47	48	6	7	1	0	28	28	3	28	29	5	6	1	0	0	0	0	0	0	0	0	0	0	0	0	0	0	0	0	0	0	0	0	0	0	0	0	0	0	0.000	0.000	0.000	0.000	0.000	0.000	0.000	0.000	0.000	0.000	0.000	0.000	0.000	0.000	283	1076	0	0	0	0.000	0.000	0	0	0	0	0	0	0	0	-75	1	
1	11	17	null	EMPTY	4738	8691	100	46	47	5	47	47	4	15	5	0	28	28	3	27	27	4	14	4	0	0	0	0	0	0	0	0	0	0	0	0	0	0	0	0	0	0	0	0	0	0	0	0	0	0	0.000	0.000	0.000	0.000	0.000	0.000	0.000	0.000	0.000	0.000	0.000	0.000	0.000	0.000	283	1076	0	1	1	0.000	0.000	-1	1	0	0	0	1	0	0	-75	1	
1	12	17	null	EMPTY	4988	8691	100	48	47	5	46	46	4	27	6	0	28	28	3	27	28	3	18	6	0	0	0	0	0	0	0	0	0	0	0	0	0	0	0	0	0	0	0	0	0	0	0	0	0	0	0.000	0.000	0.000	0.000	0.000	0.000	0.000	0.000	0.000	0.000	0.000	0.000	0.000	0.000	283	1076	3	2	2	0.000	0.000	2	1	0	0	1	1	0	0	-75	1	
1	13	17	null	EMPTY	5238	8691	100	47	47	4	47	48	5	6	0	0	26	27	3	27	27	4	6	0	0	0	0	0	0	0	0	0	0	0	0	0	0	0	0	0	0	0	0	0	0	0	0	0	0	0	0.000	0.000	0.000	0.000	0.000	0.000	0.000	0.000	0.000	0.000	0.000	0.000	0.000	0.000	283	1076	-1	0	0	0.000	0.000	0	-1	0	0	0	0	0	0	-75	1	
1	14	17	null	EMPTY	5488	8691	100	48	48	4	48	48	5	17	1	0	27	28	4	26	27	3	34	16	0	0	0	0	0	0	0	0	0	0	0	0	0	0	0	0	0	0	0	0	0	0	0	0	0	0	0.000	0.000	0.000	0.000	0.000	0.000	0.000	0.000	0.000	0.000	0.000	0.000	0.000	0.000	283	1076	1	2	2	0.000	0.000	0	1	0	0	0	2	0	0	-75	1	
1	15	17	null	EMPTY	5738	8691	100	47	47	4	47	48	5	14	1	0	27	27	3	26	27	4	23	5	0	0	0	0	0	0	0	0	0	0	0	0	0	0	0	0	0	0	0	0	0	0	0	0	0	0	0.000	0.000	0.000	0.000	0.000	0.000	0.000	0.000	0.000	0.000	0.000	0.000	0.000	0.000	283	1076	1	1	1	0.000	0.000	0	1	0	0	0	1	0	0	-75	1	
1	16	17	null	EMPTY	5988	8691	100	48	48	5	47	47	5	20	4	0	27	28	4	26	27	3	26	10	0	0	0	0	0	0	0	0	0	0	0	0	0	0	0	0	0	0	0	0	0	0	0	0	0	0	0.000	0.000	0.000	0.000	0.000	0.000	0.000	0.000	0.000	0.000	0.000	0.000	0.000	0.000	283	1076	2	3	3	0.000	0.000	1	1	0	0	1	2	0	0	-75	1	
1	17	17	null	EMPTY	6238	8691	100	47	50	17	46	47	5	29	11	0	27	28	5	27	27	4	13	4	0	0	0	0	0	0	0	0	0	0	0	0	0	0	0	0	0	0	0	0	0	0	0	0	0	0	0.000	0.000	0.000	0.000	0.000	0.000	0.000	0.000	0.000	0.000	0.000	0.000	0.000	0.000	283	1076	1	5	5	0.000	0.000	1	0	0	0	4	1	0	0	-75	1	
2	1	1	10: C-01   Dye Marker	Dye Marker	6733	4720	100	62	267	352	47	47	10	60	44	0	9850	20581	22448	27	27	8	100	100	3	0	0	0	0	0	0	0	0	0	0	0	0	0	0	0	0	0	0	0	0	0	0	0	0	0	0.000	0.000	0.000	0.000	0.000	0.000	0.000	0.000	0.000	0.000	0.000	0.000	0.000	0.000	283	1076	9838	20774	20774	0.000	0.000	15	9823	0	0	220	20554	0	0	100	1	
2	2	1	01: C-01   LM00000021	lmo0045	6983	4720	100	11421	8578	5201	47	47	5	100	100	0	11877	9083	5625	27	28	5	97	92	0	0	0	0	0	0	0	0	0	0	0	0	0	0	0	0	0	0	0	0	0	0	0	0	0	0	0.000	0.000	0.000	0.000	0.000	0.000	0.000	0.000	0.000	0.000	0.000	0.000	0.000	0.000	283	1076	23224	17587	17587	0.000	0.000	11374	11850	0	0	8531	9056	0	0	100	1	
2	3	1	01: C-04   LM00000023	lmo0048	7233	4720	100	7501	5389	3521	47	48	4	100	100	0	7352	5587	3462	27	27	6	96	92	0	0	0	0	0	0	0	0	0	0	0	0	0	0	0	0	0	0	0	0	0	0	0	0	0	0	0.000	0.000	0.000	0.000	0.000	0.000	0.000	0.000	0.000	0.000	0.000	0.000	0.000	0.000	283	1076	14779	10902	10902	0.000	0.000	7454	7325	0	0	5342	5560	0	0	100	1	
2	4	1	01: C-07   LM00000826	lmo0051	7483	4720	100	1510	1202	747	46	47	5	100	99	0	616	494	295	26	27	4	90	87	0	0	0	0	0	0	0	0	0	0	0	0	0	0	0	0	0	0	0	0	0	0	0	0	0	0	0.000	0.000	0.000	0.000	0.000	0.000	0.000	0.000	0.000	0.000	0.000	0.000	0.000	0.000	283	1076	2054	1624	1624	0.000	0.000	1464	590	0	0	1156	468	0	0	100	1	
2	5	1	01: C-10   LM00000026	lmo0054	7733	4720	100	1444	1234	604	48	48	5	100	99	0	1124	998	468	26	26	3	99	98	0	0	0	0	0	0	0	0	0	0	0	0	0	0	0	0	0	0	0	0	0	0	0	0	0	0	0.000	0.000	0.000	0.000	0.000	0.000	0.000	0.000	0.000	0.000	0.000	0.000	0.000	0.000	283	1076	2494	2158	2158	0.000	0.000	1396	1098	0	0	1186	972	0	0	100	1	
2	6	1	01: C-13   LM00002106	lmo0057	7983	4720	100	52	52	5	48	48	4	46	24	0	115	94	39	26	26	3	90	86	0	0	0	0	0	0	0	0	0	0	0	0	0	0	0	0	0	0	0	0	0	0	0	0	0	0	0.000	0.000	0.000	0.000	0.000	0.000	0.000	0.000	0.000	0.000	0.000	0.000	0.000	0.000	283	1076	93	72	72	0.000	0.000	4	89	0	0	4	68	0	0	100	1	
2	7	1	01: C-16   LM00000828	lmo0060	8233	4720	100	52	53	5	48	49	6	38	6	0	115	92	42	26	26	5	84	77	0	0	0	0	0	0	0	0	0	0	0	0	0	0	0	0	0	0	0	0	0	0	0	0	0	0	0.000	0.000	0.000	0.000	0.000	0.000	0.000	0.000	0.000	0.000	0.000	0.000	0.000	0.000	283	1076	93	71	71	0.000	0.000	4	89	0	0	5	66	0	0	100	1	
2	8	1	01: C-19   LM00000031	lmo0063	8483	4720	100	52	52	6	48	48	5	35	15	0	126	101	45	26	26	3	88	86	0	0	0	0	0	0	0	0	0	0	0	0	0	0	0	0	0	0	0	0	0	0	0	0	0	0	0.000	0.000	0.000	0.000	0.000	0.000	0.000	0.000	0.000	0.000	0.000	0.000	0.000	0.000	283	1076	104	79	79	0.000	0.000	4	100	0	0	4	75	0	0	100	1	
2	9	1	01: C-22   LM00000034	lmo0066	8733	4720	100	77	77	21	48	48	5	82	73	0	174	137	70	25	26	3	89	85	0	0	0	0	0	0	0	0	0	0	0	0	0	0	0	0	0	0	0	0	0	0	0	0	0	0	0.000	0.000	0.000	0.000	0.000	0.000	0.000	0.000	0.000	0.000	0.000	0.000	0.000	0.000	283	1076	178	141	141	0.000	0.000	29	149	0	0	29	112	0	0	100	1	
2	10	1	01: G-01   LM00002145	lmo0141	8983	4720	100	51	51	4	47	48	5	36	10	0	116	91	42	25	26	3	85	81	0	0	0	0	0	0	0	0	0	0	0	0	0	0	0	0	0	0	0	0	0	0	0	0	0	0	0.000	0.000	0.000	0.000	0.000	0.000	0.000	0.000	0.000	0.000	0.000	0.000	0.000	0.000	283	1076	95	70	70	0.000	0.000	4	91	0	0	4	66	0	0	100	1	
2	11	1	01: G-04   LM00002147	lmo0144	9233	4720	100	50	51	5	47	48	5	42	15	0	109	85	39	26	26	4	81	79	0	0	0	0	0	0	0	0	0	0	0	0	0	0	0	0	0	0	0	0	0	0	0	0	0	0	0.000	0.000	0.000	0.000	0.000	0.000	0.000	0.000	0.000	0.000	0.000	0.000	0.000	0.000	283	1076	86	63	63	0.000	0.000	3	83	0	0	4	59	0	0	100	1	
2	12	1	01: G-07   LM00002149	lmo0147	9483	4720	100	54	55	5	48	48	5	69	32	0	153	131	48	25	26	5	95	89	0	0	0	0	0	0	0	0	0	0	0	0	0	0	0	0	0	0	0	0	0	0	0	0	0	0	0.000	0.000	0.000	0.000	0.000	0.000	0.000	0.000	0.000	0.000	0.000	0.000	0.000	0.000	283	1076	134	113	113	0.000	0.000	6	128	0	0	7	106	0	0	100	1	
2	13	1	01: G-10   LM00000050	lmo0150	9733	4720	100	51	52	5	48	48	5	34	11	0	111	85	46	26	26	3	77	73	0	0	0	0	0	0	0	0	0	0	0	0	0	0	0	0	0	0	0	0	0	0	0	0	0	0	0.000	0.000	0.000	0.000	0.000	0.000	0.000	0.000	0.000	0.000	0.000	0.000	0.000	0.000	283	1076	88	63	63	0.000	0.000	3	85	0	0	4	59	0	0	100	1	
2	14	1	01: G-13   LM00000852	lmo0153	9983	4720	100	59	60	10	48	49	5	71	54	0	134	110	47	25	26	3	90	88	0	0	0	0	0	0	0	0	0	0	0	0	0	0	0	0	0	0	0	0	0	0	0	0	0	0	0.000	0.000	0.000	0.000	0.000	0.000	0.000	0.000	0.000	0.000	0.000	0.000	0.000	0.000	283	1076	120	97	97	0.000	0.000	11	109	0	0	12	85	0	0	100	1	
2	15	1	01: G-16   LM00000855	lmo0156	10233	4720	100	53	53	7	48	48	5	58	26	0	114	93	40	25	26	3	91	86	0	0	0	0	0	0	0	0	0	0	0	0	0	0	0	0	0	0	0	0	0	0	0	0	0	0	0.000	0.000	0.000	0.000	0.000	0.000	0.000	0.000	0.000	0.000	0.000	0.000	0.000	0.000	283	1076	94	73	73	0.000	0.000	5	89	0	0	5	68	0	0	100	1	
2	16	1	01: G-19   LM00002155	lmo0159	10483	4720	100	51	51	5	48	48	4	38	10	0	116	91	41	25	26	3	85	82	0	0	0	0	0	0	0	0	0	0	0	0	0	0	0	0	0	0	0	0	0	0	0	0	0	0	0.000	0.000	0.000	0.000	0.000	0.000	0.000	0.000	0.000	0.000	0.000	0.000	0.000	0.000	283	1076	94	69	69	0.000	0.000	3	91	0	0	3	66	0	0	100	1	
2	17	1	01: G-22   LM00000052	lmo0162	10733	4720	100	451	341	215	47	47	5	88	83	0	173	133	75	24	25	3	90	83	0	0	0	0	0	0	0	0	0	0	0	0	0	0	0	0	0	0	0	0	0	0	0	0	0	0	0.000	0.000	0.000	0.000	0.000	0.000	0.000	0.000	0.000	0.000	0.000	0.000	0.000	0.000	283	1076	553	403	403	0.000	0.000	404	149	0	0	294	109	0	0	100	1	
2	1	2	01: K-01   LM00000886	lmo0237	6733	4970	100	1851	1343	980	48	48	5	89	86	0	2171	1506	1189	27	28	4	82	75	0	0	0	0	0	0	0	0	0	0	0	0	0	0	0	0	0	0	0	0	0	0	0	0	0	0	0.000	0.000	0.000	0.000	0.000	0.000	0.000	0.000	0.000	0.000	0.000	0.000	0.000	0.000	283	1076	3947	2774	2774	0.000	0.000	1803	2144	0	0	1295	1479	0	0	100	1	
2	2	2	01: K-04   LM00000888	lmo0240	6983	4970	100	407	327	226	48	49	5	83	72	0	252	184	132	28	28	4	75	67	0	0	0	0	0	0	0	0	0	0	0	0	0	0	0	0	0	0	0	0	0	0	0	0	0	0	0.000	0.000	0.000	0.000	0.000	0.000	0.000	0.000	0.000	0.000	0.000	0.000	0.000	0.000	283	1076	583	435	435	0.000	0.000	359	224	0	0	279	156	0	0	100	1	
2	3	2	01: K-07   LM00000891	lmo0243	7233	4970	100	855	599	430	49	49	7	81	73	0	244	186	125	27	28	6	75	72	0	0	0	0	0	0	0	0	0	0	0	0	0	0	0	0	0	0	0	0	0	0	0	0	0	0	0.000	0.000	0.000	0.000	0.000	0.000	0.000	0.000	0.000	0.000	0.000	0.000	0.000	0.000	283	1076	1023	709	709	0.000	0.000	806	217	0	0	550	159	0	0	100	1	
2	4	2	01: K-10   LM00000892	lmo0246	7483	4970	100	460	359	205	48	49	6	87	81	0	201	155	86	27	27	5	81	76	0	0	0	0	0	0	0	0	0	0	0	0	0	0	0	0	0	0	0	0	0	0	0	0	0	0	0.000	0.000	0.000	0.000	0.000	0.000	0.000	0.000	0.000	0.000	0.000	0.000	0.000	0.000	283	1076	586	439	439	0.000	0.000	412	174	0	0	311	128	0	0	100	1	
2	5	2	01: K-13   LM00000078	lmo0249	7733	4970	100	16128	12157	8582	48	48	5	99	99	0	29736	21945	15631	26	26	3	95	92	0	0	0	0	0	0	0	0	0	0	0	0	0	0	0	0	0	0	0	0	0	0	0	0	0	0	0.000	0.000	0.000	0.000	0.000	0.000	0.000	0.000	0.000	0.000	0.000	0.000	0.000	0.000	283	1076	45790	34028	34028	0.000	0.000	16080	29710	0	0	12109	21919	0	0	100	1	
2	6	2	01: K-16   LM00002177	lmo0252	7983	4970	100	52	53	6	48	48	5	49	20	0	121	94	45	26	26	4	82	77	0	0	0	0	0	0	0	0	0	0	0	0	0	0	0	0	0	0	0	0	0	0	0	0	0	0	0.000	0.000	0.000	0.000	0.000	0.000	0.000	0.000	0.000	0.000	0.000	0.000	0.000	0.000	283	1076	99	73	73	0.000	0.000	4	95	0	0	5	68	0	0	100	1	
2	7	2	01: K-19   LM00002180	lmo0255	8233	4970	100	54	54	6	48	49	5	63	25	0	118	92	44	26	26	4	78	76	0	0	0	0	0	0	0	0	0	0	0	0	0	0	0	0	0	0	0	0	0	0	0	0	0	0	0.000	0.000	0.000	0.000	0.000	0.000	0.000	0.000	0.000	0.000	0.000	0.000	0.000	0.000	283	1076	98	72	72	0.000	0.000	6	92	0	0	6	66	0	0	100	1	
2	8	2	01: K-22   LM00000082	lmo0258	8483	4970	100	1714	1262	871	47	48	5	100	95	0	1812	1314	908	26	26	4	87	81	0	0	0	0	0	0	0	0	0	0	0	0	0	0	0	0	0	0	0	0	0	0	0	0	0	0	0.000	0.000	0.000	0.000	0.000	0.000	0.000	0.000	0.000	0.000	0.000	0.000	0.000	0.000	283	1076	3453	2503	2503	0.000	0.000	1667	1786	0	0	1215	1288	0	0	100	1	
2	9	2	01: O-01   LM00002195	lmo0333	8733	4970	100	52	52	6	48	48	5	48	20	0	109	81	46	25	25	3	77	68	0	0	0	0	0	0	0	0	0	0	0	0	0	0	0	0	0	0	0	0	0	0	0	0	0	0	0.000	0.000	0.000	0.000	0.000	0.000	0.000	0.000	0.000	0.000	0.000	0.000	0.000	0.000	283	1076	88	60	60	0.000	0.000	4	84	0	0	4	56	0	0	100	1	
2	10	2	01: O-04   LM00000116	lmo0336	8983	4970	100	82	79	28	48	48	5	66	62	0	127	93	55	25	25	3	80	73	0	0	0	0	0	0	0	0	0	0	0	0	0	0	0	0	0	0	0	0	0	0	0	0	0	0	0.000	0.000	0.000	0.000	0.000	0.000	0.000	0.000	0.000	0.000	0.000	0.000	0.000	0.000	283	1076	136	99	99	0.000	0.000	34	102	0	0	31	68	0	0	100	1	
2	11	2	01: O-07   LM00000920	lmo0339	9233	4970	100	94	94	31	48	49	5	83	79	0	128	103	50	25	26	3	83	80	0	0	0	0	0	0	0	0	0	0	0	0	0	0	0	0	0	0	0	0	0	0	0	0	0	0	0.000	0.000	0.000	0.000	0.000	0.000	0.000	0.000	0.000	0.000	0.000	0.000	0.000	0.000	283	1076	149	124	124	0.000	0.000	46	103	0	0	46	78	0	0	100	1	
2	12	2	01: O-10   LM00000118	lmo0342	9483	4970	100	73	75	22	48	48	5	78	70	0	146	113	69	25	25	3	76	71	0	0	0	0	0	0	0	0	0	0	0	0	0	0	0	0	0	0	0	0	0	0	0	0	0	0	0.000	0.000	0.000	0.000	0.000	0.000	0.000	0.000	0.000	0.000	0.000	0.000	0.000	0.000	283	1076	146	115	115	0.000	0.000	25	121	0	0	27	88	0	0	100	1	
2	13	2	01: O-13   LM00000121	lmo0345	9733	4970	100	71	69	17	48	48	5	78	65	0	157	123	77	25	26	3	78	75	0	0	0	0	0	0	0	0	0	0	0	0	0	0	0	0	0	0	0	0	0	0	0	0	0	0	0.000	0.000	0.000	0.000	0.000	0.000	0.000	0.000	0.000	0.000	0.000	0.000	0.000	0.000	283	1076	155	119	119	0.000	0.000	23	132	0	0	21	98	0	0	100	1	
2	14	2	01: O-16   LM00000123	lmo0348	9983	4970	100	63	63	13	47	48	6	72	61	0	165	123	77	25	26	3	74	72	0	0	0	0	0	0	0	0	0	0	0	0	0	0	0	0	0	0	0	0	0	0	0	0	0	0	0.000	0.000	0.000	0.000	0.000	0.000	0.000	0.000	0.000	0.000	0.000	0.000	0.000	0.000	283	1076	156	114	114	0.000	0.000	16	140	0	0	16	98	0	0	100	1	
2	15	2	01: O-19   LM00000923	lmo0351	10233	4970	100	64	63	10	47	48	5	87	68	0	129	99	54	25	26	3	76	73	0	0	0	0	0	0	0	0	0	0	0	0	0	0	0	0	0	0	0	0	0	0	0	0	0	0	0.000	0.000	0.000	0.000	0.000	0.000	0.000	0.000	0.000	0.000	0.000	0.000	0.000	0.000	283	1076	121	90	90	0.000	0.000	17	104	0	0	16	74	0	0	100	1	
2	16	2	01: O-22   LM00000924	lmo0354	10483	4970	100	92	84	28	48	48	5	78	70	0	135	105	56	25	26	3	81	77	0	0	0	0	0	0	0	0	0	0	0	0	0	0	0	0	0	0	0	0	0	0	0	0	0	0	0.000	0.000	0.000	0.000	0.000	0.000	0.000	0.000	0.000	0.000	0.000	0.000	0.000	0.000	283	1076	154	116	116	0.000	0.000	44	110	0	0	36	80	0	0	100	1	
2	17	2	02: C-01   LM00000146	lmo0425	10733	4970	100	65	63	11	48	48	5	82	66	0	123	97	46	25	25	3	83	80	0	0	0	0	0	0	0	0	0	0	0	0	0	0	0	0	0	0	0	0	0	0	0	0	0	0	0.000	0.000	0.000	0.000	0.000	0.000	0.000	0.000	0.000	0.000	0.000	0.000	0.000	0.000	283	1076	115	87	87	0.000	0.000	17	98	0	0	15	72	0	0	100	1	
2	1	3	02: C-04   LM00000148	lmo0428	6733	5220	100	73	75	20	48	48	6	82	73	0	137	114	56	27	28	4	85	80	0	0	0	0	0	0	0	0	0	0	0	0	0	0	0	0	0	0	0	0	0	0	0	0	0	0	0.000	0.000	0.000	0.000	0.000	0.000	0.000	0.000	0.000	0.000	0.000	0.000	0.000	0.000	283	1076	135	114	114	0.000	0.000	25	110	0	0	27	87	0	0	100	1	
2	2	3	02: C-07   LM00000151	lmo0431	6983	5220	100	62	62	11	48	49	6	79	59	0	127	99	46	28	29	6	81	77	0	0	0	0	0	0	0	0	0	0	0	0	0	0	0	0	0	0	0	0	0	0	0	0	0	0	0.000	0.000	0.000	0.000	0.000	0.000	0.000	0.000	0.000	0.000	0.000	0.000	0.000	0.000	283	1076	113	85	85	0.000	0.000	14	99	0	0	14	71	0	0	100	1	
2	3	3	02: C-10   LM00002220	lmo0434	7233	5220	100	668	506	318	48	49	6	93	90	0	345	275	170	27	27	4	83	79	0	0	0	0	0	0	0	0	0	0	0	0	0	0	0	0	0	0	0	0	0	0	0	0	0	0	0.000	0.000	0.000	0.000	0.000	0.000	0.000	0.000	0.000	0.000	0.000	0.000	0.000	0.000	283	1076	938	706	706	0.000	0.000	620	318	0	0	458	248	0	0	100	1	
2	4	3	02: C-13   LM00000956	lmo0437	7483	5220	100	59	60	9	47	48	6	82	53	0	126	100	50	26	27	4	86	80	0	0	0	0	0	0	0	0	0	0	0	0	0	0	0	0	0	0	0	0	0	0	0	0	0	0	0.000	0.000	0.000	0.000	0.000	0.000	0.000	0.000	0.000	0.000	0.000	0.000	0.000	0.000	283	1076	112	87	87	0.000	0.000	12	100	0	0	13	74	0	0	100	1	
2	5	3	02: C-16   LM00002222	lmo0440	7733	5220	100	66	69	19	48	48	5	71	63	0	112	85	47	26	26	3	77	70	0	0	0	0	0	0	0	0	0	0	0	0	0	0	0	0	0	0	0	0	0	0	0	0	0	0	0.000	0.000	0.000	0.000	0.000	0.000	0.000	0.000	0.000	0.000	0.000	0.000	0.000	0.000	283	1076	104	80	80	0.000	0.000	18	86	0	0	21	59	0	0	100	1	
2	6	3	02: C-19   LM00000957	lmo0443	7983	5220	100	863	693	364	48	48	5	99	97	0	1161	911	517	26	26	3	97	95	0	0	0	0	0	0	0	0	0	0	0	0	0	0	0	0	0	0	0	0	0	0	0	0	0	0	0.000	0.000	0.000	0.000	0.000	0.000	0.000	0.000	0.000	0.000	0.000	0.000	0.000	0.000	283	1076	1950	1530	1530	0.000	0.000	815	1135	0	0	645	885	0	0	100	1	
2	7	3	02: C-22   LM00002225	lmo0446	8233	5220	100	55	56	8	49	49	5	50	31	0	115	90	41	26	27	3	87	83	0	0	0	0	0	0	0	0	0	0	0	0	0	0	0	0	0	0	0	0	0	0	0	0	0	0	0.000	0.000	0.000	0.000	0.000	0.000	0.000	0.000	0.000	0.000	0.000	0.000	0.000	0.000	283	1076	95	71	71	0.000	0.000	6	89	0	0	7	64	0	0	100	1	
2	8	3	02: G-01   LM00000184	lmo0521	8483	5220	100	422	352	214	48	48	5	96	88	0	466	343	220	25	26	3	93	88	0	0	0	0	0	0	0	0	0	0	0	0	0	0	0	0	0	0	0	0	0	0	0	0	0	0	0.000	0.000	0.000	0.000	0.000	0.000	0.000	0.000	0.000	0.000	0.000	0.000	0.000	0.000	283	1076	815	622	622	0.000	0.000	374	441	0	0	304	318	0	0	100	1	
2	9	3	02: G-04   LM00000978	lmo0524	8733	5220	100	1677	1282	837	48	48	5	98	98	0	483	367	237	25	25	3	92	85	0	0	0	0	0	0	0	0	0	0	0	0	0	0	0	0	0	0	0	0	0	0	0	0	0	0	0.000	0.000	0.000	0.000	0.000	0.000	0.000	0.000	0.000	0.000	0.000	0.000	0.000	0.000	283	1076	2087	1576	1576	0.000	0.000	1629	458	0	0	1234	342	0	0	100	1	
2	10	3	02: G-07   LM00000979	lmo0527	8983	5220	100	85	83	25	48	48	4	87	81	0	126	104	48	25	25	3	92	87	0	0	0	0	0	0	0	0	0	0	0	0	0	0	0	0	0	0	0	0	0	0	0	0	0	0	0.000	0.000	0.000	0.000	0.000	0.000	0.000	0.000	0.000	0.000	0.000	0.000	0.000	0.000	283	1076	138	114	114	0.000	0.000	37	101	0	0	35	79	0	0	100	1	
2	11	3	02: G-10   LM00000980	lmo0530	9233	5220	100	558	427	265	49	49	4	89	86	0	546	399	255	25	25	3	88	83	0	0	0	0	0	0	0	0	0	0	0	0	0	0	0	0	0	0	0	0	0	0	0	0	0	0	0.000	0.000	0.000	0.000	0.000	0.000	0.000	0.000	0.000	0.000	0.000	0.000	0.000	0.000	283	1076	1030	752	752	0.000	0.000	509	521	0	0	378	374	0	0	100	1	
2	12	3	02: G-13   LM00000982	lmo0533	9483	5220	100	54	54	5	48	48	4	58	29	0	106	85	37	25	25	3	86	84	0	0	0	0	0	0	0	0	0	0	0	0	0	0	0	0	0	0	0	0	0	0	0	0	0	0	0.000	0.000	0.000	0.000	0.000	0.000	0.000	0.000	0.000	0.000	0.000	0.000	0.000	0.000	283	1076	87	66	66	0.000	0.000	6	81	0	0	6	60	0	0	100	1	
2	13	3	02: G-16   LM00000985	lmo0536	9733	5220	100	96	100	45	48	48	4	77	71	0	187	144	94	25	26	3	82	76	0	0	0	0	0	0	0	0	0	0	0	0	0	0	0	0	0	0	0	0	0	0	0	0	0	0	0.000	0.000	0.000	0.000	0.000	0.000	0.000	0.000	0.000	0.000	0.000	0.000	0.000	0.000	283	1076	210	171	171	0.000	0.000	48	162	0	0	52	119	0	0	100	1	
2	14	3	02: G-19   LM00000189	lmo0539	9983	5220	100	4195	3068	2291	47	48	5	94	92	0	4692	3360	2498	25	26	3	90	88	0	0	0	0	0	0	0	0	0	0	0	0	0	0	0	0	0	0	0	0	0	0	0	0	0	0	0.000	0.000	0.000	0.000	0.000	0.000	0.000	0.000	0.000	0.000	0.000	0.000	0.000	0.000	283	1076	8815	6356	6356	0.000	0.000	4148	4667	0	0	3021	3335	0	0	100	1	
2	15	3	02: G-22   LM00002254	lmo0542	10233	5220	100	51	53	6	48	49	5	40	18	0	108	82	41	25	25	4	78	72	0	0	0	0	0	0	0	0	0	0	0	0	0	0	0	0	0	0	0	0	0	0	0	0	0	0	0.000	0.000	0.000	0.000	0.000	0.000	0.000	0.000	0.000	0.000	0.000	0.000	0.000	0.000	283	1076	86	62	62	0.000	0.000	3	83	0	0	5	57	0	0	100	1	
2	16	3	02: K-01   LM00002277	lmo0617	10483	5220	100	63	64	15	48	48	5	70	61	0	229	179	107	25	25	5	79	76	0	0	0	0	0	0	0	0	0	0	0	0	0	0	0	0	0	0	0	0	0	0	0	0	0	0	0.000	0.000	0.000	0.000	0.000	0.000	0.000	0.000	0.000	0.000	0.000	0.000	0.000	0.000	283	1076	219	170	170	0.000	0.000	15	204	0	0	16	154	0	0	100	1	
2	17	3	02: K-04   LM00002279	lmo0620	10733	5220	100	167	142	73	48	48	5	82	78	0	126	100	58	25	25	4	76	70	0	0	0	0	0	0	0	0	0	0	0	0	0	0	0	0	0	0	0	0	0	0	0	0	0	0	0.000	0.000	0.000	0.000	0.000	0.000	0.000	0.000	0.000	0.000	0.000	0.000	0.000	0.000	283	1076	220	169	169	0.000	0.000	119	101	0	0	94	75	0	0	100	1	
2	1	4	02: K-07   LM00002282	lmo0623	6733	5470	100	167	145	79	48	48	5	80	72	0	170	127	77	27	28	4	76	70	0	0	0	0	0	0	0	0	0	0	0	0	0	0	0	0	0	0	0	0	0	0	0	0	0	0	0.000	0.000	0.000	0.000	0.000	0.000	0.000	0.000	0.000	0.000	0.000	0.000	0.000	0.000	283	1076	262	197	197	0.000	0.000	119	143	0	0	97	100	0	0	100	1	
2	2	4	02: K-10   LM00000206	lmo0626	6983	5470	100	174	153	66	48	50	8	93	85	0	170	138	76	27	28	5	88	79	0	0	0	0	0	0	0	0	0	0	0	0	0	0	0	0	0	0	0	0	0	0	0	0	0	0	0.000	0.000	0.000	0.000	0.000	0.000	0.000	0.000	0.000	0.000	0.000	0.000	0.000	0.000	283	1076	269	216	216	0.000	0.000	126	143	0	0	105	111	0	0	100	1	
2	3	4	02: K-13   LM00001028	lmo0629	7233	5470	100	274	235	130	48	49	7	88	82	0	268	209	122	26	27	10	82	77	0	0	0	0	0	0	0	0	0	0	0	0	0	0	0	0	0	0	0	0	0	0	0	0	0	0	0.000	0.000	0.000	0.000	0.000	0.000	0.000	0.000	0.000	0.000	0.000	0.000	0.000	0.000	283	1076	468	370	370	0.000	0.000	226	242	0	0	187	183	0	0	100	1	
2	4	4	02: K-16   LM00002286	lmo0632	7483	5470	100	52	53	6	47	48	5	46	18	0	115	91	42	26	27	5	84	80	0	0	0	0	0	0	0	0	0	0	0	0	0	0	0	0	0	0	0	0	0	0	0	0	0	0	0.000	0.000	0.000	0.000	0.000	0.000	0.000	0.000	0.000	0.000	0.000	0.000	0.000	0.000	283	1076	94	71	71	0.000	0.000	5	89	0	0	6	65	0	0	100	1	
2	5	4	02: K-19   LM00001029	lmo0635	7733	5470	100	90	85	28	48	48	5	80	76	0	126	100	43	26	26	4	89	82	0	0	0	0	0	0	0	0	0	0	0	0	0	0	0	0	0	0	0	0	0	0	0	0	0	0	0.000	0.000	0.000	0.000	0.000	0.000	0.000	0.000	0.000	0.000	0.000	0.000	0.000	0.000	283	1076	142	111	111	0.000	0.000	42	100	0	0	37	74	0	0	100	1	
2	6	4	02: K-22   LM00002290	lmo0638	7983	5470	100	53	54	7	49	49	5	40	19	0	111	89	39	26	26	4	84	80	0	0	0	0	0	0	0	0	0	0	0	0	0	0	0	0	0	0	0	0	0	0	0	0	0	0	0.000	0.000	0.000	0.000	0.000	0.000	0.000	0.000	0.000	0.000	0.000	0.000	0.000	0.000	283	1076	89	68	68	0.000	0.000	4	85	0	0	5	63	0	0	100	1	
2	7	4	02: O-01   LM00000237	lmo0713	8233	5470	100	457	362	208	50	50	6	94	88	0	471	362	218	26	26	4	92	84	0	0	0	0	0	0	0	0	0	0	0	0	0	0	0	0	0	0	0	0	0	0	0	0	0	0	0.000	0.000	0.000	0.000	0.000	0.000	0.000	0.000	0.000	0.000	0.000	0.000	0.000	0.000	283	1076	852	648	648	0.000	0.000	407	445	0	0	312	336	0	0	100	1	
2	8	4	02: O-04   LM00001067	lmo0716	8483	5470	100	649	503	343	48	49	5	94	88	0	1532	1106	812	25	26	4	92	85	0	0	0	0	0	0	0	0	0	0	0	0	0	0	0	0	0	0	0	0	0	0	0	0	0	0	0.000	0.000	0.000	0.000	0.000	0.000	0.000	0.000	0.000	0.000	0.000	0.000	0.000	0.000	283	1076	2108	1536	1536	0.000	0.000	601	1507	0	0	455	1081	0	0	100	1	
2	9	4	02: O-07   LM00001068	lmo0719	8733	5470	100	322	252	145	48	49	5	93	86	0	315	243	150	25	26	3	91	82	0	0	0	0	0	0	0	0	0	0	0	0	0	0	0	0	0	0	0	0	0	0	0	0	0	0	0.000	0.000	0.000	0.000	0.000	0.000	0.000	0.000	0.000	0.000	0.000	0.000	0.000	0.000	283	1076	564	422	422	0.000	0.000	274	290	0	0	204	218	0	0	100	1	
2	10	4	02: O-10   LM00001071	lmo0722	8983	5470	100	2848	2103	1492	47	48	4	100	97	0	1741	1299	907	25	25	3	93	89	0	0	0	0	0	0	0	0	0	0	0	0	0	0	0	0	0	0	0	0	0	0	0	0	0	0	0.000	0.000	0.000	0.000	0.000	0.000	0.000	0.000	0.000	0.000	0.000	0.000	0.000	0.000	283	1076	4517	3330	3330	0.000	0.000	2801	1716	0	0	2056	1274	0	0	100	1	
2	11	4	02: O-13   LM00002301	lmo0725	9233	5470	100	51	52	4	48	48	4	47	16	0	108	86	38	25	25	2	84	82	0	0	0	0	0	0	0	0	0	0	0	0	0	0	0	0	0	0	0	0	0	0	0	0	0	0	0.000	0.000	0.000	0.000	0.000	0.000	0.000	0.000	0.000	0.000	0.000	0.000	0.000	0.000	283	1076	86	65	65	0.000	0.000	3	83	0	0	4	61	0	0	100	1	
2	12	4	02: O-16   LM00001073	lmo0728	9483	5470	100	59	62	14	48	48	5	71	52	0	100	79	45	25	26	3	74	67	0	0	0	0	0	0	0	0	0	0	0	0	0	0	0	0	0	0	0	0	0	0	0	0	0	0	0.000	0.000	0.000	0.000	0.000	0.000	0.000	0.000	0.000	0.000	0.000	0.000	0.000	0.000	283	1076	86	68	68	0.000	0.000	11	75	0	0	14	54	0	0	100	1	
2	13	4	02: O-19   LM00001076	lmo0731	9733	5470	100	360	290	173	47	48	5	93	84	0	633	465	309	25	25	4	90	84	0	0	0	0	0	0	0	0	0	0	0	0	0	0	0	0	0	0	0	0	0	0	0	0	0	0	0.000	0.000	0.000	0.000	0.000	0.000	0.000	0.000	0.000	0.000	0.000	0.000	0.000	0.000	283	1076	921	683	683	0.000	0.000	313	608	0	0	243	440	0	0	100	1	
2	14	4	02: O-22   LM00002303	lmo0734	9983	5470	100	54	54	6	48	48	4	57	28	0	109	82	41	24	25	4	82	74	0	0	0	0	0	0	0	0	0	0	0	0	0	0	0	0	0	0	0	0	0	0	0	0	0	0	0.000	0.000	0.000	0.000	0.000	0.000	0.000	0.000	0.000	0.000	0.000	0.000	0.000	0.000	283	1076	91	64	64	0.000	0.000	6	85	0	0	6	58	0	0	100	1	
2	15	4	03: C-01   LM00002328	lmo0805	10233	5470	100	52	52	5	48	48	5	45	11	0	104	80	38	25	25	5	78	73	0	0	0	0	0	0	0	0	0	0	0	0	0	0	0	0	0	0	0	0	0	0	0	0	0	0	0.000	0.000	0.000	0.000	0.000	0.000	0.000	0.000	0.000	0.000	0.000	0.000	0.000	0.000	283	1076	83	59	59	0.000	0.000	4	79	0	0	4	55	0	0	100	1	
2	16	4	03: C-04   LM00000260	lmo0808	10483	5470	100	114	105	38	48	48	5	86	81	0	260	208	115	25	25	3	89	86	0	0	0	0	0	0	0	0	0	0	0	0	0	0	0	0	0	0	0	0	0	0	0	0	0	0	0.000	0.000	0.000	0.000	0.000	0.000	0.000	0.000	0.000	0.000	0.000	0.000	0.000	0.000	283	1076	301	240	240	0.000	0.000	66	235	0	0	57	183	0	0	100	1	
2	17	4	03: C-07   LM00000262	lmo0811	10733	5470	100	555	453	235	47	48	4	97	93	0	965	782	436	24	25	3	93	89	0	0	0	0	0	0	0	0	0	0	0	0	0	0	0	0	0	0	0	0	0	0	0	0	0	0	0.000	0.000	0.000	0.000	0.000	0.000	0.000	0.000	0.000	0.000	0.000	0.000	0.000	0.000	283	1076	1449	1164	1164	0.000	0.000	508	941	0	0	406	758	0	0	100	1	
2	1	5	03: C-10   LM00001111	lmo0814	6733	5720	100	299	245	125	49	54	15	82	78	0	298	239	133	28	30	7	81	79	0	0	0	0	0	0	0	0	0	0	0	0	0	0	0	0	0	0	0	0	0	0	0	0	0	0	0.000	0.000	0.000	0.000	0.000	0.000	0.000	0.000	0.000	0.000	0.000	0.000	0.000	0.000	283	1076	520	407	407	0.000	0.000	250	270	0	0	196	211	0	0	100	1	
2	2	5	03: C-13   LM00001112	lmo0817	6983	5720	100	179	163	57	50	59	20	87	82	0	149	128	52	29	31	8	90	85	0	0	0	0	0	0	0	0	0	0	0	0	0	0	0	0	0	0	0	0	0	0	0	0	0	0	0.000	0.000	0.000	0.000	0.000	0.000	0.000	0.000	0.000	0.000	0.000	0.000	0.000	0.000	283	1076	249	212	212	0.000	0.000	129	120	0	0	113	99	0	0	100	1	
2	3	5	03: C-16   LM00001114	lmo0820	7233	5720	100	536	417	238	48	49	6	92	90	0	404	319	198	26	26	4	88	86	0	0	0	0	0	0	0	0	0	0	0	0	0	0	0	0	0	0	0	0	0	0	0	0	0	0	0.000	0.000	0.000	0.000	0.000	0.000	0.000	0.000	0.000	0.000	0.000	0.000	0.000	0.000	283	1076	866	662	662	0.000	0.000	488	378	0	0	369	293	0	0	100	1	
2	4	5	03: C-19   LM00000266	lmo0823	7483	5720	100	555	432	259	48	48	5	94	88	0	768	588	358	26	26	5	89	87	0	0	0	0	0	0	0	0	0	0	0	0	0	0	0	0	0	0	0	0	0	0	0	0	0	0	0.000	0.000	0.000	0.000	0.000	0.000	0.000	0.000	0.000	0.000	0.000	0.000	0.000	0.000	283	1076	1249	946	946	0.000	0.000	507	742	0	0	384	562	0	0	100	1	
2	5	5	03: C-22   LM00001118	lmo0826	7733	5720	100	245	213	129	48	48	6	84	77	0	224	172	108	25	26	5	80	73	0	0	0	0	0	0	0	0	0	0	0	0	0	0	0	0	0	0	0	0	0	0	0	0	0	0	0.000	0.000	0.000	0.000	0.000	0.000	0.000	0.000	0.000	0.000	0.000	0.000	0.000	0.000	283	1076	396	312	312	0.000	0.000	197	199	0	0	165	147	0	0	100	1	
2	6	5	03: G-01   LM00001149	lmo0901	7983	5720	100	56	56	8	47	47	4	64	51	0	109	85	44	26	26	3	79	73	0	0	0	0	0	0	0	0	0	0	0	0	0	0	0	0	0	0	0	0	0	0	0	0	0	0	0.000	0.000	0.000	0.000	0.000	0.000	0.000	0.000	0.000	0.000	0.000	0.000	0.000	0.000	283	1076	92	68	68	0.000	0.000	9	83	0	0	9	59	0	0	100	1	
2	7	5	03: G-04   LM00002351	lmo0904	8233	5720	100	202	170	83	49	51	8	86	82	0	128	103	53	26	27	5	84	76	0	0	0	0	0	0	0	0	0	0	0	0	0	0	0	0	0	0	0	0	0	0	0	0	0	0	0.000	0.000	0.000	0.000	0.000	0.000	0.000	0.000	0.000	0.000	0.000	0.000	0.000	0.000	283	1076	255	198	198	0.000	0.000	153	102	0	0	121	77	0	0	100	1	
2	8	5	03: G-07   LM00001153	lmo0907	8483	5720	100	885	656	411	48	49	5	97	93	0	1141	852	563	25	26	3	92	89	0	0	0	0	0	0	0	0	0	0	0	0	0	0	0	0	0	0	0	0	0	0	0	0	0	0	0.000	0.000	0.000	0.000	0.000	0.000	0.000	0.000	0.000	0.000	0.000	0.000	0.000	0.000	283	1076	1953	1435	1435	0.000	0.000	837	1116	0	0	608	827	0	0	100	1	
2	9	5	03: G-10   LM00002353	lmo0910	8733	5720	100	51	51	5	48	48	4	37	8	0	99	80	35	25	26	4	85	78	0	0	0	0	0	0	0	0	0	0	0	0	0	0	0	0	0	0	0	0	0	0	0	0	0	0	0.000	0.000	0.000	0.000	0.000	0.000	0.000	0.000	0.000	0.000	0.000	0.000	0.000	0.000	283	1076	77	58	58	0.000	0.000	3	74	0	0	3	55	0	0	100	1	
2	10	5	03: G-13   LM00001155	lmo0913	8983	5720	100	2537	1884	1234	48	48	5	96	94	0	829	647	399	25	25	3	95	90	0	0	0	0	0	0	0	0	0	0	0	0	0	0	0	0	0	0	0	0	0	0	0	0	0	0	0.000	0.000	0.000	0.000	0.000	0.000	0.000	0.000	0.000	0.000	0.000	0.000	0.000	0.000	283	1076	3293	2458	2458	0.000	0.000	2489	804	0	0	1836	622	0	0	100	1	
2	11	5	03: G-16   LM00001156	lmo0916	9233	5720	100	58	59	11	48	48	5	72	53	0	253	224	183	25	26	3	74	68	0	0	0	0	0	0	0	0	0	0	0	0	0	0	0	0	0	0	0	0	0	0	0	0	0	0	0.000	0.000	0.000	0.000	0.000	0.000	0.000	0.000	0.000	0.000	0.000	0.000	0.000	0.000	283	1076	238	210	210	0.000	0.000	10	228	0	0	11	199	0	0	100	1	
2	12	5	03: G-19   LM00001159	lmo0919	9483	5720	100	104	105	48	48	48	5	81	71	0	151	118	71	25	26	3	81	76	0	0	0	0	0	0	0	0	0	0	0	0	0	0	0	0	0	0	0	0	0	0	0	0	0	0	0.000	0.000	0.000	0.000	0.000	0.000	0.000	0.000	0.000	0.000	0.000	0.000	0.000	0.000	283	1076	182	150	150	0.000	0.000	56	126	0	0	57	93	0	0	100	1	
2	13	5	03: G-22   LM00000290	lmo0922	9733	5720	100	336	259	145	48	48	4	89	84	0	227	180	106	25	25	3	88	82	0	0	0	0	0	0	0	0	0	0	0	0	0	0	0	0	0	0	0	0	0	0	0	0	0	0	0.000	0.000	0.000	0.000	0.000	0.000	0.000	0.000	0.000	0.000	0.000	0.000	0.000	0.000	283	1076	490	366	366	0.000	0.000	288	202	0	0	211	155	0	0	100	1	
2	14	5	03: K-01   LM00001199	lmo0997	9983	5720	100	287	233	141	48	48	5	90	79	0	959	740	532	24	25	3	88	83	0	0	0	0	0	0	0	0	0	0	0	0	0	0	0	0	0	0	0	0	0	0	0	0	0	0	0.000	0.000	0.000	0.000	0.000	0.000	0.000	0.000	0.000	0.000	0.000	0.000	0.000	0.000	283	1076	1174	901	901	0.000	0.000	239	935	0	0	185	716	0	0	100	1	
2	15	5	03: K-04   LM00001201	lmo1000	10233	5720	100	122	115	50	47	47	4	90	81	0	124	100	57	24	25	3	83	76	0	0	0	0	0	0	0	0	0	0	0	0	0	0	0	0	0	0	0	0	0	0	0	0	0	0	0.000	0.000	0.000	0.000	0.000	0.000	0.000	0.000	0.000	0.000	0.000	0.000	0.000	0.000	283	1076	175	144	144	0.000	0.000	75	100	0	0	68	76	0	0	100	1	
2	16	5	03: K-07   LM00000304	lmo1003	10483	5720	100	707	542	382	47	48	5	95	89	0	1991	1432	1062	25	25	3	90	86	0	0	0	0	0	0	0	0	0	0	0	0	0	0	0	0	0	0	0	0	0	0	0	0	0	0	0.000	0.000	0.000	0.000	0.000	0.000	0.000	0.000	0.000	0.000	0.000	0.000	0.000	0.000	283	1076	2626	1902	1902	0.000	0.000	660	1966	0	0	495	1407	0	0	100	1	
2	17	5	03: K-10   LM00002379	lmo1006	10733	5720	100	52	52	4	48	48	5	28	3	0	103	85	35	24	25	4	86	82	0	0	0	0	0	0	0	0	0	0	0	0	0	0	0	0	0	0	0	0	0	0	0	0	0	0	0.000	0.000	0.000	0.000	0.000	0.000	0.000	0.000	0.000	0.000	0.000	0.000	0.000	0.000	283	1076	83	65	65	0.000	0.000	4	79	0	0	4	61	0	0	100	1	
2	1	6	03: K-13   LM00001205	lmo1009	6733	5970	100	349	290	156	47	47	5	89	88	0	189	156	82	26	26	3	87	84	0	0	0	0	0	0	0	0	0	0	0	0	0	0	0	0	0	0	0	0	0	0	0	0	0	0	0.000	0.000	0.000	0.000	0.000	0.000	0.000	0.000	0.000	0.000	0.000	0.000	0.000	0.000	283	1076	465	373	373	0.000	0.000	302	163	0	0	243	130	0	0	100	1	
2	2	6	03: K-16   LM00000306	lmo1012	6983	5970	100	174	157	75	48	48	5	87	80	0	294	239	146	26	26	4	82	77	0	0	0	0	0	0	0	0	0	0	0	0	0	0	0	0	0	0	0	0	0	0	0	0	0	0	0.000	0.000	0.000	0.000	0.000	0.000	0.000	0.000	0.000	0.000	0.000	0.000	0.000	0.000	283	1076	394	322	322	0.000	0.000	126	268	0	0	109	213	0	0	100	1	
2	3	6	03: K-19   LM00000309	lmo1015	7233	5970	100	438	514	1068	47	89	434	36	3	0	1121	902	597	26	56	351	72	69	0	0	0	0	0	0	0	0	0	0	0	0	0	0	0	0	0	0	0	0	0	0	0	0	0	0	0.000	0.000	0.000	0.000	0.000	0.000	0.000	0.000	0.000	0.000	0.000	0.000	0.000	0.000	283	1076	1486	1343	1343	0.000	0.000	391	1095	0	0	467	876	0	0	100	1	
2	4	6	03: K-22   LM00002381	lmo1018	7483	5970	100	200	175	97	48	48	5	83	78	0	135	116	66	25	26	4	84	78	0	0	0	0	0	0	0	0	0	0	0	0	0	0	0	0	0	0	0	0	0	0	0	0	0	0	0.000	0.000	0.000	0.000	0.000	0.000	0.000	0.000	0.000	0.000	0.000	0.000	0.000	0.000	283	1076	262	218	218	0.000	0.000	152	110	0	0	127	91	0	0	100	1	
2	5	6	03: O-01   LM00000321	lmo1093	7733	5970	100	657	549	298	47	48	5	97	94	0	521	429	233	26	26	3	96	91	0	0	0	0	0	0	0	0	0	0	0	0	0	0	0	0	0	0	0	0	0	0	0	0	0	0	0.000	0.000	0.000	0.000	0.000	0.000	0.000	0.000	0.000	0.000	0.000	0.000	0.000	0.000	283	1076	1105	905	905	0.000	0.000	610	495	0	0	502	403	0	0	100	1	
2	6	6	03: O-04   LM00000322	lmo1096	7983	5970	100	908	644	482	49	50	8	88	83	0	339	244	171	26	27	5	80	75	0	0	0	0	0	0	0	0	0	0	0	0	0	0	0	0	0	0	0	0	0	0	0	0	0	0	0.000	0.000	0.000	0.000	0.000	0.000	0.000	0.000	0.000	0.000	0.000	0.000	0.000	0.000	283	1076	1172	813	813	0.000	0.000	859	313	0	0	595	218	0	0	100	1	
2	7	6	03: O-07   LM00002426	lmo1099	8233	5970	100	56	57	9	50	50	7	50	19	0	103	83	47	26	27	5	76	67	0	0	0	0	0	0	0	0	0	0	0	0	0	0	0	0	0	0	0	0	0	0	0	0	0	0	0.000	0.000	0.000	0.000	0.000	0.000	0.000	0.000	0.000	0.000	0.000	0.000	0.000	0.000	283	1076	83	64	64	0.000	0.000	6	77	0	0	7	57	0	0	100	1	
2	8	6	03: O-10   LM00002429	lmo1102	8483	5970	100	51	51	5	48	49	6	30	5	0	101	80	38	26	26	3	83	77	0	0	0	0	0	0	0	0	0	0	0	0	0	0	0	0	0	0	0	0	0	0	0	0	0	0	0.000	0.000	0.000	0.000	0.000	0.000	0.000	0.000	0.000	0.000	0.000	0.000	0.000	0.000	283	1076	78	57	57	0.000	0.000	3	75	0	0	3	54	0	0	100	1	
2	9	6	03: O-13   LM00002432	lmo1105	8733	5970	100	50	50	5	48	49	6	24	2	0	115	92	39	25	26	4	90	83	0	0	0	0	0	0	0	0	0	0	0	0	0	0	0	0	0	0	0	0	0	0	0	0	0	0	0.000	0.000	0.000	0.000	0.000	0.000	0.000	0.000	0.000	0.000	0.000	0.000	0.000	0.000	283	1076	92	69	69	0.000	0.000	2	90	0	0	2	67	0	0	100	1	
2	10	6	03: O-16   LM00002435	lmo1108	8983	5970	100	50	51	5	48	48	5	33	12	0	100	77	37	25	25	3	83	76	0	0	0	0	0	0	0	0	0	0	0	0	0	0	0	0	0	0	0	0	0	0	0	0	0	0	0.000	0.000	0.000	0.000	0.000	0.000	0.000	0.000	0.000	0.000	0.000	0.000	0.000	0.000	283	1076	77	55	55	0.000	0.000	2	75	0	0	3	52	0	0	100	1	
2	11	6	03: O-19   LM00002438	lmo1111	9233	5970	100	51	51	5	47	48	4	46	18	0	111	90	38	25	25	4	93	87	0	0	0	0	0	0	0	0	0	0	0	0	0	0	0	0	0	0	0	0	0	0	0	0	0	0	0.000	0.000	0.000	0.000	0.000	0.000	0.000	0.000	0.000	0.000	0.000	0.000	0.000	0.000	283	1076	90	69	69	0.000	0.000	4	86	0	0	4	65	0	0	100	1	
2	12	6	03: O-22   LM00002441	lmo1114	9483	5970	100	50	51	6	47	48	5	39	13	0	105	84	38	25	25	3	89	78	0	0	0	0	0	0	0	0	0	0	0	0	0	0	0	0	0	0	0	0	0	0	0	0	0	0	0.000	0.000	0.000	0.000	0.000	0.000	0.000	0.000	0.000	0.000	0.000	0.000	0.000	0.000	283	1076	83	63	63	0.000	0.000	3	80	0	0	4	59	0	0	100	1	
2	13	6	04: C-01   LM00000346	lmo1185	9733	5970	100	55	54	6	47	47	4	67	38	0	100	84	32	25	26	3	91	87	0	0	0	0	0	0	0	0	0	0	0	0	0	0	0	0	0	0	0	0	0	0	0	0	0	0	0.000	0.000	0.000	0.000	0.000	0.000	0.000	0.000	0.000	0.000	0.000	0.000	0.000	0.000	283	1076	83	66	66	0.000	0.000	8	75	0	0	7	59	0	0	100	1	
2	14	6	04: C-04   LM00002459	lmo1188	9983	5970	100	145	134	66	48	49	5	82	75	0	146	113	62	25	25	3	84	81	0	0	0	0	0	0	0	0	0	0	0	0	0	0	0	0	0	0	0	0	0	0	0	0	0	0	0.000	0.000	0.000	0.000	0.000	0.000	0.000	0.000	0.000	0.000	0.000	0.000	0.000	0.000	283	1076	218	174	174	0.000	0.000	97	121	0	0	86	88	0	0	100	1	
2	15	6	04: C-07   LM00001264	lmo1191	10233	5970	100	59	60	10	48	48	5	77	55	0	223	173	86	25	25	3	89	82	0	0	0	0	0	0	0	0	0	0	0	0	0	0	0	0	0	0	0	0	0	0	0	0	0	0	0.000	0.000	0.000	0.000	0.000	0.000	0.000	0.000	0.000	0.000	0.000	0.000	0.000	0.000	283	1076	209	160	160	0.000	0.000	11	198	0	0	12	148	0	0	100	1	
2	16	6	04: C-10   LM00001266	lmo1194	10483	5970	100	53	53	6	47	47	5	63	23	0	103	85	33	24	24	3	91	86	0	0	0	0	0	0	0	0	0	0	0	0	0	0	0	0	0	0	0	0	0	0	0	0	0	0	0.000	0.000	0.000	0.000	0.000	0.000	0.000	0.000	0.000	0.000	0.000	0.000	0.000	0.000	283	1076	85	67	67	0.000	0.000	6	79	0	0	6	61	0	0	100	1	
2	17	6	04: C-13   LM00002463	lmo1197	10733	5970	100	52	53	7	45	47	5	71	32	0	109	89	38	25	25	3	87	82	0	0	0	0	0	0	0	0	0	0	0	0	0	0	0	0	0	0	0	0	0	0	0	0	0	0	0.000	0.000	0.000	0.000	0.000	0.000	0.000	0.000	0.000	0.000	0.000	0.000	0.000	0.000	283	1076	91	72	72	0.000	0.000	7	84	0	0	8	64	0	0	100	1	
2	1	7	04: C-16   LM00002465	lmo1200	6733	6220	100	59	59	10	48	49	8	55	29	0	172	142	60	27	29	10	88	84	0	0	0	0	0	0	0	0	0	0	0	0	0	0	0	0	0	0	0	0	0	0	0	0	0	0	0.000	0.000	0.000	0.000	0.000	0.000	0.000	0.000	0.000	0.000	0.000	0.000	0.000	0.000	283	1076	156	126	126	0.000	0.000	11	145	0	0	11	115	0	0	100	1	
2	2	7	04: C-19   LM00001269	lmo1203	6983	6220	100	55	55	6	48	702	2660	0	0	0	117	92	44	28	568	2300	0	0	0	0	0	0	0	0	0	0	0	0	0	0	0	0	0	0	0	0	0	0	0	0	0	0	0	0	0.000	0.000	0.000	0.000	0.000	0.000	0.000	0.000	0.000	0.000	0.000	0.000	0.000	0.000	283	1076	96	71	71	0.000	0.000	7	89	0	0	7	64	0	0	100	1	
2	3	7	04: C-22   LM00001272	lmo1206	7233	6220	100	51	51	5	49	252	1149	0	0	0	116	95	41	27	190	969	0	0	0	0	0	0	0	0	0	0	0	0	0	0	0	0	0	0	0	0	0	0	0	0	0	0	0	0	0.000	0.000	0.000	0.000	0.000	0.000	0.000	0.000	0.000	0.000	0.000	0.000	0.000	0.000	283	1076	91	70	70	0.000	0.000	2	89	0	0	2	68	0	0	100	1	
2	4	7	04: G-01   LM00000368	lmo1281	7483	6220	100	322	253	133	46	47	4	96	91	0	243	194	106	26	26	3	89	85	0	0	0	0	0	0	0	0	0	0	0	0	0	0	0	0	0	0	0	0	0	0	0	0	0	0	0.000	0.000	0.000	0.000	0.000	0.000	0.000	0.000	0.000	0.000	0.000	0.000	0.000	0.000	283	1076	493	375	375	0.000	0.000	276	217	0	0	207	168	0	0	100	1	
2	5	7	04: G-04   LM00001314	lmo1284	7733	6220	100	68	67	15	47	48	5	77	66	0	157	122	62	25	26	4	88	80	0	0	0	0	0	0	0	0	0	0	0	0	0	0	0	0	0	0	0	0	0	0	0	0	0	0	0.000	0.000	0.000	0.000	0.000	0.000	0.000	0.000	0.000	0.000	0.000	0.000	0.000	0.000	283	1076	153	117	117	0.000	0.000	21	132	0	0	20	97	0	0	100	1	
2	6	7	04: G-07   LM00001316	lmo1287	7983	6220	100	390	306	201	48	49	7	88	82	0	583	417	310	26	27	4	88	79	0	0	0	0	0	0	0	0	0	0	0	0	0	0	0	0	0	0	0	0	0	0	0	0	0	0	0.000	0.000	0.000	0.000	0.000	0.000	0.000	0.000	0.000	0.000	0.000	0.000	0.000	0.000	283	1076	899	649	649	0.000	0.000	342	557	0	0	258	391	0	0	100	1	
2	7	7	04: G-10   LM00002484	lmo1290	8233	6220	100	52	52	6	48	48	5	41	16	0	116	94	37	25	25	3	93	89	0	0	0	0	0	0	0	0	0	0	0	0	0	0	0	0	0	0	0	0	0	0	0	0	0	0	0.000	0.000	0.000	0.000	0.000	0.000	0.000	0.000	0.000	0.000	0.000	0.000	0.000	0.000	283	1076	95	73	73	0.000	0.000	4	91	0	0	4	69	0	0	100	1	
2	8	7	04: G-13   LM00001318	lmo1293	8483	6220	100	2268	1723	1175	48	49	5	97	95	0	3808	2759	1912	26	26	3	94	90	0	0	0	0	0	0	0	0	0	0	0	0	0	0	0	0	0	0	0	0	0	0	0	0	0	0	0.000	0.000	0.000	0.000	0.000	0.000	0.000	0.000	0.000	0.000	0.000	0.000	0.000	0.000	283	1076	6002	4408	4408	0.000	0.000	2220	3782	0	0	1675	2733	0	0	100	1	
2	9	7	04: G-16   LM00001320	lmo1296	8733	6220	100	110	104	44	47	47	5	77	72	0	151	124	68	25	26	4	84	80	0	0	0	0	0	0	0	0	0	0	0	0	0	0	0	0	0	0	0	0	0	0	0	0	0	0	0.000	0.000	0.000	0.000	0.000	0.000	0.000	0.000	0.000	0.000	0.000	0.000	0.000	0.000	283	1076	189	156	156	0.000	0.000	63	126	0	0	57	99	0	0	100	1	
2	10	7	04: G-19   LM00000372	lmo1299	8983	6220	100	3142	2232	1576	48	48	5	98	96	0	1757	1279	902	25	25	4	90	85	0	0	0	0	0	0	0	0	0	0	0	0	0	0	0	0	0	0	0	0	0	0	0	0	0	0	0.000	0.000	0.000	0.000	0.000	0.000	0.000	0.000	0.000	0.000	0.000	0.000	0.000	0.000	283	1076	4826	3438	3438	0.000	0.000	3094	1732	0	0	2184	1254	0	0	100	1	
2	11	7	04: G-22   LM00001321	lmo1302	9233	6220	100	850	662	414	48	48	5	91	89	0	1349	1005	669	25	26	6	88	83	0	0	0	0	0	0	0	0	0	0	0	0	0	0	0	0	0	0	0	0	0	0	0	0	0	0	0.000	0.000	0.000	0.000	0.000	0.000	0.000	0.000	0.000	0.000	0.000	0.000	0.000	0.000	283	1076	2126	1594	1594	0.000	0.000	802	1324	0	0	614	980	0	0	100	1	
2	12	7	04: K-01   LM00001361	lmo1377	9483	6220	100	463	359	250	48	48	5	92	81	0	365	270	192	25	25	3	88	80	0	0	0	0	0	0	0	0	0	0	0	0	0	0	0	0	0	0	0	0	0	0	0	0	0	0	0.000	0.000	0.000	0.000	0.000	0.000	0.000	0.000	0.000	0.000	0.000	0.000	0.000	0.000	283	1076	755	556	556	0.000	0.000	415	340	0	0	311	245	0	0	100	1	
2	13	7	04: K-04   LM00001363	lmo1380	9733	6220	100	838	641	422	48	48	5	93	86	0	440	319	202	25	25	3	84	81	0	0	0	0	0	0	0	0	0	0	0	0	0	0	0	0	0	0	0	0	0	0	0	0	0	0	0.000	0.000	0.000	0.000	0.000	0.000	0.000	0.000	0.000	0.000	0.000	0.000	0.000	0.000	283	1076	1205	887	887	0.000	0.000	790	415	0	0	593	294	0	0	100	1	
2	14	7	04: K-07   LM00001365	lmo1383	9983	6220	100	51	51	5	48	48	5	36	10	0	97	74	35	24	25	3	87	80	0	0	0	0	0	0	0	0	0	0	0	0	0	0	0	0	0	0	0	0	0	0	0	0	0	0	0.000	0.000	0.000	0.000	0.000	0.000	0.000	0.000	0.000	0.000	0.000	0.000	0.000	0.000	283	1076	76	53	53	0.000	0.000	3	73	0	0	3	50	0	0	100	1	
2	15	7	04: K-10   LM00001367	lmo1386	10233	6220	100	60	60	12	47	48	5	67	55	0	107	88	40	25	25	3	85	82	0	0	0	0	0	0	0	0	0	0	0	0	0	0	0	0	0	0	0	0	0	0	0	0	0	0	0.000	0.000	0.000	0.000	0.000	0.000	0.000	0.000	0.000	0.000	0.000	0.000	0.000	0.000	283	1076	95	76	76	0.000	0.000	13	82	0	0	13	63	0	0	100	1	
2	16	7	04: K-13   LM00000391	lmo1389	10483	6220	100	641	538	345	47	47	5	90	86	0	402	316	196	24	25	3	87	84	0	0	0	0	0	0	0	0	0	0	0	0	0	0	0	0	0	0	0	0	0	0	0	0	0	0	0.000	0.000	0.000	0.000	0.000	0.000	0.000	0.000	0.000	0.000	0.000	0.000	0.000	0.000	283	1076	972	783	783	0.000	0.000	594	378	0	0	491	292	0	0	100	1	
2	17	7	04: K-16   LM00001368	lmo1392	10733	6220	100	194	158	84	48	48	5	88	75	0	315	233	160	24	25	3	81	76	0	0	0	0	0	0	0	0	0	0	0	0	0	0	0	0	0	0	0	0	0	0	0	0	0	0	0.000	0.000	0.000	0.000	0.000	0.000	0.000	0.000	0.000	0.000	0.000	0.000	0.000	0.000	283	1076	437	319	319	0.000	0.000	146	291	0	0	110	209	0	0	100	1	
2	1	8	04: K-19   LM00001370	lmo1395	6733	6470	100	913	680	471	48	49	7	87	81	0	947	712	502	27	28	5	86	81	0	0	0	0	0	0	0	0	0	0	0	0	0	0	0	0	0	0	0	0	0	0	0	0	0	0	0.000	0.000	0.000	0.000	0.000	0.000	0.000	0.000	0.000	0.000	0.000	0.000	0.000	0.000	283	1076	1785	1317	1317	0.000	0.000	865	920	0	0	632	685	0	0	100	1	
2	2	8	04: K-22   LM00001372	lmo1398	6983	6470	100	813	629	434	47	278	1211	5	0	0	1681	1287	905	27	228	1065	63	12	0	0	0	0	0	0	0	0	0	0	0	0	0	0	0	0	0	0	0	0	0	0	0	0	0	0	0.000	0.000	0.000	0.000	0.000	0.000	0.000	0.000	0.000	0.000	0.000	0.000	0.000	0.000	283	1076	2420	1842	1842	0.000	0.000	766	1654	0	0	582	1260	0	0	100	1	
2	3	8	04: O-01   LM00000408	lmo1473	7233	6470	100	3545	2705	1801	47	48	6	98	95	0	3253	2518	1731	27	27	4	95	90	0	0	0	0	0	0	0	0	0	0	0	0	0	0	0	0	0	0	0	0	0	0	0	0	0	0	0.000	0.000	0.000	0.000	0.000	0.000	0.000	0.000	0.000	0.000	0.000	0.000	0.000	0.000	283	1076	6724	5149	5149	0.000	0.000	3498	3226	0	0	2658	2491	0	0	100	1	
2	4	8	04: O-04   LM00001421	lmo1476	7483	6470	100	61	62	12	47	47	5	76	63	0	120	101	45	26	27	4	90	83	0	0	0	0	0	0	0	0	0	0	0	0	0	0	0	0	0	0	0	0	0	0	0	0	0	0	0.000	0.000	0.000	0.000	0.000	0.000	0.000	0.000	0.000	0.000	0.000	0.000	0.000	0.000	283	1076	108	90	90	0.000	0.000	14	94	0	0	15	75	0	0	100	1	
2	5	8	04: O-07   LM00000411	lmo1479	7733	6470	100	514	404	249	47	47	5	94	88	0	239	184	111	26	26	4	81	79	0	0	0	0	0	0	0	0	0	0	0	0	0	0	0	0	0	0	0	0	0	0	0	0	0	0	0.000	0.000	0.000	0.000	0.000	0.000	0.000	0.000	0.000	0.000	0.000	0.000	0.000	0.000	283	1076	680	515	515	0.000	0.000	467	213	0	0	357	158	0	0	100	1	
2	6	8	04: O-10   LM00002525	lmo1482	7983	6470	100	124	110	38	47	47	5	94	86	0	182	143	69	26	26	4	92	86	0	0	0	0	0	0	0	0	0	0	0	0	0	0	0	0	0	0	0	0	0	0	0	0	0	0	0.000	0.000	0.000	0.000	0.000	0.000	0.000	0.000	0.000	0.000	0.000	0.000	0.000	0.000	283	1076	233	180	180	0.000	0.000	77	156	0	0	63	117	0	0	100	1	
2	7	8	04: O-13   LM00001423	lmo1485	8233	6470	100	99	91	29	48	48	6	81	73	0	170	132	72	26	27	10	79	75	0	0	0	0	0	0	0	0	0	0	0	0	0	0	0	0	0	0	0	0	0	0	0	0	0	0	0.000	0.000	0.000	0.000	0.000	0.000	0.000	0.000	0.000	0.000	0.000	0.000	0.000	0.000	283	1076	195	149	149	0.000	0.000	51	144	0	0	43	106	0	0	100	1	
2	8	8	04: O-16   LM00001425	lmo1488	8483	6470	100	434	354	245	48	48	5	86	79	0	598	464	351	25	26	4	82	77	0	0	0	0	0	0	0	0	0	0	0	0	0	0	0	0	0	0	0	0	0	0	0	0	0	0	0.000	0.000	0.000	0.000	0.000	0.000	0.000	0.000	0.000	0.000	0.000	0.000	0.000	0.000	283	1076	959	745	745	0.000	0.000	386	573	0	0	306	439	0	0	100	1	
2	9	8	04: O-19   LM00001426	lmo1491	8733	6470	100	201	174	95	47	48	5	89	82	0	220	180	106	25	25	4	88	83	0	0	0	0	0	0	0	0	0	0	0	0	0	0	0	0	0	0	0	0	0	0	0	0	0	0	0.000	0.000	0.000	0.000	0.000	0.000	0.000	0.000	0.000	0.000	0.000	0.000	0.000	0.000	283	1076	349	282	282	0.000	0.000	154	195	0	0	127	155	0	0	100	1	
2	10	8	04: O-22   LM00002529	lmo1494	8983	6470	100	98	93	34	48	48	6	82	73	0	163	123	70	25	26	5	85	75	0	0	0	0	0	0	0	0	0	0	0	0	0	0	0	0	0	0	0	0	0	0	0	0	0	0	0.000	0.000	0.000	0.000	0.000	0.000	0.000	0.000	0.000	0.000	0.000	0.000	0.000	0.000	283	1076	188	143	143	0.000	0.000	50	138	0	0	45	98	0	0	100	1	
2	11	8	05: C-01   LM00001469	lmo1565	9233	6470	100	141	130	66	49	49	5	83	75	0	184	141	90	25	26	4	81	75	0	0	0	0	0	0	0	0	0	0	0	0	0	0	0	0	0	0	0	0	0	0	0	0	0	0	0.000	0.000	0.000	0.000	0.000	0.000	0.000	0.000	0.000	0.000	0.000	0.000	0.000	0.000	283	1076	251	197	197	0.000	0.000	92	159	0	0	81	116	0	0	100	1	
2	12	8	05: C-04   LM00001472	lmo1568	9483	6470	100	304	238	143	48	49	5	92	83	0	144	117	62	25	26	6	84	78	0	0	0	0	0	0	0	0	0	0	0	0	0	0	0	0	0	0	0	0	0	0	0	0	0	0	0.000	0.000	0.000	0.000	0.000	0.000	0.000	0.000	0.000	0.000	0.000	0.000	0.000	0.000	283	1076	375	282	282	0.000	0.000	256	119	0	0	190	92	0	0	100	1	
2	13	8	05: C-07   LM00000435	lmo1571	9733	6470	100	1947	1594	933	48	48	5	96	94	0	1276	1033	594	25	25	7	89	86	0	0	0	0	0	0	0	0	0	0	0	0	0	0	0	0	0	0	0	0	0	0	0	0	0	0	0.000	0.000	0.000	0.000	0.000	0.000	0.000	0.000	0.000	0.000	0.000	0.000	0.000	0.000	283	1076	3150	2554	2554	0.000	0.000	1899	1251	0	0	1546	1008	0	0	100	1	
2	14	8	05: C-10   LM00000436	lmo1574	9983	6470	100	314	256	142	48	49	5	89	82	0	161	135	69	25	25	3	91	87	0	0	0	0	0	0	0	0	0	0	0	0	0	0	0	0	0	0	0	0	0	0	0	0	0	0	0.000	0.000	0.000	0.000	0.000	0.000	0.000	0.000	0.000	0.000	0.000	0.000	0.000	0.000	283	1076	402	318	318	0.000	0.000	266	136	0	0	208	110	0	0	100	1	
2	15	8	05: C-13   LM00000437	lmo1577	10233	6470	100	149	142	73	48	48	5	88	80	0	176	130	76	25	25	4	87	79	0	0	0	0	0	0	0	0	0	0	0	0	0	0	0	0	0	0	0	0	0	0	0	0	0	0	0.000	0.000	0.000	0.000	0.000	0.000	0.000	0.000	0.000	0.000	0.000	0.000	0.000	0.000	283	1076	252	199	199	0.000	0.000	101	151	0	0	94	105	0	0	100	1	
2	16	8	05: C-16   LM00001480	lmo1580	10483	6470	100	91	85	24	48	48	5	86	80	0	158	133	64	25	25	3	88	85	0	0	0	0	0	0	0	0	0	0	0	0	0	0	0	0	0	0	0	0	0	0	0	0	0	0	0.000	0.000	0.000	0.000	0.000	0.000	0.000	0.000	0.000	0.000	0.000	0.000	0.000	0.000	283	1076	176	145	145	0.000	0.000	43	133	0	0	37	108	0	0	100	1	
2	17	8	05: C-19   LM00000440	lmo1583	10733	6470	100	500	400	271	48	48	4	94	83	0	1161	826	600	24	24	3	89	83	0	0	0	0	0	0	0	0	0	0	0	0	0	0	0	0	0	0	0	0	0	0	0	0	0	0	0.000	0.000	0.000	0.000	0.000	0.000	0.000	0.000	0.000	0.000	0.000	0.000	0.000	0.000	283	1076	1589	1154	1154	0.000	0.000	452	1137	0	0	352	802	0	0	100	1	
2	1	9	05: C-22   LM00000442	lmo1586	6733	6720	100	1841	1289	986	48	49	6	86	80	0	1346	943	723	27	27	4	80	75	0	0	0	0	0	0	0	0	0	0	0	0	0	0	0	0	0	0	0	0	0	0	0	0	0	0	0.000	0.000	0.000	0.000	0.000	0.000	0.000	0.000	0.000	0.000	0.000	0.000	0.000	0.000	283	1076	3112	2157	2157	0.000	0.000	1793	1319	0	0	1241	916	0	0	100	1	
2	2	9	05: G-01   LM00001523	lmo1661	6983	6720	100	49	50	6	51	52	9	4	1	0	115	88	42	28	30	19	70	65	0	0	0	0	0	0	0	0	0	0	0	0	0	0	0	0	0	0	0	0	0	0	0	0	0	0	0.000	0.000	0.000	0.000	0.000	0.000	0.000	0.000	0.000	0.000	0.000	0.000	0.000	0.000	283	1076	85	59	59	0.000	0.000	-2	87	0	0	-1	60	0	0	100	1	
2	3	9	05: G-04   LM00001525	lmo1664	7233	6720	100	52	54	7	51	54	11	10	1	0	117	93	43	27	28	4	86	79	0	0	0	0	0	0	0	0	0	0	0	0	0	0	0	0	0	0	0	0	0	0	0	0	0	0	0.000	0.000	0.000	0.000	0.000	0.000	0.000	0.000	0.000	0.000	0.000	0.000	0.000	0.000	283	1076	91	69	69	0.000	0.000	1	90	0	0	3	66	0	0	100	1	
2	4	9	05: G-07   LM00001527	lmo1667	7483	6720	100	90	87	29	53	57	14	63	58	0	127	104	54	27	28	4	84	77	0	0	0	0	0	0	0	0	0	0	0	0	0	0	0	0	0	0	0	0	0	0	0	0	0	0	0.000	0.000	0.000	0.000	0.000	0.000	0.000	0.000	0.000	0.000	0.000	0.000	0.000	0.000	283	1076	137	111	111	0.000	0.000	37	100	0	0	34	77	0	0	100	1	
2	5	9	05: G-10   LM00002563	lmo1670	7733	6720	100	138	117	53	48	49	6	79	72	0	126	94	47	26	27	5	78	73	0	0	0	0	0	0	0	0	0	0	0	0	0	0	0	0	0	0	0	0	0	0	0	0	0	0	0.000	0.000	0.000	0.000	0.000	0.000	0.000	0.000	0.000	0.000	0.000	0.000	0.000	0.000	283	1076	190	137	137	0.000	0.000	90	100	0	0	69	68	0	0	100	1	
2	6	9	05: G-13   LM00000456	lmo1673	7983	6720	100	1109	852	555	47	47	5	96	92	0	1775	1339	868	25	26	3	92	90	0	0	0	0	0	0	0	0	0	0	0	0	0	0	0	0	0	0	0	0	0	0	0	0	0	0	0.000	0.000	0.000	0.000	0.000	0.000	0.000	0.000	0.000	0.000	0.000	0.000	0.000	0.000	283	1076	2812	2119	2119	0.000	0.000	1062	1750	0	0	805	1314	0	0	100	1	
2	7	9	05: G-16   LM00000457	lmo1676	8233	6720	100	777	588	369	47	47	5	94	91	0	418	321	205	26	26	3	93	87	0	0	0	0	0	0	0	0	0	0	0	0	0	0	0	0	0	0	0	0	0	0	0	0	0	0	0.000	0.000	0.000	0.000	0.000	0.000	0.000	0.000	0.000	0.000	0.000	0.000	0.000	0.000	283	1076	1122	836	836	0.000	0.000	730	392	0	0	541	295	0	0	100	1	
2	8	9	05: G-19   LM00001534	lmo1679	8483	6720	100	66	68	15	48	48	5	82	71	0	131	107	51	25	25	3	90	86	0	0	0	0	0	0	0	0	0	0	0	0	0	0	0	0	0	0	0	0	0	0	0	0	0	0	0.000	0.000	0.000	0.000	0.000	0.000	0.000	0.000	0.000	0.000	0.000	0.000	0.000	0.000	283	1076	124	102	102	0.000	0.000	18	106	0	0	20	82	0	0	100	1	
2	9	9	05: G-22   LM00001537	lmo1682	8733	6720	100	100	93	31	48	48	5	89	81	0	123	100	47	25	25	3	90	85	0	0	0	0	0	0	0	0	0	0	0	0	0	0	0	0	0	0	0	0	0	0	0	0	0	0	0.000	0.000	0.000	0.000	0.000	0.000	0.000	0.000	0.000	0.000	0.000	0.000	0.000	0.000	283	1076	150	120	120	0.000	0.000	52	98	0	0	45	75	0	0	100	1	
2	10	9	05: K-01   LM00001581	lmo1757	8983	6720	100	901	743	452	49	49	5	92	89	0	1249	1027	633	25	25	4	93	89	0	0	0	0	0	0	0	0	0	0	0	0	0	0	0	0	0	0	0	0	0	0	0	0	0	0	0.000	0.000	0.000	0.000	0.000	0.000	0.000	0.000	0.000	0.000	0.000	0.000	0.000	0.000	283	1076	2076	1696	1696	0.000	0.000	852	1224	0	0	694	1002	0	0	100	1	
2	11	9	05: K-04   LM00001583	lmo1760	9233	6720	100	63	64	13	48	49	5	77	66	0	106	88	36	25	25	3	94	88	0	0	0	0	0	0	0	0	0	0	0	0	0	0	0	0	0	0	0	0	0	0	0	0	0	0	0.000	0.000	0.000	0.000	0.000	0.000	0.000	0.000	0.000	0.000	0.000	0.000	0.000	0.000	283	1076	96	79	79	0.000	0.000	15	81	0	0	16	63	0	0	100	1	
2	12	9	05: K-07   LM00001586	lmo1763	9483	6720	100	224	194	104	49	49	5	88	83	0	157	125	69	25	25	3	88	83	0	0	0	0	0	0	0	0	0	0	0	0	0	0	0	0	0	0	0	0	0	0	0	0	0	0	0.000	0.000	0.000	0.000	0.000	0.000	0.000	0.000	0.000	0.000	0.000	0.000	0.000	0.000	283	1076	307	245	245	0.000	0.000	175	132	0	0	145	100	0	0	100	1	
2	13	9	05: K-10   LM00002577	lmo1766	9733	6720	100	61	62	10	48	48	5	82	68	0	113	88	44	25	25	3	83	81	0	0	0	0	0	0	0	0	0	0	0	0	0	0	0	0	0	0	0	0	0	0	0	0	0	0	0.000	0.000	0.000	0.000	0.000	0.000	0.000	0.000	0.000	0.000	0.000	0.000	0.000	0.000	283	1076	101	77	77	0.000	0.000	13	88	0	0	14	63	0	0	100	1	
2	14	9	05: K-13   LM00000479	lmo1769	9983	6720	100	298	248	145	47	48	5	91	85	0	225	178	108	24	25	3	88	84	0	0	0	0	0	0	0	0	0	0	0	0	0	0	0	0	0	0	0	0	0	0	0	0	0	0	0.000	0.000	0.000	0.000	0.000	0.000	0.000	0.000	0.000	0.000	0.000	0.000	0.000	0.000	283	1076	452	355	355	0.000	0.000	251	201	0	0	201	154	0	0	100	1	
2	15	9	05: K-16   LM00001591	lmo1772	10233	6720	100	277	221	125	48	48	5	89	82	0	170	136	78	24	25	3	88	83	0	0	0	0	0	0	0	0	0	0	0	0	0	0	0	0	0	0	0	0	0	0	0	0	0	0	0.000	0.000	0.000	0.000	0.000	0.000	0.000	0.000	0.000	0.000	0.000	0.000	0.000	0.000	283	1076	375	285	285	0.000	0.000	229	146	0	0	173	112	0	0	100	1	
2	16	9	05: K-19   LM00000482	lmo1775	10483	6720	100	486	401	207	48	48	4	96	92	0	121	100	44	25	25	3	87	83	0	0	0	0	0	0	0	0	0	0	0	0	0	0	0	0	0	0	0	0	0	0	0	0	0	0	0.000	0.000	0.000	0.000	0.000	0.000	0.000	0.000	0.000	0.000	0.000	0.000	0.000	0.000	283	1076	534	428	428	0.000	0.000	438	96	0	0	353	75	0	0	100	1	
2	17	9	05: K-22   LM00001594	lmo1778	10733	6720	100	109	102	36	47	48	4	89	82	0	191	150	81	25	25	4	86	83	0	0	0	0	0	0	0	0	0	0	0	0	0	0	0	0	0	0	0	0	0	0	0	0	0	0	0.000	0.000	0.000	0.000	0.000	0.000	0.000	0.000	0.000	0.000	0.000	0.000	0.000	0.000	283	1076	228	180	180	0.000	0.000	62	166	0	0	55	125	0	0	100	1	
2	1	10	05: O-01   LM00001639	lmo1853	6733	6970	100	202	164	84	50	51	7	86	77	0	290	225	139	27	28	4	89	84	0	0	0	0	0	0	0	0	0	0	0	0	0	0	0	0	0	0	0	0	0	0	0	0	0	0	0.000	0.000	0.000	0.000	0.000	0.000	0.000	0.000	0.000	0.000	0.000	0.000	0.000	0.000	283	1076	415	312	312	0.000	0.000	152	263	0	0	114	198	0	0	100	1	
2	2	10	05: O-04   LM00001641	lmo1856	6983	6970	100	557	446	286	52	53	11	84	82	0	334	280	177	27	28	6	86	82	0	0	0	0	0	0	0	0	0	0	0	0	0	0	0	0	0	0	0	0	0	0	0	0	0	0	0.000	0.000	0.000	0.000	0.000	0.000	0.000	0.000	0.000	0.000	0.000	0.000	0.000	0.000	283	1076	812	647	647	0.000	0.000	505	307	0	0	394	253	0	0	100	1	
2	3	10	05: O-07   LM00001644	lmo1859	7233	6970	100	1125	848	573	54	55	8	99	92	0	1046	758	539	27	28	4	90	90	0	0	0	0	0	0	0	0	0	0	0	0	0	0	0	0	0	0	0	0	0	0	0	0	0	0	0.000	0.000	0.000	0.000	0.000	0.000	0.000	0.000	0.000	0.000	0.000	0.000	0.000	0.000	283	1076	2090	1525	1525	0.000	0.000	1071	1019	0	0	794	731	0	0	100	1	
2	4	10	05: O-10   LM00001647	lmo1862	7483	6970	100	758	630	302	52	53	7	100	100	0	463	405	208	27	28	4	96	92	0	0	0	0	0	0	0	0	0	0	0	0	0	0	0	0	0	0	0	0	0	0	0	0	0	0	0.000	0.000	0.000	0.000	0.000	0.000	0.000	0.000	0.000	0.000	0.000	0.000	0.000	0.000	283	1076	1142	956	956	0.000	0.000	706	436	0	0	578	378	0	0	100	1	
2	5	10	05: O-13   LM00001650	lmo1865	7733	6970	100	52	52	4	47	49	8	25	0	0	114	100	32	26	27	8	91	87	0	0	0	0	0	0	0	0	0	0	0	0	0	0	0	0	0	0	0	0	0	0	0	0	0	0	0.000	0.000	0.000	0.000	0.000	0.000	0.000	0.000	0.000	0.000	0.000	0.000	0.000	0.000	283	1076	93	79	79	0.000	0.000	5	88	0	0	5	74	0	0	100	1	
2	6	10	05: O-16   LM00001653	lmo1868	7983	6970	100	357	307	217	47	48	4	84	78	0	268	208	141	26	26	3	86	79	0	0	0	0	0	0	0	0	0	0	0	0	0	0	0	0	0	0	0	0	0	0	0	0	0	0	0.000	0.000	0.000	0.000	0.000	0.000	0.000	0.000	0.000	0.000	0.000	0.000	0.000	0.000	283	1076	552	442	442	0.000	0.000	310	242	0	0	260	182	0	0	100	1	
2	7	10	05: O-19   LM00000502	lmo1871	8233	6970	100	139	123	47	48	48	5	91	83	0	122	100	48	26	26	3	88	84	0	0	0	0	0	0	0	0	0	0	0	0	0	0	0	0	0	0	0	0	0	0	0	0	0	0	0.000	0.000	0.000	0.000	0.000	0.000	0.000	0.000	0.000	0.000	0.000	0.000	0.000	0.000	283	1076	187	149	149	0.000	0.000	91	96	0	0	75	74	0	0	100	1	
2	8	10	05: O-22   LM00000503	lmo1874	8483	6970	100	129	117	56	48	48	5	81	73	0	281	215	137	25	26	4	90	83	0	0	0	0	0	0	0	0	0	0	0	0	0	0	0	0	0	0	0	0	0	0	0	0	0	0	0.000	0.000	0.000	0.000	0.000	0.000	0.000	0.000	0.000	0.000	0.000	0.000	0.000	0.000	283	1076	337	259	259	0.000	0.000	81	256	0	0	69	190	0	0	100	1	
2	9	10	06: C-01   LM00001693	lmo1945	8733	6970	100	244	203	114	48	49	6	83	80	0	244	183	114	25	26	11	77	72	0	0	0	0	0	0	0	0	0	0	0	0	0	0	0	0	0	0	0	0	0	0	0	0	0	0	0.000	0.000	0.000	0.000	0.000	0.000	0.000	0.000	0.000	0.000	0.000	0.000	0.000	0.000	283	1076	415	313	313	0.000	0.000	196	219	0	0	155	158	0	0	100	1	
2	10	10	06: C-04   LM00000522	lmo1948	8983	6970	100	82	79	23	48	48	5	82	76	0	116	98	45	25	25	4	88	83	0	0	0	0	0	0	0	0	0	0	0	0	0	0	0	0	0	0	0	0	0	0	0	0	0	0	0.000	0.000	0.000	0.000	0.000	0.000	0.000	0.000	0.000	0.000	0.000	0.000	0.000	0.000	283	1076	125	104	104	0.000	0.000	34	91	0	0	31	73	0	0	100	1	
2	11	10	06: C-07   LM00000523	lmo1951	9233	6970	100	249	206	113	49	49	5	86	79	0	226	180	105	25	25	4	85	80	0	0	0	0	0	0	0	0	0	0	0	0	0	0	0	0	0	0	0	0	0	0	0	0	0	0	0.000	0.000	0.000	0.000	0.000	0.000	0.000	0.000	0.000	0.000	0.000	0.000	0.000	0.000	283	1076	401	312	312	0.000	0.000	200	201	0	0	157	155	0	0	100	1	
2	12	10	06: C-10   LM00001699	lmo1954	9483	6970	100	692	582	328	49	49	5	91	87	0	777	642	335	26	26	4	90	89	0	0	0	0	0	0	0	0	0	0	0	0	0	0	0	0	0	0	0	0	0	0	0	0	0	0	0.000	0.000	0.000	0.000	0.000	0.000	0.000	0.000	0.000	0.000	0.000	0.000	0.000	0.000	283	1076	1394	1149	1149	0.000	0.000	643	751	0	0	533	616	0	0	100	1	
2	13	10	06: C-13   LM00001701	lmo1957	9733	6970	100	59	60	11	48	48	5	66	54	0	96	77	37	24	25	3	86	76	0	0	0	0	0	0	0	0	0	0	0	0	0	0	0	0	0	0	0	0	0	0	0	0	0	0	0.000	0.000	0.000	0.000	0.000	0.000	0.000	0.000	0.000	0.000	0.000	0.000	0.000	0.000	283	1076	83	65	65	0.000	0.000	11	72	0	0	12	53	0	0	100	1	
2	14	10	06: C-16   LM00001704	lmo1960	9983	6970	100	71	71	16	47	47	6	84	76	0	99	84	33	24	25	6	89	83	0	0	0	0	0	0	0	0	0	0	0	0	0	0	0	0	0	0	0	0	0	0	0	0	0	0	0.000	0.000	0.000	0.000	0.000	0.000	0.000	0.000	0.000	0.000	0.000	0.000	0.000	0.000	283	1076	99	84	84	0.000	0.000	24	75	0	0	24	60	0	0	100	1	
2	15	10	06: C-19   LM00000525	lmo1963	10233	6970	100	422	334	227	48	48	5	83	78	0	223	177	119	24	25	3	84	77	0	0	0	0	0	0	0	0	0	0	0	0	0	0	0	0	0	0	0	0	0	0	0	0	0	0	0.000	0.000	0.000	0.000	0.000	0.000	0.000	0.000	0.000	0.000	0.000	0.000	0.000	0.000	283	1076	573	439	439	0.000	0.000	374	199	0	0	286	153	0	0	100	1	
2	16	10	06: C-22   LM00000526	lmo1966	10483	6970	100	609	612	525	48	48	4	87	82	0	643	800	728	24	25	3	80	76	0	0	0	0	0	0	0	0	0	0	0	0	0	0	0	0	0	0	0	0	0	0	0	0	0	0	0.000	0.000	0.000	0.000	0.000	0.000	0.000	0.000	0.000	0.000	0.000	0.000	0.000	0.000	283	1076	1180	1340	1340	0.000	0.000	561	619	0	0	564	776	0	0	100	1	
2	17	10	06: G-01   LM00000547	lmo2041	10733	6970	100	1081	841	638	47	47	5	88	81	0	248	192	131	24	24	3	83	80	0	0	0	0	0	0	0	0	0	0	0	0	0	0	0	0	0	0	0	0	0	0	0	0	0	0	0.000	0.000	0.000	0.000	0.000	0.000	0.000	0.000	0.000	0.000	0.000	0.000	0.000	0.000	283	1076	1258	962	962	0.000	0.000	1034	224	0	0	794	168	0	0	100	1	
2	1	11	06: G-04   LM00001747	lmo2044	6733	7220	100	70	68	14	51	51	6	72	62	0	124	103	44	27	27	4	88	86	0	0	0	0	0	0	0	0	0	0	0	0	0	0	0	0	0	0	0	0	0	0	0	0	0	0	0.000	0.000	0.000	0.000	0.000	0.000	0.000	0.000	0.000	0.000	0.000	0.000	0.000	0.000	283	1076	116	93	93	0.000	0.000	19	97	0	0	17	76	0	0	100	1	
2	2	11	06: G-07   LM00002824	lmo2047	6983	7220	100	3235	2490	1678	47	48	6	94	90	0	2027	1497	1016	26	27	4	87	83	0	0	0	0	0	0	0	0	0	0	0	0	0	0	0	0	0	0	0	0	0	0	0	0	0	0	0.000	0.000	0.000	0.000	0.000	0.000	0.000	0.000	0.000	0.000	0.000	0.000	0.000	0.000	283	1076	5189	3914	3914	0.000	0.000	3188	2001	0	0	2443	1471	0	0	100	1	
2	3	11	06: G-10   LM00001748	lmo2050	7233	7220	100	130	127	50	47	48	5	89	84	0	154	128	59	25	26	4	89	86	0	0	0	0	0	0	0	0	0	0	0	0	0	0	0	0	0	0	0	0	0	0	0	0	0	0	0.000	0.000	0.000	0.000	0.000	0.000	0.000	0.000	0.000	0.000	0.000	0.000	0.000	0.000	283	1076	212	183	183	0.000	0.000	83	129	0	0	80	103	0	0	100	1	
2	4	11	06: G-13   LM00001751	lmo2053	7483	7220	100	130	114	46	48	49	6	83	74	0	125	102	46	25	26	4	89	81	0	0	0	0	0	0	0	0	0	0	0	0	0	0	0	0	0	0	0	0	0	0	0	0	0	0	0.000	0.000	0.000	0.000	0.000	0.000	0.000	0.000	0.000	0.000	0.000	0.000	0.000	0.000	283	1076	182	143	143	0.000	0.000	82	100	0	0	66	77	0	0	100	1	
2	5	11	06: G-16   LM00001753	lmo2056	7733	7220	100	305	245	140	47	48	5	90	87	0	192	152	88	25	26	4	83	80	0	0	0	0	0	0	0	0	0	0	0	0	0	0	0	0	0	0	0	0	0	0	0	0	0	0	0.000	0.000	0.000	0.000	0.000	0.000	0.000	0.000	0.000	0.000	0.000	0.000	0.000	0.000	283	1076	425	325	325	0.000	0.000	258	167	0	0	198	127	0	0	100	1	
2	6	11	06: G-19   LM00001756	lmo2059	7983	7220	100	56	55	8	48	48	5	61	30	0	104	83	40	25	25	3	86	79	0	0	0	0	0	0	0	0	0	0	0	0	0	0	0	0	0	0	0	0	0	0	0	0	0	0	0.000	0.000	0.000	0.000	0.000	0.000	0.000	0.000	0.000	0.000	0.000	0.000	0.000	0.000	283	1076	87	65	65	0.000	0.000	8	79	0	0	7	58	0	0	100	1	
2	7	11	06: G-22   LM00000551	lmo2062	8233	7220	100	50	50	5	47	48	5	36	6	0	92	76	31	25	26	4	88	78	0	0	0	0	0	0	0	0	0	0	0	0	0	0	0	0	0	0	0	0	0	0	0	0	0	0	0.000	0.000	0.000	0.000	0.000	0.000	0.000	0.000	0.000	0.000	0.000	0.000	0.000	0.000	283	1076	70	54	54	0.000	0.000	3	67	0	0	3	51	0	0	100	1	
2	8	11	06: K-01   LM00001801	lmo2137	8483	7220	100	58	59	12	48	48	5	66	46	0	108	86	44	25	25	4	82	76	0	0	0	0	0	0	0	0	0	0	0	0	0	0	0	0	0	0	0	0	0	0	0	0	0	0	0.000	0.000	0.000	0.000	0.000	0.000	0.000	0.000	0.000	0.000	0.000	0.000	0.000	0.000	283	1076	93	72	72	0.000	0.000	10	83	0	0	11	61	0	0	100	1	
2	9	11	06: K-04   LM00001804	lmo2140	8733	7220	100	53	53	7	48	49	5	53	22	0	110	90	37	25	25	4	88	84	0	0	0	0	0	0	0	0	0	0	0	0	0	0	0	0	0	0	0	0	0	0	0	0	0	0	0.000	0.000	0.000	0.000	0.000	0.000	0.000	0.000	0.000	0.000	0.000	0.000	0.000	0.000	283	1076	90	70	70	0.000	0.000	5	85	0	0	5	65	0	0	100	1	
2	10	11	06: K-07   LM00002639	lmo2143	8983	7220	100	59	60	11	48	49	5	68	53	0	119	94	45	25	25	4	86	80	0	0	0	0	0	0	0	0	0	0	0	0	0	0	0	0	0	0	0	0	0	0	0	0	0	0	0.000	0.000	0.000	0.000	0.000	0.000	0.000	0.000	0.000	0.000	0.000	0.000	0.000	0.000	283	1076	105	81	81	0.000	0.000	11	94	0	0	12	69	0	0	100	1	
2	11	11	06: K-10   LM00000571	lmo2146	9233	7220	100	88	85	23	48	49	5	90	78	0	108	90	37	25	25	4	92	85	0	0	0	0	0	0	0	0	0	0	0	0	0	0	0	0	0	0	0	0	0	0	0	0	0	0	0.000	0.000	0.000	0.000	0.000	0.000	0.000	0.000	0.000	0.000	0.000	0.000	0.000	0.000	283	1076	123	102	102	0.000	0.000	40	83	0	0	37	65	0	0	100	1	
2	12	11	06: K-13   LM00000574	lmo2149	9483	7220	100	208	167	98	48	48	5	84	76	0	136	102	60	25	25	3	79	73	0	0	0	0	0	0	0	0	0	0	0	0	0	0	0	0	0	0	0	0	0	0	0	0	0	0	0.000	0.000	0.000	0.000	0.000	0.000	0.000	0.000	0.000	0.000	0.000	0.000	0.000	0.000	283	1076	271	196	196	0.000	0.000	160	111	0	0	119	77	0	0	100	1	
2	13	11	06: K-16   LM00000576	lmo2152	9733	7220	100	1355	1032	676	48	48	5	91	86	0	1698	1314	873	24	25	6	90	84	0	0	0	0	0	0	0	0	0	0	0	0	0	0	0	0	0	0	0	0	0	0	0	0	0	0	0.000	0.000	0.000	0.000	0.000	0.000	0.000	0.000	0.000	0.000	0.000	0.000	0.000	0.000	283	1076	2981	2274	2274	0.000	0.000	1307	1674	0	0	984	1290	0	0	100	1	
2	14	11	06: K-19   LM00000579	lmo2155	9983	7220	100	909	686	488	48	48	5	90	84	0	1222	904	674	25	25	3	87	84	0	0	0	0	0	0	0	0	0	0	0	0	0	0	0	0	0	0	0	0	0	0	0	0	0	0	0.000	0.000	0.000	0.000	0.000	0.000	0.000	0.000	0.000	0.000	0.000	0.000	0.000	0.000	283	1076	2058	1517	1517	0.000	0.000	861	1197	0	0	638	879	0	0	100	1	
2	15	11	06: K-22   LM00001806	lmo2158	10233	7220	100	977	706	575	48	48	5	88	84	0	1072	709	581	25	25	4	82	74	0	0	0	0	0	0	0	0	0	0	0	0	0	0	0	0	0	0	0	0	0	0	0	0	0	0	0.000	0.000	0.000	0.000	0.000	0.000	0.000	0.000	0.000	0.000	0.000	0.000	0.000	0.000	283	1076	1976	1342	1342	0.000	0.000	929	1047	0	0	658	684	0	0	100	1	
2	16	11	06: O-01   LM00002656	lmo2233	10483	7220	100	113	105	41	48	48	5	86	80	0	128	103	52	24	25	4	88	83	0	0	0	0	0	0	0	0	0	0	0	0	0	0	0	0	0	0	0	0	0	0	0	0	0	0	0.000	0.000	0.000	0.000	0.000	0.000	0.000	0.000	0.000	0.000	0.000	0.000	0.000	0.000	283	1076	169	136	136	0.000	0.000	65	104	0	0	57	79	0	0	100	1	
2	17	11	06: O-04   LM00001847	lmo2236	10733	7220	100	62	62	11	48	48	5	75	61	0	126	97	48	24	25	3	83	80	0	0	0	0	0	0	0	0	0	0	0	0	0	0	0	0	0	0	0	0	0	0	0	0	0	0	0.000	0.000	0.000	0.000	0.000	0.000	0.000	0.000	0.000	0.000	0.000	0.000	0.000	0.000	283	1076	116	87	87	0.000	0.000	14	102	0	0	14	73	0	0	100	1	
2	1	12	06: O-07   LM00002657	lmo2239	6733	7470	100	110	100	31	50	51	7	86	79	0	144	116	55	27	27	4	81	79	0	0	0	0	0	0	0	0	0	0	0	0	0	0	0	0	0	0	0	0	0	0	0	0	0	0	0.000	0.000	0.000	0.000	0.000	0.000	0.000	0.000	0.000	0.000	0.000	0.000	0.000	0.000	283	1076	177	139	139	0.000	0.000	60	117	0	0	50	89	0	0	100	1	
2	2	12	06: O-10   LM00002660	lmo2242	6983	7470	100	59	61	11	49	50	6	66	48	0	121	98	47	27	27	4	83	80	0	0	0	0	0	0	0	0	0	0	0	0	0	0	0	0	0	0	0	0	0	0	0	0	0	0	0.000	0.000	0.000	0.000	0.000	0.000	0.000	0.000	0.000	0.000	0.000	0.000	0.000	0.000	283	1076	104	83	83	0.000	0.000	10	94	0	0	12	71	0	0	100	1	
2	3	12	06: O-13   LM00002662	lmo2245	7233	7470	100	55	55	7	47	48	5	68	47	0	111	91	38	25	26	3	88	86	0	0	0	0	0	0	0	0	0	0	0	0	0	0	0	0	0	0	0	0	0	0	0	0	0	0	0.000	0.000	0.000	0.000	0.000	0.000	0.000	0.000	0.000	0.000	0.000	0.000	0.000	0.000	283	1076	94	74	74	0.000	0.000	8	86	0	0	8	66	0	0	100	1	
2	4	12	06: O-16   LM00000603	lmo2248	7483	7470	100	1763	1372	836	48	48	5	92	88	0	413	336	189	26	26	4	94	87	0	0	0	0	0	0	0	0	0	0	0	0	0	0	0	0	0	0	0	0	0	0	0	0	0	0	0.000	0.000	0.000	0.000	0.000	0.000	0.000	0.000	0.000	0.000	0.000	0.000	0.000	0.000	283	1076	2102	1634	1634	0.000	0.000	1715	387	0	0	1324	310	0	0	100	1	
2	5	12	06: O-19   LM00001853	lmo2251	7733	7470	100	729	559	386	47	47	5	88	83	0	698	536	375	25	26	3	89	86	0	0	0	0	0	0	0	0	0	0	0	0	0	0	0	0	0	0	0	0	0	0	0	0	0	0	0.000	0.000	0.000	0.000	0.000	0.000	0.000	0.000	0.000	0.000	0.000	0.000	0.000	0.000	283	1076	1355	1023	1023	0.000	0.000	682	673	0	0	512	511	0	0	100	1	
2	6	12	06: O-22   LM00000605	lmo2254	7983	7470	100	324	269	146	47	48	5	92	88	0	132	108	52	26	26	3	90	88	0	0	0	0	0	0	0	0	0	0	0	0	0	0	0	0	0	0	0	0	0	0	0	0	0	0	0.000	0.000	0.000	0.000	0.000	0.000	0.000	0.000	0.000	0.000	0.000	0.000	0.000	0.000	283	1076	383	304	304	0.000	0.000	277	106	0	0	222	82	0	0	100	1	
2	7	12	07: C-01   LM00002695	lmo2325	8233	7470	100	51	51	5	48	48	5	37	8	0	101	79	37	26	26	4	81	77	0	0	0	0	0	0	0	0	0	0	0	0	0	0	0	0	0	0	0	0	0	0	0	0	0	0	0.000	0.000	0.000	0.000	0.000	0.000	0.000	0.000	0.000	0.000	0.000	0.000	0.000	0.000	283	1076	78	56	56	0.000	0.000	3	75	0	0	3	53	0	0	100	1	
2	8	12	07: C-04   LM00002697	lmo2328	8483	7470	100	50	50	5	48	48	5	24	1	0	88	71	29	25	26	4	81	76	0	0	0	0	0	0	0	0	0	0	0	0	0	0	0	0	0	0	0	0	0	0	0	0	0	0	0.000	0.000	0.000	0.000	0.000	0.000	0.000	0.000	0.000	0.000	0.000	0.000	0.000	0.000	283	1076	65	48	48	0.000	0.000	2	63	0	0	2	46	0	0	100	1	
2	9	12	07: C-07   LM00002699	lmo2331	8733	7470	100	51	52	5	49	49	5	27	9	0	99	82	34	26	26	3	85	81	0	0	0	0	0	0	0	0	0	0	0	0	0	0	0	0	0	0	0	0	0	0	0	0	0	0	0.000	0.000	0.000	0.000	0.000	0.000	0.000	0.000	0.000	0.000	0.000	0.000	0.000	0.000	283	1076	75	59	59	0.000	0.000	2	73	0	0	3	56	0	0	100	1	
2	10	12	07: C-10   LM00001874	lmo2334	8983	7470	100	212	185	73	49	49	5	93	86	0	174	150	63	25	25	3	91	90	0	0	0	0	0	0	0	0	0	0	0	0	0	0	0	0	0	0	0	0	0	0	0	0	0	0	0.000	0.000	0.000	0.000	0.000	0.000	0.000	0.000	0.000	0.000	0.000	0.000	0.000	0.000	283	1076	312	261	261	0.000	0.000	163	149	0	0	136	125	0	0	100	1	
2	11	12	07: C-13   LM00000623	lmo2337	9233	7470	100	1054	897	473	49	49	5	96	91	0	557	494	238	25	26	7	93	90	0	0	0	0	0	0	0	0	0	0	0	0	0	0	0	0	0	0	0	0	0	0	0	0	0	0	0.000	0.000	0.000	0.000	0.000	0.000	0.000	0.000	0.000	0.000	0.000	0.000	0.000	0.000	283	1076	1537	1317	1317	0.000	0.000	1005	532	0	0	848	469	0	0	100	1	
2	12	12	07: C-16   LM00001879	lmo2340	9483	7470	100	329	274	142	49	49	5	89	86	0	244	202	113	25	25	5	90	84	0	0	0	0	0	0	0	0	0	0	0	0	0	0	0	0	0	0	0	0	0	0	0	0	0	0	0.000	0.000	0.000	0.000	0.000	0.000	0.000	0.000	0.000	0.000	0.000	0.000	0.000	0.000	283	1076	499	402	402	0.000	0.000	280	219	0	0	225	177	0	0	100	1	
2	13	12	07: C-19   LM00002700	lmo2343	9733	7470	100	54	54	7	48	48	4	61	35	0	135	107	50	25	25	4	84	80	0	0	0	0	0	0	0	0	0	0	0	0	0	0	0	0	0	0	0	0	0	0	0	0	0	0	0.000	0.000	0.000	0.000	0.000	0.000	0.000	0.000	0.000	0.000	0.000	0.000	0.000	0.000	283	1076	116	88	88	0.000	0.000	6	110	0	0	6	82	0	0	100	1	
2	14	12	07: C-22   LM00001882	lmo2346	9983	7470	100	68	67	13	48	48	5	86	73	0	112	92	40	25	25	3	87	81	0	0	0	0	0	0	0	0	0	0	0	0	0	0	0	0	0	0	0	0	0	0	0	0	0	0	0.000	0.000	0.000	0.000	0.000	0.000	0.000	0.000	0.000	0.000	0.000	0.000	0.000	0.000	283	1076	107	86	86	0.000	0.000	20	87	0	0	19	67	0	0	100	1	
2	15	12	07: G-01   LM00002718	lmo2421	10233	7470	100	395	330	188	47	48	5	94	88	0	212	177	98	25	25	3	91	86	0	0	0	0	0	0	0	0	0	0	0	0	0	0	0	0	0	0	0	0	0	0	0	0	0	0	0.000	0.000	0.000	0.000	0.000	0.000	0.000	0.000	0.000	0.000	0.000	0.000	0.000	0.000	283	1076	535	435	435	0.000	0.000	348	187	0	0	283	152	0	0	100	1	
2	16	12	07: G-04   LM00002719	lmo2424	10483	7470	100	277	237	128	47	48	5	89	82	0	163	134	68	24	24	3	92	86	0	0	0	0	0	0	0	0	0	0	0	0	0	0	0	0	0	0	0	0	0	0	0	0	0	0	0.000	0.000	0.000	0.000	0.000	0.000	0.000	0.000	0.000	0.000	0.000	0.000	0.000	0.000	283	1076	369	300	300	0.000	0.000	230	139	0	0	190	110	0	0	100	1	
2	17	12	07: G-07   LM00000646	lmo2427	10733	7470	100	380	311	188	47	48	6	88	81	0	179	144	81	25	25	4	82	78	0	0	0	0	0	0	0	0	0	0	0	0	0	0	0	0	0	0	0	0	0	0	0	0	0	0	0.000	0.000	0.000	0.000	0.000	0.000	0.000	0.000	0.000	0.000	0.000	0.000	0.000	0.000	283	1076	487	383	383	0.000	0.000	333	154	0	0	264	119	0	0	100	1	
2	1	13	07: G-10   LM00001923	lmo2430	6733	7720	100	331	263	138	47	47	5	91	84	0	225	195	112	26	26	3	86	83	0	0	0	0	0	0	0	0	0	0	0	0	0	0	0	0	0	0	0	0	0	0	0	0	0	0	0.000	0.000	0.000	0.000	0.000	0.000	0.000	0.000	0.000	0.000	0.000	0.000	0.000	0.000	283	1076	483	385	385	0.000	0.000	284	199	0	0	216	169	0	0	100	1	
2	2	13	07: G-13   LM00001924	lmo2433	6983	7720	100	335	286	135	47	48	5	93	87	0	291	240	120	27	27	3	87	86	0	0	0	0	0	0	0	0	0	0	0	0	0	0	0	0	0	0	0	0	0	0	0	0	0	0	0.000	0.000	0.000	0.000	0.000	0.000	0.000	0.000	0.000	0.000	0.000	0.000	0.000	0.000	283	1076	552	452	452	0.000	0.000	288	264	0	0	239	213	0	0	100	1	
2	3	13	07: G-16   LM00001926	lmo2436	7233	7720	100	66	65	12	47	48	5	80	64	0	116	96	42	25	25	4	87	82	0	0	0	0	0	0	0	0	0	0	0	0	0	0	0	0	0	0	0	0	0	0	0	0	0	0	0.000	0.000	0.000	0.000	0.000	0.000	0.000	0.000	0.000	0.000	0.000	0.000	0.000	0.000	283	1076	110	89	89	0.000	0.000	19	91	0	0	18	71	0	0	100	1	
2	4	13	07: G-19   LM00002723	lmo2439	7483	7720	100	227	193	93	47	48	5	84	84	0	127	105	48	26	27	5	84	82	0	0	0	0	0	0	0	0	0	0	0	0	0	0	0	0	0	0	0	0	0	0	0	0	0	0	0.000	0.000	0.000	0.000	0.000	0.000	0.000	0.000	0.000	0.000	0.000	0.000	0.000	0.000	283	1076	281	225	225	0.000	0.000	180	101	0	0	146	79	0	0	100	1	
2	5	13	07: G-22   LM00001927	lmo2442	7733	7720	100	62	63	13	48	48	4	76	64	0	114	87	44	26	26	3	82	74	0	0	0	0	0	0	0	0	0	0	0	0	0	0	0	0	0	0	0	0	0	0	0	0	0	0	0.000	0.000	0.000	0.000	0.000	0.000	0.000	0.000	0.000	0.000	0.000	0.000	0.000	0.000	283	1076	102	76	76	0.000	0.000	14	88	0	0	15	61	0	0	100	1	
2	6	13	07: K-01   LM00002740	lmo2517	7983	7720	100	110	111	50	48	48	5	86	75	0	126	103	50	27	28	4	90	82	0	0	0	0	0	0	0	0	0	0	0	0	0	0	0	0	0	0	0	0	0	0	0	0	0	0	0.000	0.000	0.000	0.000	0.000	0.000	0.000	0.000	0.000	0.000	0.000	0.000	0.000	0.000	283	1076	161	139	139	0.000	0.000	62	99	0	0	63	76	0	0	100	1	
2	7	13	07: K-04   LM00001968	lmo2520	8233	7720	100	63	64	12	49	50	8	67	43	0	110	91	40	27	28	6	82	76	0	0	0	0	0	0	0	0	0	0	0	0	0	0	0	0	0	0	0	0	0	0	0	0	0	0	0.000	0.000	0.000	0.000	0.000	0.000	0.000	0.000	0.000	0.000	0.000	0.000	0.000	0.000	283	1076	97	79	79	0.000	0.000	14	83	0	0	15	64	0	0	100	1	
2	8	13	07: K-07   LM00002741	lmo2523	8483	7720	100	61	61	8	49	49	5	83	64	0	134	108	48	26	26	4	87	85	0	0	0	0	0	0	0	0	0	0	0	0	0	0	0	0	0	0	0	0	0	0	0	0	0	0	0.000	0.000	0.000	0.000	0.000	0.000	0.000	0.000	0.000	0.000	0.000	0.000	0.000	0.000	283	1076	120	94	94	0.000	0.000	12	108	0	0	12	82	0	0	100	1	
2	9	13	07: K-10   LM00000670	lmo2526	8733	7720	100	1309	979	673	48	48	5	97	95	0	425	326	213	25	25	3	95	88	0	0	0	0	0	0	0	0	0	0	0	0	0	0	0	0	0	0	0	0	0	0	0	0	0	0	0.000	0.000	0.000	0.000	0.000	0.000	0.000	0.000	0.000	0.000	0.000	0.000	0.000	0.000	283	1076	1661	1232	1232	0.000	0.000	1261	400	0	0	931	301	0	0	100	1	
2	10	13	07: K-13   LM00000672	lmo2529	8983	7720	100	7330	5804	4224	49	49	5	100	99	0	6390	4850	3480	25	25	3	98	94	0	0	0	0	0	0	0	0	0	0	0	0	0	0	0	0	0	0	0	0	0	0	0	0	0	0	0.000	0.000	0.000	0.000	0.000	0.000	0.000	0.000	0.000	0.000	0.000	0.000	0.000	0.000	283	1076	13646	10580	10580	0.000	0.000	7281	6365	0	0	5755	4825	0	0	100	1	
2	11	13	07: K-16   LM00000675	lmo2532	9233	7720	100	4332	3260	2496	48	48	5	96	95	0	2038	1480	1115	25	26	4	89	85	0	0	0	0	0	0	0	0	0	0	0	0	0	0	0	0	0	0	0	0	0	0	0	0	0	0	0.000	0.000	0.000	0.000	0.000	0.000	0.000	0.000	0.000	0.000	0.000	0.000	0.000	0.000	283	1076	6297	4667	4667	0.000	0.000	4284	2013	0	0	3212	1455	0	0	100	1	
2	12	13	07: K-19   LM00000677	lmo2535	9483	7720	100	4789	3680	2581	47	48	5	100	96	0	1521	1162	776	25	26	5	92	87	0	0	0	0	0	0	0	0	0	0	0	0	0	0	0	0	0	0	0	0	0	0	0	0	0	0	0.000	0.000	0.000	0.000	0.000	0.000	0.000	0.000	0.000	0.000	0.000	0.000	0.000	0.000	283	1076	6238	4770	4770	0.000	0.000	4742	1496	0	0	3633	1137	0	0	100	1	
2	13	13	07: K-22   LM00000679	lmo2538	9733	7720	100	790	601	406	47	48	5	92	84	0	278	209	133	25	25	5	83	78	0	0	0	0	0	0	0	0	0	0	0	0	0	0	0	0	0	0	0	0	0	0	0	0	0	0	0.000	0.000	0.000	0.000	0.000	0.000	0.000	0.000	0.000	0.000	0.000	0.000	0.000	0.000	283	1076	996	738	738	0.000	0.000	743	253	0	0	554	184	0	0	100	1	
2	14	13	07: O-01   LM00000701	lmo2613	9983	7720	100	59239	43850	26322	47	48	4	100	100	0	49952	38529	23490	24	25	3	100	100	0	0	0	0	0	0	0	0	0	0	0	0	0	0	0	0	0	0	0	0	0	0	0	0	0	0	0.000	0.000	0.000	0.000	0.000	0.000	0.000	0.000	0.000	0.000	0.000	0.000	0.000	0.000	283	1076	109120	82308	82308	0.000	0.000	59192	49928	0	0	43803	38505	0	0	100	1	
2	15	13	07: O-04   LM00000703	lmo2616	10233	7720	100	52305	37625	27616	48	48	5	100	100	0	47943	35256	26001	24	25	3	100	100	0	0	0	0	0	0	0	0	0	0	0	0	0	0	0	0	0	0	0	0	0	0	0	0	0	0	0.000	0.000	0.000	0.000	0.000	0.000	0.000	0.000	0.000	0.000	0.000	0.000	0.000	0.000	283	1076	100176	72809	72809	0.000	0.000	52257	47919	0	0	37577	35232	0	0	100	1	
2	16	13	07: O-07   LM00000706	lmo2619	10483	7720	100	45071	35674	26360	49	49	5	100	98	0	55860	40361	28197	24	25	3	100	100	38	0	0	0	0	0	0	0	0	0	0	0	0	0	0	0	0	0	0	0	0	0	0	0	0	0	0.000	0.000	0.000	0.000	0.000	0.000	0.000	0.000	0.000	0.000	0.000	0.000	0.000	0.000	283	1076	100858	75962	75962	0.000	0.000	45022	55836	0	0	35625	40337	0	0	100	1	
2	17	13	07: O-10   LM00000709	lmo2622	10733	7720	100	51365	38331	27719	47	47	5	100	100	0	57672	40785	28270	24	24	3	100	100	36	0	0	0	0	0	0	0	0	0	0	0	0	0	0	0	0	0	0	0	0	0	0	0	0	0	0.000	0.000	0.000	0.000	0.000	0.000	0.000	0.000	0.000	0.000	0.000	0.000	0.000	0.000	283	1076	108966	79045	79045	0.000	0.000	51318	57648	0	0	38284	40761	0	0	100	1	
2	1	14	07: O-13   LM00000712	lmo2625	6733	7970	100	35535	25897	18729	47	48	5	99	98	0	49244	35366	26022	26	26	4	95	92	0	0	0	0	0	0	0	0	0	0	0	0	0	0	0	0	0	0	0	0	0	0	0	0	0	0	0.000	0.000	0.000	0.000	0.000	0.000	0.000	0.000	0.000	0.000	0.000	0.000	0.000	0.000	283	1076	84706	61190	61190	0.000	0.000	35488	49218	0	0	25850	35340	0	0	100	1	
2	2	14	07: O-16   LM00000715	lmo2628	6983	7970	100	59251	38423	29758	47	48	5	100	100	0	55599	37984	28965	26	26	4	99	95	33	0	0	0	0	0	0	0	0	0	0	0	0	0	0	0	0	0	0	0	0	0	0	0	0	0	0.000	0.000	0.000	0.000	0.000	0.000	0.000	0.000	0.000	0.000	0.000	0.000	0.000	0.000	283	1076	114777	76334	76334	0.000	0.000	59204	55573	0	0	38376	37958	0	0	100	1	
2	3	14	07: O-19   LM00000718	lmo2631	7233	7970	100	40125	32191	19056	47	48	5	100	100	0	44117	35679	20172	26	26	4	99	98	0	0	0	0	0	0	0	0	0	0	0	0	0	0	0	0	0	0	0	0	0	0	0	0	0	0	0.000	0.000	0.000	0.000	0.000	0.000	0.000	0.000	0.000	0.000	0.000	0.000	0.000	0.000	283	1076	84169	67797	67797	0.000	0.000	40078	44091	0	0	32144	35653	0	0	100	1	
2	4	14	07: O-22   LM00002765	lmo2634	7483	7970	100	53	54	6	47	48	5	58	25	0	108	86	38	26	26	3	85	79	0	0	0	0	0	0	0	0	0	0	0	0	0	0	0	0	0	0	0	0	0	0	0	0	0	0	0.000	0.000	0.000	0.000	0.000	0.000	0.000	0.000	0.000	0.000	0.000	0.000	0.000	0.000	283	1076	88	67	67	0.000	0.000	6	82	0	0	7	60	0	0	100	1	
2	5	14	08: C-01   LM00002039	lmo2705	7733	7970	100	67	69	19	47	48	5	75	69	0	141	112	59	26	26	5	82	77	0	0	0	0	0	0	0	0	0	0	0	0	0	0	0	0	0	0	0	0	0	0	0	0	0	0	0.000	0.000	0.000	0.000	0.000	0.000	0.000	0.000	0.000	0.000	0.000	0.000	0.000	0.000	283	1076	135	108	108	0.000	0.000	20	115	0	0	22	86	0	0	100	1	
2	6	14	08: C-04   LM00000753	lmo2708	7983	7970	100	66	69	17	49	50	8	75	55	0	121	104	43	27	28	10	86	79	0	0	0	0	0	0	0	0	0	0	0	0	0	0	0	0	0	0	0	0	0	0	0	0	0	0	0.000	0.000	0.000	0.000	0.000	0.000	0.000	0.000	0.000	0.000	0.000	0.000	0.000	0.000	283	1076	111	97	97	0.000	0.000	17	94	0	0	20	77	0	0	100	1	
2	7	14	08: C-07   LM00000755	lmo2711	8233	7970	100	57	58	8	50	51	8	39	13	0	113	92	38	27	28	5	88	82	0	0	0	0	0	0	0	0	0	0	0	0	0	0	0	0	0	0	0	0	0	0	0	0	0	0	0.000	0.000	0.000	0.000	0.000	0.000	0.000	0.000	0.000	0.000	0.000	0.000	0.000	0.000	283	1076	93	73	73	0.000	0.000	7	86	0	0	8	65	0	0	100	1	
2	8	14	08: C-10   LM00002770	lmo2714	8483	7970	100	2607	2108	1467	48	49	5	98	95	0	1054	909	611	26	26	3	95	91	0	0	0	0	0	0	0	0	0	0	0	0	0	0	0	0	0	0	0	0	0	0	0	0	0	0	0.000	0.000	0.000	0.000	0.000	0.000	0.000	0.000	0.000	0.000	0.000	0.000	0.000	0.000	283	1076	3587	2943	2943	0.000	0.000	2559	1028	0	0	2060	883	0	0	100	1	
2	9	14	08: C-13   LM00000757	lmo2717	8733	7970	100	1570	1285	732	50	50	6	96	91	0	2960	2403	1377	26	27	8	95	90	0	0	0	0	0	0	0	0	0	0	0	0	0	0	0	0	0	0	0	0	0	0	0	0	0	0	0.000	0.000	0.000	0.000	0.000	0.000	0.000	0.000	0.000	0.000	0.000	0.000	0.000	0.000	283	1076	4454	3612	3612	0.000	0.000	1520	2934	0	0	1235	2377	0	0	100	1	
2	10	14	08: C-16   LM00002044	lmo2720	8983	7970	100	407	329	172	50	50	6	94	89	0	563	459	257	26	27	6	92	88	0	0	0	0	0	0	0	0	0	0	0	0	0	0	0	0	0	0	0	0	0	0	0	0	0	0	0.000	0.000	0.000	0.000	0.000	0.000	0.000	0.000	0.000	0.000	0.000	0.000	0.000	0.000	283	1076	894	712	712	0.000	0.000	357	537	0	0	279	433	0	0	100	1	
2	11	14	08: C-19   LM00000761	lmo2723	9233	7970	100	313	264	119	48	48	5	91	88	0	322	277	132	25	25	3	94	91	0	0	0	0	0	0	0	0	0	0	0	0	0	0	0	0	0	0	0	0	0	0	0	0	0	0	0.000	0.000	0.000	0.000	0.000	0.000	0.000	0.000	0.000	0.000	0.000	0.000	0.000	0.000	283	1076	562	468	468	0.000	0.000	265	297	0	0	216	252	0	0	100	1	
2	12	14	08: C-22   LM00002045	lmo2726	9483	7970	100	136	120	50	48	48	5	87	78	0	114	93	44	25	25	3	83	80	0	0	0	0	0	0	0	0	0	0	0	0	0	0	0	0	0	0	0	0	0	0	0	0	0	0	0.000	0.000	0.000	0.000	0.000	0.000	0.000	0.000	0.000	0.000	0.000	0.000	0.000	0.000	283	1076	177	140	140	0.000	0.000	88	89	0	0	72	68	0	0	100	1	
2	13	14	08: G-01   LM00000782	lmo2801	9733	7970	100	78	77	20	48	48	5	87	78	0	120	99	45	25	25	3	87	84	0	0	0	0	0	0	0	0	0	0	0	0	0	0	0	0	0	0	0	0	0	0	0	0	0	0	0.000	0.000	0.000	0.000	0.000	0.000	0.000	0.000	0.000	0.000	0.000	0.000	0.000	0.000	283	1076	125	103	103	0.000	0.000	30	95	0	0	29	74	0	0	100	1	
2	14	14	08: G-04   LM00000784	lmo2804	9983	7970	100	84	81	26	48	48	5	83	75	0	135	107	58	24	26	5	82	75	0	0	0	0	0	0	0	0	0	0	0	0	0	0	0	0	0	0	0	0	0	0	0	0	0	0	0.000	0.000	0.000	0.000	0.000	0.000	0.000	0.000	0.000	0.000	0.000	0.000	0.000	0.000	283	1076	147	116	116	0.000	0.000	36	111	0	0	33	83	0	0	100	1	
2	15	14	08: G-07   LM00002797	lmo2807	10233	7970	100	50	51	5	48	48	5	34	11	0	109	87	38	25	25	3	86	80	0	0	0	0	0	0	0	0	0	0	0	0	0	0	0	0	0	0	0	0	0	0	0	0	0	0	0.000	0.000	0.000	0.000	0.000	0.000	0.000	0.000	0.000	0.000	0.000	0.000	0.000	0.000	283	1076	86	65	65	0.000	0.000	2	84	0	0	3	62	0	0	100	1	
2	16	14	08: G-10   LM00000785	lmo2810	10483	7970	100	831	647	403	48	48	4	88	85	0	662	515	316	24	25	3	89	87	0	0	0	0	0	0	0	0	0	0	0	0	0	0	0	0	0	0	0	0	0	0	0	0	0	0	0.000	0.000	0.000	0.000	0.000	0.000	0.000	0.000	0.000	0.000	0.000	0.000	0.000	0.000	283	1076	1421	1090	1090	0.000	0.000	783	638	0	0	599	491	0	0	100	1	
2	17	14	08: G-13   LM00002081	lmo2813	10733	7970	100	64	65	14	48	48	5	75	68	0	134	110	51	24	25	3	84	81	0	0	0	0	0	0	0	0	0	0	0	0	0	0	0	0	0	0	0	0	0	0	0	0	0	0	0.000	0.000	0.000	0.000	0.000	0.000	0.000	0.000	0.000	0.000	0.000	0.000	0.000	0.000	283	1076	126	103	103	0.000	0.000	16	110	0	0	17	86	0	0	100	1	
2	1	15	08: G-16   LM00002083	lmo2816	6733	8220	100	55	55	8	47	47	5	62	33	0	110	89	38	25	26	3	91	84	0	0	0	0	0	0	0	0	0	0	0	0	0	0	0	0	0	0	0	0	0	0	0	0	0	0	0.000	0.000	0.000	0.000	0.000	0.000	0.000	0.000	0.000	0.000	0.000	0.000	0.000	0.000	283	1076	93	72	72	0.000	0.000	8	85	0	0	8	64	0	0	100	1	
2	2	15	08: G-19   LM00000788	lmo2819	6983	8220	100	52	54	9	48	48	5	45	27	0	113	90	41	26	27	5	86	78	0	0	0	0	0	0	0	0	0	0	0	0	0	0	0	0	0	0	0	0	0	0	0	0	0	0	0.000	0.000	0.000	0.000	0.000	0.000	0.000	0.000	0.000	0.000	0.000	0.000	0.000	0.000	283	1076	91	70	70	0.000	0.000	4	87	0	0	6	64	0	0	100	1	
2	3	15	08: G-22   LM00000790	lmo2822	7233	8220	100	72	72	19	48	49	5	78	70	0	134	108	53	26	26	12	76	73	0	0	0	0	0	0	0	0	0	0	0	0	0	0	0	0	0	0	0	0	0	0	0	0	0	0	0.000	0.000	0.000	0.000	0.000	0.000	0.000	0.000	0.000	0.000	0.000	0.000	0.000	0.000	283	1076	132	106	106	0.000	0.000	24	108	0	0	24	82	0	0	100	1	
2	4	15	08: K-01   EMPTY	EMPTY	7483	8220	100	49	49	5	48	48	5	23	5	0	28	29	5	26	26	3	44	24	0	0	0	0	0	0	0	0	0	0	0	0	0	0	0	0	0	0	0	0	0	0	0	0	0	0	0.000	0.000	0.000	0.000	0.000	0.000	0.000	0.000	0.000	0.000	0.000	0.000	0.000	0.000	283	1076	3	4	4	0.000	0.000	1	2	0	0	1	3	0	0	-75	1	
2	5	15	08: K-04   EMPTY	EMPTY	7733	8220	100	48	48	5	48	48	5	15	6	0	28	30	19	26	26	3	35	16	0	0	0	0	0	0	0	0	0	0	0	0	0	0	0	0	0	0	0	0	0	0	0	0	0	0	0.000	0.000	0.000	0.000	0.000	0.000	0.000	0.000	0.000	0.000	0.000	0.000	0.000	0.000	283	1076	2	4	4	0.000	0.000	0	2	0	0	0	4	0	0	-75	1	
2	6	15	08: K-07   EMPTY	EMPTY	7983	8220	100	48	49	5	49	49	4	16	6	0	28	28	6	27	27	4	27	14	0	0	0	0	0	0	0	0	0	0	0	0	0	0	0	0	0	0	0	0	0	0	0	0	0	0	0.000	0.000	0.000	0.000	0.000	0.000	0.000	0.000	0.000	0.000	0.000	0.000	0.000	0.000	283	1076	0	1	1	0.000	0.000	-1	1	0	0	0	1	0	0	-75	1	
2	7	15	09: C-01   LM00000020	lmo0044	8233	8220	100	2462	2573	2172	50	51	9	99	95	0	2852	2658	2137	27	27	4	96	91	0	0	0	0	0	0	0	0	0	0	0	0	0	0	0	0	0	0	0	0	0	0	0	0	0	0	0.000	0.000	0.000	0.000	0.000	0.000	0.000	0.000	0.000	0.000	0.000	0.000	0.000	0.000	283	1076	5237	5154	5154	0.000	0.000	2412	2825	0	0	2523	2631	0	0	100	1	
2	8	15	09: C-04   LM00001308	lmo1275	8483	8220	100	304	252	133	50	50	5	88	86	0	211	179	96	26	26	4	89	84	0	0	0	0	0	0	0	0	0	0	0	0	0	0	0	0	0	0	0	0	0	0	0	0	0	0	0.000	0.000	0.000	0.000	0.000	0.000	0.000	0.000	0.000	0.000	0.000	0.000	0.000	0.000	283	1076	439	355	355	0.000	0.000	254	185	0	0	202	153	0	0	100	1	
2	9	15	09: C-07   LM00002819	lmo1469	8733	8220	100	8819	6241	4696	50	50	5	99	98	0	6623	4832	3700	25	26	4	95	87	0	0	0	0	0	0	0	0	0	0	0	0	0	0	0	0	0	0	0	0	0	0	0	0	0	0	0.000	0.000	0.000	0.000	0.000	0.000	0.000	0.000	0.000	0.000	0.000	0.000	0.000	0.000	283	1076	15367	10998	10998	0.000	0.000	8769	6598	0	0	6191	4807	0	0	100	1	
2	10	15	09: C-10   LM00000452	lmo1657	8983	8220	100	2524	1912	1143	49	49	5	99	98	0	1325	1031	609	25	26	5	93	89	0	0	0	0	0	0	0	0	0	0	0	0	0	0	0	0	0	0	0	0	0	0	0	0	0	0	0.000	0.000	0.000	0.000	0.000	0.000	0.000	0.000	0.000	0.000	0.000	0.000	0.000	0.000	283	1076	3775	2869	2869	0.000	0.000	2475	1300	0	0	1863	1006	0	0	100	1	
2	11	15	09: C-13   lmneg01	lmneg01	9233	8220	100	52	52	5	48	48	5	44	12	0	112	90	38	24	26	4	88	83	0	0	0	0	0	0	0	0	0	0	0	0	0	0	0	0	0	0	0	0	0	0	0	0	0	0	0.000	0.000	0.000	0.000	0.000	0.000	0.000	0.000	0.000	0.000	0.000	0.000	0.000	0.000	283	1076	92	70	70	0.000	0.000	4	88	0	0	4	66	0	0	100	1	
2	12	15	09: C-16   lmneg04	lmneg04	9483	8220	100	53	53	5	48	49	5	43	13	0	99	81	33	25	26	4	89	82	0	0	0	0	0	0	0	0	0	0	0	0	0	0	0	0	0	0	0	0	0	0	0	0	0	0	0.000	0.000	0.000	0.000	0.000	0.000	0.000	0.000	0.000	0.000	0.000	0.000	0.000	0.000	283	1076	79	61	61	0.000	0.000	5	74	0	0	5	56	0	0	100	1	
2	13	15	09: C-19   lmneg07	lmneg07	9733	8220	100	51	50	5	48	48	5	31	9	0	106	87	36	25	25	3	83	80	0	0	0	0	0	0	0	0	0	0	0	0	0	0	0	0	0	0	0	0	0	0	0	0	0	0	0.000	0.000	0.000	0.000	0.000	0.000	0.000	0.000	0.000	0.000	0.000	0.000	0.000	0.000	283	1076	84	64	64	0.000	0.000	3	81	0	0	2	62	0	0	100	1	
2	14	15	09: C-22   lmneg10	lmneg10	9983	8220	100	51	52	6	48	48	5	41	18	0	86	72	30	24	25	4	84	78	0	0	0	0	0	0	0	0	0	0	0	0	0	0	0	0	0	0	0	0	0	0	0	0	0	0	0.000	0.000	0.000	0.000	0.000	0.000	0.000	0.000	0.000	0.000	0.000	0.000	0.000	0.000	283	1076	65	52	52	0.000	0.000	3	62	0	0	4	48	0	0	100	1	
2	15	15	09: G-01   LM00000020	lmo0044	10233	8220	100	6628	5473	3070	48	48	5	99	99	0	6521	5321	2960	24	25	3	100	95	0	0	0	0	0	0	0	0	0	0	0	0	0	0	0	0	0	0	0	0	0	0	0	0	0	0	0.000	0.000	0.000	0.000	0.000	0.000	0.000	0.000	0.000	0.000	0.000	0.000	0.000	0.000	283	1076	13077	10722	10722	0.000	0.000	6580	6497	0	0	5425	5297	0	0	100	1	
2	16	15	09: G-04   LM00001308	lmo1275	10483	8220	100	311	246	142	48	49	5	84	79	0	222	178	106	24	25	4	87	82	0	0	0	0	0	0	0	0	0	0	0	0	0	0	0	0	0	0	0	0	0	0	0	0	0	0	0.000	0.000	0.000	0.000	0.000	0.000	0.000	0.000	0.000	0.000	0.000	0.000	0.000	0.000	283	1076	461	352	352	0.000	0.000	263	198	0	0	198	154	0	0	100	1	
2	17	15	09: G-07   LM00002819	lmo1469	10733	8220	100	8985	6703	4587	47	47	4	98	96	0	6862	5201	3486	24	25	5	95	86	0	0	0	0	0	0	0	0	0	0	0	0	0	0	0	0	0	0	0	0	0	0	0	0	0	0	0.000	0.000	0.000	0.000	0.000	0.000	0.000	0.000	0.000	0.000	0.000	0.000	0.000	0.000	283	1076	15776	11833	11833	0.000	0.000	8938	6838	0	0	6656	5177	0	0	100	1	
2	1	16	09: G-10   LM00000452	lmo1657	6733	8470	100	2537	1847	1188	48	48	5	95	92	0	1442	1046	691	25	26	3	87	84	0	0	0	0	0	0	0	0	0	0	0	0	0	0	0	0	0	0	0	0	0	0	0	0	0	0	0.000	0.000	0.000	0.000	0.000	0.000	0.000	0.000	0.000	0.000	0.000	0.000	0.000	0.000	283	1076	3906	2820	2820	0.000	0.000	2489	1417	0	0	1799	1021	0	0	100	1	
2	2	16	09: G-13   lmneg01	lmneg01	6983	8470	100	51	51	5	48	49	7	19	3	0	122	98	43	26	26	4	85	80	0	0	0	0	0	0	0	0	0	0	0	0	0	0	0	0	0	0	0	0	0	0	0	0	0	0	0.000	0.000	0.000	0.000	0.000	0.000	0.000	0.000	0.000	0.000	0.000	0.000	0.000	0.000	283	1076	99	75	75	0.000	0.000	3	96	0	0	3	72	0	0	100	1	
2	3	16	09: G-16   lmneg04	lmneg04	7233	8470	100	50	50	4	47	48	6	27	2	0	101	85	34	26	27	9	81	76	0	0	0	0	0	0	0	0	0	0	0	0	0	0	0	0	0	0	0	0	0	0	0	0	0	0	0.000	0.000	0.000	0.000	0.000	0.000	0.000	0.000	0.000	0.000	0.000	0.000	0.000	0.000	283	1076	78	62	62	0.000	0.000	3	75	0	0	3	59	0	0	100	1	
2	4	16	09: G-19   lmneg07	lmneg07	7483	8470	100	51	51	6	48	48	5	41	17	0	107	83	40	26	26	3	79	75	0	0	0	0	0	0	0	0	0	0	0	0	0	0	0	0	0	0	0	0	0	0	0	0	0	0	0.000	0.000	0.000	0.000	0.000	0.000	0.000	0.000	0.000	0.000	0.000	0.000	0.000	0.000	283	1076	84	60	60	0.000	0.000	3	81	0	0	3	57	0	0	100	1	
2	5	16	09: G-22   lmneg10	lmneg10	7733	8470	100	50	50	6	47	48	8	19	3	0	94	80	31	26	27	16	78	73	0	0	0	0	0	0	0	0	0	0	0	0	0	0	0	0	0	0	0	0	0	0	0	0	0	0	0.000	0.000	0.000	0.000	0.000	0.000	0.000	0.000	0.000	0.000	0.000	0.000	0.000	0.000	283	1076	71	57	57	0.000	0.000	3	68	0	0	3	54	0	0	100	1	
2	6	16	09: K-01   LM00000020	lmo0044	7983	8470	100	6312	5032	2796	49	49	5	100	100	0	6019	4963	2728	26	27	3	100	99	0	0	0	0	0	0	0	0	0	0	0	0	0	0	0	0	0	0	0	0	0	0	0	0	0	0	0.000	0.000	0.000	0.000	0.000	0.000	0.000	0.000	0.000	0.000	0.000	0.000	0.000	0.000	283	1076	12256	9920	9920	0.000	0.000	6263	5993	0	0	4983	4937	0	0	100	1	
2	7	16	09: K-04   LM00001308	lmo1275	8233	8470	100	278	233	136	48	48	5	89	81	0	208	163	94	26	27	5	81	78	0	0	0	0	0	0	0	0	0	0	0	0	0	0	0	0	0	0	0	0	0	0	0	0	0	0	0.000	0.000	0.000	0.000	0.000	0.000	0.000	0.000	0.000	0.000	0.000	0.000	0.000	0.000	283	1076	412	322	322	0.000	0.000	230	182	0	0	185	137	0	0	100	1	
2	8	16	09: K-07   LM00002819	lmo1469	8483	8470	100	8593	6356	4379	49	50	5	100	99	0	6852	4916	3451	27	27	4	93	90	0	0	0	0	0	0	0	0	0	0	0	0	0	0	0	0	0	0	0	0	0	0	0	0	0	0	0.000	0.000	0.000	0.000	0.000	0.000	0.000	0.000	0.000	0.000	0.000	0.000	0.000	0.000	283	1076	15369	11196	11196	0.000	0.000	8544	6825	0	0	6307	4889	0	0	100	1	
2	9	16	09: K-10   LM00000452	lmo1657	8733	8470	100	2248	1716	1158	49	50	5	100	96	0	1222	950	622	26	26	4	94	88	0	0	0	0	0	0	0	0	0	0	0	0	0	0	0	0	0	0	0	0	0	0	0	0	0	0	0.000	0.000	0.000	0.000	0.000	0.000	0.000	0.000	0.000	0.000	0.000	0.000	0.000	0.000	283	1076	3395	2591	2591	0.000	0.000	2199	1196	0	0	1667	924	0	0	100	1	
2	10	16	09: K-13   lmneg01	lmneg01	8983	8470	100	52	53	6	49	49	5	35	11	0	111	86	42	25	25	4	83	76	0	0	0	0	0	0	0	0	0	0	0	0	0	0	0	0	0	0	0	0	0	0	0	0	0	0	0.000	0.000	0.000	0.000	0.000	0.000	0.000	0.000	0.000	0.000	0.000	0.000	0.000	0.000	283	1076	89	65	65	0.000	0.000	3	86	0	0	4	61	0	0	100	1	
2	11	16	09: K-16   lmneg04	lmneg04	9233	8470	100	51	51	4	49	49	5	17	4	0	96	79	31	25	26	4	83	80	0	0	0	0	0	0	0	0	0	0	0	0	0	0	0	0	0	0	0	0	0	0	0	0	0	0	0.000	0.000	0.000	0.000	0.000	0.000	0.000	0.000	0.000	0.000	0.000	0.000	0.000	0.000	283	1076	73	56	56	0.000	0.000	2	71	0	0	2	54	0	0	100	1	
2	12	16	09: K-19   lmneg07	lmneg07	9483	8470	100	52	52	5	47	48	5	49	14	0	102	82	36	25	26	4	87	81	0	0	0	0	0	0	0	0	0	0	0	0	0	0	0	0	0	0	0	0	0	0	0	0	0	0	0.000	0.000	0.000	0.000	0.000	0.000	0.000	0.000	0.000	0.000	0.000	0.000	0.000	0.000	283	1076	82	62	62	0.000	0.000	5	77	0	0	5	57	0	0	100	1	
2	13	16	09: K-22   lmneg10	lmneg10	9733	8470	100	50	50	5	48	49	6	26	2	0	88	72	30	25	25	4	84	77	0	0	0	0	0	0	0	0	0	0	0	0	0	0	0	0	0	0	0	0	0	0	0	0	0	0	0.000	0.000	0.000	0.000	0.000	0.000	0.000	0.000	0.000	0.000	0.000	0.000	0.000	0.000	283	1076	65	49	49	0.000	0.000	2	63	0	0	2	47	0	0	100	1	
2	14	16	09: O-01   LM00000020	lmo0044	9983	8470	100	6176	4714	3378	48	49	5	97	96	0	6048	4584	3230	25	25	3	94	89	0	0	0	0	0	0	0	0	0	0	0	0	0	0	0	0	0	0	0	0	0	0	0	0	0	0	0.000	0.000	0.000	0.000	0.000	0.000	0.000	0.000	0.000	0.000	0.000	0.000	0.000	0.000	283	1076	12151	9225	9225	0.000	0.000	6128	6023	0	0	4666	4559	0	0	100	1	
2	15	16	09: O-04   LM00001308	lmo1275	10233	8470	100	243	214	117	48	48	5	84	82	0	185	156	92	25	25	3	84	81	0	0	0	0	0	0	0	0	0	0	0	0	0	0	0	0	0	0	0	0	0	0	0	0	0	0	0.000	0.000	0.000	0.000	0.000	0.000	0.000	0.000	0.000	0.000	0.000	0.000	0.000	0.000	283	1076	355	297	297	0.000	0.000	195	160	0	0	166	131	0	0	100	1	
2	16	16	09: O-07   LM00002819	lmo1469	10483	8470	100	8486	6695	3947	49	49	5	99	96	0	6452	5287	2943	24	25	3	98	95	0	0	0	0	0	0	0	0	0	0	0	0	0	0	0	0	0	0	0	0	0	0	0	0	0	0	0.000	0.000	0.000	0.000	0.000	0.000	0.000	0.000	0.000	0.000	0.000	0.000	0.000	0.000	283	1076	14865	11909	11909	0.000	0.000	8437	6428	0	0	6646	5263	0	0	100	1	
2	17	16	09: O-10   LM00000452	lmo1657	10733	8470	100	2295	1742	1188	48	49	5	94	88	0	1301	945	618	24	25	3	88	84	0	0	0	0	0	0	0	0	0	0	0	0	0	0	0	0	0	0	0	0	0	0	0	0	0	0	0.000	0.000	0.000	0.000	0.000	0.000	0.000	0.000	0.000	0.000	0.000	0.000	0.000	0.000	283	1076	3524	2615	2615	0.000	0.000	2247	1277	0	0	1694	921	0	0	100	1	
2	1	17	09: O-13   lmneg01	lmneg01	6733	8720	100	52	52	6	47	48	4	52	27	0	124	95	47	26	26	3	81	77	0	0	0	0	0	0	0	0	0	0	0	0	0	0	0	0	0	0	0	0	0	0	0	0	0	0	0.000	0.000	0.000	0.000	0.000	0.000	0.000	0.000	0.000	0.000	0.000	0.000	0.000	0.000	283	1076	103	74	74	0.000	0.000	5	98	0	0	5	69	0	0	100	1	
2	2	17	09: O-16   lmneg04	lmneg04	6983	8720	100	51	51	4	48	48	5	42	11	0	105	87	34	26	26	3	89	84	0	0	0	0	0	0	0	0	0	0	0	0	0	0	0	0	0	0	0	0	0	0	0	0	0	0	0.000	0.000	0.000	0.000	0.000	0.000	0.000	0.000	0.000	0.000	0.000	0.000	0.000	0.000	283	1076	82	64	64	0.000	0.000	3	79	0	0	3	61	0	0	100	1	
2	3	17	09: O-19   lmneg07	lmneg07	7233	8720	100	51	52	5	48	48	5	42	10	0	114	90	44	25	26	3	83	80	0	0	0	0	0	0	0	0	0	0	0	0	0	0	0	0	0	0	0	0	0	0	0	0	0	0	0.000	0.000	0.000	0.000	0.000	0.000	0.000	0.000	0.000	0.000	0.000	0.000	0.000	0.000	283	1076	92	69	69	0.000	0.000	3	89	0	0	4	65	0	0	100	1	
2	4	17	09: O-22   lmneg10	lmneg10	7483	8720	100	54	55	6	47	48	5	68	41	0	101	78	40	26	26	3	75	69	0	0	0	0	0	0	0	0	0	0	0	0	0	0	0	0	0	0	0	0	0	0	0	0	0	0	0.000	0.000	0.000	0.000	0.000	0.000	0.000	0.000	0.000	0.000	0.000	0.000	0.000	0.000	283	1076	82	60	60	0.000	0.000	7	75	0	0	8	52	0	0	100	1	
2	5	17	null	EMPTY	7733	8720	100	47	48	5	48	48	7	7	3	0	27	28	4	26	27	11	1	0	0	0	0	0	0	0	0	0	0	0	0	0	0	0	0	0	0	0	0	0	0	0	0	0	0	0	0.000	0.000	0.000	0.000	0.000	0.000	0.000	0.000	0.000	0.000	0.000	0.000	0.000	0.000	283	1076	0	2	2	0.000	0.000	-1	1	0	0	0	2	0	0	-75	1	
2	6	17	null	EMPTY	7983	8720	100	50	49	5	48	48	5	24	7	0	26	26	3	26	26	3	14	4	0	0	0	0	0	0	0	0	0	0	0	0	0	0	0	0	0	0	0	0	0	0	0	0	0	0	0.000	0.000	0.000	0.000	0.000	0.000	0.000	0.000	0.000	0.000	0.000	0.000	0.000	0.000	283	1076	2	1	1	0.000	0.000	2	0	0	0	1	0	0	0	-75	1	
2	7	17	null	EMPTY	8233	8720	100	50	51	6	49	49	5	25	14	0	27	27	4	26	27	3	21	7	0	0	0	0	0	0	0	0	0	0	0	0	0	0	0	0	0	0	0	0	0	0	0	0	0	0	0.000	0.000	0.000	0.000	0.000	0.000	0.000	0.000	0.000	0.000	0.000	0.000	0.000	0.000	283	1076	2	3	3	0.000	0.000	1	1	0	0	2	1	0	0	-75	1	
2	8	17	null	EMPTY	8483	8720	100	49	49	5	49	49	5	19	4	0	26	26	3	26	26	3	15	5	0	0	0	0	0	0	0	0	0	0	0	0	0	0	0	0	0	0	0	0	0	0	0	0	0	0	0.000	0.000	0.000	0.000	0.000	0.000	0.000	0.000	0.000	0.000	0.000	0.000	0.000	0.000	283	1076	0	0	0	0.000	0.000	0	0	0	0	0	0	0	0	-75	1	
2	9	17	null	EMPTY	8733	8720	100	50	50	5	50	50	5	12	4	0	26	27	4	26	26	7	6	1	0	0	0	0	0	0	0	0	0	0	0	0	0	0	0	0	0	0	0	0	0	0	0	0	0	0	0.000	0.000	0.000	0.000	0.000	0.000	0.000	0.000	0.000	0.000	0.000	0.000	0.000	0.000	283	1076	0	1	1	0.000	0.000	0	0	0	0	0	1	0	0	-75	1	
2	10	17	null	EMPTY	8983	8720	100	47	47	4	48	49	7	6	0	0	25	26	4	25	26	8	1	0	0	0	0	0	0	0	0	0	0	0	0	0	0	0	0	0	0	0	0	0	0	0	0	0	0	0	0.000	0.000	0.000	0.000	0.000	0.000	0.000	0.000	0.000	0.000	0.000	0.000	0.000	0.000	283	1076	-1	0	0	0.000	0.000	-1	0	0	0	-1	1	0	0	-75	1	
2	11	17	null	EMPTY	9233	8720	100	49	49	5	47	48	5	31	8	0	24	24	3	25	25	3	5	2	0	0	0	0	0	0	0	0	0	0	0	0	0	0	0	0	0	0	0	0	0	0	0	0	0	0	0.000	0.000	0.000	0.000	0.000	0.000	0.000	0.000	0.000	0.000	0.000	0.000	0.000	0.000	283	1076	1	1	1	0.000	0.000	2	-1	0	0	2	-1	0	0	-75	1	
2	12	17	null	EMPTY	9483	8720	100	49	49	5	47	48	7	8	1	0	25	26	3	25	26	6	4	0	0	0	0	0	0	0	0	0	0	0	0	0	0	0	0	0	0	0	0	0	0	0	0	0	0	0	0.000	0.000	0.000	0.000	0.000	0.000	0.000	0.000	0.000	0.000	0.000	0.000	0.000	0.000	283	1076	2	3	3	0.000	0.000	2	0	0	0	2	1	0	0	-75	1	
2	13	17	null	EMPTY	9733	8720	100	48	49	5	48	49	5	14	3	0	25	25	3	25	25	3	15	4	0	0	0	0	0	0	0	0	0	0	0	0	0	0	0	0	0	0	0	0	0	0	0	0	0	0	0.000	0.000	0.000	0.000	0.000	0.000	0.000	0.000	0.000	0.000	0.000	0.000	0.000	0.000	283	1076	0	1	1	0.000	0.000	0	0	0	0	1	0	0	0	-75	1	
2	14	17	null	EMPTY	9983	8720	100	48	49	5	48	48	5	21	4	0	26	26	3	25	25	3	22	5	0	0	0	0	0	0	0	0	0	0	0	0	0	0	0	0	0	0	0	0	0	0	0	0	0	0	0.000	0.000	0.000	0.000	0.000	0.000	0.000	0.000	0.000	0.000	0.000	0.000	0.000	0.000	283	1076	1	2	2	0.000	0.000	0	1	0	0	1	1	0	0	-75	1	
2	15	17	null	EMPTY	10233	8720	100	46	47	4	49	49	6	5	0	0	26	26	3	25	26	5	15	1	0	0	0	0	0	0	0	0	0	0	0	0	0	0	0	0	0	0	0	0	0	0	0	0	0	0	0.000	0.000	0.000	0.000	0.000	0.000	0.000	0.000	0.000	0.000	0.000	0.000	0.000	0.000	283	1076	-2	-1	-1	0.000	0.000	-3	1	0	0	-2	1	0	0	-75	1	
2	16	17	null	EMPTY	10483	8720	100	48	48	5	48	48	5	13	6	0	25	25	3	25	25	3	10	4	0	0	0	0	0	0	0	0	0	0	0	0	0	0	0	0	0	0	0	0	0	0	0	0	0	0	0.000	0.000	0.000	0.000	0.000	0.000	0.000	0.000	0.000	0.000	0.000	0.000	0.000	0.000	283	1076	0	0	0	0.000	0.000	0	0	0	0	0	0	0	0	-75	1	
2	17	17	null	EMPTY	10733	8720	100	48	48	5	47	48	5	18	3	0	25	25	3	25	25	4	2	0	0	0	0	0	0	0	0	0	0	0	0	0	0	0	0	0	0	0	0	0	0	0	0	0	0	0	0.000	0.000	0.000	0.000	0.000	0.000	0.000	0.000	0.000	0.000	0.000	0.000	0.000	0.000	283	1076	1	1	1	0.000	0.000	1	0	0	0	1	0	0	0	-75	1	
3	1	1	10: B-01   Dye Marker	Dye Marker	11234	4699	100	75	552	728	48	48	5	85	74	0	13937	29552	28941	25	25	3	100	100	35	0	0	0	0	0	0	0	0	0	0	0	0	0	0	0	0	0	0	0	0	0	0	0	0	0	0.000	0.000	0.000	0.000	0.000	0.000	0.000	0.000	0.000	0.000	0.000	0.000	0.000	0.000	283	1076	13939	30031	30031	0.000	0.000	27	13912	0	0	504	29527	0	0	100	1	
3	2	1	01: B-01   EMPTY	EMPTY	11484	4699	100	48	48	4	47	48	5	16	1	0	25	26	4	26	27	4	14	7	0	0	0	0	0	0	0	0	0	0	0	0	0	0	0	0	0	0	0	0	0	0	0	0	0	0	0.000	0.000	0.000	0.000	0.000	0.000	0.000	0.000	0.000	0.000	0.000	0.000	0.000	0.000	283	1076	0	1	1	0.000	0.000	1	-1	0	0	1	0	0	0	-75	1	
3	3	1	01: B-04   LM00000015	lmo0024	11734	4699	100	51	52	5	47	47	5	48	14	0	100	80	38	26	27	4	83	72	0	0	0	0	0	0	0	0	0	0	0	0	0	0	0	0	0	0	0	0	0	0	0	0	0	0	0.000	0.000	0.000	0.000	0.000	0.000	0.000	0.000	0.000	0.000	0.000	0.000	0.000	0.000	283	1076	78	59	59	0.000	0.000	4	74	0	0	5	54	0	0	100	1	
3	4	1	01: B-07   LM00000017	lmo0027	11984	4699	100	56	56	6	48	49	4	64	44	0	168	126	75	26	26	4	75	71	0	0	0	0	0	0	0	0	0	0	0	0	0	0	0	0	0	0	0	0	0	0	0	0	0	0	0.000	0.000	0.000	0.000	0.000	0.000	0.000	0.000	0.000	0.000	0.000	0.000	0.000	0.000	283	1076	150	108	108	0.000	0.000	8	142	0	0	8	100	0	0	100	1	
3	5	1	01: B-10   LM00000819	lmo0030	12234	4699	100	63	63	12	48	48	5	73	61	0	105	81	46	27	27	4	69	64	0	0	0	0	0	0	0	0	0	0	0	0	0	0	0	0	0	0	0	0	0	0	0	0	0	0	0.000	0.000	0.000	0.000	0.000	0.000	0.000	0.000	0.000	0.000	0.000	0.000	0.000	0.000	283	1076	93	69	69	0.000	0.000	15	78	0	0	15	54	0	0	100	1	
3	6	1	01: B-13   LM00000018	lmo0033	12484	4699	100	58	59	10	48	48	5	73	55	0	117	88	46	25	25	3	82	71	0	0	0	0	0	0	0	0	0	0	0	0	0	0	0	0	0	0	0	0	0	0	0	0	0	0	0.000	0.000	0.000	0.000	0.000	0.000	0.000	0.000	0.000	0.000	0.000	0.000	0.000	0.000	283	1076	102	74	74	0.000	0.000	10	92	0	0	11	63	0	0	100	1	
3	7	1	01: B-16   LM00002100	lmo0036	12734	4699	100	55	56	7	47	48	5	68	46	0	119	91	46	24	25	3	83	77	0	0	0	0	0	0	0	0	0	0	0	0	0	0	0	0	0	0	0	0	0	0	0	0	0	0	0.000	0.000	0.000	0.000	0.000	0.000	0.000	0.000	0.000	0.000	0.000	0.000	0.000	0.000	283	1076	103	76	76	0.000	0.000	8	95	0	0	9	67	0	0	100	1	
3	8	1	01: B-19   LM00002103	lmo0039	12984	4699	100	81	79	23	48	48	5	87	75	0	155	129	76	24	25	7	75	72	0	0	0	0	0	0	0	0	0	0	0	0	0	0	0	0	0	0	0	0	0	0	0	0	0	0	0.000	0.000	0.000	0.000	0.000	0.000	0.000	0.000	0.000	0.000	0.000	0.000	0.000	0.000	283	1076	164	136	136	0.000	0.000	33	131	0	0	31	105	0	0	100	1	
3	9	1	01: B-22   LM00000823	lmo0042	13234	4699	100	51	51	6	48	48	5	37	10	0	91	73	38	22	23	3	78	72	0	0	0	0	0	0	0	0	0	0	0	0	0	0	0	0	0	0	0	0	0	0	0	0	0	0	0.000	0.000	0.000	0.000	0.000	0.000	0.000	0.000	0.000	0.000	0.000	0.000	0.000	0.000	283	1076	72	54	54	0.000	0.000	3	69	0	0	3	51	0	0	100	1	
3	10	1	01: F-01   LM00000841	lmo0117	13484	4699	100	213	198	144	48	48	4	82	72	0	3273	2514	2422	23	23	3	73	65	0	0	0	0	0	0	0	0	0	0	0	0	0	0	0	0	0	0	0	0	0	0	0	0	0	0	0.000	0.000	0.000	0.000	0.000	0.000	0.000	0.000	0.000	0.000	0.000	0.000	0.000	0.000	283	1076	3415	2641	2641	0.000	0.000	165	3250	0	0	150	2491	0	0	100	1	
3	11	1	01: F-04   LM00000843	lmo0120	13734	4699	100	203	182	120	48	48	4	72	69	0	2625	2218	2067	23	23	3	75	69	0	0	0	0	0	0	0	0	0	0	0	0	0	0	0	0	0	0	0	0	0	0	0	0	0	0	0.000	0.000	0.000	0.000	0.000	0.000	0.000	0.000	0.000	0.000	0.000	0.000	0.000	0.000	283	1076	2757	2329	2329	0.000	0.000	155	2602	0	0	134	2195	0	0	100	1	
3	12	1	01: F-07   LM00000846	lmo0123	13984	4699	100	188	182	134	48	48	4	71	66	0	3838	2942	2771	23	23	3	70	65	0	0	0	0	0	0	0	0	0	0	0	0	0	0	0	0	0	0	0	0	0	0	0	0	0	0	0.000	0.000	0.000	0.000	0.000	0.000	0.000	0.000	0.000	0.000	0.000	0.000	0.000	0.000	283	1076	3955	3053	3053	0.000	0.000	140	3815	0	0	134	2919	0	0	100	1	
3	13	1	01: F-10   LM00000847	lmo0126	14234	4699	100	51	52	6	48	48	5	43	16	0	98	73	40	23	23	3	76	70	0	0	0	0	0	0	0	0	0	0	0	0	0	0	0	0	0	0	0	0	0	0	0	0	0	0	0.000	0.000	0.000	0.000	0.000	0.000	0.000	0.000	0.000	0.000	0.000	0.000	0.000	0.000	283	1076	78	54	54	0.000	0.000	3	75	0	0	4	50	0	0	100	1	
3	14	1	01: F-13   LM00000848	lmo0129	14484	4699	100	99	93	42	47	48	5	71	65	0	1244	908	806	23	24	3	76	69	0	0	0	0	0	0	0	0	0	0	0	0	0	0	0	0	0	0	0	0	0	0	0	0	0	0	0.000	0.000	0.000	0.000	0.000	0.000	0.000	0.000	0.000	0.000	0.000	0.000	0.000	0.000	283	1076	1273	931	931	0.000	0.000	52	1221	0	0	46	885	0	0	100	1	
3	15	1	01: F-16   LM00000046	lmo0132	14734	4699	100	110	99	40	47	48	5	82	70	0	145	115	71	23	23	3	77	72	0	0	0	0	0	0	0	0	0	0	0	0	0	0	0	0	0	0	0	0	0	0	0	0	0	0	0.000	0.000	0.000	0.000	0.000	0.000	0.000	0.000	0.000	0.000	0.000	0.000	0.000	0.000	283	1076	185	144	144	0.000	0.000	63	122	0	0	52	92	0	0	100	1	
3	16	1	01: F-19   LM00000047	lmo0135	14984	4699	100	904	758	566	47	47	4	87	83	0	340	266	193	22	22	3	73	70	0	0	0	0	0	0	0	0	0	0	0	0	0	0	0	0	0	0	0	0	0	0	0	0	0	0	0.000	0.000	0.000	0.000	0.000	0.000	0.000	0.000	0.000	0.000	0.000	0.000	0.000	0.000	283	1076	1175	955	955	0.000	0.000	857	318	0	0	711	244	0	0	100	1	
3	17	1	01: F-22   LM00002144	lmo0138	15234	4699	100	58	59	11	47	48	5	67	53	0	85	63	34	21	22	3	70	65	0	0	0	0	0	0	0	0	0	0	0	0	0	0	0	0	0	0	0	0	0	0	0	0	0	0	0.000	0.000	0.000	0.000	0.000	0.000	0.000	0.000	0.000	0.000	0.000	0.000	0.000	0.000	283	1076	75	54	54	0.000	0.000	11	64	0	0	12	42	0	0	100	1	
3	1	2	01: J-01   LM00000873	lmo0213	11234	4949	100	320	268	203	47	48	5	73	68	0	142	107	79	25	25	3	68	61	0	0	0	0	0	0	0	0	0	0	0	0	0	0	0	0	0	0	0	0	0	0	0	0	0	0	0.000	0.000	0.000	0.000	0.000	0.000	0.000	0.000	0.000	0.000	0.000	0.000	0.000	0.000	283	1076	390	303	303	0.000	0.000	273	117	0	0	221	82	0	0	100	1	
3	2	2	01: J-04   LM00002172	lmo0216	11484	4949	100	105	221	180	47	47	5	67	58	0	64	284	275	24	25	4	63	58	0	0	0	0	0	0	0	0	0	0	0	0	0	0	0	0	0	0	0	0	0	0	0	0	0	0	0.000	0.000	0.000	0.000	0.000	0.000	0.000	0.000	0.000	0.000	0.000	0.000	0.000	0.000	283	1076	98	434	434	0.000	0.000	58	40	0	0	174	260	0	0	100	1	
3	3	2	01: J-07   LM00000070	lmo0219	11734	4949	100	330	330	277	48	48	5	70	65	0	123	115	89	25	25	3	62	59	0	0	0	0	0	0	0	0	0	0	0	0	0	0	0	0	0	0	0	0	0	0	0	0	0	0	0.000	0.000	0.000	0.000	0.000	0.000	0.000	0.000	0.000	0.000	0.000	0.000	0.000	0.000	283	1076	380	372	372	0.000	0.000	282	98	0	0	282	90	0	0	100	1	
3	4	2	01: J-10   LM00000877	lmo0222	11984	4949	100	159	143	92	48	48	5	67	59	0	176	176	149	26	27	4	59	57	0	0	0	0	0	0	0	0	0	0	0	0	0	0	0	0	0	0	0	0	0	0	0	0	0	0	0.000	0.000	0.000	0.000	0.000	0.000	0.000	0.000	0.000	0.000	0.000	0.000	0.000	0.000	283	1076	261	245	245	0.000	0.000	111	150	0	0	95	150	0	0	100	1	
3	5	2	01: J-13   LM00002174	lmo0225	12234	4949	100	55	55	6	48	48	5	67	38	0	129	97	55	26	27	5	77	70	0	0	0	0	0	0	0	0	0	0	0	0	0	0	0	0	0	0	0	0	0	0	0	0	0	0	0.000	0.000	0.000	0.000	0.000	0.000	0.000	0.000	0.000	0.000	0.000	0.000	0.000	0.000	283	1076	110	78	78	0.000	0.000	7	103	0	0	7	71	0	0	100	1	
3	6	2	01: J-16   LM00000881	lmo0228	12484	4949	100	213	174	113	48	49	5	80	67	0	194	154	119	26	26	3	71	64	0	0	0	0	0	0	0	0	0	0	0	0	0	0	0	0	0	0	0	0	0	0	0	0	0	0	0.000	0.000	0.000	0.000	0.000	0.000	0.000	0.000	0.000	0.000	0.000	0.000	0.000	0.000	283	1076	333	254	254	0.000	0.000	165	168	0	0	126	128	0	0	100	1	
3	7	2	01: J-19   LM00000073	lmo0231	12734	4949	100	49	49	5	48	48	4	25	10	0	26	28	6	25	25	3	40	29	0	0	0	0	0	0	0	0	0	0	0	0	0	0	0	0	0	0	0	0	0	0	0	0	0	0	0.000	0.000	0.000	0.000	0.000	0.000	0.000	0.000	0.000	0.000	0.000	0.000	0.000	0.000	283	1076	2	4	4	0.000	0.000	1	1	0	0	1	3	0	0	100	1	
3	8	2	01: J-22   LM00000075	lmo0234	12984	4949	100	938	743	591	49	50	5	80	73	0	827	609	497	26	29	11	66	64	0	0	0	0	0	0	0	0	0	0	0	0	0	0	0	0	0	0	0	0	0	0	0	0	0	0	0.000	0.000	0.000	0.000	0.000	0.000	0.000	0.000	0.000	0.000	0.000	0.000	0.000	0.000	283	1076	1690	1277	1277	0.000	0.000	889	801	0	0	694	583	0	0	100	1	
3	9	2	01: N-01   LM00000913	lmo0309	13234	4949	100	51	52	7	47	48	4	50	29	0	41	73	51	23	23	4	62	57	0	0	0	0	0	0	0	0	0	0	0	0	0	0	0	0	0	0	0	0	0	0	0	0	0	0	0.000	0.000	0.000	0.000	0.000	0.000	0.000	0.000	0.000	0.000	0.000	0.000	0.000	0.000	283	1076	22	55	55	0.000	0.000	4	18	0	0	5	50	0	0	100	1	
3	10	2	01: N-04   LM00002191	lmo0312	13484	4949	100	50	53	9	48	48	4	44	31	0	26	60	47	22	23	3	58	47	0	0	0	0	0	0	0	0	0	0	0	0	0	0	0	0	0	0	0	0	0	0	0	0	0	0	0.000	0.000	0.000	0.000	0.000	0.000	0.000	0.000	0.000	0.000	0.000	0.000	0.000	0.000	283	1076	6	43	43	0.000	0.000	2	4	0	0	5	38	0	0	100	1	
3	11	2	01: N-07   LM00000106	lmo0315	13734	4949	100	67	70	22	47	48	5	76	66	0	123	95	62	22	23	2	70	68	0	0	0	0	0	0	0	0	0	0	0	0	0	0	0	0	0	0	0	0	0	0	0	0	0	0	0.000	0.000	0.000	0.000	0.000	0.000	0.000	0.000	0.000	0.000	0.000	0.000	0.000	0.000	283	1076	121	96	96	0.000	0.000	20	101	0	0	23	73	0	0	100	1	
3	12	2	01: N-10   LM00000915	lmo0318	13984	4949	100	61	65	20	48	49	5	59	53	0	30	71	53	23	23	3	58	51	0	0	0	0	0	0	0	0	0	0	0	0	0	0	0	0	0	0	0	0	0	0	0	0	0	0	0.000	0.000	0.000	0.000	0.000	0.000	0.000	0.000	0.000	0.000	0.000	0.000	0.000	0.000	283	1076	20	65	65	0.000	0.000	13	7	0	0	17	48	0	0	100	1	
3	13	2	01: N-13   LM00000109	lmo0321	14234	4949	100	381	368	327	48	48	5	68	64	0	98	139	121	23	23	3	55	54	0	0	0	0	0	0	0	0	0	0	0	0	0	0	0	0	0	0	0	0	0	0	0	0	0	0	0.000	0.000	0.000	0.000	0.000	0.000	0.000	0.000	0.000	0.000	0.000	0.000	0.000	0.000	283	1076	408	436	436	0.000	0.000	333	75	0	0	320	116	0	0	100	1	
3	14	2	01: N-16   LM00000917	lmo0324	14484	4949	100	52	52	5	48	48	4	42	13	0	43	63	39	23	24	3	62	58	0	0	0	0	0	0	0	0	0	0	0	0	0	0	0	0	0	0	0	0	0	0	0	0	0	0	0.000	0.000	0.000	0.000	0.000	0.000	0.000	0.000	0.000	0.000	0.000	0.000	0.000	0.000	283	1076	24	44	44	0.000	0.000	4	20	0	0	4	40	0	0	100	1	
3	15	2	01: N-19   LM00000112	lmo0327	14734	4949	100	51	52	6	47	48	4	47	25	0	41	66	45	23	24	3	59	54	0	0	0	0	0	0	0	0	0	0	0	0	0	0	0	0	0	0	0	0	0	0	0	0	0	0	0.000	0.000	0.000	0.000	0.000	0.000	0.000	0.000	0.000	0.000	0.000	0.000	0.000	0.000	283	1076	22	48	48	0.000	0.000	4	18	0	0	5	43	0	0	100	1	
3	16	2	01: N-22   LM00002841	lmo0330	14984	4949	100	49	49	5	48	48	5	26	8	0	29	60	41	22	23	3	60	52	0	0	0	0	0	0	0	0	0	0	0	0	0	0	0	0	0	0	0	0	0	0	0	0	0	0	0.000	0.000	0.000	0.000	0.000	0.000	0.000	0.000	0.000	0.000	0.000	0.000	0.000	0.000	283	1076	8	39	39	0.000	0.000	1	7	0	0	1	38	0	0	100	1	
3	17	2	02: B-01   EMPTY	EMPTY	15234	4949	100	50	49	5	47	48	5	28	7	0	21	22	3	21	21	2	18	9	0	0	0	0	0	0	0	0	0	0	0	0	0	0	0	0	0	0	0	0	0	0	0	0	0	0	0.000	0.000	0.000	0.000	0.000	0.000	0.000	0.000	0.000	0.000	0.000	0.000	0.000	0.000	283	1076	3	3	3	0.000	0.000	3	0	0	0	2	1	0	0	-75	1	
3	1	3	02: B-04   LM00002209	lmo0404	11234	5199	100	88	85	22	48	48	5	92	83	0	141	123	50	25	25	3	88	88	0	0	0	0	0	0	0	0	0	0	0	0	0	0	0	0	0	0	0	0	0	0	0	0	0	0	0.000	0.000	0.000	0.000	0.000	0.000	0.000	0.000	0.000	0.000	0.000	0.000	0.000	0.000	283	1076	156	135	135	0.000	0.000	40	116	0	0	37	98	0	0	100	1	
3	2	3	02: B-07   LM00000948	lmo0407	11484	5199	100	946	739	442	47	47	5	91	87	0	443	355	214	24	24	3	89	81	0	0	0	0	0	0	0	0	0	0	0	0	0	0	0	0	0	0	0	0	0	0	0	0	0	0	0.000	0.000	0.000	0.000	0.000	0.000	0.000	0.000	0.000	0.000	0.000	0.000	0.000	0.000	283	1076	1318	1023	1023	0.000	0.000	899	419	0	0	692	331	0	0	100	1	
3	3	3	02: B-10   LM00003004	lmo0410	11734	5199	100	53	53	6	48	48	5	49	18	0	116	89	42	25	25	3	78	74	0	0	0	0	0	0	0	0	0	0	0	0	0	0	0	0	0	0	0	0	0	0	0	0	0	0	0.000	0.000	0.000	0.000	0.000	0.000	0.000	0.000	0.000	0.000	0.000	0.000	0.000	0.000	283	1076	96	69	69	0.000	0.000	5	91	0	0	5	64	0	0	100	1	
3	4	3	02: B-13   LM00002215	lmo0413	11984	5199	100	252	203	114	47	48	5	83	73	0	127	102	53	24	24	3	84	80	0	0	0	0	0	0	0	0	0	0	0	0	0	0	0	0	0	0	0	0	0	0	0	0	0	0	0.000	0.000	0.000	0.000	0.000	0.000	0.000	0.000	0.000	0.000	0.000	0.000	0.000	0.000	283	1076	308	234	234	0.000	0.000	205	103	0	0	156	78	0	0	100	1	
3	5	3	02: B-16   LM00002216	lmo0416	12234	5199	100	111	102	41	48	48	4	80	71	0	114	87	46	25	25	3	72	71	0	0	0	0	0	0	0	0	0	0	0	0	0	0	0	0	0	0	0	0	0	0	0	0	0	0	0.000	0.000	0.000	0.000	0.000	0.000	0.000	0.000	0.000	0.000	0.000	0.000	0.000	0.000	283	1076	152	116	116	0.000	0.000	63	89	0	0	54	62	0	0	100	1	
3	6	3	02: B-19   LM00002217	lmo0419	12484	5199	100	89	84	28	48	48	5	75	68	0	109	83	41	25	25	3	75	73	0	0	0	0	0	0	0	0	0	0	0	0	0	0	0	0	0	0	0	0	0	0	0	0	0	0	0.000	0.000	0.000	0.000	0.000	0.000	0.000	0.000	0.000	0.000	0.000	0.000	0.000	0.000	283	1076	125	94	94	0.000	0.000	41	84	0	0	36	58	0	0	100	1	
3	7	3	02: B-22   LM00000954	lmo0422	12734	5199	100	53	54	5	47	48	5	68	30	0	112	90	41	24	25	3	91	84	0	0	0	0	0	0	0	0	0	0	0	0	0	0	0	0	0	0	0	0	0	0	0	0	0	0	0.000	0.000	0.000	0.000	0.000	0.000	0.000	0.000	0.000	0.000	0.000	0.000	0.000	0.000	283	1076	94	73	73	0.000	0.000	6	88	0	0	7	66	0	0	100	1	
3	8	3	02: F-01   LM00002250	lmo0497	12984	5199	100	107	104	41	49	49	5	80	71	0	128	105	53	26	28	8	78	73	0	0	0	0	0	0	0	0	0	0	0	0	0	0	0	0	0	0	0	0	0	0	0	0	0	0	0.000	0.000	0.000	0.000	0.000	0.000	0.000	0.000	0.000	0.000	0.000	0.000	0.000	0.000	283	1076	160	134	134	0.000	0.000	58	102	0	0	55	79	0	0	100	1	
3	9	3	02: F-04   LM00000967	lmo0500	13234	5199	100	55	58	9	48	49	6	63	31	0	112	90	50	26	30	13	68	64	0	0	0	0	0	0	0	0	0	0	0	0	0	0	0	0	0	0	0	0	0	0	0	0	0	0	0.000	0.000	0.000	0.000	0.000	0.000	0.000	0.000	0.000	0.000	0.000	0.000	0.000	0.000	283	1076	93	74	74	0.000	0.000	7	86	0	0	10	64	0	0	100	1	
3	10	3	02: F-07   LM00000968	lmo0503	13484	5199	100	53	54	7	48	48	4	55	39	0	98	78	44	23	23	3	76	71	0	0	0	0	0	0	0	0	0	0	0	0	0	0	0	0	0	0	0	0	0	0	0	0	0	0	0.000	0.000	0.000	0.000	0.000	0.000	0.000	0.000	0.000	0.000	0.000	0.000	0.000	0.000	283	1076	80	61	61	0.000	0.000	5	75	0	0	6	55	0	0	100	1	
3	11	3	02: F-10   LM00000178	lmo0506	13734	5199	100	60	61	10	47	48	5	79	67	0	114	94	48	22	23	3	81	77	0	0	0	0	0	0	0	0	0	0	0	0	0	0	0	0	0	0	0	0	0	0	0	0	0	0	0.000	0.000	0.000	0.000	0.000	0.000	0.000	0.000	0.000	0.000	0.000	0.000	0.000	0.000	283	1076	105	86	86	0.000	0.000	13	92	0	0	14	72	0	0	100	1	
3	12	3	02: F-13   LM00000179	lmo0509	13984	5199	100	109	103	42	49	48	4	80	72	0	117	91	48	23	23	3	76	73	0	0	0	0	0	0	0	0	0	0	0	0	0	0	0	0	0	0	0	0	0	0	0	0	0	0	0.000	0.000	0.000	0.000	0.000	0.000	0.000	0.000	0.000	0.000	0.000	0.000	0.000	0.000	283	1076	154	122	122	0.000	0.000	60	94	0	0	54	68	0	0	100	1	
3	13	3	02: F-16   LM00002251	lmo0512	14234	5199	100	68	67	15	47	47	4	83	69	0	119	87	49	23	23	3	75	71	0	0	0	0	0	0	0	0	0	0	0	0	0	0	0	0	0	0	0	0	0	0	0	0	0	0	0.000	0.000	0.000	0.000	0.000	0.000	0.000	0.000	0.000	0.000	0.000	0.000	0.000	0.000	283	1076	117	84	84	0.000	0.000	21	96	0	0	20	64	0	0	100	1	
3	14	3	02: F-19   LM00000975	lmo0515	14484	5199	100	327	266	160	48	48	5	82	77	0	495	382	263	24	24	3	80	76	0	0	0	0	0	0	0	0	0	0	0	0	0	0	0	0	0	0	0	0	0	0	0	0	0	0	0.000	0.000	0.000	0.000	0.000	0.000	0.000	0.000	0.000	0.000	0.000	0.000	0.000	0.000	283	1076	750	576	576	0.000	0.000	279	471	0	0	218	358	0	0	100	1	
3	15	3	02: F-22   LM00000181	lmo0518	14734	5199	100	102	94	33	48	48	5	80	75	0	131	105	56	23	24	3	79	76	0	0	0	0	0	0	0	0	0	0	0	0	0	0	0	0	0	0	0	0	0	0	0	0	0	0	0.000	0.000	0.000	0.000	0.000	0.000	0.000	0.000	0.000	0.000	0.000	0.000	0.000	0.000	283	1076	162	128	128	0.000	0.000	54	108	0	0	46	82	0	0	100	1	
3	16	3	02: J-01   LM00000198	lmo0593	14984	5199	100	263	212	138	47	47	4	75	70	0	127	97	60	23	23	3	80	71	0	0	0	0	0	0	0	0	0	0	0	0	0	0	0	0	0	0	0	0	0	0	0	0	0	0	0.000	0.000	0.000	0.000	0.000	0.000	0.000	0.000	0.000	0.000	0.000	0.000	0.000	0.000	283	1076	320	239	239	0.000	0.000	216	104	0	0	165	74	0	0	100	1	
3	17	3	02: J-04   LM00000199	lmo0596	15234	5199	100	2967	2256	1761	48	49	5	89	86	0	952	700	554	21	22	2	80	77	0	0	0	0	0	0	0	0	0	0	0	0	0	0	0	0	0	0	0	0	0	0	0	0	0	0	0.000	0.000	0.000	0.000	0.000	0.000	0.000	0.000	0.000	0.000	0.000	0.000	0.000	0.000	283	1076	3850	2887	2887	0.000	0.000	2919	931	0	0	2208	679	0	0	100	1	
3	1	4	02: J-07   LM00001020	lmo0599	11234	5449	100	73	71	18	48	48	4	76	70	0	139	106	56	25	25	3	77	76	0	0	0	0	0	0	0	0	0	0	0	0	0	0	0	0	0	0	0	0	0	0	0	0	0	0	0.000	0.000	0.000	0.000	0.000	0.000	0.000	0.000	0.000	0.000	0.000	0.000	0.000	0.000	283	1076	139	104	104	0.000	0.000	25	114	0	0	23	81	0	0	100	1	
3	2	4	02: J-10   LM00001022	lmo0602	11484	5449	100	679	494	341	47	48	4	84	77	0	394	295	206	24	24	3	78	73	0	0	0	0	0	0	0	0	0	0	0	0	0	0	0	0	0	0	0	0	0	0	0	0	0	0	0.000	0.000	0.000	0.000	0.000	0.000	0.000	0.000	0.000	0.000	0.000	0.000	0.000	0.000	283	1076	1002	718	718	0.000	0.000	632	370	0	0	447	271	0	0	100	1	
3	3	4	02: J-13   LM00000200	lmo0605	11734	5449	100	74	73	19	47	47	4	83	76	0	128	100	51	24	25	3	88	79	0	0	0	0	0	0	0	0	0	0	0	0	0	0	0	0	0	0	0	0	0	0	0	0	0	0	0.000	0.000	0.000	0.000	0.000	0.000	0.000	0.000	0.000	0.000	0.000	0.000	0.000	0.000	283	1076	131	102	102	0.000	0.000	27	104	0	0	26	76	0	0	100	1	
3	4	4	02: J-16   LM00001023	lmo0608	11984	5449	100	173	144	67	48	48	5	86	76	0	238	180	110	24	25	4	81	77	0	0	0	0	0	0	0	0	0	0	0	0	0	0	0	0	0	0	0	0	0	0	0	0	0	0	0.000	0.000	0.000	0.000	0.000	0.000	0.000	0.000	0.000	0.000	0.000	0.000	0.000	0.000	283	1076	339	252	252	0.000	0.000	125	214	0	0	96	156	0	0	100	1	
3	5	4	02: J-19   LM00001024	lmo0611	12234	5449	100	62	61	11	48	48	5	77	63	0	118	93	50	25	25	3	76	72	0	0	0	0	0	0	0	0	0	0	0	0	0	0	0	0	0	0	0	0	0	0	0	0	0	0	0.000	0.000	0.000	0.000	0.000	0.000	0.000	0.000	0.000	0.000	0.000	0.000	0.000	0.000	283	1076	107	81	81	0.000	0.000	14	93	0	0	13	68	0	0	100	1	
3	6	4	02: J-22   LM00002275	lmo0614	12484	5449	100	52	54	7	48	49	5	50	25	0	107	82	41	25	25	4	76	71	0	0	0	0	0	0	0	0	0	0	0	0	0	0	0	0	0	0	0	0	0	0	0	0	0	0	0.000	0.000	0.000	0.000	0.000	0.000	0.000	0.000	0.000	0.000	0.000	0.000	0.000	0.000	283	1076	86	63	63	0.000	0.000	4	82	0	0	6	57	0	0	100	1	
3	7	4	02: N-01   LM00001054	lmo0689	12734	5449	100	280	217	125	48	48	5	80	75	0	668	477	333	24	24	3	80	76	0	0	0	0	0	0	0	0	0	0	0	0	0	0	0	0	0	0	0	0	0	0	0	0	0	0	0.000	0.000	0.000	0.000	0.000	0.000	0.000	0.000	0.000	0.000	0.000	0.000	0.000	0.000	283	1076	876	622	622	0.000	0.000	232	644	0	0	169	453	0	0	100	1	
3	8	4	02: N-04   LM00000229	lmo0692	12984	5449	100	318	252	156	49	49	5	85	78	0	400	303	216	26	26	3	85	79	0	0	0	0	0	0	0	0	0	0	0	0	0	0	0	0	0	0	0	0	0	0	0	0	0	0	0.000	0.000	0.000	0.000	0.000	0.000	0.000	0.000	0.000	0.000	0.000	0.000	0.000	0.000	283	1076	643	480	480	0.000	0.000	269	374	0	0	203	277	0	0	100	1	
3	9	4	02: N-07   LM00001055	lmo0695	13234	5449	100	266	243	164	48	48	6	80	75	0	251	203	131	25	29	13	78	72	0	0	0	0	0	0	0	0	0	0	0	0	0	0	0	0	0	0	0	0	0	0	0	0	0	0	0.000	0.000	0.000	0.000	0.000	0.000	0.000	0.000	0.000	0.000	0.000	0.000	0.000	0.000	283	1076	444	373	373	0.000	0.000	218	226	0	0	195	178	0	0	100	1	
3	10	4	02: N-10   LM00001057	lmo0698	13484	5449	100	149	139	71	48	48	5	81	74	0	344	278	198	23	23	3	87	79	0	0	0	0	0	0	0	0	0	0	0	0	0	0	0	0	0	0	0	0	0	0	0	0	0	0	0.000	0.000	0.000	0.000	0.000	0.000	0.000	0.000	0.000	0.000	0.000	0.000	0.000	0.000	283	1076	422	346	346	0.000	0.000	101	321	0	0	91	255	0	0	100	1	
3	11	4	02: N-13   LM00002298	lmo0701	13734	5449	100	65	66	15	48	48	4	76	69	0	133	107	61	23	23	3	82	78	0	0	0	0	0	0	0	0	0	0	0	0	0	0	0	0	0	0	0	0	0	0	0	0	0	0	0.000	0.000	0.000	0.000	0.000	0.000	0.000	0.000	0.000	0.000	0.000	0.000	0.000	0.000	283	1076	127	102	102	0.000	0.000	17	110	0	0	18	84	0	0	100	1	
3	12	4	02: N-16   LM00001060	lmo0704	13984	5449	100	250	210	139	48	48	4	79	71	0	171	127	89	23	23	3	67	66	0	0	0	0	0	0	0	0	0	0	0	0	0	0	0	0	0	0	0	0	0	0	0	0	0	0	0.000	0.000	0.000	0.000	0.000	0.000	0.000	0.000	0.000	0.000	0.000	0.000	0.000	0.000	283	1076	350	266	266	0.000	0.000	202	148	0	0	162	104	0	0	100	1	
3	13	4	02: N-19   LM00001062	lmo0707	14234	5449	100	47	47	4	48	48	5	9	2	0	26	28	8	24	24	3	41	32	0	0	0	0	0	0	0	0	0	0	0	0	0	0	0	0	0	0	0	0	0	0	0	0	0	0	0.000	0.000	0.000	0.000	0.000	0.000	0.000	0.000	0.000	0.000	0.000	0.000	0.000	0.000	283	1076	1	3	3	0.000	0.000	-1	2	0	0	-1	4	0	0	100	1	
3	14	4	02: N-22   LM00001065	lmo0710	14484	5449	100	314	281	185	48	48	5	80	76	0	392	302	216	24	24	3	82	77	0	0	0	0	0	0	0	0	0	0	0	0	0	0	0	0	0	0	0	0	0	0	0	0	0	0	0.000	0.000	0.000	0.000	0.000	0.000	0.000	0.000	0.000	0.000	0.000	0.000	0.000	0.000	283	1076	634	511	511	0.000	0.000	266	368	0	0	233	278	0	0	100	1	
3	15	4	03: B-01   EMPTY	EMPTY	14734	5449	100	49	50	4	48	48	5	29	4	0	26	27	6	24	24	3	42	27	0	0	0	0	0	0	0	0	0	0	0	0	0	0	0	0	0	0	0	0	0	0	0	0	0	0	0.000	0.000	0.000	0.000	0.000	0.000	0.000	0.000	0.000	0.000	0.000	0.000	0.000	0.000	283	1076	3	5	5	0.000	0.000	1	2	0	0	2	3	0	0	-75	1	
3	16	4	03: B-04   LM00001095	lmo0784	14984	5449	100	750	637	435	47	47	4	87	85	0	571	454	309	23	23	4	89	80	0	0	0	0	0	0	0	0	0	0	0	0	0	0	0	0	0	0	0	0	0	0	0	0	0	0	0.000	0.000	0.000	0.000	0.000	0.000	0.000	0.000	0.000	0.000	0.000	0.000	0.000	0.000	283	1076	1251	1021	1021	0.000	0.000	703	548	0	0	590	431	0	0	100	1	
3	17	4	03: B-07   LM00001098	lmo0787	15234	5449	100	95	93	30	48	48	5	90	79	0	104	87	39	22	22	3	86	81	0	0	0	0	0	0	0	0	0	0	0	0	0	0	0	0	0	0	0	0	0	0	0	0	0	0	0.000	0.000	0.000	0.000	0.000	0.000	0.000	0.000	0.000	0.000	0.000	0.000	0.000	0.000	283	1076	129	110	110	0.000	0.000	47	82	0	0	45	65	0	0	100	1	
3	1	5	03: B-10   LM00002324	lmo0790	11234	5699	100	121	109	40	48	48	4	84	81	0	122	100	46	24	25	3	83	80	0	0	0	0	0	0	0	0	0	0	0	0	0	0	0	0	0	0	0	0	0	0	0	0	0	0	0.000	0.000	0.000	0.000	0.000	0.000	0.000	0.000	0.000	0.000	0.000	0.000	0.000	0.000	283	1076	171	137	137	0.000	0.000	73	98	0	0	61	76	0	0	100	1	
3	2	5	03: B-13   LM00000256	lmo0793	11484	5699	100	109	103	34	48	49	5	87	84	0	118	99	42	25	25	3	85	84	0	0	0	0	0	0	0	0	0	0	0	0	0	0	0	0	0	0	0	0	0	0	0	0	0	0	0.000	0.000	0.000	0.000	0.000	0.000	0.000	0.000	0.000	0.000	0.000	0.000	0.000	0.000	283	1076	154	129	129	0.000	0.000	61	93	0	0	55	74	0	0	100	1	
3	3	5	03: B-16   LM00001103	lmo0796	11734	5699	100	2686	2148	1140	47	47	5	99	98	0	933	783	431	24	24	3	94	87	0	0	0	0	0	0	0	0	0	0	0	0	0	0	0	0	0	0	0	0	0	0	0	0	0	0	0.000	0.000	0.000	0.000	0.000	0.000	0.000	0.000	0.000	0.000	0.000	0.000	0.000	0.000	283	1076	3548	2860	2860	0.000	0.000	2639	909	0	0	2101	759	0	0	100	1	
3	4	5	03: B-19   LM00001106	lmo0799	11984	5699	100	448	391	199	49	49	5	93	87	0	178	149	69	24	25	3	93	88	0	0	0	0	0	0	0	0	0	0	0	0	0	0	0	0	0	0	0	0	0	0	0	0	0	0	0.000	0.000	0.000	0.000	0.000	0.000	0.000	0.000	0.000	0.000	0.000	0.000	0.000	0.000	283	1076	553	467	467	0.000	0.000	399	154	0	0	342	125	0	0	100	1	
3	5	5	03: B-22   LM00001107	lmo0802	12234	5699	100	55	55	6	48	48	5	68	32	0	111	90	38	24	25	4	87	82	0	0	0	0	0	0	0	0	0	0	0	0	0	0	0	0	0	0	0	0	0	0	0	0	0	0	0.000	0.000	0.000	0.000	0.000	0.000	0.000	0.000	0.000	0.000	0.000	0.000	0.000	0.000	283	1076	94	73	73	0.000	0.000	7	87	0	0	7	66	0	0	100	1	
3	6	5	03: F-01   LM00002345	lmo0877	12484	5699	100	54	54	5	48	48	5	54	20	0	104	81	39	24	25	4	78	72	0	0	0	0	0	0	0	0	0	0	0	0	0	0	0	0	0	0	0	0	0	0	0	0	0	0	0.000	0.000	0.000	0.000	0.000	0.000	0.000	0.000	0.000	0.000	0.000	0.000	0.000	0.000	283	1076	86	63	63	0.000	0.000	6	80	0	0	6	57	0	0	100	1	
3	7	5	03: F-04   LM00002347	lmo0880	12734	5699	100	389	303	174	47	47	5	91	83	0	240	186	108	24	24	3	83	79	0	0	0	0	0	0	0	0	0	0	0	0	0	0	0	0	0	0	0	0	0	0	0	0	0	0	0.000	0.000	0.000	0.000	0.000	0.000	0.000	0.000	0.000	0.000	0.000	0.000	0.000	0.000	283	1076	558	418	418	0.000	0.000	342	216	0	0	256	162	0	0	100	1	
3	8	5	03: F-07   LM00001140	lmo0883	12984	5699	100	212	183	82	49	49	4	87	84	0	153	129	60	25	26	3	90	87	0	0	0	0	0	0	0	0	0	0	0	0	0	0	0	0	0	0	0	0	0	0	0	0	0	0	0.000	0.000	0.000	0.000	0.000	0.000	0.000	0.000	0.000	0.000	0.000	0.000	0.000	0.000	283	1076	291	238	238	0.000	0.000	163	128	0	0	134	104	0	0	100	1	
3	9	5	03: F-10   LM00002350	lmo0886	13234	5699	100	195	164	73	49	50	7	81	78	0	195	160	81	27	33	13	81	77	0	0	0	0	0	0	0	0	0	0	0	0	0	0	0	0	0	0	0	0	0	0	0	0	0	0	0.000	0.000	0.000	0.000	0.000	0.000	0.000	0.000	0.000	0.000	0.000	0.000	0.000	0.000	283	1076	314	248	248	0.000	0.000	146	168	0	0	115	133	0	0	100	1	
3	10	5	03: F-13   LM00000281	lmo0889	13484	5699	100	404	370	224	48	50	8	86	82	0	221	190	108	25	31	14	79	77	0	0	0	0	0	0	0	0	0	0	0	0	0	0	0	0	0	0	0	0	0	0	0	0	0	0	0.000	0.000	0.000	0.000	0.000	0.000	0.000	0.000	0.000	0.000	0.000	0.000	0.000	0.000	283	1076	552	487	487	0.000	0.000	356	196	0	0	322	165	0	0	100	1	
3	11	5	03: F-16   LM00001143	lmo0892	13734	5699	100	169	147	75	47	47	5	82	75	0	169	140	89	23	23	3	79	76	0	0	0	0	0	0	0	0	0	0	0	0	0	0	0	0	0	0	0	0	0	0	0	0	0	0	0.000	0.000	0.000	0.000	0.000	0.000	0.000	0.000	0.000	0.000	0.000	0.000	0.000	0.000	283	1076	268	217	217	0.000	0.000	122	146	0	0	100	117	0	0	100	1	
3	12	5	03: F-19   LM00000285	lmo0895	13984	5699	100	1483	1275	888	47	47	4	91	89	0	909	747	503	23	23	3	85	81	0	0	0	0	0	0	0	0	0	0	0	0	0	0	0	0	0	0	0	0	0	0	0	0	0	0	0.000	0.000	0.000	0.000	0.000	0.000	0.000	0.000	0.000	0.000	0.000	0.000	0.000	0.000	283	1076	2322	1952	1952	0.000	0.000	1436	886	0	0	1228	724	0	0	100	1	
3	13	5	03: F-22   LM00001146	lmo0898	14234	5699	100	58	57	7	47	47	5	77	57	0	109	92	39	21	23	3	90	86	0	0	0	0	0	0	0	0	0	0	0	0	0	0	0	0	0	0	0	0	0	0	0	0	0	0	0.000	0.000	0.000	0.000	0.000	0.000	0.000	0.000	0.000	0.000	0.000	0.000	0.000	0.000	283	1076	99	81	81	0.000	0.000	11	88	0	0	10	71	0	0	100	1	
3	14	5	03: J-01   LM00001184	lmo0973	14484	5699	100	1049	891	567	48	48	4	94	90	0	290	249	150	24	24	3	86	81	0	0	0	0	0	0	0	0	0	0	0	0	0	0	0	0	0	0	0	0	0	0	0	0	0	0	0.000	0.000	0.000	0.000	0.000	0.000	0.000	0.000	0.000	0.000	0.000	0.000	0.000	0.000	283	1076	1267	1068	1068	0.000	0.000	1001	266	0	0	843	225	0	0	100	1	
3	15	5	03: J-04   LM00002374	lmo0976	14734	5699	100	66	65	13	47	48	4	84	74	0	127	107	54	23	23	3	81	78	0	0	0	0	0	0	0	0	0	0	0	0	0	0	0	0	0	0	0	0	0	0	0	0	0	0	0.000	0.000	0.000	0.000	0.000	0.000	0.000	0.000	0.000	0.000	0.000	0.000	0.000	0.000	283	1076	123	102	102	0.000	0.000	19	104	0	0	18	84	0	0	100	1	
3	16	5	03: J-07   LM00002375	lmo0979	14984	5699	100	55	55	7	48	48	5	62	31	0	99	81	36	22	23	3	84	78	0	0	0	0	0	0	0	0	0	0	0	0	0	0	0	0	0	0	0	0	0	0	0	0	0	0	0.000	0.000	0.000	0.000	0.000	0.000	0.000	0.000	0.000	0.000	0.000	0.000	0.000	0.000	283	1076	84	66	66	0.000	0.000	7	77	0	0	7	59	0	0	100	1	
3	17	5	03: J-10   LM00001189	lmo0982	15234	5699	100	141	131	59	46	47	4	82	76	0	142	112	59	22	22	2	80	77	0	0	0	0	0	0	0	0	0	0	0	0	0	0	0	0	0	0	0	0	0	0	0	0	0	0	0.000	0.000	0.000	0.000	0.000	0.000	0.000	0.000	0.000	0.000	0.000	0.000	0.000	0.000	283	1076	215	175	175	0.000	0.000	95	120	0	0	85	90	0	0	100	1	
3	1	6	03: J-13   LM00002376	lmo0985	11234	5949	100	67	70	17	48	48	4	83	75	0	102	87	36	25	25	4	84	80	0	0	0	0	0	0	0	0	0	0	0	0	0	0	0	0	0	0	0	0	0	0	0	0	0	0	0.000	0.000	0.000	0.000	0.000	0.000	0.000	0.000	0.000	0.000	0.000	0.000	0.000	0.000	283	1076	96	84	84	0.000	0.000	19	77	0	0	22	62	0	0	100	1	
3	2	6	03: J-16   LM00000300	lmo0988	11484	5949	100	175	156	64	47	48	5	94	86	0	158	133	68	24	24	3	83	82	0	0	0	0	0	0	0	0	0	0	0	0	0	0	0	0	0	0	0	0	0	0	0	0	0	0	0.000	0.000	0.000	0.000	0.000	0.000	0.000	0.000	0.000	0.000	0.000	0.000	0.000	0.000	283	1076	262	218	218	0.000	0.000	128	134	0	0	109	109	0	0	100	1	
3	3	6	03: J-19   LM00000301	lmo0991	11734	5949	100	316	268	119	47	47	5	92	88	0	349	287	148	24	24	3	87	85	0	0	0	0	0	0	0	0	0	0	0	0	0	0	0	0	0	0	0	0	0	0	0	0	0	0	0.000	0.000	0.000	0.000	0.000	0.000	0.000	0.000	0.000	0.000	0.000	0.000	0.000	0.000	283	1076	594	484	484	0.000	0.000	269	325	0	0	221	263	0	0	100	1	
3	4	6	03: J-22   LM00001197	lmo0994	11984	5949	100	4510	3325	2196	47	48	5	98	96	0	2587	1899	1287	24	25	3	85	81	0	0	0	0	0	0	0	0	0	0	0	0	0	0	0	0	0	0	0	0	0	0	0	0	0	0	0.000	0.000	0.000	0.000	0.000	0.000	0.000	0.000	0.000	0.000	0.000	0.000	0.000	0.000	283	1076	7026	5153	5153	0.000	0.000	4463	2563	0	0	3278	1875	0	0	100	1	
3	5	6	03: N-01   LM00001229	lmo1069	12234	5949	100	72	70	15	49	49	5	82	71	0	126	101	48	25	25	3	84	78	0	0	0	0	0	0	0	0	0	0	0	0	0	0	0	0	0	0	0	0	0	0	0	0	0	0	0.000	0.000	0.000	0.000	0.000	0.000	0.000	0.000	0.000	0.000	0.000	0.000	0.000	0.000	283	1076	124	97	97	0.000	0.000	23	101	0	0	21	76	0	0	100	1	
3	6	6	03: N-04   LM00000319	lmo1072	12484	5949	100	1086	824	488	47	48	5	91	88	0	850	642	394	25	25	3	87	84	0	0	0	0	0	0	0	0	0	0	0	0	0	0	0	0	0	0	0	0	0	0	0	0	0	0	0.000	0.000	0.000	0.000	0.000	0.000	0.000	0.000	0.000	0.000	0.000	0.000	0.000	0.000	283	1076	1864	1394	1394	0.000	0.000	1039	825	0	0	777	617	0	0	100	1	
3	7	6	03: N-07   LM00002405	lmo1075	12734	5949	100	76	75	22	48	48	4	78	73	0	160	129	77	24	24	3	78	74	0	0	0	0	0	0	0	0	0	0	0	0	0	0	0	0	0	0	0	0	0	0	0	0	0	0	0.000	0.000	0.000	0.000	0.000	0.000	0.000	0.000	0.000	0.000	0.000	0.000	0.000	0.000	283	1076	164	132	132	0.000	0.000	28	136	0	0	27	105	0	0	100	1	
3	8	6	03: N-10   LM00002408	lmo1078	12984	5949	100	191	167	78	48	48	5	87	81	0	223	181	102	24	25	4	86	82	0	0	0	0	0	0	0	0	0	0	0	0	0	0	0	0	0	0	0	0	0	0	0	0	0	0	0.000	0.000	0.000	0.000	0.000	0.000	0.000	0.000	0.000	0.000	0.000	0.000	0.000	0.000	283	1076	342	276	276	0.000	0.000	143	199	0	0	119	157	0	0	100	1	
3	9	6	03: N-13   LM00002411	lmo1081	13234	5949	100	731	623	339	48	48	5	93	91	0	787	651	367	25	25	3	92	90	0	0	0	0	0	0	0	0	0	0	0	0	0	0	0	0	0	0	0	0	0	0	0	0	0	0	0.000	0.000	0.000	0.000	0.000	0.000	0.000	0.000	0.000	0.000	0.000	0.000	0.000	0.000	283	1076	1445	1201	1201	0.000	0.000	683	762	0	0	575	626	0	0	100	1	
3	10	6	03: N-16   LM00002414	lmo1084	13484	5949	100	606	488	321	48	49	5	95	93	0	963	740	500	24	29	11	93	90	0	0	0	0	0	0	0	0	0	0	0	0	0	0	0	0	0	0	0	0	0	0	0	0	0	0	0.000	0.000	0.000	0.000	0.000	0.000	0.000	0.000	0.000	0.000	0.000	0.000	0.000	0.000	283	1076	1497	1156	1156	0.000	0.000	558	939	0	0	440	716	0	0	100	1	
3	11	6	03: N-19   LM00002417	lmo1087	13734	5949	100	279	278	162	47	47	5	89	83	0	313	278	170	23	23	3	84	81	0	0	0	0	0	0	0	0	0	0	0	0	0	0	0	0	0	0	0	0	0	0	0	0	0	0	0.000	0.000	0.000	0.000	0.000	0.000	0.000	0.000	0.000	0.000	0.000	0.000	0.000	0.000	283	1076	522	486	486	0.000	0.000	232	290	0	0	231	255	0	0	100	1	
3	12	6	03: N-22   LM00002420	lmo1090	13984	5949	100	139	140	68	48	48	5	84	78	0	164	143	81	23	23	3	84	79	0	0	0	0	0	0	0	0	0	0	0	0	0	0	0	0	0	0	0	0	0	0	0	0	0	0	0.000	0.000	0.000	0.000	0.000	0.000	0.000	0.000	0.000	0.000	0.000	0.000	0.000	0.000	283	1076	232	212	212	0.000	0.000	91	141	0	0	92	120	0	0	100	1	
3	13	6	04: B-01   EMPTY	EMPTY	14234	5949	100	47	47	4	48	48	5	7	2	0	25	26	5	23	23	3	48	24	0	0	0	0	0	0	0	0	0	0	0	0	0	0	0	0	0	0	0	0	0	0	0	0	0	0	0.000	0.000	0.000	0.000	0.000	0.000	0.000	0.000	0.000	0.000	0.000	0.000	0.000	0.000	283	1076	1	2	2	0.000	0.000	-1	2	0	0	-1	3	0	0	-75	1	
3	14	6	04: B-04   LM00000338	lmo1164	14484	5949	100	52	52	7	48	48	4	45	21	0	101	85	35	24	24	3	83	81	0	0	0	0	0	0	0	0	0	0	0	0	0	0	0	0	0	0	0	0	0	0	0	0	0	0	0.000	0.000	0.000	0.000	0.000	0.000	0.000	0.000	0.000	0.000	0.000	0.000	0.000	0.000	283	1076	81	65	65	0.000	0.000	4	77	0	0	4	61	0	0	100	1	
3	15	6	04: B-07   LM00001250	lmo1167	14734	5949	100	53	54	8	48	48	8	36	12	0	119	101	46	23	24	5	81	78	0	0	0	0	0	0	0	0	0	0	0	0	0	0	0	0	0	0	0	0	0	0	0	0	0	0	0.000	0.000	0.000	0.000	0.000	0.000	0.000	0.000	0.000	0.000	0.000	0.000	0.000	0.000	283	1076	101	84	84	0.000	0.000	5	96	0	0	6	78	0	0	100	1	
3	16	6	04: B-10   LM00001253	lmo1170	14984	5949	100	55	55	7	47	48	5	68	41	0	101	87	33	23	23	3	88	85	0	0	0	0	0	0	0	0	0	0	0	0	0	0	0	0	0	0	0	0	0	0	0	0	0	0	0.000	0.000	0.000	0.000	0.000	0.000	0.000	0.000	0.000	0.000	0.000	0.000	0.000	0.000	283	1076	86	72	72	0.000	0.000	8	78	0	0	8	64	0	0	100	1	
3	17	6	04: B-13   LM00001256	lmo1173	15234	5949	100	71	69	15	47	47	4	84	76	0	89	74	31	22	22	3	83	80	0	0	0	0	0	0	0	0	0	0	0	0	0	0	0	0	0	0	0	0	0	0	0	0	0	0	0.000	0.000	0.000	0.000	0.000	0.000	0.000	0.000	0.000	0.000	0.000	0.000	0.000	0.000	283	1076	91	74	74	0.000	0.000	24	67	0	0	22	52	0	0	100	1	
3	1	7	04: B-16   LM00000340	lmo1176	11234	6199	100	50	51	5	46	46	5	50	13	0	113	99	34	25	25	3	93	91	0	0	0	0	0	0	0	0	0	0	0	0	0	0	0	0	0	0	0	0	0	0	0	0	0	0	0.000	0.000	0.000	0.000	0.000	0.000	0.000	0.000	0.000	0.000	0.000	0.000	0.000	0.000	283	1076	92	79	79	0.000	0.000	4	88	0	0	5	74	0	0	100	1	
3	2	7	04: B-19   LM00000342	lmo1179	11484	6199	100	56	55	6	47	48	5	76	43	0	114	97	37	24	25	3	89	87	0	0	0	0	0	0	0	0	0	0	0	0	0	0	0	0	0	0	0	0	0	0	0	0	0	0	0.000	0.000	0.000	0.000	0.000	0.000	0.000	0.000	0.000	0.000	0.000	0.000	0.000	0.000	283	1076	99	81	81	0.000	0.000	9	90	0	0	8	73	0	0	100	1	
3	3	7	04: B-22   LM00000345	lmo1182	11734	6199	100	54	54	6	47	48	5	61	36	0	103	91	32	24	25	4	89	87	0	0	0	0	0	0	0	0	0	0	0	0	0	0	0	0	0	0	0	0	0	0	0	0	0	0	0.000	0.000	0.000	0.000	0.000	0.000	0.000	0.000	0.000	0.000	0.000	0.000	0.000	0.000	283	1076	86	74	74	0.000	0.000	7	79	0	0	7	67	0	0	100	1	
3	4	7	04: F-01   LM00000359	lmo1257	11984	6199	100	53	53	5	47	48	5	58	19	0	101	87	32	24	25	3	88	84	0	0	0	0	0	0	0	0	0	0	0	0	0	0	0	0	0	0	0	0	0	0	0	0	0	0	0.000	0.000	0.000	0.000	0.000	0.000	0.000	0.000	0.000	0.000	0.000	0.000	0.000	0.000	283	1076	83	69	69	0.000	0.000	6	77	0	0	6	63	0	0	100	1	
3	5	7	04: F-04   LM00000362	lmo1260	12234	6199	100	53	52	5	48	49	8	23	4	0	110	92	35	25	26	11	82	79	0	0	0	0	0	0	0	0	0	0	0	0	0	0	0	0	0	0	0	0	0	0	0	0	0	0	0.000	0.000	0.000	0.000	0.000	0.000	0.000	0.000	0.000	0.000	0.000	0.000	0.000	0.000	283	1076	90	71	71	0.000	0.000	5	85	0	0	4	67	0	0	100	1	
3	6	7	04: F-07   LM00002478	lmo1263	12484	6199	100	62	62	11	48	49	5	81	64	0	105	88	39	25	25	3	83	82	0	0	0	0	0	0	0	0	0	0	0	0	0	0	0	0	0	0	0	0	0	0	0	0	0	0	0.000	0.000	0.000	0.000	0.000	0.000	0.000	0.000	0.000	0.000	0.000	0.000	0.000	0.000	283	1076	94	77	77	0.000	0.000	14	80	0	0	14	63	0	0	100	1	
3	7	7	04: F-10   LM00001303	lmo1266	12734	6199	100	232	208	87	48	48	4	94	89	0	104	92	33	24	24	3	87	86	0	0	0	0	0	0	0	0	0	0	0	0	0	0	0	0	0	0	0	0	0	0	0	0	0	0	0.000	0.000	0.000	0.000	0.000	0.000	0.000	0.000	0.000	0.000	0.000	0.000	0.000	0.000	283	1076	264	228	228	0.000	0.000	184	80	0	0	160	68	0	0	100	1	
3	8	7	04: F-13   LM00001304	lmo1269	12984	6199	100	402	345	178	48	48	5	93	86	0	296	244	125	25	25	3	90	87	0	0	0	0	0	0	0	0	0	0	0	0	0	0	0	0	0	0	0	0	0	0	0	0	0	0	0.000	0.000	0.000	0.000	0.000	0.000	0.000	0.000	0.000	0.000	0.000	0.000	0.000	0.000	283	1076	625	516	516	0.000	0.000	354	271	0	0	297	219	0	0	100	1	
3	9	7	04: F-16   LM00001307	lmo1272	13234	6199	100	200	180	81	47	47	4	88	83	0	191	161	75	24	25	3	90	86	0	0	0	0	0	0	0	0	0	0	0	0	0	0	0	0	0	0	0	0	0	0	0	0	0	0	0.000	0.000	0.000	0.000	0.000	0.000	0.000	0.000	0.000	0.000	0.000	0.000	0.000	0.000	283	1076	320	270	270	0.000	0.000	153	167	0	0	133	137	0	0	100	1	
3	10	7	04: F-19   LM00001308	lmo1275	13484	6199	100	163	139	61	48	49	6	84	81	0	148	120	61	24	29	11	78	76	0	0	0	0	0	0	0	0	0	0	0	0	0	0	0	0	0	0	0	0	0	0	0	0	0	0	0.000	0.000	0.000	0.000	0.000	0.000	0.000	0.000	0.000	0.000	0.000	0.000	0.000	0.000	283	1076	239	187	187	0.000	0.000	115	124	0	0	91	96	0	0	100	1	
3	11	7	04: F-22   LM00001310	lmo1278	13734	6199	100	276	252	150	48	49	6	86	78	0	245	222	137	24	29	12	83	77	0	0	0	0	0	0	0	0	0	0	0	0	0	0	0	0	0	0	0	0	0	0	0	0	0	0	0.000	0.000	0.000	0.000	0.000	0.000	0.000	0.000	0.000	0.000	0.000	0.000	0.000	0.000	283	1076	449	402	402	0.000	0.000	228	221	0	0	204	198	0	0	100	1	
3	12	7	04: J-01   LM00001343	lmo1353	13984	6199	100	88	87	30	47	48	5	80	73	0	108	91	47	23	23	3	80	75	0	0	0	0	0	0	0	0	0	0	0	0	0	0	0	0	0	0	0	0	0	0	0	0	0	0	0.000	0.000	0.000	0.000	0.000	0.000	0.000	0.000	0.000	0.000	0.000	0.000	0.000	0.000	283	1076	126	108	108	0.000	0.000	41	85	0	0	40	68	0	0	100	1	
3	13	7	04: J-04   LM00001345	lmo1356	14234	6199	100	137	121	49	48	47	4	88	81	0	168	144	72	22	23	3	93	90	0	0	0	0	0	0	0	0	0	0	0	0	0	0	0	0	0	0	0	0	0	0	0	0	0	0	0.000	0.000	0.000	0.000	0.000	0.000	0.000	0.000	0.000	0.000	0.000	0.000	0.000	0.000	283	1076	235	195	195	0.000	0.000	89	146	0	0	73	122	0	0	100	1	
3	14	7	04: J-07   LM00001347	lmo1359	14484	6199	100	343	312	191	47	47	4	87	82	0	569	472	310	23	24	3	91	83	0	0	0	0	0	0	0	0	0	0	0	0	0	0	0	0	0	0	0	0	0	0	0	0	0	0	0.000	0.000	0.000	0.000	0.000	0.000	0.000	0.000	0.000	0.000	0.000	0.000	0.000	0.000	283	1076	842	714	714	0.000	0.000	296	546	0	0	265	449	0	0	100	1	
3	15	7	04: J-10   LM00001350	lmo1362	14734	6199	100	255	241	126	48	48	5	86	81	0	294	259	146	24	24	8	81	80	0	0	0	0	0	0	0	0	0	0	0	0	0	0	0	0	0	0	0	0	0	0	0	0	0	0	0.000	0.000	0.000	0.000	0.000	0.000	0.000	0.000	0.000	0.000	0.000	0.000	0.000	0.000	283	1076	477	428	428	0.000	0.000	207	270	0	0	193	235	0	0	100	1	
3	16	7	04: J-13   LM00001352	lmo1365	14984	6199	100	132	117	46	47	47	5	83	78	0	116	99	46	23	23	3	84	82	0	0	0	0	0	0	0	0	0	0	0	0	0	0	0	0	0	0	0	0	0	0	0	0	0	0	0.000	0.000	0.000	0.000	0.000	0.000	0.000	0.000	0.000	0.000	0.000	0.000	0.000	0.000	283	1076	178	146	146	0.000	0.000	85	93	0	0	70	76	0	0	100	1	
3	17	7	04: J-16   LM00001355	lmo1368	15234	6199	100	67	66	14	47	48	4	76	71	0	93	78	33	22	22	3	85	80	0	0	0	0	0	0	0	0	0	0	0	0	0	0	0	0	0	0	0	0	0	0	0	0	0	0	0.000	0.000	0.000	0.000	0.000	0.000	0.000	0.000	0.000	0.000	0.000	0.000	0.000	0.000	283	1076	91	75	75	0.000	0.000	20	71	0	0	19	56	0	0	100	1	
3	1	8	04: J-19   LM00001357	lmo1371	11234	6449	100	438	372	184	48	49	5	95	90	0	414	327	175	25	25	3	88	88	0	0	0	0	0	0	0	0	0	0	0	0	0	0	0	0	0	0	0	0	0	0	0	0	0	0	0.000	0.000	0.000	0.000	0.000	0.000	0.000	0.000	0.000	0.000	0.000	0.000	0.000	0.000	283	1076	779	626	626	0.000	0.000	390	389	0	0	324	302	0	0	100	1	
3	2	8	04: J-22   LM00000386	lmo1374	11484	6449	100	1775	1478	767	48	48	4	99	98	0	3063	2507	1353	25	25	5	95	92	0	0	0	0	0	0	0	0	0	0	0	0	0	0	0	0	0	0	0	0	0	0	0	0	0	0	0.000	0.000	0.000	0.000	0.000	0.000	0.000	0.000	0.000	0.000	0.000	0.000	0.000	0.000	283	1076	4765	3912	3912	0.000	0.000	1727	3038	0	0	1430	2482	0	0	100	1	
3	3	8	04: N-01   LM00001408	lmo1449	11734	6449	100	637	528	264	48	48	5	92	92	0	848	693	366	24	25	3	92	88	0	0	0	0	0	0	0	0	0	0	0	0	0	0	0	0	0	0	0	0	0	0	0	0	0	0	0.000	0.000	0.000	0.000	0.000	0.000	0.000	0.000	0.000	0.000	0.000	0.000	0.000	0.000	283	1076	1413	1149	1149	0.000	0.000	589	824	0	0	480	669	0	0	100	1	
3	4	8	04: N-04   LM00001409	lmo1452	11984	6449	100	116	110	32	48	48	5	93	88	0	144	125	48	24	25	3	95	90	0	0	0	0	0	0	0	0	0	0	0	0	0	0	0	0	0	0	0	0	0	0	0	0	0	0	0.000	0.000	0.000	0.000	0.000	0.000	0.000	0.000	0.000	0.000	0.000	0.000	0.000	0.000	283	1076	188	163	163	0.000	0.000	68	120	0	0	62	101	0	0	100	1	
3	5	8	04: N-07   LM00001410	lmo1455	12234	6449	100	268	232	111	49	49	5	90	86	0	252	211	112	25	25	9	82	81	0	0	0	0	0	0	0	0	0	0	0	0	0	0	0	0	0	0	0	0	0	0	0	0	0	0	0.000	0.000	0.000	0.000	0.000	0.000	0.000	0.000	0.000	0.000	0.000	0.000	0.000	0.000	283	1076	446	369	369	0.000	0.000	219	227	0	0	183	186	0	0	100	1	
3	6	8	04: N-10   LM00001412	lmo1458	12484	6449	100	53	53	5	48	48	5	52	12	0	112	97	31	25	25	3	92	89	0	0	0	0	0	0	0	0	0	0	0	0	0	0	0	0	0	0	0	0	0	0	0	0	0	0	0.000	0.000	0.000	0.000	0.000	0.000	0.000	0.000	0.000	0.000	0.000	0.000	0.000	0.000	283	1076	92	77	77	0.000	0.000	5	87	0	0	5	72	0	0	100	1	
3	7	8	04: N-13   LM00002520	lmo1461	12734	6449	100	51	51	4	47	47	5	41	11	0	99	87	30	23	24	3	94	89	0	0	0	0	0	0	0	0	0	0	0	0	0	0	0	0	0	0	0	0	0	0	0	0	0	0	0.000	0.000	0.000	0.000	0.000	0.000	0.000	0.000	0.000	0.000	0.000	0.000	0.000	0.000	283	1076	80	68	68	0.000	0.000	4	76	0	0	4	64	0	0	100	1	
3	8	8	04: N-16   LM00001416	lmo1464	12984	6449	100	162	150	69	48	49	4	88	82	0	173	138	72	25	25	4	82	80	0	0	0	0	0	0	0	0	0	0	0	0	0	0	0	0	0	0	0	0	0	0	0	0	0	0	0.000	0.000	0.000	0.000	0.000	0.000	0.000	0.000	0.000	0.000	0.000	0.000	0.000	0.000	283	1076	262	215	215	0.000	0.000	114	148	0	0	102	113	0	0	100	1	
3	9	8	04: N-19   LM00001419	lmo1467	13234	6449	100	202	184	78	48	48	5	92	89	0	178	155	68	24	25	3	93	89	0	0	0	0	0	0	0	0	0	0	0	0	0	0	0	0	0	0	0	0	0	0	0	0	0	0	0.000	0.000	0.000	0.000	0.000	0.000	0.000	0.000	0.000	0.000	0.000	0.000	0.000	0.000	283	1076	308	267	267	0.000	0.000	154	154	0	0	136	131	0	0	100	1	
3	10	8	04: N-22   LM00000406	lmo1470	13484	6449	100	53	53	5	48	48	5	45	14	0	105	88	33	23	23	3	94	88	0	0	0	0	0	0	0	0	0	0	0	0	0	0	0	0	0	0	0	0	0	0	0	0	0	0	0.000	0.000	0.000	0.000	0.000	0.000	0.000	0.000	0.000	0.000	0.000	0.000	0.000	0.000	283	1076	87	70	70	0.000	0.000	5	82	0	0	5	65	0	0	100	1	
3	11	8	05: B-01   EMPTY	EMPTY	13734	6449	100	47	48	5	48	48	5	17	4	0	25	26	4	25	30	12	1	0	0	0	0	0	0	0	0	0	0	0	0	0	0	0	0	0	0	0	0	0	0	0	0	0	0	0	0.000	0.000	0.000	0.000	0.000	0.000	0.000	0.000	0.000	0.000	0.000	0.000	0.000	0.000	283	1076	-1	1	1	0.000	0.000	-1	0	0	0	0	1	0	0	-75	1	
3	12	8	05: B-04   LM00001459	lmo1544	13984	6449	100	179	177	89	47	59	121	55	8	0	127	110	52	25	49	231	0	0	0	0	0	0	0	0	0	0	0	0	0	0	0	0	0	0	0	0	0	0	0	0	0	0	0	0	0.000	0.000	0.000	0.000	0.000	0.000	0.000	0.000	0.000	0.000	0.000	0.000	0.000	0.000	283	1076	234	215	215	0.000	0.000	132	102	0	0	130	85	0	0	100	1	
3	13	8	05: B-07   LM00000428	lmo1547	14234	6449	100	182	182	88	47	47	5	90	85	0	230	204	105	22	22	2	92	87	0	0	0	0	0	0	0	0	0	0	0	0	0	0	0	0	0	0	0	0	0	0	0	0	0	0	0.000	0.000	0.000	0.000	0.000	0.000	0.000	0.000	0.000	0.000	0.000	0.000	0.000	0.000	283	1076	343	317	317	0.000	0.000	135	208	0	0	135	182	0	0	100	1	
3	14	8	05: B-10   LM00002537	lmo1550	14484	6449	100	55	55	6	47	47	4	74	42	0	104	93	31	23	23	3	94	90	0	0	0	0	0	0	0	0	0	0	0	0	0	0	0	0	0	0	0	0	0	0	0	0	0	0	0.000	0.000	0.000	0.000	0.000	0.000	0.000	0.000	0.000	0.000	0.000	0.000	0.000	0.000	283	1076	89	78	78	0.000	0.000	8	81	0	0	8	70	0	0	100	1	
3	15	8	05: B-13   LM00001462	lmo1553	14734	6449	100	173	163	74	48	48	5	88	83	0	285	251	135	24	24	8	82	81	0	0	0	0	0	0	0	0	0	0	0	0	0	0	0	0	0	0	0	0	0	0	0	0	0	0	0.000	0.000	0.000	0.000	0.000	0.000	0.000	0.000	0.000	0.000	0.000	0.000	0.000	0.000	283	1076	386	342	342	0.000	0.000	125	261	0	0	115	227	0	0	100	1	
3	16	8	05: B-16   LM00001464	lmo1556	14984	6449	100	100	103	38	47	47	4	93	90	0	118	107	44	23	23	3	89	87	0	0	0	0	0	0	0	0	0	0	0	0	0	0	0	0	0	0	0	0	0	0	0	0	0	0	0.000	0.000	0.000	0.000	0.000	0.000	0.000	0.000	0.000	0.000	0.000	0.000	0.000	0.000	283	1076	148	140	140	0.000	0.000	53	95	0	0	56	84	0	0	100	1	
3	17	8	05: B-19   LM00000431	lmo1559	15234	6449	100	52	53	6	48	48	4	46	23	0	98	82	33	21	21	3	91	84	0	0	0	0	0	0	0	0	0	0	0	0	0	0	0	0	0	0	0	0	0	0	0	0	0	0	0.000	0.000	0.000	0.000	0.000	0.000	0.000	0.000	0.000	0.000	0.000	0.000	0.000	0.000	283	1076	81	66	66	0.000	0.000	4	77	0	0	5	61	0	0	100	1	
3	1	9	05: B-22   LM00000433	lmo1562	11234	6699	100	891	733	385	48	48	5	99	97	0	543	448	238	25	25	3	93	89	0	0	0	0	0	0	0	0	0	0	0	0	0	0	0	0	0	0	0	0	0	0	0	0	0	0	0.000	0.000	0.000	0.000	0.000	0.000	0.000	0.000	0.000	0.000	0.000	0.000	0.000	0.000	283	1076	1361	1108	1108	0.000	0.000	843	518	0	0	685	423	0	0	100	1	
3	2	9	05: F-01   LM00001511	lmo1637	11484	6699	100	113	107	33	47	48	5	95	89	0	907	737	398	24	24	3	95	91	0	0	0	0	0	0	0	0	0	0	0	0	0	0	0	0	0	0	0	0	0	0	0	0	0	0	0.000	0.000	0.000	0.000	0.000	0.000	0.000	0.000	0.000	0.000	0.000	0.000	0.000	0.000	283	1076	949	773	773	0.000	0.000	66	883	0	0	60	713	0	0	100	1	
3	3	9	05: F-04   LM00002555	lmo1640	11734	6699	100	53	52	5	47	47	5	59	19	0	97	84	29	24	24	3	90	89	0	0	0	0	0	0	0	0	0	0	0	0	0	0	0	0	0	0	0	0	0	0	0	0	0	0	0.000	0.000	0.000	0.000	0.000	0.000	0.000	0.000	0.000	0.000	0.000	0.000	0.000	0.000	283	1076	79	65	65	0.000	0.000	6	73	0	0	5	60	0	0	100	1	
3	4	9	05: F-07   LM00001515	lmo1643	11984	6699	100	88	87	27	47	48	5	88	82	0	194	158	78	24	24	3	92	89	0	0	0	0	0	0	0	0	0	0	0	0	0	0	0	0	0	0	0	0	0	0	0	0	0	0	0.000	0.000	0.000	0.000	0.000	0.000	0.000	0.000	0.000	0.000	0.000	0.000	0.000	0.000	283	1076	211	174	174	0.000	0.000	41	170	0	0	40	134	0	0	100	1	
3	5	9	05: F-10   LM00001518	lmo1646	12234	6699	100	103	100	29	48	49	5	90	87	0	227	199	79	25	25	3	90	89	0	0	0	0	0	0	0	0	0	0	0	0	0	0	0	0	0	0	0	0	0	0	0	0	0	0	0.000	0.000	0.000	0.000	0.000	0.000	0.000	0.000	0.000	0.000	0.000	0.000	0.000	0.000	283	1076	257	226	226	0.000	0.000	55	202	0	0	52	174	0	0	100	1	
3	6	9	05: F-13   LM00001519	lmo1649	12484	6699	100	1200	991	440	47	48	5	100	100	0	3481	2975	1369	24	25	3	98	97	0	0	0	0	0	0	0	0	0	0	0	0	0	0	0	0	0	0	0	0	0	0	0	0	0	0	0.000	0.000	0.000	0.000	0.000	0.000	0.000	0.000	0.000	0.000	0.000	0.000	0.000	0.000	283	1076	4610	3895	3895	0.000	0.000	1153	3457	0	0	944	2951	0	0	100	1	
3	7	9	05: F-16   LM00001521	lmo1652	12734	6699	100	175	155	64	47	48	4	91	88	0	255	218	110	24	24	3	94	93	0	0	0	0	0	0	0	0	0	0	0	0	0	0	0	0	0	0	0	0	0	0	0	0	0	0	0.000	0.000	0.000	0.000	0.000	0.000	0.000	0.000	0.000	0.000	0.000	0.000	0.000	0.000	283	1076	359	302	302	0.000	0.000	128	231	0	0	108	194	0	0	100	1	
3	8	9	05: F-19   LM00001522	lmo1655	12984	6699	100	55	56	7	49	49	5	59	25	0	103	91	29	24	24	3	95	94	0	0	0	0	0	0	0	0	0	0	0	0	0	0	0	0	0	0	0	0	0	0	0	0	0	0	0.000	0.000	0.000	0.000	0.000	0.000	0.000	0.000	0.000	0.000	0.000	0.000	0.000	0.000	283	1076	85	74	74	0.000	0.000	6	79	0	0	7	67	0	0	100	1	
3	9	9	05: F-22   LM00000453	lmo1658	13234	6699	100	6311	5084	2822	48	49	5	100	99	0	2669	2148	1190	25	25	3	90	89	0	0	0	0	0	0	0	0	0	0	0	0	0	0	0	0	0	0	0	0	0	0	0	0	0	0	0.000	0.000	0.000	0.000	0.000	0.000	0.000	0.000	0.000	0.000	0.000	0.000	0.000	0.000	283	1076	8907	7159	7159	0.000	0.000	6263	2644	0	0	5036	2123	0	0	100	1	
3	10	9	05: J-01   LM00001566	lmo1733	13484	6699	100	134	124	46	47	48	5	87	84	0	288	240	121	24	24	3	90	85	0	0	0	0	0	0	0	0	0	0	0	0	0	0	0	0	0	0	0	0	0	0	0	0	0	0	0.000	0.000	0.000	0.000	0.000	0.000	0.000	0.000	0.000	0.000	0.000	0.000	0.000	0.000	283	1076	351	293	293	0.000	0.000	87	264	0	0	77	216	0	0	100	1	
3	11	9	05: J-04   LM00001569	lmo1736	13734	6699	100	127	124	50	47	47	4	88	84	0	198	170	79	24	24	3	93	89	0	0	0	0	0	0	0	0	0	0	0	0	0	0	0	0	0	0	0	0	0	0	0	0	0	0	0.000	0.000	0.000	0.000	0.000	0.000	0.000	0.000	0.000	0.000	0.000	0.000	0.000	0.000	283	1076	254	223	223	0.000	0.000	80	174	0	0	77	146	0	0	100	1	
3	12	9	05: J-07   LM00001571	lmo1739	13984	6699	100	63	66	13	48	48	6	84	66	0	133	121	54	24	27	9	87	86	0	0	0	0	0	0	0	0	0	0	0	0	0	0	0	0	0	0	0	0	0	0	0	0	0	0	0.000	0.000	0.000	0.000	0.000	0.000	0.000	0.000	0.000	0.000	0.000	0.000	0.000	0.000	283	1076	124	115	115	0.000	0.000	15	109	0	0	18	97	0	0	100	1	
3	13	9	05: J-10   LM00001573	lmo1742	14234	6699	100	87	82	25	48	48	5	80	74	0	133	114	52	24	27	9	84	80	0	0	0	0	0	0	0	0	0	0	0	0	0	0	0	0	0	0	0	0	0	0	0	0	0	0	0.000	0.000	0.000	0.000	0.000	0.000	0.000	0.000	0.000	0.000	0.000	0.000	0.000	0.000	283	1076	148	124	124	0.000	0.000	39	109	0	0	34	90	0	0	100	1	
3	14	9	05: J-13   LM00001575	lmo1745	14484	6699	100	132	124	48	47	47	4	85	82	0	142	122	55	23	23	3	92	88	0	0	0	0	0	0	0	0	0	0	0	0	0	0	0	0	0	0	0	0	0	0	0	0	0	0	0.000	0.000	0.000	0.000	0.000	0.000	0.000	0.000	0.000	0.000	0.000	0.000	0.000	0.000	283	1076	204	176	176	0.000	0.000	85	119	0	0	77	99	0	0	100	1	
3	15	9	05: J-16   LM00002575	lmo1748	14734	6699	100	191	183	84	47	48	5	91	82	0	114	102	46	23	25	18	79	76	0	0	0	0	0	0	0	0	0	0	0	0	0	0	0	0	0	0	0	0	0	0	0	0	0	0	0.000	0.000	0.000	0.000	0.000	0.000	0.000	0.000	0.000	0.000	0.000	0.000	0.000	0.000	283	1076	235	215	215	0.000	0.000	144	91	0	0	136	79	0	0	100	1	
3	16	9	05: J-19   LM00001578	lmo1751	14984	6699	100	68	69	14	46	46	4	90	83	0	121	107	44	23	23	3	91	86	0	0	0	0	0	0	0	0	0	0	0	0	0	0	0	0	0	0	0	0	0	0	0	0	0	0	0.000	0.000	0.000	0.000	0.000	0.000	0.000	0.000	0.000	0.000	0.000	0.000	0.000	0.000	283	1076	120	107	107	0.000	0.000	22	98	0	0	23	84	0	0	100	1	
3	17	9	05: J-22   LM00000475	lmo1754	15234	6699	100	138	131	54	47	47	4	86	84	0	247	210	114	22	22	3	86	82	0	0	0	0	0	0	0	0	0	0	0	0	0	0	0	0	0	0	0	0	0	0	0	0	0	0	0.000	0.000	0.000	0.000	0.000	0.000	0.000	0.000	0.000	0.000	0.000	0.000	0.000	0.000	283	1076	316	272	272	0.000	0.000	91	225	0	0	84	188	0	0	100	1	
3	1	10	05: N-01   LM00001624	lmo1829	11234	6949	100	88	88	24	47	48	5	93	86	0	129	112	43	25	25	3	92	89	0	0	0	0	0	0	0	0	0	0	0	0	0	0	0	0	0	0	0	0	0	0	0	0	0	0	0.000	0.000	0.000	0.000	0.000	0.000	0.000	0.000	0.000	0.000	0.000	0.000	0.000	0.000	283	1076	145	128	128	0.000	0.000	41	104	0	0	41	87	0	0	100	1	
3	2	10	05: N-04   LM00001626	lmo1832	11484	6949	100	812	693	292	47	48	5	99	98	0	456	391	166	24	25	3	98	95	0	0	0	0	0	0	0	0	0	0	0	0	0	0	0	0	0	0	0	0	0	0	0	0	0	0	0.000	0.000	0.000	0.000	0.000	0.000	0.000	0.000	0.000	0.000	0.000	0.000	0.000	0.000	283	1076	1197	1013	1013	0.000	0.000	765	432	0	0	646	367	0	0	100	1	
3	3	10	05: N-07   LM00001629	lmo1835	11734	6949	100	1068	861	453	48	48	5	97	96	0	521	436	245	24	24	3	90	87	0	0	0	0	0	0	0	0	0	0	0	0	0	0	0	0	0	0	0	0	0	0	0	0	0	0	0.000	0.000	0.000	0.000	0.000	0.000	0.000	0.000	0.000	0.000	0.000	0.000	0.000	0.000	283	1076	1517	1225	1225	0.000	0.000	1020	497	0	0	813	412	0	0	100	1	
3	4	10	05: N-10   LM00001632	lmo1838	11984	6949	100	53	55	8	48	48	5	51	30	0	51	47	15	24	24	3	82	77	0	0	0	0	0	0	0	0	0	0	0	0	0	0	0	0	0	0	0	0	0	0	0	0	0	0	0.000	0.000	0.000	0.000	0.000	0.000	0.000	0.000	0.000	0.000	0.000	0.000	0.000	0.000	283	1076	32	30	30	0.000	0.000	5	27	0	0	7	23	0	0	100	1	
3	5	10	05: N-13   LM00002586	lmo1841	12234	6949	100	58	58	8	49	49	4	67	53	0	108	94	34	24	25	3	90	88	0	0	0	0	0	0	0	0	0	0	0	0	0	0	0	0	0	0	0	0	0	0	0	0	0	0	0.000	0.000	0.000	0.000	0.000	0.000	0.000	0.000	0.000	0.000	0.000	0.000	0.000	0.000	283	1076	93	79	79	0.000	0.000	9	84	0	0	9	70	0	0	100	1	
3	6	10	05: N-16   LM00000500	lmo1844	12484	6949	100	424	366	175	48	48	5	97	95	0	268	230	117	24	25	3	89	86	0	0	0	0	0	0	0	0	0	0	0	0	0	0	0	0	0	0	0	0	0	0	0	0	0	0	0.000	0.000	0.000	0.000	0.000	0.000	0.000	0.000	0.000	0.000	0.000	0.000	0.000	0.000	283	1076	620	524	524	0.000	0.000	376	244	0	0	318	206	0	0	100	1	
3	7	10	05: N-19   LM00001635	lmo1847	12734	6949	100	1323	1105	554	47	47	4	97	96	0	2129	1786	930	24	24	3	98	95	0	0	0	0	0	0	0	0	0	0	0	0	0	0	0	0	0	0	0	0	0	0	0	0	0	0	0.000	0.000	0.000	0.000	0.000	0.000	0.000	0.000	0.000	0.000	0.000	0.000	0.000	0.000	283	1076	3381	2820	2820	0.000	0.000	1276	2105	0	0	1058	1762	0	0	100	1	
3	8	10	05: N-22   LM00001637	lmo1850	12984	6949	100	524	411	215	48	48	4	93	89	0	450	367	195	25	25	3	96	94	0	0	0	0	0	0	0	0	0	0	0	0	0	0	0	0	0	0	0	0	0	0	0	0	0	0	0.000	0.000	0.000	0.000	0.000	0.000	0.000	0.000	0.000	0.000	0.000	0.000	0.000	0.000	283	1076	901	705	705	0.000	0.000	476	425	0	0	363	342	0	0	100	1	
3	9	10	06: B-01   EMPTY	EMPTY	13234	6949	100	49	50	5	48	48	4	29	8	0	25	26	4	24	25	3	37	22	0	0	0	0	0	0	0	0	0	0	0	0	0	0	0	0	0	0	0	0	0	0	0	0	0	0	0.000	0.000	0.000	0.000	0.000	0.000	0.000	0.000	0.000	0.000	0.000	0.000	0.000	0.000	283	1076	2	4	4	0.000	0.000	1	1	0	0	2	2	0	0	-75	1	
3	10	10	06: B-04   LM00001681	lmo1924	13484	6949	100	112	111	38	48	48	5	91	84	0	203	176	83	23	23	3	94	89	0	0	0	0	0	0	0	0	0	0	0	0	0	0	0	0	0	0	0	0	0	0	0	0	0	0	0.000	0.000	0.000	0.000	0.000	0.000	0.000	0.000	0.000	0.000	0.000	0.000	0.000	0.000	283	1076	244	216	216	0.000	0.000	64	180	0	0	63	153	0	0	100	1	
3	11	10	06: B-07   LM00001684	lmo1927	13734	6949	100	239	205	96	47	48	4	92	87	0	292	247	137	24	24	3	88	87	0	0	0	0	0	0	0	0	0	0	0	0	0	0	0	0	0	0	0	0	0	0	0	0	0	0	0.000	0.000	0.000	0.000	0.000	0.000	0.000	0.000	0.000	0.000	0.000	0.000	0.000	0.000	283	1076	460	381	381	0.000	0.000	192	268	0	0	158	223	0	0	100	1	
3	12	10	06: B-10   LM00001686	lmo1930	13984	6949	100	61	62	13	47	47	4	78	72	0	117	97	40	23	23	3	87	84	0	0	0	0	0	0	0	0	0	0	0	0	0	0	0	0	0	0	0	0	0	0	0	0	0	0	0.000	0.000	0.000	0.000	0.000	0.000	0.000	0.000	0.000	0.000	0.000	0.000	0.000	0.000	283	1076	108	89	89	0.000	0.000	14	94	0	0	15	74	0	0	100	1	
3	13	10	06: B-13   LM00001688	lmo1933	14234	6949	100	456	359	193	48	48	5	94	86	0	189	165	87	25	28	10	83	81	0	0	0	0	0	0	0	0	0	0	0	0	0	0	0	0	0	0	0	0	0	0	0	0	0	0	0.000	0.000	0.000	0.000	0.000	0.000	0.000	0.000	0.000	0.000	0.000	0.000	0.000	0.000	283	1076	572	451	451	0.000	0.000	408	164	0	0	311	140	0	0	100	1	
3	14	10	06: B-16   LM00000519	lmo1936	14484	6949	100	383	321	173	49	50	8	87	82	0	913	763	433	26	33	25	85	83	0	0	0	0	0	0	0	0	0	0	0	0	0	0	0	0	0	0	0	0	0	0	0	0	0	0	0.000	0.000	0.000	0.000	0.000	0.000	0.000	0.000	0.000	0.000	0.000	0.000	0.000	0.000	283	1076	1221	1009	1009	0.000	0.000	334	887	0	0	272	737	0	0	100	1	
3	15	10	06: B-19   LM00002602	lmo1939	14734	6949	100	196	186	95	47	47	7	87	77	0	186	158	84	24	26	21	77	75	0	0	0	0	0	0	0	0	0	0	0	0	0	0	0	0	0	0	0	0	0	0	0	0	0	0	0.000	0.000	0.000	0.000	0.000	0.000	0.000	0.000	0.000	0.000	0.000	0.000	0.000	0.000	283	1076	311	273	273	0.000	0.000	149	162	0	0	139	134	0	0	100	1	
3	16	10	06: B-22   LM00002603	lmo1942	14984	6949	100	53	53	5	47	48	5	63	15	0	95	80	37	23	23	3	86	79	0	0	0	0	0	0	0	0	0	0	0	0	0	0	0	0	0	0	0	0	0	0	0	0	0	0	0.000	0.000	0.000	0.000	0.000	0.000	0.000	0.000	0.000	0.000	0.000	0.000	0.000	0.000	283	1076	78	63	63	0.000	0.000	6	72	0	0	6	57	0	0	100	1	
3	17	10	06: F-01   LM00001733	lmo2017	15234	6949	100	128	117	49	47	47	4	86	78	0	158	133	70	22	22	3	86	84	0	0	0	0	0	0	0	0	0	0	0	0	0	0	0	0	0	0	0	0	0	0	0	0	0	0	0.000	0.000	0.000	0.000	0.000	0.000	0.000	0.000	0.000	0.000	0.000	0.000	0.000	0.000	283	1076	217	181	181	0.000	0.000	81	136	0	0	70	111	0	0	100	1	
3	1	11	06: F-04   LM00000541	lmo2020	11234	7199	100	1097	996	427	47	48	5	100	100	0	300	275	105	24	24	3	98	96	0	0	0	0	0	0	0	0	0	0	0	0	0	0	0	0	0	0	0	0	0	0	0	0	0	0	0.000	0.000	0.000	0.000	0.000	0.000	0.000	0.000	0.000	0.000	0.000	0.000	0.000	0.000	283	1076	1326	1200	1200	0.000	0.000	1050	276	0	0	949	251	0	0	100	1	
3	2	11	06: F-07   LM00001735	lmo2023	11484	7199	100	53	54	5	47	48	5	55	22	0	110	93	34	24	25	4	91	88	0	0	0	0	0	0	0	0	0	0	0	0	0	0	0	0	0	0	0	0	0	0	0	0	0	0	0.000	0.000	0.000	0.000	0.000	0.000	0.000	0.000	0.000	0.000	0.000	0.000	0.000	0.000	283	1076	92	76	76	0.000	0.000	6	86	0	0	7	69	0	0	100	1	
3	3	11	06: F-10   LM00002619	lmo2026	11734	7199	100	53	53	5	47	48	5	61	19	0	116	101	34	24	24	3	96	92	0	0	0	0	0	0	0	0	0	0	0	0	0	0	0	0	0	0	0	0	0	0	0	0	0	0	0.000	0.000	0.000	0.000	0.000	0.000	0.000	0.000	0.000	0.000	0.000	0.000	0.000	0.000	283	1076	98	83	83	0.000	0.000	6	92	0	0	6	77	0	0	100	1	
3	4	11	06: F-13   LM00000542	lmo2029	11984	7199	100	456	390	190	48	48	5	95	92	0	739	615	334	24	25	3	94	91	0	0	0	0	0	0	0	0	0	0	0	0	0	0	0	0	0	0	0	0	0	0	0	0	0	0	0.000	0.000	0.000	0.000	0.000	0.000	0.000	0.000	0.000	0.000	0.000	0.000	0.000	0.000	283	1076	1123	933	933	0.000	0.000	408	715	0	0	342	591	0	0	100	1	
3	5	11	06: F-16   LM00000544	lmo2032	12234	7199	100	1460	1179	607	48	48	5	100	99	0	914	754	374	24	25	3	97	94	0	0	0	0	0	0	0	0	0	0	0	0	0	0	0	0	0	0	0	0	0	0	0	0	0	0	0.000	0.000	0.000	0.000	0.000	0.000	0.000	0.000	0.000	0.000	0.000	0.000	0.000	0.000	283	1076	2302	1861	1861	0.000	0.000	1412	890	0	0	1131	730	0	0	100	1	
3	6	11	06: F-19   LM00001741	lmo2035	12484	7199	100	522	435	227	48	48	4	95	94	0	340	279	147	24	24	3	95	90	0	0	0	0	0	0	0	0	0	0	0	0	0	0	0	0	0	0	0	0	0	0	0	0	0	0	0.000	0.000	0.000	0.000	0.000	0.000	0.000	0.000	0.000	0.000	0.000	0.000	0.000	0.000	283	1076	790	642	642	0.000	0.000	474	316	0	0	387	255	0	0	100	1	
3	7	11	06: F-22   LM00001744	lmo2038	12734	7199	100	409	352	182	47	48	5	95	91	0	210	173	84	24	25	3	94	93	0	0	0	0	0	0	0	0	0	0	0	0	0	0	0	0	0	0	0	0	0	0	0	0	0	0	0.000	0.000	0.000	0.000	0.000	0.000	0.000	0.000	0.000	0.000	0.000	0.000	0.000	0.000	283	1076	548	454	454	0.000	0.000	362	186	0	0	305	149	0	0	100	1	
3	8	11	06: J-01   LM00001786	lmo2113	12984	7199	100	225	196	94	48	48	5	95	88	0	253	204	113	24	25	3	94	90	0	0	0	0	0	0	0	0	0	0	0	0	0	0	0	0	0	0	0	0	0	0	0	0	0	0	0.000	0.000	0.000	0.000	0.000	0.000	0.000	0.000	0.000	0.000	0.000	0.000	0.000	0.000	283	1076	406	328	328	0.000	0.000	177	229	0	0	148	180	0	0	100	1	
3	9	11	06: J-04   LM00002635	lmo2116	13234	7199	100	72	72	15	48	48	5	89	82	0	148	131	56	24	25	3	94	90	0	0	0	0	0	0	0	0	0	0	0	0	0	0	0	0	0	0	0	0	0	0	0	0	0	0	0.000	0.000	0.000	0.000	0.000	0.000	0.000	0.000	0.000	0.000	0.000	0.000	0.000	0.000	283	1076	148	131	131	0.000	0.000	24	124	0	0	24	107	0	0	100	1	
3	10	11	06: J-07   LM00001790	lmo2119	13484	7199	100	525	434	235	47	47	5	96	92	0	326	262	134	24	24	3	89	88	0	0	0	0	0	0	0	0	0	0	0	0	0	0	0	0	0	0	0	0	0	0	0	0	0	0	0.000	0.000	0.000	0.000	0.000	0.000	0.000	0.000	0.000	0.000	0.000	0.000	0.000	0.000	283	1076	780	625	625	0.000	0.000	478	302	0	0	387	238	0	0	100	1	
3	11	11	06: J-10   LM00000565	lmo2122	13734	7199	100	63	63	11	47	47	4	83	75	0	112	99	38	23	23	3	92	90	0	0	0	0	0	0	0	0	0	0	0	0	0	0	0	0	0	0	0	0	0	0	0	0	0	0	0.000	0.000	0.000	0.000	0.000	0.000	0.000	0.000	0.000	0.000	0.000	0.000	0.000	0.000	283	1076	105	92	92	0.000	0.000	16	89	0	0	16	76	0	0	100	1	
3	12	11	06: J-13   LM00000567	lmo2125	13984	7199	100	76	78	22	46	47	5	85	77	0	129	112	52	23	24	3	88	86	0	0	0	0	0	0	0	0	0	0	0	0	0	0	0	0	0	0	0	0	0	0	0	0	0	0	0.000	0.000	0.000	0.000	0.000	0.000	0.000	0.000	0.000	0.000	0.000	0.000	0.000	0.000	283	1076	136	121	121	0.000	0.000	30	106	0	0	32	89	0	0	100	1	
3	13	11	06: J-16   LM00001793	lmo2128	14234	7199	100	55	55	6	47	47	4	69	48	0	102	89	32	23	24	3	92	89	0	0	0	0	0	0	0	0	0	0	0	0	0	0	0	0	0	0	0	0	0	0	0	0	0	0	0.000	0.000	0.000	0.000	0.000	0.000	0.000	0.000	0.000	0.000	0.000	0.000	0.000	0.000	283	1076	87	74	74	0.000	0.000	8	79	0	0	8	66	0	0	100	1	
3	14	11	06: J-19   LM00001796	lmo2131	14484	7199	100	57	58	9	49	50	10	43	13	0	128	105	46	25	31	16	78	75	0	0	0	0	0	0	0	0	0	0	0	0	0	0	0	0	0	0	0	0	0	0	0	0	0	0	0.000	0.000	0.000	0.000	0.000	0.000	0.000	0.000	0.000	0.000	0.000	0.000	0.000	0.000	283	1076	111	89	89	0.000	0.000	8	103	0	0	9	80	0	0	100	1	
3	15	11	06: J-22   LM00001798	lmo2134	14734	7199	100	63	63	9	47	48	5	86	73	0	124	112	45	27	30	9	89	83	0	0	0	0	0	0	0	0	0	0	0	0	0	0	0	0	0	0	0	0	0	0	0	0	0	0	0.000	0.000	0.000	0.000	0.000	0.000	0.000	0.000	0.000	0.000	0.000	0.000	0.000	0.000	283	1076	113	101	101	0.000	0.000	16	97	0	0	16	85	0	0	100	1	
3	16	11	06: N-01   LM00000597	lmo2209	14984	7199	100	90	90	27	47	47	5	85	82	0	121	104	41	24	26	7	87	83	0	0	0	0	0	0	0	0	0	0	0	0	0	0	0	0	0	0	0	0	0	0	0	0	0	0	0.000	0.000	0.000	0.000	0.000	0.000	0.000	0.000	0.000	0.000	0.000	0.000	0.000	0.000	283	1076	140	123	123	0.000	0.000	43	97	0	0	43	80	0	0	100	1	
3	17	11	06: N-04   LM00001832	lmo2212	15234	7199	100	111	105	40	47	47	5	86	80	0	180	149	81	22	22	3	88	85	0	0	0	0	0	0	0	0	0	0	0	0	0	0	0	0	0	0	0	0	0	0	0	0	0	0	0.000	0.000	0.000	0.000	0.000	0.000	0.000	0.000	0.000	0.000	0.000	0.000	0.000	0.000	283	1076	222	185	185	0.000	0.000	64	158	0	0	58	127	0	0	100	1	
3	1	12	06: N-07   LM00001834	lmo2215	11234	7449	100	154	143	53	47	48	5	94	91	0	141	122	47	24	24	3	94	92	0	0	0	0	0	0	0	0	0	0	0	0	0	0	0	0	0	0	0	0	0	0	0	0	0	0	0.000	0.000	0.000	0.000	0.000	0.000	0.000	0.000	0.000	0.000	0.000	0.000	0.000	0.000	283	1076	224	194	194	0.000	0.000	107	117	0	0	96	98	0	0	100	1	
3	2	12	06: N-10   LM00001836	lmo2218	11484	7449	100	122	113	39	47	47	5	94	86	0	148	126	58	24	24	3	92	88	0	0	0	0	0	0	0	0	0	0	0	0	0	0	0	0	0	0	0	0	0	0	0	0	0	0	0.000	0.000	0.000	0.000	0.000	0.000	0.000	0.000	0.000	0.000	0.000	0.000	0.000	0.000	283	1076	199	168	168	0.000	0.000	75	124	0	0	66	102	0	0	100	1	
3	3	12	06: N-13   LM00002652	lmo2221	11734	7449	100	55	56	8	47	48	5	61	34	0	119	102	37	24	24	4	94	92	0	0	0	0	0	0	0	0	0	0	0	0	0	0	0	0	0	0	0	0	0	0	0	0	0	0	0.000	0.000	0.000	0.000	0.000	0.000	0.000	0.000	0.000	0.000	0.000	0.000	0.000	0.000	283	1076	103	87	87	0.000	0.000	8	95	0	0	9	78	0	0	100	1	
3	4	12	06: N-16   LM00001841	lmo2224	11984	7449	100	110	105	39	48	48	5	90	82	0	133	107	50	24	25	3	86	81	0	0	0	0	0	0	0	0	0	0	0	0	0	0	0	0	0	0	0	0	0	0	0	0	0	0	0.000	0.000	0.000	0.000	0.000	0.000	0.000	0.000	0.000	0.000	0.000	0.000	0.000	0.000	283	1076	171	140	140	0.000	0.000	62	109	0	0	57	83	0	0	100	1	
3	5	12	06: N-19   LM00001843	lmo2227	12234	7449	100	51	51	5	48	48	5	33	8	0	104	86	36	25	25	3	90	84	0	0	0	0	0	0	0	0	0	0	0	0	0	0	0	0	0	0	0	0	0	0	0	0	0	0	0.000	0.000	0.000	0.000	0.000	0.000	0.000	0.000	0.000	0.000	0.000	0.000	0.000	0.000	283	1076	82	64	64	0.000	0.000	3	79	0	0	3	61	0	0	100	1	
3	6	12	06: N-22   LM00000600	lmo2230	12484	7449	100	1160	995	488	48	48	5	98	96	0	1333	1141	550	24	25	3	96	96	0	0	0	0	0	0	0	0	0	0	0	0	0	0	0	0	0	0	0	0	0	0	0	0	0	0	0.000	0.000	0.000	0.000	0.000	0.000	0.000	0.000	0.000	0.000	0.000	0.000	0.000	0.000	283	1076	2421	2064	2064	0.000	0.000	1112	1309	0	0	947	1117	0	0	100	1	
3	7	12	07: B-01   EMPTY	EMPTY	12734	7449	100	50	49	4	48	49	5	11	1	0	26	27	4	24	24	3	41	27	0	0	0	0	0	0	0	0	0	0	0	0	0	0	0	0	0	0	0	0	0	0	0	0	0	0	0.000	0.000	0.000	0.000	0.000	0.000	0.000	0.000	0.000	0.000	0.000	0.000	0.000	0.000	283	1076	4	4	4	0.000	0.000	2	2	0	0	1	3	0	0	-75	1	
3	8	12	07: B-04   LM00002829	lmo2304	12984	7449	100	53	53	6	48	48	4	51	23	0	109	100	27	25	25	4	97	96	0	0	0	0	0	0	0	0	0	0	0	0	0	0	0	0	0	0	0	0	0	0	0	0	0	0	0.000	0.000	0.000	0.000	0.000	0.000	0.000	0.000	0.000	0.000	0.000	0.000	0.000	0.000	283	1076	89	80	80	0.000	0.000	5	84	0	0	5	75	0	0	100	1	
3	9	12	07: B-07   LM00001869	lmo2307	13234	7449	100	58	57	6	47	48	5	83	61	0	181	160	54	24	25	3	98	96	0	0	0	0	0	0	0	0	0	0	0	0	0	0	0	0	0	0	0	0	0	0	0	0	0	0	0.000	0.000	0.000	0.000	0.000	0.000	0.000	0.000	0.000	0.000	0.000	0.000	0.000	0.000	283	1076	168	146	146	0.000	0.000	11	157	0	0	10	136	0	0	100	1	
3	10	12	07: B-10   LM00002831	lmo2310	13484	7449	100	54	54	5	48	48	5	58	27	0	145	129	43	23	24	3	94	92	0	0	0	0	0	0	0	0	0	0	0	0	0	0	0	0	0	0	0	0	0	0	0	0	0	0	0.000	0.000	0.000	0.000	0.000	0.000	0.000	0.000	0.000	0.000	0.000	0.000	0.000	0.000	283	1076	128	112	112	0.000	0.000	6	122	0	0	6	106	0	0	100	1	
3	11	12	07: B-13   LM00002688	lmo2313	13734	7449	100	53	53	6	47	47	4	58	37	0	96	85	27	23	24	3	93	89	0	0	0	0	0	0	0	0	0	0	0	0	0	0	0	0	0	0	0	0	0	0	0	0	0	0	0.000	0.000	0.000	0.000	0.000	0.000	0.000	0.000	0.000	0.000	0.000	0.000	0.000	0.000	283	1076	79	68	68	0.000	0.000	6	73	0	0	6	62	0	0	100	1	
3	12	12	07: B-16   LM00000619	lmo2316	13984	7449	100	50	50	5	47	47	5	37	11	0	97	85	29	23	23	3	95	91	0	0	0	0	0	0	0	0	0	0	0	0	0	0	0	0	0	0	0	0	0	0	0	0	0	0	0.000	0.000	0.000	0.000	0.000	0.000	0.000	0.000	0.000	0.000	0.000	0.000	0.000	0.000	283	1076	77	65	65	0.000	0.000	3	74	0	0	3	62	0	0	100	1	
3	13	12	07: B-19   LM00002692	lmo2319	14234	7449	100	55	55	6	47	47	5	74	41	0	104	91	31	24	24	3	93	90	0	0	0	0	0	0	0	0	0	0	0	0	0	0	0	0	0	0	0	0	0	0	0	0	0	0	0.000	0.000	0.000	0.000	0.000	0.000	0.000	0.000	0.000	0.000	0.000	0.000	0.000	0.000	283	1076	88	75	75	0.000	0.000	8	80	0	0	8	67	0	0	100	1	
3	14	12	07: B-22   LM00002832	lmo2322	14484	7449	100	51	51	4	47	48	5	37	5	0	108	95	32	24	24	3	92	89	0	0	0	0	0	0	0	0	0	0	0	0	0	0	0	0	0	0	0	0	0	0	0	0	0	0	0.000	0.000	0.000	0.000	0.000	0.000	0.000	0.000	0.000	0.000	0.000	0.000	0.000	0.000	283	1076	88	75	75	0.000	0.000	4	84	0	0	4	71	0	0	100	1	
3	15	12	07: F-01   LM00002710	lmo2397	14734	7449	100	113	103	29	47	48	5	94	88	0	122	109	38	24	25	5	93	88	0	0	0	0	0	0	0	0	0	0	0	0	0	0	0	0	0	0	0	0	0	0	0	0	0	0	0.000	0.000	0.000	0.000	0.000	0.000	0.000	0.000	0.000	0.000	0.000	0.000	0.000	0.000	283	1076	164	141	141	0.000	0.000	66	98	0	0	56	85	0	0	100	1	
3	16	12	07: F-04   LM00002712	lmo2400	14984	7449	100	152	139	57	48	48	5	90	84	0	169	149	69	26	28	7	89	85	0	0	0	0	0	0	0	0	0	0	0	0	0	0	0	0	0	0	0	0	0	0	0	0	0	0	0.000	0.000	0.000	0.000	0.000	0.000	0.000	0.000	0.000	0.000	0.000	0.000	0.000	0.000	283	1076	247	214	214	0.000	0.000	104	143	0	0	91	123	0	0	100	1	
3	17	12	07: F-07   LM00000639	lmo2403	15234	7449	100	356	312	149	46	47	5	97	92	0	171	147	64	24	26	7	89	83	0	0	0	0	0	0	0	0	0	0	0	0	0	0	0	0	0	0	0	0	0	0	0	0	0	0	0.000	0.000	0.000	0.000	0.000	0.000	0.000	0.000	0.000	0.000	0.000	0.000	0.000	0.000	283	1076	457	389	389	0.000	0.000	310	147	0	0	266	123	0	0	100	1	
3	1	13	07: F-10   LM00001913	lmo2406	11234	7699	100	186	166	62	47	47	5	94	92	0	152	133	51	24	25	6	94	88	0	0	0	0	0	0	0	0	0	0	0	0	0	0	0	0	0	0	0	0	0	0	0	0	0	0	0.000	0.000	0.000	0.000	0.000	0.000	0.000	0.000	0.000	0.000	0.000	0.000	0.000	0.000	283	1076	267	228	228	0.000	0.000	139	128	0	0	119	109	0	0	100	1	
3	2	13	07: F-13   LM00002715	lmo2409	11484	7699	100	317	275	129	47	48	5	97	95	0	444	369	184	24	24	4	95	92	0	0	0	0	0	0	0	0	0	0	0	0	0	0	0	0	0	0	0	0	0	0	0	0	0	0	0.000	0.000	0.000	0.000	0.000	0.000	0.000	0.000	0.000	0.000	0.000	0.000	0.000	0.000	283	1076	690	573	573	0.000	0.000	270	420	0	0	228	345	0	0	100	1	
3	3	13	07: F-16   LM00000642	lmo2412	11734	7699	100	2916	2399	1165	47	47	5	100	100	0	2761	2348	1068	24	24	3	99	98	0	0	0	0	0	0	0	0	0	0	0	0	0	0	0	0	0	0	0	0	0	0	0	0	0	0	0.000	0.000	0.000	0.000	0.000	0.000	0.000	0.000	0.000	0.000	0.000	0.000	0.000	0.000	283	1076	5606	4676	4676	0.000	0.000	2869	2737	0	0	2352	2324	0	0	100	1	
3	4	13	07: F-19   LM00000645	lmo2415	11984	7699	100	2596	2179	1058	47	47	5	100	100	0	1583	1358	648	24	25	3	99	97	0	0	0	0	0	0	0	0	0	0	0	0	0	0	0	0	0	0	0	0	0	0	0	0	0	0	0.000	0.000	0.000	0.000	0.000	0.000	0.000	0.000	0.000	0.000	0.000	0.000	0.000	0.000	283	1076	4108	3466	3466	0.000	0.000	2549	1559	0	0	2132	1334	0	0	100	1	
3	5	13	07: F-22   LM00001916	lmo2418	12234	7699	100	231	203	90	48	48	4	95	91	0	270	224	115	24	24	3	98	92	0	0	0	0	0	0	0	0	0	0	0	0	0	0	0	0	0	0	0	0	0	0	0	0	0	0	0.000	0.000	0.000	0.000	0.000	0.000	0.000	0.000	0.000	0.000	0.000	0.000	0.000	0.000	283	1076	429	355	355	0.000	0.000	183	246	0	0	155	200	0	0	100	1	
3	6	13	07: J-01   LM00002737	lmo2493	12484	7699	100	119	114	31	48	48	5	94	88	0	114	102	33	24	24	3	94	92	0	0	0	0	0	0	0	0	0	0	0	0	0	0	0	0	0	0	0	0	0	0	0	0	0	0	0.000	0.000	0.000	0.000	0.000	0.000	0.000	0.000	0.000	0.000	0.000	0.000	0.000	0.000	283	1076	161	144	144	0.000	0.000	71	90	0	0	66	78	0	0	100	1	
3	7	13	07: J-04   LM00000662	lmo2496	12734	7699	100	54	54	6	48	48	4	63	35	0	110	98	30	24	25	3	98	96	0	0	0	0	0	0	0	0	0	0	0	0	0	0	0	0	0	0	0	0	0	0	0	0	0	0	0.000	0.000	0.000	0.000	0.000	0.000	0.000	0.000	0.000	0.000	0.000	0.000	0.000	0.000	283	1076	92	80	80	0.000	0.000	6	86	0	0	6	74	0	0	100	1	
3	8	13	07: J-07   LM00000665	lmo2499	12984	7699	100	59	59	8	48	48	5	83	59	0	140	125	39	24	25	3	99	97	0	0	0	0	0	0	0	0	0	0	0	0	0	0	0	0	0	0	0	0	0	0	0	0	0	0	0.000	0.000	0.000	0.000	0.000	0.000	0.000	0.000	0.000	0.000	0.000	0.000	0.000	0.000	283	1076	127	112	112	0.000	0.000	11	116	0	0	11	101	0	0	100	1	
3	9	13	07: J-10   LM00002738	lmo2502	13234	7699	100	157	142	64	48	48	5	90	82	0	139	121	57	24	24	3	91	87	0	0	0	0	0	0	0	0	0	0	0	0	0	0	0	0	0	0	0	0	0	0	0	0	0	0	0.000	0.000	0.000	0.000	0.000	0.000	0.000	0.000	0.000	0.000	0.000	0.000	0.000	0.000	283	1076	224	191	191	0.000	0.000	109	115	0	0	94	97	0	0	100	1	
3	10	13	07: J-13   LM00001959	lmo2505	13484	7699	100	1186	922	572	48	48	5	98	94	0	903	682	430	24	24	3	90	88	0	0	0	0	0	0	0	0	0	0	0	0	0	0	0	0	0	0	0	0	0	0	0	0	0	0	0.000	0.000	0.000	0.000	0.000	0.000	0.000	0.000	0.000	0.000	0.000	0.000	0.000	0.000	283	1076	2017	1532	1532	0.000	0.000	1138	879	0	0	874	658	0	0	100	1	
3	11	13	07: J-16   LM00001960	lmo2508	13734	7699	100	220	201	97	47	47	5	91	84	0	275	229	121	23	23	3	91	87	0	0	0	0	0	0	0	0	0	0	0	0	0	0	0	0	0	0	0	0	0	0	0	0	0	0	0.000	0.000	0.000	0.000	0.000	0.000	0.000	0.000	0.000	0.000	0.000	0.000	0.000	0.000	283	1076	425	360	360	0.000	0.000	173	252	0	0	154	206	0	0	100	1	
3	12	13	07: J-19   LM00000669	lmo2511	13984	7699	100	3375	2797	1584	47	47	5	100	98	0	2307	1952	1077	23	24	3	98	95	0	0	0	0	0	0	0	0	0	0	0	0	0	0	0	0	0	0	0	0	0	0	0	0	0	0	0.000	0.000	0.000	0.000	0.000	0.000	0.000	0.000	0.000	0.000	0.000	0.000	0.000	0.000	283	1076	5612	4679	4679	0.000	0.000	3328	2284	0	0	2750	1929	0	0	100	1	
3	13	13	07: J-22   LM00001963	lmo2514	14234	7699	100	529	441	209	47	47	5	96	94	0	502	444	213	24	24	3	96	95	0	0	0	0	0	0	0	0	0	0	0	0	0	0	0	0	0	0	0	0	0	0	0	0	0	0	0.000	0.000	0.000	0.000	0.000	0.000	0.000	0.000	0.000	0.000	0.000	0.000	0.000	0.000	283	1076	960	814	814	0.000	0.000	482	478	0	0	394	420	0	0	100	1	
3	14	13	07: N-01   LM00001998	lmo2589	14484	7699	100	101	96	29	47	47	5	91	82	0	130	112	44	25	25	3	93	88	0	0	0	0	0	0	0	0	0	0	0	0	0	0	0	0	0	0	0	0	0	0	0	0	0	0	0.000	0.000	0.000	0.000	0.000	0.000	0.000	0.000	0.000	0.000	0.000	0.000	0.000	0.000	283	1076	159	136	136	0.000	0.000	54	105	0	0	49	87	0	0	100	1	
3	15	13	07: N-04   LM00002759	lmo2592	14734	7699	100	221	198	96	48	48	5	93	86	0	260	221	121	25	25	3	91	87	0	0	0	0	0	0	0	0	0	0	0	0	0	0	0	0	0	0	0	0	0	0	0	0	0	0	0.000	0.000	0.000	0.000	0.000	0.000	0.000	0.000	0.000	0.000	0.000	0.000	0.000	0.000	283	1076	408	346	346	0.000	0.000	173	235	0	0	150	196	0	0	100	1	
3	16	13	07: N-07   LM00002762	lmo2595	14984	7699	100	51	51	5	48	48	5	41	10	0	105	91	31	24	25	4	96	90	0	0	0	0	0	0	0	0	0	0	0	0	0	0	0	0	0	0	0	0	0	0	0	0	0	0	0.000	0.000	0.000	0.000	0.000	0.000	0.000	0.000	0.000	0.000	0.000	0.000	0.000	0.000	283	1076	84	70	70	0.000	0.000	3	81	0	0	3	67	0	0	100	1	
3	17	13	07: N-10   LM00002000	lmo2598	15234	7699	100	275	237	122	47	47	4	89	85	0	191	160	80	22	23	4	88	84	0	0	0	0	0	0	0	0	0	0	0	0	0	0	0	0	0	0	0	0	0	0	0	0	0	0	0.000	0.000	0.000	0.000	0.000	0.000	0.000	0.000	0.000	0.000	0.000	0.000	0.000	0.000	283	1076	397	328	328	0.000	0.000	228	169	0	0	190	138	0	0	100	1	
3	1	14	07: N-13   LM00002003	lmo2601	11234	7949	100	50	50	5	47	48	5	33	9	0	99	90	24	24	25	4	98	96	0	0	0	0	0	0	0	0	0	0	0	0	0	0	0	0	0	0	0	0	0	0	0	0	0	0	0.000	0.000	0.000	0.000	0.000	0.000	0.000	0.000	0.000	0.000	0.000	0.000	0.000	0.000	283	1076	78	69	69	0.000	0.000	3	75	0	0	3	66	0	0	100	1	
3	2	14	07: N-16   LM00002764	lmo2604	11484	7949	100	51	51	5	47	47	5	45	13	0	101	85	33	25	25	3	92	83	0	0	0	0	0	0	0	0	0	0	0	0	0	0	0	0	0	0	0	0	0	0	0	0	0	0	0.000	0.000	0.000	0.000	0.000	0.000	0.000	0.000	0.000	0.000	0.000	0.000	0.000	0.000	283	1076	80	64	64	0.000	0.000	4	76	0	0	4	60	0	0	100	1	
3	3	14	07: N-19   LM00000696	lmo2607	11734	7949	100	30894	25074	12911	48	48	4	100	100	0	20638	16885	8425	24	25	3	100	100	0	0	0	0	0	0	0	0	0	0	0	0	0	0	0	0	0	0	0	0	0	0	0	0	0	0	0.000	0.000	0.000	0.000	0.000	0.000	0.000	0.000	0.000	0.000	0.000	0.000	0.000	0.000	283	1076	51460	41887	41887	0.000	0.000	30846	20614	0	0	25026	16861	0	0	100	1	
3	4	14	07: N-22   LM00000698	lmo2610	11984	7949	100	27678	22861	10885	48	48	9	100	100	0	20095	16690	8060	24	25	3	100	100	0	0	0	0	0	0	0	0	0	0	0	0	0	0	0	0	0	0	0	0	0	0	0	0	0	0	0.000	0.000	0.000	0.000	0.000	0.000	0.000	0.000	0.000	0.000	0.000	0.000	0.000	0.000	283	1076	47701	39479	39479	0.000	0.000	27630	20071	0	0	22813	16666	0	0	100	1	
3	5	14	08: B-01   EMPTY	EMPTY	12234	7949	100	48	48	4	48	48	5	11	1	0	27	28	4	25	25	4	30	8	0	0	0	0	0	0	0	0	0	0	0	0	0	0	0	0	0	0	0	0	0	0	0	0	0	0	0.000	0.000	0.000	0.000	0.000	0.000	0.000	0.000	0.000	0.000	0.000	0.000	0.000	0.000	283	1076	2	3	3	0.000	0.000	0	2	0	0	0	3	0	0	-75	1	
3	6	14	08: B-04   LM00000744	lmo2684	12484	7949	100	1359	1137	548	48	48	5	99	98	0	6143	5276	2522	24	24	3	99	98	0	0	0	0	0	0	0	0	0	0	0	0	0	0	0	0	0	0	0	0	0	0	0	0	0	0	0.000	0.000	0.000	0.000	0.000	0.000	0.000	0.000	0.000	0.000	0.000	0.000	0.000	0.000	283	1076	7430	6341	6341	0.000	0.000	1311	6119	0	0	1089	5252	0	0	100	1	
3	7	14	08: B-07   LM00002027	lmo2687	12734	7949	100	73	75	17	48	48	4	93	87	0	121	111	39	24	25	3	97	95	0	0	0	0	0	0	0	0	0	0	0	0	0	0	0	0	0	0	0	0	0	0	0	0	0	0	0.000	0.000	0.000	0.000	0.000	0.000	0.000	0.000	0.000	0.000	0.000	0.000	0.000	0.000	283	1076	122	114	114	0.000	0.000	25	97	0	0	27	87	0	0	100	1	
3	8	14	08: B-10   LM00002030	lmo2690	12984	7949	100	545	459	217	47	47	4	94	94	0	152	132	54	24	25	3	92	89	0	0	0	0	0	0	0	0	0	0	0	0	0	0	0	0	0	0	0	0	0	0	0	0	0	0	0.000	0.000	0.000	0.000	0.000	0.000	0.000	0.000	0.000	0.000	0.000	0.000	0.000	0.000	283	1076	626	520	520	0.000	0.000	498	128	0	0	412	108	0	0	100	1	
3	9	14	08: B-13   LM00000747	lmo2693	13234	7949	100	769	663	323	48	48	5	95	94	0	353	304	146	24	24	3	95	92	0	0	0	0	0	0	0	0	0	0	0	0	0	0	0	0	0	0	0	0	0	0	0	0	0	0	0.000	0.000	0.000	0.000	0.000	0.000	0.000	0.000	0.000	0.000	0.000	0.000	0.000	0.000	283	1076	1050	895	895	0.000	0.000	721	329	0	0	615	280	0	0	100	1	
3	10	14	08: B-16   LM00002032	lmo2696	13484	7949	100	3383	2854	1581	48	48	4	98	97	0	1496	1244	643	23	23	3	93	91	0	0	0	0	0	0	0	0	0	0	0	0	0	0	0	0	0	0	0	0	0	0	0	0	0	0	0.000	0.000	0.000	0.000	0.000	0.000	0.000	0.000	0.000	0.000	0.000	0.000	0.000	0.000	283	1076	4808	4027	4027	0.000	0.000	3335	1473	0	0	2806	1221	0	0	100	1	
3	11	14	08: B-19   LM00002035	lmo2699	13734	7949	100	180	160	68	47	47	4	90	86	0	196	167	74	23	23	3	97	92	0	0	0	0	0	0	0	0	0	0	0	0	0	0	0	0	0	0	0	0	0	0	0	0	0	0	0.000	0.000	0.000	0.000	0.000	0.000	0.000	0.000	0.000	0.000	0.000	0.000	0.000	0.000	283	1076	306	257	257	0.000	0.000	133	173	0	0	113	144	0	0	100	1	
3	12	14	08: B-22   LM00002038	lmo2702	13984	7949	100	217	191	92	48	49	5	82	80	0	224	197	104	23	23	3	91	87	0	0	0	0	0	0	0	0	0	0	0	0	0	0	0	0	0	0	0	0	0	0	0	0	0	0	0.000	0.000	0.000	0.000	0.000	0.000	0.000	0.000	0.000	0.000	0.000	0.000	0.000	0.000	283	1076	370	317	317	0.000	0.000	169	201	0	0	143	174	0	0	100	1	
3	13	14	08: F-01   LM00000775	lmo2777	14234	7949	100	54	56	10	47	47	5	67	36	0	97	88	29	24	24	3	91	89	0	0	0	0	0	0	0	0	0	0	0	0	0	0	0	0	0	0	0	0	0	0	0	0	0	0	0.000	0.000	0.000	0.000	0.000	0.000	0.000	0.000	0.000	0.000	0.000	0.000	0.000	0.000	283	1076	80	73	73	0.000	0.000	7	73	0	0	9	64	0	0	100	1	
3	14	14	08: F-04   LM00002788	lmo2780	14484	7949	100	59	60	9	48	48	5	75	54	0	163	141	66	24	24	4	91	87	0	0	0	0	0	0	0	0	0	0	0	0	0	0	0	0	0	0	0	0	0	0	0	0	0	0	0.000	0.000	0.000	0.000	0.000	0.000	0.000	0.000	0.000	0.000	0.000	0.000	0.000	0.000	283	1076	150	129	129	0.000	0.000	11	139	0	0	12	117	0	0	100	1	
3	15	14	08: F-07   LM00002791	lmo2783	14734	7949	100	53	53	4	48	49	4	54	21	0	114	99	38	24	24	3	92	87	0	0	0	0	0	0	0	0	0	0	0	0	0	0	0	0	0	0	0	0	0	0	0	0	0	0	0.000	0.000	0.000	0.000	0.000	0.000	0.000	0.000	0.000	0.000	0.000	0.000	0.000	0.000	283	1076	95	80	80	0.000	0.000	5	90	0	0	5	75	0	0	100	1	
3	16	14	08: F-10   LM00002793	lmo2786	14984	7949	100	51	51	4	48	48	5	36	10	0	112	96	36	24	25	3	95	91	0	0	0	0	0	0	0	0	0	0	0	0	0	0	0	0	0	0	0	0	0	0	0	0	0	0	0.000	0.000	0.000	0.000	0.000	0.000	0.000	0.000	0.000	0.000	0.000	0.000	0.000	0.000	283	1076	91	75	75	0.000	0.000	3	88	0	0	3	72	0	0	100	1	
3	17	14	08: F-13   LM00002071	lmo2789	15234	7949	100	164	150	72	48	49	5	84	80	0	228	191	104	22	22	3	89	86	0	0	0	0	0	0	0	0	0	0	0	0	0	0	0	0	0	0	0	0	0	0	0	0	0	0	0.000	0.000	0.000	0.000	0.000	0.000	0.000	0.000	0.000	0.000	0.000	0.000	0.000	0.000	283	1076	322	271	271	0.000	0.000	116	206	0	0	102	169	0	0	100	1	
3	1	15	08: F-16   LM00000777	lmo2792	11234	8199	100	2773	2439	996	47	47	4	100	100	0	1521	1360	527	24	24	3	100	100	0	0	0	0	0	0	0	0	0	0	0	0	0	0	0	0	0	0	0	0	0	0	0	0	0	0	0.000	0.000	0.000	0.000	0.000	0.000	0.000	0.000	0.000	0.000	0.000	0.000	0.000	0.000	283	1076	4223	3728	3728	0.000	0.000	2726	1497	0	0	2392	1336	0	0	100	1	
3	2	15	08: F-19   LM00002075	lmo2795	11484	8199	100	80	79	20	47	48	5	89	82	0	139	122	45	25	25	3	95	93	0	0	0	0	0	0	0	0	0	0	0	0	0	0	0	0	0	0	0	0	0	0	0	0	0	0	0.000	0.000	0.000	0.000	0.000	0.000	0.000	0.000	0.000	0.000	0.000	0.000	0.000	0.000	283	1076	147	129	129	0.000	0.000	33	114	0	0	32	97	0	0	100	1	
3	3	15	08: F-22   LM00002077	lmo2798	11734	8199	100	56	56	7	48	48	4	71	47	0	115	101	37	24	24	4	97	91	0	0	0	0	0	0	0	0	0	0	0	0	0	0	0	0	0	0	0	0	0	0	0	0	0	0	0.000	0.000	0.000	0.000	0.000	0.000	0.000	0.000	0.000	0.000	0.000	0.000	0.000	0.000	283	1076	99	85	85	0.000	0.000	8	91	0	0	8	77	0	0	100	1	
3	4	15	08: J-01   EMPTY	EMPTY	11984	8199	100	49	50	5	47	48	5	37	7	0	27	27	5	24	25	3	52	24	0	0	0	0	0	0	0	0	0	0	0	0	0	0	0	0	0	0	0	0	0	0	0	0	0	0	0.000	0.000	0.000	0.000	0.000	0.000	0.000	0.000	0.000	0.000	0.000	0.000	0.000	0.000	283	1076	5	6	6	0.000	0.000	2	3	0	0	3	3	0	0	-75	1	
3	5	15	08: J-04   EMPTY	EMPTY	12234	8199	100	49	49	5	48	48	4	16	7	0	25	26	5	24	24	3	37	24	0	0	0	0	0	0	0	0	0	0	0	0	0	0	0	0	0	0	0	0	0	0	0	0	0	0	0.000	0.000	0.000	0.000	0.000	0.000	0.000	0.000	0.000	0.000	0.000	0.000	0.000	0.000	283	1076	2	3	3	0.000	0.000	1	1	0	0	1	2	0	0	-75	1	
3	6	15	08: J-07   EMPTY	EMPTY	12484	8199	100	48	48	4	48	48	4	19	3	0	26	27	5	24	24	3	39	22	0	0	0	0	0	0	0	0	0	0	0	0	0	0	0	0	0	0	0	0	0	0	0	0	0	0	0.000	0.000	0.000	0.000	0.000	0.000	0.000	0.000	0.000	0.000	0.000	0.000	0.000	0.000	283	1076	2	3	3	0.000	0.000	0	2	0	0	0	3	0	0	-75	1	
3	7	15	09: B-01   EMPTY	EMPTY	12734	8199	100	51	51	5	47	48	5	42	11	0	28	29	6	25	25	3	51	30	0	0	0	0	0	0	0	0	0	0	0	0	0	0	0	0	0	0	0	0	0	0	0	0	0	0	0.000	0.000	0.000	0.000	0.000	0.000	0.000	0.000	0.000	0.000	0.000	0.000	0.000	0.000	283	1076	7	8	8	0.000	0.000	4	3	0	0	4	4	0	0	-75	1	
3	8	15	09: B-04   LM00001308	lmo1275	12984	8199	100	254	212	100	48	48	5	95	90	0	198	164	84	25	25	3	89	87	0	0	0	0	0	0	0	0	0	0	0	0	0	0	0	0	0	0	0	0	0	0	0	0	0	0	0.000	0.000	0.000	0.000	0.000	0.000	0.000	0.000	0.000	0.000	0.000	0.000	0.000	0.000	283	1076	379	303	303	0.000	0.000	206	173	0	0	164	139	0	0	100	1	
3	9	15	09: B-07   LM00002819	lmo1469	13234	8199	100	8274	6078	4133	48	48	5	98	94	0	6356	4697	3251	25	25	3	88	87	0	0	0	0	0	0	0	0	0	0	0	0	0	0	0	0	0	0	0	0	0	0	0	0	0	0	0.000	0.000	0.000	0.000	0.000	0.000	0.000	0.000	0.000	0.000	0.000	0.000	0.000	0.000	283	1076	14557	10702	10702	0.000	0.000	8226	6331	0	0	6030	4672	0	0	100	1	
3	10	15	09: B-10   LM00000452	lmo1657	13484	8199	100	2328	1815	1035	47	48	5	99	97	0	1153	933	539	23	23	3	91	87	0	0	0	0	0	0	0	0	0	0	0	0	0	0	0	0	0	0	0	0	0	0	0	0	0	0	0.000	0.000	0.000	0.000	0.000	0.000	0.000	0.000	0.000	0.000	0.000	0.000	0.000	0.000	283	1076	3411	2678	2678	0.000	0.000	2281	1130	0	0	1768	910	0	0	100	1	
3	11	15	09: B-13   lmneg01	lmneg01	13734	8199	100	52	53	6	48	48	5	49	18	0	107	88	37	23	23	3	86	84	0	0	0	0	0	0	0	0	0	0	0	0	0	0	0	0	0	0	0	0	0	0	0	0	0	0	0.000	0.000	0.000	0.000	0.000	0.000	0.000	0.000	0.000	0.000	0.000	0.000	0.000	0.000	283	1076	88	70	70	0.000	0.000	4	84	0	0	5	65	0	0	100	1	
3	12	15	09: B-16   lmneg04	lmneg04	13984	8199	100	50	50	4	48	48	5	29	3	0	95	78	32	23	23	3	89	86	0	0	0	0	0	0	0	0	0	0	0	0	0	0	0	0	0	0	0	0	0	0	0	0	0	0	0.000	0.000	0.000	0.000	0.000	0.000	0.000	0.000	0.000	0.000	0.000	0.000	0.000	0.000	283	1076	74	57	57	0.000	0.000	2	72	0	0	2	55	0	0	100	1	
3	13	15	09: B-19   lmneg07	lmneg07	14234	8199	100	52	51	6	48	48	5	43	16	0	101	84	34	24	24	3	86	82	0	0	0	0	0	0	0	0	0	0	0	0	0	0	0	0	0	0	0	0	0	0	0	0	0	0	0.000	0.000	0.000	0.000	0.000	0.000	0.000	0.000	0.000	0.000	0.000	0.000	0.000	0.000	283	1076	81	63	63	0.000	0.000	4	77	0	0	3	60	0	0	100	1	
3	14	15	09: B-22   lmneg10	lmneg10	14484	8199	100	52	53	5	48	48	5	41	12	0	92	78	29	24	24	3	92	87	0	0	0	0	0	0	0	0	0	0	0	0	0	0	0	0	0	0	0	0	0	0	0	0	0	0	0.000	0.000	0.000	0.000	0.000	0.000	0.000	0.000	0.000	0.000	0.000	0.000	0.000	0.000	283	1076	72	59	59	0.000	0.000	4	68	0	0	5	54	0	0	100	1	
3	15	15	09: F-01   LM00000020	lmo0044	14734	8199	100	4809	3951	2616	48	49	5	98	93	0	4773	3908	2578	25	25	3	91	89	0	0	0	0	0	0	0	0	0	0	0	0	0	0	0	0	0	0	0	0	0	0	0	0	0	0	0.000	0.000	0.000	0.000	0.000	0.000	0.000	0.000	0.000	0.000	0.000	0.000	0.000	0.000	283	1076	9509	7786	7786	0.000	0.000	4761	4748	0	0	3903	3883	0	0	100	1	
3	16	15	09: F-04   LM00001308	lmo1275	14984	8199	100	204	171	80	49	49	5	82	78	0	179	143	71	24	25	3	90	85	0	0	0	0	0	0	0	0	0	0	0	0	0	0	0	0	0	0	0	0	0	0	0	0	0	0	0.000	0.000	0.000	0.000	0.000	0.000	0.000	0.000	0.000	0.000	0.000	0.000	0.000	0.000	283	1076	310	241	241	0.000	0.000	155	155	0	0	122	119	0	0	100	1	
3	17	15	09: F-07   LM00002819	lmo1469	15234	8199	100	7389	5733	3571	48	48	4	99	98	0	5697	4465	2727	22	22	3	92	89	0	0	0	0	0	0	0	0	0	0	0	0	0	0	0	0	0	0	0	0	0	0	0	0	0	0	0.000	0.000	0.000	0.000	0.000	0.000	0.000	0.000	0.000	0.000	0.000	0.000	0.000	0.000	283	1076	13016	10128	10128	0.000	0.000	7341	5675	0	0	5685	4443	0	0	100	1	
3	1	16	09: F-10   LM00000452	lmo1657	11234	8449	100	2488	2073	953	48	49	5	100	100	0	1334	1126	518	25	25	3	92	92	0	0	0	0	0	0	0	0	0	0	0	0	0	0	0	0	0	0	0	0	0	0	0	0	0	0	0.000	0.000	0.000	0.000	0.000	0.000	0.000	0.000	0.000	0.000	0.000	0.000	0.000	0.000	283	1076	3749	3126	3126	0.000	0.000	2440	1309	0	0	2025	1101	0	0	100	1	
3	2	16	09: F-13   lmneg01	lmneg01	11484	8449	100	52	52	5	47	47	5	52	25	0	111	96	35	24	24	3	90	88	0	0	0	0	0	0	0	0	0	0	0	0	0	0	0	0	0	0	0	0	0	0	0	0	0	0	0.000	0.000	0.000	0.000	0.000	0.000	0.000	0.000	0.000	0.000	0.000	0.000	0.000	0.000	283	1076	92	77	77	0.000	0.000	5	87	0	0	5	72	0	0	100	1	
3	3	16	09: F-16   lmneg04	lmneg04	11734	8449	100	52	53	6	47	48	5	57	24	0	104	89	34	24	25	7	84	81	0	0	0	0	0	0	0	0	0	0	0	0	0	0	0	0	0	0	0	0	0	0	0	0	0	0	0.000	0.000	0.000	0.000	0.000	0.000	0.000	0.000	0.000	0.000	0.000	0.000	0.000	0.000	283	1076	85	71	71	0.000	0.000	5	80	0	0	6	65	0	0	100	1	
3	4	16	09: F-19   lmneg07	lmneg07	11984	8449	100	55	55	7	49	49	5	64	29	0	112	91	42	24	25	3	82	77	0	0	0	0	0	0	0	0	0	0	0	0	0	0	0	0	0	0	0	0	0	0	0	0	0	0	0.000	0.000	0.000	0.000	0.000	0.000	0.000	0.000	0.000	0.000	0.000	0.000	0.000	0.000	283	1076	94	73	73	0.000	0.000	6	88	0	0	6	67	0	0	100	1	
3	5	16	09: F-22   lmneg10	lmneg10	12234	8449	100	51	50	4	48	48	4	36	6	0	89	77	28	24	25	3	86	85	0	0	0	0	0	0	0	0	0	0	0	0	0	0	0	0	0	0	0	0	0	0	0	0	0	0	0.000	0.000	0.000	0.000	0.000	0.000	0.000	0.000	0.000	0.000	0.000	0.000	0.000	0.000	283	1076	68	55	55	0.000	0.000	3	65	0	0	2	53	0	0	100	1	
3	6	16	09: J-01   LM00000020	lmo0044	12484	8449	100	6765	5741	2935	48	48	4	100	100	0	6980	6036	2976	24	24	3	99	99	0	0	0	0	0	0	0	0	0	0	0	0	0	0	0	0	0	0	0	0	0	0	0	0	0	0	0.000	0.000	0.000	0.000	0.000	0.000	0.000	0.000	0.000	0.000	0.000	0.000	0.000	0.000	283	1076	13673	11705	11705	0.000	0.000	6717	6956	0	0	5693	6012	0	0	100	1	
3	7	16	09: J-04   LM00001308	lmo1275	12734	8449	100	275	235	111	48	48	5	91	87	0	206	174	87	24	25	5	87	86	0	0	0	0	0	0	0	0	0	0	0	0	0	0	0	0	0	0	0	0	0	0	0	0	0	0	0.000	0.000	0.000	0.000	0.000	0.000	0.000	0.000	0.000	0.000	0.000	0.000	0.000	0.000	283	1076	409	337	337	0.000	0.000	227	182	0	0	187	150	0	0	100	1	
3	8	16	09: J-07   LM00002819	lmo1469	12984	8449	100	8381	6532	4085	48	48	5	99	95	0	6502	5063	3235	24	25	4	90	87	0	0	0	0	0	0	0	0	0	0	0	0	0	0	0	0	0	0	0	0	0	0	0	0	0	0	0.000	0.000	0.000	0.000	0.000	0.000	0.000	0.000	0.000	0.000	0.000	0.000	0.000	0.000	283	1076	14811	11523	11523	0.000	0.000	8333	6478	0	0	6484	5039	0	0	100	1	
3	9	16	09: J-10   LM00000452	lmo1657	13234	8449	100	2266	1785	1038	48	49	5	99	97	0	1235	978	555	24	24	3	89	87	0	0	0	0	0	0	0	0	0	0	0	0	0	0	0	0	0	0	0	0	0	0	0	0	0	0	0.000	0.000	0.000	0.000	0.000	0.000	0.000	0.000	0.000	0.000	0.000	0.000	0.000	0.000	283	1076	3429	2691	2691	0.000	0.000	2218	1211	0	0	1737	954	0	0	100	1	
3	10	16	09: J-13   lmneg01	lmneg01	13484	8449	100	53	53	5	48	48	5	51	16	0	103	83	36	23	24	3	86	82	0	0	0	0	0	0	0	0	0	0	0	0	0	0	0	0	0	0	0	0	0	0	0	0	0	0	0.000	0.000	0.000	0.000	0.000	0.000	0.000	0.000	0.000	0.000	0.000	0.000	0.000	0.000	283	1076	85	65	65	0.000	0.000	5	80	0	0	5	60	0	0	100	1	
3	11	16	09: J-16   lmneg04	lmneg04	13734	8449	100	53	53	5	47	48	4	64	37	0	99	84	29	23	23	3	93	88	0	0	0	0	0	0	0	0	0	0	0	0	0	0	0	0	0	0	0	0	0	0	0	0	0	0	0.000	0.000	0.000	0.000	0.000	0.000	0.000	0.000	0.000	0.000	0.000	0.000	0.000	0.000	283	1076	82	67	67	0.000	0.000	6	76	0	0	6	61	0	0	100	1	
3	12	16	09: J-19   lmneg07	lmneg07	13984	8449	100	53	53	5	48	49	5	54	12	0	98	81	34	24	24	3	84	81	0	0	0	0	0	0	0	0	0	0	0	0	0	0	0	0	0	0	0	0	0	0	0	0	0	0	0.000	0.000	0.000	0.000	0.000	0.000	0.000	0.000	0.000	0.000	0.000	0.000	0.000	0.000	283	1076	79	62	62	0.000	0.000	5	74	0	0	5	57	0	0	100	1	
3	13	16	09: J-22   lmneg10	lmneg10	14234	8449	100	49	51	7	48	48	5	39	13	0	93	78	32	24	24	3	83	79	0	0	0	0	0	0	0	0	0	0	0	0	0	0	0	0	0	0	0	0	0	0	0	0	0	0	0.000	0.000	0.000	0.000	0.000	0.000	0.000	0.000	0.000	0.000	0.000	0.000	0.000	0.000	283	1076	70	57	57	0.000	0.000	1	69	0	0	3	54	0	0	100	1	
3	14	16	09: N-01   LM00000020	lmo0044	14484	8449	100	4867	4084	2591	48	48	5	98	96	0	5296	4300	2553	24	25	3	97	94	0	0	0	0	0	0	0	0	0	0	0	0	0	0	0	0	0	0	0	0	0	0	0	0	0	0	0.000	0.000	0.000	0.000	0.000	0.000	0.000	0.000	0.000	0.000	0.000	0.000	0.000	0.000	283	1076	10091	8312	8312	0.000	0.000	4819	5272	0	0	4036	4276	0	0	100	1	
3	15	16	09: N-04   LM00001308	lmo1275	14734	8449	100	206	175	76	49	49	5	85	80	0	172	144	74	25	25	4	82	80	0	0	0	0	0	0	0	0	0	0	0	0	0	0	0	0	0	0	0	0	0	0	0	0	0	0	0.000	0.000	0.000	0.000	0.000	0.000	0.000	0.000	0.000	0.000	0.000	0.000	0.000	0.000	283	1076	304	245	245	0.000	0.000	157	147	0	0	126	119	0	0	100	1	
3	16	16	09: N-07   LM00002819	lmo1469	14984	8449	100	7446	5456	3778	48	49	5	97	94	0	5604	4217	2938	25	25	5	91	85	0	0	0	0	0	0	0	0	0	0	0	0	0	0	0	0	0	0	0	0	0	0	0	0	0	0	0.000	0.000	0.000	0.000	0.000	0.000	0.000	0.000	0.000	0.000	0.000	0.000	0.000	0.000	283	1076	12977	9600	9600	0.000	0.000	7398	5579	0	0	5408	4192	0	0	100	1	
3	17	16	09: N-10   LM00000452	lmo1657	15234	8449	100	1907	1450	919	48	48	5	92	87	0	1050	838	493	22	22	3	87	86	0	0	0	0	0	0	0	0	0	0	0	0	0	0	0	0	0	0	0	0	0	0	0	0	0	0	0.000	0.000	0.000	0.000	0.000	0.000	0.000	0.000	0.000	0.000	0.000	0.000	0.000	0.000	283	1076	2887	2218	2218	0.000	0.000	1859	1028	0	0	1402	816	0	0	100	1	
3	1	17	09: N-13   lmneg01	lmneg01	11234	8699	100	53	54	6	47	48	4	62	30	0	107	91	35	25	25	3	89	85	0	0	0	0	0	0	0	0	0	0	0	0	0	0	0	0	0	0	0	0	0	0	0	0	0	0	0.000	0.000	0.000	0.000	0.000	0.000	0.000	0.000	0.000	0.000	0.000	0.000	0.000	0.000	283	1076	88	73	73	0.000	0.000	6	82	0	0	7	66	0	0	100	1	
3	2	17	09: N-16   lmneg04	lmneg04	11484	8699	100	52	52	4	47	47	4	58	21	0	97	86	26	24	24	3	92	90	0	0	0	0	0	0	0	0	0	0	0	0	0	0	0	0	0	0	0	0	0	0	0	0	0	0	0.000	0.000	0.000	0.000	0.000	0.000	0.000	0.000	0.000	0.000	0.000	0.000	0.000	0.000	283	1076	78	67	67	0.000	0.000	5	73	0	0	5	62	0	0	100	1	
3	3	17	09: N-19   lmneg07	lmneg07	11734	8699	100	53	53	5	47	48	5	61	21	0	104	85	36	24	25	3	84	81	0	0	0	0	0	0	0	0	0	0	0	0	0	0	0	0	0	0	0	0	0	0	0	0	0	0	0.000	0.000	0.000	0.000	0.000	0.000	0.000	0.000	0.000	0.000	0.000	0.000	0.000	0.000	283	1076	86	67	67	0.000	0.000	6	80	0	0	6	61	0	0	100	1	
3	4	17	09: N-22   lmneg10	lmneg10	11984	8699	100	52	52	6	48	49	5	50	13	0	87	72	30	25	25	3	81	79	0	0	0	0	0	0	0	0	0	0	0	0	0	0	0	0	0	0	0	0	0	0	0	0	0	0	0.000	0.000	0.000	0.000	0.000	0.000	0.000	0.000	0.000	0.000	0.000	0.000	0.000	0.000	283	1076	66	51	51	0.000	0.000	4	62	0	0	4	47	0	0	100	1	
3	5	17	null	EMPTY	12234	8699	100	48	49	5	48	49	5	18	4	0	23	24	3	25	25	3	6	0	0	0	0	0	0	0	0	0	0	0	0	0	0	0	0	0	0	0	0	0	0	0	0	0	0	0	0.000	0.000	0.000	0.000	0.000	0.000	0.000	0.000	0.000	0.000	0.000	0.000	0.000	0.000	283	1076	-2	0	0	0.000	0.000	0	-2	0	0	1	-1	0	0	-75	1	
3	6	17	null	EMPTY	12484	8699	100	49	49	5	48	48	5	18	3	0	25	26	3	24	25	3	34	10	0	0	0	0	0	0	0	0	0	0	0	0	0	0	0	0	0	0	0	0	0	0	0	0	0	0	0.000	0.000	0.000	0.000	0.000	0.000	0.000	0.000	0.000	0.000	0.000	0.000	0.000	0.000	283	1076	2	3	3	0.000	0.000	1	1	0	0	1	2	0	0	-75	1	
3	7	17	null	EMPTY	12734	8699	100	48	49	5	47	47	5	23	7	0	25	25	3	24	25	3	27	5	0	0	0	0	0	0	0	0	0	0	0	0	0	0	0	0	0	0	0	0	0	0	0	0	0	0	0.000	0.000	0.000	0.000	0.000	0.000	0.000	0.000	0.000	0.000	0.000	0.000	0.000	0.000	283	1076	2	3	3	0.000	0.000	1	1	0	0	2	1	0	0	-75	1	
3	8	17	null	EMPTY	12984	8699	100	50	50	5	48	48	5	34	4	0	25	25	3	24	25	3	26	6	0	0	0	0	0	0	0	0	0	0	0	0	0	0	0	0	0	0	0	0	0	0	0	0	0	0	0.000	0.000	0.000	0.000	0.000	0.000	0.000	0.000	0.000	0.000	0.000	0.000	0.000	0.000	283	1076	3	3	3	0.000	0.000	2	1	0	0	2	1	0	0	-75	1	
3	9	17	null	EMPTY	13234	8699	100	49	49	5	47	47	5	24	8	0	24	24	2	24	25	3	11	0	0	0	0	0	0	0	0	0	0	0	0	0	0	0	0	0	0	0	0	0	0	0	0	0	0	0	0.000	0.000	0.000	0.000	0.000	0.000	0.000	0.000	0.000	0.000	0.000	0.000	0.000	0.000	283	1076	2	2	2	0.000	0.000	2	0	0	0	2	0	0	0	-75	1	
3	10	17	null	EMPTY	13484	8699	100	49	49	4	49	49	5	14	1	0	23	24	3	23	24	3	21	4	0	0	0	0	0	0	0	0	0	0	0	0	0	0	0	0	0	0	0	0	0	0	0	0	0	0	0.000	0.000	0.000	0.000	0.000	0.000	0.000	0.000	0.000	0.000	0.000	0.000	0.000	0.000	283	1076	0	1	1	0.000	0.000	0	0	0	0	0	1	0	0	-75	1	
3	11	17	null	EMPTY	13734	8699	100	49	49	5	48	48	5	17	5	0	23	24	3	23	23	3	21	6	0	0	0	0	0	0	0	0	0	0	0	0	0	0	0	0	0	0	0	0	0	0	0	0	0	0	0.000	0.000	0.000	0.000	0.000	0.000	0.000	0.000	0.000	0.000	0.000	0.000	0.000	0.000	283	1076	1	2	2	0.000	0.000	1	0	0	0	1	1	0	0	-75	1	
3	12	17	null	EMPTY	13984	8699	100	48	48	4	48	48	4	15	4	0	23	23	3	24	24	3	6	0	0	0	0	0	0	0	0	0	0	0	0	0	0	0	0	0	0	0	0	0	0	0	0	0	0	0	0.000	0.000	0.000	0.000	0.000	0.000	0.000	0.000	0.000	0.000	0.000	0.000	0.000	0.000	283	1076	-1	-1	-1	0.000	0.000	0	-1	0	0	0	-1	0	0	-75	1	
3	13	17	null	EMPTY	14234	8699	100	47	47	5	48	48	5	14	5	0	25	25	5	24	25	3	16	5	0	0	0	0	0	0	0	0	0	0	0	0	0	0	0	0	0	0	0	0	0	0	0	0	0	0	0.000	0.000	0.000	0.000	0.000	0.000	0.000	0.000	0.000	0.000	0.000	0.000	0.000	0.000	283	1076	0	0	0	0.000	0.000	-1	1	0	0	-1	1	0	0	-75	1	
3	14	17	null	EMPTY	14484	8699	100	48	48	4	49	49	5	11	1	0	24	24	3	25	25	4	9	0	0	0	0	0	0	0	0	0	0	0	0	0	0	0	0	0	0	0	0	0	0	0	0	0	0	0	0.000	0.000	0.000	0.000	0.000	0.000	0.000	0.000	0.000	0.000	0.000	0.000	0.000	0.000	283	1076	-2	-2	-2	0.000	0.000	-1	-1	0	0	-1	-1	0	0	-75	1	
3	15	17	null	EMPTY	14734	8699	100	48	49	5	48	49	5	21	5	0	25	26	3	25	25	4	10	3	0	0	0	0	0	0	0	0	0	0	0	0	0	0	0	0	0	0	0	0	0	0	0	0	0	0	0.000	0.000	0.000	0.000	0.000	0.000	0.000	0.000	0.000	0.000	0.000	0.000	0.000	0.000	283	1076	0	2	2	0.000	0.000	0	0	0	0	1	1	0	0	-75	1	
3	16	17	null	EMPTY	14984	8699	100	48	49	5	48	48	5	23	7	0	25	25	4	24	25	4	25	4	0	0	0	0	0	0	0	0	0	0	0	0	0	0	0	0	0	0	0	0	0	0	0	0	0	0	0.000	0.000	0.000	0.000	0.000	0.000	0.000	0.000	0.000	0.000	0.000	0.000	0.000	0.000	283	1076	1	2	2	0.000	0.000	0	1	0	0	1	1	0	0	-75	1	
3	17	17	null	EMPTY	15234	8699	100	47	48	4	47	48	5	18	1	0	22	22	2	22	22	3	14	1	0	0	0	0	0	0	0	0	0	0	0	0	0	0	0	0	0	0	0	0	0	0	0	0	0	0	0.000	0.000	0.000	0.000	0.000	0.000	0.000	0.000	0.000	0.000	0.000	0.000	0.000	0.000	283	1076	0	1	1	0.000	0.000	0	0	0	0	1	0	0	0	-75	1	
4	1	1	10: A-01   Dye Marker	Dye Marker	15776	4723	100	68	365	490	48	48	5	82	68	0	8621	24283	25974	22	22	2	100	100	18	0	0	0	0	0	0	0	0	0	0	0	0	0	0	0	0	0	0	0	0	0	0	0	0	0	0.000	0.000	0.000	0.000	0.000	0.000	0.000	0.000	0.000	0.000	0.000	0.000	0.000	0.000	283	1076	8619	24578	24578	0.000	0.000	20	8599	0	0	317	24261	0	0	100	1	
4	2	1	01: A-01   EMPTY	EMPTY	16026	4723	100	47	48	4	47	47	4	23	2	0	22	22	3	22	22	3	14	4	0	0	0	0	0	0	0	0	0	0	0	0	0	0	0	0	0	0	0	0	0	0	0	0	0	0	0.000	0.000	0.000	0.000	0.000	0.000	0.000	0.000	0.000	0.000	0.000	0.000	0.000	0.000	283	1076	0	1	1	0.000	0.000	0	0	0	0	1	0	0	0	-75	1	
4	3	1	01: A-04   LM00000002	lmo0002	16276	4723	100	375	320	162	47	48	5	93	89	0	307	255	141	22	22	3	88	84	0	0	0	0	0	0	0	0	0	0	0	0	0	0	0	0	0	0	0	0	0	0	0	0	0	0	0.000	0.000	0.000	0.000	0.000	0.000	0.000	0.000	0.000	0.000	0.000	0.000	0.000	0.000	283	1076	613	506	506	0.000	0.000	328	285	0	0	273	233	0	0	100	1	
4	4	1	01: A-07   LM00000810	lmo0005	16526	4723	100	344	329	147	48	47	5	99	93	0	161	146	58	22	22	3	95	92	0	0	0	0	0	0	0	0	0	0	0	0	0	0	0	0	0	0	0	0	0	0	0	0	0	0	0.000	0.000	0.000	0.000	0.000	0.000	0.000	0.000	0.000	0.000	0.000	0.000	0.000	0.000	283	1076	435	405	405	0.000	0.000	296	139	0	0	281	124	0	0	100	1	
4	5	1	01: A-10   LM00000006	lmo0008	16776	4723	100	79	77	18	49	49	5	87	82	0	115	100	38	22	22	3	90	87	0	0	0	0	0	0	0	0	0	0	0	0	0	0	0	0	0	0	0	0	0	0	0	0	0	0	0.000	0.000	0.000	0.000	0.000	0.000	0.000	0.000	0.000	0.000	0.000	0.000	0.000	0.000	283	1076	123	106	106	0.000	0.000	30	93	0	0	28	78	0	0	100	1	
4	6	1	01: A-13   LM00000008	lmo0011	17026	4723	100	149	138	48	47	48	4	96	90	0	170	147	60	22	23	5	90	88	0	0	0	0	0	0	0	0	0	0	0	0	0	0	0	0	0	0	0	0	0	0	0	0	0	0	0.000	0.000	0.000	0.000	0.000	0.000	0.000	0.000	0.000	0.000	0.000	0.000	0.000	0.000	283	1076	250	216	216	0.000	0.000	102	148	0	0	91	125	0	0	100	1	
4	7	1	01: A-16   LM00000011	lmo0014	17276	4723	100	373	332	162	47	48	5	98	94	0	558	484	234	23	23	3	96	94	0	0	0	0	0	0	0	0	0	0	0	0	0	0	0	0	0	0	0	0	0	0	0	0	0	0	0.000	0.000	0.000	0.000	0.000	0.000	0.000	0.000	0.000	0.000	0.000	0.000	0.000	0.000	283	1076	861	746	746	0.000	0.000	326	535	0	0	285	461	0	0	100	1	
4	8	1	01: A-19   LM00002098	lmo0017	17526	4723	100	53	55	6	48	48	4	58	33	0	97	84	28	23	23	3	92	88	0	0	0	0	0	0	0	0	0	0	0	0	0	0	0	0	0	0	0	0	0	0	0	0	0	0	0.000	0.000	0.000	0.000	0.000	0.000	0.000	0.000	0.000	0.000	0.000	0.000	0.000	0.000	283	1076	79	68	68	0.000	0.000	5	74	0	0	7	61	0	0	100	1	
4	9	1	01: A-22   LM00000813	lmo0020	17776	4723	100	50	51	6	48	48	4	33	13	0	46	42	12	23	23	3	83	75	0	0	0	0	0	0	0	0	0	0	0	0	0	0	0	0	0	0	0	0	0	0	0	0	0	0	0.000	0.000	0.000	0.000	0.000	0.000	0.000	0.000	0.000	0.000	0.000	0.000	0.000	0.000	283	1076	25	22	22	0.000	0.000	2	23	0	0	3	19	0	0	100	1	
4	10	1	01: E-01   LM00002129	lmo0093	18026	4723	100	61	62	8	49	49	5	86	59	0	93	81	30	23	23	3	92	88	0	0	0	0	0	0	0	0	0	0	0	0	0	0	0	0	0	0	0	0	0	0	0	0	0	0	0.000	0.000	0.000	0.000	0.000	0.000	0.000	0.000	0.000	0.000	0.000	0.000	0.000	0.000	283	1076	82	71	71	0.000	0.000	12	70	0	0	13	58	0	0	100	1	
4	11	1	01: E-04   LM00000036	lmo0096	18276	4723	100	2706	2382	1359	49	49	5	99	96	0	1104	921	504	23	24	4	91	88	0	0	0	0	0	0	0	0	0	0	0	0	0	0	0	0	0	0	0	0	0	0	0	0	0	0	0.000	0.000	0.000	0.000	0.000	0.000	0.000	0.000	0.000	0.000	0.000	0.000	0.000	0.000	283	1076	3738	3231	3231	0.000	0.000	2657	1081	0	0	2333	898	0	0	100	1	
4	12	1	01: E-07   LM00000039	lmo0099	18526	4723	100	644	551	274	49	49	5	93	90	0	389	337	166	23	23	4	92	89	0	0	0	0	0	0	0	0	0	0	0	0	0	0	0	0	0	0	0	0	0	0	0	0	0	0	0.000	0.000	0.000	0.000	0.000	0.000	0.000	0.000	0.000	0.000	0.000	0.000	0.000	0.000	283	1076	961	816	816	0.000	0.000	595	366	0	0	502	314	0	0	100	1	
4	13	1	01: E-10   LM00000836	lmo0102	18776	4723	100	59	59	8	49	49	5	73	49	0	117	99	37	23	23	5	92	85	0	0	0	0	0	0	0	0	0	0	0	0	0	0	0	0	0	0	0	0	0	0	0	0	0	0	0.000	0.000	0.000	0.000	0.000	0.000	0.000	0.000	0.000	0.000	0.000	0.000	0.000	0.000	283	1076	104	86	86	0.000	0.000	10	94	0	0	10	76	0	0	100	1	
4	14	1	01: E-13   LM00000041	lmo0105	19026	4723	100	55	55	5	50	50	5	53	13	0	110	93	38	23	23	4	89	82	0	0	0	0	0	0	0	0	0	0	0	0	0	0	0	0	0	0	0	0	0	0	0	0	0	0	0.000	0.000	0.000	0.000	0.000	0.000	0.000	0.000	0.000	0.000	0.000	0.000	0.000	0.000	283	1076	92	75	75	0.000	0.000	5	87	0	0	5	70	0	0	100	1	
4	15	1	01: E-16   LM00000838	lmo0108	19276	4723	100	56	56	5	50	50	5	61	18	0	98	83	31	24	24	3	88	83	0	0	0	0	0	0	0	0	0	0	0	0	0	0	0	0	0	0	0	0	0	0	0	0	0	0	0.000	0.000	0.000	0.000	0.000	0.000	0.000	0.000	0.000	0.000	0.000	0.000	0.000	0.000	283	1076	80	65	65	0.000	0.000	6	74	0	0	6	59	0	0	100	1	
4	16	1	01: E-19   LM00002134	lmo0111	19526	4723	100	63	64	9	49	49	5	82	67	0	99	84	32	23	24	3	89	86	0	0	0	0	0	0	0	0	0	0	0	0	0	0	0	0	0	0	0	0	0	0	0	0	0	0	0.000	0.000	0.000	0.000	0.000	0.000	0.000	0.000	0.000	0.000	0.000	0.000	0.000	0.000	283	1076	90	76	76	0.000	0.000	14	76	0	0	15	61	0	0	100	1	
4	17	1	01: E-22   LM00000043	lmo0114	19776	4723	100	61	60	8	49	49	5	72	59	0	128	109	48	25	25	3	89	87	0	0	0	0	0	0	0	0	0	0	0	0	0	0	0	0	0	0	0	0	0	0	0	0	0	0	0.000	0.000	0.000	0.000	0.000	0.000	0.000	0.000	0.000	0.000	0.000	0.000	0.000	0.000	283	1076	115	95	95	0.000	0.000	12	103	0	0	11	84	0	0	100	1	
4	1	2	01: I-01   LM00000063	lmo0189	15776	4973	100	2267	1771	1063	48	48	5	94	90	0	504	387	232	22	22	3	87	84	0	0	0	0	0	0	0	0	0	0	0	0	0	0	0	0	0	0	0	0	0	0	0	0	0	0	0.000	0.000	0.000	0.000	0.000	0.000	0.000	0.000	0.000	0.000	0.000	0.000	0.000	0.000	283	1076	2701	2088	2088	0.000	0.000	2219	482	0	0	1723	365	0	0	100	1	
4	2	2	01: I-04   LM00000064	lmo0192	16026	4973	100	130	109	45	47	48	4	82	76	0	105	83	43	22	22	3	80	74	0	0	0	0	0	0	0	0	0	0	0	0	0	0	0	0	0	0	0	0	0	0	0	0	0	0	0.000	0.000	0.000	0.000	0.000	0.000	0.000	0.000	0.000	0.000	0.000	0.000	0.000	0.000	283	1076	166	123	123	0.000	0.000	83	83	0	0	62	61	0	0	100	1	
4	3	2	01: I-07   LM00000868	lmo0195	16276	4973	100	179	159	71	48	48	5	92	85	0	327	270	158	22	22	3	87	85	0	0	0	0	0	0	0	0	0	0	0	0	0	0	0	0	0	0	0	0	0	0	0	0	0	0	0.000	0.000	0.000	0.000	0.000	0.000	0.000	0.000	0.000	0.000	0.000	0.000	0.000	0.000	283	1076	436	359	359	0.000	0.000	131	305	0	0	111	248	0	0	100	1	
4	4	2	01: I-10   LM00000870	lmo0198	16526	4973	100	270	240	112	48	48	4	92	88	0	111	94	40	22	22	3	93	86	0	0	0	0	0	0	0	0	0	0	0	0	0	0	0	0	0	0	0	0	0	0	0	0	0	0	0.000	0.000	0.000	0.000	0.000	0.000	0.000	0.000	0.000	0.000	0.000	0.000	0.000	0.000	283	1076	311	264	264	0.000	0.000	222	89	0	0	192	72	0	0	100	1	
4	5	2	01: I-13   LM00002164	lmo0201	16776	4973	100	71	71	15	48	48	5	83	77	0	128	104	48	21	22	3	90	84	0	0	0	0	0	0	0	0	0	0	0	0	0	0	0	0	0	0	0	0	0	0	0	0	0	0	0.000	0.000	0.000	0.000	0.000	0.000	0.000	0.000	0.000	0.000	0.000	0.000	0.000	0.000	283	1076	130	106	106	0.000	0.000	23	107	0	0	23	83	0	0	100	1	
4	6	2	01: I-16   LM00002167	lmo0204	17026	4973	100	63	64	10	47	48	5	92	77	0	118	99	41	22	23	3	95	87	0	0	0	0	0	0	0	0	0	0	0	0	0	0	0	0	0	0	0	0	0	0	0	0	0	0	0.000	0.000	0.000	0.000	0.000	0.000	0.000	0.000	0.000	0.000	0.000	0.000	0.000	0.000	283	1076	112	94	94	0.000	0.000	16	96	0	0	17	77	0	0	100	1	
4	7	2	01: I-19   LM00002170	lmo0207	17276	4973	100	51	52	5	48	48	5	43	12	0	99	86	31	23	23	3	90	87	0	0	0	0	0	0	0	0	0	0	0	0	0	0	0	0	0	0	0	0	0	0	0	0	0	0	0.000	0.000	0.000	0.000	0.000	0.000	0.000	0.000	0.000	0.000	0.000	0.000	0.000	0.000	283	1076	79	67	67	0.000	0.000	3	76	0	0	4	63	0	0	100	1	
4	8	2	01: I-22   LM00000067	lmo0210	17526	4973	100	1648	1270	831	47	48	5	98	94	0	1711	1288	879	23	23	3	81	79	0	0	0	0	0	0	0	0	0	0	0	0	0	0	0	0	0	0	0	0	0	0	0	0	0	0	0.000	0.000	0.000	0.000	0.000	0.000	0.000	0.000	0.000	0.000	0.000	0.000	0.000	0.000	283	1076	3289	2488	2488	0.000	0.000	1601	1688	0	0	1223	1265	0	0	100	1	
4	9	2	01: M-01   LM00000092	lmo0285	17776	4973	100	101	91	26	49	49	5	82	78	0	141	117	58	23	23	3	88	82	0	0	0	0	0	0	0	0	0	0	0	0	0	0	0	0	0	0	0	0	0	0	0	0	0	0	0.000	0.000	0.000	0.000	0.000	0.000	0.000	0.000	0.000	0.000	0.000	0.000	0.000	0.000	283	1076	170	136	136	0.000	0.000	52	118	0	0	42	94	0	0	100	1	
4	10	2	01: M-04   LM00000906	lmo0288	18026	4973	100	79	77	20	48	48	4	83	79	0	117	92	43	23	23	3	91	84	0	0	0	0	0	0	0	0	0	0	0	0	0	0	0	0	0	0	0	0	0	0	0	0	0	0	0.000	0.000	0.000	0.000	0.000	0.000	0.000	0.000	0.000	0.000	0.000	0.000	0.000	0.000	283	1076	125	98	98	0.000	0.000	31	94	0	0	29	69	0	0	100	1	
4	11	2	01: M-07   LM00000909	lmo0291	18276	4973	100	1362	1200	630	51	52	6	98	96	0	505	436	215	24	25	4	91	89	0	0	0	0	0	0	0	0	0	0	0	0	0	0	0	0	0	0	0	0	0	0	0	0	0	0	0.000	0.000	0.000	0.000	0.000	0.000	0.000	0.000	0.000	0.000	0.000	0.000	0.000	0.000	283	1076	1792	1561	1561	0.000	0.000	1311	481	0	0	1149	412	0	0	100	1	
4	12	2	01: M-10   LM00000094	lmo0294	18526	4973	100	54	54	7	49	50	4	52	33	0	89	72	30	24	24	3	84	79	0	0	0	0	0	0	0	0	0	0	0	0	0	0	0	0	0	0	0	0	0	0	0	0	0	0	0.000	0.000	0.000	0.000	0.000	0.000	0.000	0.000	0.000	0.000	0.000	0.000	0.000	0.000	283	1076	70	53	53	0.000	0.000	5	65	0	0	5	48	0	0	100	1	
4	13	2	01: M-13   LM00000097	lmo0297	18776	4973	100	54	55	6	49	49	5	54	20	0	99	82	33	23	23	4	87	80	0	0	0	0	0	0	0	0	0	0	0	0	0	0	0	0	0	0	0	0	0	0	0	0	0	0	0.000	0.000	0.000	0.000	0.000	0.000	0.000	0.000	0.000	0.000	0.000	0.000	0.000	0.000	283	1076	81	65	65	0.000	0.000	5	76	0	0	6	59	0	0	100	1	
4	14	2	01: M-16   LM00000100	lmo0300	19026	4973	100	57	56	5	50	50	5	69	28	0	118	94	42	23	23	3	84	81	0	0	0	0	0	0	0	0	0	0	0	0	0	0	0	0	0	0	0	0	0	0	0	0	0	0	0.000	0.000	0.000	0.000	0.000	0.000	0.000	0.000	0.000	0.000	0.000	0.000	0.000	0.000	283	1076	102	77	77	0.000	0.000	7	95	0	0	6	71	0	0	100	1	
4	15	2	01: M-19   LM00002187	lmo0303	19276	4973	100	58	59	7	49	50	5	76	48	0	109	91	37	24	24	3	90	86	0	0	0	0	0	0	0	0	0	0	0	0	0	0	0	0	0	0	0	0	0	0	0	0	0	0	0.000	0.000	0.000	0.000	0.000	0.000	0.000	0.000	0.000	0.000	0.000	0.000	0.000	0.000	283	1076	94	77	77	0.000	0.000	9	85	0	0	10	67	0	0	100	1	
4	16	2	01: M-22   LM00000103	lmo0306	19526	4973	100	57	57	7	49	50	4	71	47	0	121	97	44	24	24	3	86	83	0	0	0	0	0	0	0	0	0	0	0	0	0	0	0	0	0	0	0	0	0	0	0	0	0	0	0.000	0.000	0.000	0.000	0.000	0.000	0.000	0.000	0.000	0.000	0.000	0.000	0.000	0.000	283	1076	105	81	81	0.000	0.000	8	97	0	0	8	73	0	0	100	1	
4	17	2	02: A-01   EMPTY	EMPTY	19776	4973	100	49	50	5	49	50	6	14	4	0	25	26	5	25	26	8	3	2	0	0	0	0	0	0	0	0	0	0	0	0	0	0	0	0	0	0	0	0	0	0	0	0	0	0	0.000	0.000	0.000	0.000	0.000	0.000	0.000	0.000	0.000	0.000	0.000	0.000	0.000	0.000	283	1076	0	2	2	0.000	0.000	0	0	0	0	1	1	0	0	-75	1	
4	1	3	02: A-04   LM00000140	lmo0382	15776	5223	100	53	53	6	48	48	4	50	27	0	76	66	22	22	22	3	94	88	0	0	0	0	0	0	0	0	0	0	0	0	0	0	0	0	0	0	0	0	0	0	0	0	0	0	0.000	0.000	0.000	0.000	0.000	0.000	0.000	0.000	0.000	0.000	0.000	0.000	0.000	0.000	283	1076	59	49	49	0.000	0.000	5	54	0	0	5	44	0	0	100	1	
4	2	3	02: A-07   LM00000935	lmo0385	16026	5223	100	53	53	6	46	47	4	64	40	0	85	75	24	22	22	2	96	94	0	0	0	0	0	0	0	0	0	0	0	0	0	0	0	0	0	0	0	0	0	0	0	0	0	0	0.000	0.000	0.000	0.000	0.000	0.000	0.000	0.000	0.000	0.000	0.000	0.000	0.000	0.000	283	1076	70	60	60	0.000	0.000	7	63	0	0	7	53	0	0	100	1	
4	3	3	02: A-10   LM00000938	lmo0388	16276	5223	100	214	192	86	49	48	5	92	87	0	91	80	32	22	23	3	92	88	0	0	0	0	0	0	0	0	0	0	0	0	0	0	0	0	0	0	0	0	0	0	0	0	0	0	0.000	0.000	0.000	0.000	0.000	0.000	0.000	0.000	0.000	0.000	0.000	0.000	0.000	0.000	283	1076	234	201	201	0.000	0.000	165	69	0	0	143	58	0	0	100	1	
4	4	3	02: A-13   LM00000940	lmo0391	16526	5223	100	67	67	12	48	48	5	86	75	0	117	99	44	22	22	3	93	89	0	0	0	0	0	0	0	0	0	0	0	0	0	0	0	0	0	0	0	0	0	0	0	0	0	0	0.000	0.000	0.000	0.000	0.000	0.000	0.000	0.000	0.000	0.000	0.000	0.000	0.000	0.000	283	1076	114	96	96	0.000	0.000	19	95	0	0	19	77	0	0	100	1	
4	5	3	02: A-16   LM00000941	lmo0394	16776	5223	100	59	59	9	48	48	4	71	58	0	76	62	25	22	22	3	88	82	0	0	0	0	0	0	0	0	0	0	0	0	0	0	0	0	0	0	0	0	0	0	0	0	0	0	0.000	0.000	0.000	0.000	0.000	0.000	0.000	0.000	0.000	0.000	0.000	0.000	0.000	0.000	283	1076	65	51	51	0.000	0.000	11	54	0	0	11	40	0	0	100	1	
4	6	3	02: A-19   LM00000942	lmo0397	17026	5223	100	64	63	10	48	48	4	84	72	0	94	80	29	23	23	3	91	87	0	0	0	0	0	0	0	0	0	0	0	0	0	0	0	0	0	0	0	0	0	0	0	0	0	0	0.000	0.000	0.000	0.000	0.000	0.000	0.000	0.000	0.000	0.000	0.000	0.000	0.000	0.000	283	1076	87	72	72	0.000	0.000	16	71	0	0	15	57	0	0	100	1	
4	7	3	02: A-22   LM00000945	lmo0400	17276	5223	100	55	56	6	48	48	5	69	40	0	427	376	182	23	23	3	96	92	0	0	0	0	0	0	0	0	0	0	0	0	0	0	0	0	0	0	0	0	0	0	0	0	0	0	0.000	0.000	0.000	0.000	0.000	0.000	0.000	0.000	0.000	0.000	0.000	0.000	0.000	0.000	283	1076	411	361	361	0.000	0.000	7	404	0	0	8	353	0	0	100	1	
4	8	3	02: E-01   LM00003005	lmo0473	17526	5223	100	53	53	6	48	49	9	31	2	0	103	89	30	23	24	20	84	79	0	0	0	0	0	0	0	0	0	0	0	0	0	0	0	0	0	0	0	0	0	0	0	0	0	0	0.000	0.000	0.000	0.000	0.000	0.000	0.000	0.000	0.000	0.000	0.000	0.000	0.000	0.000	283	1076	85	71	71	0.000	0.000	5	80	0	0	5	66	0	0	100	1	
4	9	3	02: E-04   LM00002245	lmo0476	17776	5223	100	58	58	7	48	48	5	82	56	0	94	81	29	22	22	3	91	88	0	0	0	0	0	0	0	0	0	0	0	0	0	0	0	0	0	0	0	0	0	0	0	0	0	0	0.000	0.000	0.000	0.000	0.000	0.000	0.000	0.000	0.000	0.000	0.000	0.000	0.000	0.000	283	1076	82	69	69	0.000	0.000	10	72	0	0	10	59	0	0	100	1	
4	10	3	02: E-07   LM00000963	lmo0479	18026	5223	100	215	191	83	46	47	5	91	88	0	443	365	179	23	23	3	94	91	0	0	0	0	0	0	0	0	0	0	0	0	0	0	0	0	0	0	0	0	0	0	0	0	0	0	0.000	0.000	0.000	0.000	0.000	0.000	0.000	0.000	0.000	0.000	0.000	0.000	0.000	0.000	283	1076	589	487	487	0.000	0.000	169	420	0	0	145	342	0	0	100	1	
4	11	3	02: E-10   LM00000163	lmo0482	18276	5223	100	138	127	43	49	50	7	92	84	0	95	84	32	24	24	4	88	85	0	0	0	0	0	0	0	0	0	0	0	0	0	0	0	0	0	0	0	0	0	0	0	0	0	0	0.000	0.000	0.000	0.000	0.000	0.000	0.000	0.000	0.000	0.000	0.000	0.000	0.000	0.000	283	1076	160	138	138	0.000	0.000	89	71	0	0	78	60	0	0	100	1	
4	12	3	02: E-13   LM00000166	lmo0485	18526	5223	100	74	72	20	49	49	5	73	67	0	167	134	80	23	24	3	81	75	0	0	0	0	0	0	0	0	0	0	0	0	0	0	0	0	0	0	0	0	0	0	0	0	0	0	0.000	0.000	0.000	0.000	0.000	0.000	0.000	0.000	0.000	0.000	0.000	0.000	0.000	0.000	283	1076	169	134	134	0.000	0.000	25	144	0	0	23	111	0	0	100	1	
4	13	3	02: E-16   LM00000167	lmo0488	18776	5223	100	116	105	33	49	49	5	88	83	0	127	105	48	23	23	3	88	83	0	0	0	0	0	0	0	0	0	0	0	0	0	0	0	0	0	0	0	0	0	0	0	0	0	0	0.000	0.000	0.000	0.000	0.000	0.000	0.000	0.000	0.000	0.000	0.000	0.000	0.000	0.000	283	1076	171	138	138	0.000	0.000	67	104	0	0	56	82	0	0	100	1	
4	14	3	02: E-19   LM00000169	lmo0491	19026	5223	100	91	85	21	49	49	5	88	78	0	116	100	39	23	23	3	94	88	0	0	0	0	0	0	0	0	0	0	0	0	0	0	0	0	0	0	0	0	0	0	0	0	0	0	0.000	0.000	0.000	0.000	0.000	0.000	0.000	0.000	0.000	0.000	0.000	0.000	0.000	0.000	283	1076	135	113	113	0.000	0.000	42	93	0	0	36	77	0	0	100	1	
4	15	3	02: E-22   LM00000170	lmo0494	19276	5223	100	91	86	22	50	50	6	84	76	0	103	87	35	24	25	11	82	77	0	0	0	0	0	0	0	0	0	0	0	0	0	0	0	0	0	0	0	0	0	0	0	0	0	0	0.000	0.000	0.000	0.000	0.000	0.000	0.000	0.000	0.000	0.000	0.000	0.000	0.000	0.000	283	1076	120	99	99	0.000	0.000	41	79	0	0	36	63	0	0	100	1	
4	16	3	02: I-01   LM00001002	lmo0569	19526	5223	100	61	61	9	49	50	5	78	56	0	122	97	47	24	24	3	86	78	0	0	0	0	0	0	0	0	0	0	0	0	0	0	0	0	0	0	0	0	0	0	0	0	0	0	0.000	0.000	0.000	0.000	0.000	0.000	0.000	0.000	0.000	0.000	0.000	0.000	0.000	0.000	283	1076	110	85	85	0.000	0.000	12	98	0	0	12	73	0	0	100	1	
4	17	3	02: I-04   LM00001004	lmo0572	19776	5223	100	59	60	9	50	50	5	73	42	0	106	93	37	26	27	4	90	85	0	0	0	0	0	0	0	0	0	0	0	0	0	0	0	0	0	0	0	0	0	0	0	0	0	0	0.000	0.000	0.000	0.000	0.000	0.000	0.000	0.000	0.000	0.000	0.000	0.000	0.000	0.000	283	1076	89	77	77	0.000	0.000	9	80	0	0	10	67	0	0	100	1	
4	1	4	02: I-07   LM00000194	lmo0575	15776	5473	100	261	237	106	48	48	5	95	92	0	132	116	48	22	22	3	96	93	0	0	0	0	0	0	0	0	0	0	0	0	0	0	0	0	0	0	0	0	0	0	0	0	0	0	0.000	0.000	0.000	0.000	0.000	0.000	0.000	0.000	0.000	0.000	0.000	0.000	0.000	0.000	283	1076	323	283	283	0.000	0.000	213	110	0	0	189	94	0	0	100	1	
4	2	4	02: I-10   LM00000197	lmo0578	16026	5473	100	59	59	7	48	48	5	84	55	0	87	75	26	22	22	2	94	90	0	0	0	0	0	0	0	0	0	0	0	0	0	0	0	0	0	0	0	0	0	0	0	0	0	0	0.000	0.000	0.000	0.000	0.000	0.000	0.000	0.000	0.000	0.000	0.000	0.000	0.000	0.000	283	1076	76	64	64	0.000	0.000	11	65	0	0	11	53	0	0	100	1	
4	3	4	02: I-13   LM00001006	lmo0581	16276	5473	100	222	203	89	48	48	4	96	94	0	204	178	84	22	22	3	95	91	0	0	0	0	0	0	0	0	0	0	0	0	0	0	0	0	0	0	0	0	0	0	0	0	0	0	0.000	0.000	0.000	0.000	0.000	0.000	0.000	0.000	0.000	0.000	0.000	0.000	0.000	0.000	283	1076	356	311	311	0.000	0.000	174	182	0	0	155	156	0	0	100	1	
4	4	4	02: I-16   LM00001009	lmo0584	16526	5473	100	54	54	5	48	48	5	59	23	0	77	68	23	22	22	3	94	88	0	0	0	0	0	0	0	0	0	0	0	0	0	0	0	0	0	0	0	0	0	0	0	0	0	0	0.000	0.000	0.000	0.000	0.000	0.000	0.000	0.000	0.000	0.000	0.000	0.000	0.000	0.000	283	1076	61	52	52	0.000	0.000	6	55	0	0	6	46	0	0	100	1	
4	5	4	02: I-19   LM00001011	lmo0587	16776	5473	100	54	55	7	48	48	5	59	38	0	115	100	37	22	22	3	92	90	0	0	0	0	0	0	0	0	0	0	0	0	0	0	0	0	0	0	0	0	0	0	0	0	0	0	0.000	0.000	0.000	0.000	0.000	0.000	0.000	0.000	0.000	0.000	0.000	0.000	0.000	0.000	283	1076	99	85	85	0.000	0.000	6	93	0	0	7	78	0	0	100	1	
4	6	4	02: I-22   LM00001014	lmo0590	17026	5473	100	66	66	13	47	48	4	88	77	0	91	81	27	22	22	3	98	93	0	0	0	0	0	0	0	0	0	0	0	0	0	0	0	0	0	0	0	0	0	0	0	0	0	0	0.000	0.000	0.000	0.000	0.000	0.000	0.000	0.000	0.000	0.000	0.000	0.000	0.000	0.000	283	1076	88	78	78	0.000	0.000	19	69	0	0	19	59	0	0	100	1	
4	7	4	02: M-01   LM00001043	lmo0665	17276	5473	100	284	233	123	48	48	5	88	83	0	202	170	92	23	24	3	91	85	0	0	0	0	0	0	0	0	0	0	0	0	0	0	0	0	0	0	0	0	0	0	0	0	0	0	0.000	0.000	0.000	0.000	0.000	0.000	0.000	0.000	0.000	0.000	0.000	0.000	0.000	0.000	283	1076	415	332	332	0.000	0.000	236	179	0	0	185	147	0	0	100	1	
4	8	4	02: M-04   LM00000217	lmo0668	17526	5473	100	221	194	88	48	48	5	89	86	0	291	238	122	23	23	3	96	92	0	0	0	0	0	0	0	0	0	0	0	0	0	0	0	0	0	0	0	0	0	0	0	0	0	0	0.000	0.000	0.000	0.000	0.000	0.000	0.000	0.000	0.000	0.000	0.000	0.000	0.000	0.000	283	1076	441	361	361	0.000	0.000	173	268	0	0	146	215	0	0	100	1	
4	9	4	02: M-07   LM00000219	lmo0671	17776	5473	100	80	77	16	48	48	5	91	84	0	105	94	30	23	23	3	96	93	0	0	0	0	0	0	0	0	0	0	0	0	0	0	0	0	0	0	0	0	0	0	0	0	0	0	0.000	0.000	0.000	0.000	0.000	0.000	0.000	0.000	0.000	0.000	0.000	0.000	0.000	0.000	283	1076	114	100	100	0.000	0.000	32	82	0	0	29	71	0	0	100	1	
4	10	4	02: M-10   LM00000220	lmo0674	18026	5473	100	365	324	138	47	48	5	97	93	0	172	154	65	22	22	3	99	95	0	0	0	0	0	0	0	0	0	0	0	0	0	0	0	0	0	0	0	0	0	0	0	0	0	0	0.000	0.000	0.000	0.000	0.000	0.000	0.000	0.000	0.000	0.000	0.000	0.000	0.000	0.000	283	1076	468	409	409	0.000	0.000	318	150	0	0	277	132	0	0	100	1	
4	11	4	02: M-13   LM00001048	lmo0677	18276	5473	100	57	58	8	48	48	6	61	39	0	82	71	24	23	24	4	93	86	0	0	0	0	0	0	0	0	0	0	0	0	0	0	0	0	0	0	0	0	0	0	0	0	0	0	0.000	0.000	0.000	0.000	0.000	0.000	0.000	0.000	0.000	0.000	0.000	0.000	0.000	0.000	283	1076	68	58	58	0.000	0.000	9	59	0	0	10	48	0	0	100	1	
4	12	4	02: M-16   LM00000222	lmo0680	18526	5473	100	62	63	10	48	49	5	83	65	0	80	66	27	23	23	4	83	80	0	0	0	0	0	0	0	0	0	0	0	0	0	0	0	0	0	0	0	0	0	0	0	0	0	0	0.000	0.000	0.000	0.000	0.000	0.000	0.000	0.000	0.000	0.000	0.000	0.000	0.000	0.000	283	1076	71	58	58	0.000	0.000	14	57	0	0	15	43	0	0	100	1	
4	13	4	02: M-19   LM00001051	lmo0683	18776	5473	100	112	106	35	48	49	5	87	82	0	103	86	33	23	23	3	87	85	0	0	0	0	0	0	0	0	0	0	0	0	0	0	0	0	0	0	0	0	0	0	0	0	0	0	0.000	0.000	0.000	0.000	0.000	0.000	0.000	0.000	0.000	0.000	0.000	0.000	0.000	0.000	283	1076	144	121	121	0.000	0.000	64	80	0	0	58	63	0	0	100	1	
4	14	4	02: M-22   LM00000225	lmo0686	19026	5473	100	275	225	115	49	50	5	92	86	0	387	315	177	23	23	3	91	89	0	0	0	0	0	0	0	0	0	0	0	0	0	0	0	0	0	0	0	0	0	0	0	0	0	0	0.000	0.000	0.000	0.000	0.000	0.000	0.000	0.000	0.000	0.000	0.000	0.000	0.000	0.000	283	1076	590	468	468	0.000	0.000	226	364	0	0	176	292	0	0	100	1	
4	15	4	03: A-01   EMPTY	EMPTY	19276	5473	100	50	49	5	49	50	5	18	2	0	27	28	5	24	24	3	43	31	0	0	0	0	0	0	0	0	0	0	0	0	0	0	0	0	0	0	0	0	0	0	0	0	0	0	0.000	0.000	0.000	0.000	0.000	0.000	0.000	0.000	0.000	0.000	0.000	0.000	0.000	0.000	283	1076	4	4	4	0.000	0.000	1	3	0	0	0	4	0	0	-75	1	
4	16	4	03: A-04   LM00001084	lmo0762	19526	5473	100	64	64	11	51	51	6	76	55	0	96	86	30	24	24	3	92	87	0	0	0	0	0	0	0	0	0	0	0	0	0	0	0	0	0	0	0	0	0	0	0	0	0	0	0.000	0.000	0.000	0.000	0.000	0.000	0.000	0.000	0.000	0.000	0.000	0.000	0.000	0.000	283	1076	85	75	75	0.000	0.000	13	72	0	0	13	62	0	0	100	1	
4	17	4	03: A-07   LM00000248	lmo0765	19776	5473	100	52	53	5	50	50	5	22	7	0	102	85	36	26	27	6	80	76	0	0	0	0	0	0	0	0	0	0	0	0	0	0	0	0	0	0	0	0	0	0	0	0	0	0	0.000	0.000	0.000	0.000	0.000	0.000	0.000	0.000	0.000	0.000	0.000	0.000	0.000	0.000	283	1076	78	62	62	0.000	0.000	2	76	0	0	3	59	0	0	100	1	
4	1	5	03: A-10   LM00000251	lmo0768	15776	5723	100	55	56	7	48	48	5	61	39	0	84	73	26	22	22	3	93	89	0	0	0	0	0	0	0	0	0	0	0	0	0	0	0	0	0	0	0	0	0	0	0	0	0	0	0.000	0.000	0.000	0.000	0.000	0.000	0.000	0.000	0.000	0.000	0.000	0.000	0.000	0.000	283	1076	69	59	59	0.000	0.000	7	62	0	0	8	51	0	0	100	1	
4	2	5	03: A-13   LM00002319	lmo0771	16026	5723	100	115	110	33	47	48	4	94	89	0	112	98	36	22	22	3	96	94	0	0	0	0	0	0	0	0	0	0	0	0	0	0	0	0	0	0	0	0	0	0	0	0	0	0	0.000	0.000	0.000	0.000	0.000	0.000	0.000	0.000	0.000	0.000	0.000	0.000	0.000	0.000	283	1076	158	139	139	0.000	0.000	68	90	0	0	63	76	0	0	100	1	
4	3	5	03: A-16   LM00001091	lmo0774	16276	5723	100	102	98	23	48	48	5	95	92	0	132	119	37	22	23	3	97	95	0	0	0	0	0	0	0	0	0	0	0	0	0	0	0	0	0	0	0	0	0	0	0	0	0	0	0.000	0.000	0.000	0.000	0.000	0.000	0.000	0.000	0.000	0.000	0.000	0.000	0.000	0.000	283	1076	164	147	147	0.000	0.000	54	110	0	0	50	97	0	0	100	1	
4	4	5	03: A-19   LM00000252	lmo0777	16526	5723	100	156	150	53	47	48	5	97	92	0	126	108	43	22	22	2	95	95	0	0	0	0	0	0	0	0	0	0	0	0	0	0	0	0	0	0	0	0	0	0	0	0	0	0	0.000	0.000	0.000	0.000	0.000	0.000	0.000	0.000	0.000	0.000	0.000	0.000	0.000	0.000	283	1076	213	189	189	0.000	0.000	109	104	0	0	103	86	0	0	100	1	
4	5	5	03: A-22   LM00002322	lmo0780	16776	5723	100	52	52	5	47	48	4	66	27	0	82	71	25	22	22	3	94	88	0	0	0	0	0	0	0	0	0	0	0	0	0	0	0	0	0	0	0	0	0	0	0	0	0	0	0.000	0.000	0.000	0.000	0.000	0.000	0.000	0.000	0.000	0.000	0.000	0.000	0.000	0.000	283	1076	65	54	54	0.000	0.000	5	60	0	0	5	49	0	0	100	1	
4	6	5	03: E-01   LM00002341	lmo0853	17026	5723	100	67	67	13	48	48	5	86	71	0	92	76	31	23	23	3	89	86	0	0	0	0	0	0	0	0	0	0	0	0	0	0	0	0	0	0	0	0	0	0	0	0	0	0	0.000	0.000	0.000	0.000	0.000	0.000	0.000	0.000	0.000	0.000	0.000	0.000	0.000	0.000	283	1076	88	72	72	0.000	0.000	19	69	0	0	19	53	0	0	100	1	
4	7	5	03: E-04   LM00001128	lmo0856	17276	5723	100	129	118	35	48	48	6	94	89	0	180	157	62	23	24	4	96	92	0	0	0	0	0	0	0	0	0	0	0	0	0	0	0	0	0	0	0	0	0	0	0	0	0	0	0.000	0.000	0.000	0.000	0.000	0.000	0.000	0.000	0.000	0.000	0.000	0.000	0.000	0.000	283	1076	238	204	204	0.000	0.000	81	157	0	0	70	134	0	0	100	1	
4	8	5	03: E-07   LM00000271	lmo0859	17526	5723	100	56	56	7	47	48	5	77	43	0	79	73	20	23	24	3	97	94	0	0	0	0	0	0	0	0	0	0	0	0	0	0	0	0	0	0	0	0	0	0	0	0	0	0	0.000	0.000	0.000	0.000	0.000	0.000	0.000	0.000	0.000	0.000	0.000	0.000	0.000	0.000	283	1076	65	59	59	0.000	0.000	9	56	0	0	9	50	0	0	100	1	
4	9	5	03: E-10   LM00001132	lmo0862	17776	5723	100	53	52	5	47	48	5	60	17	0	83	72	23	23	23	3	93	90	0	0	0	0	0	0	0	0	0	0	0	0	0	0	0	0	0	0	0	0	0	0	0	0	0	0	0.000	0.000	0.000	0.000	0.000	0.000	0.000	0.000	0.000	0.000	0.000	0.000	0.000	0.000	283	1076	66	54	54	0.000	0.000	6	60	0	0	5	49	0	0	100	1	
4	10	5	03: E-13   LM00001134	lmo0865	18026	5723	100	73	86	34	53	94	78	14	0	0	90	80	26	23	25	14	85	81	0	0	0	0	0	0	0	0	0	0	0	0	0	0	0	0	0	0	0	0	0	0	0	0	0	0	0.000	0.000	0.000	0.000	0.000	0.000	0.000	0.000	0.000	0.000	0.000	0.000	0.000	0.000	283	1076	87	90	90	0.000	0.000	20	67	0	0	33	57	0	0	100	1	
4	11	5	03: E-16   LM00001135	lmo0868	18276	5723	100	57	57	7	51	57	20	4	0	0	78	63	27	25	27	7	72	68	0	0	0	0	0	0	0	0	0	0	0	0	0	0	0	0	0	0	0	0	0	0	0	0	0	0	0.000	0.000	0.000	0.000	0.000	0.000	0.000	0.000	0.000	0.000	0.000	0.000	0.000	0.000	283	1076	59	44	44	0.000	0.000	6	53	0	0	6	38	0	0	100	1	
4	12	5	03: E-19   LM00000275	lmo0871	18526	5723	100	72	71	15	49	49	5	81	73	0	110	91	40	22	22	3	92	86	0	0	0	0	0	0	0	0	0	0	0	0	0	0	0	0	0	0	0	0	0	0	0	0	0	0	0.000	0.000	0.000	0.000	0.000	0.000	0.000	0.000	0.000	0.000	0.000	0.000	0.000	0.000	283	1076	111	91	91	0.000	0.000	23	88	0	0	22	69	0	0	100	1	
4	13	5	03: E-22   LM00002344	lmo0874	18776	5723	100	54	54	5	48	49	5	62	16	0	95	86	27	23	23	3	93	90	0	0	0	0	0	0	0	0	0	0	0	0	0	0	0	0	0	0	0	0	0	0	0	0	0	0	0.000	0.000	0.000	0.000	0.000	0.000	0.000	0.000	0.000	0.000	0.000	0.000	0.000	0.000	283	1076	78	69	69	0.000	0.000	6	72	0	0	6	63	0	0	100	1	
4	14	5	03: I-01   LM00002365	lmo0949	19026	5723	100	59	59	7	50	49	5	72	46	0	84	73	25	22	22	3	94	88	0	0	0	0	0	0	0	0	0	0	0	0	0	0	0	0	0	0	0	0	0	0	0	0	0	0	0.000	0.000	0.000	0.000	0.000	0.000	0.000	0.000	0.000	0.000	0.000	0.000	0.000	0.000	283	1076	71	60	60	0.000	0.000	9	62	0	0	9	51	0	0	100	1	
4	15	5	03: I-04   LM00002367	lmo0952	19276	5723	100	56	57	6	50	50	5	55	26	0	90	76	30	23	24	3	92	86	0	0	0	0	0	0	0	0	0	0	0	0	0	0	0	0	0	0	0	0	0	0	0	0	0	0	0.000	0.000	0.000	0.000	0.000	0.000	0.000	0.000	0.000	0.000	0.000	0.000	0.000	0.000	283	1076	73	60	60	0.000	0.000	6	67	0	0	7	53	0	0	100	1	
4	16	5	03: I-07   LM00000294	lmo0955	19526	5723	100	137	127	49	49	49	5	90	83	0	285	245	126	24	24	3	93	86	0	0	0	0	0	0	0	0	0	0	0	0	0	0	0	0	0	0	0	0	0	0	0	0	0	0	0.000	0.000	0.000	0.000	0.000	0.000	0.000	0.000	0.000	0.000	0.000	0.000	0.000	0.000	283	1076	349	299	299	0.000	0.000	88	261	0	0	78	221	0	0	100	1	
4	17	5	03: I-10   LM00000296	lmo0958	19776	5723	100	275	245	125	49	50	5	89	85	0	312	264	143	24	25	8	87	82	0	0	0	0	0	0	0	0	0	0	0	0	0	0	0	0	0	0	0	0	0	0	0	0	0	0	0.000	0.000	0.000	0.000	0.000	0.000	0.000	0.000	0.000	0.000	0.000	0.000	0.000	0.000	283	1076	514	436	436	0.000	0.000	226	288	0	0	196	240	0	0	100	1	
4	1	6	03: I-13   LM00001178	lmo0961	15776	5973	100	75	73	14	48	48	4	88	81	0	115	102	41	22	22	3	93	90	0	0	0	0	0	0	0	0	0	0	0	0	0	0	0	0	0	0	0	0	0	0	0	0	0	0	0.000	0.000	0.000	0.000	0.000	0.000	0.000	0.000	0.000	0.000	0.000	0.000	0.000	0.000	283	1076	120	105	105	0.000	0.000	27	93	0	0	25	80	0	0	100	1	
4	2	6	03: I-16   LM00000297	lmo0964	16026	5973	100	334	301	122	47	47	4	98	96	0	271	245	101	22	22	3	97	97	0	0	0	0	0	0	0	0	0	0	0	0	0	0	0	0	0	0	0	0	0	0	0	0	0	0	0.000	0.000	0.000	0.000	0.000	0.000	0.000	0.000	0.000	0.000	0.000	0.000	0.000	0.000	283	1076	536	477	477	0.000	0.000	287	249	0	0	254	223	0	0	100	1	
4	3	6	03: I-19   LM00000298	lmo0967	16276	5973	100	155	150	40	47	47	5	99	97	0	92	88	20	22	22	3	100	99	0	0	0	0	0	0	0	0	0	0	0	0	0	0	0	0	0	0	0	0	0	0	0	0	0	0	0.000	0.000	0.000	0.000	0.000	0.000	0.000	0.000	0.000	0.000	0.000	0.000	0.000	0.000	283	1076	178	169	169	0.000	0.000	108	70	0	0	103	66	0	0	100	1	
4	4	6	03: I-22   LM00001182	lmo0970	16526	5973	100	121	117	38	47	47	5	94	88	0	148	133	56	22	22	3	97	93	0	0	0	0	0	0	0	0	0	0	0	0	0	0	0	0	0	0	0	0	0	0	0	0	0	0	0.000	0.000	0.000	0.000	0.000	0.000	0.000	0.000	0.000	0.000	0.000	0.000	0.000	0.000	283	1076	200	181	181	0.000	0.000	74	126	0	0	70	111	0	0	100	1	
4	5	6	03: M-01   LM00002395	lmo1045	16776	5973	100	101	96	29	46	47	4	88	84	0	104	92	37	22	22	3	95	92	0	0	0	0	0	0	0	0	0	0	0	0	0	0	0	0	0	0	0	0	0	0	0	0	0	0	0.000	0.000	0.000	0.000	0.000	0.000	0.000	0.000	0.000	0.000	0.000	0.000	0.000	0.000	283	1076	137	120	120	0.000	0.000	55	82	0	0	50	70	0	0	100	1	
4	6	6	03: M-04   LM00002396	lmo1048	17026	5973	100	58	59	10	48	48	5	78	51	0	120	107	36	23	23	3	96	95	0	0	0	0	0	0	0	0	0	0	0	0	0	0	0	0	0	0	0	0	0	0	0	0	0	0	0.000	0.000	0.000	0.000	0.000	0.000	0.000	0.000	0.000	0.000	0.000	0.000	0.000	0.000	283	1076	107	95	95	0.000	0.000	10	97	0	0	11	84	0	0	100	1	
4	7	6	03: M-07   LM00001222	lmo1051	17276	5973	100	260	213	109	48	48	4	84	82	0	125	99	49	23	23	3	85	80	0	0	0	0	0	0	0	0	0	0	0	0	0	0	0	0	0	0	0	0	0	0	0	0	0	0	0.000	0.000	0.000	0.000	0.000	0.000	0.000	0.000	0.000	0.000	0.000	0.000	0.000	0.000	283	1076	314	241	241	0.000	0.000	212	102	0	0	165	76	0	0	100	1	
4	8	6	03: M-10   LM00000316	lmo1054	17526	5973	100	1030	854	480	49	49	5	97	94	0	1767	1509	859	23	23	3	98	95	0	0	0	0	0	0	0	0	0	0	0	0	0	0	0	0	0	0	0	0	0	0	0	0	0	0	0.000	0.000	0.000	0.000	0.000	0.000	0.000	0.000	0.000	0.000	0.000	0.000	0.000	0.000	283	1076	2725	2291	2291	0.000	0.000	981	1744	0	0	805	1486	0	0	100	1	
4	9	6	03: M-13   LM00001224	lmo1057	17776	5973	100	102	96	27	48	48	5	91	86	0	162	145	56	22	22	3	97	93	0	0	0	0	0	0	0	0	0	0	0	0	0	0	0	0	0	0	0	0	0	0	0	0	0	0	0.000	0.000	0.000	0.000	0.000	0.000	0.000	0.000	0.000	0.000	0.000	0.000	0.000	0.000	283	1076	194	171	171	0.000	0.000	54	140	0	0	48	123	0	0	100	1	
4	10	6	03: M-16   LM00002398	lmo1060	18026	5973	100	56	57	9	51	85	68	0	0	0	83	72	23	23	25	13	82	78	0	0	0	0	0	0	0	0	0	0	0	0	0	0	0	0	0	0	0	0	0	0	0	0	0	0	0.000	0.000	0.000	0.000	0.000	0.000	0.000	0.000	0.000	0.000	0.000	0.000	0.000	0.000	283	1076	65	55	55	0.000	0.000	5	60	0	0	6	49	0	0	100	1	
4	11	6	03: M-19   LM00002401	lmo1063	18276	5973	100	52	52	5	50	55	16	0	0	0	83	70	26	24	26	6	81	78	0	0	0	0	0	0	0	0	0	0	0	0	0	0	0	0	0	0	0	0	0	0	0	0	0	0	0.000	0.000	0.000	0.000	0.000	0.000	0.000	0.000	0.000	0.000	0.000	0.000	0.000	0.000	283	1076	61	48	48	0.000	0.000	2	59	0	0	2	46	0	0	100	1	
4	12	6	03: M-22   LM00002402	lmo1066	18526	5973	100	122	115	37	48	48	5	93	90	0	111	98	38	23	23	3	93	89	0	0	0	0	0	0	0	0	0	0	0	0	0	0	0	0	0	0	0	0	0	0	0	0	0	0	0.000	0.000	0.000	0.000	0.000	0.000	0.000	0.000	0.000	0.000	0.000	0.000	0.000	0.000	283	1076	162	142	142	0.000	0.000	74	88	0	0	67	75	0	0	100	1	
4	13	6	04: A-01   EMPTY	EMPTY	18776	5973	100	48	48	5	49	49	5	14	2	0	23	25	5	23	23	3	30	20	0	0	0	0	0	0	0	0	0	0	0	0	0	0	0	0	0	0	0	0	0	0	0	0	0	0	0.000	0.000	0.000	0.000	0.000	0.000	0.000	0.000	0.000	0.000	0.000	0.000	0.000	0.000	283	1076	-1	1	1	0.000	0.000	-1	0	0	0	-1	2	0	0	-75	1	
4	14	6	04: A-04   LM00000334	lmo1142	19026	5973	100	59	59	7	49	49	5	78	52	0	95	80	32	22	23	3	86	83	0	0	0	0	0	0	0	0	0	0	0	0	0	0	0	0	0	0	0	0	0	0	0	0	0	0	0.000	0.000	0.000	0.000	0.000	0.000	0.000	0.000	0.000	0.000	0.000	0.000	0.000	0.000	283	1076	83	68	68	0.000	0.000	10	73	0	0	10	58	0	0	100	1	
4	15	6	04: A-07   LM00001237	lmo1145	19276	5973	100	55	55	5	50	50	5	52	15	0	95	82	29	24	24	3	89	85	0	0	0	0	0	0	0	0	0	0	0	0	0	0	0	0	0	0	0	0	0	0	0	0	0	0	0.000	0.000	0.000	0.000	0.000	0.000	0.000	0.000	0.000	0.000	0.000	0.000	0.000	0.000	283	1076	76	63	63	0.000	0.000	5	71	0	0	5	58	0	0	100	1	
4	16	6	04: A-10   LM00001238	lmo1148	19526	5973	100	57	58	6	50	50	5	65	31	0	100	87	33	23	24	3	91	84	0	0	0	0	0	0	0	0	0	0	0	0	0	0	0	0	0	0	0	0	0	0	0	0	0	0	0.000	0.000	0.000	0.000	0.000	0.000	0.000	0.000	0.000	0.000	0.000	0.000	0.000	0.000	283	1076	84	72	72	0.000	0.000	7	77	0	0	8	64	0	0	100	1	
4	17	6	04: A-13   LM00002816	lmo1151	19776	5973	100	56	56	6	49	50	5	60	24	0	109	94	39	25	26	3	87	83	0	0	0	0	0	0	0	0	0	0	0	0	0	0	0	0	0	0	0	0	0	0	0	0	0	0	0.000	0.000	0.000	0.000	0.000	0.000	0.000	0.000	0.000	0.000	0.000	0.000	0.000	0.000	283	1076	91	76	76	0.000	0.000	7	84	0	0	7	69	0	0	100	1	
4	1	7	04: A-16   LM00001240	lmo1154	15776	6223	100	52	52	4	48	48	5	48	7	0	69	63	18	22	22	3	93	89	0	0	0	0	0	0	0	0	0	0	0	0	0	0	0	0	0	0	0	0	0	0	0	0	0	0	0.000	0.000	0.000	0.000	0.000	0.000	0.000	0.000	0.000	0.000	0.000	0.000	0.000	0.000	283	1076	51	45	45	0.000	0.000	4	47	0	0	4	41	0	0	100	1	
4	2	7	04: A-19   LM00001243	lmo1157	16026	6223	100	54	54	5	47	47	5	69	27	0	86	76	29	22	22	3	93	86	0	0	0	0	0	0	0	0	0	0	0	0	0	0	0	0	0	0	0	0	0	0	0	0	0	0	0.000	0.000	0.000	0.000	0.000	0.000	0.000	0.000	0.000	0.000	0.000	0.000	0.000	0.000	283	1076	71	61	61	0.000	0.000	7	64	0	0	7	54	0	0	100	1	
4	3	7	04: A-22   LM00001245	lmo1160	16276	6223	100	50	50	5	47	47	4	34	11	0	81	69	24	22	22	3	89	87	0	0	0	0	0	0	0	0	0	0	0	0	0	0	0	0	0	0	0	0	0	0	0	0	0	0	0.000	0.000	0.000	0.000	0.000	0.000	0.000	0.000	0.000	0.000	0.000	0.000	0.000	0.000	283	1076	62	50	50	0.000	0.000	3	59	0	0	3	47	0	0	100	1	
4	4	7	04: E-01   LM00000355	lmo1233	16526	6223	100	393	339	152	48	48	4	96	93	0	812	709	354	22	22	3	97	95	0	0	0	0	0	0	0	0	0	0	0	0	0	0	0	0	0	0	0	0	0	0	0	0	0	0	0.000	0.000	0.000	0.000	0.000	0.000	0.000	0.000	0.000	0.000	0.000	0.000	0.000	0.000	283	1076	1135	978	978	0.000	0.000	345	790	0	0	291	687	0	0	100	1	
4	5	7	04: E-04   LM00001288	lmo1236	16776	6223	100	101	93	29	48	49	5	83	80	0	128	105	45	21	22	3	94	89	0	0	0	0	0	0	0	0	0	0	0	0	0	0	0	0	0	0	0	0	0	0	0	0	0	0	0.000	0.000	0.000	0.000	0.000	0.000	0.000	0.000	0.000	0.000	0.000	0.000	0.000	0.000	283	1076	160	129	129	0.000	0.000	53	107	0	0	45	84	0	0	100	1	
4	6	7	04: E-07   LM00000356	lmo1239	17026	6223	100	440	372	204	47	47	4	94	90	0	198	165	82	23	23	4	87	86	0	0	0	0	0	0	0	0	0	0	0	0	0	0	0	0	0	0	0	0	0	0	0	0	0	0	0.000	0.000	0.000	0.000	0.000	0.000	0.000	0.000	0.000	0.000	0.000	0.000	0.000	0.000	283	1076	568	467	467	0.000	0.000	393	175	0	0	325	142	0	0	100	1	
4	7	7	04: E-10   LM00001292	lmo1242	17276	6223	100	52	51	5	47	48	5	51	12	0	75	65	22	23	23	3	90	86	0	0	0	0	0	0	0	0	0	0	0	0	0	0	0	0	0	0	0	0	0	0	0	0	0	0	0.000	0.000	0.000	0.000	0.000	0.000	0.000	0.000	0.000	0.000	0.000	0.000	0.000	0.000	283	1076	57	46	46	0.000	0.000	5	52	0	0	4	42	0	0	100	1	
4	8	7	04: E-13   LM00001294	lmo1245	17526	6223	100	58	59	8	48	48	5	76	55	0	95	82	28	23	23	4	94	88	0	0	0	0	0	0	0	0	0	0	0	0	0	0	0	0	0	0	0	0	0	0	0	0	0	0	0.000	0.000	0.000	0.000	0.000	0.000	0.000	0.000	0.000	0.000	0.000	0.000	0.000	0.000	283	1076	82	70	70	0.000	0.000	10	72	0	0	11	59	0	0	100	1	
4	9	7	04: E-16   LM00002475	lmo1248	17776	6223	100	63	63	9	48	49	5	90	73	0	82	75	22	22	23	3	95	94	0	0	0	0	0	0	0	0	0	0	0	0	0	0	0	0	0	0	0	0	0	0	0	0	0	0	0.000	0.000	0.000	0.000	0.000	0.000	0.000	0.000	0.000	0.000	0.000	0.000	0.000	0.000	283	1076	75	68	68	0.000	0.000	15	60	0	0	15	53	0	0	100	1	
4	10	7	04: E-19   LM00001297	lmo1251	18026	6223	100	52	52	5	50	50	5	19	7	0	76	67	21	22	23	6	88	81	0	0	0	0	0	0	0	0	0	0	0	0	0	0	0	0	0	0	0	0	0	0	0	0	0	0	0.000	0.000	0.000	0.000	0.000	0.000	0.000	0.000	0.000	0.000	0.000	0.000	0.000	0.000	283	1076	56	47	47	0.000	0.000	2	54	0	0	2	45	0	0	100	1	
4	11	7	04: E-22   LM00001300	lmo1254	18276	6223	100	86	84	21	49	49	5	89	84	0	194	171	69	23	23	4	94	90	0	0	0	0	0	0	0	0	0	0	0	0	0	0	0	0	0	0	0	0	0	0	0	0	0	0	0.000	0.000	0.000	0.000	0.000	0.000	0.000	0.000	0.000	0.000	0.000	0.000	0.000	0.000	283	1076	208	183	183	0.000	0.000	37	171	0	0	35	148	0	0	100	1	
4	12	7	04: I-01   LM00001332	lmo1329	18526	6223	100	55	55	6	48	49	5	58	29	0	92	77	30	23	23	3	90	86	0	0	0	0	0	0	0	0	0	0	0	0	0	0	0	0	0	0	0	0	0	0	0	0	0	0	0.000	0.000	0.000	0.000	0.000	0.000	0.000	0.000	0.000	0.000	0.000	0.000	0.000	0.000	283	1076	76	61	61	0.000	0.000	7	69	0	0	7	54	0	0	100	1	
4	13	7	04: I-04   LM00002496	lmo1332	18776	6223	100	99	96	28	49	49	5	89	85	0	154	135	56	23	23	3	93	90	0	0	0	0	0	0	0	0	0	0	0	0	0	0	0	0	0	0	0	0	0	0	0	0	0	0	0.000	0.000	0.000	0.000	0.000	0.000	0.000	0.000	0.000	0.000	0.000	0.000	0.000	0.000	283	1076	181	159	159	0.000	0.000	50	131	0	0	47	112	0	0	100	1	
4	14	7	04: I-07   LM00002818	lmo1335	19026	6223	100	951	783	460	49	50	5	92	88	0	1180	959	553	23	23	3	87	86	0	0	0	0	0	0	0	0	0	0	0	0	0	0	0	0	0	0	0	0	0	0	0	0	0	0	0.000	0.000	0.000	0.000	0.000	0.000	0.000	0.000	0.000	0.000	0.000	0.000	0.000	0.000	283	1076	2059	1670	1670	0.000	0.000	902	1157	0	0	734	936	0	0	100	1	
4	15	7	04: I-10   LM00001336	lmo1338	19276	6223	100	88	85	24	49	49	5	83	76	0	116	98	42	23	23	3	87	84	0	0	0	0	0	0	0	0	0	0	0	0	0	0	0	0	0	0	0	0	0	0	0	0	0	0	0.000	0.000	0.000	0.000	0.000	0.000	0.000	0.000	0.000	0.000	0.000	0.000	0.000	0.000	283	1076	132	111	111	0.000	0.000	39	93	0	0	36	75	0	0	100	1	
4	16	7	04: I-13   LM00002498	lmo1341	19526	6223	100	54	54	5	49	50	5	56	14	0	91	73	34	24	24	3	81	73	0	0	0	0	0	0	0	0	0	0	0	0	0	0	0	0	0	0	0	0	0	0	0	0	0	0	0.000	0.000	0.000	0.000	0.000	0.000	0.000	0.000	0.000	0.000	0.000	0.000	0.000	0.000	283	1076	72	54	54	0.000	0.000	5	67	0	0	5	49	0	0	100	1	
4	17	7	04: I-16   LM00002501	lmo1344	19776	6223	100	55	55	5	49	49	5	55	23	0	107	86	41	25	26	3	82	77	0	0	0	0	0	0	0	0	0	0	0	0	0	0	0	0	0	0	0	0	0	0	0	0	0	0	0.000	0.000	0.000	0.000	0.000	0.000	0.000	0.000	0.000	0.000	0.000	0.000	0.000	0.000	283	1076	88	67	67	0.000	0.000	6	82	0	0	6	61	0	0	100	1	
4	1	8	04: I-19   LM00002503	lmo1347	15776	6473	100	52	51	4	48	48	5	45	5	0	76	69	19	22	22	3	98	93	0	0	0	0	0	0	0	0	0	0	0	0	0	0	0	0	0	0	0	0	0	0	0	0	0	0	0.000	0.000	0.000	0.000	0.000	0.000	0.000	0.000	0.000	0.000	0.000	0.000	0.000	0.000	283	1076	58	50	50	0.000	0.000	4	54	0	0	3	47	0	0	100	1	
4	2	8	04: I-22   LM00001342	lmo1350	16026	6473	100	80	79	18	47	47	4	89	84	0	109	98	36	22	22	3	95	89	0	0	0	0	0	0	0	0	0	0	0	0	0	0	0	0	0	0	0	0	0	0	0	0	0	0	0.000	0.000	0.000	0.000	0.000	0.000	0.000	0.000	0.000	0.000	0.000	0.000	0.000	0.000	283	1076	120	108	108	0.000	0.000	33	87	0	0	32	76	0	0	100	1	
4	3	8	04: M-01   LM00001393	lmo1425	16276	6473	100	772	629	363	47	48	5	92	88	0	768	622	362	22	22	3	92	88	0	0	0	0	0	0	0	0	0	0	0	0	0	0	0	0	0	0	0	0	0	0	0	0	0	0	0.000	0.000	0.000	0.000	0.000	0.000	0.000	0.000	0.000	0.000	0.000	0.000	0.000	0.000	283	1076	1471	1182	1182	0.000	0.000	725	746	0	0	582	600	0	0	100	1	
4	4	8	04: M-04   LM00000397	lmo1428	16526	6473	100	249	227	94	47	48	4	95	94	0	113	101	36	21	22	3	96	91	0	0	0	0	0	0	0	0	0	0	0	0	0	0	0	0	0	0	0	0	0	0	0	0	0	0	0.000	0.000	0.000	0.000	0.000	0.000	0.000	0.000	0.000	0.000	0.000	0.000	0.000	0.000	283	1076	294	260	260	0.000	0.000	202	92	0	0	180	80	0	0	100	1	
4	5	8	04: M-07   LM00000398	lmo1431	16776	6473	100	266	226	106	47	48	4	89	86	0	267	216	109	22	22	3	92	89	0	0	0	0	0	0	0	0	0	0	0	0	0	0	0	0	0	0	0	0	0	0	0	0	0	0	0.000	0.000	0.000	0.000	0.000	0.000	0.000	0.000	0.000	0.000	0.000	0.000	0.000	0.000	283	1076	464	373	373	0.000	0.000	219	245	0	0	179	194	0	0	100	1	
4	6	8	04: M-10   LM00000399	lmo1434	17026	6473	100	266	251	91	47	48	4	98	97	0	285	263	92	23	24	3	98	97	0	0	0	0	0	0	0	0	0	0	0	0	0	0	0	0	0	0	0	0	0	0	0	0	0	0	0.000	0.000	0.000	0.000	0.000	0.000	0.000	0.000	0.000	0.000	0.000	0.000	0.000	0.000	283	1076	481	444	444	0.000	0.000	219	262	0	0	204	240	0	0	100	1	
4	7	8	04: M-13   LM00001400	lmo1437	17276	6473	100	209	190	69	48	48	5	96	93	0	109	102	31	23	23	3	99	96	0	0	0	0	0	0	0	0	0	0	0	0	0	0	0	0	0	0	0	0	0	0	0	0	0	0	0.000	0.000	0.000	0.000	0.000	0.000	0.000	0.000	0.000	0.000	0.000	0.000	0.000	0.000	283	1076	247	221	221	0.000	0.000	161	86	0	0	142	79	0	0	100	1	
4	8	8	04: M-16   LM00001402	lmo1440	17526	6473	100	56	56	7	49	49	5	60	34	0	80	67	26	23	24	3	86	83	0	0	0	0	0	0	0	0	0	0	0	0	0	0	0	0	0	0	0	0	0	0	0	0	0	0	0.000	0.000	0.000	0.000	0.000	0.000	0.000	0.000	0.000	0.000	0.000	0.000	0.000	0.000	283	1076	64	51	51	0.000	0.000	7	57	0	0	7	44	0	0	100	1	
4	9	8	04: M-19   LM00002517	lmo1443	17776	6473	100	100	91	29	48	49	5	80	75	0	86	72	30	23	24	3	80	78	0	0	0	0	0	0	0	0	0	0	0	0	0	0	0	0	0	0	0	0	0	0	0	0	0	0	0.000	0.000	0.000	0.000	0.000	0.000	0.000	0.000	0.000	0.000	0.000	0.000	0.000	0.000	283	1076	115	92	92	0.000	0.000	52	63	0	0	43	49	0	0	100	1	
4	10	8	04: M-22   LM00001406	lmo1446	18026	6473	100	51	52	6	49	49	5	30	13	0	78	67	23	23	23	3	91	86	0	0	0	0	0	0	0	0	0	0	0	0	0	0	0	0	0	0	0	0	0	0	0	0	0	0	0.000	0.000	0.000	0.000	0.000	0.000	0.000	0.000	0.000	0.000	0.000	0.000	0.000	0.000	283	1076	57	47	47	0.000	0.000	2	55	0	0	3	44	0	0	100	1	
4	11	8	05: A-01   EMPTY	EMPTY	18276	6473	100	50	50	5	49	49	5	24	5	0	25	27	5	23	23	3	43	27	0	0	0	0	0	0	0	0	0	0	0	0	0	0	0	0	0	0	0	0	0	0	0	0	0	0	0.000	0.000	0.000	0.000	0.000	0.000	0.000	0.000	0.000	0.000	0.000	0.000	0.000	0.000	283	1076	3	5	5	0.000	0.000	1	2	0	0	1	4	0	0	-75	1	
4	12	8	05: A-04   LM00001448	lmo1522	18526	6473	100	67	67	12	49	49	5	82	73	0	97	86	30	24	24	3	94	90	0	0	0	0	0	0	0	0	0	0	0	0	0	0	0	0	0	0	0	0	0	0	0	0	0	0	0.000	0.000	0.000	0.000	0.000	0.000	0.000	0.000	0.000	0.000	0.000	0.000	0.000	0.000	283	1076	91	80	80	0.000	0.000	18	73	0	0	18	62	0	0	100	1	
4	13	8	05: A-07   LM00000421	lmo1525	18776	6473	100	135	125	46	48	48	5	89	84	0	134	118	48	23	23	3	93	89	0	0	0	0	0	0	0	0	0	0	0	0	0	0	0	0	0	0	0	0	0	0	0	0	0	0	0.000	0.000	0.000	0.000	0.000	0.000	0.000	0.000	0.000	0.000	0.000	0.000	0.000	0.000	283	1076	198	172	172	0.000	0.000	87	111	0	0	77	95	0	0	100	1	
4	14	8	05: A-10   LM00001452	lmo1528	19026	6473	100	167	154	60	49	49	5	92	86	0	136	121	49	24	24	3	92	89	0	0	0	0	0	0	0	0	0	0	0	0	0	0	0	0	0	0	0	0	0	0	0	0	0	0	0.000	0.000	0.000	0.000	0.000	0.000	0.000	0.000	0.000	0.000	0.000	0.000	0.000	0.000	283	1076	230	202	202	0.000	0.000	118	112	0	0	105	97	0	0	100	1	
4	15	8	05: A-13   LM00001453	lmo1531	19276	6473	100	82	79	23	50	50	5	77	71	0	111	94	43	24	24	3	90	82	0	0	0	0	0	0	0	0	0	0	0	0	0	0	0	0	0	0	0	0	0	0	0	0	0	0	0.000	0.000	0.000	0.000	0.000	0.000	0.000	0.000	0.000	0.000	0.000	0.000	0.000	0.000	283	1076	119	99	99	0.000	0.000	32	87	0	0	29	70	0	0	100	1	
4	16	8	05: A-16   LM00002532	lmo1534	19526	6473	100	65	65	11	49	49	5	81	67	0	101	97	39	24	24	3	90	87	0	0	0	0	0	0	0	0	0	0	0	0	0	0	0	0	0	0	0	0	0	0	0	0	0	0	0.000	0.000	0.000	0.000	0.000	0.000	0.000	0.000	0.000	0.000	0.000	0.000	0.000	0.000	283	1076	93	89	89	0.000	0.000	16	77	0	0	16	73	0	0	100	1	
4	17	8	05: A-19   LM00000424	lmo1537	19776	6473	100	138	129	56	49	49	5	86	79	0	186	155	83	26	27	4	84	80	0	0	0	0	0	0	0	0	0	0	0	0	0	0	0	0	0	0	0	0	0	0	0	0	0	0	0.000	0.000	0.000	0.000	0.000	0.000	0.000	0.000	0.000	0.000	0.000	0.000	0.000	0.000	283	1076	249	209	209	0.000	0.000	89	160	0	0	80	129	0	0	100	1	
4	1	9	05: A-22   LM00000426	lmo1540	15776	6723	100	2215	1840	1158	48	48	4	92	89	0	6316	5251	3254	22	22	3	94	90	0	0	0	0	0	0	0	0	0	0	0	0	0	0	0	0	0	0	0	0	0	0	0	0	0	0	0.000	0.000	0.000	0.000	0.000	0.000	0.000	0.000	0.000	0.000	0.000	0.000	0.000	0.000	283	1076	8461	7021	7021	0.000	0.000	2167	6294	0	0	1792	5229	0	0	100	1	
4	2	9	05: E-01   LM00002548	lmo1613	16026	6723	100	64	64	12	47	47	4	84	76	0	83	71	26	22	22	3	91	88	0	0	0	0	0	0	0	0	0	0	0	0	0	0	0	0	0	0	0	0	0	0	0	0	0	0	0.000	0.000	0.000	0.000	0.000	0.000	0.000	0.000	0.000	0.000	0.000	0.000	0.000	0.000	283	1076	78	66	66	0.000	0.000	17	61	0	0	17	49	0	0	100	1	
4	3	9	05: E-04   LM00002549	lmo1616	16276	6723	100	88	86	18	48	48	4	93	90	0	107	97	27	22	22	3	99	99	0	0	0	0	0	0	0	0	0	0	0	0	0	0	0	0	0	0	0	0	0	0	0	0	0	0	0.000	0.000	0.000	0.000	0.000	0.000	0.000	0.000	0.000	0.000	0.000	0.000	0.000	0.000	283	1076	125	113	113	0.000	0.000	40	85	0	0	38	75	0	0	100	1	
4	4	9	05: E-07   LM00001497	lmo1619	16526	6723	100	86	84	20	48	48	5	89	85	0	204	174	76	21	22	3	98	94	0	0	0	0	0	0	0	0	0	0	0	0	0	0	0	0	0	0	0	0	0	0	0	0	0	0	0.000	0.000	0.000	0.000	0.000	0.000	0.000	0.000	0.000	0.000	0.000	0.000	0.000	0.000	283	1076	221	189	189	0.000	0.000	38	183	0	0	36	153	0	0	100	1	
4	5	9	05: E-10   LM00001500	lmo1622	16776	6723	100	51	51	6	48	48	5	41	13	0	84	73	24	22	22	3	94	89	0	0	0	0	0	0	0	0	0	0	0	0	0	0	0	0	0	0	0	0	0	0	0	0	0	0	0.000	0.000	0.000	0.000	0.000	0.000	0.000	0.000	0.000	0.000	0.000	0.000	0.000	0.000	283	1076	65	54	54	0.000	0.000	3	62	0	0	3	51	0	0	100	1	
4	6	9	05: E-13   LM00002551	lmo1625	17026	6723	100	51	51	5	48	48	4	40	17	0	75	67	21	23	23	3	90	85	0	0	0	0	0	0	0	0	0	0	0	0	0	0	0	0	0	0	0	0	0	0	0	0	0	0	0.000	0.000	0.000	0.000	0.000	0.000	0.000	0.000	0.000	0.000	0.000	0.000	0.000	0.000	283	1076	55	47	47	0.000	0.000	3	52	0	0	3	44	0	0	100	1	
4	7	9	05: E-16   LM00001505	lmo1628	17276	6723	100	52	52	5	48	48	5	49	12	0	76	67	22	23	23	3	91	89	0	0	0	0	0	0	0	0	0	0	0	0	0	0	0	0	0	0	0	0	0	0	0	0	0	0	0.000	0.000	0.000	0.000	0.000	0.000	0.000	0.000	0.000	0.000	0.000	0.000	0.000	0.000	283	1076	57	48	48	0.000	0.000	4	53	0	0	4	44	0	0	100	1	
4	8	9	05: E-19   LM00001507	lmo1631	17526	6723	100	58	57	9	48	49	5	68	51	0	89	80	29	24	24	3	90	84	0	0	0	0	0	0	0	0	0	0	0	0	0	0	0	0	0	0	0	0	0	0	0	0	0	0	0.000	0.000	0.000	0.000	0.000	0.000	0.000	0.000	0.000	0.000	0.000	0.000	0.000	0.000	283	1076	75	65	65	0.000	0.000	10	65	0	0	9	56	0	0	100	1	
4	9	9	05: E-22   LM00000449	lmo1634	17776	6723	100	4447	3754	2110	48	49	5	99	98	0	1047	924	472	23	24	10	92	89	0	0	0	0	0	0	0	0	0	0	0	0	0	0	0	0	0	0	0	0	0	0	0	0	0	0	0.000	0.000	0.000	0.000	0.000	0.000	0.000	0.000	0.000	0.000	0.000	0.000	0.000	0.000	283	1076	5423	4607	4607	0.000	0.000	4399	1024	0	0	3706	901	0	0	100	1	
4	10	9	05: I-01   LM00001555	lmo1709	18026	6723	100	215	180	81	47	49	5	90	86	0	363	299	154	23	23	3	92	91	0	0	0	0	0	0	0	0	0	0	0	0	0	0	0	0	0	0	0	0	0	0	0	0	0	0	0.000	0.000	0.000	0.000	0.000	0.000	0.000	0.000	0.000	0.000	0.000	0.000	0.000	0.000	283	1076	508	409	409	0.000	0.000	168	340	0	0	133	276	0	0	100	1	
4	11	9	05: I-04   LM00001557	lmo1712	18276	6723	100	95	94	31	48	49	5	90	86	0	116	108	44	24	24	3	90	87	0	0	0	0	0	0	0	0	0	0	0	0	0	0	0	0	0	0	0	0	0	0	0	0	0	0	0.000	0.000	0.000	0.000	0.000	0.000	0.000	0.000	0.000	0.000	0.000	0.000	0.000	0.000	283	1076	139	130	130	0.000	0.000	47	92	0	0	46	84	0	0	100	1	
4	12	9	05: I-07   LM00001559	lmo1715	18526	6723	100	53	53	6	49	49	5	41	15	0	79	70	27	23	24	3	88	84	0	0	0	0	0	0	0	0	0	0	0	0	0	0	0	0	0	0	0	0	0	0	0	0	0	0	0.000	0.000	0.000	0.000	0.000	0.000	0.000	0.000	0.000	0.000	0.000	0.000	0.000	0.000	283	1076	60	51	51	0.000	0.000	4	56	0	0	4	47	0	0	100	1	
4	13	9	05: I-10   LM00000466	lmo1718	18776	6723	100	98	91	29	48	48	4	84	77	0	302	245	133	22	23	3	96	91	0	0	0	0	0	0	0	0	0	0	0	0	0	0	0	0	0	0	0	0	0	0	0	0	0	0	0.000	0.000	0.000	0.000	0.000	0.000	0.000	0.000	0.000	0.000	0.000	0.000	0.000	0.000	283	1076	330	266	266	0.000	0.000	50	280	0	0	43	223	0	0	100	1	
4	14	9	05: I-13   LM00001561	lmo1721	19026	6723	100	150	141	58	49	49	4	92	86	0	106	89	36	23	23	3	90	88	0	0	0	0	0	0	0	0	0	0	0	0	0	0	0	0	0	0	0	0	0	0	0	0	0	0	0.000	0.000	0.000	0.000	0.000	0.000	0.000	0.000	0.000	0.000	0.000	0.000	0.000	0.000	283	1076	184	158	158	0.000	0.000	101	83	0	0	92	66	0	0	100	1	
4	15	9	05: I-16   LM00001563	lmo1724	19276	6723	100	52	52	5	49	50	5	30	8	0	85	74	26	24	24	3	91	84	0	0	0	0	0	0	0	0	0	0	0	0	0	0	0	0	0	0	0	0	0	0	0	0	0	0	0.000	0.000	0.000	0.000	0.000	0.000	0.000	0.000	0.000	0.000	0.000	0.000	0.000	0.000	283	1076	64	53	53	0.000	0.000	3	61	0	0	3	50	0	0	100	1	
4	16	9	05: I-19   LM00000468	lmo1727	19526	6723	100	70	70	14	49	50	5	85	78	0	103	91	34	24	25	3	86	85	0	0	0	0	0	0	0	0	0	0	0	0	0	0	0	0	0	0	0	0	0	0	0	0	0	0	0.000	0.000	0.000	0.000	0.000	0.000	0.000	0.000	0.000	0.000	0.000	0.000	0.000	0.000	283	1076	100	88	88	0.000	0.000	21	79	0	0	21	67	0	0	100	1	
4	17	9	05: I-22   LM00000471	lmo1730	19776	6723	100	231	194	98	49	49	5	83	79	0	682	529	307	26	26	4	88	85	0	0	0	0	0	0	0	0	0	0	0	0	0	0	0	0	0	0	0	0	0	0	0	0	0	0	0.000	0.000	0.000	0.000	0.000	0.000	0.000	0.000	0.000	0.000	0.000	0.000	0.000	0.000	283	1076	838	648	648	0.000	0.000	182	656	0	0	145	503	0	0	100	1	
4	1	10	05: M-01   LM00001610	lmo1805	15776	6973	100	135	127	45	47	47	4	93	89	0	100	86	33	22	22	3	95	91	0	0	0	0	0	0	0	0	0	0	0	0	0	0	0	0	0	0	0	0	0	0	0	0	0	0	0.000	0.000	0.000	0.000	0.000	0.000	0.000	0.000	0.000	0.000	0.000	0.000	0.000	0.000	283	1076	166	144	144	0.000	0.000	88	78	0	0	80	64	0	0	100	1	
4	2	10	05: M-04   LM00000492	lmo1808	16026	6973	100	235	207	91	47	47	5	92	89	0	260	223	108	22	22	3	91	90	0	0	0	0	0	0	0	0	0	0	0	0	0	0	0	0	0	0	0	0	0	0	0	0	0	0	0.000	0.000	0.000	0.000	0.000	0.000	0.000	0.000	0.000	0.000	0.000	0.000	0.000	0.000	283	1076	426	361	361	0.000	0.000	188	238	0	0	160	201	0	0	100	1	
4	3	10	05: M-07   LM00000493	lmo1811	16276	6973	100	143	135	45	48	48	5	93	90	0	172	157	54	22	22	3	97	95	0	0	0	0	0	0	0	0	0	0	0	0	0	0	0	0	0	0	0	0	0	0	0	0	0	0	0.000	0.000	0.000	0.000	0.000	0.000	0.000	0.000	0.000	0.000	0.000	0.000	0.000	0.000	283	1076	245	222	222	0.000	0.000	95	150	0	0	87	135	0	0	100	1	
4	4	10	05: M-10   LM00001614	lmo1814	16526	6973	100	242	208	86	47	47	4	92	90	0	174	152	68	22	22	3	91	88	0	0	0	0	0	0	0	0	0	0	0	0	0	0	0	0	0	0	0	0	0	0	0	0	0	0	0.000	0.000	0.000	0.000	0.000	0.000	0.000	0.000	0.000	0.000	0.000	0.000	0.000	0.000	283	1076	347	291	291	0.000	0.000	195	152	0	0	161	130	0	0	100	1	
4	5	10	05: M-13   LM00001616	lmo1817	16776	6973	100	118	113	34	47	48	4	95	90	0	212	195	75	22	22	3	97	95	0	0	0	0	0	0	0	0	0	0	0	0	0	0	0	0	0	0	0	0	0	0	0	0	0	0	0.000	0.000	0.000	0.000	0.000	0.000	0.000	0.000	0.000	0.000	0.000	0.000	0.000	0.000	283	1076	261	239	239	0.000	0.000	71	190	0	0	66	173	0	0	100	1	
4	6	10	05: M-16   LM00001619	lmo1820	17026	6973	100	256	249	136	48	48	4	87	83	0	388	336	201	23	23	3	86	83	0	0	0	0	0	0	0	0	0	0	0	0	0	0	0	0	0	0	0	0	0	0	0	0	0	0	0.000	0.000	0.000	0.000	0.000	0.000	0.000	0.000	0.000	0.000	0.000	0.000	0.000	0.000	283	1076	573	514	514	0.000	0.000	208	365	0	0	201	313	0	0	100	1	
4	7	10	05: M-19   LM00002583	lmo1823	17276	6973	100	133	123	44	48	48	5	88	85	0	210	181	77	24	24	3	94	93	0	0	0	0	0	0	0	0	0	0	0	0	0	0	0	0	0	0	0	0	0	0	0	0	0	0	0.000	0.000	0.000	0.000	0.000	0.000	0.000	0.000	0.000	0.000	0.000	0.000	0.000	0.000	283	1076	271	232	232	0.000	0.000	85	186	0	0	75	157	0	0	100	1	
4	8	10	05: M-22   LM00002584	lmo1826	17526	6973	100	305	279	148	48	49	5	89	84	0	290	249	123	23	23	3	92	87	0	0	0	0	0	0	0	0	0	0	0	0	0	0	0	0	0	0	0	0	0	0	0	0	0	0	0.000	0.000	0.000	0.000	0.000	0.000	0.000	0.000	0.000	0.000	0.000	0.000	0.000	0.000	283	1076	524	457	457	0.000	0.000	257	267	0	0	231	226	0	0	100	1	
4	9	10	06: A-01   EMPTY	EMPTY	17776	6973	100	47	48	5	48	50	16	0	0	0	25	27	6	23	24	14	8	1	0	0	0	0	0	0	0	0	0	0	0	0	0	0	0	0	0	0	0	0	0	0	0	0	0	0	0.000	0.000	0.000	0.000	0.000	0.000	0.000	0.000	0.000	0.000	0.000	0.000	0.000	0.000	283	1076	1	4	4	0.000	0.000	-1	2	0	0	0	4	0	0	-75	1	
4	10	10	06: A-04   LM00001668	lmo1902	18026	6973	100	120	107	41	49	50	12	72	69	0	93	81	33	23	24	10	80	77	0	0	0	0	0	0	0	0	0	0	0	0	0	0	0	0	0	0	0	0	0	0	0	0	0	0	0.000	0.000	0.000	0.000	0.000	0.000	0.000	0.000	0.000	0.000	0.000	0.000	0.000	0.000	283	1076	141	116	116	0.000	0.000	71	70	0	0	58	58	0	0	100	1	
4	11	10	06: A-07   LM00001670	lmo1905	18276	6973	100	95	90	29	49	49	5	82	78	0	124	104	44	23	24	3	92	86	0	0	0	0	0	0	0	0	0	0	0	0	0	0	0	0	0	0	0	0	0	0	0	0	0	0	0.000	0.000	0.000	0.000	0.000	0.000	0.000	0.000	0.000	0.000	0.000	0.000	0.000	0.000	283	1076	147	122	122	0.000	0.000	46	101	0	0	41	81	0	0	100	1	
4	12	10	06: A-10   LM00001673	lmo1908	18526	6973	100	65	64	10	49	49	5	86	72	0	90	80	30	23	24	3	91	84	0	0	0	0	0	0	0	0	0	0	0	0	0	0	0	0	0	0	0	0	0	0	0	0	0	0	0.000	0.000	0.000	0.000	0.000	0.000	0.000	0.000	0.000	0.000	0.000	0.000	0.000	0.000	283	1076	83	72	72	0.000	0.000	16	67	0	0	15	57	0	0	100	1	
4	13	10	06: A-13   LM00000512	lmo1911	18776	6973	100	61	61	10	49	49	5	72	59	0	90	76	33	24	24	3	87	79	0	0	0	0	0	0	0	0	0	0	0	0	0	0	0	0	0	0	0	0	0	0	0	0	0	0	0.000	0.000	0.000	0.000	0.000	0.000	0.000	0.000	0.000	0.000	0.000	0.000	0.000	0.000	283	1076	78	64	64	0.000	0.000	12	66	0	0	12	52	0	0	100	1	
4	14	10	06: A-16   LM00000514	lmo1914	19026	6973	100	193	170	86	49	50	5	83	78	0	175	151	81	24	24	3	89	85	0	0	0	0	0	0	0	0	0	0	0	0	0	0	0	0	0	0	0	0	0	0	0	0	0	0	0.000	0.000	0.000	0.000	0.000	0.000	0.000	0.000	0.000	0.000	0.000	0.000	0.000	0.000	283	1076	295	248	248	0.000	0.000	144	151	0	0	121	127	0	0	100	1	
4	15	10	06: A-19   LM00001676	lmo1917	19276	6973	100	116	103	42	49	50	5	80	70	0	168	136	80	25	25	3	85	80	0	0	0	0	0	0	0	0	0	0	0	0	0	0	0	0	0	0	0	0	0	0	0	0	0	0	0.000	0.000	0.000	0.000	0.000	0.000	0.000	0.000	0.000	0.000	0.000	0.000	0.000	0.000	283	1076	210	165	165	0.000	0.000	67	143	0	0	54	111	0	0	100	1	
4	16	10	06: A-22   LM00001679	lmo1920	19526	6973	100	59	59	10	49	49	5	69	51	0	95	73	37	25	26	4	72	67	0	0	0	0	0	0	0	0	0	0	0	0	0	0	0	0	0	0	0	0	0	0	0	0	0	0	0.000	0.000	0.000	0.000	0.000	0.000	0.000	0.000	0.000	0.000	0.000	0.000	0.000	0.000	283	1076	80	58	58	0.000	0.000	10	70	0	0	10	48	0	0	100	1	
4	17	10	06: E-01   LM00000534	lmo1993	19776	6973	100	92	87	28	49	49	5	77	72	0	120	99	47	29	29	4	81	74	0	0	0	0	0	0	0	0	0	0	0	0	0	0	0	0	0	0	0	0	0	0	0	0	0	0	0.000	0.000	0.000	0.000	0.000	0.000	0.000	0.000	0.000	0.000	0.000	0.000	0.000	0.000	283	1076	134	108	108	0.000	0.000	43	91	0	0	38	70	0	0	100	1	
4	1	11	06: E-04   LM00001719	lmo1996	15776	7223	100	74	74	17	47	47	5	89	83	0	93	83	29	22	22	2	94	92	0	0	0	0	0	0	0	0	0	0	0	0	0	0	0	0	0	0	0	0	0	0	0	0	0	0	0.000	0.000	0.000	0.000	0.000	0.000	0.000	0.000	0.000	0.000	0.000	0.000	0.000	0.000	283	1076	98	88	88	0.000	0.000	27	71	0	0	27	61	0	0	100	1	
4	2	11	06: E-07   LM00002616	lmo1999	16026	7223	100	77	72	17	47	47	5	82	76	0	109	88	40	23	23	2	86	82	0	0	0	0	0	0	0	0	0	0	0	0	0	0	0	0	0	0	0	0	0	0	0	0	0	0	0.000	0.000	0.000	0.000	0.000	0.000	0.000	0.000	0.000	0.000	0.000	0.000	0.000	0.000	283	1076	116	90	90	0.000	0.000	30	86	0	0	25	65	0	0	100	1	
4	3	11	06: E-10   LM00001724	lmo2002	16276	7223	100	56	56	6	47	48	4	75	53	0	102	92	33	22	23	15	86	83	0	0	0	0	0	0	0	0	0	0	0	0	0	0	0	0	0	0	0	0	0	0	0	0	0	0	0.000	0.000	0.000	0.000	0.000	0.000	0.000	0.000	0.000	0.000	0.000	0.000	0.000	0.000	283	1076	89	79	79	0.000	0.000	9	80	0	0	9	70	0	0	100	1	
4	4	11	06: E-13   LM00001726	lmo2005	16526	7223	100	52	52	4	48	48	5	47	9	0	81	73	26	22	22	3	89	86	0	0	0	0	0	0	0	0	0	0	0	0	0	0	0	0	0	0	0	0	0	0	0	0	0	0	0.000	0.000	0.000	0.000	0.000	0.000	0.000	0.000	0.000	0.000	0.000	0.000	0.000	0.000	283	1076	63	55	55	0.000	0.000	4	59	0	0	4	51	0	0	100	1	
4	5	11	06: E-16   LM00000537	lmo2008	16776	7223	100	53	54	5	47	47	4	65	35	0	84	75	26	22	22	3	91	88	0	0	0	0	0	0	0	0	0	0	0	0	0	0	0	0	0	0	0	0	0	0	0	0	0	0	0.000	0.000	0.000	0.000	0.000	0.000	0.000	0.000	0.000	0.000	0.000	0.000	0.000	0.000	283	1076	68	60	60	0.000	0.000	6	62	0	0	7	53	0	0	100	1	
4	6	11	06: E-19   LM00001729	lmo2011	17026	7223	100	56	57	7	47	48	5	79	50	0	84	73	26	23	23	3	93	87	0	0	0	0	0	0	0	0	0	0	0	0	0	0	0	0	0	0	0	0	0	0	0	0	0	0	0.000	0.000	0.000	0.000	0.000	0.000	0.000	0.000	0.000	0.000	0.000	0.000	0.000	0.000	283	1076	70	60	60	0.000	0.000	9	61	0	0	10	50	0	0	100	1	
4	7	11	06: E-22   LM00001731	lmo2014	17276	7223	100	52	53	5	47	48	4	58	22	0	82	74	26	23	24	3	87	86	0	0	0	0	0	0	0	0	0	0	0	0	0	0	0	0	0	0	0	0	0	0	0	0	0	0	0.000	0.000	0.000	0.000	0.000	0.000	0.000	0.000	0.000	0.000	0.000	0.000	0.000	0.000	283	1076	64	57	57	0.000	0.000	5	59	0	0	6	51	0	0	100	1	
4	8	11	06: I-01   LM00001772	lmo2089	17526	7223	100	121	108	43	47	48	5	79	72	0	198	160	89	24	24	4	80	78	0	0	0	0	0	0	0	0	0	0	0	0	0	0	0	0	0	0	0	0	0	0	0	0	0	0	0.000	0.000	0.000	0.000	0.000	0.000	0.000	0.000	0.000	0.000	0.000	0.000	0.000	0.000	283	1076	248	197	197	0.000	0.000	74	174	0	0	61	136	0	0	100	1	
4	9	11	06: I-04   LM00002633	lmo2092	17776	7223	100	356	303	157	48	48	5	88	84	0	220	194	99	23	24	3	89	84	0	0	0	0	0	0	0	0	0	0	0	0	0	0	0	0	0	0	0	0	0	0	0	0	0	0	0.000	0.000	0.000	0.000	0.000	0.000	0.000	0.000	0.000	0.000	0.000	0.000	0.000	0.000	283	1076	505	426	426	0.000	0.000	308	197	0	0	255	171	0	0	100	1	
4	10	11	06: I-07   LM00000558	lmo2095	18026	7223	100	68	66	13	48	48	4	78	74	0	93	81	31	23	23	3	89	86	0	0	0	0	0	0	0	0	0	0	0	0	0	0	0	0	0	0	0	0	0	0	0	0	0	0	0.000	0.000	0.000	0.000	0.000	0.000	0.000	0.000	0.000	0.000	0.000	0.000	0.000	0.000	283	1076	90	76	76	0.000	0.000	20	70	0	0	18	58	0	0	100	1	
4	11	11	06: I-10   LM00000559	lmo2098	18276	7223	100	52	53	5	48	48	4	49	27	0	94	83	28	24	25	3	93	88	0	0	0	0	0	0	0	0	0	0	0	0	0	0	0	0	0	0	0	0	0	0	0	0	0	0	0.000	0.000	0.000	0.000	0.000	0.000	0.000	0.000	0.000	0.000	0.000	0.000	0.000	0.000	283	1076	74	64	64	0.000	0.000	4	70	0	0	5	59	0	0	100	1	
4	12	11	06: I-13   LM00000561	lmo2101	18526	7223	100	69	68	15	48	49	5	81	71	0	94	78	32	25	25	3	82	80	0	0	0	0	0	0	0	0	0	0	0	0	0	0	0	0	0	0	0	0	0	0	0	0	0	0	0.000	0.000	0.000	0.000	0.000	0.000	0.000	0.000	0.000	0.000	0.000	0.000	0.000	0.000	283	1076	90	73	73	0.000	0.000	21	69	0	0	20	53	0	0	100	1	
4	13	11	06: I-16   LM00001778	lmo2104	18776	7223	100	69	68	16	49	49	5	71	68	0	86	73	31	25	25	3	78	75	0	0	0	0	0	0	0	0	0	0	0	0	0	0	0	0	0	0	0	0	0	0	0	0	0	0	0.000	0.000	0.000	0.000	0.000	0.000	0.000	0.000	0.000	0.000	0.000	0.000	0.000	0.000	283	1076	81	67	67	0.000	0.000	20	61	0	0	19	48	0	0	100	1	
4	14	11	06: I-19   LM00001781	lmo2107	19026	7223	100	59	60	8	49	49	5	82	57	0	97	81	37	24	25	3	92	83	0	0	0	0	0	0	0	0	0	0	0	0	0	0	0	0	0	0	0	0	0	0	0	0	0	0	0.000	0.000	0.000	0.000	0.000	0.000	0.000	0.000	0.000	0.000	0.000	0.000	0.000	0.000	283	1076	83	68	68	0.000	0.000	10	73	0	0	11	57	0	0	100	1	
4	15	11	06: I-22   LM00001783	lmo2110	19276	7223	100	122	112	54	49	49	5	72	65	0	123	94	51	26	26	4	81	71	0	0	0	0	0	0	0	0	0	0	0	0	0	0	0	0	0	0	0	0	0	0	0	0	0	0	0.000	0.000	0.000	0.000	0.000	0.000	0.000	0.000	0.000	0.000	0.000	0.000	0.000	0.000	283	1076	170	131	131	0.000	0.000	73	97	0	0	63	68	0	0	100	1	
4	16	11	06: M-01   LM00001820	lmo2185	19526	7223	100	56	56	6	49	49	5	66	32	0	99	82	36	28	29	4	78	74	0	0	0	0	0	0	0	0	0	0	0	0	0	0	0	0	0	0	0	0	0	0	0	0	0	0	0.000	0.000	0.000	0.000	0.000	0.000	0.000	0.000	0.000	0.000	0.000	0.000	0.000	0.000	283	1076	78	61	61	0.000	0.000	7	71	0	0	7	54	0	0	100	1	
4	17	11	06: M-04   LM00001822	lmo2188	19776	7223	100	76	73	21	49	49	4	70	65	0	160	119	67	30	30	3	83	73	0	0	0	0	0	0	0	0	0	0	0	0	0	0	0	0	0	0	0	0	0	0	0	0	0	0	0.000	0.000	0.000	0.000	0.000	0.000	0.000	0.000	0.000	0.000	0.000	0.000	0.000	0.000	283	1076	157	113	113	0.000	0.000	27	130	0	0	24	89	0	0	100	1	
4	1	12	06: M-07   LM00000589	lmo2191	15776	7473	100	469	423	196	47	47	5	96	94	0	726	620	281	23	23	3	96	95	0	0	0	0	0	0	0	0	0	0	0	0	0	0	0	0	0	0	0	0	0	0	0	0	0	0	0.000	0.000	0.000	0.000	0.000	0.000	0.000	0.000	0.000	0.000	0.000	0.000	0.000	0.000	283	1076	1125	973	973	0.000	0.000	422	703	0	0	376	597	0	0	100	1	
4	2	12	06: M-10   LM00001823	lmo2194	16026	7473	100	950	838	516	47	47	4	91	88	0	997	848	491	22	23	3	92	89	0	0	0	0	0	0	0	0	0	0	0	0	0	0	0	0	0	0	0	0	0	0	0	0	0	0	0.000	0.000	0.000	0.000	0.000	0.000	0.000	0.000	0.000	0.000	0.000	0.000	0.000	0.000	283	1076	1878	1617	1617	0.000	0.000	903	975	0	0	791	826	0	0	100	1	
4	3	12	06: M-13   LM00002649	lmo2197	16276	7473	100	56	56	7	47	47	5	71	47	0	82	74	23	22	22	3	90	88	0	0	0	0	0	0	0	0	0	0	0	0	0	0	0	0	0	0	0	0	0	0	0	0	0	0	0.000	0.000	0.000	0.000	0.000	0.000	0.000	0.000	0.000	0.000	0.000	0.000	0.000	0.000	283	1076	69	61	61	0.000	0.000	9	60	0	0	9	52	0	0	100	1	
4	4	12	06: M-16   LM00001825	lmo2200	16526	7473	100	147	137	58	47	47	5	90	82	0	242	208	111	22	23	3	86	84	0	0	0	0	0	0	0	0	0	0	0	0	0	0	0	0	0	0	0	0	0	0	0	0	0	0	0.000	0.000	0.000	0.000	0.000	0.000	0.000	0.000	0.000	0.000	0.000	0.000	0.000	0.000	283	1076	320	276	276	0.000	0.000	100	220	0	0	90	186	0	0	100	1	
4	5	12	06: M-19   LM00001828	lmo2203	16776	7473	100	68	66	15	47	47	4	79	72	0	104	89	41	22	23	3	93	87	0	0	0	0	0	0	0	0	0	0	0	0	0	0	0	0	0	0	0	0	0	0	0	0	0	0	0.000	0.000	0.000	0.000	0.000	0.000	0.000	0.000	0.000	0.000	0.000	0.000	0.000	0.000	283	1076	103	86	86	0.000	0.000	21	82	0	0	19	67	0	0	100	1	
4	6	12	06: M-22   LM00001830	lmo2206	17026	7473	100	126	122	45	47	48	5	87	81	0	169	151	67	23	24	3	95	90	0	0	0	0	0	0	0	0	0	0	0	0	0	0	0	0	0	0	0	0	0	0	0	0	0	0	0.000	0.000	0.000	0.000	0.000	0.000	0.000	0.000	0.000	0.000	0.000	0.000	0.000	0.000	283	1076	225	203	203	0.000	0.000	79	146	0	0	75	128	0	0	100	1	
4	7	12	07: A-01   EMPTY	EMPTY	17276	7473	100	47	47	4	47	48	5	16	1	0	25	28	5	24	25	4	33	24	0	0	0	0	0	0	0	0	0	0	0	0	0	0	0	0	0	0	0	0	0	0	0	0	0	0	0.000	0.000	0.000	0.000	0.000	0.000	0.000	0.000	0.000	0.000	0.000	0.000	0.000	0.000	283	1076	1	4	4	0.000	0.000	0	1	0	0	0	4	0	0	-75	1	
4	8	12	07: A-04   LM00002677	lmo2282	17526	7473	100	60	60	7	47	48	4	87	74	0	92	83	25	24	24	3	93	91	0	0	0	0	0	0	0	0	0	0	0	0	0	0	0	0	0	0	0	0	0	0	0	0	0	0	0.000	0.000	0.000	0.000	0.000	0.000	0.000	0.000	0.000	0.000	0.000	0.000	0.000	0.000	283	1076	81	72	72	0.000	0.000	13	68	0	0	13	59	0	0	100	1	
4	9	12	07: A-07   LM00002680	lmo2285	17776	7473	100	53	53	6	48	48	4	58	22	0	84	71	28	24	24	3	82	79	0	0	0	0	0	0	0	0	0	0	0	0	0	0	0	0	0	0	0	0	0	0	0	0	0	0	0.000	0.000	0.000	0.000	0.000	0.000	0.000	0.000	0.000	0.000	0.000	0.000	0.000	0.000	283	1076	65	52	52	0.000	0.000	5	60	0	0	5	47	0	0	100	1	
4	10	12	07: A-10   LM00000610	lmo2288	18026	7473	100	53	53	6	48	49	5	52	22	0	80	72	28	24	24	3	83	80	0	0	0	0	0	0	0	0	0	0	0	0	0	0	0	0	0	0	0	0	0	0	0	0	0	0	0.000	0.000	0.000	0.000	0.000	0.000	0.000	0.000	0.000	0.000	0.000	0.000	0.000	0.000	283	1076	61	53	53	0.000	0.000	5	56	0	0	5	48	0	0	100	1	
4	11	12	07: A-13   LM00000612	lmo2291	18276	7473	100	52	52	7	48	48	5	46	22	0	90	79	28	24	25	3	88	85	0	0	0	0	0	0	0	0	0	0	0	0	0	0	0	0	0	0	0	0	0	0	0	0	0	0	0.000	0.000	0.000	0.000	0.000	0.000	0.000	0.000	0.000	0.000	0.000	0.000	0.000	0.000	283	1076	70	59	59	0.000	0.000	4	66	0	0	4	55	0	0	100	1	
4	12	12	07: A-16   LM00001864	lmo2294	18526	7473	100	52	52	6	48	48	5	43	18	0	82	69	27	25	25	3	86	80	0	0	0	0	0	0	0	0	0	0	0	0	0	0	0	0	0	0	0	0	0	0	0	0	0	0	0.000	0.000	0.000	0.000	0.000	0.000	0.000	0.000	0.000	0.000	0.000	0.000	0.000	0.000	283	1076	61	48	48	0.000	0.000	4	57	0	0	4	44	0	0	100	1	
4	13	12	07: A-19   LM00001866	lmo2297	18776	7473	100	52	53	6	48	48	5	44	19	0	105	87	37	26	26	5	84	78	0	0	0	0	0	0	0	0	0	0	0	0	0	0	0	0	0	0	0	0	0	0	0	0	0	0	0.000	0.000	0.000	0.000	0.000	0.000	0.000	0.000	0.000	0.000	0.000	0.000	0.000	0.000	283	1076	83	66	66	0.000	0.000	4	79	0	0	5	61	0	0	100	1	
4	14	12	07: A-22   LM00000616	lmo2300	19026	7473	100	53	53	6	48	49	5	48	13	0	102	85	33	27	27	4	87	81	0	0	0	0	0	0	0	0	0	0	0	0	0	0	0	0	0	0	0	0	0	0	0	0	0	0	0.000	0.000	0.000	0.000	0.000	0.000	0.000	0.000	0.000	0.000	0.000	0.000	0.000	0.000	283	1076	80	63	63	0.000	0.000	5	75	0	0	5	58	0	0	100	1	
4	15	12	07: E-01   LM00001895	lmo2373	19276	7473	100	589	469	269	49	49	5	84	80	0	746	593	332	30	30	5	90	85	0	0	0	0	0	0	0	0	0	0	0	0	0	0	0	0	0	0	0	0	0	0	0	0	0	0	0.000	0.000	0.000	0.000	0.000	0.000	0.000	0.000	0.000	0.000	0.000	0.000	0.000	0.000	283	1076	1256	983	983	0.000	0.000	540	716	0	0	420	563	0	0	100	1	
4	16	12	07: E-04   LM00001898	lmo2376	19526	7473	100	116	103	39	49	49	5	87	75	0	225	176	97	31	31	4	87	81	0	0	0	0	0	0	0	0	0	0	0	0	0	0	0	0	0	0	0	0	0	0	0	0	0	0	0.000	0.000	0.000	0.000	0.000	0.000	0.000	0.000	0.000	0.000	0.000	0.000	0.000	0.000	283	1076	261	199	199	0.000	0.000	67	194	0	0	54	145	0	0	100	1	
4	17	12	07: E-07   LM00001899	lmo2379	19776	7473	100	91	89	32	49	49	6	75	69	0	175	140	72	31	31	4	87	78	0	0	0	0	0	0	0	0	0	0	0	0	0	0	0	0	0	0	0	0	0	0	0	0	0	0	0.000	0.000	0.000	0.000	0.000	0.000	0.000	0.000	0.000	0.000	0.000	0.000	0.000	0.000	283	1076	186	149	149	0.000	0.000	42	144	0	0	40	109	0	0	100	1	
4	1	13	07: E-10   LM00001901	lmo2382	15776	7723	100	121	113	42	47	47	5	89	82	0	244	199	102	24	26	7	91	86	0	0	0	0	0	0	0	0	0	0	0	0	0	0	0	0	0	0	0	0	0	0	0	0	0	0	0.000	0.000	0.000	0.000	0.000	0.000	0.000	0.000	0.000	0.000	0.000	0.000	0.000	0.000	283	1076	294	241	241	0.000	0.000	74	220	0	0	66	175	0	0	100	1	
4	2	13	07: E-13   LM00001903	lmo2385	16026	7723	100	63	63	10	47	47	5	88	77	0	110	95	39	24	27	9	87	82	0	0	0	0	0	0	0	0	0	0	0	0	0	0	0	0	0	0	0	0	0	0	0	0	0	0	0.000	0.000	0.000	0.000	0.000	0.000	0.000	0.000	0.000	0.000	0.000	0.000	0.000	0.000	283	1076	102	87	87	0.000	0.000	16	86	0	0	16	71	0	0	100	1	
4	3	13	07: E-16   LM00001904	lmo2388	16276	7723	100	72	72	15	48	48	5	89	79	0	109	97	36	26	30	10	84	83	0	0	0	0	0	0	0	0	0	0	0	0	0	0	0	0	0	0	0	0	0	0	0	0	0	0	0.000	0.000	0.000	0.000	0.000	0.000	0.000	0.000	0.000	0.000	0.000	0.000	0.000	0.000	283	1076	107	95	95	0.000	0.000	24	83	0	0	24	71	0	0	100	1	
4	4	13	07: E-19   LM00001905	lmo2391	16526	7723	100	473	393	204	47	48	5	87	83	0	457	374	196	25	27	6	88	85	0	0	0	0	0	0	0	0	0	0	0	0	0	0	0	0	0	0	0	0	0	0	0	0	0	0	0.000	0.000	0.000	0.000	0.000	0.000	0.000	0.000	0.000	0.000	0.000	0.000	0.000	0.000	283	1076	858	695	695	0.000	0.000	426	432	0	0	346	349	0	0	100	1	
4	5	13	07: E-22   LM00002846	lmo2394	16776	7723	100	50	51	6	47	47	4	43	18	0	87	70	35	25	25	5	69	66	0	0	0	0	0	0	0	0	0	0	0	0	0	0	0	0	0	0	0	0	0	0	0	0	0	0	0.000	0.000	0.000	0.000	0.000	0.000	0.000	0.000	0.000	0.000	0.000	0.000	0.000	0.000	283	1076	65	49	49	0.000	0.000	3	62	0	0	4	45	0	0	100	1	
4	6	13	07: I-01   LM00001936	lmo2469	17026	7723	100	90	87	25	47	47	4	89	83	0	202	172	81	24	25	3	89	88	0	0	0	0	0	0	0	0	0	0	0	0	0	0	0	0	0	0	0	0	0	0	0	0	0	0	0.000	0.000	0.000	0.000	0.000	0.000	0.000	0.000	0.000	0.000	0.000	0.000	0.000	0.000	283	1076	221	188	188	0.000	0.000	43	178	0	0	40	148	0	0	100	1	
4	7	13	07: I-04   LM00001938	lmo2472	17276	7723	100	129	120	49	47	47	5	88	82	0	149	128	65	24	25	3	83	81	0	0	0	0	0	0	0	0	0	0	0	0	0	0	0	0	0	0	0	0	0	0	0	0	0	0	0.000	0.000	0.000	0.000	0.000	0.000	0.000	0.000	0.000	0.000	0.000	0.000	0.000	0.000	283	1076	207	177	177	0.000	0.000	82	125	0	0	73	104	0	0	100	1	
4	8	13	07: I-07   LM00001940	lmo2475	17526	7723	100	110	96	36	47	47	5	78	74	0	163	131	69	24	24	3	86	81	0	0	0	0	0	0	0	0	0	0	0	0	0	0	0	0	0	0	0	0	0	0	0	0	0	0	0.000	0.000	0.000	0.000	0.000	0.000	0.000	0.000	0.000	0.000	0.000	0.000	0.000	0.000	283	1076	202	156	156	0.000	0.000	63	139	0	0	49	107	0	0	100	1	
4	9	13	07: I-10   LM00001942	lmo2478	17776	7723	100	89	81	28	47	47	5	71	65	0	162	126	75	24	25	7	73	70	0	0	0	0	0	0	0	0	0	0	0	0	0	0	0	0	0	0	0	0	0	0	0	0	0	0	0.000	0.000	0.000	0.000	0.000	0.000	0.000	0.000	0.000	0.000	0.000	0.000	0.000	0.000	283	1076	180	136	136	0.000	0.000	42	138	0	0	34	102	0	0	100	1	
4	10	13	07: I-13   LM00001944	lmo2481	18026	7723	100	99	90	35	47	48	4	75	68	0	123	99	54	25	26	6	74	72	0	0	0	0	0	0	0	0	0	0	0	0	0	0	0	0	0	0	0	0	0	0	0	0	0	0	0.000	0.000	0.000	0.000	0.000	0.000	0.000	0.000	0.000	0.000	0.000	0.000	0.000	0.000	283	1076	150	117	117	0.000	0.000	52	98	0	0	43	74	0	0	100	1	
4	11	13	07: I-16   LM00001947	lmo2484	18276	7723	100	338	273	157	48	48	4	81	76	0	477	373	233	27	28	5	84	79	0	0	0	0	0	0	0	0	0	0	0	0	0	0	0	0	0	0	0	0	0	0	0	0	0	0	0.000	0.000	0.000	0.000	0.000	0.000	0.000	0.000	0.000	0.000	0.000	0.000	0.000	0.000	283	1076	740	571	571	0.000	0.000	290	450	0	0	225	346	0	0	100	1	
4	12	13	07: I-19   LM00001949	lmo2487	18526	7723	100	424	322	191	48	48	5	83	79	0	746	591	373	28	28	4	86	81	0	0	0	0	0	0	0	0	0	0	0	0	0	0	0	0	0	0	0	0	0	0	0	0	0	0	0.000	0.000	0.000	0.000	0.000	0.000	0.000	0.000	0.000	0.000	0.000	0.000	0.000	0.000	283	1076	1094	837	837	0.000	0.000	376	718	0	0	274	563	0	0	100	1	
4	13	13	07: I-22   LM00002735	lmo2490	18776	7723	100	61	61	8	49	50	7	76	41	0	96	84	30	30	31	7	84	78	0	0	0	0	0	0	0	0	0	0	0	0	0	0	0	0	0	0	0	0	0	0	0	0	0	0	0.000	0.000	0.000	0.000	0.000	0.000	0.000	0.000	0.000	0.000	0.000	0.000	0.000	0.000	283	1076	78	66	66	0.000	0.000	12	66	0	0	12	54	0	0	100	1	
4	14	13	07: M-01   LM00001987	lmo2565	19026	7723	100	99	93	31	50	51	6	76	75	0	131	108	49	30	34	12	77	73	0	0	0	0	0	0	0	0	0	0	0	0	0	0	0	0	0	0	0	0	0	0	0	0	0	0	0.000	0.000	0.000	0.000	0.000	0.000	0.000	0.000	0.000	0.000	0.000	0.000	0.000	0.000	283	1076	150	121	121	0.000	0.000	49	101	0	0	43	78	0	0	100	1	
4	15	13	07: M-04   LM00001989	lmo2568	19276	7723	100	185	153	77	50	51	6	75	71	0	206	158	89	29	30	7	75	73	0	0	0	0	0	0	0	0	0	0	0	0	0	0	0	0	0	0	0	0	0	0	0	0	0	0	0.000	0.000	0.000	0.000	0.000	0.000	0.000	0.000	0.000	0.000	0.000	0.000	0.000	0.000	283	1076	312	232	232	0.000	0.000	135	177	0	0	103	129	0	0	100	1	
4	16	13	07: M-07   LM00000689	lmo2571	19526	7723	100	730	613	431	50	50	5	87	84	0	424	352	218	27	28	7	86	82	0	0	0	0	0	0	0	0	0	0	0	0	0	0	0	0	0	0	0	0	0	0	0	0	0	0	0.000	0.000	0.000	0.000	0.000	0.000	0.000	0.000	0.000	0.000	0.000	0.000	0.000	0.000	283	1076	1077	888	888	0.000	0.000	680	397	0	0	563	325	0	0	100	1	
4	17	13	07: M-10   LM00001991	lmo2574	19776	7723	100	136	121	48	48	49	5	90	83	0	193	159	80	27	28	6	93	86	0	0	0	0	0	0	0	0	0	0	0	0	0	0	0	0	0	0	0	0	0	0	0	0	0	0	0.000	0.000	0.000	0.000	0.000	0.000	0.000	0.000	0.000	0.000	0.000	0.000	0.000	0.000	283	1076	254	205	205	0.000	0.000	88	166	0	0	73	132	0	0	100	1	
4	1	14	07: M-13   LM00001993	lmo2577	15776	7973	100	51	51	5	47	47	5	46	9	0	82	70	27	22	23	2	89	85	0	0	0	0	0	0	0	0	0	0	0	0	0	0	0	0	0	0	0	0	0	0	0	0	0	0	0.000	0.000	0.000	0.000	0.000	0.000	0.000	0.000	0.000	0.000	0.000	0.000	0.000	0.000	283	1076	64	52	52	0.000	0.000	4	60	0	0	4	48	0	0	100	1	
4	2	14	07: M-16   LM00002755	lmo2580	16026	7973	100	66	65	14	47	47	5	76	67	0	92	75	34	22	22	3	85	81	0	0	0	0	0	0	0	0	0	0	0	0	0	0	0	0	0	0	0	0	0	0	0	0	0	0	0.000	0.000	0.000	0.000	0.000	0.000	0.000	0.000	0.000	0.000	0.000	0.000	0.000	0.000	283	1076	89	71	71	0.000	0.000	19	70	0	0	18	53	0	0	100	1	
4	3	14	07: M-19   LM00001994	lmo2583	16276	7973	100	70	69	14	48	48	5	82	75	0	84	74	26	23	26	9	85	79	0	0	0	0	0	0	0	0	0	0	0	0	0	0	0	0	0	0	0	0	0	0	0	0	0	0	0.000	0.000	0.000	0.000	0.000	0.000	0.000	0.000	0.000	0.000	0.000	0.000	0.000	0.000	283	1076	83	72	72	0.000	0.000	22	61	0	0	21	51	0	0	100	1	
4	4	14	07: M-22   LM00001997	lmo2586	16526	7973	100	51	52	5	49	49	5	31	6	0	81	68	28	24	28	9	76	75	0	0	0	0	0	0	0	0	0	0	0	0	0	0	0	0	0	0	0	0	0	0	0	0	0	0	0.000	0.000	0.000	0.000	0.000	0.000	0.000	0.000	0.000	0.000	0.000	0.000	0.000	0.000	283	1076	59	47	47	0.000	0.000	2	57	0	0	3	44	0	0	100	1	
4	5	14	08: A-01   EMPTY	EMPTY	16776	7973	100	48	48	5	48	49	5	19	2	0	25	25	5	26	30	10	1	0	0	0	0	0	0	0	0	0	0	0	0	0	0	0	0	0	0	0	0	0	0	0	0	0	0	0	0.000	0.000	0.000	0.000	0.000	0.000	0.000	0.000	0.000	0.000	0.000	0.000	0.000	0.000	283	1076	-1	-1	-1	0.000	0.000	0	-1	0	0	0	-1	0	0	-75	1	
4	6	14	08: A-04   LM00002017	lmo2662	17026	7973	100	64	165	615	48	49	6	85	71	0	132	427	2248	25	27	7	94	88	0	0	0	0	0	0	0	0	0	0	0	0	0	0	0	0	0	0	0	0	0	0	0	0	0	0	0.000	0.000	0.000	0.000	0.000	0.000	0.000	0.000	0.000	0.000	0.000	0.000	0.000	0.000	283	1076	123	519	519	0.000	0.000	16	107	0	0	117	402	0	0	100	1	
4	7	14	08: A-07   LM00000736	lmo2665	17276	7973	100	65	67	16	47	48	5	75	69	0	162	135	65	26	29	27	75	70	0	0	0	0	0	0	0	0	0	0	0	0	0	0	0	0	0	0	0	0	0	0	0	0	0	0	0.000	0.000	0.000	0.000	0.000	0.000	0.000	0.000	0.000	0.000	0.000	0.000	0.000	0.000	283	1076	154	129	129	0.000	0.000	18	136	0	0	20	109	0	0	100	1	
4	8	14	08: A-10   LM00000738	lmo2668	17526	7973	100	68	69	17	48	48	5	78	67	0	298	246	133	25	27	7	95	88	0	0	0	0	0	0	0	0	0	0	0	0	0	0	0	0	0	0	0	0	0	0	0	0	0	0	0.000	0.000	0.000	0.000	0.000	0.000	0.000	0.000	0.000	0.000	0.000	0.000	0.000	0.000	283	1076	293	242	242	0.000	0.000	20	273	0	0	21	221	0	0	100	1	
4	9	14	08: A-13   LM00002767	lmo2671	17776	7973	100	373	303	162	48	48	5	89	84	0	244	205	105	25	26	6	92	85	0	0	0	0	0	0	0	0	0	0	0	0	0	0	0	0	0	0	0	0	0	0	0	0	0	0	0.000	0.000	0.000	0.000	0.000	0.000	0.000	0.000	0.000	0.000	0.000	0.000	0.000	0.000	283	1076	544	435	435	0.000	0.000	325	219	0	0	255	180	0	0	100	1	
4	10	14	08: A-16   LM00002020	lmo2674	18026	7973	100	541	465	257	48	49	5	89	86	0	1264	1071	588	25	26	6	97	94	0	0	0	0	0	0	0	0	0	0	0	0	0	0	0	0	0	0	0	0	0	0	0	0	0	0	0.000	0.000	0.000	0.000	0.000	0.000	0.000	0.000	0.000	0.000	0.000	0.000	0.000	0.000	283	1076	1732	1463	1463	0.000	0.000	493	1239	0	0	417	1046	0	0	100	1	
4	11	14	08: A-19   LM00000741	lmo2677	18276	7973	100	99	96	32	48	49	5	87	83	0	124	120	53	26	28	6	95	86	0	0	0	0	0	0	0	0	0	0	0	0	0	0	0	0	0	0	0	0	0	0	0	0	0	0	0.000	0.000	0.000	0.000	0.000	0.000	0.000	0.000	0.000	0.000	0.000	0.000	0.000	0.000	283	1076	149	142	142	0.000	0.000	51	98	0	0	48	94	0	0	100	1	
4	12	14	08: A-22   LM00002024	lmo2680	18526	7973	100	77	77	24	50	51	5	72	67	0	120	97	45	27	29	8	79	72	0	0	0	0	0	0	0	0	0	0	0	0	0	0	0	0	0	0	0	0	0	0	0	0	0	0	0.000	0.000	0.000	0.000	0.000	0.000	0.000	0.000	0.000	0.000	0.000	0.000	0.000	0.000	283	1076	120	97	97	0.000	0.000	27	93	0	0	27	70	0	0	100	1	
4	13	14	08: E-01   LM00002779	lmo2753	18776	7973	100	55	54	5	50	51	7	41	5	0	127	99	48	25	29	13	75	71	0	0	0	0	0	0	0	0	0	0	0	0	0	0	0	0	0	0	0	0	0	0	0	0	0	0	0.000	0.000	0.000	0.000	0.000	0.000	0.000	0.000	0.000	0.000	0.000	0.000	0.000	0.000	283	1076	107	78	78	0.000	0.000	5	102	0	0	4	74	0	0	100	1	
4	14	14	08: E-04   LM00002781	lmo2756	19026	7973	100	116	103	42	49	50	5	77	72	0	228	178	110	23	25	6	80	75	0	0	0	0	0	0	0	0	0	0	0	0	0	0	0	0	0	0	0	0	0	0	0	0	0	0	0.000	0.000	0.000	0.000	0.000	0.000	0.000	0.000	0.000	0.000	0.000	0.000	0.000	0.000	283	1076	272	209	209	0.000	0.000	67	205	0	0	54	155	0	0	100	1	
4	15	14	08: E-07   LM00002061	lmo2759	19276	7973	100	89	84	25	49	50	5	86	76	0	166	134	67	24	24	3	92	83	0	0	0	0	0	0	0	0	0	0	0	0	0	0	0	0	0	0	0	0	0	0	0	0	0	0	0.000	0.000	0.000	0.000	0.000	0.000	0.000	0.000	0.000	0.000	0.000	0.000	0.000	0.000	283	1076	182	145	145	0.000	0.000	40	142	0	0	35	110	0	0	100	1	
4	16	14	08: E-10   LM00002063	lmo2762	19526	7973	100	52	52	5	49	50	5	38	8	0	91	74	30	24	24	3	88	82	0	0	0	0	0	0	0	0	0	0	0	0	0	0	0	0	0	0	0	0	0	0	0	0	0	0	0.000	0.000	0.000	0.000	0.000	0.000	0.000	0.000	0.000	0.000	0.000	0.000	0.000	0.000	283	1076	70	53	53	0.000	0.000	3	67	0	0	3	50	0	0	100	1	
4	17	14	08: E-13   LM00002065	lmo2765	19776	7973	100	53	53	6	49	49	6	36	9	0	104	80	41	25	25	3	80	72	0	0	0	0	0	0	0	0	0	0	0	0	0	0	0	0	0	0	0	0	0	0	0	0	0	0	0.000	0.000	0.000	0.000	0.000	0.000	0.000	0.000	0.000	0.000	0.000	0.000	0.000	0.000	283	1076	83	59	59	0.000	0.000	4	79	0	0	4	55	0	0	100	1	
4	1	15	08: E-16   LM00002782	lmo2768	15776	8223	100	112	101	37	48	48	5	83	76	0	125	100	49	22	23	3	83	80	0	0	0	0	0	0	0	0	0	0	0	0	0	0	0	0	0	0	0	0	0	0	0	0	0	0	0.000	0.000	0.000	0.000	0.000	0.000	0.000	0.000	0.000	0.000	0.000	0.000	0.000	0.000	283	1076	167	131	131	0.000	0.000	64	103	0	0	53	78	0	0	100	1	
4	2	15	08: E-19   LM00002784	lmo2771	16026	8223	100	57	57	8	48	48	5	73	43	0	101	85	36	22	23	3	88	82	0	0	0	0	0	0	0	0	0	0	0	0	0	0	0	0	0	0	0	0	0	0	0	0	0	0	0.000	0.000	0.000	0.000	0.000	0.000	0.000	0.000	0.000	0.000	0.000	0.000	0.000	0.000	283	1076	88	72	72	0.000	0.000	9	79	0	0	9	63	0	0	100	1	
4	3	15	08: E-22   LM00000773	lmo2774	16276	8223	100	52	52	6	48	48	5	46	16	0	82	68	28	22	23	3	87	81	0	0	0	0	0	0	0	0	0	0	0	0	0	0	0	0	0	0	0	0	0	0	0	0	0	0	0.000	0.000	0.000	0.000	0.000	0.000	0.000	0.000	0.000	0.000	0.000	0.000	0.000	0.000	283	1076	64	50	50	0.000	0.000	4	60	0	0	4	46	0	0	100	1	
4	4	15	08: I-01   LM00000803	lmo2849	16526	8223	100	55	55	7	48	48	4	65	38	0	177	145	64	22	22	3	87	86	0	0	0	0	0	0	0	0	0	0	0	0	0	0	0	0	0	0	0	0	0	0	0	0	0	0	0.000	0.000	0.000	0.000	0.000	0.000	0.000	0.000	0.000	0.000	0.000	0.000	0.000	0.000	283	1076	162	130	130	0.000	0.000	7	155	0	0	7	123	0	0	100	1	
4	5	15	08: I-04   LM00002804	lmo2852	16776	8223	100	73	70	15	48	48	4	83	75	0	148	120	67	23	23	3	82	77	0	0	0	0	0	0	0	0	0	0	0	0	0	0	0	0	0	0	0	0	0	0	0	0	0	0	0.000	0.000	0.000	0.000	0.000	0.000	0.000	0.000	0.000	0.000	0.000	0.000	0.000	0.000	283	1076	150	119	119	0.000	0.000	25	125	0	0	22	97	0	0	100	1	
4	6	15	08: I-07   LM00000808	lmo2855	17026	8223	100	581	438	276	48	48	5	83	80	0	481	368	240	24	24	3	79	77	0	0	0	0	0	0	0	0	0	0	0	0	0	0	0	0	0	0	0	0	0	0	0	0	0	0	0.000	0.000	0.000	0.000	0.000	0.000	0.000	0.000	0.000	0.000	0.000	0.000	0.000	0.000	283	1076	990	734	734	0.000	0.000	533	457	0	0	390	344	0	0	100	1	
4	7	15	09: A-01   EMPTY	EMPTY	17276	8223	100	46	47	5	48	49	5	14	1	0	26	28	5	24	24	4	43	24	0	0	0	0	0	0	0	0	0	0	0	0	0	0	0	0	0	0	0	0	0	0	0	0	0	0	0.000	0.000	0.000	0.000	0.000	0.000	0.000	0.000	0.000	0.000	0.000	0.000	0.000	0.000	283	1076	0	3	3	0.000	0.000	-2	2	0	0	-1	4	0	0	-75	1	
4	8	15	09: A-04   LM00001308	lmo1275	17526	8223	100	125	115	49	48	48	5	78	76	0	124	101	50	24	24	3	89	80	0	0	0	0	0	0	0	0	0	0	0	0	0	0	0	0	0	0	0	0	0	0	0	0	0	0	0.000	0.000	0.000	0.000	0.000	0.000	0.000	0.000	0.000	0.000	0.000	0.000	0.000	0.000	283	1076	177	144	144	0.000	0.000	77	100	0	0	67	77	0	0	100	1	
4	9	15	09: A-07   LM00002819	lmo1469	17776	8223	100	6173	4585	3098	48	48	5	98	92	0	4686	3676	2431	23	24	4	93	88	0	0	0	0	0	0	0	0	0	0	0	0	0	0	0	0	0	0	0	0	0	0	0	0	0	0	0.000	0.000	0.000	0.000	0.000	0.000	0.000	0.000	0.000	0.000	0.000	0.000	0.000	0.000	283	1076	10788	8190	8190	0.000	0.000	6125	4663	0	0	4537	3653	0	0	100	1	
4	10	15	09: A-10   LM00000452	lmo1657	18026	8223	100	1409	1095	668	49	49	5	92	89	0	810	632	355	23	23	3	92	89	0	0	0	0	0	0	0	0	0	0	0	0	0	0	0	0	0	0	0	0	0	0	0	0	0	0	0.000	0.000	0.000	0.000	0.000	0.000	0.000	0.000	0.000	0.000	0.000	0.000	0.000	0.000	283	1076	2147	1655	1655	0.000	0.000	1360	787	0	0	1046	609	0	0	100	1	
4	11	15	09: A-13   lmneg01	lmneg01	18276	8223	100	52	52	5	47	48	5	53	17	0	95	81	30	24	24	3	90	87	0	0	0	0	0	0	0	0	0	0	0	0	0	0	0	0	0	0	0	0	0	0	0	0	0	0	0.000	0.000	0.000	0.000	0.000	0.000	0.000	0.000	0.000	0.000	0.000	0.000	0.000	0.000	283	1076	76	62	62	0.000	0.000	5	71	0	0	5	57	0	0	100	1	
4	12	15	09: A-16   lmneg04	lmneg04	18526	8223	100	50	51	4	50	49	5	18	1	0	84	71	26	24	25	4	90	83	0	0	0	0	0	0	0	0	0	0	0	0	0	0	0	0	0	0	0	0	0	0	0	0	0	0	0.000	0.000	0.000	0.000	0.000	0.000	0.000	0.000	0.000	0.000	0.000	0.000	0.000	0.000	283	1076	60	48	48	0.000	0.000	0	60	0	0	1	47	0	0	100	1	
4	13	15	09: A-19   lmneg07	lmneg07	18776	8223	100	52	52	5	50	50	5	23	6	0	90	75	30	24	24	3	89	83	0	0	0	0	0	0	0	0	0	0	0	0	0	0	0	0	0	0	0	0	0	0	0	0	0	0	0.000	0.000	0.000	0.000	0.000	0.000	0.000	0.000	0.000	0.000	0.000	0.000	0.000	0.000	283	1076	68	53	53	0.000	0.000	2	66	0	0	2	51	0	0	100	1	
4	14	15	09: A-22   lmneg10	lmneg10	19026	8223	100	133	124	55	49	49	5	86	80	0	82	69	26	24	24	3	88	84	0	0	0	0	0	0	0	0	0	0	0	0	0	0	0	0	0	0	0	0	0	0	0	0	0	0	0.000	0.000	0.000	0.000	0.000	0.000	0.000	0.000	0.000	0.000	0.000	0.000	0.000	0.000	283	1076	142	120	120	0.000	0.000	84	58	0	0	75	45	0	0	100	1	
4	15	15	09: E-01   LM00000020	lmo0044	19276	8223	100	2822	2465	1280	49	50	8	98	96	0	3086	2674	1285	24	25	7	96	95	0	0	0	0	0	0	0	0	0	0	0	0	0	0	0	0	0	0	0	0	0	0	0	0	0	0	0.000	0.000	0.000	0.000	0.000	0.000	0.000	0.000	0.000	0.000	0.000	0.000	0.000	0.000	283	1076	5835	5066	5066	0.000	0.000	2773	3062	0	0	2416	2650	0	0	100	1	
4	16	15	09: E-04   LM00001308	lmo1275	19526	8223	100	102	98	31	49	50	5	87	78	0	128	105	48	24	25	3	88	83	0	0	0	0	0	0	0	0	0	0	0	0	0	0	0	0	0	0	0	0	0	0	0	0	0	0	0.000	0.000	0.000	0.000	0.000	0.000	0.000	0.000	0.000	0.000	0.000	0.000	0.000	0.000	283	1076	157	130	130	0.000	0.000	53	104	0	0	49	81	0	0	100	1	
4	17	15	09: E-07   LM00002819	lmo1469	19776	8223	100	4879	3727	2651	49	49	5	91	89	0	4086	3206	2176	25	25	3	89	87	0	0	0	0	0	0	0	0	0	0	0	0	0	0	0	0	0	0	0	0	0	0	0	0	0	0	0.000	0.000	0.000	0.000	0.000	0.000	0.000	0.000	0.000	0.000	0.000	0.000	0.000	0.000	283	1076	8891	6859	6859	0.000	0.000	4830	4061	0	0	3678	3181	0	0	100	1	
4	1	16	09: E-10   LM00000452	lmo1657	15776	8473	100	1804	1480	766	48	48	5	97	95	0	1052	851	427	23	23	3	95	92	0	0	0	0	0	0	0	0	0	0	0	0	0	0	0	0	0	0	0	0	0	0	0	0	0	0	0.000	0.000	0.000	0.000	0.000	0.000	0.000	0.000	0.000	0.000	0.000	0.000	0.000	0.000	283	1076	2785	2260	2260	0.000	0.000	1756	1029	0	0	1432	828	0	0	100	1	
4	2	16	09: E-13   lmneg01	lmneg01	16026	8473	100	49	49	4	48	48	5	21	5	0	89	79	27	23	23	3	92	87	0	0	0	0	0	0	0	0	0	0	0	0	0	0	0	0	0	0	0	0	0	0	0	0	0	0	0.000	0.000	0.000	0.000	0.000	0.000	0.000	0.000	0.000	0.000	0.000	0.000	0.000	0.000	283	1076	67	57	57	0.000	0.000	1	66	0	0	1	56	0	0	100	1	
4	3	16	09: E-16   lmneg04	lmneg04	16276	8473	100	51	50	4	47	48	5	46	7	0	82	72	24	22	23	3	95	88	0	0	0	0	0	0	0	0	0	0	0	0	0	0	0	0	0	0	0	0	0	0	0	0	0	0	0.000	0.000	0.000	0.000	0.000	0.000	0.000	0.000	0.000	0.000	0.000	0.000	0.000	0.000	283	1076	64	53	53	0.000	0.000	4	60	0	0	3	50	0	0	100	1	
4	4	16	09: E-19   lmneg07	lmneg07	16526	8473	100	52	52	4	47	47	4	58	19	0	84	70	29	22	22	3	86	82	0	0	0	0	0	0	0	0	0	0	0	0	0	0	0	0	0	0	0	0	0	0	0	0	0	0	0.000	0.000	0.000	0.000	0.000	0.000	0.000	0.000	0.000	0.000	0.000	0.000	0.000	0.000	283	1076	67	53	53	0.000	0.000	5	62	0	0	5	48	0	0	100	1	
4	5	16	09: E-22   lmneg10	lmneg10	16776	8473	100	50	50	4	48	48	5	26	4	0	70	61	21	23	23	3	87	84	0	0	0	0	0	0	0	0	0	0	0	0	0	0	0	0	0	0	0	0	0	0	0	0	0	0	0.000	0.000	0.000	0.000	0.000	0.000	0.000	0.000	0.000	0.000	0.000	0.000	0.000	0.000	283	1076	49	40	40	0.000	0.000	2	47	0	0	2	38	0	0	100	1	
4	6	16	09: I-01   LM00000020	lmo0044	17026	8473	100	5073	4321	2116	49	49	5	99	98	0	4971	4390	1990	24	24	3	100	98	0	0	0	0	0	0	0	0	0	0	0	0	0	0	0	0	0	0	0	0	0	0	0	0	0	0	0.000	0.000	0.000	0.000	0.000	0.000	0.000	0.000	0.000	0.000	0.000	0.000	0.000	0.000	283	1076	9971	8638	8638	0.000	0.000	5024	4947	0	0	4272	4366	0	0	100	1	
4	7	16	09: I-04   LM00001308	lmo1275	17276	8473	100	144	128	47	48	49	15	86	76	0	132	110	49	24	25	10	83	81	0	0	0	0	0	0	0	0	0	0	0	0	0	0	0	0	0	0	0	0	0	0	0	0	0	0	0.000	0.000	0.000	0.000	0.000	0.000	0.000	0.000	0.000	0.000	0.000	0.000	0.000	0.000	283	1076	204	166	166	0.000	0.000	96	108	0	0	80	86	0	0	100	1	
4	8	16	09: I-07   LM00002819	lmo1469	17526	8473	100	6429	5130	2960	48	48	5	99	98	0	5085	4162	2300	24	24	3	96	94	0	0	0	0	0	0	0	0	0	0	0	0	0	0	0	0	0	0	0	0	0	0	0	0	0	0	0.000	0.000	0.000	0.000	0.000	0.000	0.000	0.000	0.000	0.000	0.000	0.000	0.000	0.000	283	1076	11442	9220	9220	0.000	0.000	6381	5061	0	0	5082	4138	0	0	100	1	
4	9	16	09: I-10   LM00000452	lmo1657	17776	8473	100	1429	1132	649	48	49	5	95	89	0	809	646	353	23	24	3	95	90	0	0	0	0	0	0	0	0	0	0	0	0	0	0	0	0	0	0	0	0	0	0	0	0	0	0	0.000	0.000	0.000	0.000	0.000	0.000	0.000	0.000	0.000	0.000	0.000	0.000	0.000	0.000	283	1076	2167	1707	1707	0.000	0.000	1381	786	0	0	1084	623	0	0	100	1	
4	10	16	09: I-13   lmneg01	lmneg01	18026	8473	100	51	52	6	49	49	5	33	15	0	94	79	30	23	24	3	91	84	0	0	0	0	0	0	0	0	0	0	0	0	0	0	0	0	0	0	0	0	0	0	0	0	0	0	0.000	0.000	0.000	0.000	0.000	0.000	0.000	0.000	0.000	0.000	0.000	0.000	0.000	0.000	283	1076	73	59	59	0.000	0.000	2	71	0	0	3	56	0	0	100	1	
4	11	16	09: I-16   lmneg04	lmneg04	18276	8473	100	51	51	6	48	48	5	27	10	0	84	73	23	24	24	3	95	92	0	0	0	0	0	0	0	0	0	0	0	0	0	0	0	0	0	0	0	0	0	0	0	0	0	0	0.000	0.000	0.000	0.000	0.000	0.000	0.000	0.000	0.000	0.000	0.000	0.000	0.000	0.000	283	1076	63	52	52	0.000	0.000	3	60	0	0	3	49	0	0	100	1	
4	12	16	09: I-19   lmneg07	lmneg07	18526	8473	100	52	54	16	49	49	5	39	12	0	91	77	29	24	24	3	90	86	0	0	0	0	0	0	0	0	0	0	0	0	0	0	0	0	0	0	0	0	0	0	0	0	0	0	0.000	0.000	0.000	0.000	0.000	0.000	0.000	0.000	0.000	0.000	0.000	0.000	0.000	0.000	283	1076	70	58	58	0.000	0.000	3	67	0	0	5	53	0	0	100	1	
4	13	16	09: I-22   lmneg10	lmneg10	18776	8473	100	51	52	6	49	50	5	24	9	0	77	66	22	23	24	3	87	86	0	0	0	0	0	0	0	0	0	0	0	0	0	0	0	0	0	0	0	0	0	0	0	0	0	0	0.000	0.000	0.000	0.000	0.000	0.000	0.000	0.000	0.000	0.000	0.000	0.000	0.000	0.000	283	1076	56	46	46	0.000	0.000	2	54	0	0	3	43	0	0	100	1	
4	14	16	09: M-01   LM00000020	lmo0044	19026	8473	100	2559	2030	1513	49	50	5	86	82	0	2866	2152	1558	24	25	4	89	82	0	0	0	0	0	0	0	0	0	0	0	0	0	0	0	0	0	0	0	0	0	0	0	0	0	0	0.000	0.000	0.000	0.000	0.000	0.000	0.000	0.000	0.000	0.000	0.000	0.000	0.000	0.000	283	1076	5352	4109	4109	0.000	0.000	2510	2842	0	0	1981	2128	0	0	100	1	
4	15	16	09: M-04   LM00001308	lmo1275	19276	8473	100	95	87	29	50	51	5	74	70	0	114	93	46	24	24	3	80	76	0	0	0	0	0	0	0	0	0	0	0	0	0	0	0	0	0	0	0	0	0	0	0	0	0	0	0.000	0.000	0.000	0.000	0.000	0.000	0.000	0.000	0.000	0.000	0.000	0.000	0.000	0.000	283	1076	135	106	106	0.000	0.000	45	90	0	0	37	69	0	0	100	1	
4	16	16	09: M-07   LM00002819	lmo1469	19526	8473	100	4428	3196	2754	50	51	6	82	73	0	3995	2744	2236	24	25	4	84	73	0	0	0	0	0	0	0	0	0	0	0	0	0	0	0	0	0	0	0	0	0	0	0	0	0	0	0.000	0.000	0.000	0.000	0.000	0.000	0.000	0.000	0.000	0.000	0.000	0.000	0.000	0.000	283	1076	8349	5866	5866	0.000	0.000	4378	3971	0	0	3146	2720	0	0	100	1	
4	17	16	09: M-10   LM00000452	lmo1657	19776	8473	100	1142	813	580	49	50	6	84	76	0	651	493	334	25	25	3	87	78	0	0	0	0	0	0	0	0	0	0	0	0	0	0	0	0	0	0	0	0	0	0	0	0	0	0	0.000	0.000	0.000	0.000	0.000	0.000	0.000	0.000	0.000	0.000	0.000	0.000	0.000	0.000	283	1076	1719	1232	1232	0.000	0.000	1093	626	0	0	764	468	0	0	100	1	
4	1	17	09: M-13   lmneg01	lmneg01	15776	8723	100	50	50	4	47	48	5	37	5	0	87	72	32	23	23	3	81	77	0	0	0	0	0	0	0	0	0	0	0	0	0	0	0	0	0	0	0	0	0	0	0	0	0	0	0.000	0.000	0.000	0.000	0.000	0.000	0.000	0.000	0.000	0.000	0.000	0.000	0.000	0.000	283	1076	67	52	52	0.000	0.000	3	64	0	0	3	49	0	0	100	1	
4	2	17	09: M-16   lmneg04	lmneg04	16026	8723	100	50	50	5	47	48	5	35	13	0	80	70	24	22	23	3	90	87	0	0	0	0	0	0	0	0	0	0	0	0	0	0	0	0	0	0	0	0	0	0	0	0	0	0	0.000	0.000	0.000	0.000	0.000	0.000	0.000	0.000	0.000	0.000	0.000	0.000	0.000	0.000	283	1076	61	51	51	0.000	0.000	3	58	0	0	3	48	0	0	100	1	
4	3	17	09: M-19   lmneg07	lmneg07	16276	8723	100	49	50	4	48	49	5	18	2	0	87	72	30	22	23	3	87	81	0	0	0	0	0	0	0	0	0	0	0	0	0	0	0	0	0	0	0	0	0	0	0	0	0	0	0.000	0.000	0.000	0.000	0.000	0.000	0.000	0.000	0.000	0.000	0.000	0.000	0.000	0.000	283	1076	66	52	52	0.000	0.000	1	65	0	0	2	50	0	0	100	1	
4	4	17	09: M-22   lmneg10	lmneg10	16526	8723	100	50	50	5	47	47	5	33	8	0	69	58	25	22	22	3	81	77	0	0	0	0	0	0	0	0	0	0	0	0	0	0	0	0	0	0	0	0	0	0	0	0	0	0	0.000	0.000	0.000	0.000	0.000	0.000	0.000	0.000	0.000	0.000	0.000	0.000	0.000	0.000	283	1076	50	39	39	0.000	0.000	3	47	0	0	3	36	0	0	100	1	
4	5	17	null	EMPTY	16776	8723	100	48	48	5	48	48	5	14	2	0	22	23	3	23	23	3	27	4	0	0	0	0	0	0	0	0	0	0	0	0	0	0	0	0	0	0	0	0	0	0	0	0	0	0	0.000	0.000	0.000	0.000	0.000	0.000	0.000	0.000	0.000	0.000	0.000	0.000	0.000	0.000	283	1076	-1	0	0	0.000	0.000	0	-1	0	0	0	0	0	0	-75	1	
4	6	17	null	EMPTY	17026	8723	100	49	50	5	48	48	5	25	5	0	22	23	3	24	24	3	12	1	0	0	0	0	0	0	0	0	0	0	0	0	0	0	0	0	0	0	0	0	0	0	0	0	0	0	0.000	0.000	0.000	0.000	0.000	0.000	0.000	0.000	0.000	0.000	0.000	0.000	0.000	0.000	283	1076	-1	1	1	0.000	0.000	1	-2	0	0	2	-1	0	0	-75	1	
4	7	17	null	EMPTY	17276	8723	100	49	50	6	47	48	5	35	20	0	24	25	3	24	24	3	34	8	0	0	0	0	0	0	0	0	0	0	0	0	0	0	0	0	0	0	0	0	0	0	0	0	0	0	0.000	0.000	0.000	0.000	0.000	0.000	0.000	0.000	0.000	0.000	0.000	0.000	0.000	0.000	283	1076	2	4	4	0.000	0.000	2	0	0	0	3	1	0	0	-75	1	
4	8	17	null	EMPTY	17526	8723	100	47	48	5	48	48	5	16	2	0	24	24	3	24	25	4	7	1	0	0	0	0	0	0	0	0	0	0	0	0	0	0	0	0	0	0	0	0	0	0	0	0	0	0	0.000	0.000	0.000	0.000	0.000	0.000	0.000	0.000	0.000	0.000	0.000	0.000	0.000	0.000	283	1076	-1	0	0	0.000	0.000	-1	0	0	0	0	0	0	0	-75	1	
4	9	17	null	EMPTY	17776	8723	100	50	50	5	48	48	5	30	8	0	24	24	3	23	23	3	14	3	0	0	0	0	0	0	0	0	0	0	0	0	0	0	0	0	0	0	0	0	0	0	0	0	0	0	0.000	0.000	0.000	0.000	0.000	0.000	0.000	0.000	0.000	0.000	0.000	0.000	0.000	0.000	283	1076	3	3	3	0.000	0.000	2	1	0	0	2	1	0	0	-75	1	
4	10	17	null	EMPTY	18026	8723	100	49	49	4	49	49	5	16	2	0	24	24	3	23	23	3	14	5	0	0	0	0	0	0	0	0	0	0	0	0	0	0	0	0	0	0	0	0	0	0	0	0	0	0	0.000	0.000	0.000	0.000	0.000	0.000	0.000	0.000	0.000	0.000	0.000	0.000	0.000	0.000	283	1076	1	1	1	0.000	0.000	0	1	0	0	0	1	0	0	-75	1	
4	11	17	null	EMPTY	18276	8723	100	49	50	4	48	49	8	6	0	0	24	24	3	23	25	10	1	0	0	0	0	0	0	0	0	0	0	0	0	0	0	0	0	0	0	0	0	0	0	0	0	0	0	0	0.000	0.000	0.000	0.000	0.000	0.000	0.000	0.000	0.000	0.000	0.000	0.000	0.000	0.000	283	1076	2	3	3	0.000	0.000	1	1	0	0	2	1	0	0	-75	1	
4	12	17	null	EMPTY	18526	8723	100	49	49	5	48	49	5	15	4	0	24	25	3	24	24	5	6	0	0	0	0	0	0	0	0	0	0	0	0	0	0	0	0	0	0	0	0	0	0	0	0	0	0	0	0.000	0.000	0.000	0.000	0.000	0.000	0.000	0.000	0.000	0.000	0.000	0.000	0.000	0.000	283	1076	1	2	2	0.000	0.000	1	0	0	0	1	1	0	0	-75	1	
4	13	17	null	EMPTY	18776	8723	100	49	49	4	49	49	6	7	1	0	24	24	3	23	24	3	20	4	0	0	0	0	0	0	0	0	0	0	0	0	0	0	0	0	0	0	0	0	0	0	0	0	0	0	0.000	0.000	0.000	0.000	0.000	0.000	0.000	0.000	0.000	0.000	0.000	0.000	0.000	0.000	283	1076	1	1	1	0.000	0.000	0	1	0	0	0	1	0	0	-75	1	
4	14	17	null	EMPTY	19026	8723	100	50	50	4	49	50	5	13	3	0	24	25	4	24	24	3	15	5	0	0	0	0	0	0	0	0	0	0	0	0	0	0	0	0	0	0	0	0	0	0	0	0	0	0	0.000	0.000	0.000	0.000	0.000	0.000	0.000	0.000	0.000	0.000	0.000	0.000	0.000	0.000	283	1076	1	2	2	0.000	0.000	1	0	0	0	1	1	0	0	-75	1	
4	15	17	null	EMPTY	19276	8723	100	49	49	5	49	50	5	18	4	0	25	25	3	24	24	3	21	3	0	0	0	0	0	0	0	0	0	0	0	0	0	0	0	0	0	0	0	0	0	0	0	0	0	0	0.000	0.000	0.000	0.000	0.000	0.000	0.000	0.000	0.000	0.000	0.000	0.000	0.000	0.000	283	1076	1	1	1	0.000	0.000	0	1	0	0	0	1	0	0	-75	1	
4	16	17	null	EMPTY	19526	8723	100	49	50	5	50	50	5	18	5	0	23	24	3	23	24	3	22	9	0	0	0	0	0	0	0	0	0	0	0	0	0	0	0	0	0	0	0	0	0	0	0	0	0	0	0.000	0.000	0.000	0.000	0.000	0.000	0.000	0.000	0.000	0.000	0.000	0.000	0.000	0.000	283	1076	-1	1	1	0.000	0.000	-1	0	0	0	0	1	0	0	-75	1	
4	17	17	null	EMPTY	19776	8723	100	49	50	4	49	50	5	11	2	0	24	24	3	24	24	3	10	1	0	0	0	0	0	0	0	0	0	0	0	0	0	0	0	0	0	0	0	0	0	0	0	0	0	0	0.000	0.000	0.000	0.000	0.000	0.000	0.000	0.000	0.000	0.000	0.000	0.000	0.000	0.000	283	1076	0	1	1	0.000	0.000	0	0	0	0	1	0	0	0	-75	1	
5	1	1	10: D-02   Dye Marker	Dye Marker	2233	9176	100	63	318	443	47	47	5	83	65	0	9492	22482	25933	26	27	7	97	96	14	0	0	0	0	0	0	0	0	0	0	0	0	0	0	0	0	0	0	0	0	0	0	0	0	0	0.000	0.000	0.000	0.000	0.000	0.000	0.000	0.000	0.000	0.000	0.000	0.000	0.000	0.000	283	1076	9482	22727	22727	0.000	0.000	16	9466	0	0	271	22456	0	0	100	1	
5	2	1	01: D-02   LM00002112	lmo0070	2483	9176	100	51	50	5	47	47	5	44	10	0	132	99	50	27	27	4	79	75	0	0	0	0	0	0	0	0	0	0	0	0	0	0	0	0	0	0	0	0	0	0	0	0	0	0	0.000	0.000	0.000	0.000	0.000	0.000	0.000	0.000	0.000	0.000	0.000	0.000	0.000	0.000	283	1076	109	75	75	0.000	0.000	4	105	0	0	3	72	0	0	100	1	
5	3	1	01: D-05   LM00002115	lmo0073	2733	9176	100	50	51	5	48	48	5	24	5	0	112	91	40	27	27	4	82	78	0	0	0	0	0	0	0	0	0	0	0	0	0	0	0	0	0	0	0	0	0	0	0	0	0	0	0.000	0.000	0.000	0.000	0.000	0.000	0.000	0.000	0.000	0.000	0.000	0.000	0.000	0.000	283	1076	87	67	67	0.000	0.000	2	85	0	0	3	64	0	0	100	1	
5	4	1	01: D-08   LM00000830	lmo0076	2983	9176	100	118	108	40	47	48	5	88	80	0	214	165	91	27	27	6	82	77	0	0	0	0	0	0	0	0	0	0	0	0	0	0	0	0	0	0	0	0	0	0	0	0	0	0	0.000	0.000	0.000	0.000	0.000	0.000	0.000	0.000	0.000	0.000	0.000	0.000	0.000	0.000	283	1076	258	199	199	0.000	0.000	71	187	0	0	61	138	0	0	100	1	
5	5	1	01: D-11   LM00002117	lmo0079	3233	9176	100	80	80	25	47	48	6	73	69	0	139	111	48	27	27	7	84	80	0	0	0	0	0	0	0	0	0	0	0	0	0	0	0	0	0	0	0	0	0	0	0	0	0	0	0.000	0.000	0.000	0.000	0.000	0.000	0.000	0.000	0.000	0.000	0.000	0.000	0.000	0.000	283	1076	145	117	117	0.000	0.000	33	112	0	0	33	84	0	0	100	1	
5	6	1	01: D-14   LM00002120	lmo0082	3483	9176	100	53	53	5	47	47	5	63	28	0	131	109	46	26	27	3	93	87	0	0	0	0	0	0	0	0	0	0	0	0	0	0	0	0	0	0	0	0	0	0	0	0	0	0	0.000	0.000	0.000	0.000	0.000	0.000	0.000	0.000	0.000	0.000	0.000	0.000	0.000	0.000	283	1076	111	89	89	0.000	0.000	6	105	0	0	6	83	0	0	100	1	
5	7	1	01: D-17   LM00002123	lmo0085	3733	9176	100	54	55	9	49	50	7	37	7	0	147	118	64	29	30	4	81	76	0	0	0	0	0	0	0	0	0	0	0	0	0	0	0	0	0	0	0	0	0	0	0	0	0	0	0.000	0.000	0.000	0.000	0.000	0.000	0.000	0.000	0.000	0.000	0.000	0.000	0.000	0.000	283	1076	123	95	95	0.000	0.000	5	118	0	0	6	89	0	0	100	1	
5	8	1	01: D-20   LM00000832	lmo0088	3983	9176	100	60	60	8	49	50	8	69	27	0	158	128	56	28	29	5	90	86	0	0	0	0	0	0	0	0	0	0	0	0	0	0	0	0	0	0	0	0	0	0	0	0	0	0	0.000	0.000	0.000	0.000	0.000	0.000	0.000	0.000	0.000	0.000	0.000	0.000	0.000	0.000	283	1076	141	111	111	0.000	0.000	11	130	0	0	11	100	0	0	100	1	
5	9	1	01: D-23   LM00002127	lmo0091	4233	9176	100	65	65	15	47	47	5	78	63	0	132	105	53	27	27	3	82	77	0	0	0	0	0	0	0	0	0	0	0	0	0	0	0	0	0	0	0	0	0	0	0	0	0	0	0.000	0.000	0.000	0.000	0.000	0.000	0.000	0.000	0.000	0.000	0.000	0.000	0.000	0.000	283	1076	123	96	96	0.000	0.000	18	105	0	0	18	78	0	0	100	1	
5	10	1	01: H-02   LM00002158	lmo0166	4483	9176	100	163	136	65	47	47	5	80	75	0	314	241	154	27	27	3	80	75	0	0	0	0	0	0	0	0	0	0	0	0	0	0	0	0	0	0	0	0	0	0	0	0	0	0	0.000	0.000	0.000	0.000	0.000	0.000	0.000	0.000	0.000	0.000	0.000	0.000	0.000	0.000	283	1076	403	303	303	0.000	0.000	116	287	0	0	89	214	0	0	100	1	
5	11	1	01: H-05   LM00000053	lmo0169	4733	9176	100	1804	1455	990	46	47	5	99	95	0	1379	1025	701	27	27	3	84	81	0	0	0	0	0	0	0	0	0	0	0	0	0	0	0	0	0	0	0	0	0	0	0	0	0	0	0.000	0.000	0.000	0.000	0.000	0.000	0.000	0.000	0.000	0.000	0.000	0.000	0.000	0.000	283	1076	3110	2407	2407	0.000	0.000	1758	1352	0	0	1409	998	0	0	100	1	
5	12	1	01: H-08   LM00003001	lmo0172	4983	9176	100	50	50	4	48	48	5	23	4	0	135	104	51	28	28	5	82	76	0	0	0	0	0	0	0	0	0	0	0	0	0	0	0	0	0	0	0	0	0	0	0	0	0	0	0.000	0.000	0.000	0.000	0.000	0.000	0.000	0.000	0.000	0.000	0.000	0.000	0.000	0.000	283	1076	109	78	78	0.000	0.000	2	107	0	0	2	76	0	0	100	1	
5	13	1	01: H-11   LM00000861	lmo0175	5233	9176	100	54	54	6	47	47	6	55	15	0	135	101	52	27	27	4	80	76	0	0	0	0	0	0	0	0	0	0	0	0	0	0	0	0	0	0	0	0	0	0	0	0	0	0	0.000	0.000	0.000	0.000	0.000	0.000	0.000	0.000	0.000	0.000	0.000	0.000	0.000	0.000	283	1076	115	81	81	0.000	0.000	7	108	0	0	7	74	0	0	100	1	
5	14	1	01: H-14   LM00000056	lmo0178	5483	9176	100	66	67	16	47	48	5	78	69	0	138	107	58	26	27	4	80	73	0	0	0	0	0	0	0	0	0	0	0	0	0	0	0	0	0	0	0	0	0	0	0	0	0	0	0.000	0.000	0.000	0.000	0.000	0.000	0.000	0.000	0.000	0.000	0.000	0.000	0.000	0.000	283	1076	131	101	101	0.000	0.000	19	112	0	0	20	81	0	0	100	1	
5	15	1	01: H-17   LM00000059	lmo0181	5733	9176	100	48	48	5	47	48	5	22	4	0	27	29	5	27	28	4	28	14	0	0	0	0	0	0	0	0	0	0	0	0	0	0	0	0	0	0	0	0	0	0	0	0	0	0	0.000	0.000	0.000	0.000	0.000	0.000	0.000	0.000	0.000	0.000	0.000	0.000	0.000	0.000	283	1076	1	3	3	0.000	0.000	1	0	0	0	1	2	0	0	100	1	
5	16	1	01: H-20   LM00000864	lmo0184	5983	9176	100	58	59	10	48	49	6	66	38	0	148	114	61	28	28	3	84	80	0	0	0	0	0	0	0	0	0	0	0	0	0	0	0	0	0	0	0	0	0	0	0	0	0	0	0.000	0.000	0.000	0.000	0.000	0.000	0.000	0.000	0.000	0.000	0.000	0.000	0.000	0.000	283	1076	130	97	97	0.000	0.000	10	120	0	0	11	86	0	0	100	1	
5	17	1	01: H-23   LM00002160	lmo0187	6233	9176	100	301	244	148	47	47	5	90	85	0	186	140	83	27	27	9	79	72	0	0	0	0	0	0	0	0	0	0	0	0	0	0	0	0	0	0	0	0	0	0	0	0	0	0	0.000	0.000	0.000	0.000	0.000	0.000	0.000	0.000	0.000	0.000	0.000	0.000	0.000	0.000	283	1076	413	310	310	0.000	0.000	254	159	0	0	197	113	0	0	100	1	
5	1	2	01: L-02   LM00002182	lmo0262	2233	9426	100	52	51	6	47	47	5	47	12	0	115	84	50	25	26	4	66	63	0	0	0	0	0	0	0	0	0	0	0	0	0	0	0	0	0	0	0	0	0	0	0	0	0	0	0.000	0.000	0.000	0.000	0.000	0.000	0.000	0.000	0.000	0.000	0.000	0.000	0.000	0.000	283	1076	95	63	63	0.000	0.000	5	90	0	0	4	59	0	0	100	1	
5	2	2	01: L-05   LM00000085	lmo0265	2483	9426	100	1443	1164	989	46	47	5	93	88	0	1440	1122	968	25	25	3	75	71	0	0	0	0	0	0	0	0	0	0	0	0	0	0	0	0	0	0	0	0	0	0	0	0	0	0	0.000	0.000	0.000	0.000	0.000	0.000	0.000	0.000	0.000	0.000	0.000	0.000	0.000	0.000	283	1076	2812	2215	2215	0.000	0.000	1397	1415	0	0	1118	1097	0	0	100	1	
5	3	2	01: L-08   LM00000896	lmo0268	2733	9426	100	420	326	208	47	48	5	81	76	0	417	308	221	26	26	3	75	72	0	0	0	0	0	0	0	0	0	0	0	0	0	0	0	0	0	0	0	0	0	0	0	0	0	0	0.000	0.000	0.000	0.000	0.000	0.000	0.000	0.000	0.000	0.000	0.000	0.000	0.000	0.000	283	1076	764	561	561	0.000	0.000	373	391	0	0	279	282	0	0	100	1	
5	4	2	01: L-11   LM00000087	lmo0271	2983	9426	100	557	409	300	47	48	5	75	72	0	408	297	225	26	27	4	72	68	0	0	0	0	0	0	0	0	0	0	0	0	0	0	0	0	0	0	0	0	0	0	0	0	0	0	0.000	0.000	0.000	0.000	0.000	0.000	0.000	0.000	0.000	0.000	0.000	0.000	0.000	0.000	283	1076	892	633	633	0.000	0.000	510	382	0	0	362	271	0	0	100	1	
5	5	2	01: L-14   LM00000900	lmo0274	3233	9426	100	139	121	53	47	48	5	79	73	0	183	146	89	26	27	4	81	73	0	0	0	0	0	0	0	0	0	0	0	0	0	0	0	0	0	0	0	0	0	0	0	0	0	0	0.000	0.000	0.000	0.000	0.000	0.000	0.000	0.000	0.000	0.000	0.000	0.000	0.000	0.000	283	1076	249	194	194	0.000	0.000	92	157	0	0	74	120	0	0	100	1	
5	6	2	01: L-17   LM00000902	lmo0277	3483	9426	100	46	47	4	48	48	5	5	1	0	27	29	6	27	27	4	24	14	0	0	0	0	0	0	0	0	0	0	0	0	0	0	0	0	0	0	0	0	0	0	0	0	0	0	0.000	0.000	0.000	0.000	0.000	0.000	0.000	0.000	0.000	0.000	0.000	0.000	0.000	0.000	283	1076	-2	1	1	0.000	0.000	-2	0	0	0	-1	2	0	0	100	1	
5	7	2	01: L-20   LM00000903	lmo0280	3733	9426	100	336	261	161	47	48	6	84	80	0	292	208	144	27	28	5	80	70	0	0	0	0	0	0	0	0	0	0	0	0	0	0	0	0	0	0	0	0	0	0	0	0	0	0	0.000	0.000	0.000	0.000	0.000	0.000	0.000	0.000	0.000	0.000	0.000	0.000	0.000	0.000	283	1076	554	395	395	0.000	0.000	289	265	0	0	214	181	0	0	100	1	
5	8	2	01: L-23   LM00000904	lmo0283	3983	9426	100	186	156	80	47	47	5	90	78	0	425	318	221	26	27	4	75	73	0	0	0	0	0	0	0	0	0	0	0	0	0	0	0	0	0	0	0	0	0	0	0	0	0	0	0.000	0.000	0.000	0.000	0.000	0.000	0.000	0.000	0.000	0.000	0.000	0.000	0.000	0.000	283	1076	538	401	401	0.000	0.000	139	399	0	0	109	292	0	0	100	1	
5	9	2	01: P-02   LM00000128	lmo0358	4233	9426	100	50	51	5	47	47	5	35	17	0	104	91	33	27	27	4	92	86	0	0	0	0	0	0	0	0	0	0	0	0	0	0	0	0	0	0	0	0	0	0	0	0	0	0	0.000	0.000	0.000	0.000	0.000	0.000	0.000	0.000	0.000	0.000	0.000	0.000	0.000	0.000	283	1076	80	68	68	0.000	0.000	3	77	0	0	4	64	0	0	100	1	
5	10	2	01: P-05   LM00000926	lmo0361	4483	9426	100	51	51	5	47	47	5	45	13	0	111	103	25	27	27	5	97	96	0	0	0	0	0	0	0	0	0	0	0	0	0	0	0	0	0	0	0	0	0	0	0	0	0	0	0.000	0.000	0.000	0.000	0.000	0.000	0.000	0.000	0.000	0.000	0.000	0.000	0.000	0.000	283	1076	88	80	80	0.000	0.000	4	84	0	0	4	76	0	0	100	1	
5	11	2	01: P-08   LM00000131	lmo0364	4733	9426	100	64	65	15	46	47	5	78	67	0	145	107	62	27	28	4	73	69	0	0	0	0	0	0	0	0	0	0	0	0	0	0	0	0	0	0	0	0	0	0	0	0	0	0	0.000	0.000	0.000	0.000	0.000	0.000	0.000	0.000	0.000	0.000	0.000	0.000	0.000	0.000	283	1076	136	99	99	0.000	0.000	18	118	0	0	19	80	0	0	100	1	
5	12	2	01: P-11   LM00000928	lmo0367	4983	9426	100	53	52	6	47	48	6	47	11	0	127	94	52	27	28	5	72	69	0	0	0	0	0	0	0	0	0	0	0	0	0	0	0	0	0	0	0	0	0	0	0	0	0	0	0.000	0.000	0.000	0.000	0.000	0.000	0.000	0.000	0.000	0.000	0.000	0.000	0.000	0.000	283	1076	106	72	72	0.000	0.000	6	100	0	0	5	67	0	0	100	1	
5	13	2	01: P-14   LM00000929	lmo0370	5233	9426	100	398	289	195	46	47	5	78	73	0	509	342	260	26	27	4	73	69	0	0	0	0	0	0	0	0	0	0	0	0	0	0	0	0	0	0	0	0	0	0	0	0	0	0	0.000	0.000	0.000	0.000	0.000	0.000	0.000	0.000	0.000	0.000	0.000	0.000	0.000	0.000	283	1076	835	559	559	0.000	0.000	352	483	0	0	243	316	0	0	100	1	
5	14	2	01: P-17   LM00000930	lmo0373	5483	9426	100	60	60	12	47	48	5	69	57	0	121	90	56	26	26	3	75	66	0	0	0	0	0	0	0	0	0	0	0	0	0	0	0	0	0	0	0	0	0	0	0	0	0	0	0.000	0.000	0.000	0.000	0.000	0.000	0.000	0.000	0.000	0.000	0.000	0.000	0.000	0.000	283	1076	108	77	77	0.000	0.000	13	95	0	0	13	64	0	0	100	1	
5	15	2	01: P-20   LM00000932	lmo0376	5733	9426	100	134	117	55	46	47	5	82	73	0	133	103	60	27	28	3	75	71	0	0	0	0	0	0	0	0	0	0	0	0	0	0	0	0	0	0	0	0	0	0	0	0	0	0	0.000	0.000	0.000	0.000	0.000	0.000	0.000	0.000	0.000	0.000	0.000	0.000	0.000	0.000	283	1076	194	147	147	0.000	0.000	88	106	0	0	71	76	0	0	100	1	
5	16	2	01: P-23   LM00002201	lmo0379	5983	9426	100	52	53	4	48	48	5	44	12	0	141	131	31	27	27	3	98	97	0	0	0	0	0	0	0	0	0	0	0	0	0	0	0	0	0	0	0	0	0	0	0	0	0	0	0.000	0.000	0.000	0.000	0.000	0.000	0.000	0.000	0.000	0.000	0.000	0.000	0.000	0.000	283	1076	118	109	109	0.000	0.000	4	114	0	0	5	104	0	0	100	1	
5	17	2	02: D-02   LM00000958	lmo0450	6233	9426	100	52	53	6	46	46	5	61	25	0	119	97	41	26	26	3	88	84	0	0	0	0	0	0	0	0	0	0	0	0	0	0	0	0	0	0	0	0	0	0	0	0	0	0	0.000	0.000	0.000	0.000	0.000	0.000	0.000	0.000	0.000	0.000	0.000	0.000	0.000	0.000	283	1076	99	78	78	0.000	0.000	6	93	0	0	7	71	0	0	100	1	
5	1	3	02: D-05   LM00000158	lmo0453	2233	9676	100	366	298	164	47	47	5	94	88	0	352	282	171	25	25	4	89	84	0	0	0	0	0	0	0	0	0	0	0	0	0	0	0	0	0	0	0	0	0	0	0	0	0	0	0.000	0.000	0.000	0.000	0.000	0.000	0.000	0.000	0.000	0.000	0.000	0.000	0.000	0.000	283	1076	646	508	508	0.000	0.000	319	327	0	0	251	257	0	0	100	1	
5	2	3	02: D-08   LM00000962	lmo0456	2483	9676	100	52	52	6	45	46	5	66	29	0	117	95	40	25	25	3	89	84	0	0	0	0	0	0	0	0	0	0	0	0	0	0	0	0	0	0	0	0	0	0	0	0	0	0	0.000	0.000	0.000	0.000	0.000	0.000	0.000	0.000	0.000	0.000	0.000	0.000	0.000	0.000	283	1076	99	77	77	0.000	0.000	7	92	0	0	7	70	0	0	100	1	
5	3	3	02: D-11   LM00002229	lmo0459	2733	9676	100	57	57	9	47	48	5	71	55	0	120	97	45	26	26	4	87	82	0	0	0	0	0	0	0	0	0	0	0	0	0	0	0	0	0	0	0	0	0	0	0	0	0	0	0.000	0.000	0.000	0.000	0.000	0.000	0.000	0.000	0.000	0.000	0.000	0.000	0.000	0.000	283	1076	104	81	81	0.000	0.000	10	94	0	0	10	71	0	0	100	1	
5	4	3	02: D-14   LM00002232	lmo0462	2983	9676	100	137	127	48	48	48	5	90	86	0	193	161	77	26	26	3	89	86	0	0	0	0	0	0	0	0	0	0	0	0	0	0	0	0	0	0	0	0	0	0	0	0	0	0	0.000	0.000	0.000	0.000	0.000	0.000	0.000	0.000	0.000	0.000	0.000	0.000	0.000	0.000	283	1076	256	214	214	0.000	0.000	89	167	0	0	79	135	0	0	100	1	
5	5	3	02: D-17   LM00002235	lmo0465	3233	9676	100	51	50	6	47	47	5	42	14	0	113	86	48	26	26	4	75	71	0	0	0	0	0	0	0	0	0	0	0	0	0	0	0	0	0	0	0	0	0	0	0	0	0	0	0.000	0.000	0.000	0.000	0.000	0.000	0.000	0.000	0.000	0.000	0.000	0.000	0.000	0.000	283	1076	91	63	63	0.000	0.000	4	87	0	0	3	60	0	0	100	1	
5	6	3	02: D-20   LM00002238	lmo0468	3483	9676	100	53	54	6	47	47	5	63	26	0	124	100	43	26	26	3	86	82	0	0	0	0	0	0	0	0	0	0	0	0	0	0	0	0	0	0	0	0	0	0	0	0	0	0	0.000	0.000	0.000	0.000	0.000	0.000	0.000	0.000	0.000	0.000	0.000	0.000	0.000	0.000	283	1076	104	81	81	0.000	0.000	6	98	0	0	7	74	0	0	100	1	
5	7	3	02: D-23   LM00002241	lmo0471	3733	9676	100	53	53	5	47	47	5	57	23	0	152	125	53	26	26	3	92	87	0	0	0	0	0	0	0	0	0	0	0	0	0	0	0	0	0	0	0	0	0	0	0	0	0	0	0.000	0.000	0.000	0.000	0.000	0.000	0.000	0.000	0.000	0.000	0.000	0.000	0.000	0.000	283	1076	132	105	105	0.000	0.000	6	126	0	0	6	99	0	0	100	1	
5	8	3	02: H-02   LM00000993	lmo0546	3983	9676	100	56	55	8	47	47	5	66	41	0	132	100	50	26	26	3	81	77	0	0	0	0	0	0	0	0	0	0	0	0	0	0	0	0	0	0	0	0	0	0	0	0	0	0	0.000	0.000	0.000	0.000	0.000	0.000	0.000	0.000	0.000	0.000	0.000	0.000	0.000	0.000	283	1076	115	82	82	0.000	0.000	9	106	0	0	8	74	0	0	100	1	
5	9	3	02: H-05   LM00002256	lmo0549	4233	9676	100	52	53	7	47	48	7	42	10	0	116	92	45	26	26	4	82	76	0	0	0	0	0	0	0	0	0	0	0	0	0	0	0	0	0	0	0	0	0	0	0	0	0	0	0.000	0.000	0.000	0.000	0.000	0.000	0.000	0.000	0.000	0.000	0.000	0.000	0.000	0.000	283	1076	95	72	72	0.000	0.000	5	90	0	0	6	66	0	0	100	1	
5	10	3	02: H-08   LM00000996	lmo0552	4483	9676	100	55	55	7	47	47	5	61	46	0	132	103	50	26	27	4	86	81	0	0	0	0	0	0	0	0	0	0	0	0	0	0	0	0	0	0	0	0	0	0	0	0	0	0	0.000	0.000	0.000	0.000	0.000	0.000	0.000	0.000	0.000	0.000	0.000	0.000	0.000	0.000	283	1076	114	85	85	0.000	0.000	8	106	0	0	8	77	0	0	100	1	
5	11	3	02: H-11   LM00000999	lmo0555	4733	9676	100	2247	1604	1272	47	48	6	92	86	0	917	645	493	27	27	3	84	77	0	0	0	0	0	0	0	0	0	0	0	0	0	0	0	0	0	0	0	0	0	0	0	0	0	0	0.000	0.000	0.000	0.000	0.000	0.000	0.000	0.000	0.000	0.000	0.000	0.000	0.000	0.000	283	1076	3090	2175	2175	0.000	0.000	2200	890	0	0	1557	618	0	0	100	1	
5	12	3	02: H-14   LM00000191	lmo0558	4983	9676	100	1122	889	550	47	47	6	93	91	0	1316	1006	615	27	27	3	91	90	0	0	0	0	0	0	0	0	0	0	0	0	0	0	0	0	0	0	0	0	0	0	0	0	0	0	0.000	0.000	0.000	0.000	0.000	0.000	0.000	0.000	0.000	0.000	0.000	0.000	0.000	0.000	283	1076	2364	1821	1821	0.000	0.000	1075	1289	0	0	842	979	0	0	100	1	
5	13	3	02: H-17   LM00002260	lmo0561	5233	9676	100	50	50	5	46	47	5	43	7	0	106	82	44	26	27	4	74	70	0	0	0	0	0	0	0	0	0	0	0	0	0	0	0	0	0	0	0	0	0	0	0	0	0	0	0.000	0.000	0.000	0.000	0.000	0.000	0.000	0.000	0.000	0.000	0.000	0.000	0.000	0.000	283	1076	84	60	60	0.000	0.000	4	80	0	0	4	56	0	0	100	1	
5	14	3	02: H-20   LM00002262	lmo0564	5483	9676	100	107	99	34	46	47	5	92	80	0	223	185	98	26	26	4	85	82	0	0	0	0	0	0	0	0	0	0	0	0	0	0	0	0	0	0	0	0	0	0	0	0	0	0	0.000	0.000	0.000	0.000	0.000	0.000	0.000	0.000	0.000	0.000	0.000	0.000	0.000	0.000	283	1076	258	212	212	0.000	0.000	61	197	0	0	53	159	0	0	100	1	
5	15	3	02: H-23   LM00002265	lmo0567	5733	9676	100	71	70	17	47	48	5	78	70	0	167	128	75	26	27	3	86	76	0	0	0	0	0	0	0	0	0	0	0	0	0	0	0	0	0	0	0	0	0	0	0	0	0	0	0.000	0.000	0.000	0.000	0.000	0.000	0.000	0.000	0.000	0.000	0.000	0.000	0.000	0.000	283	1076	165	125	125	0.000	0.000	24	141	0	0	23	102	0	0	100	1	
5	16	3	02: L-02   LM00001031	lmo0642	5983	9676	100	1125	895	498	47	47	5	94	90	0	435	343	177	26	26	3	92	87	0	0	0	0	0	0	0	0	0	0	0	0	0	0	0	0	0	0	0	0	0	0	0	0	0	0	0.000	0.000	0.000	0.000	0.000	0.000	0.000	0.000	0.000	0.000	0.000	0.000	0.000	0.000	283	1076	1487	1165	1165	0.000	0.000	1078	409	0	0	848	317	0	0	100	1	
5	17	3	02: L-05   LM00001034	lmo0645	6233	9676	100	58	59	12	46	46	5	69	57	0	113	87	50	26	27	4	66	63	0	0	0	0	0	0	0	0	0	0	0	0	0	0	0	0	0	0	0	0	0	0	0	0	0	0	0.000	0.000	0.000	0.000	0.000	0.000	0.000	0.000	0.000	0.000	0.000	0.000	0.000	0.000	283	1076	99	74	74	0.000	0.000	12	87	0	0	13	61	0	0	100	1	
5	1	4	02: L-08   LM00001036	lmo0648	2233	9926	100	264	238	158	48	48	6	81	76	0	211	170	113	25	25	5	84	76	0	0	0	0	0	0	0	0	0	0	0	0	0	0	0	0	0	0	0	0	0	0	0	0	0	0	0.000	0.000	0.000	0.000	0.000	0.000	0.000	0.000	0.000	0.000	0.000	0.000	0.000	0.000	283	1076	402	335	335	0.000	0.000	216	186	0	0	190	145	0	0	100	1	
5	2	4	02: L-11   LM00002291	lmo0651	2483	9926	100	81	81	26	47	48	5	86	77	0	189	151	84	25	25	3	89	84	0	0	0	0	0	0	0	0	0	0	0	0	0	0	0	0	0	0	0	0	0	0	0	0	0	0	0.000	0.000	0.000	0.000	0.000	0.000	0.000	0.000	0.000	0.000	0.000	0.000	0.000	0.000	283	1076	198	160	160	0.000	0.000	34	164	0	0	34	126	0	0	100	1	
5	3	4	02: L-14   LM00002293	lmo0654	2733	9926	100	2284	1705	1071	48	48	5	100	97	0	854	666	390	25	26	5	94	91	0	0	0	0	0	0	0	0	0	0	0	0	0	0	0	0	0	0	0	0	0	0	0	0	0	0	0.000	0.000	0.000	0.000	0.000	0.000	0.000	0.000	0.000	0.000	0.000	0.000	0.000	0.000	283	1076	3065	2298	2298	0.000	0.000	2236	829	0	0	1657	641	0	0	100	1	
5	4	4	02: L-17   LM00002295	lmo0657	2983	9926	100	197	166	82	47	48	5	87	82	0	160	129	66	26	26	3	84	81	0	0	0	0	0	0	0	0	0	0	0	0	0	0	0	0	0	0	0	0	0	0	0	0	0	0	0.000	0.000	0.000	0.000	0.000	0.000	0.000	0.000	0.000	0.000	0.000	0.000	0.000	0.000	283	1076	284	222	222	0.000	0.000	150	134	0	0	119	103	0	0	100	1	
5	5	4	02: L-20   LM00002296	lmo0660	3233	9926	100	52	53	6	47	47	5	55	26	0	127	105	42	26	26	3	89	86	0	0	0	0	0	0	0	0	0	0	0	0	0	0	0	0	0	0	0	0	0	0	0	0	0	0	0.000	0.000	0.000	0.000	0.000	0.000	0.000	0.000	0.000	0.000	0.000	0.000	0.000	0.000	283	1076	106	85	85	0.000	0.000	5	101	0	0	6	79	0	0	100	1	
5	6	4	02: L-23   LM00000215	lmo0663	3483	9926	100	1125	914	593	47	48	6	99	95	0	523	407	254	26	27	4	94	88	0	0	0	0	0	0	0	0	0	0	0	0	0	0	0	0	0	0	0	0	0	0	0	0	0	0	0.000	0.000	0.000	0.000	0.000	0.000	0.000	0.000	0.000	0.000	0.000	0.000	0.000	0.000	283	1076	1575	1248	1248	0.000	0.000	1078	497	0	0	867	381	0	0	100	1	
5	7	4	02: P-02   LM00002307	lmo0738	3733	9926	100	56	57	9	48	48	5	67	46	0	189	152	95	26	26	3	85	80	0	0	0	0	0	0	0	0	0	0	0	0	0	0	0	0	0	0	0	0	0	0	0	0	0	0	0.000	0.000	0.000	0.000	0.000	0.000	0.000	0.000	0.000	0.000	0.000	0.000	0.000	0.000	283	1076	171	135	135	0.000	0.000	8	163	0	0	9	126	0	0	100	1	
5	8	4	02: P-05   LM00000244	lmo0741	3983	9926	100	52	52	10	47	48	6	41	16	0	125	97	52	26	27	11	72	68	0	0	0	0	0	0	0	0	0	0	0	0	0	0	0	0	0	0	0	0	0	0	0	0	0	0	0.000	0.000	0.000	0.000	0.000	0.000	0.000	0.000	0.000	0.000	0.000	0.000	0.000	0.000	283	1076	104	76	76	0.000	0.000	5	99	0	0	5	71	0	0	100	1	
5	9	4	02: P-08   LM00002309	lmo0744	4233	9926	100	53	53	6	47	48	5	53	20	0	125	100	46	26	27	10	77	75	0	0	0	0	0	0	0	0	0	0	0	0	0	0	0	0	0	0	0	0	0	0	0	0	0	0	0.000	0.000	0.000	0.000	0.000	0.000	0.000	0.000	0.000	0.000	0.000	0.000	0.000	0.000	283	1076	105	80	80	0.000	0.000	6	99	0	0	6	74	0	0	100	1	
5	10	4	02: P-11   LM00002311	lmo0747	4483	9926	100	51	51	5	47	47	5	42	13	0	113	89	44	26	26	4	84	77	0	0	0	0	0	0	0	0	0	0	0	0	0	0	0	0	0	0	0	0	0	0	0	0	0	0	0.000	0.000	0.000	0.000	0.000	0.000	0.000	0.000	0.000	0.000	0.000	0.000	0.000	0.000	283	1076	91	67	67	0.000	0.000	4	87	0	0	4	63	0	0	100	1	
5	11	4	02: P-14   LM00002314	lmo0750	4733	9926	100	52	53	7	47	47	5	47	16	0	113	88	40	25	26	4	93	86	0	0	0	0	0	0	0	0	0	0	0	0	0	0	0	0	0	0	0	0	0	0	0	0	0	0	0.000	0.000	0.000	0.000	0.000	0.000	0.000	0.000	0.000	0.000	0.000	0.000	0.000	0.000	283	1076	93	69	69	0.000	0.000	5	88	0	0	6	63	0	0	100	1	
5	12	4	02: P-17   LM00002317	lmo0753	4983	9926	100	54	55	9	47	47	5	63	41	0	119	88	50	26	26	4	74	70	0	0	0	0	0	0	0	0	0	0	0	0	0	0	0	0	0	0	0	0	0	0	0	0	0	0	0.000	0.000	0.000	0.000	0.000	0.000	0.000	0.000	0.000	0.000	0.000	0.000	0.000	0.000	283	1076	100	70	70	0.000	0.000	7	93	0	0	8	62	0	0	100	1	
5	13	4	02: P-20   LM00000247	lmo0756	5233	9926	100	80	79	22	47	47	5	84	74	0	153	123	61	26	26	6	83	77	0	0	0	0	0	0	0	0	0	0	0	0	0	0	0	0	0	0	0	0	0	0	0	0	0	0	0.000	0.000	0.000	0.000	0.000	0.000	0.000	0.000	0.000	0.000	0.000	0.000	0.000	0.000	283	1076	160	129	129	0.000	0.000	33	127	0	0	32	97	0	0	100	1	
5	14	4	02: P-23   LM00001081	lmo0759	5483	9926	100	232	182	105	47	47	5	81	74	0	331	244	167	26	26	3	80	75	0	0	0	0	0	0	0	0	0	0	0	0	0	0	0	0	0	0	0	0	0	0	0	0	0	0	0.000	0.000	0.000	0.000	0.000	0.000	0.000	0.000	0.000	0.000	0.000	0.000	0.000	0.000	283	1076	490	353	353	0.000	0.000	185	305	0	0	135	218	0	0	100	1	
5	15	4	03: D-02   LM00002330	lmo0830	5733	9926	100	59	59	11	47	48	5	72	58	0	165	129	76	26	26	4	79	73	0	0	0	0	0	0	0	0	0	0	0	0	0	0	0	0	0	0	0	0	0	0	0	0	0	0	0.000	0.000	0.000	0.000	0.000	0.000	0.000	0.000	0.000	0.000	0.000	0.000	0.000	0.000	283	1076	151	115	115	0.000	0.000	12	139	0	0	12	103	0	0	100	1	
5	16	4	03: D-05   LM00002333	lmo0833	5983	9926	100	56	56	7	47	48	5	76	40	0	147	115	54	26	26	3	86	84	0	0	0	0	0	0	0	0	0	0	0	0	0	0	0	0	0	0	0	0	0	0	0	0	0	0	0.000	0.000	0.000	0.000	0.000	0.000	0.000	0.000	0.000	0.000	0.000	0.000	0.000	0.000	283	1076	130	98	98	0.000	0.000	9	121	0	0	9	89	0	0	100	1	
5	17	4	03: D-08   LM00001119	lmo0836	6233	9926	100	59	58	9	46	46	5	77	59	0	118	96	41	26	26	3	89	85	0	0	0	0	0	0	0	0	0	0	0	0	0	0	0	0	0	0	0	0	0	0	0	0	0	0	0.000	0.000	0.000	0.000	0.000	0.000	0.000	0.000	0.000	0.000	0.000	0.000	0.000	0.000	283	1076	105	82	82	0.000	0.000	13	92	0	0	12	70	0	0	100	1	
5	1	5	03: D-11   LM00002337	lmo0839	2233	10176	100	54	54	7	46	47	6	58	30	0	115	95	39	25	26	5	88	83	0	0	0	0	0	0	0	0	0	0	0	0	0	0	0	0	0	0	0	0	0	0	0	0	0	0	0.000	0.000	0.000	0.000	0.000	0.000	0.000	0.000	0.000	0.000	0.000	0.000	0.000	0.000	283	1076	98	78	78	0.000	0.000	8	90	0	0	8	70	0	0	100	1	
5	2	5	03: D-14   LM00002338	lmo0842	2483	10176	100	53	52	5	47	47	5	52	14	0	127	105	43	25	25	3	92	89	0	0	0	0	0	0	0	0	0	0	0	0	0	0	0	0	0	0	0	0	0	0	0	0	0	0	0.000	0.000	0.000	0.000	0.000	0.000	0.000	0.000	0.000	0.000	0.000	0.000	0.000	0.000	283	1076	108	85	85	0.000	0.000	6	102	0	0	5	80	0	0	100	1	
5	3	5	03: D-17   LM00001122	lmo0845	2733	10176	100	127	116	39	48	48	5	93	87	0	170	143	68	26	26	5	91	84	0	0	0	0	0	0	0	0	0	0	0	0	0	0	0	0	0	0	0	0	0	0	0	0	0	0	0.000	0.000	0.000	0.000	0.000	0.000	0.000	0.000	0.000	0.000	0.000	0.000	0.000	0.000	283	1076	223	185	185	0.000	0.000	79	144	0	0	68	117	0	0	100	1	
5	4	5	03: D-20   LM00001125	lmo0848	2983	10176	100	191	162	78	47	48	5	89	86	0	244	207	120	25	26	4	89	82	0	0	0	0	0	0	0	0	0	0	0	0	0	0	0	0	0	0	0	0	0	0	0	0	0	0	0.000	0.000	0.000	0.000	0.000	0.000	0.000	0.000	0.000	0.000	0.000	0.000	0.000	0.000	283	1076	363	297	297	0.000	0.000	144	219	0	0	115	182	0	0	100	1	
5	5	5	03: D-23   LM00001126	lmo0851	3233	10176	100	764	620	418	48	49	8	88	82	0	159	129	72	26	27	4	82	80	0	0	0	0	0	0	0	0	0	0	0	0	0	0	0	0	0	0	0	0	0	0	0	0	0	0	0.000	0.000	0.000	0.000	0.000	0.000	0.000	0.000	0.000	0.000	0.000	0.000	0.000	0.000	283	1076	849	675	675	0.000	0.000	716	133	0	0	572	103	0	0	100	1	
5	6	5	03: H-02   LM00002357	lmo0926	3483	10176	100	247	207	128	48	48	6	77	73	0	196	149	95	26	27	3	82	75	0	0	0	0	0	0	0	0	0	0	0	0	0	0	0	0	0	0	0	0	0	0	0	0	0	0	0.000	0.000	0.000	0.000	0.000	0.000	0.000	0.000	0.000	0.000	0.000	0.000	0.000	0.000	283	1076	369	282	282	0.000	0.000	199	170	0	0	159	123	0	0	100	1	
5	7	5	03: H-05   LM00001163	lmo0929	3733	10176	100	51	51	6	47	48	5	45	17	0	122	99	42	26	26	4	91	84	0	0	0	0	0	0	0	0	0	0	0	0	0	0	0	0	0	0	0	0	0	0	0	0	0	0	0.000	0.000	0.000	0.000	0.000	0.000	0.000	0.000	0.000	0.000	0.000	0.000	0.000	0.000	283	1076	100	77	77	0.000	0.000	4	96	0	0	4	73	0	0	100	1	
5	8	5	03: H-08   LM00000292	lmo0932	3983	10176	100	108	104	38	47	48	5	92	87	0	210	170	95	25	25	3	91	85	0	0	0	0	0	0	0	0	0	0	0	0	0	0	0	0	0	0	0	0	0	0	0	0	0	0	0.000	0.000	0.000	0.000	0.000	0.000	0.000	0.000	0.000	0.000	0.000	0.000	0.000	0.000	283	1076	246	202	202	0.000	0.000	61	185	0	0	57	145	0	0	100	1	
5	9	5	03: H-11   LM00002359	lmo0935	4233	10176	100	536	398	241	47	48	6	89	85	0	451	331	213	25	26	8	85	80	0	0	0	0	0	0	0	0	0	0	0	0	0	0	0	0	0	0	0	0	0	0	0	0	0	0	0.000	0.000	0.000	0.000	0.000	0.000	0.000	0.000	0.000	0.000	0.000	0.000	0.000	0.000	283	1076	915	657	657	0.000	0.000	489	426	0	0	351	306	0	0	100	1	
5	10	5	03: H-14   LM00002360	lmo0938	4483	10176	100	62	62	10	47	48	5	81	64	0	134	108	48	23	26	5	89	82	0	0	0	0	0	0	0	0	0	0	0	0	0	0	0	0	0	0	0	0	0	0	0	0	0	0	0.000	0.000	0.000	0.000	0.000	0.000	0.000	0.000	0.000	0.000	0.000	0.000	0.000	0.000	283	1076	126	100	100	0.000	0.000	15	111	0	0	15	85	0	0	100	1	
5	11	5	03: H-17   LM00002363	lmo0941	4733	10176	100	51	51	6	47	48	7	25	5	0	106	80	45	25	26	5	75	67	0	0	0	0	0	0	0	0	0	0	0	0	0	0	0	0	0	0	0	0	0	0	0	0	0	0	0.000	0.000	0.000	0.000	0.000	0.000	0.000	0.000	0.000	0.000	0.000	0.000	0.000	0.000	283	1076	85	59	59	0.000	0.000	4	81	0	0	4	55	0	0	100	1	
5	12	5	03: H-20   LM00001169	lmo0944	4983	10176	100	645	482	329	47	47	5	87	82	0	392	295	199	25	26	3	83	80	0	0	0	0	0	0	0	0	0	0	0	0	0	0	0	0	0	0	0	0	0	0	0	0	0	0	0.000	0.000	0.000	0.000	0.000	0.000	0.000	0.000	0.000	0.000	0.000	0.000	0.000	0.000	283	1076	965	705	705	0.000	0.000	598	367	0	0	435	270	0	0	100	1	
5	13	5	03: H-23   LM00001172	lmo0947	5233	10176	100	173	147	62	47	47	4	91	85	0	198	157	82	25	26	3	89	86	0	0	0	0	0	0	0	0	0	0	0	0	0	0	0	0	0	0	0	0	0	0	0	0	0	0	0.000	0.000	0.000	0.000	0.000	0.000	0.000	0.000	0.000	0.000	0.000	0.000	0.000	0.000	283	1076	299	232	232	0.000	0.000	126	173	0	0	100	132	0	0	100	1	
5	14	5	03: L-02   LM00001212	lmo1022	5483	10176	100	708	518	350	47	47	4	90	88	0	560	424	301	25	26	3	86	80	0	0	0	0	0	0	0	0	0	0	0	0	0	0	0	0	0	0	0	0	0	0	0	0	0	0	0.000	0.000	0.000	0.000	0.000	0.000	0.000	0.000	0.000	0.000	0.000	0.000	0.000	0.000	283	1076	1196	870	870	0.000	0.000	661	535	0	0	471	399	0	0	100	1	
5	15	5	03: L-05   LM00002383	lmo1025	5733	10176	100	106	101	42	47	47	4	81	75	0	123	95	49	25	25	3	82	79	0	0	0	0	0	0	0	0	0	0	0	0	0	0	0	0	0	0	0	0	0	0	0	0	0	0	0.000	0.000	0.000	0.000	0.000	0.000	0.000	0.000	0.000	0.000	0.000	0.000	0.000	0.000	283	1076	157	124	124	0.000	0.000	59	98	0	0	54	70	0	0	100	1	
5	16	5	03: L-08   LM00000311	lmo1028	5983	10176	100	3004	2199	1618	47	47	5	96	89	0	950	695	484	26	26	3	90	86	0	0	0	0	0	0	0	0	0	0	0	0	0	0	0	0	0	0	0	0	0	0	0	0	0	0	0.000	0.000	0.000	0.000	0.000	0.000	0.000	0.000	0.000	0.000	0.000	0.000	0.000	0.000	283	1076	3881	2821	2821	0.000	0.000	2957	924	0	0	2152	669	0	0	100	1	
5	17	5	03: L-11   LM00002385	lmo1031	6233	10176	100	55	57	9	46	47	5	73	49	0	118	93	43	25	25	3	82	80	0	0	0	0	0	0	0	0	0	0	0	0	0	0	0	0	0	0	0	0	0	0	0	0	0	0	0.000	0.000	0.000	0.000	0.000	0.000	0.000	0.000	0.000	0.000	0.000	0.000	0.000	0.000	283	1076	102	79	79	0.000	0.000	9	93	0	0	11	68	0	0	100	1	
5	1	6	03: L-14   LM00002388	lmo1034	2233	10426	100	56	56	7	46	47	5	69	44	0	132	101	50	25	26	3	86	82	0	0	0	0	0	0	0	0	0	0	0	0	0	0	0	0	0	0	0	0	0	0	0	0	0	0	0.000	0.000	0.000	0.000	0.000	0.000	0.000	0.000	0.000	0.000	0.000	0.000	0.000	0.000	283	1076	117	86	86	0.000	0.000	10	107	0	0	10	76	0	0	100	1	
5	2	6	03: L-17   LM00001217	lmo1037	2483	10426	100	101	98	34	47	48	6	85	77	0	119	98	44	25	26	3	94	87	0	0	0	0	0	0	0	0	0	0	0	0	0	0	0	0	0	0	0	0	0	0	0	0	0	0	0.000	0.000	0.000	0.000	0.000	0.000	0.000	0.000	0.000	0.000	0.000	0.000	0.000	0.000	283	1076	148	124	124	0.000	0.000	54	94	0	0	51	73	0	0	100	1	
5	3	6	03: L-20   LM00000312	lmo1040	2733	10426	100	326	277	134	47	48	5	95	92	0	281	231	122	26	26	4	92	86	0	0	0	0	0	0	0	0	0	0	0	0	0	0	0	0	0	0	0	0	0	0	0	0	0	0	0.000	0.000	0.000	0.000	0.000	0.000	0.000	0.000	0.000	0.000	0.000	0.000	0.000	0.000	283	1076	534	435	435	0.000	0.000	279	255	0	0	230	205	0	0	100	1	
5	4	6	03: L-23   LM00002393	lmo1043	2983	10426	100	186	159	89	47	47	5	86	76	0	238	180	115	25	26	4	84	74	0	0	0	0	0	0	0	0	0	0	0	0	0	0	0	0	0	0	0	0	0	0	0	0	0	0	0.000	0.000	0.000	0.000	0.000	0.000	0.000	0.000	0.000	0.000	0.000	0.000	0.000	0.000	283	1076	352	267	267	0.000	0.000	139	213	0	0	112	155	0	0	100	1	
5	5	6	03: P-02   LM00002445	lmo1118	3233	10426	100	52	53	5	47	47	5	56	28	0	128	100	46	26	26	4	87	82	0	0	0	0	0	0	0	0	0	0	0	0	0	0	0	0	0	0	0	0	0	0	0	0	0	0	0.000	0.000	0.000	0.000	0.000	0.000	0.000	0.000	0.000	0.000	0.000	0.000	0.000	0.000	283	1076	107	80	80	0.000	0.000	5	102	0	0	6	74	0	0	100	1	
5	6	6	03: P-05   LM00002448	lmo1121	3483	10426	100	70	70	18	48	48	5	76	71	0	126	100	50	25	26	5	82	78	0	0	0	0	0	0	0	0	0	0	0	0	0	0	0	0	0	0	0	0	0	0	0	0	0	0	0.000	0.000	0.000	0.000	0.000	0.000	0.000	0.000	0.000	0.000	0.000	0.000	0.000	0.000	283	1076	123	97	97	0.000	0.000	22	101	0	0	22	75	0	0	100	1	
5	7	6	03: P-08   LM00000324	lmo1124	3733	10426	100	94	97	44	47	47	5	75	68	0	113	86	47	25	26	4	77	71	0	0	0	0	0	0	0	0	0	0	0	0	0	0	0	0	0	0	0	0	0	0	0	0	0	0	0.000	0.000	0.000	0.000	0.000	0.000	0.000	0.000	0.000	0.000	0.000	0.000	0.000	0.000	283	1076	135	111	111	0.000	0.000	47	88	0	0	50	61	0	0	100	1	
5	8	6	03: P-11   LM00000326	lmo1127	3983	10426	100	100	89	30	47	47	5	84	75	0	120	96	49	25	26	3	84	79	0	0	0	0	0	0	0	0	0	0	0	0	0	0	0	0	0	0	0	0	0	0	0	0	0	0	0.000	0.000	0.000	0.000	0.000	0.000	0.000	0.000	0.000	0.000	0.000	0.000	0.000	0.000	283	1076	148	113	113	0.000	0.000	53	95	0	0	42	71	0	0	100	1	
5	9	6	03: P-14   LM00000329	lmo1130	4233	10426	100	58	58	9	47	47	5	82	60	0	123	100	44	25	25	3	86	81	0	0	0	0	0	0	0	0	0	0	0	0	0	0	0	0	0	0	0	0	0	0	0	0	0	0	0.000	0.000	0.000	0.000	0.000	0.000	0.000	0.000	0.000	0.000	0.000	0.000	0.000	0.000	283	1076	109	86	86	0.000	0.000	11	98	0	0	11	75	0	0	100	1	
5	10	6	03: P-17   LM00002450	lmo1133	4483	10426	100	55	55	7	47	47	4	66	43	0	124	97	46	25	26	7	82	78	0	0	0	0	0	0	0	0	0	0	0	0	0	0	0	0	0	0	0	0	0	0	0	0	0	0	0.000	0.000	0.000	0.000	0.000	0.000	0.000	0.000	0.000	0.000	0.000	0.000	0.000	0.000	283	1076	107	80	80	0.000	0.000	8	99	0	0	8	72	0	0	100	1	
5	11	6	03: P-20   LM00000332	lmo1136	4733	10426	100	63	64	11	46	47	5	86	74	0	123	99	45	25	26	4	88	82	0	0	0	0	0	0	0	0	0	0	0	0	0	0	0	0	0	0	0	0	0	0	0	0	0	0	0.000	0.000	0.000	0.000	0.000	0.000	0.000	0.000	0.000	0.000	0.000	0.000	0.000	0.000	283	1076	115	92	92	0.000	0.000	17	98	0	0	18	74	0	0	100	1	
5	12	6	03: P-23   LM00002453	lmo1139	4983	10426	100	52	52	7	46	46	5	56	23	0	126	98	45	25	25	3	89	83	0	0	0	0	0	0	0	0	0	0	0	0	0	0	0	0	0	0	0	0	0	0	0	0	0	0	0.000	0.000	0.000	0.000	0.000	0.000	0.000	0.000	0.000	0.000	0.000	0.000	0.000	0.000	283	1076	107	79	79	0.000	0.000	6	101	0	0	6	73	0	0	100	1	
5	13	6	04: D-02   LM00000348	lmo1210	5233	10426	100	52	52	5	46	46	5	65	21	0	120	100	41	25	25	3	92	87	0	0	0	0	0	0	0	0	0	0	0	0	0	0	0	0	0	0	0	0	0	0	0	0	0	0	0.000	0.000	0.000	0.000	0.000	0.000	0.000	0.000	0.000	0.000	0.000	0.000	0.000	0.000	283	1076	101	81	81	0.000	0.000	6	95	0	0	6	75	0	0	100	1	
5	14	6	04: D-05   LM00002469	lmo1213	5483	10426	100	144	131	54	46	47	5	90	82	0	131	106	47	25	25	6	85	82	0	0	0	0	0	0	0	0	0	0	0	0	0	0	0	0	0	0	0	0	0	0	0	0	0	0	0.000	0.000	0.000	0.000	0.000	0.000	0.000	0.000	0.000	0.000	0.000	0.000	0.000	0.000	283	1076	204	166	166	0.000	0.000	98	106	0	0	85	81	0	0	100	1	
5	15	6	04: D-08   LM00001276	lmo1216	5733	10426	100	141	133	55	46	47	4	92	86	0	138	117	50	24	24	3	94	92	0	0	0	0	0	0	0	0	0	0	0	0	0	0	0	0	0	0	0	0	0	0	0	0	0	0	0.000	0.000	0.000	0.000	0.000	0.000	0.000	0.000	0.000	0.000	0.000	0.000	0.000	0.000	283	1076	209	180	180	0.000	0.000	95	114	0	0	87	93	0	0	100	1	
5	16	6	04: D-11   LM00002471	lmo1219	5983	10426	100	372	314	166	46	46	4	93	87	0	245	198	102	25	25	3	86	83	0	0	0	0	0	0	0	0	0	0	0	0	0	0	0	0	0	0	0	0	0	0	0	0	0	0	0.000	0.000	0.000	0.000	0.000	0.000	0.000	0.000	0.000	0.000	0.000	0.000	0.000	0.000	283	1076	546	441	441	0.000	0.000	326	220	0	0	268	173	0	0	100	1	
5	17	6	04: D-14   LM00001278	lmo1222	6233	10426	100	455	366	209	47	47	5	98	96	0	543	435	273	25	26	3	94	90	0	0	0	0	0	0	0	0	0	0	0	0	0	0	0	0	0	0	0	0	0	0	0	0	0	0	0.000	0.000	0.000	0.000	0.000	0.000	0.000	0.000	0.000	0.000	0.000	0.000	0.000	0.000	283	1076	926	729	729	0.000	0.000	408	518	0	0	319	410	0	0	100	1	
5	1	7	04: D-17   LM00001280	lmo1225	2233	10676	100	624	514	289	47	47	5	89	87	0	386	316	181	26	26	4	89	87	0	0	0	0	0	0	0	0	0	0	0	0	0	0	0	0	0	0	0	0	0	0	0	0	0	0	0.000	0.000	0.000	0.000	0.000	0.000	0.000	0.000	0.000	0.000	0.000	0.000	0.000	0.000	283	1076	937	757	757	0.000	0.000	577	360	0	0	467	290	0	0	100	1	
5	2	7	04: D-20   LM00001282	lmo1228	2483	10676	100	173	146	62	47	47	6	89	83	0	172	138	68	25	26	4	88	83	0	0	0	0	0	0	0	0	0	0	0	0	0	0	0	0	0	0	0	0	0	0	0	0	0	0	0.000	0.000	0.000	0.000	0.000	0.000	0.000	0.000	0.000	0.000	0.000	0.000	0.000	0.000	283	1076	273	212	212	0.000	0.000	126	147	0	0	99	113	0	0	100	1	
5	3	7	04: D-23   LM00001284	lmo1231	2733	10676	100	189	161	69	46	47	7	90	85	0	466	370	200	26	26	7	92	89	0	0	0	0	0	0	0	0	0	0	0	0	0	0	0	0	0	0	0	0	0	0	0	0	0	0	0.000	0.000	0.000	0.000	0.000	0.000	0.000	0.000	0.000	0.000	0.000	0.000	0.000	0.000	283	1076	583	459	459	0.000	0.000	143	440	0	0	115	344	0	0	100	1	
5	4	7	04: H-02   LM00001323	lmo1306	2983	10676	100	893	704	382	47	48	9	95	90	0	694	564	304	26	27	4	96	92	0	0	0	0	0	0	0	0	0	0	0	0	0	0	0	0	0	0	0	0	0	0	0	0	0	0	0.000	0.000	0.000	0.000	0.000	0.000	0.000	0.000	0.000	0.000	0.000	0.000	0.000	0.000	283	1076	1514	1195	1195	0.000	0.000	846	668	0	0	657	538	0	0	100	1	
5	5	7	04: H-05   LM00001324	lmo1309	3233	10676	100	359	273	174	47	48	5	82	78	0	276	225	155	26	26	5	83	75	0	0	0	0	0	0	0	0	0	0	0	0	0	0	0	0	0	0	0	0	0	0	0	0	0	0	0.000	0.000	0.000	0.000	0.000	0.000	0.000	0.000	0.000	0.000	0.000	0.000	0.000	0.000	283	1076	562	425	425	0.000	0.000	312	250	0	0	226	199	0	0	100	1	
5	6	7	04: H-08   LM00002494	lmo1312	3483	10676	100	69	71	18	47	47	5	81	70	0	121	96	46	25	26	4	84	80	0	0	0	0	0	0	0	0	0	0	0	0	0	0	0	0	0	0	0	0	0	0	0	0	0	0	0.000	0.000	0.000	0.000	0.000	0.000	0.000	0.000	0.000	0.000	0.000	0.000	0.000	0.000	283	1076	118	95	95	0.000	0.000	22	96	0	0	24	71	0	0	100	1	
5	7	7	04: H-11   LM00000376	lmo1315	3733	10676	100	645	520	397	47	59	163	62	57	0	335	251	172	26	83	885	0	0	0	0	0	0	0	0	0	0	0	0	0	0	0	0	0	0	0	0	0	0	0	0	0	0	0	0	0.000	0.000	0.000	0.000	0.000	0.000	0.000	0.000	0.000	0.000	0.000	0.000	0.000	0.000	283	1076	907	698	698	0.000	0.000	598	309	0	0	473	225	0	0	100	1	
5	8	7	04: H-14   LM00001325	lmo1318	3983	10676	100	867	690	404	47	47	5	96	90	0	759	619	373	26	26	4	93	88	0	0	0	0	0	0	0	0	0	0	0	0	0	0	0	0	0	0	0	0	0	0	0	0	0	0	0.000	0.000	0.000	0.000	0.000	0.000	0.000	0.000	0.000	0.000	0.000	0.000	0.000	0.000	283	1076	1553	1236	1236	0.000	0.000	820	733	0	0	643	593	0	0	100	1	
5	9	7	04: H-17   LM00001328	lmo1321	4233	10676	100	2088	1668	1146	47	47	5	98	94	0	2847	2261	1545	25	26	4	93	88	0	0	0	0	0	0	0	0	0	0	0	0	0	0	0	0	0	0	0	0	0	0	0	0	0	0	0.000	0.000	0.000	0.000	0.000	0.000	0.000	0.000	0.000	0.000	0.000	0.000	0.000	0.000	283	1076	4863	3857	3857	0.000	0.000	2041	2822	0	0	1621	2236	0	0	100	1	
5	10	7	04: H-20   LM00001330	lmo1324	4483	10676	100	2447	2112	927	47	47	5	100	99	0	4322	3855	1639	24	25	4	100	99	0	0	0	0	0	0	0	0	0	0	0	0	0	0	0	0	0	0	0	0	0	0	0	0	0	0	0.000	0.000	0.000	0.000	0.000	0.000	0.000	0.000	0.000	0.000	0.000	0.000	0.000	0.000	283	1076	6698	5896	5896	0.000	0.000	2400	4298	0	0	2065	3831	0	0	100	1	
5	11	7	04: H-23   LM00000381	lmo1327	4733	10676	100	183	158	78	47	47	5	86	81	0	990	709	482	25	25	3	92	86	0	0	0	0	0	0	0	0	0	0	0	0	0	0	0	0	0	0	0	0	0	0	0	0	0	0	0.000	0.000	0.000	0.000	0.000	0.000	0.000	0.000	0.000	0.000	0.000	0.000	0.000	0.000	283	1076	1101	795	795	0.000	0.000	136	965	0	0	111	684	0	0	100	1	
5	12	7	04: L-02   LM00001374	lmo1402	4983	10676	100	83	87	37	46	46	4	71	66	0	131	103	64	25	25	3	78	71	0	0	0	0	0	0	0	0	0	0	0	0	0	0	0	0	0	0	0	0	0	0	0	0	0	0	0.000	0.000	0.000	0.000	0.000	0.000	0.000	0.000	0.000	0.000	0.000	0.000	0.000	0.000	283	1076	143	119	119	0.000	0.000	37	106	0	0	41	78	0	0	100	1	
5	13	7	04: L-05   LM00002512	lmo1405	5233	10676	100	61	61	10	46	46	5	82	64	0	135	110	49	25	25	3	94	88	0	0	0	0	0	0	0	0	0	0	0	0	0	0	0	0	0	0	0	0	0	0	0	0	0	0	0.000	0.000	0.000	0.000	0.000	0.000	0.000	0.000	0.000	0.000	0.000	0.000	0.000	0.000	283	1076	125	100	100	0.000	0.000	15	110	0	0	15	85	0	0	100	1	
5	14	7	04: L-08   LM00001378	lmo1408	5483	10676	100	54	54	8	47	47	5	61	36	0	126	94	49	25	25	3	78	75	0	0	0	0	0	0	0	0	0	0	0	0	0	0	0	0	0	0	0	0	0	0	0	0	0	0	0.000	0.000	0.000	0.000	0.000	0.000	0.000	0.000	0.000	0.000	0.000	0.000	0.000	0.000	283	1076	108	76	76	0.000	0.000	7	101	0	0	7	69	0	0	100	1	
5	15	7	04: L-11   LM00001381	lmo1411	5733	10676	100	164	145	67	46	47	5	87	82	0	132	105	58	24	25	3	84	76	0	0	0	0	0	0	0	0	0	0	0	0	0	0	0	0	0	0	0	0	0	0	0	0	0	0	0.000	0.000	0.000	0.000	0.000	0.000	0.000	0.000	0.000	0.000	0.000	0.000	0.000	0.000	283	1076	226	180	180	0.000	0.000	118	108	0	0	99	81	0	0	100	1	
5	16	7	04: L-14   LM00001382	lmo1414	5983	10676	100	245	204	99	47	47	5	90	82	0	159	130	59	25	25	3	92	85	0	0	0	0	0	0	0	0	0	0	0	0	0	0	0	0	0	0	0	0	0	0	0	0	0	0	0.000	0.000	0.000	0.000	0.000	0.000	0.000	0.000	0.000	0.000	0.000	0.000	0.000	0.000	283	1076	332	262	262	0.000	0.000	198	134	0	0	157	105	0	0	100	1	
5	17	7	04: L-17   LM00001385	lmo1417	6233	10676	100	57	58	9	47	47	5	65	49	0	155	124	59	25	25	3	86	82	0	0	0	0	0	0	0	0	0	0	0	0	0	0	0	0	0	0	0	0	0	0	0	0	0	0	0.000	0.000	0.000	0.000	0.000	0.000	0.000	0.000	0.000	0.000	0.000	0.000	0.000	0.000	283	1076	140	110	110	0.000	0.000	10	130	0	0	11	99	0	0	100	1	
5	1	8	04: L-20   LM00001388	lmo1420	2233	10926	100	302	256	126	47	48	5	93	90	0	178	150	73	27	27	4	88	84	0	0	0	0	0	0	0	0	0	0	0	0	0	0	0	0	0	0	0	0	0	0	0	0	0	0	0.000	0.000	0.000	0.000	0.000	0.000	0.000	0.000	0.000	0.000	0.000	0.000	0.000	0.000	283	1076	406	332	332	0.000	0.000	255	151	0	0	209	123	0	0	100	1	
5	2	8	04: L-23   LM00001391	lmo1423	2483	10926	100	1793	1259	900	47	47	4	94	92	0	1082	781	525	26	26	3	94	90	0	0	0	0	0	0	0	0	0	0	0	0	0	0	0	0	0	0	0	0	0	0	0	0	0	0	0.000	0.000	0.000	0.000	0.000	0.000	0.000	0.000	0.000	0.000	0.000	0.000	0.000	0.000	283	1076	2802	1967	1967	0.000	0.000	1746	1056	0	0	1212	755	0	0	100	1	
5	3	8	04: P-02   LM00002530	lmo1498	2733	10926	100	116	110	43	47	48	5	86	77	0	152	127	69	26	26	4	82	76	0	0	0	0	0	0	0	0	0	0	0	0	0	0	0	0	0	0	0	0	0	0	0	0	0	0	0.000	0.000	0.000	0.000	0.000	0.000	0.000	0.000	0.000	0.000	0.000	0.000	0.000	0.000	283	1076	195	164	164	0.000	0.000	69	126	0	0	63	101	0	0	100	1	
5	4	8	04: P-05   LM00000415	lmo1501	2983	10926	100	46	47	4	47	47	5	10	3	0	26	28	5	26	26	3	28	16	0	0	0	0	0	0	0	0	0	0	0	0	0	0	0	0	0	0	0	0	0	0	0	0	0	0	0.000	0.000	0.000	0.000	0.000	0.000	0.000	0.000	0.000	0.000	0.000	0.000	0.000	0.000	283	1076	-1	2	2	0.000	0.000	-1	0	0	0	0	2	0	0	100	1	
5	5	8	04: P-08   LM00001433	lmo1504	3233	10926	100	414	338	188	46	47	10	89	84	0	554	439	258	26	27	13	85	81	0	0	0	0	0	0	0	0	0	0	0	0	0	0	0	0	0	0	0	0	0	0	0	0	0	0	0.000	0.000	0.000	0.000	0.000	0.000	0.000	0.000	0.000	0.000	0.000	0.000	0.000	0.000	283	1076	896	705	705	0.000	0.000	368	528	0	0	292	413	0	0	100	1	
5	6	8	04: P-11   LM00001436	lmo1507	3483	10926	100	49	50	5	46	47	4	46	21	0	116	98	38	25	25	3	91	87	0	0	0	0	0	0	0	0	0	0	0	0	0	0	0	0	0	0	0	0	0	0	0	0	0	0	0.000	0.000	0.000	0.000	0.000	0.000	0.000	0.000	0.000	0.000	0.000	0.000	0.000	0.000	283	1076	94	77	77	0.000	0.000	3	91	0	0	4	73	0	0	100	1	
5	7	8	04: P-14   LM00001439	lmo1510	3733	10926	100	434	370	186	46	47	5	97	94	0	349	300	154	25	26	3	97	95	0	0	0	0	0	0	0	0	0	0	0	0	0	0	0	0	0	0	0	0	0	0	0	0	0	0	0.000	0.000	0.000	0.000	0.000	0.000	0.000	0.000	0.000	0.000	0.000	0.000	0.000	0.000	283	1076	712	599	599	0.000	0.000	388	324	0	0	324	275	0	0	100	1	
5	8	8	04: P-17   LM00000418	lmo1513	3983	10926	100	144	133	66	47	47	5	87	80	0	271	197	128	25	25	3	85	80	0	0	0	0	0	0	0	0	0	0	0	0	0	0	0	0	0	0	0	0	0	0	0	0	0	0	0.000	0.000	0.000	0.000	0.000	0.000	0.000	0.000	0.000	0.000	0.000	0.000	0.000	0.000	283	1076	343	258	258	0.000	0.000	97	246	0	0	86	172	0	0	100	1	
5	9	8	04: P-20   LM00001444	lmo1516	4233	10926	100	190	165	69	47	48	6	91	88	0	471	403	219	25	26	6	91	87	0	0	0	0	0	0	0	0	0	0	0	0	0	0	0	0	0	0	0	0	0	0	0	0	0	0	0.000	0.000	0.000	0.000	0.000	0.000	0.000	0.000	0.000	0.000	0.000	0.000	0.000	0.000	283	1076	589	496	496	0.000	0.000	143	446	0	0	118	378	0	0	100	1	
5	10	8	04: P-23   LM00001445	lmo1519	4483	10926	100	504	398	248	46	46	4	92	82	0	498	376	239	25	26	8	83	80	0	0	0	0	0	0	0	0	0	0	0	0	0	0	0	0	0	0	0	0	0	0	0	0	0	0	0.000	0.000	0.000	0.000	0.000	0.000	0.000	0.000	0.000	0.000	0.000	0.000	0.000	0.000	283	1076	931	703	703	0.000	0.000	458	473	0	0	352	351	0	0	100	1	
5	11	8	05: D-02   LM00001482	lmo1590	4733	10926	100	56	56	8	46	47	5	72	51	0	123	97	50	25	25	3	83	80	0	0	0	0	0	0	0	0	0	0	0	0	0	0	0	0	0	0	0	0	0	0	0	0	0	0	0.000	0.000	0.000	0.000	0.000	0.000	0.000	0.000	0.000	0.000	0.000	0.000	0.000	0.000	283	1076	108	82	82	0.000	0.000	10	98	0	0	10	72	0	0	100	1	
5	12	8	05: D-05   LM00002542	lmo1593	4983	10926	100	51	52	6	46	47	5	53	25	0	113	93	41	25	25	3	87	82	0	0	0	0	0	0	0	0	0	0	0	0	0	0	0	0	0	0	0	0	0	0	0	0	0	0	0.000	0.000	0.000	0.000	0.000	0.000	0.000	0.000	0.000	0.000	0.000	0.000	0.000	0.000	283	1076	93	74	74	0.000	0.000	5	88	0	0	6	68	0	0	100	1	
5	13	8	05: D-08   LM00000444	lmo1596	5233	10926	100	440	324	206	46	47	4	89	83	0	1714	1189	857	25	25	4	93	87	0	0	0	0	0	0	0	0	0	0	0	0	0	0	0	0	0	0	0	0	0	0	0	0	0	0	0.000	0.000	0.000	0.000	0.000	0.000	0.000	0.000	0.000	0.000	0.000	0.000	0.000	0.000	283	1076	2083	1442	1442	0.000	0.000	394	1689	0	0	278	1164	0	0	100	1	
5	14	8	05: D-11   LM00001487	lmo1599	5483	10926	100	651	510	312	46	47	5	92	90	0	860	655	405	25	25	4	90	86	0	0	0	0	0	0	0	0	0	0	0	0	0	0	0	0	0	0	0	0	0	0	0	0	0	0	0.000	0.000	0.000	0.000	0.000	0.000	0.000	0.000	0.000	0.000	0.000	0.000	0.000	0.000	283	1076	1440	1094	1094	0.000	0.000	605	835	0	0	464	630	0	0	100	1	
5	15	8	05: D-14   LM00000447	lmo1602	5733	10926	100	10222	7740	5701	47	47	5	98	93	0	6925	5183	3763	25	27	20	80	78	0	0	0	0	0	0	0	0	0	0	0	0	0	0	0	0	0	0	0	0	0	0	0	0	0	0	0.000	0.000	0.000	0.000	0.000	0.000	0.000	0.000	0.000	0.000	0.000	0.000	0.000	0.000	283	1076	17075	12851	12851	0.000	0.000	10175	6900	0	0	7693	5158	0	0	100	1	
5	16	8	05: D-17   LM00000448	lmo1605	5983	10926	100	734	619	295	47	47	5	96	93	0	373	308	143	25	26	6	91	90	0	0	0	0	0	0	0	0	0	0	0	0	0	0	0	0	0	0	0	0	0	0	0	0	0	0	0.000	0.000	0.000	0.000	0.000	0.000	0.000	0.000	0.000	0.000	0.000	0.000	0.000	0.000	283	1076	1035	855	855	0.000	0.000	687	348	0	0	572	283	0	0	100	1	
5	17	8	05: D-20   LM00002546	lmo1608	6233	10926	100	243	194	119	46	46	4	88	79	0	425	323	239	25	26	3	84	80	0	0	0	0	0	0	0	0	0	0	0	0	0	0	0	0	0	0	0	0	0	0	0	0	0	0	0.000	0.000	0.000	0.000	0.000	0.000	0.000	0.000	0.000	0.000	0.000	0.000	0.000	0.000	283	1076	597	446	446	0.000	0.000	197	400	0	0	148	298	0	0	100	1	
5	1	9	05: D-23   LM00001492	lmo1611	2233	11176	100	627	504	349	47	47	5	82	79	0	1376	1016	747	27	27	6	81	78	0	0	0	0	0	0	0	0	0	0	0	0	0	0	0	0	0	0	0	0	0	0	0	0	0	0	0.000	0.000	0.000	0.000	0.000	0.000	0.000	0.000	0.000	0.000	0.000	0.000	0.000	0.000	283	1076	1929	1446	1446	0.000	0.000	580	1349	0	0	457	989	0	0	100	1	
5	2	9	05: H-02   LM00001540	lmo1686	2483	11176	100	540	431	272	47	48	5	89	81	0	196	159	91	26	26	4	84	78	0	0	0	0	0	0	0	0	0	0	0	0	0	0	0	0	0	0	0	0	0	0	0	0	0	0	0.000	0.000	0.000	0.000	0.000	0.000	0.000	0.000	0.000	0.000	0.000	0.000	0.000	0.000	283	1076	663	517	517	0.000	0.000	493	170	0	0	384	133	0	0	100	1	
5	3	9	05: H-05   LM00001542	lmo1689	2733	11176	100	74	75	21	47	47	5	83	71	0	163	129	63	26	26	3	88	85	0	0	0	0	0	0	0	0	0	0	0	0	0	0	0	0	0	0	0	0	0	0	0	0	0	0	0.000	0.000	0.000	0.000	0.000	0.000	0.000	0.000	0.000	0.000	0.000	0.000	0.000	0.000	283	1076	164	131	131	0.000	0.000	27	137	0	0	28	103	0	0	100	1	
5	4	9	05: H-08   LM00001545	lmo1692	2983	11176	100	408	320	187	47	47	5	85	83	0	231	178	102	26	26	3	83	81	0	0	0	0	0	0	0	0	0	0	0	0	0	0	0	0	0	0	0	0	0	0	0	0	0	0	0.000	0.000	0.000	0.000	0.000	0.000	0.000	0.000	0.000	0.000	0.000	0.000	0.000	0.000	283	1076	566	425	425	0.000	0.000	361	205	0	0	273	152	0	0	100	1	
5	5	9	05: H-11   LM00001547	lmo1695	3233	11176	100	59	63	13	47	47	5	80	61	0	160	129	65	25	26	3	86	82	0	0	0	0	0	0	0	0	0	0	0	0	0	0	0	0	0	0	0	0	0	0	0	0	0	0	0.000	0.000	0.000	0.000	0.000	0.000	0.000	0.000	0.000	0.000	0.000	0.000	0.000	0.000	283	1076	147	120	120	0.000	0.000	12	135	0	0	16	104	0	0	100	1	
5	6	9	05: H-14   LM00001549	lmo1698	3483	11176	100	72	73	20	46	47	5	82	69	0	114	90	45	25	26	3	82	80	0	0	0	0	0	0	0	0	0	0	0	0	0	0	0	0	0	0	0	0	0	0	0	0	0	0	0.000	0.000	0.000	0.000	0.000	0.000	0.000	0.000	0.000	0.000	0.000	0.000	0.000	0.000	283	1076	115	92	92	0.000	0.000	26	89	0	0	27	65	0	0	100	1	
5	7	9	05: H-17   LM00002567	lmo1701	3733	11176	100	54	54	7	46	47	5	62	40	0	116	91	49	25	25	3	81	77	0	0	0	0	0	0	0	0	0	0	0	0	0	0	0	0	0	0	0	0	0	0	0	0	0	0	0.000	0.000	0.000	0.000	0.000	0.000	0.000	0.000	0.000	0.000	0.000	0.000	0.000	0.000	283	1076	99	74	74	0.000	0.000	8	91	0	0	8	66	0	0	100	1	
5	8	9	05: H-20   LM00000463	lmo1704	3983	11176	100	408	332	192	48	48	5	86	82	0	287	224	126	25	26	4	90	83	0	0	0	0	0	0	0	0	0	0	0	0	0	0	0	0	0	0	0	0	0	0	0	0	0	0	0.000	0.000	0.000	0.000	0.000	0.000	0.000	0.000	0.000	0.000	0.000	0.000	0.000	0.000	283	1076	622	483	483	0.000	0.000	360	262	0	0	284	199	0	0	100	1	
5	9	9	05: H-23   LM00001553	lmo1707	4233	11176	100	58	60	11	46	46	5	77	60	0	125	98	45	25	25	4	86	79	0	0	0	0	0	0	0	0	0	0	0	0	0	0	0	0	0	0	0	0	0	0	0	0	0	0	0.000	0.000	0.000	0.000	0.000	0.000	0.000	0.000	0.000	0.000	0.000	0.000	0.000	0.000	283	1076	112	87	87	0.000	0.000	12	100	0	0	14	73	0	0	100	1	
5	10	9	05: L-02   LM00001596	lmo1782	4483	11176	100	187	161	78	46	47	4	89	83	0	301	249	152	25	25	4	86	81	0	0	0	0	0	0	0	0	0	0	0	0	0	0	0	0	0	0	0	0	0	0	0	0	0	0	0.000	0.000	0.000	0.000	0.000	0.000	0.000	0.000	0.000	0.000	0.000	0.000	0.000	0.000	283	1076	417	339	339	0.000	0.000	141	276	0	0	115	224	0	0	100	1	
5	11	9	05: L-05   LM00000484	lmo1785	4733	11176	100	7421	5788	3283	46	47	4	100	100	0	8862	7078	3949	25	25	3	100	99	0	0	0	0	0	0	0	0	0	0	0	0	0	0	0	0	0	0	0	0	0	0	0	0	0	0	0.000	0.000	0.000	0.000	0.000	0.000	0.000	0.000	0.000	0.000	0.000	0.000	0.000	0.000	283	1076	16212	12795	12795	0.000	0.000	7375	8837	0	0	5742	7053	0	0	100	1	
5	12	9	05: L-08   LM00001598	lmo1788	4983	11176	100	64	64	16	46	47	6	72	63	0	107	85	43	25	26	3	76	72	0	0	0	0	0	0	0	0	0	0	0	0	0	0	0	0	0	0	0	0	0	0	0	0	0	0	0.000	0.000	0.000	0.000	0.000	0.000	0.000	0.000	0.000	0.000	0.000	0.000	0.000	0.000	283	1076	100	78	78	0.000	0.000	18	82	0	0	18	60	0	0	100	1	
5	13	9	05: L-11   LM00001600	lmo1791	5233	11176	100	878	719	467	46	46	5	92	86	0	850	660	434	25	26	5	84	80	0	0	0	0	0	0	0	0	0	0	0	0	0	0	0	0	0	0	0	0	0	0	0	0	0	0	0.000	0.000	0.000	0.000	0.000	0.000	0.000	0.000	0.000	0.000	0.000	0.000	0.000	0.000	283	1076	1657	1308	1308	0.000	0.000	832	825	0	0	673	635	0	0	100	1	
5	14	9	05: L-14   LM00001603	lmo1794	5483	11176	100	60	62	13	47	47	5	74	59	0	143	111	56	25	25	4	82	78	0	0	0	0	0	0	0	0	0	0	0	0	0	0	0	0	0	0	0	0	0	0	0	0	0	0	0.000	0.000	0.000	0.000	0.000	0.000	0.000	0.000	0.000	0.000	0.000	0.000	0.000	0.000	283	1076	131	101	101	0.000	0.000	13	118	0	0	15	86	0	0	100	1	
5	15	9	05: L-17   LM00000487	lmo1797	5733	11176	100	8400	6496	3907	46	47	5	100	97	0	11918	9329	5603	25	25	4	99	98	0	0	0	0	0	0	0	0	0	0	0	0	0	0	0	0	0	0	0	0	0	0	0	0	0	0	0.000	0.000	0.000	0.000	0.000	0.000	0.000	0.000	0.000	0.000	0.000	0.000	0.000	0.000	283	1076	20247	15754	15754	0.000	0.000	8354	11893	0	0	6450	9304	0	0	100	1	
5	16	9	05: L-20   LM00001607	lmo1800	5983	11176	100	52	53	6	47	47	5	59	19	0	116	97	36	25	25	3	92	90	0	0	0	0	0	0	0	0	0	0	0	0	0	0	0	0	0	0	0	0	0	0	0	0	0	0	0.000	0.000	0.000	0.000	0.000	0.000	0.000	0.000	0.000	0.000	0.000	0.000	0.000	0.000	283	1076	96	78	78	0.000	0.000	5	91	0	0	6	72	0	0	100	1	
5	17	9	05: L-23   LM00001609	lmo1803	6233	11176	100	646	506	293	46	47	4	90	88	0	515	400	229	25	25	3	91	85	0	0	0	0	0	0	0	0	0	0	0	0	0	0	0	0	0	0	0	0	0	0	0	0	0	0	0.000	0.000	0.000	0.000	0.000	0.000	0.000	0.000	0.000	0.000	0.000	0.000	0.000	0.000	283	1076	1090	835	835	0.000	0.000	600	490	0	0	460	375	0	0	100	1	
5	1	10	05: P-02   LM00001658	lmo1878	2233	11426	100	613	461	282	47	47	5	84	81	0	338	256	150	27	27	4	83	80	0	0	0	0	0	0	0	0	0	0	0	0	0	0	0	0	0	0	0	0	0	0	0	0	0	0	0.000	0.000	0.000	0.000	0.000	0.000	0.000	0.000	0.000	0.000	0.000	0.000	0.000	0.000	283	1076	877	643	643	0.000	0.000	566	311	0	0	414	229	0	0	100	1	
5	2	10	05: P-05   LM00001660	lmo1881	2483	11426	100	647	520	292	48	48	5	87	86	0	468	378	208	26	26	4	89	85	0	0	0	0	0	0	0	0	0	0	0	0	0	0	0	0	0	0	0	0	0	0	0	0	0	0	0.000	0.000	0.000	0.000	0.000	0.000	0.000	0.000	0.000	0.000	0.000	0.000	0.000	0.000	283	1076	1041	824	824	0.000	0.000	599	442	0	0	472	352	0	0	100	1	
5	3	10	05: P-08   LM00001661	lmo1884	2733	11426	100	499	385	230	47	48	5	84	80	0	158	126	69	26	27	3	82	78	0	0	0	0	0	0	0	0	0	0	0	0	0	0	0	0	0	0	0	0	0	0	0	0	0	0	0.000	0.000	0.000	0.000	0.000	0.000	0.000	0.000	0.000	0.000	0.000	0.000	0.000	0.000	283	1076	584	438	438	0.000	0.000	452	132	0	0	338	100	0	0	100	1	
5	4	10	05: P-11   LM00001664	lmo1887	2983	11426	100	448	365	198	47	47	5	92	88	0	393	310	174	25	26	3	93	90	0	0	0	0	0	0	0	0	0	0	0	0	0	0	0	0	0	0	0	0	0	0	0	0	0	0	0.000	0.000	0.000	0.000	0.000	0.000	0.000	0.000	0.000	0.000	0.000	0.000	0.000	0.000	283	1076	769	603	603	0.000	0.000	401	368	0	0	318	285	0	0	100	1	
5	5	10	05: P-14   LM00002593	lmo1890	3233	11426	100	241	218	100	46	47	5	94	91	0	170	141	65	26	26	3	91	88	0	0	0	0	0	0	0	0	0	0	0	0	0	0	0	0	0	0	0	0	0	0	0	0	0	0	0.000	0.000	0.000	0.000	0.000	0.000	0.000	0.000	0.000	0.000	0.000	0.000	0.000	0.000	283	1076	339	287	287	0.000	0.000	195	144	0	0	172	115	0	0	100	1	
5	6	10	05: P-17   LM00002594	lmo1893	3483	11426	100	433	356	208	47	48	5	91	85	0	355	280	168	25	26	3	88	84	0	0	0	0	0	0	0	0	0	0	0	0	0	0	0	0	0	0	0	0	0	0	0	0	0	0	0.000	0.000	0.000	0.000	0.000	0.000	0.000	0.000	0.000	0.000	0.000	0.000	0.000	0.000	283	1076	716	564	564	0.000	0.000	386	330	0	0	309	255	0	0	100	1	
5	7	10	05: P-20   LM00000508	lmo1896	3733	11426	100	740	565	339	47	47	6	93	89	0	1120	847	521	26	26	4	94	89	0	0	0	0	0	0	0	0	0	0	0	0	0	0	0	0	0	0	0	0	0	0	0	0	0	0	0.000	0.000	0.000	0.000	0.000	0.000	0.000	0.000	0.000	0.000	0.000	0.000	0.000	0.000	283	1076	1787	1339	1339	0.000	0.000	693	1094	0	0	518	821	0	0	100	1	
5	8	10	05: P-23   LM00001667	lmo1899	3983	11426	100	611	482	287	48	48	7	92	85	0	311	251	143	26	26	4	90	85	0	0	0	0	0	0	0	0	0	0	0	0	0	0	0	0	0	0	0	0	0	0	0	0	0	0	0.000	0.000	0.000	0.000	0.000	0.000	0.000	0.000	0.000	0.000	0.000	0.000	0.000	0.000	283	1076	848	659	659	0.000	0.000	563	285	0	0	434	225	0	0	100	1	
5	9	10	06: D-02   LM00002610	lmo1970	4233	11426	100	52	52	5	47	47	4	54	16	0	108	83	41	24	25	3	83	78	0	0	0	0	0	0	0	0	0	0	0	0	0	0	0	0	0	0	0	0	0	0	0	0	0	0	0.000	0.000	0.000	0.000	0.000	0.000	0.000	0.000	0.000	0.000	0.000	0.000	0.000	0.000	283	1076	89	64	64	0.000	0.000	5	84	0	0	5	59	0	0	100	1	
5	10	10	06: D-05   LM00002613	lmo1973	4483	11426	100	51	50	5	46	46	5	52	17	0	117	92	43	25	25	4	87	79	0	0	0	0	0	0	0	0	0	0	0	0	0	0	0	0	0	0	0	0	0	0	0	0	0	0	0.000	0.000	0.000	0.000	0.000	0.000	0.000	0.000	0.000	0.000	0.000	0.000	0.000	0.000	283	1076	97	71	71	0.000	0.000	5	92	0	0	4	67	0	0	100	1	
5	11	10	06: D-08   LM00000529	lmo1976	4733	11426	100	229	201	116	46	46	4	84	77	0	202	157	90	25	26	5	78	77	0	0	0	0	0	0	0	0	0	0	0	0	0	0	0	0	0	0	0	0	0	0	0	0	0	0	0.000	0.000	0.000	0.000	0.000	0.000	0.000	0.000	0.000	0.000	0.000	0.000	0.000	0.000	283	1076	360	287	287	0.000	0.000	183	177	0	0	155	132	0	0	100	1	
5	12	10	06: D-11   LM00001707	lmo1979	4983	11426	100	83	79	25	47	47	5	78	72	0	123	97	47	25	25	4	87	77	0	0	0	0	0	0	0	0	0	0	0	0	0	0	0	0	0	0	0	0	0	0	0	0	0	0	0.000	0.000	0.000	0.000	0.000	0.000	0.000	0.000	0.000	0.000	0.000	0.000	0.000	0.000	283	1076	134	104	104	0.000	0.000	36	98	0	0	32	72	0	0	100	1	
5	13	10	06: D-14   LM00001708	lmo1982	5233	11426	100	100	91	34	46	46	5	79	72	0	117	89	50	25	25	3	73	70	0	0	0	0	0	0	0	0	0	0	0	0	0	0	0	0	0	0	0	0	0	0	0	0	0	0	0.000	0.000	0.000	0.000	0.000	0.000	0.000	0.000	0.000	0.000	0.000	0.000	0.000	0.000	283	1076	146	109	109	0.000	0.000	54	92	0	0	45	64	0	0	100	1	
5	14	10	06: D-17   LM00001710	lmo1985	5483	11426	100	94	91	32	47	47	5	81	76	0	272	209	124	24	25	3	84	77	0	0	0	0	0	0	0	0	0	0	0	0	0	0	0	0	0	0	0	0	0	0	0	0	0	0	0.000	0.000	0.000	0.000	0.000	0.000	0.000	0.000	0.000	0.000	0.000	0.000	0.000	0.000	283	1076	295	229	229	0.000	0.000	47	248	0	0	44	185	0	0	100	1	
5	15	10	06: D-20   LM00001712	lmo1988	5733	11426	100	50	51	6	46	48	16	5	0	0	113	88	49	25	25	6	71	69	0	0	0	0	0	0	0	0	0	0	0	0	0	0	0	0	0	0	0	0	0	0	0	0	0	0	0.000	0.000	0.000	0.000	0.000	0.000	0.000	0.000	0.000	0.000	0.000	0.000	0.000	0.000	283	1076	92	68	68	0.000	0.000	4	88	0	0	5	63	0	0	100	1	
5	16	10	06: D-23   LM00001715	lmo1991	5983	11426	100	60	60	13	46	47	5	70	62	0	154	114	74	25	25	4	72	66	0	0	0	0	0	0	0	0	0	0	0	0	0	0	0	0	0	0	0	0	0	0	0	0	0	0	0.000	0.000	0.000	0.000	0.000	0.000	0.000	0.000	0.000	0.000	0.000	0.000	0.000	0.000	283	1076	143	103	103	0.000	0.000	14	129	0	0	14	89	0	0	100	1	
5	17	10	06: H-02   LM00002625	lmo2066	6233	11426	100	87	82	26	47	47	5	79	72	0	150	114	63	25	26	3	81	76	0	0	0	0	0	0	0	0	0	0	0	0	0	0	0	0	0	0	0	0	0	0	0	0	0	0	0.000	0.000	0.000	0.000	0.000	0.000	0.000	0.000	0.000	0.000	0.000	0.000	0.000	0.000	283	1076	165	124	124	0.000	0.000	40	125	0	0	35	89	0	0	100	1	
5	1	11	06: H-05   LM00000553	lmo2069	2233	11676	100	1766	1419	884	47	47	5	93	89	0	651	529	315	26	27	4	84	83	0	0	0	0	0	0	0	0	0	0	0	0	0	0	0	0	0	0	0	0	0	0	0	0	0	0	0.000	0.000	0.000	0.000	0.000	0.000	0.000	0.000	0.000	0.000	0.000	0.000	0.000	0.000	283	1076	2344	1875	1875	0.000	0.000	1719	625	0	0	1372	503	0	0	100	1	
5	2	11	06: H-08   LM00000554	lmo2072	2483	11676	100	986	745	509	47	47	5	86	82	0	2418	1898	1357	26	26	3	90	87	0	0	0	0	0	0	0	0	0	0	0	0	0	0	0	0	0	0	0	0	0	0	0	0	0	0	0.000	0.000	0.000	0.000	0.000	0.000	0.000	0.000	0.000	0.000	0.000	0.000	0.000	0.000	283	1076	3331	2570	2570	0.000	0.000	939	2392	0	0	698	1872	0	0	100	1	
5	3	11	06: H-11   LM00001764	lmo2075	2733	11676	100	272	223	125	47	47	4	84	81	0	268	214	133	26	26	3	83	79	0	0	0	0	0	0	0	0	0	0	0	0	0	0	0	0	0	0	0	0	0	0	0	0	0	0	0.000	0.000	0.000	0.000	0.000	0.000	0.000	0.000	0.000	0.000	0.000	0.000	0.000	0.000	283	1076	467	364	364	0.000	0.000	225	242	0	0	176	188	0	0	100	1	
5	4	11	06: H-14   LM00001766	lmo2078	2983	11676	100	54	54	6	47	47	4	63	41	0	111	89	40	26	26	3	84	81	0	0	0	0	0	0	0	0	0	0	0	0	0	0	0	0	0	0	0	0	0	0	0	0	0	0	0.000	0.000	0.000	0.000	0.000	0.000	0.000	0.000	0.000	0.000	0.000	0.000	0.000	0.000	283	1076	92	70	70	0.000	0.000	7	85	0	0	7	63	0	0	100	1	
5	5	11	06: H-17   LM00002630	lmo2081	3233	11676	100	77	75	20	46	47	5	84	77	0	140	116	53	25	25	3	87	83	0	0	0	0	0	0	0	0	0	0	0	0	0	0	0	0	0	0	0	0	0	0	0	0	0	0	0.000	0.000	0.000	0.000	0.000	0.000	0.000	0.000	0.000	0.000	0.000	0.000	0.000	0.000	283	1076	146	120	120	0.000	0.000	31	115	0	0	29	91	0	0	100	1	
5	6	11	06: H-20   LM00000555	lmo2084	3483	11676	100	73	73	21	47	47	5	82	70	0	118	94	46	25	25	3	85	82	0	0	0	0	0	0	0	0	0	0	0	0	0	0	0	0	0	0	0	0	0	0	0	0	0	0	0.000	0.000	0.000	0.000	0.000	0.000	0.000	0.000	0.000	0.000	0.000	0.000	0.000	0.000	283	1076	119	95	95	0.000	0.000	26	93	0	0	26	69	0	0	100	1
[truncated: 2,731,548 more chars]
