# Supplementary material for: Different Transcriptional Responses from Slow and Fast Growth Rate Strains of Listeria monocytogenes Adapted to Low Temperature
Source: Front Microbiol. 2016 Mar 1;7:229. doi: 10.3389/fmicb.2016.00229 (PMC4772535; doi:10.3389/fmicb.2016.00229)
Supplement: Data Sheet S1 — Microarry gpr data. [file Data_Sheet_1.ZIP › microarray data/6.gpr]

ATF	1.0
21	82
"Type=GenePix Results 2"
"DateTime=2014/04/11 12:13:08"
"Settings=Easy Quant"
"GalFile=C:\Users\Patricia Gallardo\Desktop\LM3001_Listeria monocytogenes_v1.GAL"
"Scanner=Model:  Serial No.: "
"Comment=<F1>CY5<F2>CY3<F1 Offset>0,0<F2 Offset>0,-1<Comment>"
"PixelSize=5"
"Wavelengths=1 nm	2 nm"
"ImageFiles=D:\Microarreglos\19-03-2014\US09493743_19723734_S01 vertical_1.tif	D:\Microarreglos\19-03-2014\US09493743_19723734_S01 vertical_2.tif"
"PMTGain=0	0"
"NormalizationMethod=LOWESS"
"NormalizationFactors=0.000	0.000"
"JpegImage="
"RatioFormulations=W2/W1(2/1)"
"Barcode=Unknown	Unknown"
"ImageOrigin=0	0"
"JpegOrigin=0	0"
"Creator=ScanArray Express, Microarray Analysis System 4.0.0.4"
"Temperature=0.0"
"LaserPower=0	0	0	0"
"LaserOnTime=0	0	0	0"
"Block"	"Column"	"Row"	"Name"	"ID"	"X"	"Y"	"Dia."	"F1 Median"	"F1 Mean"	"F1 SD"	"B1 Median"	"B1 Mean"	"B1 SD"	"% > B1+1SD"	"% > B1+2SD"	"F1 % Sat."	"F2 Median"	"F2 Mean"	"F2 SD"	"B2 Median"	"B2 Mean"	"B2 SD"	"% > B2+1SD"	"% > B2+2SD"	"F2 % Sat."	"F3 Median"	"F3 Mean"	"F3 SD"	"B3 Median"	"B3 Mean"	"B3 SD"	"% > B3+1SD"	"% > B3+2SD"	"F3 % Sat."	"F4 Median"	"F4 Mean"	"F4 SD"	"B4 Median"	"B4 Mean"	"B4 SD"	"% > B4+1SD"	"% > B4+2SD"	"F4 % Sat."	"Ratio of Medians (2/1)"	"Ratio of Means (2/1)"	"Median of Ratios (2/1)"	"Mean of Ratios (2/1)"	"Ratios SD (2/1)"	"Rgn Ratio (2/1)"	"Rgn R� (2/1)"	"Ratio of Medians (Ratio/2)"	"Ratio of Means (Ratio/2)"	"Median of Ratios (Ratio/2)"	"Mean of Ratios (Ratio/2)"	"Ratios SD (Ratio/2)"	"Rgn Ratio (Ratio/2)"	"Rgn R� (Ratio/2)"	"Ratio of Medians (Ratio/3)"	"Ratio of Means (Ratio/3)"	"Median of Ratios (Ratio/3)"	"Mean of Ratios (Ratio/3)"	"Ratios SD (Ratio/3)"	"Rgn Ratio (Ratio/3)"	"Rgn R� (Ratio/3)"	"F Pixels"	"B Pixels"	"Sum of Medians"	"Sum of Means"	"Log Ratio (2/1)"	"Log Ratio (Ratio/2)"	"Log Ratio (Ratio/3)"	"F1 Median - B1"	"F2 Median - B2"	"F3 Median - B3"	"F4 Median - B4"	"F1 Mean - B1"	"F2 Mean - B2"	"F3 Mean - B3"	"F4 Mean - B4"	"Flags"	"Normalize"
1	1	1	10: D-01   Dye Marker	Dye Marker	2179	5424	100	86	125	84	48	48	5	86	78	0	24527	27294	23119	17	17	3	100	100	13	0	0	0	0	0	0	0	0	0	0	0	0	0	0	0	0	0	0	0	0	0	0	0	0	0	0.000	0.000	0.000	0.000	0.000	0.000	0.000	0.000	0.000	0.000	0.000	0.000	0.000	0.000	283	1076	24548	27354	27354	0.000	0.000	38	24510	0	0	77	27277	0	0	100	1	
1	2	1	01: D-01   LM00002111	lmo0069	2429	5424	100	52	53	6	48	48	5	42	14	0	62	55	20	17	17	2	93	89	0	0	0	0	0	0	0	0	0	0	0	0	0	0	0	0	0	0	0	0	0	0	0	0	0	0	0.000	0.000	0.000	0.000	0.000	0.000	0.000	0.000	0.000	0.000	0.000	0.000	0.000	0.000	283	1076	49	43	43	0.000	0.000	4	45	0	0	5	38	0	0	100	1	
1	3	1	01: D-04   LM00002114	lmo0072	2679	5424	100	53	53	8	48	48	5	48	22	0	71	63	23	17	17	2	94	90	0	0	0	0	0	0	0	0	0	0	0	0	0	0	0	0	0	0	0	0	0	0	0	0	0	0	0.000	0.000	0.000	0.000	0.000	0.000	0.000	0.000	0.000	0.000	0.000	0.000	0.000	0.000	283	1076	59	51	51	0.000	0.000	5	54	0	0	5	46	0	0	100	1	
1	4	1	01: D-07   LM00000829	lmo0075	2929	5424	100	67	68	12	47	48	5	88	81	0	85	77	30	18	18	5	90	87	0	0	0	0	0	0	0	0	0	0	0	0	0	0	0	0	0	0	0	0	0	0	0	0	0	0	0.000	0.000	0.000	0.000	0.000	0.000	0.000	0.000	0.000	0.000	0.000	0.000	0.000	0.000	283	1076	87	80	80	0.000	0.000	20	67	0	0	21	59	0	0	100	1	
1	5	1	01: D-10   LM00000831	lmo0078	3179	5424	100	177	155	59	48	48	5	88	85	0	109	95	41	18	18	5	87	85	0	0	0	0	0	0	0	0	0	0	0	0	0	0	0	0	0	0	0	0	0	0	0	0	0	0	0.000	0.000	0.000	0.000	0.000	0.000	0.000	0.000	0.000	0.000	0.000	0.000	0.000	0.000	283	1076	220	184	184	0.000	0.000	129	91	0	0	107	77	0	0	100	1	
1	6	1	01: D-13   LM00002119	lmo0081	3429	5424	100	50	51	8	48	49	9	21	6	0	32	34	13	18	19	9	63	37	0	0	0	0	0	0	0	0	0	0	0	0	0	0	0	0	0	0	0	0	0	0	0	0	0	0	0.000	0.000	0.000	0.000	0.000	0.000	0.000	0.000	0.000	0.000	0.000	0.000	0.000	0.000	283	1076	16	19	19	0.000	0.000	2	14	0	0	3	16	0	0	100	1	
1	7	1	01: D-16   LM00002122	lmo0084	3679	5424	100	70	72	14	49	50	6	93	78	0	111	120	44	27	31	17	93	90	0	0	0	0	0	0	0	0	0	0	0	0	0	0	0	0	0	0	0	0	0	0	0	0	0	0	0.000	0.000	0.000	0.000	0.000	0.000	0.000	0.000	0.000	0.000	0.000	0.000	0.000	0.000	283	1076	105	116	116	0.000	0.000	21	84	0	0	23	93	0	0	100	1	
1	8	1	01: D-19   LM00002125	lmo0087	3929	5424	100	57	58	8	49	49	6	61	28	0	83	93	45	24	25	5	94	88	0	0	0	0	0	0	0	0	0	0	0	0	0	0	0	0	0	0	0	0	0	0	0	0	0	0	0.000	0.000	0.000	0.000	0.000	0.000	0.000	0.000	0.000	0.000	0.000	0.000	0.000	0.000	283	1076	67	78	78	0.000	0.000	8	59	0	0	9	69	0	0	100	1	
1	9	1	01: D-22   LM00000833	lmo0090	4179	5424	100	55	56	8	48	49	6	57	22	0	86	80	29	21	22	5	91	88	0	0	0	0	0	0	0	0	0	0	0	0	0	0	0	0	0	0	0	0	0	0	0	0	0	0	0.000	0.000	0.000	0.000	0.000	0.000	0.000	0.000	0.000	0.000	0.000	0.000	0.000	0.000	283	1076	72	67	67	0.000	0.000	7	65	0	0	8	59	0	0	100	1	
1	10	1	01: H-01   LM00000858	lmo0165	4429	5424	100	59	60	7	49	50	7	67	25	0	87	79	24	20	22	10	93	87	0	0	0	0	0	0	0	0	0	0	0	0	0	0	0	0	0	0	0	0	0	0	0	0	0	0	0.000	0.000	0.000	0.000	0.000	0.000	0.000	0.000	0.000	0.000	0.000	0.000	0.000	0.000	283	1076	77	70	70	0.000	0.000	10	67	0	0	11	59	0	0	100	1	
1	11	1	01: H-04   LM00000860	lmo0168	4679	5424	100	51	51	5	48	49	7	25	2	0	59	52	17	19	20	6	84	78	0	0	0	0	0	0	0	0	0	0	0	0	0	0	0	0	0	0	0	0	0	0	0	0	0	0	0.000	0.000	0.000	0.000	0.000	0.000	0.000	0.000	0.000	0.000	0.000	0.000	0.000	0.000	283	1076	43	36	36	0.000	0.000	3	40	0	0	3	33	0	0	100	1	
1	12	1	01: H-07   LM00002159	lmo0171	4929	5424	100	53	53	6	48	49	5	52	24	0	64	54	22	18	18	4	80	78	0	0	0	0	0	0	0	0	0	0	0	0	0	0	0	0	0	0	0	0	0	0	0	0	0	0	0.000	0.000	0.000	0.000	0.000	0.000	0.000	0.000	0.000	0.000	0.000	0.000	0.000	0.000	283	1076	51	41	41	0.000	0.000	5	46	0	0	5	36	0	0	100	1	
1	13	1	01: H-10   LM00002839	lmo0174	5179	5424	100	54	54	6	48	48	5	51	19	0	87	72	30	18	18	5	87	81	0	0	0	0	0	0	0	0	0	0	0	0	0	0	0	0	0	0	0	0	0	0	0	0	0	0	0.000	0.000	0.000	0.000	0.000	0.000	0.000	0.000	0.000	0.000	0.000	0.000	0.000	0.000	283	1076	75	60	60	0.000	0.000	6	69	0	0	6	54	0	0	100	1	
1	14	1	01: H-13   LM00000055	lmo0177	5429	5424	100	57	58	7	48	48	4	74	58	0	62	53	23	17	18	2	82	79	0	0	0	0	0	0	0	0	0	0	0	0	0	0	0	0	0	0	0	0	0	0	0	0	0	0	0.000	0.000	0.000	0.000	0.000	0.000	0.000	0.000	0.000	0.000	0.000	0.000	0.000	0.000	283	1076	54	46	46	0.000	0.000	9	45	0	0	10	36	0	0	100	1	
1	15	1	01: H-16   LM00000058	lmo0180	5679	5424	100	53	54	6	48	48	5	58	28	0	70	60	24	17	18	2	89	86	0	0	0	0	0	0	0	0	0	0	0	0	0	0	0	0	0	0	0	0	0	0	0	0	0	0	0.000	0.000	0.000	0.000	0.000	0.000	0.000	0.000	0.000	0.000	0.000	0.000	0.000	0.000	283	1076	58	49	49	0.000	0.000	5	53	0	0	6	43	0	0	100	1	
1	16	1	01: H-19   LM00000863	lmo0183	5929	5424	100	52	52	7	49	49	5	37	11	0	24	25	7	18	19	4	64	38	0	0	0	0	0	0	0	0	0	0	0	0	0	0	0	0	0	0	0	0	0	0	0	0	0	0	0.000	0.000	0.000	0.000	0.000	0.000	0.000	0.000	0.000	0.000	0.000	0.000	0.000	0.000	283	1076	9	10	10	0.000	0.000	3	6	0	0	3	7	0	0	100	1	
1	17	1	01: H-22   LM00000062	lmo0186	6179	5424	100	71	70	16	49	49	5	80	73	0	67	58	23	18	19	4	81	80	0	0	0	0	0	0	0	0	0	0	0	0	0	0	0	0	0	0	0	0	0	0	0	0	0	0	0.000	0.000	0.000	0.000	0.000	0.000	0.000	0.000	0.000	0.000	0.000	0.000	0.000	0.000	283	1076	71	61	61	0.000	0.000	22	49	0	0	21	40	0	0	100	1	
1	1	2	01: L-01   LM00000084	lmo0261	2179	5674	100	58	61	20	47	47	5	82	53	0	79	68	23	17	18	3	93	91	0	0	0	0	0	0	0	0	0	0	0	0	0	0	0	0	0	0	0	0	0	0	0	0	0	0	0.000	0.000	0.000	0.000	0.000	0.000	0.000	0.000	0.000	0.000	0.000	0.000	0.000	0.000	283	1076	73	65	65	0.000	0.000	11	62	0	0	14	51	0	0	100	1	
1	2	2	01: L-04   LM00002184	lmo0264	2429	5674	100	51	52	5	47	48	5	41	13	0	64	56	26	17	17	2	87	82	0	0	0	0	0	0	0	0	0	0	0	0	0	0	0	0	0	0	0	0	0	0	0	0	0	0	0.000	0.000	0.000	0.000	0.000	0.000	0.000	0.000	0.000	0.000	0.000	0.000	0.000	0.000	283	1076	51	44	44	0.000	0.000	4	47	0	0	5	39	0	0	100	1	
1	3	2	01: L-07   LM00000895	lmo0267	2679	5674	100	65	66	12	47	47	4	90	80	0	97	84	31	17	17	2	99	97	0	0	0	0	0	0	0	0	0	0	0	0	0	0	0	0	0	0	0	0	0	0	0	0	0	0	0.000	0.000	0.000	0.000	0.000	0.000	0.000	0.000	0.000	0.000	0.000	0.000	0.000	0.000	283	1076	98	86	86	0.000	0.000	18	80	0	0	19	67	0	0	100	1	
1	4	2	01: L-10   LM00000897	lmo0270	2929	5674	100	55	56	6	47	48	6	71	30	0	71	65	20	17	18	3	99	95	0	0	0	0	0	0	0	0	0	0	0	0	0	0	0	0	0	0	0	0	0	0	0	0	0	0	0.000	0.000	0.000	0.000	0.000	0.000	0.000	0.000	0.000	0.000	0.000	0.000	0.000	0.000	283	1076	62	57	57	0.000	0.000	8	54	0	0	9	48	0	0	100	1	
1	5	2	01: L-13   LM00000899	lmo0273	3179	5674	100	85	84	20	47	47	5	89	87	0	80	72	22	17	18	3	98	95	0	0	0	0	0	0	0	0	0	0	0	0	0	0	0	0	0	0	0	0	0	0	0	0	0	0	0.000	0.000	0.000	0.000	0.000	0.000	0.000	0.000	0.000	0.000	0.000	0.000	0.000	0.000	283	1076	101	92	92	0.000	0.000	38	63	0	0	37	55	0	0	100	1	
1	6	2	01: L-16   LM00000901	lmo0276	3429	5674	100	163	150	52	46	46	5	95	91	0	136	124	49	17	18	3	97	94	0	0	0	0	0	0	0	0	0	0	0	0	0	0	0	0	0	0	0	0	0	0	0	0	0	0	0.000	0.000	0.000	0.000	0.000	0.000	0.000	0.000	0.000	0.000	0.000	0.000	0.000	0.000	283	1076	236	211	211	0.000	0.000	117	119	0	0	104	107	0	0	100	1	
1	7	2	01: L-19   LM00000089	lmo0279	3679	5674	100	122	115	35	50	51	8	90	82	0	114	109	47	21	35	25	83	78	0	0	0	0	0	0	0	0	0	0	0	0	0	0	0	0	0	0	0	0	0	0	0	0	0	0	0.000	0.000	0.000	0.000	0.000	0.000	0.000	0.000	0.000	0.000	0.000	0.000	0.000	0.000	283	1076	165	153	153	0.000	0.000	72	93	0	0	65	88	0	0	100	1	
1	8	2	01: L-22   LM00000090	lmo0282	3929	5674	100	49	49	4	49	50	6	4	1	0	26	26	5	28	35	17	0	0	0	0	0	0	0	0	0	0	0	0	0	0	0	0	0	0	0	0	0	0	0	0	0	0	0	0	0.000	0.000	0.000	0.000	0.000	0.000	0.000	0.000	0.000	0.000	0.000	0.000	0.000	0.000	283	1076	-2	-2	-2	0.000	0.000	0	-2	0	0	0	-2	0	0	100	1	
1	9	2	01: P-01   LM00000925	lmo0357	4179	5674	100	55	55	7	47	48	6	60	33	0	95	93	32	23	24	8	98	91	0	0	0	0	0	0	0	0	0	0	0	0	0	0	0	0	0	0	0	0	0	0	0	0	0	0	0.000	0.000	0.000	0.000	0.000	0.000	0.000	0.000	0.000	0.000	0.000	0.000	0.000	0.000	283	1076	80	78	78	0.000	0.000	8	72	0	0	8	70	0	0	100	1	
1	10	2	01: P-04   LM00000130	lmo0360	4429	5674	100	59	59	7	48	49	6	76	45	0	84	78	31	20	22	9	89	83	0	0	0	0	0	0	0	0	0	0	0	0	0	0	0	0	0	0	0	0	0	0	0	0	0	0	0.000	0.000	0.000	0.000	0.000	0.000	0.000	0.000	0.000	0.000	0.000	0.000	0.000	0.000	283	1076	75	69	69	0.000	0.000	11	64	0	0	11	58	0	0	100	1	
1	11	2	01: P-07   LM00000927	lmo0363	4679	5674	100	52	52	5	48	49	6	29	5	0	64	57	20	19	20	5	89	83	0	0	0	0	0	0	0	0	0	0	0	0	0	0	0	0	0	0	0	0	0	0	0	0	0	0	0.000	0.000	0.000	0.000	0.000	0.000	0.000	0.000	0.000	0.000	0.000	0.000	0.000	0.000	283	1076	49	42	42	0.000	0.000	4	45	0	0	4	38	0	0	100	1	
1	12	2	01: P-10   LM00000133	lmo0366	4929	5674	100	54	55	6	48	49	5	55	19	0	80	68	27	18	19	4	92	86	0	0	0	0	0	0	0	0	0	0	0	0	0	0	0	0	0	0	0	0	0	0	0	0	0	0	0.000	0.000	0.000	0.000	0.000	0.000	0.000	0.000	0.000	0.000	0.000	0.000	0.000	0.000	283	1076	68	57	57	0.000	0.000	6	62	0	0	7	50	0	0	100	1	
1	13	2	01: P-13   LM00000135	lmo0369	5179	5674	100	102	97	26	48	49	6	89	86	0	109	96	41	18	19	5	93	89	0	0	0	0	0	0	0	0	0	0	0	0	0	0	0	0	0	0	0	0	0	0	0	0	0	0	0.000	0.000	0.000	0.000	0.000	0.000	0.000	0.000	0.000	0.000	0.000	0.000	0.000	0.000	283	1076	145	127	127	0.000	0.000	54	91	0	0	49	78	0	0	100	1	
1	14	2	01: P-16   LM00000137	lmo0372	5429	5674	100	53	54	6	48	48	5	55	25	0	69	61	19	17	18	4	92	90	0	0	0	0	0	0	0	0	0	0	0	0	0	0	0	0	0	0	0	0	0	0	0	0	0	0	0.000	0.000	0.000	0.000	0.000	0.000	0.000	0.000	0.000	0.000	0.000	0.000	0.000	0.000	283	1076	57	50	50	0.000	0.000	5	52	0	0	6	44	0	0	100	1	
1	15	2	01: P-19   LM00000138	lmo0375	5679	5674	100	57	57	6	47	48	5	77	46	0	72	60	24	17	17	2	90	88	0	0	0	0	0	0	0	0	0	0	0	0	0	0	0	0	0	0	0	0	0	0	0	0	0	0	0.000	0.000	0.000	0.000	0.000	0.000	0.000	0.000	0.000	0.000	0.000	0.000	0.000	0.000	283	1076	65	53	53	0.000	0.000	10	55	0	0	10	43	0	0	100	1	
1	16	2	01: P-22   LM00002200	lmo0378	5929	5674	100	54	55	7	47	48	6	71	20	0	71	64	22	18	18	4	94	89	0	0	0	0	0	0	0	0	0	0	0	0	0	0	0	0	0	0	0	0	0	0	0	0	0	0	0.000	0.000	0.000	0.000	0.000	0.000	0.000	0.000	0.000	0.000	0.000	0.000	0.000	0.000	283	1076	60	54	54	0.000	0.000	7	53	0	0	8	46	0	0	100	1	
1	17	2	02: D-01   LM00000157	lmo0449	6179	5674	100	59	60	7	48	48	5	76	54	0	68	60	21	18	19	5	86	84	0	0	0	0	0	0	0	0	0	0	0	0	0	0	0	0	0	0	0	0	0	0	0	0	0	0	0.000	0.000	0.000	0.000	0.000	0.000	0.000	0.000	0.000	0.000	0.000	0.000	0.000	0.000	283	1076	61	54	54	0.000	0.000	11	50	0	0	12	42	0	0	100	1	
1	1	3	02: D-04   LM00000959	lmo0452	2179	5924	100	57	57	9	47	48	5	67	47	0	57	51	30	17	18	4	66	61	0	0	0	0	0	0	0	0	0	0	0	0	0	0	0	0	0	0	0	0	0	0	0	0	0	0	0.000	0.000	0.000	0.000	0.000	0.000	0.000	0.000	0.000	0.000	0.000	0.000	0.000	0.000	283	1076	50	44	44	0.000	0.000	10	40	0	0	10	34	0	0	100	1	
1	2	3	02: D-07   LM00000961	lmo0455	2429	5924	100	54	55	7	47	47	5	71	39	0	59	53	17	17	18	3	93	90	0	0	0	0	0	0	0	0	0	0	0	0	0	0	0	0	0	0	0	0	0	0	0	0	0	0	0.000	0.000	0.000	0.000	0.000	0.000	0.000	0.000	0.000	0.000	0.000	0.000	0.000	0.000	283	1076	49	44	44	0.000	0.000	7	42	0	0	8	36	0	0	100	1	
1	3	3	02: D-10   LM00000160	lmo0458	2679	5924	100	55	54	6	47	48	5	64	35	0	69	61	23	17	17	3	89	86	0	0	0	0	0	0	0	0	0	0	0	0	0	0	0	0	0	0	0	0	0	0	0	0	0	0	0.000	0.000	0.000	0.000	0.000	0.000	0.000	0.000	0.000	0.000	0.000	0.000	0.000	0.000	283	1076	60	51	51	0.000	0.000	8	52	0	0	7	44	0	0	100	1	
1	4	3	02: D-13   LM00002231	lmo0461	2929	5924	100	52	52	5	47	47	6	36	8	0	71	60	23	17	18	4	86	83	0	0	0	0	0	0	0	0	0	0	0	0	0	0	0	0	0	0	0	0	0	0	0	0	0	0	0.000	0.000	0.000	0.000	0.000	0.000	0.000	0.000	0.000	0.000	0.000	0.000	0.000	0.000	283	1076	59	48	48	0.000	0.000	5	54	0	0	5	43	0	0	100	1	
1	5	3	02: D-16   LM00002234	lmo0464	3179	5924	100	57	57	7	48	48	7	68	20	0	75	64	26	17	18	5	88	84	0	0	0	0	0	0	0	0	0	0	0	0	0	0	0	0	0	0	0	0	0	0	0	0	0	0	0.000	0.000	0.000	0.000	0.000	0.000	0.000	0.000	0.000	0.000	0.000	0.000	0.000	0.000	283	1076	67	56	56	0.000	0.000	9	58	0	0	9	47	0	0	100	1	
1	6	3	02: D-19   LM00002237	lmo0467	3429	5924	100	51	53	7	47	47	5	42	18	0	70	61	20	18	18	4	91	86	0	0	0	0	0	0	0	0	0	0	0	0	0	0	0	0	0	0	0	0	0	0	0	0	0	0	0.000	0.000	0.000	0.000	0.000	0.000	0.000	0.000	0.000	0.000	0.000	0.000	0.000	0.000	283	1076	56	49	49	0.000	0.000	4	52	0	0	6	43	0	0	100	1	
1	7	3	02: D-22   LM00002240	lmo0470	3679	5924	100	56	59	12	47	49	8	60	35	0	82	84	29	19	23	12	93	88	0	0	0	0	0	0	0	0	0	0	0	0	0	0	0	0	0	0	0	0	0	0	0	0	0	0	0.000	0.000	0.000	0.000	0.000	0.000	0.000	0.000	0.000	0.000	0.000	0.000	0.000	0.000	283	1076	72	77	77	0.000	0.000	9	63	0	0	12	65	0	0	100	1	
1	8	3	02: H-01   LM00000992	lmo0545	3929	5924	100	63	65	12	51	52	8	63	35	0	115	119	48	31	37	17	92	87	0	0	0	0	0	0	0	0	0	0	0	0	0	0	0	0	0	0	0	0	0	0	0	0	0	0	0.000	0.000	0.000	0.000	0.000	0.000	0.000	0.000	0.000	0.000	0.000	0.000	0.000	0.000	283	1076	96	102	102	0.000	0.000	12	84	0	0	14	88	0	0	100	1	
1	9	3	02: H-04   LM00002255	lmo0548	4179	5924	100	64	64	11	48	49	8	82	52	0	86	78	24	24	26	11	87	83	0	0	0	0	0	0	0	0	0	0	0	0	0	0	0	0	0	0	0	0	0	0	0	0	0	0	0.000	0.000	0.000	0.000	0.000	0.000	0.000	0.000	0.000	0.000	0.000	0.000	0.000	0.000	283	1076	78	70	70	0.000	0.000	16	62	0	0	16	54	0	0	100	1	
1	10	3	02: H-07   LM00000995	lmo0551	4429	5924	100	57	58	7	48	50	10	47	14	0	87	80	35	22	23	13	81	76	0	0	0	0	0	0	0	0	0	0	0	0	0	0	0	0	0	0	0	0	0	0	0	0	0	0	0.000	0.000	0.000	0.000	0.000	0.000	0.000	0.000	0.000	0.000	0.000	0.000	0.000	0.000	283	1076	74	68	68	0.000	0.000	9	65	0	0	10	58	0	0	100	1	
1	11	3	02: H-10   LM00000998	lmo0554	4679	5924	100	175	162	64	48	49	8	93	87	0	151	128	60	20	21	7	90	86	0	0	0	0	0	0	0	0	0	0	0	0	0	0	0	0	0	0	0	0	0	0	0	0	0	0	0.000	0.000	0.000	0.000	0.000	0.000	0.000	0.000	0.000	0.000	0.000	0.000	0.000	0.000	283	1076	258	222	222	0.000	0.000	127	131	0	0	114	108	0	0	100	1	
1	12	3	02: H-13   LM00002258	lmo0557	4929	5924	100	51	52	6	48	48	6	37	10	0	58	51	18	19	20	5	86	79	0	0	0	0	0	0	0	0	0	0	0	0	0	0	0	0	0	0	0	0	0	0	0	0	0	0	0.000	0.000	0.000	0.000	0.000	0.000	0.000	0.000	0.000	0.000	0.000	0.000	0.000	0.000	283	1076	42	36	36	0.000	0.000	3	39	0	0	4	32	0	0	100	1	
1	13	3	02: H-16   LM00000192	lmo0560	5179	5924	100	213	176	82	49	49	6	87	81	0	110	96	49	18	19	10	79	75	0	0	0	0	0	0	0	0	0	0	0	0	0	0	0	0	0	0	0	0	0	0	0	0	0	0	0.000	0.000	0.000	0.000	0.000	0.000	0.000	0.000	0.000	0.000	0.000	0.000	0.000	0.000	283	1076	256	205	205	0.000	0.000	164	92	0	0	127	78	0	0	100	1	
1	14	3	02: H-19   LM00001000	lmo0563	5429	5924	100	56	56	7	47	48	5	72	45	0	74	63	27	17	17	4	82	79	0	0	0	0	0	0	0	0	0	0	0	0	0	0	0	0	0	0	0	0	0	0	0	0	0	0	0.000	0.000	0.000	0.000	0.000	0.000	0.000	0.000	0.000	0.000	0.000	0.000	0.000	0.000	283	1076	66	55	55	0.000	0.000	9	57	0	0	9	46	0	0	100	1	
1	15	3	02: H-22   LM00002264	lmo0566	5679	5924	100	53	53	6	47	48	5	52	19	0	59	52	17	16	17	6	87	84	0	0	0	0	0	0	0	0	0	0	0	0	0	0	0	0	0	0	0	0	0	0	0	0	0	0	0.000	0.000	0.000	0.000	0.000	0.000	0.000	0.000	0.000	0.000	0.000	0.000	0.000	0.000	283	1076	49	42	42	0.000	0.000	6	43	0	0	6	36	0	0	100	1	
1	16	3	02: L-01   LM00000210	lmo0641	5929	5924	100	62	62	11	48	48	5	78	67	0	78	66	29	17	18	5	82	76	0	0	0	0	0	0	0	0	0	0	0	0	0	0	0	0	0	0	0	0	0	0	0	0	0	0	0.000	0.000	0.000	0.000	0.000	0.000	0.000	0.000	0.000	0.000	0.000	0.000	0.000	0.000	283	1076	75	63	63	0.000	0.000	14	61	0	0	14	49	0	0	100	1	
1	17	3	02: L-04   LM00001033	lmo0644	6179	5924	100	123	118	59	49	49	5	78	72	0	96	81	47	17	18	5	77	72	0	0	0	0	0	0	0	0	0	0	0	0	0	0	0	0	0	0	0	0	0	0	0	0	0	0	0.000	0.000	0.000	0.000	0.000	0.000	0.000	0.000	0.000	0.000	0.000	0.000	0.000	0.000	283	1076	153	133	133	0.000	0.000	74	79	0	0	69	64	0	0	100	1	
1	1	4	02: L-07   LM00000211	lmo0647	2179	6174	100	330	273	137	47	48	5	95	90	0	132	111	55	17	17	4	88	85	0	0	0	0	0	0	0	0	0	0	0	0	0	0	0	0	0	0	0	0	0	0	0	0	0	0	0.000	0.000	0.000	0.000	0.000	0.000	0.000	0.000	0.000	0.000	0.000	0.000	0.000	0.000	283	1076	398	320	320	0.000	0.000	283	115	0	0	226	94	0	0	100	1	
1	2	4	02: L-10   LM00001038	lmo0650	2429	6174	100	51	52	6	46	46	4	50	28	0	68	58	23	17	17	3	86	83	0	0	0	0	0	0	0	0	0	0	0	0	0	0	0	0	0	0	0	0	0	0	0	0	0	0	0.000	0.000	0.000	0.000	0.000	0.000	0.000	0.000	0.000	0.000	0.000	0.000	0.000	0.000	283	1076	56	47	47	0.000	0.000	5	51	0	0	6	41	0	0	100	1	
1	3	4	02: L-13   LM00001039	lmo0653	2679	6174	100	50	50	6	47	47	5	31	7	0	51	44	16	16	16	2	85	82	0	0	0	0	0	0	0	0	0	0	0	0	0	0	0	0	0	0	0	0	0	0	0	0	0	0	0.000	0.000	0.000	0.000	0.000	0.000	0.000	0.000	0.000	0.000	0.000	0.000	0.000	0.000	283	1076	38	31	31	0.000	0.000	3	35	0	0	3	28	0	0	100	1	
1	4	4	02: L-16   LM00000212	lmo0656	2929	6174	100	54	55	7	47	47	5	58	28	0	59	51	19	17	18	3	88	83	0	0	0	0	0	0	0	0	0	0	0	0	0	0	0	0	0	0	0	0	0	0	0	0	0	0	0.000	0.000	0.000	0.000	0.000	0.000	0.000	0.000	0.000	0.000	0.000	0.000	0.000	0.000	283	1076	49	42	42	0.000	0.000	7	42	0	0	8	34	0	0	100	1	
1	5	4	02: L-19   LM00001041	lmo0659	3179	6174	100	51	51	5	47	48	6	36	11	0	60	56	20	17	18	3	94	89	0	0	0	0	0	0	0	0	0	0	0	0	0	0	0	0	0	0	0	0	0	0	0	0	0	0	0.000	0.000	0.000	0.000	0.000	0.000	0.000	0.000	0.000	0.000	0.000	0.000	0.000	0.000	283	1076	47	43	43	0.000	0.000	4	43	0	0	4	39	0	0	100	1	
1	6	4	02: L-22   LM00000214	lmo0662	3429	6174	100	129	118	42	47	48	6	87	83	0	127	108	51	17	18	3	88	86	0	0	0	0	0	0	0	0	0	0	0	0	0	0	0	0	0	0	0	0	0	0	0	0	0	0	0.000	0.000	0.000	0.000	0.000	0.000	0.000	0.000	0.000	0.000	0.000	0.000	0.000	0.000	283	1076	192	162	162	0.000	0.000	82	110	0	0	71	91	0	0	100	1	
1	7	4	02: P-01   LM00002306	lmo0737	3679	6174	100	56	58	11	47	47	6	65	41	0	81	80	27	18	19	6	92	90	0	0	0	0	0	0	0	0	0	0	0	0	0	0	0	0	0	0	0	0	0	0	0	0	0	0	0.000	0.000	0.000	0.000	0.000	0.000	0.000	0.000	0.000	0.000	0.000	0.000	0.000	0.000	283	1076	72	73	73	0.000	0.000	9	63	0	0	11	62	0	0	100	1	
1	8	4	02: P-04   LM00000243	lmo0740	3929	6174	100	99	101	31	54	55	9	86	80	0	142	138	55	36	40	14	93	88	0	0	0	0	0	0	0	0	0	0	0	0	0	0	0	0	0	0	0	0	0	0	0	0	0	0	0.000	0.000	0.000	0.000	0.000	0.000	0.000	0.000	0.000	0.000	0.000	0.000	0.000	0.000	283	1076	151	149	149	0.000	0.000	45	106	0	0	47	102	0	0	100	1	
1	9	4	02: P-07   LM00000245	lmo0743	4179	6174	100	52	53	7	47	48	6	42	16	0	80	75	30	24	25	7	85	82	0	0	0	0	0	0	0	0	0	0	0	0	0	0	0	0	0	0	0	0	0	0	0	0	0	0	0.000	0.000	0.000	0.000	0.000	0.000	0.000	0.000	0.000	0.000	0.000	0.000	0.000	0.000	283	1076	61	57	57	0.000	0.000	5	56	0	0	6	51	0	0	100	1	
1	10	4	02: P-10   LM00002310	lmo0746	4429	6174	100	54	54	6	47	47	5	73	31	0	75	65	26	21	22	4	80	78	0	0	0	0	0	0	0	0	0	0	0	0	0	0	0	0	0	0	0	0	0	0	0	0	0	0	0.000	0.000	0.000	0.000	0.000	0.000	0.000	0.000	0.000	0.000	0.000	0.000	0.000	0.000	283	1076	61	51	51	0.000	0.000	7	54	0	0	7	44	0	0	100	1	
1	11	4	02: P-13   LM00002313	lmo0749	4679	6174	100	51	51	6	48	49	7	23	5	0	59	53	19	19	20	7	82	77	0	0	0	0	0	0	0	0	0	0	0	0	0	0	0	0	0	0	0	0	0	0	0	0	0	0	0.000	0.000	0.000	0.000	0.000	0.000	0.000	0.000	0.000	0.000	0.000	0.000	0.000	0.000	283	1076	43	37	37	0.000	0.000	3	40	0	0	3	34	0	0	100	1	
1	12	4	02: P-16   LM00002316	lmo0752	4929	6174	100	55	56	7	48	49	5	58	32	0	76	63	29	18	19	4	80	78	0	0	0	0	0	0	0	0	0	0	0	0	0	0	0	0	0	0	0	0	0	0	0	0	0	0	0.000	0.000	0.000	0.000	0.000	0.000	0.000	0.000	0.000	0.000	0.000	0.000	0.000	0.000	283	1076	65	53	53	0.000	0.000	7	58	0	0	8	45	0	0	100	1	
1	13	4	02: P-19   LM00001078	lmo0755	5179	6174	100	56	56	7	47	48	6	63	27	0	62	52	20	18	19	4	84	80	0	0	0	0	0	0	0	0	0	0	0	0	0	0	0	0	0	0	0	0	0	0	0	0	0	0	0.000	0.000	0.000	0.000	0.000	0.000	0.000	0.000	0.000	0.000	0.000	0.000	0.000	0.000	283	1076	53	43	43	0.000	0.000	9	44	0	0	9	34	0	0	100	1	
1	14	4	02: P-22   LM00001080	lmo0758	5429	6174	100	51	52	5	47	47	4	48	29	0	65	56	21	16	16	3	89	86	0	0	0	0	0	0	0	0	0	0	0	0	0	0	0	0	0	0	0	0	0	0	0	0	0	0	0.000	0.000	0.000	0.000	0.000	0.000	0.000	0.000	0.000	0.000	0.000	0.000	0.000	0.000	283	1076	53	45	45	0.000	0.000	4	49	0	0	5	40	0	0	100	1	
1	15	4	03: D-01   LM00000267	lmo0829	5679	6174	100	52	53	6	47	48	6	39	13	0	59	51	19	16	17	10	80	75	0	0	0	0	0	0	0	0	0	0	0	0	0	0	0	0	0	0	0	0	0	0	0	0	0	0	0.000	0.000	0.000	0.000	0.000	0.000	0.000	0.000	0.000	0.000	0.000	0.000	0.000	0.000	283	1076	48	41	41	0.000	0.000	5	43	0	0	6	35	0	0	100	1	
1	16	4	03: D-04   LM00002332	lmo0832	5929	6174	100	51	52	5	48	48	5	28	11	0	57	49	18	17	18	5	79	78	0	0	0	0	0	0	0	0	0	0	0	0	0	0	0	0	0	0	0	0	0	0	0	0	0	0	0.000	0.000	0.000	0.000	0.000	0.000	0.000	0.000	0.000	0.000	0.000	0.000	0.000	0.000	283	1076	43	36	36	0.000	0.000	3	40	0	0	4	32	0	0	100	1	
1	17	4	03: D-07   LM00002335	lmo0835	6179	6174	100	56	60	14	49	49	6	59	35	0	81	76	28	18	19	6	93	88	0	0	0	0	0	0	0	0	0	0	0	0	0	0	0	0	0	0	0	0	0	0	0	0	0	0	0.000	0.000	0.000	0.000	0.000	0.000	0.000	0.000	0.000	0.000	0.000	0.000	0.000	0.000	283	1076	70	69	69	0.000	0.000	7	63	0	0	11	58	0	0	100	1	
1	1	5	03: D-10   LM00002336	lmo0838	2179	6424	100	51	52	6	47	47	5	45	16	0	56	51	15	17	17	2	94	93	0	0	0	0	0	0	0	0	0	0	0	0	0	0	0	0	0	0	0	0	0	0	0	0	0	0	0.000	0.000	0.000	0.000	0.000	0.000	0.000	0.000	0.000	0.000	0.000	0.000	0.000	0.000	283	1076	43	39	39	0.000	0.000	4	39	0	0	5	34	0	0	100	1	
1	2	5	03: D-13   LM00000269	lmo0841	2429	6424	100	58	60	20	47	47	5	76	58	0	71	66	40	17	17	2	95	89	0	0	0	0	0	0	0	0	0	0	0	0	0	0	0	0	0	0	0	0	0	0	0	0	0	0	0.000	0.000	0.000	0.000	0.000	0.000	0.000	0.000	0.000	0.000	0.000	0.000	0.000	0.000	283	1076	65	62	62	0.000	0.000	11	54	0	0	13	49	0	0	100	1	
1	3	5	03: D-16   LM00001121	lmo0844	2679	6424	100	59	60	10	47	47	5	84	60	0	61	56	22	16	16	2	89	87	0	0	0	0	0	0	0	0	0	0	0	0	0	0	0	0	0	0	0	0	0	0	0	0	0	0	0.000	0.000	0.000	0.000	0.000	0.000	0.000	0.000	0.000	0.000	0.000	0.000	0.000	0.000	283	1076	57	53	53	0.000	0.000	12	45	0	0	13	40	0	0	100	1	
1	4	5	03: D-19   LM00001124	lmo0847	2929	6424	100	65	66	13	48	48	5	85	67	0	77	69	30	17	17	4	87	82	0	0	0	0	0	0	0	0	0	0	0	0	0	0	0	0	0	0	0	0	0	0	0	0	0	0	0.000	0.000	0.000	0.000	0.000	0.000	0.000	0.000	0.000	0.000	0.000	0.000	0.000	0.000	283	1076	77	70	70	0.000	0.000	17	60	0	0	18	52	0	0	100	1	
1	5	5	03: D-22   LM00002814	lmo0850	3179	6424	100	51	51	6	47	48	5	49	10	0	71	59	22	17	17	4	88	83	0	0	0	0	0	0	0	0	0	0	0	0	0	0	0	0	0	0	0	0	0	0	0	0	0	0	0.000	0.000	0.000	0.000	0.000	0.000	0.000	0.000	0.000	0.000	0.000	0.000	0.000	0.000	283	1076	58	46	46	0.000	0.000	4	54	0	0	4	42	0	0	100	1	
1	6	5	03: H-01   LM00001161	lmo0925	3429	6424	100	59	59	9	48	49	7	65	38	0	70	59	24	17	18	5	87	79	0	0	0	0	0	0	0	0	0	0	0	0	0	0	0	0	0	0	0	0	0	0	0	0	0	0	0.000	0.000	0.000	0.000	0.000	0.000	0.000	0.000	0.000	0.000	0.000	0.000	0.000	0.000	283	1076	64	53	53	0.000	0.000	11	53	0	0	11	42	0	0	100	1	
1	7	5	03: H-04   LM00001162	lmo0928	3679	6424	100	57	60	14	49	52	10	41	25	0	73	70	26	19	30	22	82	76	0	0	0	0	0	0	0	0	0	0	0	0	0	0	0	0	0	0	0	0	0	0	0	0	0	0	0.000	0.000	0.000	0.000	0.000	0.000	0.000	0.000	0.000	0.000	0.000	0.000	0.000	0.000	283	1076	62	62	62	0.000	0.000	8	54	0	0	11	51	0	0	100	1	
1	8	5	03: H-07   LM00001165	lmo0931	3929	6424	100	135	126	45	56	56	8	81	79	0	207	183	81	42	45	16	86	81	0	0	0	0	0	0	0	0	0	0	0	0	0	0	0	0	0	0	0	0	0	0	0	0	0	0	0.000	0.000	0.000	0.000	0.000	0.000	0.000	0.000	0.000	0.000	0.000	0.000	0.000	0.000	283	1076	244	211	211	0.000	0.000	79	165	0	0	70	141	0	0	100	1	
1	9	5	03: H-10   LM00001166	lmo0934	4179	6424	100	113	108	40	47	48	5	88	80	0	126	120	59	24	25	5	90	86	0	0	0	0	0	0	0	0	0	0	0	0	0	0	0	0	0	0	0	0	0	0	0	0	0	0	0.000	0.000	0.000	0.000	0.000	0.000	0.000	0.000	0.000	0.000	0.000	0.000	0.000	0.000	283	1076	168	157	157	0.000	0.000	66	102	0	0	61	96	0	0	100	1	
1	10	5	03: H-13   LM00002815	lmo0937	4429	6424	100	53	53	5	49	49	5	36	8	0	80	70	28	20	21	4	89	84	0	0	0	0	0	0	0	0	0	0	0	0	0	0	0	0	0	0	0	0	0	0	0	0	0	0	0.000	0.000	0.000	0.000	0.000	0.000	0.000	0.000	0.000	0.000	0.000	0.000	0.000	0.000	283	1076	64	54	54	0.000	0.000	4	60	0	0	4	50	0	0	100	1	
1	11	5	03: H-16   LM00002362	lmo0940	4679	6424	100	51	53	8	49	49	6	28	12	0	63	53	24	19	19	5	78	70	0	0	0	0	0	0	0	0	0	0	0	0	0	0	0	0	0	0	0	0	0	0	0	0	0	0	0.000	0.000	0.000	0.000	0.000	0.000	0.000	0.000	0.000	0.000	0.000	0.000	0.000	0.000	283	1076	46	38	38	0.000	0.000	2	44	0	0	4	34	0	0	100	1	
1	12	5	03: H-19   LM00000293	lmo0943	4929	6424	100	803	572	374	49	49	5	85	82	0	468	338	222	18	18	6	84	80	0	0	0	0	0	0	0	0	0	0	0	0	0	0	0	0	0	0	0	0	0	0	0	0	0	0	0.000	0.000	0.000	0.000	0.000	0.000	0.000	0.000	0.000	0.000	0.000	0.000	0.000	0.000	283	1076	1204	843	843	0.000	0.000	754	450	0	0	523	320	0	0	100	1	
1	13	5	03: H-22   LM00001171	lmo0946	5179	6424	100	51	52	6	48	48	5	35	14	0	69	60	23	18	18	3	90	86	0	0	0	0	0	0	0	0	0	0	0	0	0	0	0	0	0	0	0	0	0	0	0	0	0	0	0.000	0.000	0.000	0.000	0.000	0.000	0.000	0.000	0.000	0.000	0.000	0.000	0.000	0.000	283	1076	54	46	46	0.000	0.000	3	51	0	0	4	42	0	0	100	1	
1	14	5	03: L-01   LM00001211	lmo1021	5429	6424	100	65	65	14	48	48	4	76	70	0	69	58	27	16	17	3	83	76	0	0	0	0	0	0	0	0	0	0	0	0	0	0	0	0	0	0	0	0	0	0	0	0	0	0	0.000	0.000	0.000	0.000	0.000	0.000	0.000	0.000	0.000	0.000	0.000	0.000	0.000	0.000	283	1076	70	59	59	0.000	0.000	17	53	0	0	17	42	0	0	100	1	
1	15	5	03: L-04   LM00002382	lmo1024	5679	6424	100	50	50	5	48	48	5	20	9	0	48	42	16	16	17	4	80	76	0	0	0	0	0	0	0	0	0	0	0	0	0	0	0	0	0	0	0	0	0	0	0	0	0	0	0.000	0.000	0.000	0.000	0.000	0.000	0.000	0.000	0.000	0.000	0.000	0.000	0.000	0.000	283	1076	34	28	28	0.000	0.000	2	32	0	0	2	26	0	0	100	1	
1	16	5	03: L-07   LM00001215	lmo1027	5929	6424	100	126	112	42	48	49	7	83	75	0	256	205	121	17	18	8	84	78	0	0	0	0	0	0	0	0	0	0	0	0	0	0	0	0	0	0	0	0	0	0	0	0	0	0	0.000	0.000	0.000	0.000	0.000	0.000	0.000	0.000	0.000	0.000	0.000	0.000	0.000	0.000	283	1076	317	252	252	0.000	0.000	78	239	0	0	64	188	0	0	100	1	
1	17	5	03: L-10   LM00002384	lmo1030	6179	6424	100	54	55	8	48	49	6	52	27	0	59	50	22	16	17	7	76	72	0	0	0	0	0	0	0	0	0	0	0	0	0	0	0	0	0	0	0	0	0	0	0	0	0	0	0.000	0.000	0.000	0.000	0.000	0.000	0.000	0.000	0.000	0.000	0.000	0.000	0.000	0.000	283	1076	49	41	41	0.000	0.000	6	43	0	0	7	34	0	0	100	1	
1	1	6	03: L-13   LM00002387	lmo1033	2179	6674	100	52	53	10	48	48	5	48	17	0	63	53	21	18	18	3	87	79	0	0	0	0	0	0	0	0	0	0	0	0	0	0	0	0	0	0	0	0	0	0	0	0	0	0	0.000	0.000	0.000	0.000	0.000	0.000	0.000	0.000	0.000	0.000	0.000	0.000	0.000	0.000	283	1076	49	40	40	0.000	0.000	4	45	0	0	5	35	0	0	100	1	
1	2	6	03: L-16   LM00002390	lmo1036	2429	6674	100	56	58	10	47	47	4	80	54	0	73	63	22	17	17	3	95	92	0	0	0	0	0	0	0	0	0	0	0	0	0	0	0	0	0	0	0	0	0	0	0	0	0	0	0.000	0.000	0.000	0.000	0.000	0.000	0.000	0.000	0.000	0.000	0.000	0.000	0.000	0.000	283	1076	65	57	57	0.000	0.000	9	56	0	0	11	46	0	0	100	1	
1	3	6	03: L-19   LM00001218	lmo1039	2679	6674	100	75	73	17	47	47	5	86	76	0	81	71	33	16	16	2	86	83	0	0	0	0	0	0	0	0	0	0	0	0	0	0	0	0	0	0	0	0	0	0	0	0	0	0	0.000	0.000	0.000	0.000	0.000	0.000	0.000	0.000	0.000	0.000	0.000	0.000	0.000	0.000	283	1076	93	81	81	0.000	0.000	28	65	0	0	26	55	0	0	100	1	
1	4	6	03: L-22   LM00002392	lmo1042	2929	6674	100	61	62	8	47	47	5	91	74	0	74	66	24	16	17	3	92	89	0	0	0	0	0	0	0	0	0	0	0	0	0	0	0	0	0	0	0	0	0	0	0	0	0	0	0.000	0.000	0.000	0.000	0.000	0.000	0.000	0.000	0.000	0.000	0.000	0.000	0.000	0.000	283	1076	72	65	65	0.000	0.000	14	58	0	0	15	50	0	0	100	1	
1	5	6	03: P-01   LM00002444	lmo1117	3179	6674	100	50	51	6	49	49	5	27	11	0	57	50	17	17	17	3	88	86	0	0	0	0	0	0	0	0	0	0	0	0	0	0	0	0	0	0	0	0	0	0	0	0	0	0	0.000	0.000	0.000	0.000	0.000	0.000	0.000	0.000	0.000	0.000	0.000	0.000	0.000	0.000	283	1076	41	35	35	0.000	0.000	1	40	0	0	2	33	0	0	100	1	
1	6	6	03: P-04   LM00002447	lmo1120	3429	6674	100	53	55	7	47	48	5	60	32	0	62	53	22	17	18	4	85	77	0	0	0	0	0	0	0	0	0	0	0	0	0	0	0	0	0	0	0	0	0	0	0	0	0	0	0.000	0.000	0.000	0.000	0.000	0.000	0.000	0.000	0.000	0.000	0.000	0.000	0.000	0.000	283	1076	51	44	44	0.000	0.000	6	45	0	0	8	36	0	0	100	1	
1	7	6	03: P-07   LM00000323	lmo1123	3679	6674	100	57	57	8	50	51	7	51	16	0	72	69	24	22	38	24	81	51	0	0	0	0	0	0	0	0	0	0	0	0	0	0	0	0	0	0	0	0	0	0	0	0	0	0	0.000	0.000	0.000	0.000	0.000	0.000	0.000	0.000	0.000	0.000	0.000	0.000	0.000	0.000	283	1076	57	54	54	0.000	0.000	7	50	0	0	7	47	0	0	100	1	
1	8	6	03: P-10   LM00000325	lmo1126	3929	6674	100	83	81	14	52	53	7	92	84	0	177	154	56	39	42	19	89	83	0	0	0	0	0	0	0	0	0	0	0	0	0	0	0	0	0	0	0	0	0	0	0	0	0	0	0.000	0.000	0.000	0.000	0.000	0.000	0.000	0.000	0.000	0.000	0.000	0.000	0.000	0.000	283	1076	169	144	144	0.000	0.000	31	138	0	0	29	115	0	0	100	1	
1	9	6	03: P-13   LM00000328	lmo1129	4179	6674	100	68	67	10	47	48	6	90	83	0	157	138	55	23	24	6	93	90	0	0	0	0	0	0	0	0	0	0	0	0	0	0	0	0	0	0	0	0	0	0	0	0	0	0	0.000	0.000	0.000	0.000	0.000	0.000	0.000	0.000	0.000	0.000	0.000	0.000	0.000	0.000	283	1076	155	135	135	0.000	0.000	21	134	0	0	20	115	0	0	100	1	
1	10	6	03: P-16   LM00000331	lmo1132	4429	6674	100	52	54	7	47	48	6	49	20	0	73	71	25	20	20	4	93	89	0	0	0	0	0	0	0	0	0	0	0	0	0	0	0	0	0	0	0	0	0	0	0	0	0	0	0.000	0.000	0.000	0.000	0.000	0.000	0.000	0.000	0.000	0.000	0.000	0.000	0.000	0.000	283	1076	58	58	58	0.000	0.000	5	53	0	0	7	51	0	0	100	1	
1	11	6	03: P-19   LM00002452	lmo1135	4679	6674	100	50	51	6	49	49	5	25	12	0	65	56	20	18	19	3	89	86	0	0	0	0	0	0	0	0	0	0	0	0	0	0	0	0	0	0	0	0	0	0	0	0	0	0	0.000	0.000	0.000	0.000	0.000	0.000	0.000	0.000	0.000	0.000	0.000	0.000	0.000	0.000	283	1076	48	40	40	0.000	0.000	1	47	0	0	2	38	0	0	100	1	
1	12	6	03: P-22   LM00000333	lmo1138	4929	6674	100	104	102	31	48	49	6	93	87	0	75	66	25	18	19	6	88	84	0	0	0	0	0	0	0	0	0	0	0	0	0	0	0	0	0	0	0	0	0	0	0	0	0	0	0.000	0.000	0.000	0.000	0.000	0.000	0.000	0.000	0.000	0.000	0.000	0.000	0.000	0.000	283	1076	113	102	102	0.000	0.000	56	57	0	0	54	48	0	0	100	1	
1	13	6	04: D-01   LM00002467	lmo1209	5179	6674	100	78	76	16	48	48	5	90	84	0	118	108	40	18	18	3	93	92	0	0	0	0	0	0	0	0	0	0	0	0	0	0	0	0	0	0	0	0	0	0	0	0	0	0	0.000	0.000	0.000	0.000	0.000	0.000	0.000	0.000	0.000	0.000	0.000	0.000	0.000	0.000	283	1076	130	118	118	0.000	0.000	30	100	0	0	28	90	0	0	100	1	
1	14	6	04: D-04   LM00002468	lmo1212	5429	6674	100	50	51	5	46	47	4	43	16	0	61	54	20	16	18	4	87	83	0	0	0	0	0	0	0	0	0	0	0	0	0	0	0	0	0	0	0	0	0	0	0	0	0	0	0.000	0.000	0.000	0.000	0.000	0.000	0.000	0.000	0.000	0.000	0.000	0.000	0.000	0.000	283	1076	49	43	43	0.000	0.000	4	45	0	0	5	38	0	0	100	1	
1	15	6	04: D-07   LM00001275	lmo1215	5679	6674	100	51	52	6	48	48	5	41	14	0	68	59	22	16	17	7	85	81	0	0	0	0	0	0	0	0	0	0	0	0	0	0	0	0	0	0	0	0	0	0	0	0	0	0	0.000	0.000	0.000	0.000	0.000	0.000	0.000	0.000	0.000	0.000	0.000	0.000	0.000	0.000	283	1076	55	47	47	0.000	0.000	3	52	0	0	4	43	0	0	100	1	
1	16	6	04: D-10   LM00001277	lmo1218	5929	6674	100	155	148	47	48	49	5	96	92	0	407	379	173	17	17	5	95	93	0	0	0	0	0	0	0	0	0	0	0	0	0	0	0	0	0	0	0	0	0	0	0	0	0	0	0.000	0.000	0.000	0.000	0.000	0.000	0.000	0.000	0.000	0.000	0.000	0.000	0.000	0.000	283	1076	497	462	462	0.000	0.000	107	390	0	0	100	362	0	0	100	1	
1	17	6	04: D-13   LM00000352	lmo1221	6179	6674	100	113	104	41	49	49	5	81	76	0	119	102	68	16	17	4	84	80	0	0	0	0	0	0	0	0	0	0	0	0	0	0	0	0	0	0	0	0	0	0	0	0	0	0	0.000	0.000	0.000	0.000	0.000	0.000	0.000	0.000	0.000	0.000	0.000	0.000	0.000	0.000	283	1076	167	141	141	0.000	0.000	64	103	0	0	55	86	0	0	100	1	
1	1	7	04: D-16   LM00001279	lmo1224	2179	6924	100	51	52	6	47	48	6	31	15	0	66	63	14	17	18	3	99	97	0	0	0	0	0	0	0	0	0	0	0	0	0	0	0	0	0	0	0	0	0	0	0	0	0	0	0.000	0.000	0.000	0.000	0.000	0.000	0.000	0.000	0.000	0.000	0.000	0.000	0.000	0.000	283	1076	53	51	51	0.000	0.000	4	49	0	0	5	46	0	0	100	1	
1	2	7	04: D-19   LM00001281	lmo1227	2429	6924	100	50	51	5	47	48	5	42	14	0	60	53	18	17	17	3	90	86	0	0	0	0	0	0	0	0	0	0	0	0	0	0	0	0	0	0	0	0	0	0	0	0	0	0	0.000	0.000	0.000	0.000	0.000	0.000	0.000	0.000	0.000	0.000	0.000	0.000	0.000	0.000	283	1076	46	40	40	0.000	0.000	3	43	0	0	4	36	0	0	100	1	
1	3	7	04: D-22   LM00000354	lmo1230	2679	6924	100	66	67	12	46	47	5	89	81	0	66	57	20	16	16	3	91	87	0	0	0	0	0	0	0	0	0	0	0	0	0	0	0	0	0	0	0	0	0	0	0	0	0	0	0.000	0.000	0.000	0.000	0.000	0.000	0.000	0.000	0.000	0.000	0.000	0.000	0.000	0.000	283	1076	70	62	62	0.000	0.000	20	50	0	0	21	41	0	0	100	1	
1	4	7	04: H-01   LM00000373	lmo1305	2929	6924	100	203	181	75	48	48	6	90	86	0	172	144	76	17	18	8	85	84	0	0	0	0	0	0	0	0	0	0	0	0	0	0	0	0	0	0	0	0	0	0	0	0	0	0	0.000	0.000	0.000	0.000	0.000	0.000	0.000	0.000	0.000	0.000	0.000	0.000	0.000	0.000	283	1076	310	260	260	0.000	0.000	155	155	0	0	133	127	0	0	100	1	
1	5	7	04: H-04   LM00002491	lmo1308	3179	6924	100	49	49	5	48	48	5	25	6	0	51	43	20	17	18	3	74	68	0	0	0	0	0	0	0	0	0	0	0	0	0	0	0	0	0	0	0	0	0	0	0	0	0	0	0.000	0.000	0.000	0.000	0.000	0.000	0.000	0.000	0.000	0.000	0.000	0.000	0.000	0.000	283	1076	35	27	27	0.000	0.000	1	34	0	0	1	26	0	0	100	1	
1	6	7	04: H-07   LM00002493	lmo1311	3429	6924	100	57	58	8	48	49	6	70	42	0	72	65	24	18	23	18	82	76	0	0	0	0	0	0	0	0	0	0	0	0	0	0	0	0	0	0	0	0	0	0	0	0	0	0	0.000	0.000	0.000	0.000	0.000	0.000	0.000	0.000	0.000	0.000	0.000	0.000	0.000	0.000	283	1076	63	57	57	0.000	0.000	9	54	0	0	10	47	0	0	100	1	
1	7	7	04: H-10   LM00000375	lmo1314	3679	6924	100	155	146	53	51	52	7	92	85	0	268	241	111	33	41	24	87	86	0	0	0	0	0	0	0	0	0	0	0	0	0	0	0	0	0	0	0	0	0	0	0	0	0	0	0.000	0.000	0.000	0.000	0.000	0.000	0.000	0.000	0.000	0.000	0.000	0.000	0.000	0.000	283	1076	339	303	303	0.000	0.000	104	235	0	0	95	208	0	0	100	1	
1	8	7	04: H-13   LM00000378	lmo1317	3929	6924	100	231	223	114	51	51	6	87	83	0	220	212	108	28	31	9	90	87	0	0	0	0	0	0	0	0	0	0	0	0	0	0	0	0	0	0	0	0	0	0	0	0	0	0	0.000	0.000	0.000	0.000	0.000	0.000	0.000	0.000	0.000	0.000	0.000	0.000	0.000	0.000	283	1076	372	356	356	0.000	0.000	180	192	0	0	172	184	0	0	100	1	
1	9	7	04: H-16   LM00001327	lmo1320	4179	6924	100	113	108	36	48	48	5	89	85	0	178	167	76	22	23	4	97	94	0	0	0	0	0	0	0	0	0	0	0	0	0	0	0	0	0	0	0	0	0	0	0	0	0	0	0.000	0.000	0.000	0.000	0.000	0.000	0.000	0.000	0.000	0.000	0.000	0.000	0.000	0.000	283	1076	221	205	205	0.000	0.000	65	156	0	0	60	145	0	0	100	1	
1	10	7	04: H-19   LM00001329	lmo1323	4429	6924	100	112	103	34	48	48	5	89	82	0	264	212	118	20	21	4	94	89	0	0	0	0	0	0	0	0	0	0	0	0	0	0	0	0	0	0	0	0	0	0	0	0	0	0	0.000	0.000	0.000	0.000	0.000	0.000	0.000	0.000	0.000	0.000	0.000	0.000	0.000	0.000	283	1076	308	247	247	0.000	0.000	64	244	0	0	55	192	0	0	100	1	
1	11	7	04: H-22   LM00002495	lmo1326	4679	6924	100	127	113	32	48	49	6	96	92	0	346	281	143	18	19	5	94	90	0	0	0	0	0	0	0	0	0	0	0	0	0	0	0	0	0	0	0	0	0	0	0	0	0	0	0.000	0.000	0.000	0.000	0.000	0.000	0.000	0.000	0.000	0.000	0.000	0.000	0.000	0.000	283	1076	407	328	328	0.000	0.000	79	328	0	0	65	263	0	0	100	1	
1	12	7	04: L-01   LM00002511	lmo1401	4929	6924	100	51	52	5	48	48	5	38	10	0	52	46	15	18	18	3	89	84	0	0	0	0	0	0	0	0	0	0	0	0	0	0	0	0	0	0	0	0	0	0	0	0	0	0	0.000	0.000	0.000	0.000	0.000	0.000	0.000	0.000	0.000	0.000	0.000	0.000	0.000	0.000	283	1076	37	32	32	0.000	0.000	3	34	0	0	4	28	0	0	100	1	
1	13	7	04: L-04   LM00001376	lmo1404	5179	6924	100	109	103	34	48	48	5	89	83	0	105	96	41	17	17	3	94	89	0	0	0	0	0	0	0	0	0	0	0	0	0	0	0	0	0	0	0	0	0	0	0	0	0	0	0.000	0.000	0.000	0.000	0.000	0.000	0.000	0.000	0.000	0.000	0.000	0.000	0.000	0.000	283	1076	149	134	134	0.000	0.000	61	88	0	0	55	79	0	0	100	1	
1	14	7	04: L-07   LM00001377	lmo1407	5429	6924	100	147	132	51	48	48	5	90	85	0	163	141	67	17	18	4	92	88	0	0	0	0	0	0	0	0	0	0	0	0	0	0	0	0	0	0	0	0	0	0	0	0	0	0	0.000	0.000	0.000	0.000	0.000	0.000	0.000	0.000	0.000	0.000	0.000	0.000	0.000	0.000	283	1076	245	208	208	0.000	0.000	99	146	0	0	84	124	0	0	100	1	
1	15	7	04: L-10   LM00001380	lmo1410	5679	6924	100	54	55	7	48	49	5	53	30	0	67	63	24	17	18	4	93	90	0	0	0	0	0	0	0	0	0	0	0	0	0	0	0	0	0	0	0	0	0	0	0	0	0	0	0.000	0.000	0.000	0.000	0.000	0.000	0.000	0.000	0.000	0.000	0.000	0.000	0.000	0.000	283	1076	56	53	53	0.000	0.000	6	50	0	0	7	46	0	0	100	1	
1	16	7	04: L-13   LM00002513	lmo1413	5929	6924	100	55	58	11	48	49	5	64	34	0	71	64	27	17	17	4	90	85	0	0	0	0	0	0	0	0	0	0	0	0	0	0	0	0	0	0	0	0	0	0	0	0	0	0	0.000	0.000	0.000	0.000	0.000	0.000	0.000	0.000	0.000	0.000	0.000	0.000	0.000	0.000	283	1076	61	57	57	0.000	0.000	7	54	0	0	10	47	0	0	100	1	
1	17	7	04: L-16   LM00001384	lmo1416	6179	6924	100	74	73	16	48	49	5	90	82	0	66	59	25	17	18	4	87	83	0	0	0	0	0	0	0	0	0	0	0	0	0	0	0	0	0	0	0	0	0	0	0	0	0	0	0.000	0.000	0.000	0.000	0.000	0.000	0.000	0.000	0.000	0.000	0.000	0.000	0.000	0.000	283	1076	75	67	67	0.000	0.000	26	49	0	0	25	42	0	0	100	1	
1	1	8	04: L-19   LM00001387	lmo1419	2179	7174	100	53	54	6	47	48	5	53	29	0	63	56	20	17	17	3	89	87	0	0	0	0	0	0	0	0	0	0	0	0	0	0	0	0	0	0	0	0	0	0	0	0	0	0	0.000	0.000	0.000	0.000	0.000	0.000	0.000	0.000	0.000	0.000	0.000	0.000	0.000	0.000	283	1076	52	46	46	0.000	0.000	6	46	0	0	7	39	0	0	100	1	
1	2	8	04: L-22   LM00001390	lmo1422	2429	7174	100	227	203	83	46	47	5	95	91	0	159	140	63	17	17	2	96	92	0	0	0	0	0	0	0	0	0	0	0	0	0	0	0	0	0	0	0	0	0	0	0	0	0	0	0.000	0.000	0.000	0.000	0.000	0.000	0.000	0.000	0.000	0.000	0.000	0.000	0.000	0.000	283	1076	323	280	280	0.000	0.000	181	142	0	0	157	123	0	0	100	1	
1	3	8	04: P-01   LM00001430	lmo1497	2679	7174	100	51	52	5	46	47	5	58	22	0	63	55	19	16	16	2	89	86	0	0	0	0	0	0	0	0	0	0	0	0	0	0	0	0	0	0	0	0	0	0	0	0	0	0	0.000	0.000	0.000	0.000	0.000	0.000	0.000	0.000	0.000	0.000	0.000	0.000	0.000	0.000	283	1076	52	45	45	0.000	0.000	5	47	0	0	6	39	0	0	100	1	
1	4	8	04: P-04   LM00001432	lmo1500	2929	7174	100	51	51	5	48	48	5	39	11	0	54	49	15	17	17	3	89	86	0	0	0	0	0	0	0	0	0	0	0	0	0	0	0	0	0	0	0	0	0	0	0	0	0	0	0.000	0.000	0.000	0.000	0.000	0.000	0.000	0.000	0.000	0.000	0.000	0.000	0.000	0.000	283	1076	40	35	35	0.000	0.000	3	37	0	0	3	32	0	0	100	1	
1	5	8	04: P-07   LM00000417	lmo1503	3179	7174	100	273	235	107	48	49	6	89	84	0	388	320	169	18	28	23	83	81	0	0	0	0	0	0	0	0	0	0	0	0	0	0	0	0	0	0	0	0	0	0	0	0	0	0	0.000	0.000	0.000	0.000	0.000	0.000	0.000	0.000	0.000	0.000	0.000	0.000	0.000	0.000	283	1076	595	489	489	0.000	0.000	225	370	0	0	187	302	0	0	100	1	
1	6	8	04: P-10   LM00001435	lmo1506	3429	7174	100	61	64	14	52	52	7	55	38	0	91	102	41	28	38	23	94	72	0	0	0	0	0	0	0	0	0	0	0	0	0	0	0	0	0	0	0	0	0	0	0	0	0	0	0.000	0.000	0.000	0.000	0.000	0.000	0.000	0.000	0.000	0.000	0.000	0.000	0.000	0.000	283	1076	72	86	86	0.000	0.000	9	63	0	0	12	74	0	0	100	1	
1	7	8	04: P-13   LM00001438	lmo1509	3679	7174	100	161	150	53	52	53	10	88	84	0	189	166	71	29	31	17	86	83	0	0	0	0	0	0	0	0	0	0	0	0	0	0	0	0	0	0	0	0	0	0	0	0	0	0	0.000	0.000	0.000	0.000	0.000	0.000	0.000	0.000	0.000	0.000	0.000	0.000	0.000	0.000	283	1076	269	235	235	0.000	0.000	109	160	0	0	98	137	0	0	100	1	
1	8	8	04: P-16   LM00001441	lmo1512	3929	7174	100	151	148	46	49	49	7	97	93	0	315	290	109	23	24	7	97	94	0	0	0	0	0	0	0	0	0	0	0	0	0	0	0	0	0	0	0	0	0	0	0	0	0	0	0.000	0.000	0.000	0.000	0.000	0.000	0.000	0.000	0.000	0.000	0.000	0.000	0.000	0.000	283	1076	394	366	366	0.000	0.000	102	292	0	0	99	267	0	0	100	1	
1	9	8	04: P-19   LM00001443	lmo1515	4179	7174	100	64	66	12	48	48	5	89	77	0	91	87	34	22	22	4	93	88	0	0	0	0	0	0	0	0	0	0	0	0	0	0	0	0	0	0	0	0	0	0	0	0	0	0	0.000	0.000	0.000	0.000	0.000	0.000	0.000	0.000	0.000	0.000	0.000	0.000	0.000	0.000	283	1076	85	83	83	0.000	0.000	16	69	0	0	18	65	0	0	100	1	
1	10	8	04: P-22   LM00000419	lmo1518	4429	7174	100	89	90	23	48	48	5	93	88	0	251	217	111	20	21	4	91	87	0	0	0	0	0	0	0	0	0	0	0	0	0	0	0	0	0	0	0	0	0	0	0	0	0	0	0.000	0.000	0.000	0.000	0.000	0.000	0.000	0.000	0.000	0.000	0.000	0.000	0.000	0.000	283	1076	272	239	239	0.000	0.000	41	231	0	0	42	197	0	0	100	1	
1	11	8	05: D-01   LM00002541	lmo1589	4679	7174	100	50	51	5	48	48	7	28	2	0	62	54	19	18	19	5	83	80	0	0	0	0	0	0	0	0	0	0	0	0	0	0	0	0	0	0	0	0	0	0	0	0	0	0	0.000	0.000	0.000	0.000	0.000	0.000	0.000	0.000	0.000	0.000	0.000	0.000	0.000	0.000	283	1076	46	39	39	0.000	0.000	2	44	0	0	3	36	0	0	100	1	
1	12	8	05: D-04   LM00001484	lmo1592	4929	7174	100	48	48	5	48	49	5	16	2	0	43	39	11	18	19	4	86	80	0	0	0	0	0	0	0	0	0	0	0	0	0	0	0	0	0	0	0	0	0	0	0	0	0	0	0.000	0.000	0.000	0.000	0.000	0.000	0.000	0.000	0.000	0.000	0.000	0.000	0.000	0.000	283	1076	25	21	21	0.000	0.000	0	25	0	0	0	21	0	0	100	1	
1	13	8	05: D-07   LM00001486	lmo1595	5179	7174	100	78	77	19	48	48	5	88	81	0	99	86	36	17	17	3	92	87	0	0	0	0	0	0	0	0	0	0	0	0	0	0	0	0	0	0	0	0	0	0	0	0	0	0	0.000	0.000	0.000	0.000	0.000	0.000	0.000	0.000	0.000	0.000	0.000	0.000	0.000	0.000	283	1076	112	98	98	0.000	0.000	30	82	0	0	29	69	0	0	100	1	
1	14	8	05: D-10   LM00000445	lmo1598	5429	7174	100	78	76	16	49	49	5	88	80	0	77	69	27	17	18	3	88	86	0	0	0	0	0	0	0	0	0	0	0	0	0	0	0	0	0	0	0	0	0	0	0	0	0	0	0.000	0.000	0.000	0.000	0.000	0.000	0.000	0.000	0.000	0.000	0.000	0.000	0.000	0.000	283	1076	89	79	79	0.000	0.000	29	60	0	0	27	52	0	0	100	1	
1	15	8	05: D-13   LM00000446	lmo1601	5679	7174	100	1162	912	581	48	49	6	93	88	0	1329	1049	690	17	18	3	86	85	0	0	0	0	0	0	0	0	0	0	0	0	0	0	0	0	0	0	0	0	0	0	0	0	0	0	0.000	0.000	0.000	0.000	0.000	0.000	0.000	0.000	0.000	0.000	0.000	0.000	0.000	0.000	283	1076	2426	1896	1896	0.000	0.000	1114	1312	0	0	864	1032	0	0	100	1	
1	16	8	05: D-16   LM00001490	lmo1604	5929	7174	100	153	142	59	48	49	12	84	77	0	84	74	33	18	20	12	81	76	0	0	0	0	0	0	0	0	0	0	0	0	0	0	0	0	0	0	0	0	0	0	0	0	0	0	0.000	0.000	0.000	0.000	0.000	0.000	0.000	0.000	0.000	0.000	0.000	0.000	0.000	0.000	283	1076	171	150	150	0.000	0.000	105	66	0	0	94	56	0	0	100	1	
1	17	8	05: D-19   LM00002545	lmo1607	6179	7174	100	55	57	8	48	48	5	70	38	0	58	52	16	17	17	3	92	88	0	0	0	0	0	0	0	0	0	0	0	0	0	0	0	0	0	0	0	0	0	0	0	0	0	0	0.000	0.000	0.000	0.000	0.000	0.000	0.000	0.000	0.000	0.000	0.000	0.000	0.000	0.000	283	1076	48	44	44	0.000	0.000	7	41	0	0	9	35	0	0	100	1	
1	1	9	05: D-22   LM00002547	lmo1610	2179	7424	100	57	59	10	47	48	5	80	49	0	91	91	27	22	28	15	97	94	0	0	0	0	0	0	0	0	0	0	0	0	0	0	0	0	0	0	0	0	0	0	0	0	0	0	0.000	0.000	0.000	0.000	0.000	0.000	0.000	0.000	0.000	0.000	0.000	0.000	0.000	0.000	283	1076	79	81	81	0.000	0.000	10	69	0	0	12	69	0	0	100	1	
1	2	9	05: H-01   LM00001539	lmo1685	2429	7424	100	80	81	23	48	49	6	89	84	0	102	95	34	22	33	20	90	84	0	0	0	0	0	0	0	0	0	0	0	0	0	0	0	0	0	0	0	0	0	0	0	0	0	0	0.000	0.000	0.000	0.000	0.000	0.000	0.000	0.000	0.000	0.000	0.000	0.000	0.000	0.000	283	1076	112	106	106	0.000	0.000	32	80	0	0	33	73	0	0	100	1	
1	3	9	05: H-04   LM00001541	lmo1688	2679	7424	100	56	56	9	48	49	5	58	39	0	75	75	21	20	31	20	91	88	0	0	0	0	0	0	0	0	0	0	0	0	0	0	0	0	0	0	0	0	0	0	0	0	0	0	0.000	0.000	0.000	0.000	0.000	0.000	0.000	0.000	0.000	0.000	0.000	0.000	0.000	0.000	283	1076	63	63	63	0.000	0.000	8	55	0	0	8	55	0	0	100	1	
1	4	9	05: H-07   LM00001544	lmo1691	2929	7424	100	86	85	19	49	50	5	95	89	0	95	91	26	24	29	13	99	88	0	0	0	0	0	0	0	0	0	0	0	0	0	0	0	0	0	0	0	0	0	0	0	0	0	0	0.000	0.000	0.000	0.000	0.000	0.000	0.000	0.000	0.000	0.000	0.000	0.000	0.000	0.000	283	1076	108	103	103	0.000	0.000	37	71	0	0	36	67	0	0	100	1	
1	5	9	05: H-10   LM00000459	lmo1694	3179	7424	100	493	378	215	50	51	6	94	92	0	367	288	151	35	40	19	89	84	0	0	0	0	0	0	0	0	0	0	0	0	0	0	0	0	0	0	0	0	0	0	0	0	0	0	0.000	0.000	0.000	0.000	0.000	0.000	0.000	0.000	0.000	0.000	0.000	0.000	0.000	0.000	283	1076	775	581	581	0.000	0.000	443	332	0	0	328	253	0	0	100	1	
1	6	9	05: H-13   LM00002566	lmo1697	3429	7424	100	73	71	11	51	51	6	87	79	0	106	88	34	26	29	10	84	79	0	0	0	0	0	0	0	0	0	0	0	0	0	0	0	0	0	0	0	0	0	0	0	0	0	0	0.000	0.000	0.000	0.000	0.000	0.000	0.000	0.000	0.000	0.000	0.000	0.000	0.000	0.000	283	1076	102	82	82	0.000	0.000	22	80	0	0	20	62	0	0	100	1	
1	7	9	05: H-16   LM00000461	lmo1700	3679	7424	100	81	80	19	50	52	21	66	23	0	120	112	52	22	26	32	80	72	0	0	0	0	0	0	0	0	0	0	0	0	0	0	0	0	0	0	0	0	0	0	0	0	0	0	0.000	0.000	0.000	0.000	0.000	0.000	0.000	0.000	0.000	0.000	0.000	0.000	0.000	0.000	283	1076	129	120	120	0.000	0.000	31	98	0	0	30	90	0	0	100	1	
1	8	9	05: H-19   LM00000462	lmo1703	3929	7424	100	200	181	73	49	49	6	94	88	0	222	194	90	21	22	5	94	91	0	0	0	0	0	0	0	0	0	0	0	0	0	0	0	0	0	0	0	0	0	0	0	0	0	0	0.000	0.000	0.000	0.000	0.000	0.000	0.000	0.000	0.000	0.000	0.000	0.000	0.000	0.000	283	1076	352	305	305	0.000	0.000	151	201	0	0	132	173	0	0	100	1	
1	9	9	05: H-22   LM00001552	lmo1706	4179	7424	100	91	88	22	48	48	6	95	87	0	117	115	46	21	22	5	97	94	0	0	0	0	0	0	0	0	0	0	0	0	0	0	0	0	0	0	0	0	0	0	0	0	0	0	0.000	0.000	0.000	0.000	0.000	0.000	0.000	0.000	0.000	0.000	0.000	0.000	0.000	0.000	283	1076	139	134	134	0.000	0.000	43	96	0	0	40	94	0	0	100	1	
1	10	9	05: L-01   LM00002580	lmo1781	4429	7424	100	54	54	7	47	48	9	33	10	0	76	72	26	19	20	7	89	85	0	0	0	0	0	0	0	0	0	0	0	0	0	0	0	0	0	0	0	0	0	0	0	0	0	0	0.000	0.000	0.000	0.000	0.000	0.000	0.000	0.000	0.000	0.000	0.000	0.000	0.000	0.000	283	1076	64	60	60	0.000	0.000	7	57	0	0	7	53	0	0	100	1	
1	11	9	05: L-04   LM00001597	lmo1784	4679	7424	100	2482	1892	1110	48	49	6	96	94	0	4781	3625	2186	18	18	3	92	90	0	0	0	0	0	0	0	0	0	0	0	0	0	0	0	0	0	0	0	0	0	0	0	0	0	0	0.000	0.000	0.000	0.000	0.000	0.000	0.000	0.000	0.000	0.000	0.000	0.000	0.000	0.000	283	1076	7197	5451	5451	0.000	0.000	2434	4763	0	0	1844	3607	0	0	100	1	
1	12	9	05: L-07   LM00000485	lmo1787	4929	7424	100	1203	868	559	48	49	5	91	88	0	1656	1198	814	18	18	3	90	85	0	0	0	0	0	0	0	0	0	0	0	0	0	0	0	0	0	0	0	0	0	0	0	0	0	0	0.000	0.000	0.000	0.000	0.000	0.000	0.000	0.000	0.000	0.000	0.000	0.000	0.000	0.000	283	1076	2793	2000	2000	0.000	0.000	1155	1638	0	0	820	1180	0	0	100	1	
1	13	9	05: L-10   LM00002582	lmo1790	5179	7424	100	69	66	12	48	48	5	85	75	0	78	71	27	17	17	4	92	86	0	0	0	0	0	0	0	0	0	0	0	0	0	0	0	0	0	0	0	0	0	0	0	0	0	0	0.000	0.000	0.000	0.000	0.000	0.000	0.000	0.000	0.000	0.000	0.000	0.000	0.000	0.000	283	1076	82	72	72	0.000	0.000	21	61	0	0	18	54	0	0	100	1	
1	14	9	05: L-13   LM00001602	lmo1793	5429	7424	100	63	64	10	47	48	5	88	71	0	61	55	21	17	18	4	84	82	0	0	0	0	0	0	0	0	0	0	0	0	0	0	0	0	0	0	0	0	0	0	0	0	0	0	0.000	0.000	0.000	0.000	0.000	0.000	0.000	0.000	0.000	0.000	0.000	0.000	0.000	0.000	283	1076	60	55	55	0.000	0.000	16	44	0	0	17	38	0	0	100	1	
1	15	9	05: L-16   LM00000486	lmo1796	5679	7424	100	260	220	103	48	51	11	86	82	0	1742	1286	808	17	19	15	86	83	0	0	0	0	0	0	0	0	0	0	0	0	0	0	0	0	0	0	0	0	0	0	0	0	0	0	0.000	0.000	0.000	0.000	0.000	0.000	0.000	0.000	0.000	0.000	0.000	0.000	0.000	0.000	283	1076	1937	1441	1441	0.000	0.000	212	1725	0	0	172	1269	0	0	100	1	
1	16	9	05: L-19   LM00001606	lmo1799	5929	7424	100	52	53	6	49	52	14	5	0	0	57	53	16	17	20	13	85	83	0	0	0	0	0	0	0	0	0	0	0	0	0	0	0	0	0	0	0	0	0	0	0	0	0	0	0.000	0.000	0.000	0.000	0.000	0.000	0.000	0.000	0.000	0.000	0.000	0.000	0.000	0.000	283	1076	43	40	40	0.000	0.000	3	40	0	0	4	36	0	0	100	1	
1	17	9	05: L-22   LM00001608	lmo1802	6179	7424	100	57	58	8	48	48	5	72	48	0	74	63	23	17	17	3	91	87	0	0	0	0	0	0	0	0	0	0	0	0	0	0	0	0	0	0	0	0	0	0	0	0	0	0	0.000	0.000	0.000	0.000	0.000	0.000	0.000	0.000	0.000	0.000	0.000	0.000	0.000	0.000	283	1076	66	56	56	0.000	0.000	9	57	0	0	10	46	0	0	100	1	
1	1	10	05: P-01   LM00000504	lmo1877	2179	7674	100	96	95	25	48	48	5	94	92	0	104	109	41	25	26	7	98	92	0	0	0	0	0	0	0	0	0	0	0	0	0	0	0	0	0	0	0	0	0	0	0	0	0	0	0.000	0.000	0.000	0.000	0.000	0.000	0.000	0.000	0.000	0.000	0.000	0.000	0.000	0.000	283	1076	127	131	131	0.000	0.000	48	79	0	0	47	84	0	0	100	1	
1	2	10	05: P-04   LM00001659	lmo1880	2429	7674	100	62	63	11	48	49	6	79	57	0	123	131	66	32	33	9	87	82	0	0	0	0	0	0	0	0	0	0	0	0	0	0	0	0	0	0	0	0	0	0	0	0	0	0	0.000	0.000	0.000	0.000	0.000	0.000	0.000	0.000	0.000	0.000	0.000	0.000	0.000	0.000	283	1076	105	114	114	0.000	0.000	14	91	0	0	15	99	0	0	100	1	
1	3	10	05: P-07   LM00000505	lmo1883	2679	7674	100	89	89	22	49	49	5	95	88	0	163	143	55	28	30	8	97	92	0	0	0	0	0	0	0	0	0	0	0	0	0	0	0	0	0	0	0	0	0	0	0	0	0	0	0.000	0.000	0.000	0.000	0.000	0.000	0.000	0.000	0.000	0.000	0.000	0.000	0.000	0.000	283	1076	175	155	155	0.000	0.000	40	135	0	0	40	115	0	0	100	1	
1	4	10	05: P-10   LM00001663	lmo1886	2929	7674	100	60	61	9	50	50	5	77	53	0	100	91	38	28	29	6	88	85	0	0	0	0	0	0	0	0	0	0	0	0	0	0	0	0	0	0	0	0	0	0	0	0	0	0	0.000	0.000	0.000	0.000	0.000	0.000	0.000	0.000	0.000	0.000	0.000	0.000	0.000	0.000	283	1076	82	74	74	0.000	0.000	10	72	0	0	11	63	0	0	100	1	
1	5	10	05: P-13   LM00002592	lmo1889	3179	7674	100	74	75	12	50	51	5	95	88	0	112	106	30	25	26	6	98	95	0	0	0	0	0	0	0	0	0	0	0	0	0	0	0	0	0	0	0	0	0	0	0	0	0	0	0.000	0.000	0.000	0.000	0.000	0.000	0.000	0.000	0.000	0.000	0.000	0.000	0.000	0.000	283	1076	111	106	106	0.000	0.000	24	87	0	0	25	81	0	0	100	1	
1	6	10	05: P-16   LM00000507	lmo1892	3429	7674	100	286	268	96	50	51	6	96	96	0	213	193	67	22	23	8	96	94	0	0	0	0	0	0	0	0	0	0	0	0	0	0	0	0	0	0	0	0	0	0	0	0	0	0	0.000	0.000	0.000	0.000	0.000	0.000	0.000	0.000	0.000	0.000	0.000	0.000	0.000	0.000	283	1076	427	389	389	0.000	0.000	236	191	0	0	218	171	0	0	100	1	
1	7	10	05: P-19   LM00002595	lmo1895	3679	7674	100	150	140	39	49	49	6	94	91	0	162	142	52	22	23	9	92	90	0	0	0	0	0	0	0	0	0	0	0	0	0	0	0	0	0	0	0	0	0	0	0	0	0	0	0.000	0.000	0.000	0.000	0.000	0.000	0.000	0.000	0.000	0.000	0.000	0.000	0.000	0.000	283	1076	241	211	211	0.000	0.000	101	140	0	0	91	120	0	0	100	1	
1	8	10	05: P-22   LM00000510	lmo1898	3929	7674	100	173	159	57	49	49	8	89	86	0	151	137	58	21	22	6	92	89	0	0	0	0	0	0	0	0	0	0	0	0	0	0	0	0	0	0	0	0	0	0	0	0	0	0	0.000	0.000	0.000	0.000	0.000	0.000	0.000	0.000	0.000	0.000	0.000	0.000	0.000	0.000	283	1076	254	226	226	0.000	0.000	124	130	0	0	110	116	0	0	100	1	
1	9	10	06: D-01   LM00002609	lmo1969	4179	7674	100	53	55	9	48	49	5	47	28	0	76	77	30	20	21	4	92	90	0	0	0	0	0	0	0	0	0	0	0	0	0	0	0	0	0	0	0	0	0	0	0	0	0	0	0.000	0.000	0.000	0.000	0.000	0.000	0.000	0.000	0.000	0.000	0.000	0.000	0.000	0.000	283	1076	61	64	64	0.000	0.000	5	56	0	0	7	57	0	0	100	1	
1	10	10	06: D-04   LM00002612	lmo1972	4429	7674	100	61	61	7	47	47	5	87	71	0	99	91	32	19	19	3	94	91	0	0	0	0	0	0	0	0	0	0	0	0	0	0	0	0	0	0	0	0	0	0	0	0	0	0	0.000	0.000	0.000	0.000	0.000	0.000	0.000	0.000	0.000	0.000	0.000	0.000	0.000	0.000	283	1076	94	86	86	0.000	0.000	14	80	0	0	14	72	0	0	100	1	
1	11	10	06: D-07   LM00000528	lmo1975	4679	7674	100	77	76	16	48	48	5	88	85	0	96	87	35	18	18	3	91	88	0	0	0	0	0	0	0	0	0	0	0	0	0	0	0	0	0	0	0	0	0	0	0	0	0	0	0.000	0.000	0.000	0.000	0.000	0.000	0.000	0.000	0.000	0.000	0.000	0.000	0.000	0.000	283	1076	107	97	97	0.000	0.000	29	78	0	0	28	69	0	0	100	1	
1	12	10	06: D-10   LM00000531	lmo1978	4929	7674	100	203	177	76	47	48	6	91	85	0	163	144	73	17	18	6	86	83	0	0	0	0	0	0	0	0	0	0	0	0	0	0	0	0	0	0	0	0	0	0	0	0	0	0	0.000	0.000	0.000	0.000	0.000	0.000	0.000	0.000	0.000	0.000	0.000	0.000	0.000	0.000	283	1076	302	257	257	0.000	0.000	156	146	0	0	130	127	0	0	100	1	
1	13	10	06: D-13   LM00002615	lmo1981	5179	7674	100	52	52	5	47	48	4	58	21	0	55	49	18	17	17	3	88	82	0	0	0	0	0	0	0	0	0	0	0	0	0	0	0	0	0	0	0	0	0	0	0	0	0	0	0.000	0.000	0.000	0.000	0.000	0.000	0.000	0.000	0.000	0.000	0.000	0.000	0.000	0.000	283	1076	43	37	37	0.000	0.000	5	38	0	0	5	32	0	0	100	1	
1	14	10	06: D-16   LM00001709	lmo1984	5429	7674	100	52	52	7	48	51	16	6	0	0	71	62	30	18	23	22	69	61	0	0	0	0	0	0	0	0	0	0	0	0	0	0	0	0	0	0	0	0	0	0	0	0	0	0	0.000	0.000	0.000	0.000	0.000	0.000	0.000	0.000	0.000	0.000	0.000	0.000	0.000	0.000	283	1076	57	48	48	0.000	0.000	4	53	0	0	4	44	0	0	100	1	
1	15	10	06: D-19   LM00000533	lmo1987	5679	7674	100	52	53	5	49	51	11	14	0	0	62	53	22	17	20	15	74	68	0	0	0	0	0	0	0	0	0	0	0	0	0	0	0	0	0	0	0	0	0	0	0	0	0	0	0.000	0.000	0.000	0.000	0.000	0.000	0.000	0.000	0.000	0.000	0.000	0.000	0.000	0.000	283	1076	48	40	40	0.000	0.000	3	45	0	0	4	36	0	0	100	1	
1	16	10	06: D-22   LM00001714	lmo1990	5929	7674	100	53	54	7	47	48	5	55	30	0	53	47	24	17	17	3	80	72	0	0	0	0	0	0	0	0	0	0	0	0	0	0	0	0	0	0	0	0	0	0	0	0	0	0	0.000	0.000	0.000	0.000	0.000	0.000	0.000	0.000	0.000	0.000	0.000	0.000	0.000	0.000	283	1076	42	37	37	0.000	0.000	6	36	0	0	7	30	0	0	100	1	
1	17	10	06: H-01   LM00001760	lmo2065	6179	7674	100	59	61	11	49	52	28	7	1	0	50	46	14	17	19	17	79	43	0	0	0	0	0	0	0	0	0	0	0	0	0	0	0	0	0	0	0	0	0	0	0	0	0	0	0.000	0.000	0.000	0.000	0.000	0.000	0.000	0.000	0.000	0.000	0.000	0.000	0.000	0.000	283	1076	43	41	41	0.000	0.000	10	33	0	0	12	29	0	0	100	1	
1	1	11	06: H-04   LM00000552	lmo2068	2179	7924	100	173	152	58	48	48	5	93	89	0	180	155	79	19	19	4	92	88	0	0	0	0	0	0	0	0	0	0	0	0	0	0	0	0	0	0	0	0	0	0	0	0	0	0	0.000	0.000	0.000	0.000	0.000	0.000	0.000	0.000	0.000	0.000	0.000	0.000	0.000	0.000	283	1076	286	240	240	0.000	0.000	125	161	0	0	104	136	0	0	100	1	
1	2	11	06: H-07   LM00002627	lmo2071	2429	7924	100	53	53	6	47	47	5	58	27	0	78	74	23	22	23	5	94	90	0	0	0	0	0	0	0	0	0	0	0	0	0	0	0	0	0	0	0	0	0	0	0	0	0	0	0.000	0.000	0.000	0.000	0.000	0.000	0.000	0.000	0.000	0.000	0.000	0.000	0.000	0.000	283	1076	62	58	58	0.000	0.000	6	56	0	0	6	52	0	0	100	1	
1	3	11	06: H-10   LM00001763	lmo2074	2679	7924	100	54	55	6	47	48	5	75	35	0	99	95	30	21	22	4	99	96	0	0	0	0	0	0	0	0	0	0	0	0	0	0	0	0	0	0	0	0	0	0	0	0	0	0	0.000	0.000	0.000	0.000	0.000	0.000	0.000	0.000	0.000	0.000	0.000	0.000	0.000	0.000	283	1076	85	82	82	0.000	0.000	7	78	0	0	8	74	0	0	100	1	
1	4	11	06: H-13   LM00002628	lmo2077	2929	7924	100	68	71	15	49	49	5	89	75	0	90	93	36	22	23	4	98	95	0	0	0	0	0	0	0	0	0	0	0	0	0	0	0	0	0	0	0	0	0	0	0	0	0	0	0.000	0.000	0.000	0.000	0.000	0.000	0.000	0.000	0.000	0.000	0.000	0.000	0.000	0.000	283	1076	87	93	93	0.000	0.000	19	68	0	0	22	71	0	0	100	1	
1	5	11	06: H-16   LM00002629	lmo2080	3179	7924	100	94	91	26	49	50	6	88	80	0	115	98	49	22	23	4	84	83	0	0	0	0	0	0	0	0	0	0	0	0	0	0	0	0	0	0	0	0	0	0	0	0	0	0	0.000	0.000	0.000	0.000	0.000	0.000	0.000	0.000	0.000	0.000	0.000	0.000	0.000	0.000	283	1076	138	118	118	0.000	0.000	45	93	0	0	42	76	0	0	100	1	
1	6	11	06: H-19   LM00001769	lmo2083	3429	7924	100	79	78	14	48	49	5	95	89	0	125	109	43	21	22	5	90	89	0	0	0	0	0	0	0	0	0	0	0	0	0	0	0	0	0	0	0	0	0	0	0	0	0	0	0.000	0.000	0.000	0.000	0.000	0.000	0.000	0.000	0.000	0.000	0.000	0.000	0.000	0.000	283	1076	135	118	118	0.000	0.000	31	104	0	0	30	88	0	0	100	1	
1	7	11	06: H-22   LM00002632	lmo2086	3679	7924	100	69	70	15	48	48	6	87	76	0	90	84	31	20	21	8	94	86	0	0	0	0	0	0	0	0	0	0	0	0	0	0	0	0	0	0	0	0	0	0	0	0	0	0	0.000	0.000	0.000	0.000	0.000	0.000	0.000	0.000	0.000	0.000	0.000	0.000	0.000	0.000	283	1076	91	86	86	0.000	0.000	21	70	0	0	22	64	0	0	100	1	
1	8	11	06: L-01   LM00001807	lmo2161	3929	7924	100	56	58	9	49	49	6	57	33	0	83	80	30	20	20	4	93	88	0	0	0	0	0	0	0	0	0	0	0	0	0	0	0	0	0	0	0	0	0	0	0	0	0	0	0.000	0.000	0.000	0.000	0.000	0.000	0.000	0.000	0.000	0.000	0.000	0.000	0.000	0.000	283	1076	70	69	69	0.000	0.000	7	63	0	0	9	60	0	0	100	1	
1	9	11	06: L-04   LM00001809	lmo2164	4179	7924	100	53	53	5	48	48	6	37	8	0	71	65	19	19	20	5	93	90	0	0	0	0	0	0	0	0	0	0	0	0	0	0	0	0	0	0	0	0	0	0	0	0	0	0	0.000	0.000	0.000	0.000	0.000	0.000	0.000	0.000	0.000	0.000	0.000	0.000	0.000	0.000	283	1076	57	51	51	0.000	0.000	5	52	0	0	5	46	0	0	100	1	
1	10	11	06: L-07   LM00002644	lmo2167	4429	7924	100	53	54	6	47	47	5	51	24	0	60	55	17	19	19	4	94	89	0	0	0	0	0	0	0	0	0	0	0	0	0	0	0	0	0	0	0	0	0	0	0	0	0	0	0.000	0.000	0.000	0.000	0.000	0.000	0.000	0.000	0.000	0.000	0.000	0.000	0.000	0.000	283	1076	47	43	43	0.000	0.000	6	41	0	0	7	36	0	0	100	1	
1	11	11	06: L-10   LM00001813	lmo2170	4679	7924	100	52	52	5	48	48	5	32	9	0	58	52	17	19	20	6	83	80	0	0	0	0	0	0	0	0	0	0	0	0	0	0	0	0	0	0	0	0	0	0	0	0	0	0	0.000	0.000	0.000	0.000	0.000	0.000	0.000	0.000	0.000	0.000	0.000	0.000	0.000	0.000	283	1076	43	37	37	0.000	0.000	4	39	0	0	4	33	0	0	100	1	
1	12	11	06: L-13   LM00000584	lmo2173	4929	7924	100	187	166	65	47	48	6	93	87	0	142	120	54	18	19	5	90	88	0	0	0	0	0	0	0	0	0	0	0	0	0	0	0	0	0	0	0	0	0	0	0	0	0	0	0.000	0.000	0.000	0.000	0.000	0.000	0.000	0.000	0.000	0.000	0.000	0.000	0.000	0.000	283	1076	264	221	221	0.000	0.000	140	124	0	0	119	102	0	0	100	1	
1	13	11	06: L-16   LM00002645	lmo2176	5179	7924	100	57	63	17	48	49	6	62	36	0	73	73	33	17	19	6	91	88	0	0	0	0	0	0	0	0	0	0	0	0	0	0	0	0	0	0	0	0	0	0	0	0	0	0	0.000	0.000	0.000	0.000	0.000	0.000	0.000	0.000	0.000	0.000	0.000	0.000	0.000	0.000	283	1076	65	71	71	0.000	0.000	9	56	0	0	15	56	0	0	100	1	
1	14	11	06: L-19   LM00000586	lmo2179	5429	7924	100	51	51	5	49	50	11	6	0	0	63	55	19	17	19	10	84	80	0	0	0	0	0	0	0	0	0	0	0	0	0	0	0	0	0	0	0	0	0	0	0	0	0	0	0.000	0.000	0.000	0.000	0.000	0.000	0.000	0.000	0.000	0.000	0.000	0.000	0.000	0.000	283	1076	48	40	40	0.000	0.000	2	46	0	0	2	38	0	0	100	1	
1	15	11	06: L-22   LM00001817	lmo2182	5679	7924	100	50	51	5	49	50	9	6	0	0	57	50	17	17	18	3	88	87	0	0	0	0	0	0	0	0	0	0	0	0	0	0	0	0	0	0	0	0	0	0	0	0	0	0	0.000	0.000	0.000	0.000	0.000	0.000	0.000	0.000	0.000	0.000	0.000	0.000	0.000	0.000	283	1076	41	35	35	0.000	0.000	1	40	0	0	2	33	0	0	100	1	
1	16	11	06: P-01   LM00002664	lmo2257	5929	7924	100	76	76	15	47	50	23	66	13	0	182	173	71	17	20	30	88	86	0	0	0	0	0	0	0	0	0	0	0	0	0	0	0	0	0	0	0	0	0	0	0	0	0	0	0.000	0.000	0.000	0.000	0.000	0.000	0.000	0.000	0.000	0.000	0.000	0.000	0.000	0.000	283	1076	194	185	185	0.000	0.000	29	165	0	0	29	156	0	0	100	1	
1	17	11	06: P-04   LM00002667	lmo2260	6179	7924	100	54	55	7	48	49	5	51	26	0	56	48	19	17	17	4	78	75	0	0	0	0	0	0	0	0	0	0	0	0	0	0	0	0	0	0	0	0	0	0	0	0	0	0	0.000	0.000	0.000	0.000	0.000	0.000	0.000	0.000	0.000	0.000	0.000	0.000	0.000	0.000	283	1076	45	38	38	0.000	0.000	6	39	0	0	7	31	0	0	100	1	
1	1	12	06: P-07   LM00001856	lmo2263	2179	8174	100	50	52	9	47	47	5	43	16	0	72	62	23	17	17	2	93	90	0	0	0	0	0	0	0	0	0	0	0	0	0	0	0	0	0	0	0	0	0	0	0	0	0	0	0.000	0.000	0.000	0.000	0.000	0.000	0.000	0.000	0.000	0.000	0.000	0.000	0.000	0.000	283	1076	58	50	50	0.000	0.000	3	55	0	0	5	45	0	0	100	1	
1	2	12	06: P-10   LM00002671	lmo2266	2429	8174	100	54	55	7	48	48	5	65	29	0	73	66	22	18	19	3	96	94	0	0	0	0	0	0	0	0	0	0	0	0	0	0	0	0	0	0	0	0	0	0	0	0	0	0	0.000	0.000	0.000	0.000	0.000	0.000	0.000	0.000	0.000	0.000	0.000	0.000	0.000	0.000	283	1076	61	55	55	0.000	0.000	6	55	0	0	7	48	0	0	100	1	
1	3	12	06: P-13   LM00000607	lmo2269	2679	8174	100	85	85	16	46	46	5	99	96	0	122	116	38	18	18	3	98	96	0	0	0	0	0	0	0	0	0	0	0	0	0	0	0	0	0	0	0	0	0	0	0	0	0	0	0.000	0.000	0.000	0.000	0.000	0.000	0.000	0.000	0.000	0.000	0.000	0.000	0.000	0.000	283	1076	143	137	137	0.000	0.000	39	104	0	0	39	98	0	0	100	1	
1	4	12	06: P-16   LM00001861	lmo2272	2929	8174	100	57	58	7	48	48	5	76	45	0	96	83	37	18	19	4	93	86	0	0	0	0	0	0	0	0	0	0	0	0	0	0	0	0	0	0	0	0	0	0	0	0	0	0	0.000	0.000	0.000	0.000	0.000	0.000	0.000	0.000	0.000	0.000	0.000	0.000	0.000	0.000	283	1076	87	75	75	0.000	0.000	9	78	0	0	10	65	0	0	100	1	
1	5	12	06: P-19   LM00001863	lmo2275	3179	8174	100	61	61	9	49	49	5	85	56	0	93	90	37	20	21	4	95	93	0	0	0	0	0	0	0	0	0	0	0	0	0	0	0	0	0	0	0	0	0	0	0	0	0	0	0.000	0.000	0.000	0.000	0.000	0.000	0.000	0.000	0.000	0.000	0.000	0.000	0.000	0.000	283	1076	85	82	82	0.000	0.000	12	73	0	0	12	70	0	0	100	1	
1	6	12	06: P-22   LM00002675	lmo2278	3429	8174	100	57	59	8	48	49	5	71	41	0	97	99	39	20	21	4	99	95	0	0	0	0	0	0	0	0	0	0	0	0	0	0	0	0	0	0	0	0	0	0	0	0	0	0	0.000	0.000	0.000	0.000	0.000	0.000	0.000	0.000	0.000	0.000	0.000	0.000	0.000	0.000	283	1076	86	90	90	0.000	0.000	9	77	0	0	11	79	0	0	100	1	
1	7	12	07: D-01   LM00001884	lmo2349	3679	8174	100	55	57	8	48	48	5	58	34	0	80	78	27	19	20	4	94	93	0	0	0	0	0	0	0	0	0	0	0	0	0	0	0	0	0	0	0	0	0	0	0	0	0	0	0.000	0.000	0.000	0.000	0.000	0.000	0.000	0.000	0.000	0.000	0.000	0.000	0.000	0.000	283	1076	68	68	68	0.000	0.000	7	61	0	0	9	59	0	0	100	1	
1	8	12	07: D-04   LM00001886	lmo2352	3929	8174	100	78	77	15	48	49	9	87	76	0	71	66	23	19	21	15	83	81	0	0	0	0	0	0	0	0	0	0	0	0	0	0	0	0	0	0	0	0	0	0	0	0	0	0	0.000	0.000	0.000	0.000	0.000	0.000	0.000	0.000	0.000	0.000	0.000	0.000	0.000	0.000	283	1076	82	76	76	0.000	0.000	30	52	0	0	29	47	0	0	100	1	
1	9	12	07: D-07   LM00001889	lmo2355	4179	8174	100	52	52	7	47	48	6	48	13	0	64	59	20	20	21	4	93	86	0	0	0	0	0	0	0	0	0	0	0	0	0	0	0	0	0	0	0	0	0	0	0	0	0	0	0.000	0.000	0.000	0.000	0.000	0.000	0.000	0.000	0.000	0.000	0.000	0.000	0.000	0.000	283	1076	49	44	44	0.000	0.000	5	44	0	0	5	39	0	0	100	1	
1	10	12	07: D-10   LM00002706	lmo2358	4429	8174	100	130	114	39	47	48	6	87	83	0	140	124	56	21	22	5	89	83	0	0	0	0	0	0	0	0	0	0	0	0	0	0	0	0	0	0	0	0	0	0	0	0	0	0	0.000	0.000	0.000	0.000	0.000	0.000	0.000	0.000	0.000	0.000	0.000	0.000	0.000	0.000	283	1076	202	170	170	0.000	0.000	83	119	0	0	67	103	0	0	100	1	
1	11	12	07: D-13   LM00000626	lmo2361	4679	8174	100	81	79	18	49	50	6	85	80	0	75	68	24	20	21	5	88	83	0	0	0	0	0	0	0	0	0	0	0	0	0	0	0	0	0	0	0	0	0	0	0	0	0	0	0.000	0.000	0.000	0.000	0.000	0.000	0.000	0.000	0.000	0.000	0.000	0.000	0.000	0.000	283	1076	87	78	78	0.000	0.000	32	55	0	0	30	48	0	0	100	1	
1	12	12	07: D-16   LM00002708	lmo2364	4929	8174	100	51	52	5	48	49	7	23	4	0	57	51	16	17	19	10	83	78	0	0	0	0	0	0	0	0	0	0	0	0	0	0	0	0	0	0	0	0	0	0	0	0	0	0	0.000	0.000	0.000	0.000	0.000	0.000	0.000	0.000	0.000	0.000	0.000	0.000	0.000	0.000	283	1076	43	38	38	0.000	0.000	3	40	0	0	4	34	0	0	100	1	
1	13	12	07: D-19   LM00000629	lmo2367	5179	8174	100	64	64	12	49	49	5	74	65	0	65	56	23	18	18	4	80	77	0	0	0	0	0	0	0	0	0	0	0	0	0	0	0	0	0	0	0	0	0	0	0	0	0	0	0.000	0.000	0.000	0.000	0.000	0.000	0.000	0.000	0.000	0.000	0.000	0.000	0.000	0.000	283	1076	62	53	53	0.000	0.000	15	47	0	0	15	38	0	0	100	1	
1	14	12	07: D-22   LM00000630	lmo2370	5429	8174	100	53	53	5	48	49	8	27	5	0	59	51	20	17	18	7	80	77	0	0	0	0	0	0	0	0	0	0	0	0	0	0	0	0	0	0	0	0	0	0	0	0	0	0	0.000	0.000	0.000	0.000	0.000	0.000	0.000	0.000	0.000	0.000	0.000	0.000	0.000	0.000	283	1076	47	39	39	0.000	0.000	5	42	0	0	5	34	0	0	100	1	
1	15	12	07: H-01   LM00002727	lmo2445	5679	8174	100	51	52	6	48	48	5	32	12	0	55	50	15	17	17	3	90	87	0	0	0	0	0	0	0	0	0	0	0	0	0	0	0	0	0	0	0	0	0	0	0	0	0	0	0.000	0.000	0.000	0.000	0.000	0.000	0.000	0.000	0.000	0.000	0.000	0.000	0.000	0.000	283	1076	41	37	37	0.000	0.000	3	38	0	0	4	33	0	0	100	1	
1	16	12	07: H-04   LM00000650	lmo2448	5929	8174	100	153	139	52	48	49	8	86	81	0	302	253	136	17	18	6	86	84	0	0	0	0	0	0	0	0	0	0	0	0	0	0	0	0	0	0	0	0	0	0	0	0	0	0	0.000	0.000	0.000	0.000	0.000	0.000	0.000	0.000	0.000	0.000	0.000	0.000	0.000	0.000	283	1076	390	327	327	0.000	0.000	105	285	0	0	91	236	0	0	100	1	
1	17	12	07: H-07   LM00000653	lmo2451	6179	8174	100	356	275	156	48	49	5	84	76	0	194	152	93	17	17	3	80	77	0	0	0	0	0	0	0	0	0	0	0	0	0	0	0	0	0	0	0	0	0	0	0	0	0	0	0.000	0.000	0.000	0.000	0.000	0.000	0.000	0.000	0.000	0.000	0.000	0.000	0.000	0.000	283	1076	485	362	362	0.000	0.000	308	177	0	0	227	135	0	0	100	1	
1	1	13	07: H-10   LM00002834	lmo2454	2179	8424	100	245	208	94	47	47	4	93	89	0	165	140	71	17	17	2	93	89	0	0	0	0	0	0	0	0	0	0	0	0	0	0	0	0	0	0	0	0	0	0	0	0	0	0	0.000	0.000	0.000	0.000	0.000	0.000	0.000	0.000	0.000	0.000	0.000	0.000	0.000	0.000	283	1076	346	284	284	0.000	0.000	198	148	0	0	161	123	0	0	100	1	
1	2	13	07: H-13   LM00000657	lmo2457	2429	8424	100	1597	1296	697	47	48	5	94	92	0	2757	2224	1176	17	17	3	94	93	0	0	0	0	0	0	0	0	0	0	0	0	0	0	0	0	0	0	0	0	0	0	0	0	0	0	0.000	0.000	0.000	0.000	0.000	0.000	0.000	0.000	0.000	0.000	0.000	0.000	0.000	0.000	283	1076	4290	3456	3456	0.000	0.000	1550	2740	0	0	1249	2207	0	0	100	1	
1	3	13	07: H-16   LM00000660	lmo2460	2679	8424	100	1564	1257	674	47	47	5	95	93	0	329	266	131	16	17	2	95	92	0	0	0	0	0	0	0	0	0	0	0	0	0	0	0	0	0	0	0	0	0	0	0	0	0	0	0.000	0.000	0.000	0.000	0.000	0.000	0.000	0.000	0.000	0.000	0.000	0.000	0.000	0.000	283	1076	1830	1460	1460	0.000	0.000	1517	313	0	0	1210	250	0	0	100	1	
1	4	13	07: H-19   LM00001933	lmo2463	2929	8424	100	130	120	40	47	48	5	90	86	0	112	95	40	17	17	3	89	87	0	0	0	0	0	0	0	0	0	0	0	0	0	0	0	0	0	0	0	0	0	0	0	0	0	0	0.000	0.000	0.000	0.000	0.000	0.000	0.000	0.000	0.000	0.000	0.000	0.000	0.000	0.000	283	1076	178	151	151	0.000	0.000	83	95	0	0	73	78	0	0	100	1	
1	5	13	07: H-22   LM00002729	lmo2466	3179	8424	100	54	53	5	48	49	5	52	13	0	58	50	20	17	18	4	83	79	0	0	0	0	0	0	0	0	0	0	0	0	0	0	0	0	0	0	0	0	0	0	0	0	0	0	0.000	0.000	0.000	0.000	0.000	0.000	0.000	0.000	0.000	0.000	0.000	0.000	0.000	0.000	283	1076	47	38	38	0.000	0.000	6	41	0	0	5	33	0	0	100	1	
1	6	13	07: L-01   LM00002744	lmo2541	3429	8424	100	66	67	13	48	48	5	85	78	0	86	75	31	18	19	3	90	88	0	0	0	0	0	0	0	0	0	0	0	0	0	0	0	0	0	0	0	0	0	0	0	0	0	0	0.000	0.000	0.000	0.000	0.000	0.000	0.000	0.000	0.000	0.000	0.000	0.000	0.000	0.000	283	1076	86	76	76	0.000	0.000	18	68	0	0	19	57	0	0	100	1	
1	7	13	07: L-04   LM00001977	lmo2544	3679	8424	100	85	86	25	47	48	5	87	82	0	86	78	33	18	18	4	88	86	0	0	0	0	0	0	0	0	0	0	0	0	0	0	0	0	0	0	0	0	0	0	0	0	0	0	0.000	0.000	0.000	0.000	0.000	0.000	0.000	0.000	0.000	0.000	0.000	0.000	0.000	0.000	283	1076	106	99	99	0.000	0.000	38	68	0	0	39	60	0	0	100	1	
1	8	13	07: L-07   LM00000682	lmo2547	3929	8424	100	101	100	27	47	48	9	91	85	0	96	87	34	18	19	15	84	80	0	0	0	0	0	0	0	0	0	0	0	0	0	0	0	0	0	0	0	0	0	0	0	0	0	0	0.000	0.000	0.000	0.000	0.000	0.000	0.000	0.000	0.000	0.000	0.000	0.000	0.000	0.000	283	1076	132	122	122	0.000	0.000	54	78	0	0	53	69	0	0	100	1	
1	9	13	07: L-10   LM00001979	lmo2550	4179	8424	100	67	67	15	48	48	7	74	62	0	83	69	34	19	19	5	77	72	0	0	0	0	0	0	0	0	0	0	0	0	0	0	0	0	0	0	0	0	0	0	0	0	0	0	0.000	0.000	0.000	0.000	0.000	0.000	0.000	0.000	0.000	0.000	0.000	0.000	0.000	0.000	283	1076	83	69	69	0.000	0.000	19	64	0	0	19	50	0	0	100	1	
1	10	13	07: L-13   LM00001982	lmo2553	4429	8424	100	89	87	19	47	48	7	93	85	0	115	102	41	19	20	4	95	92	0	0	0	0	0	0	0	0	0	0	0	0	0	0	0	0	0	0	0	0	0	0	0	0	0	0	0.000	0.000	0.000	0.000	0.000	0.000	0.000	0.000	0.000	0.000	0.000	0.000	0.000	0.000	283	1076	138	123	123	0.000	0.000	42	96	0	0	40	83	0	0	100	1	
1	11	13	07: L-16   LM00000685	lmo2556	4679	8424	100	1603	1205	750	47	48	5	94	90	0	2348	1824	1170	17	18	3	92	88	0	0	0	0	0	0	0	0	0	0	0	0	0	0	0	0	0	0	0	0	0	0	0	0	0	0	0.000	0.000	0.000	0.000	0.000	0.000	0.000	0.000	0.000	0.000	0.000	0.000	0.000	0.000	283	1076	3887	2965	2965	0.000	0.000	1556	2331	0	0	1158	1807	0	0	100	1	
1	12	13	07: L-19   LM00000686	lmo2559	4929	8424	100	69	67	14	48	48	5	80	74	0	72	64	28	17	17	3	86	83	0	0	0	0	0	0	0	0	0	0	0	0	0	0	0	0	0	0	0	0	0	0	0	0	0	0	0.000	0.000	0.000	0.000	0.000	0.000	0.000	0.000	0.000	0.000	0.000	0.000	0.000	0.000	283	1076	76	66	66	0.000	0.000	21	55	0	0	19	47	0	0	100	1	
1	13	13	07: L-22   LM00001986	lmo2562	5179	8424	100	125	117	39	48	48	5	92	87	0	85	76	32	17	17	4	90	86	0	0	0	0	0	0	0	0	0	0	0	0	0	0	0	0	0	0	0	0	0	0	0	0	0	0	0.000	0.000	0.000	0.000	0.000	0.000	0.000	0.000	0.000	0.000	0.000	0.000	0.000	0.000	283	1076	145	128	128	0.000	0.000	77	68	0	0	69	59	0	0	100	1	
1	14	13	07: P-01   LM00000721	lmo2637	5429	8424	100	222	189	79	48	48	5	91	86	0	1088	876	493	17	18	5	88	86	0	0	0	0	0	0	0	0	0	0	0	0	0	0	0	0	0	0	0	0	0	0	0	0	0	0	0.000	0.000	0.000	0.000	0.000	0.000	0.000	0.000	0.000	0.000	0.000	0.000	0.000	0.000	283	1076	1245	1000	1000	0.000	0.000	174	1071	0	0	141	859	0	0	100	1	
1	15	13	07: P-04   LM00000723	lmo2640	5679	8424	100	55	57	8	48	48	5	65	40	0	54	48	18	17	17	4	87	80	0	0	0	0	0	0	0	0	0	0	0	0	0	0	0	0	0	0	0	0	0	0	0	0	0	0	0.000	0.000	0.000	0.000	0.000	0.000	0.000	0.000	0.000	0.000	0.000	0.000	0.000	0.000	283	1076	44	40	40	0.000	0.000	7	37	0	0	9	31	0	0	100	1	
1	16	13	07: P-07   LM00002009	lmo2643	5929	8424	100	54	56	9	48	48	5	60	29	0	65	56	22	17	18	4	82	80	0	0	0	0	0	0	0	0	0	0	0	0	0	0	0	0	0	0	0	0	0	0	0	0	0	0	0.000	0.000	0.000	0.000	0.000	0.000	0.000	0.000	0.000	0.000	0.000	0.000	0.000	0.000	283	1076	54	47	47	0.000	0.000	6	48	0	0	8	39	0	0	100	1	
1	17	13	07: P-10   LM00002010	lmo2646	6179	8424	100	51	53	7	48	49	5	41	19	0	59	50	19	17	17	4	83	80	0	0	0	0	0	0	0	0	0	0	0	0	0	0	0	0	0	0	0	0	0	0	0	0	0	0	0.000	0.000	0.000	0.000	0.000	0.000	0.000	0.000	0.000	0.000	0.000	0.000	0.000	0.000	283	1076	45	38	38	0.000	0.000	3	42	0	0	5	33	0	0	100	1	
1	1	14	07: P-13   LM00000727	lmo2649	2179	8674	100	50	52	7	47	47	5	40	20	0	165	137	76	17	17	2	87	83	0	0	0	0	0	0	0	0	0	0	0	0	0	0	0	0	0	0	0	0	0	0	0	0	0	0	0.000	0.000	0.000	0.000	0.000	0.000	0.000	0.000	0.000	0.000	0.000	0.000	0.000	0.000	283	1076	151	125	125	0.000	0.000	3	148	0	0	5	120	0	0	100	1	
1	2	14	07: P-16   LM00002013	lmo2652	2429	8674	100	58	59	11	48	48	5	72	45	0	63	53	21	17	17	2	86	83	0	0	0	0	0	0	0	0	0	0	0	0	0	0	0	0	0	0	0	0	0	0	0	0	0	0	0.000	0.000	0.000	0.000	0.000	0.000	0.000	0.000	0.000	0.000	0.000	0.000	0.000	0.000	283	1076	56	47	47	0.000	0.000	10	46	0	0	11	36	0	0	100	1	
1	3	14	07: P-19   LM00000730	lmo2655	2679	8674	100	6629	5279	2889	47	47	4	98	94	0	13770	11139	6043	16	16	2	97	97	0	0	0	0	0	0	0	0	0	0	0	0	0	0	0	0	0	0	0	0	0	0	0	0	0	0	0.000	0.000	0.000	0.000	0.000	0.000	0.000	0.000	0.000	0.000	0.000	0.000	0.000	0.000	283	1076	20336	16355	16355	0.000	0.000	6582	13754	0	0	5232	11123	0	0	100	1	
1	4	14	07: P-22   LM00002014	lmo2658	2929	8674	100	60	61	8	48	48	5	85	68	0	58	50	17	16	17	3	93	86	0	0	0	0	0	0	0	0	0	0	0	0	0	0	0	0	0	0	0	0	0	0	0	0	0	0	0.000	0.000	0.000	0.000	0.000	0.000	0.000	0.000	0.000	0.000	0.000	0.000	0.000	0.000	283	1076	54	47	47	0.000	0.000	12	42	0	0	13	34	0	0	100	1	
1	5	14	08: D-01   LM00000764	lmo2729	3179	8674	100	68	69	13	48	48	5	86	78	0	72	63	22	17	18	4	92	86	0	0	0	0	0	0	0	0	0	0	0	0	0	0	0	0	0	0	0	0	0	0	0	0	0	0	0.000	0.000	0.000	0.000	0.000	0.000	0.000	0.000	0.000	0.000	0.000	0.000	0.000	0.000	283	1076	75	67	67	0.000	0.000	20	55	0	0	21	46	0	0	100	1	
1	6	14	08: D-04   LM00002772	lmo2732	3429	8674	100	54	55	7	48	48	5	55	31	0	60	56	17	17	18	3	93	88	0	0	0	0	0	0	0	0	0	0	0	0	0	0	0	0	0	0	0	0	0	0	0	0	0	0	0.000	0.000	0.000	0.000	0.000	0.000	0.000	0.000	0.000	0.000	0.000	0.000	0.000	0.000	283	1076	49	46	46	0.000	0.000	6	43	0	0	7	39	0	0	100	1	
1	7	14	08: D-07   LM00002775	lmo2735	3679	8674	100	51	52	7	48	48	5	42	15	0	59	54	15	17	18	4	94	89	0	0	0	0	0	0	0	0	0	0	0	0	0	0	0	0	0	0	0	0	0	0	0	0	0	0	0.000	0.000	0.000	0.000	0.000	0.000	0.000	0.000	0.000	0.000	0.000	0.000	0.000	0.000	283	1076	45	41	41	0.000	0.000	3	42	0	0	4	37	0	0	100	1	
1	8	14	08: D-10   LM00000765	lmo2738	3929	8674	100	100	96	27	48	49	6	86	84	0	100	89	38	17	19	5	88	86	0	0	0	0	0	0	0	0	0	0	0	0	0	0	0	0	0	0	0	0	0	0	0	0	0	0	0.000	0.000	0.000	0.000	0.000	0.000	0.000	0.000	0.000	0.000	0.000	0.000	0.000	0.000	283	1076	135	120	120	0.000	0.000	52	83	0	0	48	72	0	0	100	1	
1	9	14	08: D-13   LM00002051	lmo2741	4179	8674	100	50	51	5	47	48	6	26	3	0	59	56	11	18	19	6	96	94	0	0	0	0	0	0	0	0	0	0	0	0	0	0	0	0	0	0	0	0	0	0	0	0	0	0	0.000	0.000	0.000	0.000	0.000	0.000	0.000	0.000	0.000	0.000	0.000	0.000	0.000	0.000	283	1076	44	42	42	0.000	0.000	3	41	0	0	4	38	0	0	100	1	
1	10	14	08: D-16   LM00000767	lmo2744	4429	8674	100	60	61	9	48	48	5	82	57	0	66	64	17	18	18	4	95	92	0	0	0	0	0	0	0	0	0	0	0	0	0	0	0	0	0	0	0	0	0	0	0	0	0	0	0.000	0.000	0.000	0.000	0.000	0.000	0.000	0.000	0.000	0.000	0.000	0.000	0.000	0.000	283	1076	60	59	59	0.000	0.000	12	48	0	0	13	46	0	0	100	1	
1	11	14	08: D-19   LM00000768	lmo2747	4679	8674	100	379	306	163	47	47	5	89	86	0	273	218	132	17	18	4	86	82	0	0	0	0	0	0	0	0	0	0	0	0	0	0	0	0	0	0	0	0	0	0	0	0	0	0	0.000	0.000	0.000	0.000	0.000	0.000	0.000	0.000	0.000	0.000	0.000	0.000	0.000	0.000	283	1076	588	460	460	0.000	0.000	332	256	0	0	259	201	0	0	100	1	
1	12	14	08: D-22   LM00002057	lmo2750	4929	8674	100	74	74	12	48	48	5	92	86	0	75	67	20	17	18	3	97	93	0	0	0	0	0	0	0	0	0	0	0	0	0	0	0	0	0	0	0	0	0	0	0	0	0	0	0.000	0.000	0.000	0.000	0.000	0.000	0.000	0.000	0.000	0.000	0.000	0.000	0.000	0.000	283	1076	84	76	76	0.000	0.000	26	58	0	0	26	50	0	0	100	1	
1	13	14	08: H-01   LM00000792	lmo2825	5179	8674	100	96	90	26	48	48	5	87	82	0	69	61	24	17	17	3	90	84	0	0	0	0	0	0	0	0	0	0	0	0	0	0	0	0	0	0	0	0	0	0	0	0	0	0	0.000	0.000	0.000	0.000	0.000	0.000	0.000	0.000	0.000	0.000	0.000	0.000	0.000	0.000	283	1076	100	86	86	0.000	0.000	48	52	0	0	42	44	0	0	100	1	
1	14	14	08: H-04   LM00002087	lmo2828	5429	8674	100	51	52	5	48	49	6	39	6	0	51	45	15	17	17	3	87	83	0	0	0	0	0	0	0	0	0	0	0	0	0	0	0	0	0	0	0	0	0	0	0	0	0	0	0.000	0.000	0.000	0.000	0.000	0.000	0.000	0.000	0.000	0.000	0.000	0.000	0.000	0.000	283	1076	37	32	32	0.000	0.000	3	34	0	0	4	28	0	0	100	1	
1	15	14	08: H-07   LM00002089	lmo2831	5679	8674	100	96	93	24	49	49	6	89	83	0	93	82	33	17	18	5	89	86	0	0	0	0	0	0	0	0	0	0	0	0	0	0	0	0	0	0	0	0	0	0	0	0	0	0	0.000	0.000	0.000	0.000	0.000	0.000	0.000	0.000	0.000	0.000	0.000	0.000	0.000	0.000	283	1076	123	109	109	0.000	0.000	47	76	0	0	44	65	0	0	100	1	
1	16	14	08: H-10   LM00002091	lmo2834	5929	8674	100	54	54	7	48	48	5	52	23	0	51	44	18	17	17	4	80	74	0	0	0	0	0	0	0	0	0	0	0	0	0	0	0	0	0	0	0	0	0	0	0	0	0	0	0.000	0.000	0.000	0.000	0.000	0.000	0.000	0.000	0.000	0.000	0.000	0.000	0.000	0.000	283	1076	40	33	33	0.000	0.000	6	34	0	0	6	27	0	0	100	1	
1	17	14	08: H-13   LM00000796	lmo2837	6179	8674	100	53	54	7	48	49	5	43	17	0	56	51	16	16	17	4	92	86	0	0	0	0	0	0	0	0	0	0	0	0	0	0	0	0	0	0	0	0	0	0	0	0	0	0	0.000	0.000	0.000	0.000	0.000	0.000	0.000	0.000	0.000	0.000	0.000	0.000	0.000	0.000	283	1076	45	41	41	0.000	0.000	5	40	0	0	6	35	0	0	100	1	
1	1	15	08: H-16   LM00000799	lmo2840	2179	8924	100	50	51	6	47	48	5	39	18	0	63	56	17	16	17	2	95	93	0	0	0	0	0	0	0	0	0	0	0	0	0	0	0	0	0	0	0	0	0	0	0	0	0	0	0.000	0.000	0.000	0.000	0.000	0.000	0.000	0.000	0.000	0.000	0.000	0.000	0.000	0.000	283	1076	50	44	44	0.000	0.000	3	47	0	0	4	40	0	0	100	1	
1	2	15	08: H-19   LM00002094	lmo2843	2429	8924	100	52	53	6	48	48	5	49	25	0	59	53	16	17	17	2	93	90	0	0	0	0	0	0	0	0	0	0	0	0	0	0	0	0	0	0	0	0	0	0	0	0	0	0	0.000	0.000	0.000	0.000	0.000	0.000	0.000	0.000	0.000	0.000	0.000	0.000	0.000	0.000	283	1076	46	41	41	0.000	0.000	4	42	0	0	5	36	0	0	100	1	
1	3	15	08: H-22   LM00000800	lmo2846	2679	8924	100	51	51	6	47	47	5	47	19	0	60	54	17	17	17	2	90	89	0	0	0	0	0	0	0	0	0	0	0	0	0	0	0	0	0	0	0	0	0	0	0	0	0	0	0.000	0.000	0.000	0.000	0.000	0.000	0.000	0.000	0.000	0.000	0.000	0.000	0.000	0.000	283	1076	47	41	41	0.000	0.000	4	43	0	0	4	37	0	0	100	1	
1	4	15	08: L-01   EMPTY	EMPTY	2929	8924	100	47	47	5	47	47	5	18	4	0	17	18	3	17	17	2	32	19	0	0	0	0	0	0	0	0	0	0	0	0	0	0	0	0	0	0	0	0	0	0	0	0	0	0	0.000	0.000	0.000	0.000	0.000	0.000	0.000	0.000	0.000	0.000	0.000	0.000	0.000	0.000	283	1076	0	1	1	0.000	0.000	0	0	0	0	0	1	0	0	-75	1	
1	5	15	08: L-04   EMPTY	EMPTY	3179	8924	100	48	49	5	48	48	6	19	4	0	21	21	3	17	18	3	54	17	0	0	0	0	0	0	0	0	0	0	0	0	0	0	0	0	0	0	0	0	0	0	0	0	0	0	0.000	0.000	0.000	0.000	0.000	0.000	0.000	0.000	0.000	0.000	0.000	0.000	0.000	0.000	283	1076	4	5	5	0.000	0.000	0	4	0	0	1	4	0	0	-75	1	
1	6	15	08: L-07   EMPTY	EMPTY	3429	8924	100	47	48	5	48	49	6	16	2	0	19	19	4	17	18	3	30	14	0	0	0	0	0	0	0	0	0	0	0	0	0	0	0	0	0	0	0	0	0	0	0	0	0	0	0.000	0.000	0.000	0.000	0.000	0.000	0.000	0.000	0.000	0.000	0.000	0.000	0.000	0.000	283	1076	1	2	2	0.000	0.000	-1	2	0	0	0	2	0	0	-75	1	
1	7	15	09: D-01   LM00000020	lmo0044	3679	8924	100	1044	895	385	47	47	5	100	99	0	1231	1103	483	17	18	4	98	96	0	0	0	0	0	0	0	0	0	0	0	0	0	0	0	0	0	0	0	0	0	0	0	0	0	0	0.000	0.000	0.000	0.000	0.000	0.000	0.000	0.000	0.000	0.000	0.000	0.000	0.000	0.000	283	1076	2211	1934	1934	0.000	0.000	997	1214	0	0	848	1086	0	0	100	1	
1	8	15	09: D-04   LM00001308	lmo1275	3929	8924	100	60	60	8	48	49	6	81	55	0	65	61	20	17	19	12	87	79	0	0	0	0	0	0	0	0	0	0	0	0	0	0	0	0	0	0	0	0	0	0	0	0	0	0	0.000	0.000	0.000	0.000	0.000	0.000	0.000	0.000	0.000	0.000	0.000	0.000	0.000	0.000	283	1076	60	56	56	0.000	0.000	12	48	0	0	12	44	0	0	100	1	
1	9	15	09: D-07   LM00002819	lmo1469	4179	8924	100	2253	1882	988	46	47	5	100	100	0	2814	2367	1210	18	18	3	100	99	0	0	0	0	0	0	0	0	0	0	0	0	0	0	0	0	0	0	0	0	0	0	0	0	0	0	0.000	0.000	0.000	0.000	0.000	0.000	0.000	0.000	0.000	0.000	0.000	0.000	0.000	0.000	283	1076	5003	4185	4185	0.000	0.000	2207	2796	0	0	1836	2349	0	0	100	1	
1	10	15	09: D-10   LM00000452	lmo1657	4429	8924	100	494	440	165	47	47	5	99	98	0	428	373	148	18	18	3	99	98	0	0	0	0	0	0	0	0	0	0	0	0	0	0	0	0	0	0	0	0	0	0	0	0	0	0	0.000	0.000	0.000	0.000	0.000	0.000	0.000	0.000	0.000	0.000	0.000	0.000	0.000	0.000	283	1076	857	748	748	0.000	0.000	447	410	0	0	393	355	0	0	100	1	
1	11	15	09: D-13   lmneg01	lmneg01	4679	8924	100	51	51	6	47	48	5	35	10	0	59	55	13	17	18	3	96	94	0	0	0	0	0	0	0	0	0	0	0	0	0	0	0	0	0	0	0	0	0	0	0	0	0	0	0.000	0.000	0.000	0.000	0.000	0.000	0.000	0.000	0.000	0.000	0.000	0.000	0.000	0.000	283	1076	46	42	42	0.000	0.000	4	42	0	0	4	38	0	0	100	1	
1	12	15	09: D-16   lmneg04	lmneg04	4929	8924	100	52	52	5	48	48	5	38	13	0	50	46	11	17	18	3	97	95	0	0	0	0	0	0	0	0	0	0	0	0	0	0	0	0	0	0	0	0	0	0	0	0	0	0	0.000	0.000	0.000	0.000	0.000	0.000	0.000	0.000	0.000	0.000	0.000	0.000	0.000	0.000	283	1076	37	33	33	0.000	0.000	4	33	0	0	4	29	0	0	100	1	
1	13	15	09: D-19   lmneg07	lmneg07	5179	8924	100	50	50	4	48	49	5	24	4	0	55	52	12	17	18	5	97	92	0	0	0	0	0	0	0	0	0	0	0	0	0	0	0	0	0	0	0	0	0	0	0	0	0	0	0.000	0.000	0.000	0.000	0.000	0.000	0.000	0.000	0.000	0.000	0.000	0.000	0.000	0.000	283	1076	40	37	37	0.000	0.000	2	38	0	0	2	35	0	0	100	1	
1	14	15	09: D-22   lmneg10	lmneg10	5429	8924	100	52	54	8	48	48	5	42	22	0	47	43	11	17	18	3	93	90	0	0	0	0	0	0	0	0	0	0	0	0	0	0	0	0	0	0	0	0	0	0	0	0	0	0	0.000	0.000	0.000	0.000	0.000	0.000	0.000	0.000	0.000	0.000	0.000	0.000	0.000	0.000	283	1076	34	32	32	0.000	0.000	4	30	0	0	6	26	0	0	100	1	
1	15	15	09: H-01   LM00000020	lmo0044	5679	8924	100	776	730	274	47	48	6	99	99	0	932	866	337	17	17	4	99	99	0	0	0	0	0	0	0	0	0	0	0	0	0	0	0	0	0	0	0	0	0	0	0	0	0	0	0.000	0.000	0.000	0.000	0.000	0.000	0.000	0.000	0.000	0.000	0.000	0.000	0.000	0.000	283	1076	1644	1532	1532	0.000	0.000	729	915	0	0	683	849	0	0	100	1	
1	16	15	09: H-04   LM00001308	lmo1275	5929	8924	100	60	62	9	47	48	5	85	62	0	60	53	19	17	17	3	90	88	0	0	0	0	0	0	0	0	0	0	0	0	0	0	0	0	0	0	0	0	0	0	0	0	0	0	0.000	0.000	0.000	0.000	0.000	0.000	0.000	0.000	0.000	0.000	0.000	0.000	0.000	0.000	283	1076	56	51	51	0.000	0.000	13	43	0	0	15	36	0	0	100	1	
1	17	15	09: H-07   LM00002819	lmo1469	6179	8924	100	2010	1615	861	47	48	6	96	94	0	2476	2003	1120	16	17	3	97	94	0	0	0	0	0	0	0	0	0	0	0	0	0	0	0	0	0	0	0	0	0	0	0	0	0	0	0.000	0.000	0.000	0.000	0.000	0.000	0.000	0.000	0.000	0.000	0.000	0.000	0.000	0.000	283	1076	4423	3555	3555	0.000	0.000	1963	2460	0	0	1568	1987	0	0	100	1	
1	1	16	09: H-10   LM00000452	lmo1657	2179	9174	100	398	348	150	46	47	5	98	96	0	401	336	159	16	16	2	99	98	0	0	0	0	0	0	0	0	0	0	0	0	0	0	0	0	0	0	0	0	0	0	0	0	0	0	0.000	0.000	0.000	0.000	0.000	0.000	0.000	0.000	0.000	0.000	0.000	0.000	0.000	0.000	283	1076	737	622	622	0.000	0.000	352	385	0	0	302	320	0	0	100	1	
1	2	16	09: H-13   lmneg01	lmneg01	2429	9174	100	50	50	4	46	46	5	41	9	0	61	56	15	17	17	2	96	95	0	0	0	0	0	0	0	0	0	0	0	0	0	0	0	0	0	0	0	0	0	0	0	0	0	0	0.000	0.000	0.000	0.000	0.000	0.000	0.000	0.000	0.000	0.000	0.000	0.000	0.000	0.000	283	1076	48	43	43	0.000	0.000	4	44	0	0	4	39	0	0	100	1	
1	3	16	09: H-16   lmneg04	lmneg04	2679	9174	100	49	50	5	47	47	5	27	7	0	46	40	14	17	17	3	88	80	0	0	0	0	0	0	0	0	0	0	0	0	0	0	0	0	0	0	0	0	0	0	0	0	0	0	0.000	0.000	0.000	0.000	0.000	0.000	0.000	0.000	0.000	0.000	0.000	0.000	0.000	0.000	283	1076	31	26	26	0.000	0.000	2	29	0	0	3	23	0	0	100	1	
1	4	16	09: H-19   lmneg07	lmneg07	2929	9174	100	53	52	7	46	47	6	58	8	0	56	50	16	18	18	3	93	86	0	0	0	0	0	0	0	0	0	0	0	0	0	0	0	0	0	0	0	0	0	0	0	0	0	0	0.000	0.000	0.000	0.000	0.000	0.000	0.000	0.000	0.000	0.000	0.000	0.000	0.000	0.000	283	1076	45	38	38	0.000	0.000	7	38	0	0	6	32	0	0	100	1	
1	5	16	09: H-22   lmneg10	lmneg10	3179	9174	100	48	50	6	48	48	5	29	10	0	45	42	10	18	19	3	96	90	0	0	0	0	0	0	0	0	0	0	0	0	0	0	0	0	0	0	0	0	0	0	0	0	0	0	0.000	0.000	0.000	0.000	0.000	0.000	0.000	0.000	0.000	0.000	0.000	0.000	0.000	0.000	283	1076	27	26	26	0.000	0.000	0	27	0	0	2	24	0	0	100	1	
1	6	16	09: L-01   LM00000020	lmo0044	3429	9174	100	945	855	335	48	49	5	99	98	0	1214	1117	431	18	19	4	98	98	0	0	0	0	0	0	0	0	0	0	0	0	0	0	0	0	0	0	0	0	0	0	0	0	0	0	0.000	0.000	0.000	0.000	0.000	0.000	0.000	0.000	0.000	0.000	0.000	0.000	0.000	0.000	283	1076	2093	1906	1906	0.000	0.000	897	1196	0	0	807	1099	0	0	100	1	
1	7	16	09: L-04   LM00001308	lmo1275	3679	9174	100	61	61	9	47	48	6	84	58	0	66	60	20	17	18	4	98	90	0	0	0	0	0	0	0	0	0	0	0	0	0	0	0	0	0	0	0	0	0	0	0	0	0	0	0.000	0.000	0.000	0.000	0.000	0.000	0.000	0.000	0.000	0.000	0.000	0.000	0.000	0.000	283	1076	63	57	57	0.000	0.000	14	49	0	0	14	43	0	0	100	1	
1	8	16	09: L-07   LM00002819	lmo1469	3929	9174	100	2037	1643	892	47	48	6	99	98	0	2598	2136	1170	18	19	11	96	92	0	0	0	0	0	0	0	0	0	0	0	0	0	0	0	0	0	0	0	0	0	0	0	0	0	0	0.000	0.000	0.000	0.000	0.000	0.000	0.000	0.000	0.000	0.000	0.000	0.000	0.000	0.000	283	1076	4570	3714	3714	0.000	0.000	1990	2580	0	0	1596	2118	0	0	100	1	
1	9	16	09: L-10   LM00000452	lmo1657	4179	9174	100	458	393	170	48	48	5	97	96	0	405	339	151	18	19	4	99	96	0	0	0	0	0	0	0	0	0	0	0	0	0	0	0	0	0	0	0	0	0	0	0	0	0	0	0.000	0.000	0.000	0.000	0.000	0.000	0.000	0.000	0.000	0.000	0.000	0.000	0.000	0.000	283	1076	797	666	666	0.000	0.000	410	387	0	0	345	321	0	0	100	1	
1	10	16	09: L-13   lmneg01	lmneg01	4429	9174	100	51	52	13	48	48	5	32	8	0	59	58	20	18	19	4	97	95	0	0	0	0	0	0	0	0	0	0	0	0	0	0	0	0	0	0	0	0	0	0	0	0	0	0	0.000	0.000	0.000	0.000	0.000	0.000	0.000	0.000	0.000	0.000	0.000	0.000	0.000	0.000	283	1076	44	44	44	0.000	0.000	3	41	0	0	4	40	0	0	100	1	
1	11	16	09: L-16   lmneg04	lmneg04	4679	9174	100	51	51	7	48	49	6	26	8	0	49	46	12	17	18	3	94	89	0	0	0	0	0	0	0	0	0	0	0	0	0	0	0	0	0	0	0	0	0	0	0	0	0	0	0.000	0.000	0.000	0.000	0.000	0.000	0.000	0.000	0.000	0.000	0.000	0.000	0.000	0.000	283	1076	35	32	32	0.000	0.000	3	32	0	0	3	29	0	0	100	1	
1	12	16	09: L-19   lmneg07	lmneg07	4929	9174	100	52	53	7	49	49	5	35	17	0	61	55	16	18	19	6	93	84	0	0	0	0	0	0	0	0	0	0	0	0	0	0	0	0	0	0	0	0	0	0	0	0	0	0	0.000	0.000	0.000	0.000	0.000	0.000	0.000	0.000	0.000	0.000	0.000	0.000	0.000	0.000	283	1076	46	41	41	0.000	0.000	3	43	0	0	4	37	0	0	100	1	
1	13	16	09: L-22   lmneg10	lmneg10	5179	9174	100	50	50	4	48	49	6	26	1	0	44	42	10	18	19	6	90	80	0	0	0	0	0	0	0	0	0	0	0	0	0	0	0	0	0	0	0	0	0	0	0	0	0	0	0.000	0.000	0.000	0.000	0.000	0.000	0.000	0.000	0.000	0.000	0.000	0.000	0.000	0.000	283	1076	28	26	26	0.000	0.000	2	26	0	0	2	24	0	0	100	1	
1	14	16	09: P-01   LM00000020	lmo0044	5429	9174	100	932	833	320	49	50	5	98	96	0	1073	971	392	18	18	3	98	97	0	0	0	0	0	0	0	0	0	0	0	0	0	0	0	0	0	0	0	0	0	0	0	0	0	0	0.000	0.000	0.000	0.000	0.000	0.000	0.000	0.000	0.000	0.000	0.000	0.000	0.000	0.000	283	1076	1938	1737	1737	0.000	0.000	883	1055	0	0	784	953	0	0	100	1	
1	15	16	09: P-04   LM00001308	lmo1275	5679	9174	100	62	62	11	48	49	6	80	63	0	66	59	19	17	18	4	90	87	0	0	0	0	0	0	0	0	0	0	0	0	0	0	0	0	0	0	0	0	0	0	0	0	0	0	0.000	0.000	0.000	0.000	0.000	0.000	0.000	0.000	0.000	0.000	0.000	0.000	0.000	0.000	283	1076	63	56	56	0.000	0.000	14	49	0	0	14	42	0	0	100	1	
1	16	16	09: P-07   LM00002819	lmo1469	5929	9174	100	1876	1389	884	47	47	5	92	89	0	2269	1675	1110	17	17	3	91	86	0	0	0	0	0	0	0	0	0	0	0	0	0	0	0	0	0	0	0	0	0	0	0	0	0	0	0.000	0.000	0.000	0.000	0.000	0.000	0.000	0.000	0.000	0.000	0.000	0.000	0.000	0.000	283	1076	4081	3000	3000	0.000	0.000	1829	2252	0	0	1342	1658	0	0	100	1	
1	17	16	09: P-10   LM00000452	lmo1657	6179	9174	100	385	352	109	48	48	6	99	99	0	302	280	103	17	17	3	98	98	0	0	0	0	0	0	0	0	0	0	0	0	0	0	0	0	0	0	0	0	0	0	0	0	0	0	0.000	0.000	0.000	0.000	0.000	0.000	0.000	0.000	0.000	0.000	0.000	0.000	0.000	0.000	283	1076	622	567	567	0.000	0.000	337	285	0	0	304	263	0	0	100	1	
1	1	17	09: P-13   lmneg01	lmneg01	2179	9424	100	50	50	5	46	46	4	44	16	0	58	52	16	16	16	4	96	90	0	0	0	0	0	0	0	0	0	0	0	0	0	0	0	0	0	0	0	0	0	0	0	0	0	0	0.000	0.000	0.000	0.000	0.000	0.000	0.000	0.000	0.000	0.000	0.000	0.000	0.000	0.000	283	1076	46	40	40	0.000	0.000	4	42	0	0	4	36	0	0	100	1	
1	2	17	09: P-16   lmneg04	lmneg04	2429	9424	100	50	51	6	46	47	5	40	13	0	52	48	13	18	18	3	92	89	0	0	0	0	0	0	0	0	0	0	0	0	0	0	0	0	0	0	0	0	0	0	0	0	0	0	0.000	0.000	0.000	0.000	0.000	0.000	0.000	0.000	0.000	0.000	0.000	0.000	0.000	0.000	283	1076	38	35	35	0.000	0.000	4	34	0	0	5	30	0	0	100	1	
1	3	17	09: P-19   lmneg07	lmneg07	2679	9424	100	51	51	6	47	47	5	49	15	0	59	55	15	18	18	3	98	96	0	0	0	0	0	0	0	0	0	0	0	0	0	0	0	0	0	0	0	0	0	0	0	0	0	0	0.000	0.000	0.000	0.000	0.000	0.000	0.000	0.000	0.000	0.000	0.000	0.000	0.000	0.000	283	1076	45	41	41	0.000	0.000	4	41	0	0	4	37	0	0	100	1	
1	4	17	09: P-22   lmneg10	lmneg10	2929	9424	100	50	51	4	48	48	4	37	9	0	47	44	11	18	19	3	97	91	0	0	0	0	0	0	0	0	0	0	0	0	0	0	0	0	0	0	0	0	0	0	0	0	0	0	0.000	0.000	0.000	0.000	0.000	0.000	0.000	0.000	0.000	0.000	0.000	0.000	0.000	0.000	283	1076	31	29	29	0.000	0.000	2	29	0	0	3	26	0	0	100	1	
1	5	17	null	EMPTY	3179	9424	100	48	48	5	48	48	5	18	1	0	18	19	4	18	19	4	11	4	0	0	0	0	0	0	0	0	0	0	0	0	0	0	0	0	0	0	0	0	0	0	0	0	0	0	0.000	0.000	0.000	0.000	0.000	0.000	0.000	0.000	0.000	0.000	0.000	0.000	0.000	0.000	283	1076	0	1	1	0.000	0.000	0	0	0	0	0	1	0	0	-75	1	
1	6	17	null	EMPTY	3429	9424	100	48	48	5	48	48	5	17	5	0	17	18	3	18	19	4	10	1	0	0	0	0	0	0	0	0	0	0	0	0	0	0	0	0	0	0	0	0	0	0	0	0	0	0	0.000	0.000	0.000	0.000	0.000	0.000	0.000	0.000	0.000	0.000	0.000	0.000	0.000	0.000	283	1076	-1	0	0	0.000	0.000	0	-1	0	0	0	0	0	0	-75	1	
1	7	17	null	EMPTY	3679	9424	100	46	47	4	46	47	5	13	4	0	17	17	2	17	18	4	4	0	0	0	0	0	0	0	0	0	0	0	0	0	0	0	0	0	0	0	0	0	0	0	0	0	0	0	0.000	0.000	0.000	0.000	0.000	0.000	0.000	0.000	0.000	0.000	0.000	0.000	0.000	0.000	283	1076	0	1	1	0.000	0.000	0	0	0	0	1	0	0	0	-75	1	
1	8	17	null	EMPTY	3929	9424	100	49	49	6	47	48	5	31	15	0	17	18	6	17	18	4	11	4	0	0	0	0	0	0	0	0	0	0	0	0	0	0	0	0	0	0	0	0	0	0	0	0	0	0	0.000	0.000	0.000	0.000	0.000	0.000	0.000	0.000	0.000	0.000	0.000	0.000	0.000	0.000	283	1076	2	3	3	0.000	0.000	2	0	0	0	2	1	0	0	-75	1	
1	9	17	null	EMPTY	4179	9424	100	47	47	5	47	47	6	12	1	0	18	18	3	17	18	4	12	5	0	0	0	0	0	0	0	0	0	0	0	0	0	0	0	0	0	0	0	0	0	0	0	0	0	0	0.000	0.000	0.000	0.000	0.000	0.000	0.000	0.000	0.000	0.000	0.000	0.000	0.000	0.000	283	1076	1	1	1	0.000	0.000	0	1	0	0	0	1	0	0	-75	1	
1	10	17	null	EMPTY	4429	9424	100	47	49	6	47	47	5	23	12	0	17	18	5	17	18	3	23	8	0	0	0	0	0	0	0	0	0	0	0	0	0	0	0	0	0	0	0	0	0	0	0	0	0	0	0.000	0.000	0.000	0.000	0.000	0.000	0.000	0.000	0.000	0.000	0.000	0.000	0.000	0.000	283	1076	0	3	3	0.000	0.000	0	0	0	0	2	1	0	0	-75	1	
1	11	17	null	EMPTY	4679	9424	100	47	48	6	47	47	5	18	5	0	18	19	5	17	18	5	10	3	0	0	0	0	0	0	0	0	0	0	0	0	0	0	0	0	0	0	0	0	0	0	0	0	0	0	0.000	0.000	0.000	0.000	0.000	0.000	0.000	0.000	0.000	0.000	0.000	0.000	0.000	0.000	283	1076	1	3	3	0.000	0.000	0	1	0	0	1	2	0	0	-75	1	
1	12	17	null	EMPTY	4929	9424	100	47	48	5	49	49	10	5	1	0	17	18	3	18	19	9	0	0	0	0	0	0	0	0	0	0	0	0	0	0	0	0	0	0	0	0	0	0	0	0	0	0	0	0	0.000	0.000	0.000	0.000	0.000	0.000	0.000	0.000	0.000	0.000	0.000	0.000	0.000	0.000	283	1076	-3	-1	-1	0.000	0.000	-2	-1	0	0	-1	0	0	0	-75	1	
1	13	17	null	EMPTY	5179	9424	100	49	48	6	47	48	5	19	4	0	18	18	3	17	18	4	9	2	0	0	0	0	0	0	0	0	0	0	0	0	0	0	0	0	0	0	0	0	0	0	0	0	0	0	0.000	0.000	0.000	0.000	0.000	0.000	0.000	0.000	0.000	0.000	0.000	0.000	0.000	0.000	283	1076	3	2	2	0.000	0.000	2	1	0	0	1	1	0	0	-75	1	
1	14	17	null	EMPTY	5429	9424	100	51	51	6	48	49	6	18	5	0	18	19	5	18	18	4	6	2	0	0	0	0	0	0	0	0	0	0	0	0	0	0	0	0	0	0	0	0	0	0	0	0	0	0	0.000	0.000	0.000	0.000	0.000	0.000	0.000	0.000	0.000	0.000	0.000	0.000	0.000	0.000	283	1076	3	4	4	0.000	0.000	3	0	0	0	3	1	0	0	-75	1	
1	15	17	null	EMPTY	5679	9424	100	51	51	7	48	49	5	32	14	0	17	18	5	17	18	7	5	2	0	0	0	0	0	0	0	0	0	0	0	0	0	0	0	0	0	0	0	0	0	0	0	0	0	0	0.000	0.000	0.000	0.000	0.000	0.000	0.000	0.000	0.000	0.000	0.000	0.000	0.000	0.000	283	1076	3	4	4	0.000	0.000	3	0	0	0	3	1	0	0	-75	1	
1	16	17	null	EMPTY	5929	9424	100	48	48	5	48	48	6	10	0	0	16	18	15	17	17	4	11	2	0	0	0	0	0	0	0	0	0	0	0	0	0	0	0	0	0	0	0	0	0	0	0	0	0	0	0.000	0.000	0.000	0.000	0.000	0.000	0.000	0.000	0.000	0.000	0.000	0.000	0.000	0.000	283	1076	-1	1	1	0.000	0.000	0	-1	0	0	0	1	0	0	-75	1	
1	17	17	null	EMPTY	6179	9424	100	47	48	5	47	48	6	10	2	0	17	18	5	16	17	4	14	5	0	0	0	0	0	0	0	0	0	0	0	0	0	0	0	0	0	0	0	0	0	0	0	0	0	0	0.000	0.000	0.000	0.000	0.000	0.000	0.000	0.000	0.000	0.000	0.000	0.000	0.000	0.000	283	1076	1	3	3	0.000	0.000	0	1	0	0	1	2	0	0	-75	1	
2	1	1	10: C-01   Dye Marker	Dye Marker	6664	5425	100	76	111	79	49	49	6	79	68	0	15415	20098	20938	19	22	35	98	95	5	0	0	0	0	0	0	0	0	0	0	0	0	0	0	0	0	0	0	0	0	0	0	0	0	0	0.000	0.000	0.000	0.000	0.000	0.000	0.000	0.000	0.000	0.000	0.000	0.000	0.000	0.000	285	1076	15423	20141	20141	0.000	0.000	27	15396	0	0	62	20079	0	0	100	1	
2	2	1	01: C-01   LM00000021	lmo0045	6914	5425	100	1290	938	667	49	50	7	88	84	0	1933	1401	1028	18	20	8	80	77	0	0	0	0	0	0	0	0	0	0	0	0	0	0	0	0	0	0	0	0	0	0	0	0	0	0	0.000	0.000	0.000	0.000	0.000	0.000	0.000	0.000	0.000	0.000	0.000	0.000	0.000	0.000	285	1076	3156	2272	2272	0.000	0.000	1241	1915	0	0	889	1383	0	0	100	1	
2	3	1	01: C-04   LM00000023	lmo0048	7164	5425	100	239	204	119	48	48	6	81	75	0	353	271	186	17	17	4	83	78	0	0	0	0	0	0	0	0	0	0	0	0	0	0	0	0	0	0	0	0	0	0	0	0	0	0	0.000	0.000	0.000	0.000	0.000	0.000	0.000	0.000	0.000	0.000	0.000	0.000	0.000	0.000	285	1076	527	410	410	0.000	0.000	191	336	0	0	156	254	0	0	100	1	
2	4	1	01: C-07   LM00000826	lmo0051	7414	5425	100	206	188	104	48	48	5	89	81	0	112	96	54	17	18	11	78	73	0	0	0	0	0	0	0	0	0	0	0	0	0	0	0	0	0	0	0	0	0	0	0	0	0	0	0.000	0.000	0.000	0.000	0.000	0.000	0.000	0.000	0.000	0.000	0.000	0.000	0.000	0.000	285	1076	253	219	219	0.000	0.000	158	95	0	0	140	79	0	0	100	1	
2	5	1	01: C-10   LM00000026	lmo0054	7664	5425	100	104	104	35	48	49	6	91	85	0	123	106	52	17	19	15	79	76	0	0	0	0	0	0	0	0	0	0	0	0	0	0	0	0	0	0	0	0	0	0	0	0	0	0	0.000	0.000	0.000	0.000	0.000	0.000	0.000	0.000	0.000	0.000	0.000	0.000	0.000	0.000	285	1076	162	145	145	0.000	0.000	56	106	0	0	56	89	0	0	100	1	
2	6	1	01: C-13   LM00002106	lmo0057	7914	5425	100	51	52	6	48	48	5	42	15	0	58	50	18	17	18	4	89	82	0	0	0	0	0	0	0	0	0	0	0	0	0	0	0	0	0	0	0	0	0	0	0	0	0	0	0.000	0.000	0.000	0.000	0.000	0.000	0.000	0.000	0.000	0.000	0.000	0.000	0.000	0.000	285	1076	44	37	37	0.000	0.000	3	41	0	0	4	33	0	0	100	1	
2	7	1	01: C-16   LM00000828	lmo0060	8164	5425	100	50	52	6	48	48	5	38	12	0	62	52	21	16	17	3	83	78	0	0	0	0	0	0	0	0	0	0	0	0	0	0	0	0	0	0	0	0	0	0	0	0	0	0	0.000	0.000	0.000	0.000	0.000	0.000	0.000	0.000	0.000	0.000	0.000	0.000	0.000	0.000	285	1076	48	40	40	0.000	0.000	2	46	0	0	4	36	0	0	100	1	
2	8	1	01: C-19   LM00000031	lmo0063	8414	5425	100	50	51	5	46	48	5	38	14	0	67	56	26	16	16	3	88	80	0	0	0	0	0	0	0	0	0	0	0	0	0	0	0	0	0	0	0	0	0	0	0	0	0	0	0.000	0.000	0.000	0.000	0.000	0.000	0.000	0.000	0.000	0.000	0.000	0.000	0.000	0.000	285	1076	55	45	45	0.000	0.000	4	51	0	0	5	40	0	0	100	1	
2	9	1	01: C-22   LM00000034	lmo0066	8664	5425	100	52	53	5	47	47	4	53	31	0	60	53	20	16	17	3	92	83	0	0	0	0	0	0	0	0	0	0	0	0	0	0	0	0	0	0	0	0	0	0	0	0	0	0	0.000	0.000	0.000	0.000	0.000	0.000	0.000	0.000	0.000	0.000	0.000	0.000	0.000	0.000	285	1076	49	43	43	0.000	0.000	5	44	0	0	6	37	0	0	100	1	
2	10	1	01: G-01   LM00002145	lmo0141	8914	5425	100	52	52	5	47	48	5	58	17	0	62	52	21	17	18	4	84	78	0	0	0	0	0	0	0	0	0	0	0	0	0	0	0	0	0	0	0	0	0	0	0	0	0	0	0.000	0.000	0.000	0.000	0.000	0.000	0.000	0.000	0.000	0.000	0.000	0.000	0.000	0.000	285	1076	50	40	40	0.000	0.000	5	45	0	0	5	35	0	0	100	1	
2	11	1	01: G-04   LM00002147	lmo0144	9164	5425	100	52	52	5	49	49	5	33	7	0	56	48	20	16	17	4	82	76	0	0	0	0	0	0	0	0	0	0	0	0	0	0	0	0	0	0	0	0	0	0	0	0	0	0	0.000	0.000	0.000	0.000	0.000	0.000	0.000	0.000	0.000	0.000	0.000	0.000	0.000	0.000	285	1076	43	35	35	0.000	0.000	3	40	0	0	3	32	0	0	100	1	
2	12	1	01: G-07   LM00002149	lmo0147	9414	5425	100	53	53	5	49	49	5	41	14	0	68	58	22	16	17	5	87	80	0	0	0	0	0	0	0	0	0	0	0	0	0	0	0	0	0	0	0	0	0	0	0	0	0	0	0.000	0.000	0.000	0.000	0.000	0.000	0.000	0.000	0.000	0.000	0.000	0.000	0.000	0.000	285	1076	56	46	46	0.000	0.000	4	52	0	0	4	42	0	0	100	1	
2	13	1	01: G-10   LM00000050	lmo0150	9664	5425	100	51	51	4	47	47	5	29	4	0	62	50	25	16	17	3	77	71	0	0	0	0	0	0	0	0	0	0	0	0	0	0	0	0	0	0	0	0	0	0	0	0	0	0	0.000	0.000	0.000	0.000	0.000	0.000	0.000	0.000	0.000	0.000	0.000	0.000	0.000	0.000	285	1076	50	38	38	0.000	0.000	4	46	0	0	4	34	0	0	100	1	
2	14	1	01: G-13   LM00000852	lmo0153	9914	5425	100	50	50	5	48	48	5	30	6	0	73	61	26	16	17	3	91	85	0	0	0	0	0	0	0	0	0	0	0	0	0	0	0	0	0	0	0	0	0	0	0	0	0	0	0.000	0.000	0.000	0.000	0.000	0.000	0.000	0.000	0.000	0.000	0.000	0.000	0.000	0.000	285	1076	59	47	47	0.000	0.000	2	57	0	0	2	45	0	0	100	1	
2	15	1	01: G-16   LM00000855	lmo0156	10164	5425	100	51	51	5	47	48	5	45	13	0	63	54	22	17	17	3	88	84	0	0	0	0	0	0	0	0	0	0	0	0	0	0	0	0	0	0	0	0	0	0	0	0	0	0	0.000	0.000	0.000	0.000	0.000	0.000	0.000	0.000	0.000	0.000	0.000	0.000	0.000	0.000	285	1076	50	41	41	0.000	0.000	4	46	0	0	4	37	0	0	100	1	
2	16	1	01: G-19   LM00002155	lmo0159	10414	5425	100	50	51	5	47	48	4	37	13	0	67	56	22	16	17	5	84	79	0	0	0	0	0	0	0	0	0	0	0	0	0	0	0	0	0	0	0	0	0	0	0	0	0	0	0.000	0.000	0.000	0.000	0.000	0.000	0.000	0.000	0.000	0.000	0.000	0.000	0.000	0.000	285	1076	54	44	44	0.000	0.000	3	51	0	0	4	40	0	0	100	1	
2	17	1	01: G-22   LM00000052	lmo0162	10664	5425	100	74	75	19	48	48	5	84	76	0	69	60	26	17	17	4	85	80	0	0	0	0	0	0	0	0	0	0	0	0	0	0	0	0	0	0	0	0	0	0	0	0	0	0	0.000	0.000	0.000	0.000	0.000	0.000	0.000	0.000	0.000	0.000	0.000	0.000	0.000	0.000	285	1076	78	70	70	0.000	0.000	26	52	0	0	27	43	0	0	100	1	
2	1	2	01: K-01   LM00000886	lmo0237	6664	5675	100	215	195	120	48	49	6	84	75	0	353	283	201	18	20	5	82	78	0	0	0	0	0	0	0	0	0	0	0	0	0	0	0	0	0	0	0	0	0	0	0	0	0	0	0.000	0.000	0.000	0.000	0.000	0.000	0.000	0.000	0.000	0.000	0.000	0.000	0.000	0.000	285	1076	502	412	412	0.000	0.000	167	335	0	0	147	265	0	0	100	1	
2	2	2	01: K-04   LM00000888	lmo0240	6914	5675	100	92	91	30	48	49	6	87	75	0	99	77	45	18	18	4	79	71	0	0	0	0	0	0	0	0	0	0	0	0	0	0	0	0	0	0	0	0	0	0	0	0	0	0	0.000	0.000	0.000	0.000	0.000	0.000	0.000	0.000	0.000	0.000	0.000	0.000	0.000	0.000	285	1076	125	102	102	0.000	0.000	44	81	0	0	43	59	0	0	100	1	
2	3	2	01: K-07   LM00000891	lmo0243	7164	5675	100	87	87	28	47	48	6	86	74	0	72	58	30	16	17	4	76	70	0	0	0	0	0	0	0	0	0	0	0	0	0	0	0	0	0	0	0	0	0	0	0	0	0	0	0.000	0.000	0.000	0.000	0.000	0.000	0.000	0.000	0.000	0.000	0.000	0.000	0.000	0.000	285	1076	96	82	82	0.000	0.000	40	56	0	0	40	42	0	0	100	1	
2	4	2	01: K-10   LM00000892	lmo0246	7414	5675	100	57	58	9	48	50	9	58	17	0	65	55	26	17	19	9	72	68	0	0	0	0	0	0	0	0	0	0	0	0	0	0	0	0	0	0	0	0	0	0	0	0	0	0	0.000	0.000	0.000	0.000	0.000	0.000	0.000	0.000	0.000	0.000	0.000	0.000	0.000	0.000	285	1076	57	48	48	0.000	0.000	9	48	0	0	10	38	0	0	100	1	
2	5	2	01: K-13   LM00000078	lmo0249	7664	5675	100	1317	1063	739	47	48	5	94	91	0	4316	3249	2374	17	18	4	92	90	0	0	0	0	0	0	0	0	0	0	0	0	0	0	0	0	0	0	0	0	0	0	0	0	0	0	0.000	0.000	0.000	0.000	0.000	0.000	0.000	0.000	0.000	0.000	0.000	0.000	0.000	0.000	285	1076	5569	4248	4248	0.000	0.000	1270	4299	0	0	1016	3232	0	0	100	1	
2	6	2	01: K-16   LM00002177	lmo0252	7914	5675	100	50	51	5	47	48	5	29	7	0	63	53	24	17	17	3	82	78	0	0	0	0	0	0	0	0	0	0	0	0	0	0	0	0	0	0	0	0	0	0	0	0	0	0	0.000	0.000	0.000	0.000	0.000	0.000	0.000	0.000	0.000	0.000	0.000	0.000	0.000	0.000	285	1076	49	40	40	0.000	0.000	3	46	0	0	4	36	0	0	100	1	
2	7	2	01: K-19   LM00002180	lmo0255	8164	5675	100	53	53	7	47	48	5	59	27	0	63	54	23	16	16	3	87	81	0	0	0	0	0	0	0	0	0	0	0	0	0	0	0	0	0	0	0	0	0	0	0	0	0	0	0.000	0.000	0.000	0.000	0.000	0.000	0.000	0.000	0.000	0.000	0.000	0.000	0.000	0.000	285	1076	53	44	44	0.000	0.000	6	47	0	0	6	38	0	0	100	1	
2	8	2	01: K-22   LM00000082	lmo0258	8414	5675	100	131	126	60	48	48	4	84	80	0	171	138	90	16	17	3	84	77	0	0	0	0	0	0	0	0	0	0	0	0	0	0	0	0	0	0	0	0	0	0	0	0	0	0	0.000	0.000	0.000	0.000	0.000	0.000	0.000	0.000	0.000	0.000	0.000	0.000	0.000	0.000	285	1076	238	200	200	0.000	0.000	83	155	0	0	78	122	0	0	100	1	
2	9	2	01: O-01   LM00002195	lmo0333	8664	5675	100	50	50	5	47	48	5	39	9	0	58	47	23	16	17	3	74	71	0	0	0	0	0	0	0	0	0	0	0	0	0	0	0	0	0	0	0	0	0	0	0	0	0	0	0.000	0.000	0.000	0.000	0.000	0.000	0.000	0.000	0.000	0.000	0.000	0.000	0.000	0.000	285	1076	45	34	34	0.000	0.000	3	42	0	0	3	31	0	0	100	1	
2	10	2	01: O-04   LM00000116	lmo0336	8914	5675	100	53	53	6	47	48	5	53	20	0	70	53	28	17	17	3	74	72	0	0	0	0	0	0	0	0	0	0	0	0	0	0	0	0	0	0	0	0	0	0	0	0	0	0	0.000	0.000	0.000	0.000	0.000	0.000	0.000	0.000	0.000	0.000	0.000	0.000	0.000	0.000	285	1076	59	42	42	0.000	0.000	6	53	0	0	6	36	0	0	100	1	
2	11	2	01: O-07   LM00000920	lmo0339	9164	5675	100	52	53	7	48	49	5	41	20	0	62	51	22	16	17	3	82	76	0	0	0	0	0	0	0	0	0	0	0	0	0	0	0	0	0	0	0	0	0	0	0	0	0	0	0.000	0.000	0.000	0.000	0.000	0.000	0.000	0.000	0.000	0.000	0.000	0.000	0.000	0.000	285	1076	50	40	40	0.000	0.000	4	46	0	0	5	35	0	0	100	1	
2	12	2	01: O-10   LM00000118	lmo0342	9414	5675	100	59	60	9	47	48	5	79	55	0	81	65	33	16	16	3	85	80	0	0	0	0	0	0	0	0	0	0	0	0	0	0	0	0	0	0	0	0	0	0	0	0	0	0	0.000	0.000	0.000	0.000	0.000	0.000	0.000	0.000	0.000	0.000	0.000	0.000	0.000	0.000	285	1076	77	62	62	0.000	0.000	12	65	0	0	13	49	0	0	100	1	
2	13	2	01: O-13   LM00000121	lmo0345	9664	5675	100	54	55	7	47	48	6	60	24	0	70	58	30	16	17	5	75	69	0	0	0	0	0	0	0	0	0	0	0	0	0	0	0	0	0	0	0	0	0	0	0	0	0	0	0.000	0.000	0.000	0.000	0.000	0.000	0.000	0.000	0.000	0.000	0.000	0.000	0.000	0.000	285	1076	61	50	50	0.000	0.000	7	54	0	0	8	42	0	0	100	1	
2	14	2	01: O-16   LM00000123	lmo0348	9914	5675	100	51	51	5	47	48	5	42	9	0	59	50	23	17	17	3	78	76	0	0	0	0	0	0	0	0	0	0	0	0	0	0	0	0	0	0	0	0	0	0	0	0	0	0	0.000	0.000	0.000	0.000	0.000	0.000	0.000	0.000	0.000	0.000	0.000	0.000	0.000	0.000	285	1076	46	37	37	0.000	0.000	4	42	0	0	4	33	0	0	100	1	
2	15	2	01: O-19   LM00000923	lmo0351	10164	5675	100	52	52	5	48	49	6	31	6	0	66	53	25	17	18	4	75	71	0	0	0	0	0	0	0	0	0	0	0	0	0	0	0	0	0	0	0	0	0	0	0	0	0	0	0.000	0.000	0.000	0.000	0.000	0.000	0.000	0.000	0.000	0.000	0.000	0.000	0.000	0.000	285	1076	53	40	40	0.000	0.000	4	49	0	0	4	36	0	0	100	1	
2	16	2	01: O-22   LM00000924	lmo0354	10414	5675	100	50	52	9	47	47	5	39	12	0	62	50	24	16	16	5	73	70	0	0	0	0	0	0	0	0	0	0	0	0	0	0	0	0	0	0	0	0	0	0	0	0	0	0	0.000	0.000	0.000	0.000	0.000	0.000	0.000	0.000	0.000	0.000	0.000	0.000	0.000	0.000	285	1076	49	39	39	0.000	0.000	3	46	0	0	5	34	0	0	100	1	
2	17	2	02: C-01   LM00000146	lmo0425	10664	5675	100	53	52	6	48	48	5	45	16	0	71	60	23	17	17	3	94	88	0	0	0	0	0	0	0	0	0	0	0	0	0	0	0	0	0	0	0	0	0	0	0	0	0	0	0.000	0.000	0.000	0.000	0.000	0.000	0.000	0.000	0.000	0.000	0.000	0.000	0.000	0.000	285	1076	59	47	47	0.000	0.000	5	54	0	0	4	43	0	0	100	1	
2	1	3	02: C-04   LM00000148	lmo0428	6664	5925	100	58	61	15	48	49	7	58	29	0	66	64	36	18	20	8	84	77	0	0	0	0	0	0	0	0	0	0	0	0	0	0	0	0	0	0	0	0	0	0	0	0	0	0	0.000	0.000	0.000	0.000	0.000	0.000	0.000	0.000	0.000	0.000	0.000	0.000	0.000	0.000	285	1076	58	59	59	0.000	0.000	10	48	0	0	13	46	0	0	100	1	
2	2	3	02: C-07   LM00000151	lmo0431	6914	5925	100	54	55	7	49	49	6	46	18	0	75	61	28	18	18	4	84	78	0	0	0	0	0	0	0	0	0	0	0	0	0	0	0	0	0	0	0	0	0	0	0	0	0	0	0.000	0.000	0.000	0.000	0.000	0.000	0.000	0.000	0.000	0.000	0.000	0.000	0.000	0.000	285	1076	62	49	49	0.000	0.000	5	57	0	0	6	43	0	0	100	1	
2	3	3	02: C-10   LM00002220	lmo0434	7164	5925	100	80	80	24	47	47	5	85	76	0	80	70	36	17	17	4	88	83	0	0	0	0	0	0	0	0	0	0	0	0	0	0	0	0	0	0	0	0	0	0	0	0	0	0	0.000	0.000	0.000	0.000	0.000	0.000	0.000	0.000	0.000	0.000	0.000	0.000	0.000	0.000	285	1076	96	86	86	0.000	0.000	33	63	0	0	33	53	0	0	100	1	
2	4	3	02: C-13   LM00000956	lmo0437	7414	5925	100	52	52	5	47	48	6	41	9	0	65	53	24	17	17	3	80	73	0	0	0	0	0	0	0	0	0	0	0	0	0	0	0	0	0	0	0	0	0	0	0	0	0	0	0.000	0.000	0.000	0.000	0.000	0.000	0.000	0.000	0.000	0.000	0.000	0.000	0.000	0.000	285	1076	53	41	41	0.000	0.000	5	48	0	0	5	36	0	0	100	1	
2	5	3	02: C-16   LM00002222	lmo0440	7664	5925	100	50	51	6	47	48	5	36	11	0	52	45	20	17	18	5	75	70	0	0	0	0	0	0	0	0	0	0	0	0	0	0	0	0	0	0	0	0	0	0	0	0	0	0	0.000	0.000	0.000	0.000	0.000	0.000	0.000	0.000	0.000	0.000	0.000	0.000	0.000	0.000	285	1076	38	32	32	0.000	0.000	3	35	0	0	4	28	0	0	100	1	
2	6	3	02: C-19   LM00000957	lmo0443	7914	5925	100	94	92	28	47	47	4	92	86	0	138	114	64	17	17	2	87	82	0	0	0	0	0	0	0	0	0	0	0	0	0	0	0	0	0	0	0	0	0	0	0	0	0	0	0.000	0.000	0.000	0.000	0.000	0.000	0.000	0.000	0.000	0.000	0.000	0.000	0.000	0.000	285	1076	168	142	142	0.000	0.000	47	121	0	0	45	97	0	0	100	1	
2	7	3	02: C-22   LM00002225	lmo0446	8164	5925	100	50	51	6	46	47	5	49	19	0	59	48	21	16	17	3	86	78	0	0	0	0	0	0	0	0	0	0	0	0	0	0	0	0	0	0	0	0	0	0	0	0	0	0	0.000	0.000	0.000	0.000	0.000	0.000	0.000	0.000	0.000	0.000	0.000	0.000	0.000	0.000	285	1076	47	37	37	0.000	0.000	4	43	0	0	5	32	0	0	100	1	
2	8	3	02: G-01   LM00000184	lmo0521	8414	5925	100	86	84	27	48	48	4	80	75	0	89	75	43	17	17	3	79	78	0	0	0	0	0	0	0	0	0	0	0	0	0	0	0	0	0	0	0	0	0	0	0	0	0	0	0.000	0.000	0.000	0.000	0.000	0.000	0.000	0.000	0.000	0.000	0.000	0.000	0.000	0.000	285	1076	110	94	94	0.000	0.000	38	72	0	0	36	58	0	0	100	1	
2	9	3	02: G-04   LM00000978	lmo0524	8664	5925	100	142	134	60	47	48	5	85	81	0	90	75	38	16	17	3	88	81	0	0	0	0	0	0	0	0	0	0	0	0	0	0	0	0	0	0	0	0	0	0	0	0	0	0	0.000	0.000	0.000	0.000	0.000	0.000	0.000	0.000	0.000	0.000	0.000	0.000	0.000	0.000	285	1076	169	146	146	0.000	0.000	95	74	0	0	87	59	0	0	100	1	
2	10	3	02: G-07   LM00000979	lmo0527	8914	5925	100	50	50	5	47	47	5	33	9	0	57	48	20	16	17	6	79	74	0	0	0	0	0	0	0	0	0	0	0	0	0	0	0	0	0	0	0	0	0	0	0	0	0	0	0.000	0.000	0.000	0.000	0.000	0.000	0.000	0.000	0.000	0.000	0.000	0.000	0.000	0.000	285	1076	44	35	35	0.000	0.000	3	41	0	0	3	32	0	0	100	1	
2	11	3	02: G-10   LM00000980	lmo0530	9164	5925	100	75	75	19	48	48	5	83	77	0	79	64	32	16	16	3	86	79	0	0	0	0	0	0	0	0	0	0	0	0	0	0	0	0	0	0	0	0	0	0	0	0	0	0	0.000	0.000	0.000	0.000	0.000	0.000	0.000	0.000	0.000	0.000	0.000	0.000	0.000	0.000	285	1076	90	75	75	0.000	0.000	27	63	0	0	27	48	0	0	100	1	
2	12	3	02: G-13   LM00000982	lmo0533	9414	5925	100	50	50	4	48	48	5	23	7	0	51	44	19	16	17	4	77	72	0	0	0	0	0	0	0	0	0	0	0	0	0	0	0	0	0	0	0	0	0	0	0	0	0	0	0.000	0.000	0.000	0.000	0.000	0.000	0.000	0.000	0.000	0.000	0.000	0.000	0.000	0.000	285	1076	37	30	30	0.000	0.000	2	35	0	0	2	28	0	0	100	1	
2	13	3	02: G-16   LM00000985	lmo0536	9664	5925	100	53	53	8	46	47	9	43	9	0	68	56	30	16	17	7	72	67	0	0	0	0	0	0	0	0	0	0	0	0	0	0	0	0	0	0	0	0	0	0	0	0	0	0	0.000	0.000	0.000	0.000	0.000	0.000	0.000	0.000	0.000	0.000	0.000	0.000	0.000	0.000	285	1076	59	47	47	0.000	0.000	7	52	0	0	7	40	0	0	100	1	
2	14	3	02: G-19   LM00000189	lmo0539	9914	5925	100	211	178	97	47	47	5	85	81	0	385	284	198	17	17	4	81	78	0	0	0	0	0	0	0	0	0	0	0	0	0	0	0	0	0	0	0	0	0	0	0	0	0	0	0.000	0.000	0.000	0.000	0.000	0.000	0.000	0.000	0.000	0.000	0.000	0.000	0.000	0.000	285	1076	532	398	398	0.000	0.000	164	368	0	0	131	267	0	0	100	1	
2	15	3	02: G-22   LM00002254	lmo0542	10164	5925	100	51	50	4	47	47	5	43	5	0	59	50	22	17	17	4	84	75	0	0	0	0	0	0	0	0	0	0	0	0	0	0	0	0	0	0	0	0	0	0	0	0	0	0	0.000	0.000	0.000	0.000	0.000	0.000	0.000	0.000	0.000	0.000	0.000	0.000	0.000	0.000	285	1076	46	36	36	0.000	0.000	4	42	0	0	3	33	0	0	100	1	
2	16	3	02: K-01   LM00002277	lmo0617	10414	5925	100	52	52	6	47	47	5	48	18	0	81	67	36	16	18	6	81	75	0	0	0	0	0	0	0	0	0	0	0	0	0	0	0	0	0	0	0	0	0	0	0	0	0	0	0.000	0.000	0.000	0.000	0.000	0.000	0.000	0.000	0.000	0.000	0.000	0.000	0.000	0.000	285	1076	70	56	56	0.000	0.000	5	65	0	0	5	51	0	0	100	1	
2	17	3	02: K-04   LM00002279	lmo0620	10664	5925	100	54	56	7	46	47	5	77	46	0	57	49	24	17	18	5	72	66	0	0	0	0	0	0	0	0	0	0	0	0	0	0	0	0	0	0	0	0	0	0	0	0	0	0	0.000	0.000	0.000	0.000	0.000	0.000	0.000	0.000	0.000	0.000	0.000	0.000	0.000	0.000	285	1076	48	42	42	0.000	0.000	8	40	0	0	10	32	0	0	100	1	
2	1	4	02: K-07   LM00002282	lmo0623	6664	6175	100	76	72	18	48	50	33	31	1	0	70	55	27	18	23	70	3	0	0	0	0	0	0	0	0	0	0	0	0	0	0	0	0	0	0	0	0	0	0	0	0	0	0	0	0.000	0.000	0.000	0.000	0.000	0.000	0.000	0.000	0.000	0.000	0.000	0.000	0.000	0.000	285	1076	80	61	61	0.000	0.000	28	52	0	0	24	37	0	0	100	1	
2	2	4	02: K-10   LM00000206	lmo0626	6914	6175	100	53	55	8	47	48	6	54	26	0	55	46	17	17	18	3	87	80	0	0	0	0	0	0	0	0	0	0	0	0	0	0	0	0	0	0	0	0	0	0	0	0	0	0	0.000	0.000	0.000	0.000	0.000	0.000	0.000	0.000	0.000	0.000	0.000	0.000	0.000	0.000	285	1076	44	37	37	0.000	0.000	6	38	0	0	8	29	0	0	100	1	
2	3	4	02: K-13   LM00001028	lmo0629	7164	6175	100	56	56	7	47	48	5	73	47	0	70	58	26	16	17	6	80	75	0	0	0	0	0	0	0	0	0	0	0	0	0	0	0	0	0	0	0	0	0	0	0	0	0	0	0.000	0.000	0.000	0.000	0.000	0.000	0.000	0.000	0.000	0.000	0.000	0.000	0.000	0.000	285	1076	63	51	51	0.000	0.000	9	54	0	0	9	42	0	0	100	1	
2	4	4	02: K-16   LM00002286	lmo0632	7414	6175	100	50	51	5	47	47	5	36	9	0	56	48	18	17	18	4	91	80	0	0	0	0	0	0	0	0	0	0	0	0	0	0	0	0	0	0	0	0	0	0	0	0	0	0	0.000	0.000	0.000	0.000	0.000	0.000	0.000	0.000	0.000	0.000	0.000	0.000	0.000	0.000	285	1076	42	35	35	0.000	0.000	3	39	0	0	4	31	0	0	100	1	
2	5	4	02: K-19   LM00001029	lmo0635	7664	6175	100	53	54	7	47	48	5	53	32	0	61	50	21	17	18	5	78	73	0	0	0	0	0	0	0	0	0	0	0	0	0	0	0	0	0	0	0	0	0	0	0	0	0	0	0.000	0.000	0.000	0.000	0.000	0.000	0.000	0.000	0.000	0.000	0.000	0.000	0.000	0.000	285	1076	50	40	40	0.000	0.000	6	44	0	0	7	33	0	0	100	1	
2	6	4	02: K-22   LM00002290	lmo0638	7914	6175	100	49	49	5	47	48	5	25	4	0	54	46	19	16	17	3	82	76	0	0	0	0	0	0	0	0	0	0	0	0	0	0	0	0	0	0	0	0	0	0	0	0	0	0	0.000	0.000	0.000	0.000	0.000	0.000	0.000	0.000	0.000	0.000	0.000	0.000	0.000	0.000	285	1076	40	32	32	0.000	0.000	2	38	0	0	2	30	0	0	100	1	
2	7	4	02: O-01   LM00000237	lmo0713	8164	6175	100	94	88	28	48	48	5	87	79	0	88	72	37	16	17	4	86	79	0	0	0	0	0	0	0	0	0	0	0	0	0	0	0	0	0	0	0	0	0	0	0	0	0	0	0.000	0.000	0.000	0.000	0.000	0.000	0.000	0.000	0.000	0.000	0.000	0.000	0.000	0.000	285	1076	118	96	96	0.000	0.000	46	72	0	0	40	56	0	0	100	1	
2	8	4	02: O-04   LM00001067	lmo0716	8414	6175	100	124	115	55	46	47	5	79	72	0	337	247	185	16	17	3	86	80	0	0	0	0	0	0	0	0	0	0	0	0	0	0	0	0	0	0	0	0	0	0	0	0	0	0	0.000	0.000	0.000	0.000	0.000	0.000	0.000	0.000	0.000	0.000	0.000	0.000	0.000	0.000	285	1076	399	300	300	0.000	0.000	78	321	0	0	69	231	0	0	100	1	
2	9	4	02: O-07   LM00001068	lmo0719	8664	6175	100	63	63	10	47	48	6	84	65	0	70	58	29	17	18	4	80	73	0	0	0	0	0	0	0	0	0	0	0	0	0	0	0	0	0	0	0	0	0	0	0	0	0	0	0.000	0.000	0.000	0.000	0.000	0.000	0.000	0.000	0.000	0.000	0.000	0.000	0.000	0.000	285	1076	69	57	57	0.000	0.000	16	53	0	0	16	41	0	0	100	1	
2	10	4	02: O-10   LM00001071	lmo0722	8914	6175	100	317	254	150	48	48	5	82	78	0	306	233	155	16	17	6	82	76	0	0	0	0	0	0	0	0	0	0	0	0	0	0	0	0	0	0	0	0	0	0	0	0	0	0	0.000	0.000	0.000	0.000	0.000	0.000	0.000	0.000	0.000	0.000	0.000	0.000	0.000	0.000	285	1076	559	423	423	0.000	0.000	269	290	0	0	206	217	0	0	100	1	
2	11	4	02: O-13   LM00002301	lmo0725	9164	6175	100	50	51	6	48	48	5	38	17	0	56	47	20	16	17	3	84	74	0	0	0	0	0	0	0	0	0	0	0	0	0	0	0	0	0	0	0	0	0	0	0	0	0	0	0.000	0.000	0.000	0.000	0.000	0.000	0.000	0.000	0.000	0.000	0.000	0.000	0.000	0.000	285	1076	42	34	34	0.000	0.000	2	40	0	0	3	31	0	0	100	1	
2	12	4	02: O-16   LM00001073	lmo0728	9414	6175	100	50	50	4	47	47	4	39	10	0	49	42	21	16	17	3	72	67	0	0	0	0	0	0	0	0	0	0	0	0	0	0	0	0	0	0	0	0	0	0	0	0	0	0	0.000	0.000	0.000	0.000	0.000	0.000	0.000	0.000	0.000	0.000	0.000	0.000	0.000	0.000	285	1076	36	29	29	0.000	0.000	3	33	0	0	3	26	0	0	100	1	
2	13	4	02: O-19   LM00001076	lmo0731	9664	6175	100	54	54	8	47	47	5	62	34	0	65	54	25	16	16	4	82	77	0	0	0	0	0	0	0	0	0	0	0	0	0	0	0	0	0	0	0	0	0	0	0	0	0	0	0.000	0.000	0.000	0.000	0.000	0.000	0.000	0.000	0.000	0.000	0.000	0.000	0.000	0.000	285	1076	56	45	45	0.000	0.000	7	49	0	0	7	38	0	0	100	1	
2	14	4	02: O-22   LM00002303	lmo0734	9914	6175	100	47	49	5	47	48	5	26	7	0	59	49	21	16	16	3	83	78	0	0	0	0	0	0	0	0	0	0	0	0	0	0	0	0	0	0	0	0	0	0	0	0	0	0	0.000	0.000	0.000	0.000	0.000	0.000	0.000	0.000	0.000	0.000	0.000	0.000	0.000	0.000	285	1076	43	35	35	0.000	0.000	0	43	0	0	2	33	0	0	100	1	
2	15	4	03: C-01   LM00002328	lmo0805	10164	6175	100	50	51	6	47	47	5	34	14	0	56	49	18	16	16	3	93	86	0	0	0	0	0	0	0	0	0	0	0	0	0	0	0	0	0	0	0	0	0	0	0	0	0	0	0.000	0.000	0.000	0.000	0.000	0.000	0.000	0.000	0.000	0.000	0.000	0.000	0.000	0.000	285	1076	43	37	37	0.000	0.000	3	40	0	0	4	33	0	0	100	1	
2	16	4	03: C-04   LM00000260	lmo0808	10414	6175	100	52	52	6	47	48	5	51	17	0	59	52	21	16	17	3	86	83	0	0	0	0	0	0	0	0	0	0	0	0	0	0	0	0	0	0	0	0	0	0	0	0	0	0	0.000	0.000	0.000	0.000	0.000	0.000	0.000	0.000	0.000	0.000	0.000	0.000	0.000	0.000	285	1076	48	41	41	0.000	0.000	5	43	0	0	5	36	0	0	100	1	
2	17	4	03: C-07   LM00000262	lmo0811	10664	6175	100	89	86	23	46	47	5	89	84	0	153	130	69	17	17	5	88	82	0	0	0	0	0	0	0	0	0	0	0	0	0	0	0	0	0	0	0	0	0	0	0	0	0	0	0.000	0.000	0.000	0.000	0.000	0.000	0.000	0.000	0.000	0.000	0.000	0.000	0.000	0.000	285	1076	179	153	153	0.000	0.000	43	136	0	0	40	113	0	0	100	1	
2	1	5	03: C-10   LM00001111	lmo0814	6664	6425	100	84	80	20	48	48	5	84	76	0	93	79	37	18	18	4	85	82	0	0	0	0	0	0	0	0	0	0	0	0	0	0	0	0	0	0	0	0	0	0	0	0	0	0	0.000	0.000	0.000	0.000	0.000	0.000	0.000	0.000	0.000	0.000	0.000	0.000	0.000	0.000	285	1076	111	93	93	0.000	0.000	36	75	0	0	32	61	0	0	100	1	
2	2	5	03: C-13   LM00001112	lmo0817	6914	6425	100	69	68	13	48	48	5	82	75	0	61	52	21	17	18	5	80	77	0	0	0	0	0	0	0	0	0	0	0	0	0	0	0	0	0	0	0	0	0	0	0	0	0	0	0.000	0.000	0.000	0.000	0.000	0.000	0.000	0.000	0.000	0.000	0.000	0.000	0.000	0.000	285	1076	65	55	55	0.000	0.000	21	44	0	0	20	35	0	0	100	1	
2	3	5	03: C-16   LM00001114	lmo0820	7164	6425	100	73	70	15	46	47	5	87	71	0	70	60	26	16	17	5	87	80	0	0	0	0	0	0	0	0	0	0	0	0	0	0	0	0	0	0	0	0	0	0	0	0	0	0	0.000	0.000	0.000	0.000	0.000	0.000	0.000	0.000	0.000	0.000	0.000	0.000	0.000	0.000	285	1076	81	68	68	0.000	0.000	27	54	0	0	24	44	0	0	100	1	
2	4	5	03: C-19   LM00000266	lmo0823	7414	6425	100	105	100	36	47	48	5	83	78	0	175	141	80	17	18	3	89	82	0	0	0	0	0	0	0	0	0	0	0	0	0	0	0	0	0	0	0	0	0	0	0	0	0	0	0.000	0.000	0.000	0.000	0.000	0.000	0.000	0.000	0.000	0.000	0.000	0.000	0.000	0.000	285	1076	216	177	177	0.000	0.000	58	158	0	0	53	124	0	0	100	1	
2	5	5	03: C-22   LM00001118	lmo0826	7664	6425	100	60	60	9	46	47	6	86	66	0	65	56	22	16	17	4	88	82	0	0	0	0	0	0	0	0	0	0	0	0	0	0	0	0	0	0	0	0	0	0	0	0	0	0	0.000	0.000	0.000	0.000	0.000	0.000	0.000	0.000	0.000	0.000	0.000	0.000	0.000	0.000	285	1076	63	54	54	0.000	0.000	14	49	0	0	14	40	0	0	100	1	
2	6	5	03: G-01   LM00001149	lmo0901	7914	6425	100	52	51	5	47	48	5	50	14	0	54	45	19	16	16	2	84	78	0	0	0	0	0	0	0	0	0	0	0	0	0	0	0	0	0	0	0	0	0	0	0	0	0	0	0.000	0.000	0.000	0.000	0.000	0.000	0.000	0.000	0.000	0.000	0.000	0.000	0.000	0.000	285	1076	43	33	33	0.000	0.000	5	38	0	0	4	29	0	0	100	1	
2	7	5	03: G-04   LM00002351	lmo0904	8164	6425	100	52	53	7	47	48	5	48	22	0	55	46	18	16	17	3	90	81	0	0	0	0	0	0	0	0	0	0	0	0	0	0	0	0	0	0	0	0	0	0	0	0	0	0	0.000	0.000	0.000	0.000	0.000	0.000	0.000	0.000	0.000	0.000	0.000	0.000	0.000	0.000	285	1076	44	36	36	0.000	0.000	5	39	0	0	6	30	0	0	100	1	
2	8	5	03: G-07   LM00001153	lmo0907	8414	6425	100	146	126	49	47	48	5	86	83	0	305	244	153	16	17	5	84	81	0	0	0	0	0	0	0	0	0	0	0	0	0	0	0	0	0	0	0	0	0	0	0	0	0	0	0.000	0.000	0.000	0.000	0.000	0.000	0.000	0.000	0.000	0.000	0.000	0.000	0.000	0.000	285	1076	388	307	307	0.000	0.000	99	289	0	0	79	228	0	0	100	1	
2	9	5	03: G-10   LM00002353	lmo0910	8664	6425	100	50	51	5	47	47	5	28	8	0	53	45	15	17	17	4	87	78	0	0	0	0	0	0	0	0	0	0	0	0	0	0	0	0	0	0	0	0	0	0	0	0	0	0	0.000	0.000	0.000	0.000	0.000	0.000	0.000	0.000	0.000	0.000	0.000	0.000	0.000	0.000	285	1076	39	32	32	0.000	0.000	3	36	0	0	4	28	0	0	100	1	
2	10	5	03: G-13   LM00001155	lmo0913	8914	6425	100	244	207	107	47	48	5	91	86	0	157	125	73	16	17	5	87	79	0	0	0	0	0	0	0	0	0	0	0	0	0	0	0	0	0	0	0	0	0	0	0	0	0	0	0.000	0.000	0.000	0.000	0.000	0.000	0.000	0.000	0.000	0.000	0.000	0.000	0.000	0.000	285	1076	338	269	269	0.000	0.000	197	141	0	0	160	109	0	0	100	1	
2	11	5	03: G-16   LM00001156	lmo0916	9164	6425	100	51	52	6	48	48	5	42	19	0	103	96	67	16	17	3	78	72	0	0	0	0	0	0	0	0	0	0	0	0	0	0	0	0	0	0	0	0	0	0	0	0	0	0	0.000	0.000	0.000	0.000	0.000	0.000	0.000	0.000	0.000	0.000	0.000	0.000	0.000	0.000	285	1076	90	84	84	0.000	0.000	3	87	0	0	4	80	0	0	100	1	
2	12	5	03: G-19   LM00001159	lmo0919	9414	6425	100	54	55	6	47	48	5	69	39	0	66	54	26	16	16	3	81	76	0	0	0	0	0	0	0	0	0	0	0	0	0	0	0	0	0	0	0	0	0	0	0	0	0	0	0.000	0.000	0.000	0.000	0.000	0.000	0.000	0.000	0.000	0.000	0.000	0.000	0.000	0.000	285	1076	57	46	46	0.000	0.000	7	50	0	0	8	38	0	0	100	1	
2	13	5	03: G-22   LM00000290	lmo0922	9664	6425	100	57	59	8	46	46	4	91	69	0	54	45	19	16	16	3	85	76	0	0	0	0	0	0	0	0	0	0	0	0	0	0	0	0	0	0	0	0	0	0	0	0	0	0	0.000	0.000	0.000	0.000	0.000	0.000	0.000	0.000	0.000	0.000	0.000	0.000	0.000	0.000	285	1076	49	42	42	0.000	0.000	11	38	0	0	13	29	0	0	100	1	
2	14	5	03: K-01   LM00001199	lmo0997	9914	6425	100	61	61	11	47	47	5	76	64	0	122	102	65	16	16	2	86	82	0	0	0	0	0	0	0	0	0	0	0	0	0	0	0	0	0	0	0	0	0	0	0	0	0	0	0.000	0.000	0.000	0.000	0.000	0.000	0.000	0.000	0.000	0.000	0.000	0.000	0.000	0.000	285	1076	120	100	100	0.000	0.000	14	106	0	0	14	86	0	0	100	1	
2	15	5	03: K-04   LM00001201	lmo1000	10164	6425	100	56	57	8	48	48	5	67	42	0	41	36	14	16	16	3	83	76	0	0	0	0	0	0	0	0	0	0	0	0	0	0	0	0	0	0	0	0	0	0	0	0	0	0	0.000	0.000	0.000	0.000	0.000	0.000	0.000	0.000	0.000	0.000	0.000	0.000	0.000	0.000	285	1076	33	29	29	0.000	0.000	8	25	0	0	9	20	0	0	100	1	
2	16	5	03: K-07   LM00000304	lmo1003	10414	6425	100	110	107	46	47	48	5	85	78	0	309	246	178	16	17	6	79	76	0	0	0	0	0	0	0	0	0	0	0	0	0	0	0	0	0	0	0	0	0	0	0	0	0	0	0.000	0.000	0.000	0.000	0.000	0.000	0.000	0.000	0.000	0.000	0.000	0.000	0.000	0.000	285	1076	356	290	290	0.000	0.000	63	293	0	0	60	230	0	0	100	1	
2	17	5	03: K-10   LM00002379	lmo1006	10664	6425	100	49	50	5	46	47	6	34	6	0	54	49	20	17	17	6	80	76	0	0	0	0	0	0	0	0	0	0	0	0	0	0	0	0	0	0	0	0	0	0	0	0	0	0	0.000	0.000	0.000	0.000	0.000	0.000	0.000	0.000	0.000	0.000	0.000	0.000	0.000	0.000	285	1076	40	36	36	0.000	0.000	3	37	0	0	4	32	0	0	100	1	
2	1	6	03: K-13   LM00001205	lmo1009	6664	6675	100	70	69	13	49	49	5	86	79	0	59	51	21	17	18	3	82	78	0	0	0	0	0	0	0	0	0	0	0	0	0	0	0	0	0	0	0	0	0	0	0	0	0	0	0.000	0.000	0.000	0.000	0.000	0.000	0.000	0.000	0.000	0.000	0.000	0.000	0.000	0.000	285	1076	63	54	54	0.000	0.000	21	42	0	0	20	34	0	0	100	1	
2	2	6	03: K-16   LM00000306	lmo1012	6914	6675	100	64	68	17	47	48	5	82	69	0	90	80	40	17	18	4	86	81	0	0	0	0	0	0	0	0	0	0	0	0	0	0	0	0	0	0	0	0	0	0	0	0	0	0	0.000	0.000	0.000	0.000	0.000	0.000	0.000	0.000	0.000	0.000	0.000	0.000	0.000	0.000	285	1076	90	84	84	0.000	0.000	17	73	0	0	21	63	0	0	100	1	
2	3	6	03: K-19   LM00000309	lmo1015	7164	6675	100	58	59	10	47	47	4	74	59	0	73	65	35	16	16	4	81	75	0	0	0	0	0	0	0	0	0	0	0	0	0	0	0	0	0	0	0	0	0	0	0	0	0	0	0.000	0.000	0.000	0.000	0.000	0.000	0.000	0.000	0.000	0.000	0.000	0.000	0.000	0.000	285	1076	68	61	61	0.000	0.000	11	57	0	0	12	49	0	0	100	1	
2	4	6	03: K-22   LM00002381	lmo1018	7414	6675	100	66	66	13	47	48	5	83	71	0	66	55	23	17	18	5	84	78	0	0	0	0	0	0	0	0	0	0	0	0	0	0	0	0	0	0	0	0	0	0	0	0	0	0	0.000	0.000	0.000	0.000	0.000	0.000	0.000	0.000	0.000	0.000	0.000	0.000	0.000	0.000	285	1076	68	57	57	0.000	0.000	19	49	0	0	19	38	0	0	100	1	
2	5	6	03: O-01   LM00000321	lmo1093	7664	6675	100	111	102	33	47	49	15	80	73	0	116	98	49	16	17	8	84	78	0	0	0	0	0	0	0	0	0	0	0	0	0	0	0	0	0	0	0	0	0	0	0	0	0	0	0.000	0.000	0.000	0.000	0.000	0.000	0.000	0.000	0.000	0.000	0.000	0.000	0.000	0.000	285	1076	164	137	137	0.000	0.000	64	100	0	0	55	82	0	0	100	1	
2	6	6	03: O-04   LM00000322	lmo1096	7914	6675	100	131	118	53	47	47	5	83	75	0	83	68	37	16	17	3	86	80	0	0	0	0	0	0	0	0	0	0	0	0	0	0	0	0	0	0	0	0	0	0	0	0	0	0	0.000	0.000	0.000	0.000	0.000	0.000	0.000	0.000	0.000	0.000	0.000	0.000	0.000	0.000	285	1076	151	123	123	0.000	0.000	84	67	0	0	71	52	0	0	100	1	
2	7	6	03: O-07   LM00002426	lmo1099	8164	6675	100	51	52	6	47	48	5	43	16	0	55	45	23	16	17	3	78	69	0	0	0	0	0	0	0	0	0	0	0	0	0	0	0	0	0	0	0	0	0	0	0	0	0	0	0.000	0.000	0.000	0.000	0.000	0.000	0.000	0.000	0.000	0.000	0.000	0.000	0.000	0.000	285	1076	43	34	34	0.000	0.000	4	39	0	0	5	29	0	0	100	1	
2	8	6	03: O-10   LM00002429	lmo1102	8414	6675	100	51	52	7	47	48	5	44	14	0	56	47	17	16	16	3	89	82	0	0	0	0	0	0	0	0	0	0	0	0	0	0	0	0	0	0	0	0	0	0	0	0	0	0	0.000	0.000	0.000	0.000	0.000	0.000	0.000	0.000	0.000	0.000	0.000	0.000	0.000	0.000	285	1076	44	36	36	0.000	0.000	4	40	0	0	5	31	0	0	100	1	
2	9	6	03: O-13   LM00002432	lmo1105	8664	6675	100	51	51	6	48	49	7	24	3	0	56	49	21	17	18	6	76	73	0	0	0	0	0	0	0	0	0	0	0	0	0	0	0	0	0	0	0	0	0	0	0	0	0	0	0.000	0.000	0.000	0.000	0.000	0.000	0.000	0.000	0.000	0.000	0.000	0.000	0.000	0.000	285	1076	42	35	35	0.000	0.000	3	39	0	0	3	32	0	0	100	1	
2	10	6	03: O-16   LM00002435	lmo1108	8914	6675	100	50	51	5	48	49	9	6	1	0	49	43	17	16	19	14	69	59	0	0	0	0	0	0	0	0	0	0	0	0	0	0	0	0	0	0	0	0	0	0	0	0	0	0	0.000	0.000	0.000	0.000	0.000	0.000	0.000	0.000	0.000	0.000	0.000	0.000	0.000	0.000	285	1076	35	30	30	0.000	0.000	2	33	0	0	3	27	0	0	100	1	
2	11	6	03: O-19   LM00002438	lmo1111	9164	6675	100	50	51	6	48	49	6	15	6	0	58	49	20	16	17	7	77	72	0	0	0	0	0	0	0	0	0	0	0	0	0	0	0	0	0	0	0	0	0	0	0	0	0	0	0.000	0.000	0.000	0.000	0.000	0.000	0.000	0.000	0.000	0.000	0.000	0.000	0.000	0.000	285	1076	44	36	36	0.000	0.000	2	42	0	0	3	33	0	0	100	1	
2	12	6	03: O-22   LM00002441	lmo1114	9414	6675	100	52	52	5	48	49	5	37	13	0	58	49	20	16	17	5	81	78	0	0	0	0	0	0	0	0	0	0	0	0	0	0	0	0	0	0	0	0	0	0	0	0	0	0	0.000	0.000	0.000	0.000	0.000	0.000	0.000	0.000	0.000	0.000	0.000	0.000	0.000	0.000	285	1076	46	37	37	0.000	0.000	4	42	0	0	4	33	0	0	100	1	
2	13	6	04: C-01   LM00000346	lmo1185	9664	6675	100	51	51	5	47	48	5	41	10	0	52	45	15	16	16	4	87	83	0	0	0	0	0	0	0	0	0	0	0	0	0	0	0	0	0	0	0	0	0	0	0	0	0	0	0.000	0.000	0.000	0.000	0.000	0.000	0.000	0.000	0.000	0.000	0.000	0.000	0.000	0.000	285	1076	40	33	33	0.000	0.000	4	36	0	0	4	29	0	0	100	1	
2	14	6	04: C-04   LM00002459	lmo1188	9914	6675	100	56	56	7	47	47	5	70	45	0	54	48	19	16	16	3	87	82	0	0	0	0	0	0	0	0	0	0	0	0	0	0	0	0	0	0	0	0	0	0	0	0	0	0	0.000	0.000	0.000	0.000	0.000	0.000	0.000	0.000	0.000	0.000	0.000	0.000	0.000	0.000	285	1076	47	41	41	0.000	0.000	9	38	0	0	9	32	0	0	100	1	
2	15	6	04: C-07   LM00001264	lmo1191	10164	6675	100	53	53	5	48	48	5	46	11	0	65	55	23	16	17	4	83	78	0	0	0	0	0	0	0	0	0	0	0	0	0	0	0	0	0	0	0	0	0	0	0	0	0	0	0.000	0.000	0.000	0.000	0.000	0.000	0.000	0.000	0.000	0.000	0.000	0.000	0.000	0.000	285	1076	54	44	44	0.000	0.000	5	49	0	0	5	39	0	0	100	1	
2	16	6	04: C-10   LM00001266	lmo1194	10414	6675	100	49	49	5	48	49	6	15	3	0	55	48	16	15	16	5	89	84	0	0	0	0	0	0	0	0	0	0	0	0	0	0	0	0	0	0	0	0	0	0	0	0	0	0	0.000	0.000	0.000	0.000	0.000	0.000	0.000	0.000	0.000	0.000	0.000	0.000	0.000	0.000	285	1076	41	34	34	0.000	0.000	1	40	0	0	1	33	0	0	100	1	
2	17	6	04: C-13   LM00002463	lmo1197	10664	6675	100	52	51	5	47	47	4	52	15	0	59	49	21	16	16	2	82	78	0	0	0	0	0	0	0	0	0	0	0	0	0	0	0	0	0	0	0	0	0	0	0	0	0	0	0.000	0.000	0.000	0.000	0.000	0.000	0.000	0.000	0.000	0.000	0.000	0.000	0.000	0.000	285	1076	48	37	37	0.000	0.000	5	43	0	0	4	33	0	0	100	1	
2	1	7	04: C-16   LM00002465	lmo1200	6664	6925	100	52	52	5	48	48	5	38	14	0	65	57	22	17	18	3	85	82	0	0	0	0	0	0	0	0	0	0	0	0	0	0	0	0	0	0	0	0	0	0	0	0	0	0	0.000	0.000	0.000	0.000	0.000	0.000	0.000	0.000	0.000	0.000	0.000	0.000	0.000	0.000	285	1076	52	44	44	0.000	0.000	4	48	0	0	4	40	0	0	100	1	
2	2	7	04: C-19   LM00001269	lmo1203	6914	6925	100	52	54	8	48	49	7	36	16	0	56	48	19	17	18	6	81	76	0	0	0	0	0	0	0	0	0	0	0	0	0	0	0	0	0	0	0	0	0	0	0	0	0	0	0.000	0.000	0.000	0.000	0.000	0.000	0.000	0.000	0.000	0.000	0.000	0.000	0.000	0.000	285	1076	43	37	37	0.000	0.000	4	39	0	0	6	31	0	0	100	1	
2	3	7	04: C-22   LM00001272	lmo1206	7164	6925	100	52	52	7	47	48	5	51	18	0	54	46	19	16	16	3	89	78	0	0	0	0	0	0	0	0	0	0	0	0	0	0	0	0	0	0	0	0	0	0	0	0	0	0	0.000	0.000	0.000	0.000	0.000	0.000	0.000	0.000	0.000	0.000	0.000	0.000	0.000	0.000	285	1076	43	35	35	0.000	0.000	5	38	0	0	5	30	0	0	100	1	
2	4	7	04: G-01   LM00000368	lmo1281	7414	6925	100	64	64	11	47	47	5	82	67	0	63	56	23	17	17	6	85	78	0	0	0	0	0	0	0	0	0	0	0	0	0	0	0	0	0	0	0	0	0	0	0	0	0	0	0.000	0.000	0.000	0.000	0.000	0.000	0.000	0.000	0.000	0.000	0.000	0.000	0.000	0.000	285	1076	63	56	56	0.000	0.000	17	46	0	0	17	39	0	0	100	1	
2	5	7	04: G-04   LM00001314	lmo1284	7664	6925	100	50	51	5	47	47	5	42	12	0	52	44	19	16	16	7	74	66	0	0	0	0	0	0	0	0	0	0	0	0	0	0	0	0	0	0	0	0	0	0	0	0	0	0	0.000	0.000	0.000	0.000	0.000	0.000	0.000	0.000	0.000	0.000	0.000	0.000	0.000	0.000	285	1076	39	32	32	0.000	0.000	3	36	0	0	4	28	0	0	100	1	
2	6	7	04: G-07   LM00001316	lmo1287	7914	6925	100	66	67	15	48	48	5	76	66	0	98	80	46	16	17	6	78	74	0	0	0	0	0	0	0	0	0	0	0	0	0	0	0	0	0	0	0	0	0	0	0	0	0	0	0.000	0.000	0.000	0.000	0.000	0.000	0.000	0.000	0.000	0.000	0.000	0.000	0.000	0.000	285	1076	100	83	83	0.000	0.000	18	82	0	0	19	64	0	0	100	1	
2	7	7	04: G-10   LM00002484	lmo1290	8164	6925	100	51	52	6	47	48	5	48	25	0	62	53	18	16	16	3	96	91	0	0	0	0	0	0	0	0	0	0	0	0	0	0	0	0	0	0	0	0	0	0	0	0	0	0	0.000	0.000	0.000	0.000	0.000	0.000	0.000	0.000	0.000	0.000	0.000	0.000	0.000	0.000	285	1076	50	42	42	0.000	0.000	4	46	0	0	5	37	0	0	100	1	
2	8	7	04: G-13   LM00001318	lmo1293	8414	6925	100	212	181	93	47	47	5	86	81	0	428	318	211	16	17	4	85	78	0	0	0	0	0	0	0	0	0	0	0	0	0	0	0	0	0	0	0	0	0	0	0	0	0	0	0.000	0.000	0.000	0.000	0.000	0.000	0.000	0.000	0.000	0.000	0.000	0.000	0.000	0.000	285	1076	577	436	436	0.000	0.000	165	412	0	0	134	302	0	0	100	1	
2	9	7	04: G-16   LM00001320	lmo1296	8664	6925	100	50	51	7	48	48	6	32	9	0	48	41	16	16	17	3	81	78	0	0	0	0	0	0	0	0	0	0	0	0	0	0	0	0	0	0	0	0	0	0	0	0	0	0	0.000	0.000	0.000	0.000	0.000	0.000	0.000	0.000	0.000	0.000	0.000	0.000	0.000	0.000	285	1076	34	28	28	0.000	0.000	2	32	0	0	3	25	0	0	100	1	
2	10	7	04: G-19   LM00000372	lmo1299	8914	6925	100	153	134	56	47	48	5	85	83	0	128	102	56	16	16	3	84	81	0	0	0	0	0	0	0	0	0	0	0	0	0	0	0	0	0	0	0	0	0	0	0	0	0	0	0.000	0.000	0.000	0.000	0.000	0.000	0.000	0.000	0.000	0.000	0.000	0.000	0.000	0.000	285	1076	218	173	173	0.000	0.000	106	112	0	0	87	86	0	0	100	1	
2	11	7	04: G-22   LM00001321	lmo1302	9164	6925	100	72	71	16	48	49	6	79	75	0	102	85	47	16	16	3	82	79	0	0	0	0	0	0	0	0	0	0	0	0	0	0	0	0	0	0	0	0	0	0	0	0	0	0	0.000	0.000	0.000	0.000	0.000	0.000	0.000	0.000	0.000	0.000	0.000	0.000	0.000	0.000	285	1076	110	92	92	0.000	0.000	24	86	0	0	23	69	0	0	100	1	
2	12	7	04: K-01   LM00001361	lmo1377	9414	6925	100	95	89	28	49	49	5	80	72	0	91	77	38	16	16	3	87	82	0	0	0	0	0	0	0	0	0	0	0	0	0	0	0	0	0	0	0	0	0	0	0	0	0	0	0.000	0.000	0.000	0.000	0.000	0.000	0.000	0.000	0.000	0.000	0.000	0.000	0.000	0.000	285	1076	121	101	101	0.000	0.000	46	75	0	0	40	61	0	0	100	1	
2	13	7	04: K-04   LM00001363	lmo1380	9664	6925	100	112	105	36	47	48	5	84	81	0	87	73	36	16	17	6	83	80	0	0	0	0	0	0	0	0	0	0	0	0	0	0	0	0	0	0	0	0	0	0	0	0	0	0	0.000	0.000	0.000	0.000	0.000	0.000	0.000	0.000	0.000	0.000	0.000	0.000	0.000	0.000	285	1076	136	115	115	0.000	0.000	65	71	0	0	58	57	0	0	100	1	
2	14	7	04: K-07   LM00001365	lmo1383	9914	6925	100	50	51	6	47	48	5	38	15	0	49	42	16	15	16	4	84	77	0	0	0	0	0	0	0	0	0	0	0	0	0	0	0	0	0	0	0	0	0	0	0	0	0	0	0.000	0.000	0.000	0.000	0.000	0.000	0.000	0.000	0.000	0.000	0.000	0.000	0.000	0.000	285	1076	37	31	31	0.000	0.000	3	34	0	0	4	27	0	0	100	1	
2	15	7	04: K-10   LM00001367	lmo1386	10164	6925	100	51	51	5	47	48	5	30	11	0	52	44	18	16	17	10	72	66	0	0	0	0	0	0	0	0	0	0	0	0	0	0	0	0	0	0	0	0	0	0	0	0	0	0	0.000	0.000	0.000	0.000	0.000	0.000	0.000	0.000	0.000	0.000	0.000	0.000	0.000	0.000	285	1076	40	32	32	0.000	0.000	4	36	0	0	4	28	0	0	100	1	
2	16	7	04: K-13   LM00000391	lmo1389	10414	6925	100	97	92	28	47	48	6	89	81	0	78	65	29	16	16	4	83	80	0	0	0	0	0	0	0	0	0	0	0	0	0	0	0	0	0	0	0	0	0	0	0	0	0	0	0.000	0.000	0.000	0.000	0.000	0.000	0.000	0.000	0.000	0.000	0.000	0.000	0.000	0.000	285	1076	112	94	94	0.000	0.000	50	62	0	0	45	49	0	0	100	1	
2	17	7	04: K-16   LM00001368	lmo1392	10664	6925	100	56	57	9	47	47	5	73	49	0	61	54	27	16	16	3	80	73	0	0	0	0	0	0	0	0	0	0	0	0	0	0	0	0	0	0	0	0	0	0	0	0	0	0	0.000	0.000	0.000	0.000	0.000	0.000	0.000	0.000	0.000	0.000	0.000	0.000	0.000	0.000	285	1076	54	48	48	0.000	0.000	9	45	0	0	10	38	0	0	100	1	
2	1	8	04: K-19   LM00001370	lmo1395	6664	7175	100	116	106	42	48	48	5	84	79	0	141	114	73	17	17	3	82	79	0	0	0	0	0	0	0	0	0	0	0	0	0	0	0	0	0	0	0	0	0	0	0	0	0	0	0.000	0.000	0.000	0.000	0.000	0.000	0.000	0.000	0.000	0.000	0.000	0.000	0.000	0.000	285	1076	192	155	155	0.000	0.000	68	124	0	0	58	97	0	0	100	1	
2	2	8	04: K-22   LM00001372	lmo1398	6914	7175	100	94	88	26	48	50	23	68	48	0	187	150	91	17	21	73	67	59	0	0	0	0	0	0	0	0	0	0	0	0	0	0	0	0	0	0	0	0	0	0	0	0	0	0	0.000	0.000	0.000	0.000	0.000	0.000	0.000	0.000	0.000	0.000	0.000	0.000	0.000	0.000	285	1076	216	173	173	0.000	0.000	46	170	0	0	40	133	0	0	100	1	
2	3	8	04: O-01   LM00000408	lmo1473	7164	7175	100	409	326	197	47	48	7	87	81	0	414	321	203	16	17	5	85	81	0	0	0	0	0	0	0	0	0	0	0	0	0	0	0	0	0	0	0	0	0	0	0	0	0	0	0.000	0.000	0.000	0.000	0.000	0.000	0.000	0.000	0.000	0.000	0.000	0.000	0.000	0.000	285	1076	760	584	584	0.000	0.000	362	398	0	0	279	305	0	0	100	1	
2	4	8	04: O-04   LM00001421	lmo1476	7414	7175	100	51	51	5	47	48	5	48	11	0	59	51	19	17	17	4	82	82	0	0	0	0	0	0	0	0	0	0	0	0	0	0	0	0	0	0	0	0	0	0	0	0	0	0	0.000	0.000	0.000	0.000	0.000	0.000	0.000	0.000	0.000	0.000	0.000	0.000	0.000	0.000	285	1076	46	38	38	0.000	0.000	4	42	0	0	4	34	0	0	100	1	
2	5	8	04: O-07   LM00000411	lmo1479	7664	7175	100	88	84	24	48	49	11	77	71	0	67	57	24	16	17	8	80	74	0	0	0	0	0	0	0	0	0	0	0	0	0	0	0	0	0	0	0	0	0	0	0	0	0	0	0.000	0.000	0.000	0.000	0.000	0.000	0.000	0.000	0.000	0.000	0.000	0.000	0.000	0.000	285	1076	91	77	77	0.000	0.000	40	51	0	0	36	41	0	0	100	1	
2	6	8	04: O-10   LM00002525	lmo1482	7914	7175	100	90	86	23	47	48	5	89	80	0	64	54	21	16	17	5	85	79	0	0	0	0	0	0	0	0	0	0	0	0	0	0	0	0	0	0	0	0	0	0	0	0	0	0	0.000	0.000	0.000	0.000	0.000	0.000	0.000	0.000	0.000	0.000	0.000	0.000	0.000	0.000	285	1076	91	77	77	0.000	0.000	43	48	0	0	39	38	0	0	100	1	
2	7	8	04: O-13   LM00001423	lmo1485	8164	7175	100	53	53	5	47	47	4	61	25	0	56	50	16	16	16	3	93	87	0	0	0	0	0	0	0	0	0	0	0	0	0	0	0	0	0	0	0	0	0	0	0	0	0	0	0.000	0.000	0.000	0.000	0.000	0.000	0.000	0.000	0.000	0.000	0.000	0.000	0.000	0.000	285	1076	46	40	40	0.000	0.000	6	40	0	0	6	34	0	0	100	1	
2	8	8	04: O-16   LM00001425	lmo1488	8414	7175	100	73	72	17	47	48	6	83	74	0	84	77	40	16	17	4	81	79	0	0	0	0	0	0	0	0	0	0	0	0	0	0	0	0	0	0	0	0	0	0	0	0	0	0	0.000	0.000	0.000	0.000	0.000	0.000	0.000	0.000	0.000	0.000	0.000	0.000	0.000	0.000	285	1076	94	86	86	0.000	0.000	26	68	0	0	25	61	0	0	100	1	
2	9	8	04: O-19   LM00001426	lmo1491	8664	7175	100	55	56	8	48	48	5	58	29	0	57	49	21	16	17	5	80	72	0	0	0	0	0	0	0	0	0	0	0	0	0	0	0	0	0	0	0	0	0	0	0	0	0	0	0.000	0.000	0.000	0.000	0.000	0.000	0.000	0.000	0.000	0.000	0.000	0.000	0.000	0.000	285	1076	48	41	41	0.000	0.000	7	41	0	0	8	33	0	0	100	1	
2	10	8	04: O-22   LM00002529	lmo1494	8914	7175	100	50	50	4	47	47	5	38	5	0	52	45	17	16	16	3	87	80	0	0	0	0	0	0	0	0	0	0	0	0	0	0	0	0	0	0	0	0	0	0	0	0	0	0	0.000	0.000	0.000	0.000	0.000	0.000	0.000	0.000	0.000	0.000	0.000	0.000	0.000	0.000	285	1076	39	32	32	0.000	0.000	3	36	0	0	3	29	0	0	100	1	
2	11	8	05: C-01   LM00001469	lmo1565	9164	7175	100	51	52	5	48	49	6	29	8	0	48	42	17	16	16	3	81	76	0	0	0	0	0	0	0	0	0	0	0	0	0	0	0	0	0	0	0	0	0	0	0	0	0	0	0.000	0.000	0.000	0.000	0.000	0.000	0.000	0.000	0.000	0.000	0.000	0.000	0.000	0.000	285	1076	35	30	30	0.000	0.000	3	32	0	0	4	26	0	0	100	1	
2	12	8	05: C-04   LM00001472	lmo1568	9414	7175	100	61	62	10	48	48	5	81	64	0	56	49	20	16	16	4	85	78	0	0	0	0	0	0	0	0	0	0	0	0	0	0	0	0	0	0	0	0	0	0	0	0	0	0	0.000	0.000	0.000	0.000	0.000	0.000	0.000	0.000	0.000	0.000	0.000	0.000	0.000	0.000	285	1076	53	47	47	0.000	0.000	13	40	0	0	14	33	0	0	100	1	
2	13	8	05: C-07   LM00000435	lmo1571	9664	7175	100	272	232	118	47	47	5	92	87	0	228	190	106	16	16	3	91	86	0	0	0	0	0	0	0	0	0	0	0	0	0	0	0	0	0	0	0	0	0	0	0	0	0	0	0.000	0.000	0.000	0.000	0.000	0.000	0.000	0.000	0.000	0.000	0.000	0.000	0.000	0.000	285	1076	437	359	359	0.000	0.000	225	212	0	0	185	174	0	0	100	1	
2	14	8	05: C-10   LM00000436	lmo1574	9914	7175	100	96	89	26	47	48	5	86	78	0	65	56	25	16	16	3	91	86	0	0	0	0	0	0	0	0	0	0	0	0	0	0	0	0	0	0	0	0	0	0	0	0	0	0	0.000	0.000	0.000	0.000	0.000	0.000	0.000	0.000	0.000	0.000	0.000	0.000	0.000	0.000	285	1076	98	82	82	0.000	0.000	49	49	0	0	42	40	0	0	100	1	
2	15	8	05: C-13   LM00000437	lmo1577	10164	7175	100	53	54	7	47	47	5	55	21	0	55	47	18	16	16	3	89	84	0	0	0	0	0	0	0	0	0	0	0	0	0	0	0	0	0	0	0	0	0	0	0	0	0	0	0.000	0.000	0.000	0.000	0.000	0.000	0.000	0.000	0.000	0.000	0.000	0.000	0.000	0.000	285	1076	45	38	38	0.000	0.000	6	39	0	0	7	31	0	0	100	1	
2	16	8	05: C-16   LM00001480	lmo1580	10414	7175	100	51	52	6	47	47	5	50	19	0	43	38	13	15	16	4	86	80	0	0	0	0	0	0	0	0	0	0	0	0	0	0	0	0	0	0	0	0	0	0	0	0	0	0	0.000	0.000	0.000	0.000	0.000	0.000	0.000	0.000	0.000	0.000	0.000	0.000	0.000	0.000	285	1076	32	28	28	0.000	0.000	4	28	0	0	5	23	0	0	100	1	
2	17	8	05: C-19   LM00000440	lmo1583	10664	7175	100	124	111	40	46	47	5	88	81	0	293	238	134	16	16	3	92	87	0	0	0	0	0	0	0	0	0	0	0	0	0	0	0	0	0	0	0	0	0	0	0	0	0	0	0.000	0.000	0.000	0.000	0.000	0.000	0.000	0.000	0.000	0.000	0.000	0.000	0.000	0.000	285	1076	355	287	287	0.000	0.000	78	277	0	0	65	222	0	0	100	1	
2	1	9	05: C-22   LM00000442	lmo1586	6664	7425	100	268	215	120	48	48	5	82	77	0	245	190	120	17	18	9	78	73	0	0	0	0	0	0	0	0	0	0	0	0	0	0	0	0	0	0	0	0	0	0	0	0	0	0	0.000	0.000	0.000	0.000	0.000	0.000	0.000	0.000	0.000	0.000	0.000	0.000	0.000	0.000	285	1076	448	340	340	0.000	0.000	220	228	0	0	167	173	0	0	100	1	
2	2	9	05: G-01   LM00001523	lmo1661	6914	7425	100	54	55	7	47	48	6	64	25	0	58	48	19	16	17	3	87	79	0	0	0	0	0	0	0	0	0	0	0	0	0	0	0	0	0	0	0	0	0	0	0	0	0	0	0.000	0.000	0.000	0.000	0.000	0.000	0.000	0.000	0.000	0.000	0.000	0.000	0.000	0.000	285	1076	49	40	40	0.000	0.000	7	42	0	0	8	32	0	0	100	1	
2	3	9	05: G-04   LM00001525	lmo1664	7164	7425	100	50	51	6	47	48	5	39	14	0	53	46	17	16	16	4	87	81	0	0	0	0	0	0	0	0	0	0	0	0	0	0	0	0	0	0	0	0	0	0	0	0	0	0	0.000	0.000	0.000	0.000	0.000	0.000	0.000	0.000	0.000	0.000	0.000	0.000	0.000	0.000	285	1076	40	34	34	0.000	0.000	3	37	0	0	4	30	0	0	100	1	
2	4	9	05: G-07   LM00001527	lmo1667	7414	7425	100	51	50	5	47	48	5	32	7	0	46	40	14	16	18	16	69	36	0	0	0	0	0	0	0	0	0	0	0	0	0	0	0	0	0	0	0	0	0	0	0	0	0	0	0.000	0.000	0.000	0.000	0.000	0.000	0.000	0.000	0.000	0.000	0.000	0.000	0.000	0.000	285	1076	34	27	27	0.000	0.000	4	30	0	0	3	24	0	0	100	1	
2	5	9	05: G-10   LM00002563	lmo1670	7664	7425	100	53	53	6	46	47	5	56	24	0	54	46	20	16	16	3	86	81	0	0	0	0	0	0	0	0	0	0	0	0	0	0	0	0	0	0	0	0	0	0	0	0	0	0	0.000	0.000	0.000	0.000	0.000	0.000	0.000	0.000	0.000	0.000	0.000	0.000	0.000	0.000	285	1076	45	37	37	0.000	0.000	7	38	0	0	7	30	0	0	100	1	
2	6	9	05: G-13   LM00000456	lmo1673	7914	7425	100	155	135	65	47	48	5	82	78	0	342	257	182	16	16	5	85	79	0	0	0	0	0	0	0	0	0	0	0	0	0	0	0	0	0	0	0	0	0	0	0	0	0	0	0.000	0.000	0.000	0.000	0.000	0.000	0.000	0.000	0.000	0.000	0.000	0.000	0.000	0.000	285	1076	434	329	329	0.000	0.000	108	326	0	0	88	241	0	0	100	1	
2	7	9	05: G-16   LM00000457	lmo1676	8164	7425	100	101	96	35	47	47	4	86	78	0	86	72	38	16	16	5	81	75	0	0	0	0	0	0	0	0	0	0	0	0	0	0	0	0	0	0	0	0	0	0	0	0	0	0	0.000	0.000	0.000	0.000	0.000	0.000	0.000	0.000	0.000	0.000	0.000	0.000	0.000	0.000	285	1076	124	105	105	0.000	0.000	54	70	0	0	49	56	0	0	100	1	
2	8	9	05: G-19   LM00001534	lmo1679	8414	7425	100	51	52	5	47	47	4	48	16	0	58	50	19	16	17	3	88	80	0	0	0	0	0	0	0	0	0	0	0	0	0	0	0	0	0	0	0	0	0	0	0	0	0	0	0.000	0.000	0.000	0.000	0.000	0.000	0.000	0.000	0.000	0.000	0.000	0.000	0.000	0.000	285	1076	46	39	39	0.000	0.000	4	42	0	0	5	34	0	0	100	1	
2	9	9	05: G-22   LM00001537	lmo1682	8664	7425	100	50	50	5	47	48	5	27	6	0	45	40	13	16	17	4	87	81	0	0	0	0	0	0	0	0	0	0	0	0	0	0	0	0	0	0	0	0	0	0	0	0	0	0	0.000	0.000	0.000	0.000	0.000	0.000	0.000	0.000	0.000	0.000	0.000	0.000	0.000	0.000	285	1076	32	27	27	0.000	0.000	3	29	0	0	3	24	0	0	100	1	
2	10	9	05: K-01   LM00001581	lmo1757	8914	7425	100	98	94	30	48	48	5	86	76	0	118	101	53	16	17	4	85	80	0	0	0	0	0	0	0	0	0	0	0	0	0	0	0	0	0	0	0	0	0	0	0	0	0	0	0.000	0.000	0.000	0.000	0.000	0.000	0.000	0.000	0.000	0.000	0.000	0.000	0.000	0.000	285	1076	152	131	131	0.000	0.000	50	102	0	0	46	85	0	0	100	1	
2	11	9	05: K-04   LM00001583	lmo1760	9164	7425	100	51	51	6	48	48	5	36	12	0	47	41	15	15	16	4	85	80	0	0	0	0	0	0	0	0	0	0	0	0	0	0	0	0	0	0	0	0	0	0	0	0	0	0	0.000	0.000	0.000	0.000	0.000	0.000	0.000	0.000	0.000	0.000	0.000	0.000	0.000	0.000	285	1076	35	29	29	0.000	0.000	3	32	0	0	3	26	0	0	100	1	
2	12	9	05: K-07   LM00001586	lmo1763	9414	7425	100	68	69	16	48	48	5	82	72	0	59	48	23	15	16	2	82	76	0	0	0	0	0	0	0	0	0	0	0	0	0	0	0	0	0	0	0	0	0	0	0	0	0	0	0.000	0.000	0.000	0.000	0.000	0.000	0.000	0.000	0.000	0.000	0.000	0.000	0.000	0.000	285	1076	64	54	54	0.000	0.000	20	44	0	0	21	33	0	0	100	1	
2	13	9	05: K-10   LM00002577	lmo1766	9664	7425	100	50	50	5	47	47	5	40	9	0	50	44	16	15	16	4	86	79	0	0	0	0	0	0	0	0	0	0	0	0	0	0	0	0	0	0	0	0	0	0	0	0	0	0	0.000	0.000	0.000	0.000	0.000	0.000	0.000	0.000	0.000	0.000	0.000	0.000	0.000	0.000	285	1076	38	32	32	0.000	0.000	3	35	0	0	3	29	0	0	100	1	
2	14	9	05: K-13   LM00000479	lmo1769	9914	7425	100	87	82	25	47	48	5	83	73	0	71	63	33	16	16	3	79	76	0	0	0	0	0	0	0	0	0	0	0	0	0	0	0	0	0	0	0	0	0	0	0	0	0	0	0.000	0.000	0.000	0.000	0.000	0.000	0.000	0.000	0.000	0.000	0.000	0.000	0.000	0.000	285	1076	95	82	82	0.000	0.000	40	55	0	0	35	47	0	0	100	1	
2	15	9	05: K-16   LM00001591	lmo1772	10164	7425	100	67	66	12	48	48	6	79	66	0	56	50	21	16	16	7	79	72	0	0	0	0	0	0	0	0	0	0	0	0	0	0	0	0	0	0	0	0	0	0	0	0	0	0	0.000	0.000	0.000	0.000	0.000	0.000	0.000	0.000	0.000	0.000	0.000	0.000	0.000	0.000	285	1076	59	52	52	0.000	0.000	19	40	0	0	18	34	0	0	100	1	
2	16	9	05: K-19   LM00000482	lmo1775	10414	7425	100	144	129	51	47	48	6	85	81	0	56	50	18	16	16	5	87	82	0	0	0	0	0	0	0	0	0	0	0	0	0	0	0	0	0	0	0	0	0	0	0	0	0	0	0.000	0.000	0.000	0.000	0.000	0.000	0.000	0.000	0.000	0.000	0.000	0.000	0.000	0.000	285	1076	137	116	116	0.000	0.000	97	40	0	0	82	34	0	0	100	1	
2	17	9	05: K-22   LM00001594	lmo1778	10664	7425	100	54	55	8	47	48	5	63	32	0	72	61	24	16	16	4	86	83	0	0	0	0	0	0	0	0	0	0	0	0	0	0	0	0	0	0	0	0	0	0	0	0	0	0	0.000	0.000	0.000	0.000	0.000	0.000	0.000	0.000	0.000	0.000	0.000	0.000	0.000	0.000	285	1076	63	53	53	0.000	0.000	7	56	0	0	8	45	0	0	100	1	
2	1	10	05: O-01   LM00001639	lmo1853	6664	7675	100	69	70	17	48	49	6	80	71	0	94	80	41	17	17	3	84	78	0	0	0	0	0	0	0	0	0	0	0	0	0	0	0	0	0	0	0	0	0	0	0	0	0	0	0.000	0.000	0.000	0.000	0.000	0.000	0.000	0.000	0.000	0.000	0.000	0.000	0.000	0.000	285	1076	98	85	85	0.000	0.000	21	77	0	0	22	63	0	0	100	1	
2	2	10	05: O-04   LM00001641	lmo1856	6914	7675	100	62	64	15	47	48	5	82	66	0	65	56	28	16	17	5	79	75	0	0	0	0	0	0	0	0	0	0	0	0	0	0	0	0	0	0	0	0	0	0	0	0	0	0	0.000	0.000	0.000	0.000	0.000	0.000	0.000	0.000	0.000	0.000	0.000	0.000	0.000	0.000	285	1076	64	57	57	0.000	0.000	15	49	0	0	17	40	0	0	100	1	
2	3	10	05: O-07   LM00001644	lmo1859	7164	7675	100	288	235	123	46	47	5	93	85	0	383	324	204	16	17	5	89	81	0	0	0	0	0	0	0	0	0	0	0	0	0	0	0	0	0	0	0	0	0	0	0	0	0	0	0.000	0.000	0.000	0.000	0.000	0.000	0.000	0.000	0.000	0.000	0.000	0.000	0.000	0.000	285	1076	609	497	497	0.000	0.000	242	367	0	0	189	308	0	0	100	1	
2	4	10	05: O-10   LM00001647	lmo1862	7414	7675	100	103	101	38	48	49	5	82	79	0	102	85	44	16	17	4	89	81	0	0	0	0	0	0	0	0	0	0	0	0	0	0	0	0	0	0	0	0	0	0	0	0	0	0	0.000	0.000	0.000	0.000	0.000	0.000	0.000	0.000	0.000	0.000	0.000	0.000	0.000	0.000	285	1076	141	122	122	0.000	0.000	55	86	0	0	53	69	0	0	100	1	
2	5	10	05: O-13   LM00001650	lmo1865	7664	7675	100	50	50	5	47	47	5	27	5	0	55	49	16	16	17	5	88	83	0	0	0	0	0	0	0	0	0	0	0	0	0	0	0	0	0	0	0	0	0	0	0	0	0	0	0.000	0.000	0.000	0.000	0.000	0.000	0.000	0.000	0.000	0.000	0.000	0.000	0.000	0.000	285	1076	42	36	36	0.000	0.000	3	39	0	0	3	33	0	0	100	1	
2	6	10	05: O-16   LM00001653	lmo1868	7914	7675	100	65	68	18	46	47	5	80	68	0	65	56	23	16	16	4	85	79	0	0	0	0	0	0	0	0	0	0	0	0	0	0	0	0	0	0	0	0	0	0	0	0	0	0	0.000	0.000	0.000	0.000	0.000	0.000	0.000	0.000	0.000	0.000	0.000	0.000	0.000	0.000	285	1076	68	62	62	0.000	0.000	19	49	0	0	22	40	0	0	100	1	
2	7	10	05: O-19   LM00000502	lmo1871	8164	7675	100	58	58	8	47	47	5	74	50	0	56	47	20	16	17	6	76	71	0	0	0	0	0	0	0	0	0	0	0	0	0	0	0	0	0	0	0	0	0	0	0	0	0	0	0.000	0.000	0.000	0.000	0.000	0.000	0.000	0.000	0.000	0.000	0.000	0.000	0.000	0.000	285	1076	51	42	42	0.000	0.000	11	40	0	0	11	31	0	0	100	1	
2	8	10	05: O-22   LM00000503	lmo1874	8414	7675	100	51	51	5	47	47	5	49	18	0	62	53	22	16	16	3	88	80	0	0	0	0	0	0	0	0	0	0	0	0	0	0	0	0	0	0	0	0	0	0	0	0	0	0	0.000	0.000	0.000	0.000	0.000	0.000	0.000	0.000	0.000	0.000	0.000	0.000	0.000	0.000	285	1076	50	41	41	0.000	0.000	4	46	0	0	4	37	0	0	100	1	
2	9	10	06: C-01   LM00001693	lmo1945	8664	7675	100	53	53	7	47	47	5	50	29	0	54	46	20	16	17	4	78	75	0	0	0	0	0	0	0	0	0	0	0	0	0	0	0	0	0	0	0	0	0	0	0	0	0	0	0.000	0.000	0.000	0.000	0.000	0.000	0.000	0.000	0.000	0.000	0.000	0.000	0.000	0.000	285	1076	44	36	36	0.000	0.000	6	38	0	0	6	30	0	0	100	1	
2	10	10	06: C-04   LM00000522	lmo1948	8914	7675	100	48	48	4	47	48	5	18	4	0	43	37	14	16	16	3	76	72	0	0	0	0	0	0	0	0	0	0	0	0	0	0	0	0	0	0	0	0	0	0	0	0	0	0	0.000	0.000	0.000	0.000	0.000	0.000	0.000	0.000	0.000	0.000	0.000	0.000	0.000	0.000	285	1076	28	22	22	0.000	0.000	1	27	0	0	1	21	0	0	100	1	
2	11	10	06: C-07   LM00000523	lmo1951	9164	7675	100	56	56	8	47	48	4	70	51	0	59	52	24	16	16	3	80	76	0	0	0	0	0	0	0	0	0	0	0	0	0	0	0	0	0	0	0	0	0	0	0	0	0	0	0.000	0.000	0.000	0.000	0.000	0.000	0.000	0.000	0.000	0.000	0.000	0.000	0.000	0.000	285	1076	52	45	45	0.000	0.000	9	43	0	0	9	36	0	0	100	1	
2	12	10	06: C-10   LM00001699	lmo1954	9414	7675	100	85	82	23	47	48	5	88	81	0	100	84	42	16	16	3	87	84	0	0	0	0	0	0	0	0	0	0	0	0	0	0	0	0	0	0	0	0	0	0	0	0	0	0	0.000	0.000	0.000	0.000	0.000	0.000	0.000	0.000	0.000	0.000	0.000	0.000	0.000	0.000	285	1076	122	103	103	0.000	0.000	38	84	0	0	35	68	0	0	100	1	
2	13	10	06: C-13   LM00001701	lmo1957	9664	7675	100	50	50	6	47	48	6	35	9	0	46	42	19	15	16	5	77	73	0	0	0	0	0	0	0	0	0	0	0	0	0	0	0	0	0	0	0	0	0	0	0	0	0	0	0.000	0.000	0.000	0.000	0.000	0.000	0.000	0.000	0.000	0.000	0.000	0.000	0.000	0.000	285	1076	34	30	30	0.000	0.000	3	31	0	0	3	27	0	0	100	1	
2	14	10	06: C-16   LM00001704	lmo1960	9914	7675	100	50	50	5	46	47	5	41	11	0	45	40	14	15	16	3	89	83	0	0	0	0	0	0	0	0	0	0	0	0	0	0	0	0	0	0	0	0	0	0	0	0	0	0	0.000	0.000	0.000	0.000	0.000	0.000	0.000	0.000	0.000	0.000	0.000	0.000	0.000	0.000	285	1076	34	29	29	0.000	0.000	4	30	0	0	4	25	0	0	100	1	
2	15	10	06: C-19   LM00000525	lmo1963	10164	7675	100	65	66	13	48	48	5	80	65	0	62	54	22	16	16	3	88	84	0	0	0	0	0	0	0	0	0	0	0	0	0	0	0	0	0	0	0	0	0	0	0	0	0	0	0.000	0.000	0.000	0.000	0.000	0.000	0.000	0.000	0.000	0.000	0.000	0.000	0.000	0.000	285	1076	63	56	56	0.000	0.000	17	46	0	0	18	38	0	0	100	1	
2	16	10	06: C-22   LM00000526	lmo1966	10414	7675	100	83	81	28	47	48	6	80	69	0	111	106	77	15	16	3	77	74	0	0	0	0	0	0	0	0	0	0	0	0	0	0	0	0	0	0	0	0	0	0	0	0	0	0	0.000	0.000	0.000	0.000	0.000	0.000	0.000	0.000	0.000	0.000	0.000	0.000	0.000	0.000	285	1076	132	125	125	0.000	0.000	36	96	0	0	34	91	0	0	100	1	
2	17	10	06: G-01   LM00000547	lmo2041	10664	7675	100	126	113	47	47	47	5	83	79	0	71	61	30	16	17	5	81	78	0	0	0	0	0	0	0	0	0	0	0	0	0	0	0	0	0	0	0	0	0	0	0	0	0	0	0.000	0.000	0.000	0.000	0.000	0.000	0.000	0.000	0.000	0.000	0.000	0.000	0.000	0.000	285	1076	134	111	111	0.000	0.000	79	55	0	0	66	45	0	0	100	1	
2	1	11	06: G-04   LM00001747	lmo2044	6664	7925	100	52	54	8	48	49	7	35	14	0	51	46	20	17	18	7	82	76	0	0	0	0	0	0	0	0	0	0	0	0	0	0	0	0	0	0	0	0	0	0	0	0	0	0	0.000	0.000	0.000	0.000	0.000	0.000	0.000	0.000	0.000	0.000	0.000	0.000	0.000	0.000	285	1076	38	35	35	0.000	0.000	4	34	0	0	6	29	0	0	100	1	
2	2	11	06: G-07   LM00002824	lmo2047	6914	7925	100	888	658	419	47	47	5	94	91	0	941	681	450	17	17	3	85	82	0	0	0	0	0	0	0	0	0	0	0	0	0	0	0	0	0	0	0	0	0	0	0	0	0	0	0.000	0.000	0.000	0.000	0.000	0.000	0.000	0.000	0.000	0.000	0.000	0.000	0.000	0.000	285	1076	1765	1275	1275	0.000	0.000	841	924	0	0	611	664	0	0	100	1	
2	3	11	06: G-10   LM00001748	lmo2050	7164	7925	100	60	61	9	47	48	5	82	69	0	63	56	25	16	17	3	86	81	0	0	0	0	0	0	0	0	0	0	0	0	0	0	0	0	0	0	0	0	0	0	0	0	0	0	0.000	0.000	0.000	0.000	0.000	0.000	0.000	0.000	0.000	0.000	0.000	0.000	0.000	0.000	285	1076	60	54	54	0.000	0.000	13	47	0	0	14	40	0	0	100	1	
2	4	11	06: G-13   LM00001751	lmo2053	7414	7925	100	49	49	4	46	47	5	33	6	0	54	48	18	15	16	3	89	87	0	0	0	0	0	0	0	0	0	0	0	0	0	0	0	0	0	0	0	0	0	0	0	0	0	0	0.000	0.000	0.000	0.000	0.000	0.000	0.000	0.000	0.000	0.000	0.000	0.000	0.000	0.000	285	1076	42	36	36	0.000	0.000	3	39	0	0	3	33	0	0	100	1	
2	5	11	06: G-16   LM00001753	lmo2056	7664	7925	100	70	70	18	47	47	5	81	69	0	63	52	27	16	17	4	84	73	0	0	0	0	0	0	0	0	0	0	0	0	0	0	0	0	0	0	0	0	0	0	0	0	0	0	0.000	0.000	0.000	0.000	0.000	0.000	0.000	0.000	0.000	0.000	0.000	0.000	0.000	0.000	285	1076	70	59	59	0.000	0.000	23	47	0	0	23	36	0	0	100	1	
2	6	11	06: G-19   LM00001756	lmo2059	7914	7925	100	48	49	5	46	47	5	33	6	0	45	39	14	15	16	2	88	81	0	0	0	0	0	0	0	0	0	0	0	0	0	0	0	0	0	0	0	0	0	0	0	0	0	0	0.000	0.000	0.000	0.000	0.000	0.000	0.000	0.000	0.000	0.000	0.000	0.000	0.000	0.000	285	1076	32	27	27	0.000	0.000	2	30	0	0	3	24	0	0	100	1	
2	7	11	06: G-22   LM00000551	lmo2062	8164	7925	100	49	49	4	47	47	5	27	6	0	44	36	14	15	16	4	77	70	0	0	0	0	0	0	0	0	0	0	0	0	0	0	0	0	0	0	0	0	0	0	0	0	0	0	0.000	0.000	0.000	0.000	0.000	0.000	0.000	0.000	0.000	0.000	0.000	0.000	0.000	0.000	285	1076	31	23	23	0.000	0.000	2	29	0	0	2	21	0	0	100	1	
2	8	11	06: K-01   LM00001801	lmo2137	8414	7925	100	50	50	5	47	47	5	36	9	0	51	43	19	16	16	4	75	71	0	0	0	0	0	0	0	0	0	0	0	0	0	0	0	0	0	0	0	0	0	0	0	0	0	0	0.000	0.000	0.000	0.000	0.000	0.000	0.000	0.000	0.000	0.000	0.000	0.000	0.000	0.000	285	1076	38	30	30	0.000	0.000	3	35	0	0	3	27	0	0	100	1	
2	9	11	06: K-04   LM00001804	lmo2140	8664	7925	100	50	50	5	47	48	8	13	1	0	49	42	15	16	18	32	53	0	0	0	0	0	0	0	0	0	0	0	0	0	0	0	0	0	0	0	0	0	0	0	0	0	0	0	0.000	0.000	0.000	0.000	0.000	0.000	0.000	0.000	0.000	0.000	0.000	0.000	0.000	0.000	285	1076	36	29	29	0.000	0.000	3	33	0	0	3	26	0	0	100	1	
2	10	11	06: K-07   LM00002639	lmo2143	8914	7925	100	51	51	5	47	48	5	40	10	0	57	49	22	16	17	4	82	76	0	0	0	0	0	0	0	0	0	0	0	0	0	0	0	0	0	0	0	0	0	0	0	0	0	0	0.000	0.000	0.000	0.000	0.000	0.000	0.000	0.000	0.000	0.000	0.000	0.000	0.000	0.000	285	1076	45	37	37	0.000	0.000	4	41	0	0	4	33	0	0	100	1	
2	11	11	06: K-10   LM00000571	lmo2146	9164	7925	100	52	52	5	48	49	5	38	9	0	51	44	17	16	16	4	83	80	0	0	0	0	0	0	0	0	0	0	0	0	0	0	0	0	0	0	0	0	0	0	0	0	0	0	0.000	0.000	0.000	0.000	0.000	0.000	0.000	0.000	0.000	0.000	0.000	0.000	0.000	0.000	285	1076	39	32	32	0.000	0.000	4	35	0	0	4	28	0	0	100	1	
2	12	11	06: K-13   LM00000574	lmo2149	9414	7925	100	62	63	13	49	49	5	72	59	0	58	50	22	16	16	4	82	76	0	0	0	0	0	0	0	0	0	0	0	0	0	0	0	0	0	0	0	0	0	0	0	0	0	0	0.000	0.000	0.000	0.000	0.000	0.000	0.000	0.000	0.000	0.000	0.000	0.000	0.000	0.000	285	1076	55	48	48	0.000	0.000	13	42	0	0	14	34	0	0	100	1	
2	13	11	06: K-16   LM00000576	lmo2152	9664	7925	100	226	182	95	47	47	5	86	80	0	386	284	200	15	16	5	81	79	0	0	0	0	0	0	0	0	0	0	0	0	0	0	0	0	0	0	0	0	0	0	0	0	0	0	0.000	0.000	0.000	0.000	0.000	0.000	0.000	0.000	0.000	0.000	0.000	0.000	0.000	0.000	285	1076	550	404	404	0.000	0.000	179	371	0	0	135	269	0	0	100	1	
2	14	11	06: K-19   LM00000579	lmo2155	9914	7925	100	98	93	36	47	48	5	79	72	0	124	106	64	15	16	3	89	81	0	0	0	0	0	0	0	0	0	0	0	0	0	0	0	0	0	0	0	0	0	0	0	0	0	0	0.000	0.000	0.000	0.000	0.000	0.000	0.000	0.000	0.000	0.000	0.000	0.000	0.000	0.000	285	1076	160	137	137	0.000	0.000	51	109	0	0	46	91	0	0	100	1	
2	15	11	06: K-22   LM00001806	lmo2158	10164	7925	100	135	116	58	47	48	8	74	65	0	138	109	77	15	16	4	83	71	0	0	0	0	0	0	0	0	0	0	0	0	0	0	0	0	0	0	0	0	0	0	0	0	0	0	0.000	0.000	0.000	0.000	0.000	0.000	0.000	0.000	0.000	0.000	0.000	0.000	0.000	0.000	285	1076	211	163	163	0.000	0.000	88	123	0	0	69	94	0	0	100	1	
2	16	11	06: O-01   LM00002656	lmo2233	10414	7925	100	58	58	10	47	47	7	67	37	0	60	51	20	15	17	12	78	72	0	0	0	0	0	0	0	0	0	0	0	0	0	0	0	0	0	0	0	0	0	0	0	0	0	0	0.000	0.000	0.000	0.000	0.000	0.000	0.000	0.000	0.000	0.000	0.000	0.000	0.000	0.000	285	1076	56	47	47	0.000	0.000	11	45	0	0	11	36	0	0	100	1	
2	17	11	06: O-04   LM00001847	lmo2236	10664	7925	100	49	50	4	47	47	5	25	6	0	55	48	20	16	16	5	76	74	0	0	0	0	0	0	0	0	0	0	0	0	0	0	0	0	0	0	0	0	0	0	0	0	0	0	0.000	0.000	0.000	0.000	0.000	0.000	0.000	0.000	0.000	0.000	0.000	0.000	0.000	0.000	285	1076	41	35	35	0.000	0.000	2	39	0	0	3	32	0	0	100	1	
2	1	12	06: O-07   LM00002657	lmo2239	6664	8175	100	55	56	6	48	48	6	57	27	0	53	45	17	17	17	3	84	78	0	0	0	0	0	0	0	0	0	0	0	0	0	0	0	0	0	0	0	0	0	0	0	0	0	0	0.000	0.000	0.000	0.000	0.000	0.000	0.000	0.000	0.000	0.000	0.000	0.000	0.000	0.000	285	1076	43	36	36	0.000	0.000	7	36	0	0	8	28	0	0	100	1	
2	2	12	06: O-10   LM00002660	lmo2242	6914	8175	100	52	53	5	48	48	5	33	9	0	52	45	16	17	18	6	80	75	0	0	0	0	0	0	0	0	0	0	0	0	0	0	0	0	0	0	0	0	0	0	0	0	0	0	0.000	0.000	0.000	0.000	0.000	0.000	0.000	0.000	0.000	0.000	0.000	0.000	0.000	0.000	285	1076	39	33	33	0.000	0.000	4	35	0	0	5	28	0	0	100	1	
2	3	12	06: O-13   LM00002662	lmo2245	7164	8175	100	52	53	6	47	48	5	43	14	0	52	45	16	16	17	3	84	80	0	0	0	0	0	0	0	0	0	0	0	0	0	0	0	0	0	0	0	0	0	0	0	0	0	0	0.000	0.000	0.000	0.000	0.000	0.000	0.000	0.000	0.000	0.000	0.000	0.000	0.000	0.000	285	1076	41	35	35	0.000	0.000	5	36	0	0	6	29	0	0	100	1	
2	4	12	06: O-16   LM00000603	lmo2248	7414	8175	100	115	114	50	48	49	5	81	76	0	68	57	26	16	16	3	91	81	0	0	0	0	0	0	0	0	0	0	0	0	0	0	0	0	0	0	0	0	0	0	0	0	0	0	0.000	0.000	0.000	0.000	0.000	0.000	0.000	0.000	0.000	0.000	0.000	0.000	0.000	0.000	285	1076	119	107	107	0.000	0.000	67	52	0	0	66	41	0	0	100	1	
2	5	12	06: O-19   LM00001853	lmo2251	7664	8175	100	66	65	14	48	48	5	73	64	0	70	59	26	16	19	67	9	0	0	0	0	0	0	0	0	0	0	0	0	0	0	0	0	0	0	0	0	0	0	0	0	0	0	0	0.000	0.000	0.000	0.000	0.000	0.000	0.000	0.000	0.000	0.000	0.000	0.000	0.000	0.000	285	1076	72	60	60	0.000	0.000	18	54	0	0	17	43	0	0	100	1	
2	6	12	06: O-22   LM00000605	lmo2254	7914	8175	100	72	71	18	47	48	6	77	73	0	56	46	20	17	22	94	0	0	0	0	0	0	0	0	0	0	0	0	0	0	0	0	0	0	0	0	0	0	0	0	0	0	0	0	0.000	0.000	0.000	0.000	0.000	0.000	0.000	0.000	0.000	0.000	0.000	0.000	0.000	0.000	285	1076	64	53	53	0.000	0.000	25	39	0	0	24	29	0	0	100	1	
2	7	12	07: C-01   LM00002695	lmo2325	8164	8175	100	49	49	4	48	48	5	18	4	0	47	40	14	16	17	4	81	78	0	0	0	0	0	0	0	0	0	0	0	0	0	0	0	0	0	0	0	0	0	0	0	0	0	0	0.000	0.000	0.000	0.000	0.000	0.000	0.000	0.000	0.000	0.000	0.000	0.000	0.000	0.000	285	1076	32	25	25	0.000	0.000	1	31	0	0	1	24	0	0	100	1	
2	8	12	07: C-04   LM00002697	lmo2328	8414	8175	100	48	49	4	47	47	5	25	4	0	43	37	14	16	17	6	77	71	0	0	0	0	0	0	0	0	0	0	0	0	0	0	0	0	0	0	0	0	0	0	0	0	0	0	0.000	0.000	0.000	0.000	0.000	0.000	0.000	0.000	0.000	0.000	0.000	0.000	0.000	0.000	285	1076	28	23	23	0.000	0.000	1	27	0	0	2	21	0	0	100	1	
2	9	12	07: C-07   LM00002699	lmo2331	8664	8175	100	49	50	5	47	47	5	27	7	0	52	43	17	16	16	3	85	80	0	0	0	0	0	0	0	0	0	0	0	0	0	0	0	0	0	0	0	0	0	0	0	0	0	0	0.000	0.000	0.000	0.000	0.000	0.000	0.000	0.000	0.000	0.000	0.000	0.000	0.000	0.000	285	1076	38	30	30	0.000	0.000	2	36	0	0	3	27	0	0	100	1	
2	10	12	07: C-10   LM00001874	lmo2334	8914	8175	100	70	69	14	48	48	5	86	74	0	63	54	22	16	16	3	90	83	0	0	0	0	0	0	0	0	0	0	0	0	0	0	0	0	0	0	0	0	0	0	0	0	0	0	0.000	0.000	0.000	0.000	0.000	0.000	0.000	0.000	0.000	0.000	0.000	0.000	0.000	0.000	285	1076	69	59	59	0.000	0.000	22	47	0	0	21	38	0	0	100	1	
2	11	12	07: C-13   LM00000623	lmo2337	9164	8175	100	96	91	26	47	48	5	91	83	0	72	63	26	16	17	5	85	84	0	0	0	0	0	0	0	0	0	0	0	0	0	0	0	0	0	0	0	0	0	0	0	0	0	0	0.000	0.000	0.000	0.000	0.000	0.000	0.000	0.000	0.000	0.000	0.000	0.000	0.000	0.000	285	1076	105	91	91	0.000	0.000	49	56	0	0	44	47	0	0	100	1	
2	12	12	07: C-16   LM00001879	lmo2340	9414	8175	100	117	107	37	48	48	5	85	77	0	105	89	47	16	16	4	82	80	0	0	0	0	0	0	0	0	0	0	0	0	0	0	0	0	0	0	0	0	0	0	0	0	0	0	0.000	0.000	0.000	0.000	0.000	0.000	0.000	0.000	0.000	0.000	0.000	0.000	0.000	0.000	285	1076	158	132	132	0.000	0.000	69	89	0	0	59	73	0	0	100	1	
2	13	12	07: C-19   LM00002700	lmo2343	9664	8175	100	51	51	5	48	48	5	32	8	0	60	51	20	15	16	2	92	86	0	0	0	0	0	0	0	0	0	0	0	0	0	0	0	0	0	0	0	0	0	0	0	0	0	0	0.000	0.000	0.000	0.000	0.000	0.000	0.000	0.000	0.000	0.000	0.000	0.000	0.000	0.000	285	1076	48	39	39	0.000	0.000	3	45	0	0	3	36	0	0	100	1	
2	14	12	07: C-22   LM00001882	lmo2346	9914	8175	100	49	50	5	47	47	5	26	9	0	55	48	18	16	16	4	84	80	0	0	0	0	0	0	0	0	0	0	0	0	0	0	0	0	0	0	0	0	0	0	0	0	0	0	0.000	0.000	0.000	0.000	0.000	0.000	0.000	0.000	0.000	0.000	0.000	0.000	0.000	0.000	285	1076	41	35	35	0.000	0.000	2	39	0	0	3	32	0	0	100	1	
2	15	12	07: G-01   LM00002718	lmo2421	10164	8175	100	100	98	34	47	47	6	85	77	0	75	66	31	16	17	9	79	74	0	0	0	0	0	0	0	0	0	0	0	0	0	0	0	0	0	0	0	0	0	0	0	0	0	0	0.000	0.000	0.000	0.000	0.000	0.000	0.000	0.000	0.000	0.000	0.000	0.000	0.000	0.000	285	1076	112	101	101	0.000	0.000	53	59	0	0	51	50	0	0	100	1	
2	16	12	07: G-04   LM00002719	lmo2424	10414	8175	100	63	63	12	46	47	5	82	68	0	59	50	20	15	16	4	85	81	0	0	0	0	0	0	0	0	0	0	0	0	0	0	0	0	0	0	0	0	0	0	0	0	0	0	0.000	0.000	0.000	0.000	0.000	0.000	0.000	0.000	0.000	0.000	0.000	0.000	0.000	0.000	285	1076	61	52	52	0.000	0.000	17	44	0	0	17	35	0	0	100	1	
2	17	12	07: G-07   LM00000646	lmo2427	10664	8175	100	96	89	31	47	48	5	82	74	0	62	53	24	16	16	4	82	74	0	0	0	0	0	0	0	0	0	0	0	0	0	0	0	0	0	0	0	0	0	0	0	0	0	0	0.000	0.000	0.000	0.000	0.000	0.000	0.000	0.000	0.000	0.000	0.000	0.000	0.000	0.000	285	1076	95	79	79	0.000	0.000	49	46	0	0	42	37	0	0	100	1	
2	1	13	07: G-10   LM00001923	lmo2430	6664	8425	100	79	76	17	47	48	5	87	80	0	69	58	24	17	18	4	84	79	0	0	0	0	0	0	0	0	0	0	0	0	0	0	0	0	0	0	0	0	0	0	0	0	0	0	0.000	0.000	0.000	0.000	0.000	0.000	0.000	0.000	0.000	0.000	0.000	0.000	0.000	0.000	285	1076	84	70	70	0.000	0.000	32	52	0	0	29	41	0	0	100	1	
2	2	13	07: G-13   LM00001924	lmo2433	6914	8425	100	65	64	10	48	48	5	87	72	0	67	58	23	16	17	5	88	82	0	0	0	0	0	0	0	0	0	0	0	0	0	0	0	0	0	0	0	0	0	0	0	0	0	0	0.000	0.000	0.000	0.000	0.000	0.000	0.000	0.000	0.000	0.000	0.000	0.000	0.000	0.000	285	1076	68	58	58	0.000	0.000	17	51	0	0	16	42	0	0	100	1	
2	3	13	07: G-16   LM00001926	lmo2436	7164	8425	100	52	53	6	48	50	9	17	5	0	53	47	16	17	19	11	81	73	0	0	0	0	0	0	0	0	0	0	0	0	0	0	0	0	0	0	0	0	0	0	0	0	0	0	0.000	0.000	0.000	0.000	0.000	0.000	0.000	0.000	0.000	0.000	0.000	0.000	0.000	0.000	285	1076	40	35	35	0.000	0.000	4	36	0	0	5	30	0	0	100	1	
2	4	13	07: G-19   LM00002723	lmo2439	7414	8425	100	64	64	11	48	48	5	84	71	0	54	47	18	16	17	4	84	76	0	0	0	0	0	0	0	0	0	0	0	0	0	0	0	0	0	0	0	0	0	0	0	0	0	0	0.000	0.000	0.000	0.000	0.000	0.000	0.000	0.000	0.000	0.000	0.000	0.000	0.000	0.000	285	1076	54	47	47	0.000	0.000	16	38	0	0	16	31	0	0	100	1	
2	5	13	07: G-22   LM00001927	lmo2442	7664	8425	100	51	51	5	47	48	5	45	13	0	49	42	18	16	16	3	80	74	0	0	0	0	0	0	0	0	0	0	0	0	0	0	0	0	0	0	0	0	0	0	0	0	0	0	0.000	0.000	0.000	0.000	0.000	0.000	0.000	0.000	0.000	0.000	0.000	0.000	0.000	0.000	285	1076	37	30	30	0.000	0.000	4	33	0	0	4	26	0	0	100	1	
2	6	13	07: K-01   LM00002740	lmo2517	7914	8425	100	61	62	11	47	49	11	60	29	0	54	47	20	17	18	11	74	65	0	0	0	0	0	0	0	0	0	0	0	0	0	0	0	0	0	0	0	0	0	0	0	0	0	0	0.000	0.000	0.000	0.000	0.000	0.000	0.000	0.000	0.000	0.000	0.000	0.000	0.000	0.000	285	1076	51	45	45	0.000	0.000	14	37	0	0	15	30	0	0	100	1	
2	7	13	07: K-04   LM00001968	lmo2520	8164	8425	100	54	56	9	47	48	5	66	41	0	53	45	18	16	16	4	85	77	0	0	0	0	0	0	0	0	0	0	0	0	0	0	0	0	0	0	0	0	0	0	0	0	0	0	0.000	0.000	0.000	0.000	0.000	0.000	0.000	0.000	0.000	0.000	0.000	0.000	0.000	0.000	285	1076	44	38	38	0.000	0.000	7	37	0	0	9	29	0	0	100	1	
2	8	13	07: K-07   LM00002741	lmo2523	8414	8425	100	50	50	5	47	47	5	31	6	0	55	46	18	16	16	4	80	75	0	0	0	0	0	0	0	0	0	0	0	0	0	0	0	0	0	0	0	0	0	0	0	0	0	0	0.000	0.000	0.000	0.000	0.000	0.000	0.000	0.000	0.000	0.000	0.000	0.000	0.000	0.000	285	1076	42	33	33	0.000	0.000	3	39	0	0	3	30	0	0	100	1	
2	9	13	07: K-10   LM00000670	lmo2526	8664	8425	100	157	137	72	48	48	5	81	72	0	74	67	41	16	16	3	82	75	0	0	0	0	0	0	0	0	0	0	0	0	0	0	0	0	0	0	0	0	0	0	0	0	0	0	0.000	0.000	0.000	0.000	0.000	0.000	0.000	0.000	0.000	0.000	0.000	0.000	0.000	0.000	285	1076	167	140	140	0.000	0.000	109	58	0	0	89	51	0	0	100	1	
2	10	13	07: K-13   LM00000672	lmo2529	8914	8425	100	595	484	302	48	48	5	91	83	0	676	546	360	16	16	3	89	86	0	0	0	0	0	0	0	0	0	0	0	0	0	0	0	0	0	0	0	0	0	0	0	0	0	0	0.000	0.000	0.000	0.000	0.000	0.000	0.000	0.000	0.000	0.000	0.000	0.000	0.000	0.000	285	1076	1207	966	966	0.000	0.000	547	660	0	0	436	530	0	0	100	1	
2	11	13	07: K-16   LM00000675	lmo2532	9164	8425	100	114	111	52	48	48	5	76	72	0	77	70	42	15	16	4	77	73	0	0	0	0	0	0	0	0	0	0	0	0	0	0	0	0	0	0	0	0	0	0	0	0	0	0	0.000	0.000	0.000	0.000	0.000	0.000	0.000	0.000	0.000	0.000	0.000	0.000	0.000	0.000	285	1076	128	118	118	0.000	0.000	66	62	0	0	63	55	0	0	100	1	
2	12	13	07: K-19   LM00000677	lmo2535	9414	8425	100	598	468	302	48	48	5	95	89	0	212	178	115	15	16	3	92	86	0	0	0	0	0	0	0	0	0	0	0	0	0	0	0	0	0	0	0	0	0	0	0	0	0	0	0.000	0.000	0.000	0.000	0.000	0.000	0.000	0.000	0.000	0.000	0.000	0.000	0.000	0.000	285	1076	747	583	583	0.000	0.000	550	197	0	0	420	163	0	0	100	1	
2	13	13	07: K-22   LM00000679	lmo2538	9664	8425	100	191	163	84	48	48	5	86	81	0	83	69	36	16	17	4	83	77	0	0	0	0	0	0	0	0	0	0	0	0	0	0	0	0	0	0	0	0	0	0	0	0	0	0	0.000	0.000	0.000	0.000	0.000	0.000	0.000	0.000	0.000	0.000	0.000	0.000	0.000	0.000	285	1076	210	168	168	0.000	0.000	143	67	0	0	115	53	0	0	100	1	
2	14	13	07: O-01   LM00000701	lmo2613	9914	8425	100	7024	5324	3409	47	48	5	98	95	0	7577	5947	3628	15	16	4	97	92	0	0	0	0	0	0	0	0	0	0	0	0	0	0	0	0	0	0	0	0	0	0	0	0	0	0	0.000	0.000	0.000	0.000	0.000	0.000	0.000	0.000	0.000	0.000	0.000	0.000	0.000	0.000	285	1076	14539	11209	11209	0.000	0.000	6977	7562	0	0	5277	5932	0	0	100	1	
2	15	13	07: O-04   LM00000703	lmo2616	10164	8425	100	7859	5676	4075	48	48	5	99	95	0	11705	8698	6233	16	16	3	93	89	0	0	0	0	0	0	0	0	0	0	0	0	0	0	0	0	0	0	0	0	0	0	0	0	0	0	0.000	0.000	0.000	0.000	0.000	0.000	0.000	0.000	0.000	0.000	0.000	0.000	0.000	0.000	285	1076	19500	14310	14310	0.000	0.000	7811	11689	0	0	5628	8682	0	0	100	1	
2	16	13	07: O-07   LM00000706	lmo2619	10414	8425	100	10208	7825	5766	46	47	5	99	97	0	18377	14618	10929	15	16	3	97	94	0	0	0	0	0	0	0	0	0	0	0	0	0	0	0	0	0	0	0	0	0	0	0	0	0	0	0.000	0.000	0.000	0.000	0.000	0.000	0.000	0.000	0.000	0.000	0.000	0.000	0.000	0.000	285	1076	28524	22382	22382	0.000	0.000	10162	18362	0	0	7779	14603	0	0	100	1	
2	17	13	07: O-10   LM00000709	lmo2622	10664	8425	100	8036	6216	4576	47	48	8	99	94	0	14686	10885	8007	16	16	6	90	87	0	0	0	0	0	0	0	0	0	0	0	0	0	0	0	0	0	0	0	0	0	0	0	0	0	0	0.000	0.000	0.000	0.000	0.000	0.000	0.000	0.000	0.000	0.000	0.000	0.000	0.000	0.000	285	1076	22659	17038	17038	0.000	0.000	7989	14670	0	0	6169	10869	0	0	100	1	
2	1	14	07: O-13   LM00000712	lmo2625	6664	8675	100	4453	3403	2352	48	49	6	92	91	0	8664	6847	4613	17	18	4	94	89	0	0	0	0	0	0	0	0	0	0	0	0	0	0	0	0	0	0	0	0	0	0	0	0	0	0	0.000	0.000	0.000	0.000	0.000	0.000	0.000	0.000	0.000	0.000	0.000	0.000	0.000	0.000	285	1076	13052	10185	10185	0.000	0.000	4405	8647	0	0	3355	6830	0	0	100	1	
2	2	14	07: O-16   LM00000715	lmo2628	6914	8675	100	9059	6620	5085	50	53	10	95	92	0	11706	8732	6869	18	19	5	88	84	0	0	0	0	0	0	0	0	0	0	0	0	0	0	0	0	0	0	0	0	0	0	0	0	0	0	0.000	0.000	0.000	0.000	0.000	0.000	0.000	0.000	0.000	0.000	0.000	0.000	0.000	0.000	285	1076	20697	15284	15284	0.000	0.000	9009	11688	0	0	6570	8714	0	0	100	1	
2	3	14	07: O-19   LM00000718	lmo2631	7164	8675	100	7497	5989	4036	48	48	5	99	96	0	12293	10223	6818	17	17	4	96	92	0	0	0	0	0	0	0	0	0	0	0	0	0	0	0	0	0	0	0	0	0	0	0	0	0	0	0.000	0.000	0.000	0.000	0.000	0.000	0.000	0.000	0.000	0.000	0.000	0.000	0.000	0.000	285	1076	19725	16147	16147	0.000	0.000	7449	12276	0	0	5941	10206	0	0	100	1	
2	4	14	07: O-22   LM00002765	lmo2634	7414	8675	100	50	50	6	49	50	10	6	0	0	50	45	18	17	19	11	75	69	0	0	0	0	0	0	0	0	0	0	0	0	0	0	0	0	0	0	0	0	0	0	0	0	0	0	0.000	0.000	0.000	0.000	0.000	0.000	0.000	0.000	0.000	0.000	0.000	0.000	0.000	0.000	285	1076	34	29	29	0.000	0.000	1	33	0	0	1	28	0	0	100	1	
2	5	14	08: C-01   LM00002039	lmo2705	7664	8675	100	49	49	5	47	48	6	16	3	0	49	42	17	16	17	7	76	72	0	0	0	0	0	0	0	0	0	0	0	0	0	0	0	0	0	0	0	0	0	0	0	0	0	0	0.000	0.000	0.000	0.000	0.000	0.000	0.000	0.000	0.000	0.000	0.000	0.000	0.000	0.000	285	1076	35	28	28	0.000	0.000	2	33	0	0	2	26	0	0	100	1	
2	6	14	08: C-04   LM00000753	lmo2708	7914	8675	100	52	52	5	47	48	5	51	18	0	50	43	16	16	16	6	83	75	0	0	0	0	0	0	0	0	0	0	0	0	0	0	0	0	0	0	0	0	0	0	0	0	0	0	0.000	0.000	0.000	0.000	0.000	0.000	0.000	0.000	0.000	0.000	0.000	0.000	0.000	0.000	285	1076	39	32	32	0.000	0.000	5	34	0	0	5	27	0	0	100	1	
2	7	14	08: C-07   LM00000755	lmo2711	8164	8675	100	50	51	5	47	48	5	27	9	0	63	54	21	16	16	3	90	83	0	0	0	0	0	0	0	0	0	0	0	0	0	0	0	0	0	0	0	0	0	0	0	0	0	0	0.000	0.000	0.000	0.000	0.000	0.000	0.000	0.000	0.000	0.000	0.000	0.000	0.000	0.000	285	1076	50	42	42	0.000	0.000	3	47	0	0	4	38	0	0	100	1	
2	8	14	08: C-10   LM00002770	lmo2714	8414	8675	100	461	364	228	48	48	7	85	78	0	215	171	108	16	17	7	80	75	0	0	0	0	0	0	0	0	0	0	0	0	0	0	0	0	0	0	0	0	0	0	0	0	0	0	0.000	0.000	0.000	0.000	0.000	0.000	0.000	0.000	0.000	0.000	0.000	0.000	0.000	0.000	285	1076	612	471	471	0.000	0.000	413	199	0	0	316	155	0	0	100	1	
2	9	14	08: C-13   LM00000757	lmo2717	8664	8675	100	85	83	26	48	48	4	84	78	0	141	121	69	15	16	3	90	84	0	0	0	0	0	0	0	0	0	0	0	0	0	0	0	0	0	0	0	0	0	0	0	0	0	0	0.000	0.000	0.000	0.000	0.000	0.000	0.000	0.000	0.000	0.000	0.000	0.000	0.000	0.000	285	1076	163	141	141	0.000	0.000	37	126	0	0	35	106	0	0	100	1	
2	10	14	08: C-16   LM00002044	lmo2720	8914	8675	100	90	86	26	48	48	5	86	78	0	158	127	70	16	16	2	84	82	0	0	0	0	0	0	0	0	0	0	0	0	0	0	0	0	0	0	0	0	0	0	0	0	0	0	0.000	0.000	0.000	0.000	0.000	0.000	0.000	0.000	0.000	0.000	0.000	0.000	0.000	0.000	285	1076	184	149	149	0.000	0.000	42	142	0	0	38	111	0	0	100	1	
2	11	14	08: C-19   LM00000761	lmo2723	9164	8675	100	74	71	16	48	48	6	78	74	0	81	67	33	16	16	6	79	75	0	0	0	0	0	0	0	0	0	0	0	0	0	0	0	0	0	0	0	0	0	0	0	0	0	0	0.000	0.000	0.000	0.000	0.000	0.000	0.000	0.000	0.000	0.000	0.000	0.000	0.000	0.000	285	1076	91	74	74	0.000	0.000	26	65	0	0	23	51	0	0	100	1	
2	12	14	08: C-22   LM00002045	lmo2726	9414	8675	100	51	51	5	48	48	5	32	8	0	46	40	16	15	16	3	80	75	0	0	0	0	0	0	0	0	0	0	0	0	0	0	0	0	0	0	0	0	0	0	0	0	0	0	0.000	0.000	0.000	0.000	0.000	0.000	0.000	0.000	0.000	0.000	0.000	0.000	0.000	0.000	285	1076	34	28	28	0.000	0.000	3	31	0	0	3	25	0	0	100	1	
2	13	14	08: G-01   LM00000782	lmo2801	9664	8675	100	53	53	7	47	48	5	55	31	0	54	48	21	15	15	3	86	79	0	0	0	0	0	0	0	0	0	0	0	0	0	0	0	0	0	0	0	0	0	0	0	0	0	0	0.000	0.000	0.000	0.000	0.000	0.000	0.000	0.000	0.000	0.000	0.000	0.000	0.000	0.000	285	1076	45	39	39	0.000	0.000	6	39	0	0	6	33	0	0	100	1	
2	14	14	08: G-04   LM00000784	lmo2804	9914	8675	100	53	53	6	47	48	5	69	27	0	58	50	19	15	16	4	90	82	0	0	0	0	0	0	0	0	0	0	0	0	0	0	0	0	0	0	0	0	0	0	0	0	0	0	0.000	0.000	0.000	0.000	0.000	0.000	0.000	0.000	0.000	0.000	0.000	0.000	0.000	0.000	285	1076	49	41	41	0.000	0.000	6	43	0	0	6	35	0	0	100	1	
2	15	14	08: G-07   LM00002797	lmo2807	10164	8675	100	50	51	5	48	49	8	22	0	0	52	46	19	16	17	12	74	68	0	0	0	0	0	0	0	0	0	0	0	0	0	0	0	0	0	0	0	0	0	0	0	0	0	0	0.000	0.000	0.000	0.000	0.000	0.000	0.000	0.000	0.000	0.000	0.000	0.000	0.000	0.000	285	1076	38	33	33	0.000	0.000	2	36	0	0	3	30	0	0	100	1	
2	16	14	08: G-10   LM00000785	lmo2810	10414	8675	100	228	198	130	47	48	6	81	69	0	244	177	137	16	16	4	72	66	0	0	0	0	0	0	0	0	0	0	0	0	0	0	0	0	0	0	0	0	0	0	0	0	0	0	0.000	0.000	0.000	0.000	0.000	0.000	0.000	0.000	0.000	0.000	0.000	0.000	0.000	0.000	285	1076	409	312	312	0.000	0.000	181	228	0	0	151	161	0	0	100	1	
2	17	14	08: G-13   LM00002081	lmo2813	10664	8675	100	50	50	5	47	47	5	39	10	0	54	47	17	16	16	4	85	80	0	0	0	0	0	0	0	0	0	0	0	0	0	0	0	0	0	0	0	0	0	0	0	0	0	0	0.000	0.000	0.000	0.000	0.000	0.000	0.000	0.000	0.000	0.000	0.000	0.000	0.000	0.000	285	1076	41	34	34	0.000	0.000	3	38	0	0	3	31	0	0	100	1	
2	1	15	08: G-16   LM00002083	lmo2816	6664	8925	100	52	54	9	47	48	6	43	24	0	51	46	16	17	18	5	85	80	0	0	0	0	0	0	0	0	0	0	0	0	0	0	0	0	0	0	0	0	0	0	0	0	0	0	0.000	0.000	0.000	0.000	0.000	0.000	0.000	0.000	0.000	0.000	0.000	0.000	0.000	0.000	285	1076	39	36	36	0.000	0.000	5	34	0	0	7	29	0	0	100	1	
2	2	15	08: G-19   LM00000788	lmo2819	6914	8925	100	50	51	6	51	53	8	13	2	0	56	48	18	18	19	6	81	73	0	0	0	0	0	0	0	0	0	0	0	0	0	0	0	0	0	0	0	0	0	0	0	0	0	0	0.000	0.000	0.000	0.000	0.000	0.000	0.000	0.000	0.000	0.000	0.000	0.000	0.000	0.000	285	1076	37	30	30	0.000	0.000	-1	38	0	0	0	30	0	0	100	1	
2	3	15	08: G-22   LM00000790	lmo2822	7164	8925	100	51	52	5	47	49	7	24	4	0	47	42	16	17	18	10	72	68	0	0	0	0	0	0	0	0	0	0	0	0	0	0	0	0	0	0	0	0	0	0	0	0	0	0	0.000	0.000	0.000	0.000	0.000	0.000	0.000	0.000	0.000	0.000	0.000	0.000	0.000	0.000	285	1076	34	30	30	0.000	0.000	4	30	0	0	5	25	0	0	100	1	
2	4	15	08: K-01   EMPTY	EMPTY	7414	8925	100	49	49	7	48	48	5	23	7	0	18	19	3	16	17	4	34	11	0	0	0	0	0	0	0	0	0	0	0	0	0	0	0	0	0	0	0	0	0	0	0	0	0	0	0.000	0.000	0.000	0.000	0.000	0.000	0.000	0.000	0.000	0.000	0.000	0.000	0.000	0.000	285	1076	3	4	4	0.000	0.000	1	2	0	0	1	3	0	0	-75	1	
2	5	15	08: K-04   EMPTY	EMPTY	7664	8925	100	47	47	4	47	47	5	13	1	0	17	18	3	16	17	3	30	11	0	0	0	0	0	0	0	0	0	0	0	0	0	0	0	0	0	0	0	0	0	0	0	0	0	0	0.000	0.000	0.000	0.000	0.000	0.000	0.000	0.000	0.000	0.000	0.000	0.000	0.000	0.000	285	1076	1	2	2	0.000	0.000	0	1	0	0	0	2	0	0	-75	1	
2	6	15	08: K-07   EMPTY	EMPTY	7914	8925	100	48	48	5	47	48	5	18	5	0	17	17	3	16	16	3	19	9	0	0	0	0	0	0	0	0	0	0	0	0	0	0	0	0	0	0	0	0	0	0	0	0	0	0	0.000	0.000	0.000	0.000	0.000	0.000	0.000	0.000	0.000	0.000	0.000	0.000	0.000	0.000	285	1076	2	2	2	0.000	0.000	1	1	0	0	1	1	0	0	-75	1	
2	7	15	09: C-01   LM00000020	lmo0044	8164	8925	100	808	589	414	48	48	5	86	79	0	869	658	493	16	16	3	75	74	0	0	0	0	0	0	0	0	0	0	0	0	0	0	0	0	0	0	0	0	0	0	0	0	0	0	0.000	0.000	0.000	0.000	0.000	0.000	0.000	0.000	0.000	0.000	0.000	0.000	0.000	0.000	285	1076	1613	1183	1183	0.000	0.000	760	853	0	0	541	642	0	0	100	1	
2	8	15	09: C-04   LM00001308	lmo1275	8414	8925	100	57	57	9	48	48	5	60	40	0	51	43	19	16	17	11	66	64	0	0	0	0	0	0	0	0	0	0	0	0	0	0	0	0	0	0	0	0	0	0	0	0	0	0	0.000	0.000	0.000	0.000	0.000	0.000	0.000	0.000	0.000	0.000	0.000	0.000	0.000	0.000	285	1076	44	36	36	0.000	0.000	9	35	0	0	9	27	0	0	100	1	
2	9	15	09: C-07   LM00002819	lmo1469	8664	8925	100	1689	1261	966	47	48	6	88	80	0	2320	1664	1308	16	19	18	70	68	0	0	0	0	0	0	0	0	0	0	0	0	0	0	0	0	0	0	0	0	0	0	0	0	0	0	0.000	0.000	0.000	0.000	0.000	0.000	0.000	0.000	0.000	0.000	0.000	0.000	0.000	0.000	285	1076	3946	2862	2862	0.000	0.000	1642	2304	0	0	1214	1648	0	0	100	1	
2	10	15	09: C-10   LM00000452	lmo1657	8914	8925	100	312	258	153	47	47	5	81	76	0	253	207	142	16	17	15	74	72	0	0	0	0	0	0	0	0	0	0	0	0	0	0	0	0	0	0	0	0	0	0	0	0	0	0	0.000	0.000	0.000	0.000	0.000	0.000	0.000	0.000	0.000	0.000	0.000	0.000	0.000	0.000	285	1076	502	402	402	0.000	0.000	265	237	0	0	211	191	0	0	100	1	
2	11	15	09: C-13   lmneg01	lmneg01	9164	8925	100	51	52	6	47	48	5	38	20	0	52	42	19	15	16	4	72	70	0	0	0	0	0	0	0	0	0	0	0	0	0	0	0	0	0	0	0	0	0	0	0	0	0	0	0.000	0.000	0.000	0.000	0.000	0.000	0.000	0.000	0.000	0.000	0.000	0.000	0.000	0.000	285	1076	41	32	32	0.000	0.000	4	37	0	0	5	27	0	0	100	1	
2	12	15	09: C-16   lmneg04	lmneg04	9414	8925	100	50	50	5	47	47	4	40	13	0	44	38	16	15	16	3	80	72	0	0	0	0	0	0	0	0	0	0	0	0	0	0	0	0	0	0	0	0	0	0	0	0	0	0	0.000	0.000	0.000	0.000	0.000	0.000	0.000	0.000	0.000	0.000	0.000	0.000	0.000	0.000	285	1076	32	26	26	0.000	0.000	3	29	0	0	3	23	0	0	100	1	
2	13	15	09: C-19   lmneg07	lmneg07	9664	8925	100	49	49	4	47	48	5	26	6	0	49	43	17	15	15	3	82	77	0	0	0	0	0	0	0	0	0	0	0	0	0	0	0	0	0	0	0	0	0	0	0	0	0	0	0.000	0.000	0.000	0.000	0.000	0.000	0.000	0.000	0.000	0.000	0.000	0.000	0.000	0.000	285	1076	36	30	30	0.000	0.000	2	34	0	0	2	28	0	0	100	1	
2	14	15	09: C-22   lmneg10	lmneg10	9914	8925	100	48	49	5	47	48	5	21	5	0	40	34	12	15	16	4	79	73	0	0	0	0	0	0	0	0	0	0	0	0	0	0	0	0	0	0	0	0	0	0	0	0	0	0	0.000	0.000	0.000	0.000	0.000	0.000	0.000	0.000	0.000	0.000	0.000	0.000	0.000	0.000	285	1076	26	21	21	0.000	0.000	1	25	0	0	2	19	0	0	100	1	
2	15	15	09: G-01   LM00000020	lmo0044	10164	8925	100	709	576	375	47	48	5	87	82	0	770	638	437	15	16	3	85	79	0	0	0	0	0	0	0	0	0	0	0	0	0	0	0	0	0	0	0	0	0	0	0	0	0	0	0.000	0.000	0.000	0.000	0.000	0.000	0.000	0.000	0.000	0.000	0.000	0.000	0.000	0.000	285	1076	1417	1152	1152	0.000	0.000	662	755	0	0	529	623	0	0	100	1	
2	16	15	09: G-04   LM00001308	lmo1275	10414	8925	100	56	57	9	47	48	6	60	33	0	45	40	19	15	16	6	70	62	0	0	0	0	0	0	0	0	0	0	0	0	0	0	0	0	0	0	0	0	0	0	0	0	0	0	0.000	0.000	0.000	0.000	0.000	0.000	0.000	0.000	0.000	0.000	0.000	0.000	0.000	0.000	285	1076	39	35	35	0.000	0.000	9	30	0	0	10	25	0	0	100	1	
2	17	15	09: G-07   LM00002819	lmo1469	10664	8925	100	1770	1343	967	47	47	5	87	84	0	2322	1661	1278	15	17	8	77	73	0	0	0	0	0	0	0	0	0	0	0	0	0	0	0	0	0	0	0	0	0	0	0	0	0	0	0.000	0.000	0.000	0.000	0.000	0.000	0.000	0.000	0.000	0.000	0.000	0.000	0.000	0.000	285	1076	4030	2942	2942	0.000	0.000	1723	2307	0	0	1296	1646	0	0	100	1	
2	1	16	09: G-10   LM00000452	lmo1657	6664	9175	100	394	283	182	47	48	6	83	76	0	316	231	164	17	18	5	77	74	0	0	0	0	0	0	0	0	0	0	0	0	0	0	0	0	0	0	0	0	0	0	0	0	0	0	0.000	0.000	0.000	0.000	0.000	0.000	0.000	0.000	0.000	0.000	0.000	0.000	0.000	0.000	285	1076	646	450	450	0.000	0.000	347	299	0	0	236	214	0	0	100	1	
2	2	16	09: G-13   lmneg01	lmneg01	6914	9175	100	52	53	8	48	48	5	33	16	0	56	47	22	17	18	9	69	65	0	0	0	0	0	0	0	0	0	0	0	0	0	0	0	0	0	0	0	0	0	0	0	0	0	0	0.000	0.000	0.000	0.000	0.000	0.000	0.000	0.000	0.000	0.000	0.000	0.000	0.000	0.000	285	1076	43	35	35	0.000	0.000	4	39	0	0	5	30	0	0	100	1	
2	3	16	09: G-16   lmneg04	lmneg04	7164	9175	100	49	50	5	48	48	5	25	4	0	43	36	16	16	17	6	65	61	0	0	0	0	0	0	0	0	0	0	0	0	0	0	0	0	0	0	0	0	0	0	0	0	0	0	0.000	0.000	0.000	0.000	0.000	0.000	0.000	0.000	0.000	0.000	0.000	0.000	0.000	0.000	285	1076	28	22	22	0.000	0.000	1	27	0	0	2	20	0	0	100	1	
2	4	16	09: G-19   lmneg07	lmneg07	7414	9175	100	49	50	5	47	48	5	32	11	0	50	40	21	16	17	3	68	62	0	0	0	0	0	0	0	0	0	0	0	0	0	0	0	0	0	0	0	0	0	0	0	0	0	0	0.000	0.000	0.000	0.000	0.000	0.000	0.000	0.000	0.000	0.000	0.000	0.000	0.000	0.000	285	1076	36	27	27	0.000	0.000	2	34	0	0	3	24	0	0	100	1	
2	5	16	09: G-22   lmneg10	lmneg10	7664	9175	100	48	49	5	47	48	5	22	6	0	41	36	13	16	17	4	78	70	0	0	0	0	0	0	0	0	0	0	0	0	0	0	0	0	0	0	0	0	0	0	0	0	0	0	0.000	0.000	0.000	0.000	0.000	0.000	0.000	0.000	0.000	0.000	0.000	0.000	0.000	0.000	285	1076	26	22	22	0.000	0.000	1	25	0	0	2	20	0	0	100	1	
2	6	16	09: K-01   LM00000020	lmo0044	7914	9175	100	781	606	384	47	47	6	88	81	0	963	765	505	16	18	7	83	78	0	0	0	0	0	0	0	0	0	0	0	0	0	0	0	0	0	0	0	0	0	0	0	0	0	0	0.000	0.000	0.000	0.000	0.000	0.000	0.000	0.000	0.000	0.000	0.000	0.000	0.000	0.000	285	1076	1681	1308	1308	0.000	0.000	734	947	0	0	559	749	0	0	100	1	
2	7	16	09: K-04   LM00001308	lmo1275	8164	9175	100	52	54	9	48	48	6	47	24	0	53	45	19	15	16	4	79	74	0	0	0	0	0	0	0	0	0	0	0	0	0	0	0	0	0	0	0	0	0	0	0	0	0	0	0.000	0.000	0.000	0.000	0.000	0.000	0.000	0.000	0.000	0.000	0.000	0.000	0.000	0.000	285	1076	42	36	36	0.000	0.000	4	38	0	0	6	30	0	0	100	1	
2	8	16	09: K-07   LM00002819	lmo1469	8414	9175	100	1755	1271	966	47	47	5	91	88	0	2210	1642	1293	16	16	3	88	78	0	0	0	0	0	0	0	0	0	0	0	0	0	0	0	0	0	0	0	0	0	0	0	0	0	0	0.000	0.000	0.000	0.000	0.000	0.000	0.000	0.000	0.000	0.000	0.000	0.000	0.000	0.000	285	1076	3902	2850	2850	0.000	0.000	1708	2194	0	0	1224	1626	0	0	100	1	
2	9	16	09: K-10   LM00000452	lmo1657	8664	9175	100	308	250	160	48	48	5	90	82	0	295	216	157	16	17	3	84	78	0	0	0	0	0	0	0	0	0	0	0	0	0	0	0	0	0	0	0	0	0	0	0	0	0	0	0.000	0.000	0.000	0.000	0.000	0.000	0.000	0.000	0.000	0.000	0.000	0.000	0.000	0.000	285	1076	539	402	402	0.000	0.000	260	279	0	0	202	200	0	0	100	1	
2	10	16	09: K-13   lmneg01	lmneg01	8914	9175	100	49	50	4	47	47	5	17	5	0	49	41	18	16	17	3	83	72	0	0	0	0	0	0	0	0	0	0	0	0	0	0	0	0	0	0	0	0	0	0	0	0	0	0	0.000	0.000	0.000	0.000	0.000	0.000	0.000	0.000	0.000	0.000	0.000	0.000	0.000	0.000	285	1076	35	28	28	0.000	0.000	2	33	0	0	3	25	0	0	100	1	
2	11	16	09: K-16   lmneg04	lmneg04	9164	9175	100	49	50	5	47	48	5	28	14	0	41	34	15	15	16	3	71	64	0	0	0	0	0	0	0	0	0	0	0	0	0	0	0	0	0	0	0	0	0	0	0	0	0	0	0.000	0.000	0.000	0.000	0.000	0.000	0.000	0.000	0.000	0.000	0.000	0.000	0.000	0.000	285	1076	28	22	22	0.000	0.000	2	26	0	0	3	19	0	0	100	1	
2	12	16	09: K-19   lmneg07	lmneg07	9414	9175	100	50	50	5	46	47	7	25	2	0	46	38	19	15	16	10	61	56	0	0	0	0	0	0	0	0	0	0	0	0	0	0	0	0	0	0	0	0	0	0	0	0	0	0	0.000	0.000	0.000	0.000	0.000	0.000	0.000	0.000	0.000	0.000	0.000	0.000	0.000	0.000	285	1076	35	27	27	0.000	0.000	4	31	0	0	4	23	0	0	100	1	
2	13	16	09: K-22   lmneg10	lmneg10	9664	9175	100	47	49	6	46	47	6	25	9	0	41	35	14	15	16	7	69	66	0	0	0	0	0	0	0	0	0	0	0	0	0	0	0	0	0	0	0	0	0	0	0	0	0	0	0.000	0.000	0.000	0.000	0.000	0.000	0.000	0.000	0.000	0.000	0.000	0.000	0.000	0.000	285	1076	27	23	23	0.000	0.000	1	26	0	0	3	20	0	0	100	1	
2	14	16	09: O-01   LM00000020	lmo0044	9914	9175	100	725	586	386	47	48	9	87	80	0	836	675	458	15	17	10	81	79	0	0	0	0	0	0	0	0	0	0	0	0	0	0	0	0	0	0	0	0	0	0	0	0	0	0	0.000	0.000	0.000	0.000	0.000	0.000	0.000	0.000	0.000	0.000	0.000	0.000	0.000	0.000	285	1076	1499	1199	1199	0.000	0.000	678	821	0	0	539	660	0	0	100	1	
2	15	16	09: O-04   LM00001308	lmo1275	10164	9175	100	53	53	7	46	47	5	61	41	0	49	41	17	15	15	3	82	75	0	0	0	0	0	0	0	0	0	0	0	0	0	0	0	0	0	0	0	0	0	0	0	0	0	0	0.000	0.000	0.000	0.000	0.000	0.000	0.000	0.000	0.000	0.000	0.000	0.000	0.000	0.000	285	1076	41	33	33	0.000	0.000	7	34	0	0	7	26	0	0	100	1	
2	16	16	09: O-07   LM00002819	lmo1469	10414	9175	100	1477	1125	698	47	47	9	93	88	0	1864	1466	946	15	16	7	89	84	0	0	0	0	0	0	0	0	0	0	0	0	0	0	0	0	0	0	0	0	0	0	0	0	0	0	0.000	0.000	0.000	0.000	0.000	0.000	0.000	0.000	0.000	0.000	0.000	0.000	0.000	0.000	285	1076	3279	2529	2529	0.000	0.000	1430	1849	0	0	1078	1451	0	0	100	1	
2	17	16	09: O-10   LM00000452	lmo1657	10664	9175	100	240	204	114	47	48	4	81	79	0	230	177	113	16	16	3	79	75	0	0	0	0	0	0	0	0	0	0	0	0	0	0	0	0	0	0	0	0	0	0	0	0	0	0	0.000	0.000	0.000	0.000	0.000	0.000	0.000	0.000	0.000	0.000	0.000	0.000	0.000	0.000	285	1076	407	318	318	0.000	0.000	193	214	0	0	157	161	0	0	100	1	
2	1	17	09: O-13   lmneg01	lmneg01	6664	9425	100	51	52	6	48	49	5	28	12	0	57	45	21	17	17	4	73	67	0	0	0	0	0	0	0	0	0	0	0	0	0	0	0	0	0	0	0	0	0	0	0	0	0	0	0.000	0.000	0.000	0.000	0.000	0.000	0.000	0.000	0.000	0.000	0.000	0.000	0.000	0.000	285	1076	43	32	32	0.000	0.000	3	40	0	0	4	28	0	0	100	1	
2	2	17	09: O-16   lmneg04	lmneg04	6914	9425	100	49	51	12	48	48	7	25	7	0	46	39	17	16	17	3	75	72	0	0	0	0	0	0	0	0	0	0	0	0	0	0	0	0	0	0	0	0	0	0	0	0	0	0	0.000	0.000	0.000	0.000	0.000	0.000	0.000	0.000	0.000	0.000	0.000	0.000	0.000	0.000	285	1076	31	26	26	0.000	0.000	1	30	0	0	3	23	0	0	100	1	
2	3	17	09: O-19   lmneg07	lmneg07	7164	9425	100	51	51	6	47	48	5	39	12	0	55	46	20	16	16	2	82	77	0	0	0	0	0	0	0	0	0	0	0	0	0	0	0	0	0	0	0	0	0	0	0	0	0	0	0.000	0.000	0.000	0.000	0.000	0.000	0.000	0.000	0.000	0.000	0.000	0.000	0.000	0.000	285	1076	43	34	34	0.000	0.000	4	39	0	0	4	30	0	0	100	1	
2	4	17	09: O-22   lmneg10	lmneg10	7414	9425	100	51	51	5	47	48	5	32	8	0	41	36	15	16	17	3	73	67	0	0	0	0	0	0	0	0	0	0	0	0	0	0	0	0	0	0	0	0	0	0	0	0	0	0	0.000	0.000	0.000	0.000	0.000	0.000	0.000	0.000	0.000	0.000	0.000	0.000	0.000	0.000	285	1076	29	24	24	0.000	0.000	4	25	0	0	4	20	0	0	100	1	
2	5	17	null	EMPTY	7664	9425	100	47	48	5	47	47	5	22	7	0	17	17	3	16	17	4	9	2	0	0	0	0	0	0	0	0	0	0	0	0	0	0	0	0	0	0	0	0	0	0	0	0	0	0	0.000	0.000	0.000	0.000	0.000	0.000	0.000	0.000	0.000	0.000	0.000	0.000	0.000	0.000	285	1076	1	2	2	0.000	0.000	0	1	0	0	1	1	0	0	-75	1	
2	6	17	null	EMPTY	7914	9425	100	47	47	5	47	47	5	14	3	0	15	16	3	17	17	4	7	4	0	0	0	0	0	0	0	0	0	0	0	0	0	0	0	0	0	0	0	0	0	0	0	0	0	0	0.000	0.000	0.000	0.000	0.000	0.000	0.000	0.000	0.000	0.000	0.000	0.000	0.000	0.000	285	1076	-2	-1	-1	0.000	0.000	0	-2	0	0	0	-1	0	0	-75	1	
2	7	17	null	EMPTY	8164	9425	100	47	47	5	47	48	6	16	1	0	17	17	3	17	18	5	5	0	0	0	0	0	0	0	0	0	0	0	0	0	0	0	0	0	0	0	0	0	0	0	0	0	0	0	0.000	0.000	0.000	0.000	0.000	0.000	0.000	0.000	0.000	0.000	0.000	0.000	0.000	0.000	285	1076	0	0	0	0.000	0.000	0	0	0	0	0	0	0	0	-75	1	
2	8	17	null	EMPTY	8414	9425	100	46	46	4	46	47	4	13	4	0	16	16	3	16	16	3	16	3	0	0	0	0	0	0	0	0	0	0	0	0	0	0	0	0	0	0	0	0	0	0	0	0	0	0	0.000	0.000	0.000	0.000	0.000	0.000	0.000	0.000	0.000	0.000	0.000	0.000	0.000	0.000	285	1076	0	0	0	0.000	0.000	0	0	0	0	0	0	0	0	-75	1	
2	9	17	null	EMPTY	8664	9425	100	47	47	5	47	48	5	18	3	0	17	17	4	16	16	3	28	6	0	0	0	0	0	0	0	0	0	0	0	0	0	0	0	0	0	0	0	0	0	0	0	0	0	0	0.000	0.000	0.000	0.000	0.000	0.000	0.000	0.000	0.000	0.000	0.000	0.000	0.000	0.000	285	1076	1	1	1	0.000	0.000	0	1	0	0	0	1	0	0	-75	1	
2	10	17	null	EMPTY	8914	9425	100	48	49	9	47	47	5	23	8	0	16	17	5	16	16	3	17	5	0	0	0	0	0	0	0	0	0	0	0	0	0	0	0	0	0	0	0	0	0	0	0	0	0	0	0.000	0.000	0.000	0.000	0.000	0.000	0.000	0.000	0.000	0.000	0.000	0.000	0.000	0.000	285	1076	1	3	3	0.000	0.000	1	0	0	0	2	1	0	0	-75	1	
2	11	17	null	EMPTY	9164	9425	100	50	50	6	47	47	5	39	13	0	15	16	3	16	16	3	5	1	0	0	0	0	0	0	0	0	0	0	0	0	0	0	0	0	0	0	0	0	0	0	0	0	0	0	0.000	0.000	0.000	0.000	0.000	0.000	0.000	0.000	0.000	0.000	0.000	0.000	0.000	0.000	285	1076	2	3	3	0.000	0.000	3	-1	0	0	3	0	0	0	-75	1	
2	12	17	null	EMPTY	9414	9425	100	47	48	5	46	47	4	27	11	0	15	15	2	15	15	2	13	4	0	0	0	0	0	0	0	0	0	0	0	0	0	0	0	0	0	0	0	0	0	0	0	0	0	0	0.000	0.000	0.000	0.000	0.000	0.000	0.000	0.000	0.000	0.000	0.000	0.000	0.000	0.000	285	1076	1	2	2	0.000	0.000	1	0	0	0	2	0	0	0	-75	1	
2	13	17	null	EMPTY	9664	9425	100	46	46	5	45	46	5	22	5	0	15	15	2	15	16	3	13	1	0	0	0	0	0	0	0	0	0	0	0	0	0	0	0	0	0	0	0	0	0	0	0	0	0	0	0.000	0.000	0.000	0.000	0.000	0.000	0.000	0.000	0.000	0.000	0.000	0.000	0.000	0.000	285	1076	1	1	1	0.000	0.000	1	0	0	0	1	0	0	0	-75	1	
2	14	17	null	EMPTY	9914	9425	100	46	46	5	46	46	5	10	4	0	15	16	4	15	16	3	26	13	0	0	0	0	0	0	0	0	0	0	0	0	0	0	0	0	0	0	0	0	0	0	0	0	0	0	0.000	0.000	0.000	0.000	0.000	0.000	0.000	0.000	0.000	0.000	0.000	0.000	0.000	0.000	285	1076	0	1	1	0.000	0.000	0	0	0	0	0	1	0	0	-75	1	
2	15	17	null	EMPTY	10164	9425	100	47	48	4	47	47	5	19	2	0	15	16	2	15	16	10	0	0	0	0	0	0	0	0	0	0	0	0	0	0	0	0	0	0	0	0	0	0	0	0	0	0	0	0	0.000	0.000	0.000	0.000	0.000	0.000	0.000	0.000	0.000	0.000	0.000	0.000	0.000	0.000	285	1076	0	2	2	0.000	0.000	0	0	0	0	1	1	0	0	-75	1	
2	16	17	null	EMPTY	10414	9425	100	46	46	5	46	47	5	20	4	0	15	16	3	14	15	7	1	1	0	0	0	0	0	0	0	0	0	0	0	0	0	0	0	0	0	0	0	0	0	0	0	0	0	0	0.000	0.000	0.000	0.000	0.000	0.000	0.000	0.000	0.000	0.000	0.000	0.000	0.000	0.000	285	1076	1	2	2	0.000	0.000	0	1	0	0	0	2	0	0	-75	1	
2	17	17	null	EMPTY	10664	9425	100	47	48	5	46	47	7	14	1	0	15	16	3	15	16	6	8	0	0	0	0	0	0	0	0	0	0	0	0	0	0	0	0	0	0	0	0	0	0	0	0	0	0	0	0.000	0.000	0.000	0.000	0.000	0.000	0.000	0.000	0.000	0.000	0.000	0.000	0.000	0.000	285	1076	1	3	3	0.000	0.000	1	0	0	0	2	1	0	0	-75	1	
3	1	1	10: B-01   Dye Marker	Dye Marker	11191	5416	100	74	143	131	48	49	6	67	60	0	15568	26697	27243	17	18	3	100	100	16	0	0	0	0	0	0	0	0	0	0	0	0	0	0	0	0	0	0	0	0	0	0	0	0	0	0.000	0.000	0.000	0.000	0.000	0.000	0.000	0.000	0.000	0.000	0.000	0.000	0.000	0.000	283	1076	15577	26775	26775	0.000	0.000	26	15551	0	0	95	26680	0	0	100	1	
3	2	1	01: B-01   EMPTY	EMPTY	11441	5416	100	49	50	6	47	48	5	36	12	0	18	19	4	17	18	3	34	18	0	0	0	0	0	0	0	0	0	0	0	0	0	0	0	0	0	0	0	0	0	0	0	0	0	0	0.000	0.000	0.000	0.000	0.000	0.000	0.000	0.000	0.000	0.000	0.000	0.000	0.000	0.000	283	1076	3	5	5	0.000	0.000	2	1	0	0	3	2	0	0	-75	1	
3	3	1	01: B-04   LM00000015	lmo0024	11691	5416	100	51	51	5	47	48	5	34	13	0	57	47	20	17	18	3	79	73	0	0	0	0	0	0	0	0	0	0	0	0	0	0	0	0	0	0	0	0	0	0	0	0	0	0	0.000	0.000	0.000	0.000	0.000	0.000	0.000	0.000	0.000	0.000	0.000	0.000	0.000	0.000	283	1076	44	34	34	0.000	0.000	4	40	0	0	4	30	0	0	100	1	
3	4	1	01: B-07   LM00000017	lmo0027	11941	5416	100	50	50	5	47	47	4	36	13	0	73	58	28	18	18	3	74	71	0	0	0	0	0	0	0	0	0	0	0	0	0	0	0	0	0	0	0	0	0	0	0	0	0	0	0.000	0.000	0.000	0.000	0.000	0.000	0.000	0.000	0.000	0.000	0.000	0.000	0.000	0.000	283	1076	58	43	43	0.000	0.000	3	55	0	0	3	40	0	0	100	1	
3	5	1	01: B-10   LM00000819	lmo0030	12191	5416	100	48	48	5	47	48	5	24	2	0	64	52	25	18	18	3	78	72	0	0	0	0	0	0	0	0	0	0	0	0	0	0	0	0	0	0	0	0	0	0	0	0	0	0	0.000	0.000	0.000	0.000	0.000	0.000	0.000	0.000	0.000	0.000	0.000	0.000	0.000	0.000	283	1076	47	35	35	0.000	0.000	1	46	0	0	1	34	0	0	100	1	
3	6	1	01: B-13   LM00000018	lmo0033	12441	5416	100	52	53	6	47	47	5	53	23	0	81	68	27	18	19	3	88	83	0	0	0	0	0	0	0	0	0	0	0	0	0	0	0	0	0	0	0	0	0	0	0	0	0	0	0.000	0.000	0.000	0.000	0.000	0.000	0.000	0.000	0.000	0.000	0.000	0.000	0.000	0.000	283	1076	68	56	56	0.000	0.000	5	63	0	0	6	50	0	0	100	1	
3	7	1	01: B-16   LM00002100	lmo0036	12691	5416	100	53	54	6	48	48	5	53	23	0	78	63	28	19	20	5	77	72	0	0	0	0	0	0	0	0	0	0	0	0	0	0	0	0	0	0	0	0	0	0	0	0	0	0	0.000	0.000	0.000	0.000	0.000	0.000	0.000	0.000	0.000	0.000	0.000	0.000	0.000	0.000	283	1076	64	50	50	0.000	0.000	5	59	0	0	6	44	0	0	100	1	
3	8	1	01: B-19   LM00002103	lmo0039	12941	5416	100	57	57	7	48	48	5	72	45	0	77	65	29	19	20	4	81	77	0	0	0	0	0	0	0	0	0	0	0	0	0	0	0	0	0	0	0	0	0	0	0	0	0	0	0.000	0.000	0.000	0.000	0.000	0.000	0.000	0.000	0.000	0.000	0.000	0.000	0.000	0.000	283	1076	67	55	55	0.000	0.000	9	58	0	0	9	46	0	0	100	1	
3	9	1	01: B-22   LM00000823	lmo0042	13191	5416	100	52	53	8	48	48	5	48	27	0	70	63	31	20	20	3	78	75	0	0	0	0	0	0	0	0	0	0	0	0	0	0	0	0	0	0	0	0	0	0	0	0	0	0	0.000	0.000	0.000	0.000	0.000	0.000	0.000	0.000	0.000	0.000	0.000	0.000	0.000	0.000	283	1076	54	48	48	0.000	0.000	4	50	0	0	5	43	0	0	100	1	
3	10	1	01: F-01   LM00000841	lmo0117	13441	5416	100	103	95	29	48	48	5	84	77	0	1191	852	560	20	20	4	88	82	0	0	0	0	0	0	0	0	0	0	0	0	0	0	0	0	0	0	0	0	0	0	0	0	0	0	0.000	0.000	0.000	0.000	0.000	0.000	0.000	0.000	0.000	0.000	0.000	0.000	0.000	0.000	283	1076	1226	879	879	0.000	0.000	55	1171	0	0	47	832	0	0	100	1	
3	11	1	01: F-04   LM00000843	lmo0120	13691	5416	100	71	71	18	48	48	5	78	67	0	719	524	390	19	20	4	80	77	0	0	0	0	0	0	0	0	0	0	0	0	0	0	0	0	0	0	0	0	0	0	0	0	0	0	0.000	0.000	0.000	0.000	0.000	0.000	0.000	0.000	0.000	0.000	0.000	0.000	0.000	0.000	283	1076	723	528	528	0.000	0.000	23	700	0	0	23	505	0	0	100	1	
3	12	1	01: F-07   LM00000846	lmo0123	13941	5416	100	85	85	33	48	48	5	74	65	0	1392	878	731	18	19	4	82	74	0	0	0	0	0	0	0	0	0	0	0	0	0	0	0	0	0	0	0	0	0	0	0	0	0	0	0.000	0.000	0.000	0.000	0.000	0.000	0.000	0.000	0.000	0.000	0.000	0.000	0.000	0.000	283	1076	1411	897	897	0.000	0.000	37	1374	0	0	37	860	0	0	100	1	
3	13	1	01: F-10   LM00000847	lmo0126	14191	5416	100	51	52	5	48	48	4	37	18	0	75	60	32	20	21	8	66	65	0	0	0	0	0	0	0	0	0	0	0	0	0	0	0	0	0	0	0	0	0	0	0	0	0	0	0.000	0.000	0.000	0.000	0.000	0.000	0.000	0.000	0.000	0.000	0.000	0.000	0.000	0.000	283	1076	58	44	44	0.000	0.000	3	55	0	0	4	40	0	0	100	1	
3	14	1	01: F-13   LM00000848	lmo0129	14441	5416	100	59	60	10	48	48	5	75	52	0	275	204	148	19	21	6	78	70	0	0	0	0	0	0	0	0	0	0	0	0	0	0	0	0	0	0	0	0	0	0	0	0	0	0	0.000	0.000	0.000	0.000	0.000	0.000	0.000	0.000	0.000	0.000	0.000	0.000	0.000	0.000	283	1076	267	197	197	0.000	0.000	11	256	0	0	12	185	0	0	100	1	
3	15	1	01: F-16   LM00000046	lmo0132	14691	5416	100	66	66	12	49	49	5	83	75	0	98	81	41	18	20	6	79	75	0	0	0	0	0	0	0	0	0	0	0	0	0	0	0	0	0	0	0	0	0	0	0	0	0	0	0.000	0.000	0.000	0.000	0.000	0.000	0.000	0.000	0.000	0.000	0.000	0.000	0.000	0.000	283	1076	97	80	80	0.000	0.000	17	80	0	0	17	63	0	0	100	1	
3	16	1	01: F-19   LM00000047	lmo0135	14941	5416	100	305	258	136	49	50	5	91	82	0	176	163	72	23	29	16	92	90	0	0	0	0	0	0	0	0	0	0	0	0	0	0	0	0	0	0	0	0	0	0	0	0	0	0	0.000	0.000	0.000	0.000	0.000	0.000	0.000	0.000	0.000	0.000	0.000	0.000	0.000	0.000	283	1076	409	349	349	0.000	0.000	256	153	0	0	209	140	0	0	100	1	
3	17	1	01: F-22   LM00002144	lmo0138	15191	5416	100	58	58	7	49	49	5	67	41	0	89	74	33	19	20	5	81	79	0	0	0	0	0	0	0	0	0	0	0	0	0	0	0	0	0	0	0	0	0	0	0	0	0	0	0.000	0.000	0.000	0.000	0.000	0.000	0.000	0.000	0.000	0.000	0.000	0.000	0.000	0.000	283	1076	79	64	64	0.000	0.000	9	70	0	0	9	55	0	0	100	1	
3	1	2	01: J-01   LM00000873	lmo0213	11191	5666	100	86	81	22	48	48	5	87	78	0	75	62	26	17	18	4	86	80	0	0	0	0	0	0	0	0	0	0	0	0	0	0	0	0	0	0	0	0	0	0	0	0	0	0	0.000	0.000	0.000	0.000	0.000	0.000	0.000	0.000	0.000	0.000	0.000	0.000	0.000	0.000	283	1076	96	78	78	0.000	0.000	38	58	0	0	33	45	0	0	100	1	
3	2	2	01: J-04   LM00002172	lmo0216	11441	5666	100	60	59	9	47	48	5	78	54	0	79	67	42	17	18	4	71	63	0	0	0	0	0	0	0	0	0	0	0	0	0	0	0	0	0	0	0	0	0	0	0	0	0	0	0.000	0.000	0.000	0.000	0.000	0.000	0.000	0.000	0.000	0.000	0.000	0.000	0.000	0.000	283	1076	75	62	62	0.000	0.000	13	62	0	0	12	50	0	0	100	1	
3	3	2	01: J-07   LM00000070	lmo0219	11691	5666	100	78	77	20	47	47	5	89	77	0	79	66	29	17	18	3	87	82	0	0	0	0	0	0	0	0	0	0	0	0	0	0	0	0	0	0	0	0	0	0	0	0	0	0	0.000	0.000	0.000	0.000	0.000	0.000	0.000	0.000	0.000	0.000	0.000	0.000	0.000	0.000	283	1076	93	79	79	0.000	0.000	31	62	0	0	30	49	0	0	100	1	
3	4	2	01: J-10   LM00000877	lmo0222	11941	5666	100	60	60	10	47	47	5	75	59	0	78	64	31	18	18	3	79	77	0	0	0	0	0	0	0	0	0	0	0	0	0	0	0	0	0	0	0	0	0	0	0	0	0	0	0.000	0.000	0.000	0.000	0.000	0.000	0.000	0.000	0.000	0.000	0.000	0.000	0.000	0.000	283	1076	73	59	59	0.000	0.000	13	60	0	0	13	46	0	0	100	1	
3	5	2	01: J-13   LM00002174	lmo0225	12191	5666	100	50	50	6	47	48	5	36	13	0	69	58	23	18	18	4	84	80	0	0	0	0	0	0	0	0	0	0	0	0	0	0	0	0	0	0	0	0	0	0	0	0	0	0	0.000	0.000	0.000	0.000	0.000	0.000	0.000	0.000	0.000	0.000	0.000	0.000	0.000	0.000	283	1076	54	43	43	0.000	0.000	3	51	0	0	3	40	0	0	100	1	
3	6	2	01: J-16   LM00000881	lmo0228	12441	5666	100	59	60	9	47	47	5	82	64	0	83	71	28	18	18	3	91	86	0	0	0	0	0	0	0	0	0	0	0	0	0	0	0	0	0	0	0	0	0	0	0	0	0	0	0.000	0.000	0.000	0.000	0.000	0.000	0.000	0.000	0.000	0.000	0.000	0.000	0.000	0.000	283	1076	77	66	66	0.000	0.000	12	65	0	0	13	53	0	0	100	1	
3	7	2	01: J-19   LM00000073	lmo0231	12691	5666	100	48	48	4	48	48	5	15	2	0	20	22	4	18	19	3	41	24	0	0	0	0	0	0	0	0	0	0	0	0	0	0	0	0	0	0	0	0	0	0	0	0	0	0	0.000	0.000	0.000	0.000	0.000	0.000	0.000	0.000	0.000	0.000	0.000	0.000	0.000	0.000	283	1076	2	4	4	0.000	0.000	0	2	0	0	0	4	0	0	100	1	
3	8	2	01: J-22   LM00000075	lmo0234	12941	5666	100	168	151	58	48	49	6	92	89	0	224	192	99	19	20	3	93	90	0	0	0	0	0	0	0	0	0	0	0	0	0	0	0	0	0	0	0	0	0	0	0	0	0	0	0.000	0.000	0.000	0.000	0.000	0.000	0.000	0.000	0.000	0.000	0.000	0.000	0.000	0.000	283	1076	325	276	276	0.000	0.000	120	205	0	0	103	173	0	0	100	1	
3	9	2	01: N-01   LM00000913	lmo0309	13191	5666	100	54	54	8	48	48	5	60	28	0	79	66	34	20	20	4	78	72	0	0	0	0	0	0	0	0	0	0	0	0	0	0	0	0	0	0	0	0	0	0	0	0	0	0	0.000	0.000	0.000	0.000	0.000	0.000	0.000	0.000	0.000	0.000	0.000	0.000	0.000	0.000	283	1076	65	52	52	0.000	0.000	6	59	0	0	6	46	0	0	100	1	
3	10	2	01: N-04   LM00002191	lmo0312	13441	5666	100	51	52	6	48	49	6	39	6	0	74	59	25	20	21	5	84	72	0	0	0	0	0	0	0	0	0	0	0	0	0	0	0	0	0	0	0	0	0	0	0	0	0	0	0.000	0.000	0.000	0.000	0.000	0.000	0.000	0.000	0.000	0.000	0.000	0.000	0.000	0.000	283	1076	57	43	43	0.000	0.000	3	54	0	0	4	39	0	0	100	1	
3	11	2	01: N-07   LM00000106	lmo0315	13691	5666	100	63	63	10	48	49	5	81	67	0	89	81	32	20	20	4	87	84	0	0	0	0	0	0	0	0	0	0	0	0	0	0	0	0	0	0	0	0	0	0	0	0	0	0	0.000	0.000	0.000	0.000	0.000	0.000	0.000	0.000	0.000	0.000	0.000	0.000	0.000	0.000	283	1076	84	76	76	0.000	0.000	15	69	0	0	15	61	0	0	100	1	
3	12	2	01: N-10   LM00000915	lmo0318	13941	5666	100	54	54	6	47	48	6	51	16	0	80	65	31	18	19	4	77	74	0	0	0	0	0	0	0	0	0	0	0	0	0	0	0	0	0	0	0	0	0	0	0	0	0	0	0.000	0.000	0.000	0.000	0.000	0.000	0.000	0.000	0.000	0.000	0.000	0.000	0.000	0.000	283	1076	69	54	54	0.000	0.000	7	62	0	0	7	47	0	0	100	1	
3	13	2	01: N-13   LM00000109	lmo0321	14191	5666	100	255	219	100	48	48	5	89	86	0	154	131	71	18	18	3	89	83	0	0	0	0	0	0	0	0	0	0	0	0	0	0	0	0	0	0	0	0	0	0	0	0	0	0	0.000	0.000	0.000	0.000	0.000	0.000	0.000	0.000	0.000	0.000	0.000	0.000	0.000	0.000	283	1076	343	284	284	0.000	0.000	207	136	0	0	171	113	0	0	100	1	
3	14	2	01: N-16   LM00000917	lmo0324	14441	5666	100	59	58	8	48	48	5	72	56	0	112	96	41	19	20	4	98	89	0	0	0	0	0	0	0	0	0	0	0	0	0	0	0	0	0	0	0	0	0	0	0	0	0	0	0.000	0.000	0.000	0.000	0.000	0.000	0.000	0.000	0.000	0.000	0.000	0.000	0.000	0.000	283	1076	104	87	87	0.000	0.000	11	93	0	0	10	77	0	0	100	1	
3	15	2	01: N-19   LM00000112	lmo0327	14691	5666	100	52	53	6	48	48	5	47	16	0	85	66	34	17	18	3	76	72	0	0	0	0	0	0	0	0	0	0	0	0	0	0	0	0	0	0	0	0	0	0	0	0	0	0	0.000	0.000	0.000	0.000	0.000	0.000	0.000	0.000	0.000	0.000	0.000	0.000	0.000	0.000	283	1076	72	54	54	0.000	0.000	4	68	0	0	5	49	0	0	100	1	
3	16	2	01: N-22   LM00002841	lmo0330	14941	5666	100	59	61	10	49	50	5	74	49	0	139	120	61	22	32	21	78	73	0	0	0	0	0	0	0	0	0	0	0	0	0	0	0	0	0	0	0	0	0	0	0	0	0	0	0.000	0.000	0.000	0.000	0.000	0.000	0.000	0.000	0.000	0.000	0.000	0.000	0.000	0.000	283	1076	127	110	110	0.000	0.000	10	117	0	0	12	98	0	0	100	1	
3	17	2	02: B-01   EMPTY	EMPTY	15191	5666	100	49	49	5	49	50	6	13	0	0	22	22	4	22	33	22	0	0	0	0	0	0	0	0	0	0	0	0	0	0	0	0	0	0	0	0	0	0	0	0	0	0	0	0	0.000	0.000	0.000	0.000	0.000	0.000	0.000	0.000	0.000	0.000	0.000	0.000	0.000	0.000	283	1076	0	0	0	0.000	0.000	0	0	0	0	0	0	0	0	-75	1	
3	1	3	02: B-04   LM00002209	lmo0404	11191	5916	100	49	49	6	47	48	5	24	7	0	63	48	24	17	18	5	69	64	0	0	0	0	0	0	0	0	0	0	0	0	0	0	0	0	0	0	0	0	0	0	0	0	0	0	0.000	0.000	0.000	0.000	0.000	0.000	0.000	0.000	0.000	0.000	0.000	0.000	0.000	0.000	283	1076	48	33	33	0.000	0.000	2	46	0	0	2	31	0	0	100	1	
3	2	3	02: B-07   LM00000948	lmo0407	11441	5916	100	109	100	37	47	48	6	80	73	0	98	81	42	17	18	5	80	78	0	0	0	0	0	0	0	0	0	0	0	0	0	0	0	0	0	0	0	0	0	0	0	0	0	0	0.000	0.000	0.000	0.000	0.000	0.000	0.000	0.000	0.000	0.000	0.000	0.000	0.000	0.000	283	1076	143	117	117	0.000	0.000	62	81	0	0	53	64	0	0	100	1	
3	3	3	02: B-10   LM00003004	lmo0410	11691	5916	100	49	49	4	47	47	5	30	4	0	61	48	22	17	18	3	73	69	0	0	0	0	0	0	0	0	0	0	0	0	0	0	0	0	0	0	0	0	0	0	0	0	0	0	0.000	0.000	0.000	0.000	0.000	0.000	0.000	0.000	0.000	0.000	0.000	0.000	0.000	0.000	283	1076	46	33	33	0.000	0.000	2	44	0	0	2	31	0	0	100	1	
3	4	3	02: B-13   LM00002215	lmo0413	11941	5916	100	67	66	14	47	48	5	77	69	0	65	52	24	18	18	4	73	68	0	0	0	0	0	0	0	0	0	0	0	0	0	0	0	0	0	0	0	0	0	0	0	0	0	0	0.000	0.000	0.000	0.000	0.000	0.000	0.000	0.000	0.000	0.000	0.000	0.000	0.000	0.000	283	1076	67	53	53	0.000	0.000	20	47	0	0	19	34	0	0	100	1	
3	5	3	02: B-16   LM00002216	lmo0416	12191	5916	100	52	51	6	47	48	7	34	4	0	67	52	28	17	18	4	71	66	0	0	0	0	0	0	0	0	0	0	0	0	0	0	0	0	0	0	0	0	0	0	0	0	0	0	0.000	0.000	0.000	0.000	0.000	0.000	0.000	0.000	0.000	0.000	0.000	0.000	0.000	0.000	283	1076	55	39	39	0.000	0.000	5	50	0	0	4	35	0	0	100	1	
3	6	3	02: B-19   LM00002217	lmo0419	12441	5916	100	50	51	5	47	47	4	45	17	0	65	50	24	17	18	3	78	71	0	0	0	0	0	0	0	0	0	0	0	0	0	0	0	0	0	0	0	0	0	0	0	0	0	0	0.000	0.000	0.000	0.000	0.000	0.000	0.000	0.000	0.000	0.000	0.000	0.000	0.000	0.000	283	1076	51	37	37	0.000	0.000	3	48	0	0	4	33	0	0	100	1	
3	7	3	02: B-22   LM00000954	lmo0422	12691	5916	100	49	49	6	47	47	5	21	5	0	71	57	25	18	19	4	81	74	0	0	0	0	0	0	0	0	0	0	0	0	0	0	0	0	0	0	0	0	0	0	0	0	0	0	0.000	0.000	0.000	0.000	0.000	0.000	0.000	0.000	0.000	0.000	0.000	0.000	0.000	0.000	283	1076	55	41	41	0.000	0.000	2	53	0	0	2	39	0	0	100	1	
3	8	3	02: F-01   LM00002250	lmo0497	12941	5916	100	57	58	9	48	48	6	67	41	0	79	65	33	19	20	9	69	66	0	0	0	0	0	0	0	0	0	0	0	0	0	0	0	0	0	0	0	0	0	0	0	0	0	0	0.000	0.000	0.000	0.000	0.000	0.000	0.000	0.000	0.000	0.000	0.000	0.000	0.000	0.000	283	1076	69	56	56	0.000	0.000	9	60	0	0	10	46	0	0	100	1	
3	9	3	02: F-04   LM00000967	lmo0500	13191	5916	100	52	53	7	47	48	5	58	25	0	77	64	29	20	21	7	76	72	0	0	0	0	0	0	0	0	0	0	0	0	0	0	0	0	0	0	0	0	0	0	0	0	0	0	0.000	0.000	0.000	0.000	0.000	0.000	0.000	0.000	0.000	0.000	0.000	0.000	0.000	0.000	283	1076	62	50	50	0.000	0.000	5	57	0	0	6	44	0	0	100	1	
3	10	3	02: F-07   LM00000968	lmo0503	13441	5916	100	53	54	8	48	49	5	46	25	0	72	73	45	22	24	10	75	61	0	0	0	0	0	0	0	0	0	0	0	0	0	0	0	0	0	0	0	0	0	0	0	0	0	0	0.000	0.000	0.000	0.000	0.000	0.000	0.000	0.000	0.000	0.000	0.000	0.000	0.000	0.000	283	1076	55	57	57	0.000	0.000	5	50	0	0	6	51	0	0	100	1	
3	11	3	02: F-10   LM00000178	lmo0506	13691	5916	100	54	54	7	48	49	6	52	19	0	84	73	34	19	20	6	85	75	0	0	0	0	0	0	0	0	0	0	0	0	0	0	0	0	0	0	0	0	0	0	0	0	0	0	0.000	0.000	0.000	0.000	0.000	0.000	0.000	0.000	0.000	0.000	0.000	0.000	0.000	0.000	283	1076	71	60	60	0.000	0.000	6	65	0	0	6	54	0	0	100	1	
3	12	3	02: F-13   LM00000179	lmo0509	13941	5916	100	66	63	12	48	48	5	76	65	0	78	60	30	19	19	4	72	69	0	0	0	0	0	0	0	0	0	0	0	0	0	0	0	0	0	0	0	0	0	0	0	0	0	0	0.000	0.000	0.000	0.000	0.000	0.000	0.000	0.000	0.000	0.000	0.000	0.000	0.000	0.000	283	1076	77	56	56	0.000	0.000	18	59	0	0	15	41	0	0	100	1	
3	13	3	02: F-16   LM00002251	lmo0512	14191	5916	100	53	54	7	47	47	5	60	33	0	79	60	36	18	19	3	67	66	0	0	0	0	0	0	0	0	0	0	0	0	0	0	0	0	0	0	0	0	0	0	0	0	0	0	0.000	0.000	0.000	0.000	0.000	0.000	0.000	0.000	0.000	0.000	0.000	0.000	0.000	0.000	283	1076	67	49	49	0.000	0.000	6	61	0	0	7	42	0	0	100	1	
3	14	3	02: F-19   LM00000975	lmo0515	14441	5916	100	97	88	32	47	47	5	77	68	0	165	125	79	19	20	6	85	72	0	0	0	0	0	0	0	0	0	0	0	0	0	0	0	0	0	0	0	0	0	0	0	0	0	0	0.000	0.000	0.000	0.000	0.000	0.000	0.000	0.000	0.000	0.000	0.000	0.000	0.000	0.000	283	1076	196	147	147	0.000	0.000	50	146	0	0	41	106	0	0	100	1	
3	15	3	02: F-22   LM00000181	lmo0518	14691	5916	100	62	62	10	48	48	6	80	57	0	89	72	35	17	18	5	77	75	0	0	0	0	0	0	0	0	0	0	0	0	0	0	0	0	0	0	0	0	0	0	0	0	0	0	0.000	0.000	0.000	0.000	0.000	0.000	0.000	0.000	0.000	0.000	0.000	0.000	0.000	0.000	283	1076	86	69	69	0.000	0.000	14	72	0	0	14	55	0	0	100	1	
3	16	3	02: J-01   LM00000198	lmo0593	14941	5916	100	95	85	31	47	48	5	79	65	0	88	83	50	18	20	5	91	82	0	0	0	0	0	0	0	0	0	0	0	0	0	0	0	0	0	0	0	0	0	0	0	0	0	0	0.000	0.000	0.000	0.000	0.000	0.000	0.000	0.000	0.000	0.000	0.000	0.000	0.000	0.000	283	1076	118	103	103	0.000	0.000	48	70	0	0	38	65	0	0	100	1	
3	17	3	02: J-04   LM00000199	lmo0596	15191	5916	100	1052	697	547	49	49	5	83	74	0	517	365	261	22	28	18	83	77	0	0	0	0	0	0	0	0	0	0	0	0	0	0	0	0	0	0	0	0	0	0	0	0	0	0	0.000	0.000	0.000	0.000	0.000	0.000	0.000	0.000	0.000	0.000	0.000	0.000	0.000	0.000	283	1076	1498	991	991	0.000	0.000	1003	495	0	0	648	343	0	0	100	1	
3	1	4	02: J-07   LM00001020	lmo0599	11191	6166	100	49	50	4	47	47	5	31	7	0	71	57	25	17	17	3	87	79	0	0	0	0	0	0	0	0	0	0	0	0	0	0	0	0	0	0	0	0	0	0	0	0	0	0	0.000	0.000	0.000	0.000	0.000	0.000	0.000	0.000	0.000	0.000	0.000	0.000	0.000	0.000	283	1076	56	43	43	0.000	0.000	2	54	0	0	3	40	0	0	100	1	
3	2	4	02: J-10   LM00001022	lmo0602	11441	6166	100	100	89	33	47	47	5	80	71	0	90	69	40	16	17	3	81	72	0	0	0	0	0	0	0	0	0	0	0	0	0	0	0	0	0	0	0	0	0	0	0	0	0	0	0.000	0.000	0.000	0.000	0.000	0.000	0.000	0.000	0.000	0.000	0.000	0.000	0.000	0.000	283	1076	127	95	95	0.000	0.000	53	74	0	0	42	53	0	0	100	1	
3	3	4	02: J-13   LM00000200	lmo0605	11691	6166	100	51	52	6	47	47	5	43	23	0	63	51	23	17	18	4	77	72	0	0	0	0	0	0	0	0	0	0	0	0	0	0	0	0	0	0	0	0	0	0	0	0	0	0	0.000	0.000	0.000	0.000	0.000	0.000	0.000	0.000	0.000	0.000	0.000	0.000	0.000	0.000	283	1076	50	39	39	0.000	0.000	4	46	0	0	5	34	0	0	100	1	
3	4	4	02: J-16   LM00001023	lmo0608	11941	6166	100	50	55	23	47	47	5	42	12	0	69	58	34	17	18	4	76	72	0	0	0	0	0	0	0	0	0	0	0	0	0	0	0	0	0	0	0	0	0	0	0	0	0	0	0.000	0.000	0.000	0.000	0.000	0.000	0.000	0.000	0.000	0.000	0.000	0.000	0.000	0.000	283	1076	55	49	49	0.000	0.000	3	52	0	0	8	41	0	0	100	1	
3	5	4	02: J-19   LM00001024	lmo0611	12191	6166	100	48	49	5	47	47	5	24	4	0	60	49	20	18	18	3	82	76	0	0	0	0	0	0	0	0	0	0	0	0	0	0	0	0	0	0	0	0	0	0	0	0	0	0	0.000	0.000	0.000	0.000	0.000	0.000	0.000	0.000	0.000	0.000	0.000	0.000	0.000	0.000	283	1076	43	33	33	0.000	0.000	1	42	0	0	2	31	0	0	100	1	
3	6	4	02: J-22   LM00002275	lmo0614	12441	6166	100	49	50	6	47	48	5	25	10	0	65	53	23	17	18	4	79	75	0	0	0	0	0	0	0	0	0	0	0	0	0	0	0	0	0	0	0	0	0	0	0	0	0	0	0.000	0.000	0.000	0.000	0.000	0.000	0.000	0.000	0.000	0.000	0.000	0.000	0.000	0.000	283	1076	50	39	39	0.000	0.000	2	48	0	0	3	36	0	0	100	1	
3	7	4	02: N-01   LM00001054	lmo0689	12691	6166	100	58	58	9	47	47	4	74	63	0	127	104	56	18	18	3	83	81	0	0	0	0	0	0	0	0	0	0	0	0	0	0	0	0	0	0	0	0	0	0	0	0	0	0	0.000	0.000	0.000	0.000	0.000	0.000	0.000	0.000	0.000	0.000	0.000	0.000	0.000	0.000	283	1076	120	97	97	0.000	0.000	11	109	0	0	11	86	0	0	100	1	
3	8	4	02: N-04   LM00000229	lmo0692	12941	6166	100	65	64	13	47	47	5	77	67	0	79	65	34	19	19	3	84	75	0	0	0	0	0	0	0	0	0	0	0	0	0	0	0	0	0	0	0	0	0	0	0	0	0	0	0.000	0.000	0.000	0.000	0.000	0.000	0.000	0.000	0.000	0.000	0.000	0.000	0.000	0.000	283	1076	78	63	63	0.000	0.000	18	60	0	0	17	46	0	0	100	1	
3	9	4	02: N-07   LM00001055	lmo0695	13191	6166	100	90	84	27	48	48	5	75	70	0	105	92	52	19	21	6	77	73	0	0	0	0	0	0	0	0	0	0	0	0	0	0	0	0	0	0	0	0	0	0	0	0	0	0	0.000	0.000	0.000	0.000	0.000	0.000	0.000	0.000	0.000	0.000	0.000	0.000	0.000	0.000	283	1076	128	109	109	0.000	0.000	42	86	0	0	36	73	0	0	100	1	
3	10	4	02: N-10   LM00001057	lmo0698	13441	6166	100	62	60	12	48	49	6	69	60	0	127	104	62	20	22	7	77	71	0	0	0	0	0	0	0	0	0	0	0	0	0	0	0	0	0	0	0	0	0	0	0	0	0	0	0.000	0.000	0.000	0.000	0.000	0.000	0.000	0.000	0.000	0.000	0.000	0.000	0.000	0.000	283	1076	121	96	96	0.000	0.000	14	107	0	0	12	84	0	0	100	1	
3	11	4	02: N-13   LM00002298	lmo0701	13691	6166	100	55	55	7	47	48	5	65	34	0	86	74	39	20	22	6	76	74	0	0	0	0	0	0	0	0	0	0	0	0	0	0	0	0	0	0	0	0	0	0	0	0	0	0	0.000	0.000	0.000	0.000	0.000	0.000	0.000	0.000	0.000	0.000	0.000	0.000	0.000	0.000	283	1076	74	62	62	0.000	0.000	8	66	0	0	8	54	0	0	100	1	
3	12	4	02: N-16   LM00001060	lmo0704	13941	6166	100	116	103	46	48	48	7	70	65	0	90	72	45	19	20	8	64	60	0	0	0	0	0	0	0	0	0	0	0	0	0	0	0	0	0	0	0	0	0	0	0	0	0	0	0.000	0.000	0.000	0.000	0.000	0.000	0.000	0.000	0.000	0.000	0.000	0.000	0.000	0.000	283	1076	139	108	108	0.000	0.000	68	71	0	0	55	53	0	0	100	1	
3	13	4	02: N-19   LM00001062	lmo0707	14191	6166	100	49	49	5	47	47	6	19	2	0	20	22	7	19	20	6	24	11	0	0	0	0	0	0	0	0	0	0	0	0	0	0	0	0	0	0	0	0	0	0	0	0	0	0	0.000	0.000	0.000	0.000	0.000	0.000	0.000	0.000	0.000	0.000	0.000	0.000	0.000	0.000	283	1076	3	5	5	0.000	0.000	2	1	0	0	2	3	0	0	100	1	
3	14	4	02: N-22   LM00001065	lmo0710	14441	6166	100	152	131	60	47	47	5	80	75	0	205	164	105	19	20	6	78	72	0	0	0	0	0	0	0	0	0	0	0	0	0	0	0	0	0	0	0	0	0	0	0	0	0	0	0.000	0.000	0.000	0.000	0.000	0.000	0.000	0.000	0.000	0.000	0.000	0.000	0.000	0.000	283	1076	291	229	229	0.000	0.000	105	186	0	0	84	145	0	0	100	1	
3	15	4	03: B-01   EMPTY	EMPTY	14691	6166	100	49	49	5	47	48	6	22	6	0	18	20	5	18	19	5	24	6	0	0	0	0	0	0	0	0	0	0	0	0	0	0	0	0	0	0	0	0	0	0	0	0	0	0	0.000	0.000	0.000	0.000	0.000	0.000	0.000	0.000	0.000	0.000	0.000	0.000	0.000	0.000	283	1076	2	4	4	0.000	0.000	2	0	0	0	2	2	0	0	-75	1	
3	16	4	03: B-04   LM00001095	lmo0784	14941	6166	100	125	110	49	48	49	5	75	69	0	119	95	58	19	21	6	72	67	0	0	0	0	0	0	0	0	0	0	0	0	0	0	0	0	0	0	0	0	0	0	0	0	0	0	0.000	0.000	0.000	0.000	0.000	0.000	0.000	0.000	0.000	0.000	0.000	0.000	0.000	0.000	283	1076	177	138	138	0.000	0.000	77	100	0	0	62	76	0	0	100	1	
3	17	4	03: B-07   LM00001098	lmo0787	15191	6166	100	58	59	8	49	49	5	71	44	0	97	101	37	22	27	16	95	92	0	0	0	0	0	0	0	0	0	0	0	0	0	0	0	0	0	0	0	0	0	0	0	0	0	0	0.000	0.000	0.000	0.000	0.000	0.000	0.000	0.000	0.000	0.000	0.000	0.000	0.000	0.000	283	1076	84	89	89	0.000	0.000	9	75	0	0	10	79	0	0	100	1	
3	1	5	03: B-10   LM00002324	lmo0790	11191	6416	100	56	56	8	47	47	5	69	45	0	66	53	26	17	18	5	71	67	0	0	0	0	0	0	0	0	0	0	0	0	0	0	0	0	0	0	0	0	0	0	0	0	0	0	0.000	0.000	0.000	0.000	0.000	0.000	0.000	0.000	0.000	0.000	0.000	0.000	0.000	0.000	283	1076	58	45	45	0.000	0.000	9	49	0	0	9	36	0	0	100	1	
3	2	5	03: B-13   LM00000256	lmo0793	11441	6416	100	56	57	10	47	48	6	58	34	0	62	50	25	17	18	5	71	66	0	0	0	0	0	0	0	0	0	0	0	0	0	0	0	0	0	0	0	0	0	0	0	0	0	0	0.000	0.000	0.000	0.000	0.000	0.000	0.000	0.000	0.000	0.000	0.000	0.000	0.000	0.000	283	1076	54	43	43	0.000	0.000	9	45	0	0	10	33	0	0	100	1	
3	3	5	03: B-16   LM00001103	lmo0796	11691	6416	100	297	249	146	47	47	5	82	76	0	160	127	76	17	18	3	86	79	0	0	0	0	0	0	0	0	0	0	0	0	0	0	0	0	0	0	0	0	0	0	0	0	0	0	0.000	0.000	0.000	0.000	0.000	0.000	0.000	0.000	0.000	0.000	0.000	0.000	0.000	0.000	283	1076	393	312	312	0.000	0.000	250	143	0	0	202	110	0	0	100	1	
3	4	5	03: B-19   LM00001106	lmo0799	11941	6416	100	73	73	19	46	47	5	80	71	0	75	57	30	17	18	4	73	67	0	0	0	0	0	0	0	0	0	0	0	0	0	0	0	0	0	0	0	0	0	0	0	0	0	0	0.000	0.000	0.000	0.000	0.000	0.000	0.000	0.000	0.000	0.000	0.000	0.000	0.000	0.000	283	1076	85	67	67	0.000	0.000	27	58	0	0	27	40	0	0	100	1	
3	5	5	03: B-22   LM00001107	lmo0802	12191	6416	100	51	51	4	47	47	5	45	9	0	68	55	24	17	18	3	86	78	0	0	0	0	0	0	0	0	0	0	0	0	0	0	0	0	0	0	0	0	0	0	0	0	0	0	0.000	0.000	0.000	0.000	0.000	0.000	0.000	0.000	0.000	0.000	0.000	0.000	0.000	0.000	283	1076	55	42	42	0.000	0.000	4	51	0	0	4	38	0	0	100	1	
3	6	5	03: F-01   LM00002345	lmo0877	12441	6416	100	50	50	5	47	47	5	24	5	0	58	46	22	17	18	3	73	69	0	0	0	0	0	0	0	0	0	0	0	0	0	0	0	0	0	0	0	0	0	0	0	0	0	0	0.000	0.000	0.000	0.000	0.000	0.000	0.000	0.000	0.000	0.000	0.000	0.000	0.000	0.000	283	1076	44	32	32	0.000	0.000	3	41	0	0	3	29	0	0	100	1	
3	7	5	03: F-04   LM00002347	lmo0880	12691	6416	100	59	59	12	47	47	5	68	55	0	66	53	26	18	18	3	73	70	0	0	0	0	0	0	0	0	0	0	0	0	0	0	0	0	0	0	0	0	0	0	0	0	0	0	0.000	0.000	0.000	0.000	0.000	0.000	0.000	0.000	0.000	0.000	0.000	0.000	0.000	0.000	283	1076	60	47	47	0.000	0.000	12	48	0	0	12	35	0	0	100	1	
3	8	5	03: F-07   LM00001140	lmo0883	12941	6416	100	69	67	14	47	49	10	73	60	0	78	62	30	19	22	16	68	65	0	0	0	0	0	0	0	0	0	0	0	0	0	0	0	0	0	0	0	0	0	0	0	0	0	0	0.000	0.000	0.000	0.000	0.000	0.000	0.000	0.000	0.000	0.000	0.000	0.000	0.000	0.000	283	1076	81	63	63	0.000	0.000	22	59	0	0	20	43	0	0	100	1	
3	9	5	03: F-10   LM00002350	lmo0886	13191	6416	100	62	64	15	47	47	5	79	70	0	99	88	55	19	19	4	76	73	0	0	0	0	0	0	0	0	0	0	0	0	0	0	0	0	0	0	0	0	0	0	0	0	0	0	0.000	0.000	0.000	0.000	0.000	0.000	0.000	0.000	0.000	0.000	0.000	0.000	0.000	0.000	283	1076	95	86	86	0.000	0.000	15	80	0	0	17	69	0	0	100	1	
3	10	5	03: F-13   LM00000281	lmo0889	13441	6416	100	128	115	51	47	48	5	78	75	0	117	99	52	20	22	6	87	78	0	0	0	0	0	0	0	0	0	0	0	0	0	0	0	0	0	0	0	0	0	0	0	0	0	0	0.000	0.000	0.000	0.000	0.000	0.000	0.000	0.000	0.000	0.000	0.000	0.000	0.000	0.000	283	1076	178	147	147	0.000	0.000	81	97	0	0	68	79	0	0	100	1	
3	11	5	03: F-16   LM00001143	lmo0892	13691	6416	100	56	57	11	46	48	6	68	43	0	76	70	52	23	23	5	62	59	0	0	0	0	0	0	0	0	0	0	0	0	0	0	0	0	0	0	0	0	0	0	0	0	0	0	0.000	0.000	0.000	0.000	0.000	0.000	0.000	0.000	0.000	0.000	0.000	0.000	0.000	0.000	283	1076	63	58	58	0.000	0.000	10	53	0	0	11	47	0	0	100	1	
3	12	5	03: F-19   LM00000285	lmo0895	13941	6416	100	380	284	185	48	49	6	77	73	0	343	241	176	23	24	11	69	68	0	0	0	0	0	0	0	0	0	0	0	0	0	0	0	0	0	0	0	0	0	0	0	0	0	0	0.000	0.000	0.000	0.000	0.000	0.000	0.000	0.000	0.000	0.000	0.000	0.000	0.000	0.000	283	1076	652	454	454	0.000	0.000	332	320	0	0	236	218	0	0	100	1	
3	13	5	03: F-22   LM00001146	lmo0898	14191	6416	100	52	52	6	48	48	6	31	13	0	74	64	30	19	21	8	76	71	0	0	0	0	0	0	0	0	0	0	0	0	0	0	0	0	0	0	0	0	0	0	0	0	0	0	0.000	0.000	0.000	0.000	0.000	0.000	0.000	0.000	0.000	0.000	0.000	0.000	0.000	0.000	283	1076	59	49	49	0.000	0.000	4	55	0	0	4	45	0	0	100	1	
3	14	5	03: J-01   LM00001184	lmo0973	14441	6416	100	214	180	98	48	48	5	79	75	0	111	91	52	21	23	8	71	69	0	0	0	0	0	0	0	0	0	0	0	0	0	0	0	0	0	0	0	0	0	0	0	0	0	0	0.000	0.000	0.000	0.000	0.000	0.000	0.000	0.000	0.000	0.000	0.000	0.000	0.000	0.000	283	1076	256	202	202	0.000	0.000	166	90	0	0	132	70	0	0	100	1	
3	15	5	03: J-04   LM00002374	lmo0976	14691	6416	100	56	56	9	48	48	5	60	37	0	92	74	44	19	20	5	67	65	0	0	0	0	0	0	0	0	0	0	0	0	0	0	0	0	0	0	0	0	0	0	0	0	0	0	0.000	0.000	0.000	0.000	0.000	0.000	0.000	0.000	0.000	0.000	0.000	0.000	0.000	0.000	283	1076	81	63	63	0.000	0.000	8	73	0	0	8	55	0	0	100	1	
3	16	5	03: J-07   LM00002375	lmo0979	14941	6416	100	53	53	5	47	48	5	60	29	0	71	58	29	19	22	7	70	65	0	0	0	0	0	0	0	0	0	0	0	0	0	0	0	0	0	0	0	0	0	0	0	0	0	0	0.000	0.000	0.000	0.000	0.000	0.000	0.000	0.000	0.000	0.000	0.000	0.000	0.000	0.000	283	1076	58	45	45	0.000	0.000	6	52	0	0	6	39	0	0	100	1	
3	17	5	03: J-10   LM00001189	lmo0982	15191	6416	100	73	70	16	50	50	5	72	68	0	92	89	37	26	32	19	83	73	0	0	0	0	0	0	0	0	0	0	0	0	0	0	0	0	0	0	0	0	0	0	0	0	0	0	0.000	0.000	0.000	0.000	0.000	0.000	0.000	0.000	0.000	0.000	0.000	0.000	0.000	0.000	283	1076	89	83	83	0.000	0.000	23	66	0	0	20	63	0	0	100	1	
3	1	6	03: J-13   LM00002376	lmo0985	11191	6666	100	49	50	6	47	47	5	36	13	0	49	40	17	16	17	4	75	65	0	0	0	0	0	0	0	0	0	0	0	0	0	0	0	0	0	0	0	0	0	0	0	0	0	0	0.000	0.000	0.000	0.000	0.000	0.000	0.000	0.000	0.000	0.000	0.000	0.000	0.000	0.000	283	1076	35	27	27	0.000	0.000	2	33	0	0	3	24	0	0	100	1	
3	2	6	03: J-16   LM00000300	lmo0988	11441	6666	100	59	59	12	47	47	4	65	55	0	69	53	28	16	17	3	76	71	0	0	0	0	0	0	0	0	0	0	0	0	0	0	0	0	0	0	0	0	0	0	0	0	0	0	0.000	0.000	0.000	0.000	0.000	0.000	0.000	0.000	0.000	0.000	0.000	0.000	0.000	0.000	283	1076	65	49	49	0.000	0.000	12	53	0	0	12	37	0	0	100	1	
3	3	6	03: J-19   LM00000301	lmo0991	11691	6666	100	91	86	27	46	47	5	85	77	0	120	90	54	16	17	3	83	79	0	0	0	0	0	0	0	0	0	0	0	0	0	0	0	0	0	0	0	0	0	0	0	0	0	0	0.000	0.000	0.000	0.000	0.000	0.000	0.000	0.000	0.000	0.000	0.000	0.000	0.000	0.000	283	1076	149	114	114	0.000	0.000	45	104	0	0	40	74	0	0	100	1	
3	4	6	03: J-22   LM00001197	lmo0994	11941	6666	100	281	225	129	46	48	7	88	78	0	233	173	116	17	18	9	75	71	0	0	0	0	0	0	0	0	0	0	0	0	0	0	0	0	0	0	0	0	0	0	0	0	0	0	0.000	0.000	0.000	0.000	0.000	0.000	0.000	0.000	0.000	0.000	0.000	0.000	0.000	0.000	283	1076	451	335	335	0.000	0.000	235	216	0	0	179	156	0	0	100	1	
3	5	6	03: N-01   LM00001229	lmo1069	12191	6666	100	50	51	6	46	47	5	45	16	0	62	51	23	18	18	4	74	72	0	0	0	0	0	0	0	0	0	0	0	0	0	0	0	0	0	0	0	0	0	0	0	0	0	0	0.000	0.000	0.000	0.000	0.000	0.000	0.000	0.000	0.000	0.000	0.000	0.000	0.000	0.000	283	1076	48	38	38	0.000	0.000	4	44	0	0	5	33	0	0	100	1	
3	6	6	03: N-04   LM00000319	lmo1072	12441	6666	100	140	125	58	47	47	5	77	71	0	124	97	57	18	18	4	75	73	0	0	0	0	0	0	0	0	0	0	0	0	0	0	0	0	0	0	0	0	0	0	0	0	0	0	0.000	0.000	0.000	0.000	0.000	0.000	0.000	0.000	0.000	0.000	0.000	0.000	0.000	0.000	283	1076	199	157	157	0.000	0.000	93	106	0	0	78	79	0	0	100	1	
3	7	6	03: N-07   LM00002405	lmo1075	12691	6666	100	49	49	5	47	48	5	20	4	0	28	41	24	17	19	13	49	48	0	0	0	0	0	0	0	0	0	0	0	0	0	0	0	0	0	0	0	0	0	0	0	0	0	0	0.000	0.000	0.000	0.000	0.000	0.000	0.000	0.000	0.000	0.000	0.000	0.000	0.000	0.000	283	1076	13	26	26	0.000	0.000	2	11	0	0	2	24	0	0	100	1	
3	8	6	03: N-10   LM00002408	lmo1078	12941	6666	100	58	60	9	47	48	5	82	55	0	74	63	28	19	20	5	81	75	0	0	0	0	0	0	0	0	0	0	0	0	0	0	0	0	0	0	0	0	0	0	0	0	0	0	0.000	0.000	0.000	0.000	0.000	0.000	0.000	0.000	0.000	0.000	0.000	0.000	0.000	0.000	283	1076	66	57	57	0.000	0.000	11	55	0	0	13	44	0	0	100	1	
3	9	6	03: N-13   LM00002411	lmo1081	13191	6666	100	126	116	48	48	49	6	82	75	0	223	184	108	19	22	12	77	76	0	0	0	0	0	0	0	0	0	0	0	0	0	0	0	0	0	0	0	0	0	0	0	0	0	0	0.000	0.000	0.000	0.000	0.000	0.000	0.000	0.000	0.000	0.000	0.000	0.000	0.000	0.000	283	1076	282	233	233	0.000	0.000	78	204	0	0	68	165	0	0	100	1	
3	10	6	03: N-16   LM00002414	lmo1084	13441	6666	100	121	119	53	48	48	5	86	79	0	242	212	140	21	22	5	90	80	0	0	0	0	0	0	0	0	0	0	0	0	0	0	0	0	0	0	0	0	0	0	0	0	0	0	0.000	0.000	0.000	0.000	0.000	0.000	0.000	0.000	0.000	0.000	0.000	0.000	0.000	0.000	283	1076	294	262	262	0.000	0.000	73	221	0	0	71	191	0	0	100	1	
3	11	6	03: N-19   LM00002417	lmo1087	13691	6666	100	74	75	26	48	48	5	70	67	0	112	99	53	21	23	6	79	76	0	0	0	0	0	0	0	0	0	0	0	0	0	0	0	0	0	0	0	0	0	0	0	0	0	0	0.000	0.000	0.000	0.000	0.000	0.000	0.000	0.000	0.000	0.000	0.000	0.000	0.000	0.000	283	1076	117	105	105	0.000	0.000	26	91	0	0	27	78	0	0	100	1	
3	12	6	03: N-22   LM00002420	lmo1090	13941	6666	100	78	76	19	48	48	6	81	72	0	104	91	48	24	25	10	76	73	0	0	0	0	0	0	0	0	0	0	0	0	0	0	0	0	0	0	0	0	0	0	0	0	0	0	0.000	0.000	0.000	0.000	0.000	0.000	0.000	0.000	0.000	0.000	0.000	0.000	0.000	0.000	283	1076	110	95	95	0.000	0.000	30	80	0	0	28	67	0	0	100	1	
3	13	6	04: B-01   EMPTY	EMPTY	14191	6666	100	49	48	5	48	49	6	14	1	0	20	21	5	19	20	6	18	4	0	0	0	0	0	0	0	0	0	0	0	0	0	0	0	0	0	0	0	0	0	0	0	0	0	0	0.000	0.000	0.000	0.000	0.000	0.000	0.000	0.000	0.000	0.000	0.000	0.000	0.000	0.000	283	1076	2	2	2	0.000	0.000	1	1	0	0	0	2	0	0	-75	1	
3	14	6	04: B-04   LM00000338	lmo1164	14441	6666	100	50	51	5	48	49	6	24	4	0	80	66	32	20	26	13	72	71	0	0	0	0	0	0	0	0	0	0	0	0	0	0	0	0	0	0	0	0	0	0	0	0	0	0	0.000	0.000	0.000	0.000	0.000	0.000	0.000	0.000	0.000	0.000	0.000	0.000	0.000	0.000	283	1076	62	49	49	0.000	0.000	2	60	0	0	3	46	0	0	100	1	
3	15	6	04: B-07   LM00001250	lmo1167	14691	6666	100	51	51	6	47	48	5	47	19	0	69	60	29	20	21	7	72	71	0	0	0	0	0	0	0	0	0	0	0	0	0	0	0	0	0	0	0	0	0	0	0	0	0	0	0.000	0.000	0.000	0.000	0.000	0.000	0.000	0.000	0.000	0.000	0.000	0.000	0.000	0.000	283	1076	53	44	44	0.000	0.000	4	49	0	0	4	40	0	0	100	1	
3	16	6	04: B-10   LM00001253	lmo1170	14941	6666	100	56	57	13	48	48	5	60	35	0	77	68	30	19	21	7	80	77	0	0	0	0	0	0	0	0	0	0	0	0	0	0	0	0	0	0	0	0	0	0	0	0	0	0	0.000	0.000	0.000	0.000	0.000	0.000	0.000	0.000	0.000	0.000	0.000	0.000	0.000	0.000	283	1076	66	58	58	0.000	0.000	8	58	0	0	9	49	0	0	100	1	
3	17	6	04: B-13   LM00001256	lmo1173	15191	6666	100	57	58	10	50	51	6	51	28	0	79	71	40	28	34	19	61	58	0	0	0	0	0	0	0	0	0	0	0	0	0	0	0	0	0	0	0	0	0	0	0	0	0	0	0.000	0.000	0.000	0.000	0.000	0.000	0.000	0.000	0.000	0.000	0.000	0.000	0.000	0.000	283	1076	58	51	51	0.000	0.000	7	51	0	0	8	43	0	0	100	1	
3	1	7	04: B-16   LM00000340	lmo1176	11191	6916	100	50	51	6	47	47	5	29	5	0	66	52	25	16	17	3	77	72	0	0	0	0	0	0	0	0	0	0	0	0	0	0	0	0	0	0	0	0	0	0	0	0	0	0	0.000	0.000	0.000	0.000	0.000	0.000	0.000	0.000	0.000	0.000	0.000	0.000	0.000	0.000	283	1076	53	40	40	0.000	0.000	3	50	0	0	4	36	0	0	100	1	
3	2	7	04: B-19   LM00000342	lmo1179	11441	6916	100	50	51	8	48	48	5	22	8	0	67	54	30	16	17	5	72	66	0	0	0	0	0	0	0	0	0	0	0	0	0	0	0	0	0	0	0	0	0	0	0	0	0	0	0.000	0.000	0.000	0.000	0.000	0.000	0.000	0.000	0.000	0.000	0.000	0.000	0.000	0.000	283	1076	53	41	41	0.000	0.000	2	51	0	0	3	38	0	0	100	1	
3	3	7	04: B-22   LM00000345	lmo1182	11691	6916	100	49	48	4	46	47	5	25	2	0	59	46	23	17	17	7	69	64	0	0	0	0	0	0	0	0	0	0	0	0	0	0	0	0	0	0	0	0	0	0	0	0	0	0	0.000	0.000	0.000	0.000	0.000	0.000	0.000	0.000	0.000	0.000	0.000	0.000	0.000	0.000	283	1076	45	31	31	0.000	0.000	3	42	0	0	2	29	0	0	100	1	
3	4	7	04: F-01   LM00000359	lmo1257	11941	6916	100	51	51	6	47	47	5	40	14	0	59	49	19	17	17	3	83	78	0	0	0	0	0	0	0	0	0	0	0	0	0	0	0	0	0	0	0	0	0	0	0	0	0	0	0.000	0.000	0.000	0.000	0.000	0.000	0.000	0.000	0.000	0.000	0.000	0.000	0.000	0.000	283	1076	46	36	36	0.000	0.000	4	42	0	0	4	32	0	0	100	1	
3	5	7	04: F-04   LM00000362	lmo1260	12191	6916	100	49	50	6	46	47	5	30	9	0	60	49	27	17	18	3	71	67	0	0	0	0	0	0	0	0	0	0	0	0	0	0	0	0	0	0	0	0	0	0	0	0	0	0	0.000	0.000	0.000	0.000	0.000	0.000	0.000	0.000	0.000	0.000	0.000	0.000	0.000	0.000	283	1076	46	36	36	0.000	0.000	3	43	0	0	4	32	0	0	100	1	
3	6	7	04: F-07   LM00002478	lmo1263	12441	6916	100	50	51	6	47	48	6	37	10	0	61	49	22	17	18	4	77	73	0	0	0	0	0	0	0	0	0	0	0	0	0	0	0	0	0	0	0	0	0	0	0	0	0	0	0.000	0.000	0.000	0.000	0.000	0.000	0.000	0.000	0.000	0.000	0.000	0.000	0.000	0.000	283	1076	47	36	36	0.000	0.000	3	44	0	0	4	32	0	0	100	1	
3	7	7	04: F-10   LM00001303	lmo1266	12691	6916	100	64	62	13	47	48	5	72	63	0	56	46	21	18	19	5	72	66	0	0	0	0	0	0	0	0	0	0	0	0	0	0	0	0	0	0	0	0	0	0	0	0	0	0	0.000	0.000	0.000	0.000	0.000	0.000	0.000	0.000	0.000	0.000	0.000	0.000	0.000	0.000	283	1076	55	43	43	0.000	0.000	17	38	0	0	15	28	0	0	100	1	
3	8	7	04: F-13   LM00001304	lmo1269	12941	6916	100	84	79	22	47	48	5	83	76	0	83	70	37	18	18	3	76	73	0	0	0	0	0	0	0	0	0	0	0	0	0	0	0	0	0	0	0	0	0	0	0	0	0	0	0.000	0.000	0.000	0.000	0.000	0.000	0.000	0.000	0.000	0.000	0.000	0.000	0.000	0.000	283	1076	102	84	84	0.000	0.000	37	65	0	0	32	52	0	0	100	1	
3	9	7	04: F-16   LM00001307	lmo1272	13191	6916	100	57	59	11	48	48	5	62	48	0	97	89	46	20	22	8	82	75	0	0	0	0	0	0	0	0	0	0	0	0	0	0	0	0	0	0	0	0	0	0	0	0	0	0	0.000	0.000	0.000	0.000	0.000	0.000	0.000	0.000	0.000	0.000	0.000	0.000	0.000	0.000	283	1076	86	80	80	0.000	0.000	9	77	0	0	11	69	0	0	100	1	
3	10	7	04: F-19   LM00001308	lmo1275	13441	6916	100	55	57	9	48	49	10	40	10	0	73	76	47	21	22	6	80	73	0	0	0	0	0	0	0	0	0	0	0	0	0	0	0	0	0	0	0	0	0	0	0	0	0	0	0.000	0.000	0.000	0.000	0.000	0.000	0.000	0.000	0.000	0.000	0.000	0.000	0.000	0.000	283	1076	59	64	64	0.000	0.000	7	52	0	0	9	55	0	0	100	1	
3	11	7	04: F-22   LM00001310	lmo1278	13691	6916	100	91	84	26	49	49	6	79	70	0	119	95	48	20	21	7	81	74	0	0	0	0	0	0	0	0	0	0	0	0	0	0	0	0	0	0	0	0	0	0	0	0	0	0	0.000	0.000	0.000	0.000	0.000	0.000	0.000	0.000	0.000	0.000	0.000	0.000	0.000	0.000	283	1076	141	110	110	0.000	0.000	42	99	0	0	35	75	0	0	100	1	
3	12	7	04: J-01   LM00001343	lmo1353	13941	6916	100	60	61	12	48	49	5	72	53	0	77	68	38	21	22	5	71	69	0	0	0	0	0	0	0	0	0	0	0	0	0	0	0	0	0	0	0	0	0	0	0	0	0	0	0.000	0.000	0.000	0.000	0.000	0.000	0.000	0.000	0.000	0.000	0.000	0.000	0.000	0.000	283	1076	68	60	60	0.000	0.000	12	56	0	0	13	47	0	0	100	1	
3	13	7	04: J-04   LM00001345	lmo1356	14191	6916	100	53	53	6	47	48	5	61	28	0	74	60	26	18	19	3	84	80	0	0	0	0	0	0	0	0	0	0	0	0	0	0	0	0	0	0	0	0	0	0	0	0	0	0	0.000	0.000	0.000	0.000	0.000	0.000	0.000	0.000	0.000	0.000	0.000	0.000	0.000	0.000	283	1076	62	48	48	0.000	0.000	6	56	0	0	6	42	0	0	100	1	
3	14	7	04: J-07   LM00001347	lmo1359	14441	6916	100	100	91	34	48	48	6	75	69	0	171	127	83	21	26	12	67	66	0	0	0	0	0	0	0	0	0	0	0	0	0	0	0	0	0	0	0	0	0	0	0	0	0	0	0.000	0.000	0.000	0.000	0.000	0.000	0.000	0.000	0.000	0.000	0.000	0.000	0.000	0.000	283	1076	202	149	149	0.000	0.000	52	150	0	0	43	106	0	0	100	1	
3	15	7	04: J-10   LM00001350	lmo1362	14691	6916	100	112	100	43	48	48	5	75	68	0	137	120	87	19	21	6	68	66	0	0	0	0	0	0	0	0	0	0	0	0	0	0	0	0	0	0	0	0	0	0	0	0	0	0	0.000	0.000	0.000	0.000	0.000	0.000	0.000	0.000	0.000	0.000	0.000	0.000	0.000	0.000	283	1076	182	153	153	0.000	0.000	64	118	0	0	52	101	0	0	100	1	
3	16	7	04: J-13   LM00001352	lmo1365	14941	6916	100	81	78	23	48	48	5	75	73	0	77	66	33	19	20	5	73	70	0	0	0	0	0	0	0	0	0	0	0	0	0	0	0	0	0	0	0	0	0	0	0	0	0	0	0.000	0.000	0.000	0.000	0.000	0.000	0.000	0.000	0.000	0.000	0.000	0.000	0.000	0.000	283	1076	91	77	77	0.000	0.000	33	58	0	0	30	47	0	0	100	1	
3	17	7	04: J-16   LM00001355	lmo1368	15191	6916	100	54	55	7	50	51	6	40	14	0	81	79	34	27	33	22	78	69	0	0	0	0	0	0	0	0	0	0	0	0	0	0	0	0	0	0	0	0	0	0	0	0	0	0	0.000	0.000	0.000	0.000	0.000	0.000	0.000	0.000	0.000	0.000	0.000	0.000	0.000	0.000	283	1076	58	57	57	0.000	0.000	4	54	0	0	5	52	0	0	100	1	
3	1	8	04: J-19   LM00001357	lmo1371	11191	7166	100	62	62	14	47	47	6	65	57	0	71	55	31	16	17	3	69	67	0	0	0	0	0	0	0	0	0	0	0	0	0	0	0	0	0	0	0	0	0	0	0	0	0	0	0.000	0.000	0.000	0.000	0.000	0.000	0.000	0.000	0.000	0.000	0.000	0.000	0.000	0.000	283	1076	70	54	54	0.000	0.000	15	55	0	0	15	39	0	0	100	1	
3	2	8	04: J-22   LM00000386	lmo1374	11441	7166	100	236	188	103	47	48	5	81	78	0	480	347	248	16	17	4	80	74	0	0	0	0	0	0	0	0	0	0	0	0	0	0	0	0	0	0	0	0	0	0	0	0	0	0	0.000	0.000	0.000	0.000	0.000	0.000	0.000	0.000	0.000	0.000	0.000	0.000	0.000	0.000	283	1076	653	472	472	0.000	0.000	189	464	0	0	141	331	0	0	100	1	
3	3	8	04: N-01   LM00001408	lmo1449	11691	7166	100	59	60	11	47	48	6	73	52	0	85	71	36	16	17	4	81	75	0	0	0	0	0	0	0	0	0	0	0	0	0	0	0	0	0	0	0	0	0	0	0	0	0	0	0.000	0.000	0.000	0.000	0.000	0.000	0.000	0.000	0.000	0.000	0.000	0.000	0.000	0.000	283	1076	81	68	68	0.000	0.000	12	69	0	0	13	55	0	0	100	1	
3	4	8	04: N-04   LM00001409	lmo1452	11941	7166	100	50	50	5	47	47	5	42	7	0	64	51	23	16	16	2	80	77	0	0	0	0	0	0	0	0	0	0	0	0	0	0	0	0	0	0	0	0	0	0	0	0	0	0	0.000	0.000	0.000	0.000	0.000	0.000	0.000	0.000	0.000	0.000	0.000	0.000	0.000	0.000	283	1076	51	38	38	0.000	0.000	3	48	0	0	3	35	0	0	100	1	
3	5	8	04: N-07   LM00001410	lmo1455	12191	7166	100	54	56	10	46	47	5	69	40	0	66	52	29	17	17	5	67	65	0	0	0	0	0	0	0	0	0	0	0	0	0	0	0	0	0	0	0	0	0	0	0	0	0	0	0.000	0.000	0.000	0.000	0.000	0.000	0.000	0.000	0.000	0.000	0.000	0.000	0.000	0.000	283	1076	57	45	45	0.000	0.000	8	49	0	0	10	35	0	0	100	1	
3	6	8	04: N-10   LM00001412	lmo1458	12441	7166	100	48	49	4	46	47	5	35	2	0	62	52	22	17	17	3	80	76	0	0	0	0	0	0	0	0	0	0	0	0	0	0	0	0	0	0	0	0	0	0	0	0	0	0	0.000	0.000	0.000	0.000	0.000	0.000	0.000	0.000	0.000	0.000	0.000	0.000	0.000	0.000	283	1076	47	38	38	0.000	0.000	2	45	0	0	3	35	0	0	100	1	
3	7	8	04: N-13   LM00002520	lmo1461	12691	7166	100	48	48	5	47	47	5	22	6	0	53	42	18	17	18	3	71	69	0	0	0	0	0	0	0	0	0	0	0	0	0	0	0	0	0	0	0	0	0	0	0	0	0	0	0.000	0.000	0.000	0.000	0.000	0.000	0.000	0.000	0.000	0.000	0.000	0.000	0.000	0.000	283	1076	37	26	26	0.000	0.000	1	36	0	0	1	25	0	0	100	1	
3	8	8	04: N-16   LM00001416	lmo1464	12941	7166	100	55	56	7	46	47	5	79	46	0	62	53	24	18	19	10	74	69	0	0	0	0	0	0	0	0	0	0	0	0	0	0	0	0	0	0	0	0	0	0	0	0	0	0	0.000	0.000	0.000	0.000	0.000	0.000	0.000	0.000	0.000	0.000	0.000	0.000	0.000	0.000	283	1076	53	45	45	0.000	0.000	9	44	0	0	10	35	0	0	100	1	
3	9	8	04: N-19   LM00001419	lmo1467	13191	7166	100	60	60	10	47	47	5	73	58	0	78	72	42	19	20	6	74	70	0	0	0	0	0	0	0	0	0	0	0	0	0	0	0	0	0	0	0	0	0	0	0	0	0	0	0.000	0.000	0.000	0.000	0.000	0.000	0.000	0.000	0.000	0.000	0.000	0.000	0.000	0.000	283	1076	72	66	66	0.000	0.000	13	59	0	0	13	53	0	0	100	1	
3	10	8	04: N-22   LM00000406	lmo1470	13441	7166	100	51	52	7	48	48	6	33	18	0	71	71	37	20	21	5	87	80	0	0	0	0	0	0	0	0	0	0	0	0	0	0	0	0	0	0	0	0	0	0	0	0	0	0	0.000	0.000	0.000	0.000	0.000	0.000	0.000	0.000	0.000	0.000	0.000	0.000	0.000	0.000	283	1076	54	55	55	0.000	0.000	3	51	0	0	4	51	0	0	100	1	
3	11	8	05: B-01   EMPTY	EMPTY	13691	7166	100	48	48	5	47	48	5	14	3	0	20	21	5	20	21	4	29	12	0	0	0	0	0	0	0	0	0	0	0	0	0	0	0	0	0	0	0	0	0	0	0	0	0	0	0.000	0.000	0.000	0.000	0.000	0.000	0.000	0.000	0.000	0.000	0.000	0.000	0.000	0.000	283	1076	1	2	2	0.000	0.000	1	0	0	0	1	1	0	0	-75	1	
3	12	8	05: B-04   LM00001459	lmo1544	13941	7166	100	84	78	27	47	47	4	70	65	0	75	63	36	19	20	4	70	66	0	0	0	0	0	0	0	0	0	0	0	0	0	0	0	0	0	0	0	0	0	0	0	0	0	0	0.000	0.000	0.000	0.000	0.000	0.000	0.000	0.000	0.000	0.000	0.000	0.000	0.000	0.000	283	1076	93	75	75	0.000	0.000	37	56	0	0	31	44	0	0	100	1	
3	13	8	05: B-07   LM00000428	lmo1547	14191	7166	100	66	66	11	47	47	5	83	71	0	97	83	37	19	19	3	86	82	0	0	0	0	0	0	0	0	0	0	0	0	0	0	0	0	0	0	0	0	0	0	0	0	0	0	0.000	0.000	0.000	0.000	0.000	0.000	0.000	0.000	0.000	0.000	0.000	0.000	0.000	0.000	283	1076	97	83	83	0.000	0.000	19	78	0	0	19	64	0	0	100	1	
3	14	8	05: B-10   LM00002537	lmo1550	14441	7166	100	54	54	9	48	49	5	51	19	0	76	64	28	21	25	10	76	73	0	0	0	0	0	0	0	0	0	0	0	0	0	0	0	0	0	0	0	0	0	0	0	0	0	0	0.000	0.000	0.000	0.000	0.000	0.000	0.000	0.000	0.000	0.000	0.000	0.000	0.000	0.000	283	1076	61	49	49	0.000	0.000	6	55	0	0	6	43	0	0	100	1	
3	15	8	05: B-13   LM00001462	lmo1553	14691	7166	100	61	61	11	47	47	5	75	64	0	95	79	45	18	20	6	73	71	0	0	0	0	0	0	0	0	0	0	0	0	0	0	0	0	0	0	0	0	0	0	0	0	0	0	0.000	0.000	0.000	0.000	0.000	0.000	0.000	0.000	0.000	0.000	0.000	0.000	0.000	0.000	283	1076	91	75	75	0.000	0.000	14	77	0	0	14	61	0	0	100	1	
3	16	8	05: B-16   LM00001464	lmo1556	14941	7166	100	54	55	10	48	48	5	52	32	0	77	62	34	18	19	3	76	68	0	0	0	0	0	0	0	0	0	0	0	0	0	0	0	0	0	0	0	0	0	0	0	0	0	0	0.000	0.000	0.000	0.000	0.000	0.000	0.000	0.000	0.000	0.000	0.000	0.000	0.000	0.000	283	1076	65	51	51	0.000	0.000	6	59	0	0	7	44	0	0	100	1	
3	17	8	05: B-19   LM00000431	lmo1559	15191	7166	100	56	55	5	49	49	6	61	17	0	90	98	30	21	27	17	98	93	0	0	0	0	0	0	0	0	0	0	0	0	0	0	0	0	0	0	0	0	0	0	0	0	0	0	0.000	0.000	0.000	0.000	0.000	0.000	0.000	0.000	0.000	0.000	0.000	0.000	0.000	0.000	283	1076	76	83	83	0.000	0.000	7	69	0	0	6	77	0	0	100	1	
3	1	9	05: B-22   LM00000433	lmo1562	11191	7416	100	149	124	58	47	47	6	76	70	0	127	100	63	16	17	3	79	74	0	0	0	0	0	0	0	0	0	0	0	0	0	0	0	0	0	0	0	0	0	0	0	0	0	0	0.000	0.000	0.000	0.000	0.000	0.000	0.000	0.000	0.000	0.000	0.000	0.000	0.000	0.000	283	1076	213	161	161	0.000	0.000	102	111	0	0	77	84	0	0	100	1	
3	2	9	05: F-01   LM00001511	lmo1637	11441	7416	100	57	56	8	47	48	10	45	10	0	136	103	69	16	18	16	67	62	0	0	0	0	0	0	0	0	0	0	0	0	0	0	0	0	0	0	0	0	0	0	0	0	0	0	0.000	0.000	0.000	0.000	0.000	0.000	0.000	0.000	0.000	0.000	0.000	0.000	0.000	0.000	283	1076	130	96	96	0.000	0.000	10	120	0	0	9	87	0	0	100	1	
3	3	9	05: F-04   LM00002555	lmo1640	11691	7416	100	49	50	6	46	47	5	40	11	0	51	42	18	16	17	3	83	74	0	0	0	0	0	0	0	0	0	0	0	0	0	0	0	0	0	0	0	0	0	0	0	0	0	0	0.000	0.000	0.000	0.000	0.000	0.000	0.000	0.000	0.000	0.000	0.000	0.000	0.000	0.000	283	1076	38	30	30	0.000	0.000	3	35	0	0	4	26	0	0	100	1	
3	4	9	05: F-07   LM00001515	lmo1643	11941	7416	100	50	50	5	47	47	5	29	10	0	61	49	22	16	17	3	79	76	0	0	0	0	0	0	0	0	0	0	0	0	0	0	0	0	0	0	0	0	0	0	0	0	0	0	0.000	0.000	0.000	0.000	0.000	0.000	0.000	0.000	0.000	0.000	0.000	0.000	0.000	0.000	283	1076	48	36	36	0.000	0.000	3	45	0	0	3	33	0	0	100	1	
3	5	9	05: F-10   LM00001518	lmo1646	12191	7416	100	51	52	6	47	47	5	46	27	0	72	56	29	17	17	4	75	71	0	0	0	0	0	0	0	0	0	0	0	0	0	0	0	0	0	0	0	0	0	0	0	0	0	0	0.000	0.000	0.000	0.000	0.000	0.000	0.000	0.000	0.000	0.000	0.000	0.000	0.000	0.000	283	1076	59	44	44	0.000	0.000	4	55	0	0	5	39	0	0	100	1	
3	6	9	05: F-13   LM00001519	lmo1649	12441	7416	100	261	224	141	46	47	5	88	76	0	1231	887	694	17	17	3	81	75	0	0	0	0	0	0	0	0	0	0	0	0	0	0	0	0	0	0	0	0	0	0	0	0	0	0	0.000	0.000	0.000	0.000	0.000	0.000	0.000	0.000	0.000	0.000	0.000	0.000	0.000	0.000	283	1076	1429	1048	1048	0.000	0.000	215	1214	0	0	178	870	0	0	100	1	
3	7	9	05: F-16   LM00001521	lmo1652	12691	7416	100	59	59	11	47	48	5	69	58	0	75	65	42	17	18	4	65	64	0	0	0	0	0	0	0	0	0	0	0	0	0	0	0	0	0	0	0	0	0	0	0	0	0	0	0.000	0.000	0.000	0.000	0.000	0.000	0.000	0.000	0.000	0.000	0.000	0.000	0.000	0.000	283	1076	70	60	60	0.000	0.000	12	58	0	0	12	48	0	0	100	1	
3	8	9	05: F-19   LM00001522	lmo1655	12941	7416	100	52	51	5	48	48	5	38	10	0	58	49	21	18	20	6	73	69	0	0	0	0	0	0	0	0	0	0	0	0	0	0	0	0	0	0	0	0	0	0	0	0	0	0	0.000	0.000	0.000	0.000	0.000	0.000	0.000	0.000	0.000	0.000	0.000	0.000	0.000	0.000	283	1076	44	34	34	0.000	0.000	4	40	0	0	3	31	0	0	100	1	
3	9	9	05: F-22   LM00000453	lmo1658	13191	7416	100	821	707	475	47	47	4	88	82	0	619	496	328	19	19	4	80	78	0	0	0	0	0	0	0	0	0	0	0	0	0	0	0	0	0	0	0	0	0	0	0	0	0	0	0.000	0.000	0.000	0.000	0.000	0.000	0.000	0.000	0.000	0.000	0.000	0.000	0.000	0.000	283	1076	1374	1137	1137	0.000	0.000	774	600	0	0	660	477	0	0	100	1	
3	10	9	05: J-01   LM00001566	lmo1733	13441	7416	100	58	59	10	47	47	4	80	63	0	96	86	36	19	20	3	91	85	0	0	0	0	0	0	0	0	0	0	0	0	0	0	0	0	0	0	0	0	0	0	0	0	0	0	0.000	0.000	0.000	0.000	0.000	0.000	0.000	0.000	0.000	0.000	0.000	0.000	0.000	0.000	283	1076	88	79	79	0.000	0.000	11	77	0	0	12	67	0	0	100	1	
3	11	9	05: J-04   LM00001569	lmo1736	13691	7416	100	65	62	12	47	48	8	70	59	0	116	96	55	20	21	4	77	73	0	0	0	0	0	0	0	0	0	0	0	0	0	0	0	0	0	0	0	0	0	0	0	0	0	0	0.000	0.000	0.000	0.000	0.000	0.000	0.000	0.000	0.000	0.000	0.000	0.000	0.000	0.000	283	1076	114	91	91	0.000	0.000	18	96	0	0	15	76	0	0	100	1	
3	12	9	05: J-07   LM00001571	lmo1739	13941	7416	100	52	52	5	47	47	5	52	18	0	65	52	24	19	19	3	75	71	0	0	0	0	0	0	0	0	0	0	0	0	0	0	0	0	0	0	0	0	0	0	0	0	0	0	0.000	0.000	0.000	0.000	0.000	0.000	0.000	0.000	0.000	0.000	0.000	0.000	0.000	0.000	283	1076	51	38	38	0.000	0.000	5	46	0	0	5	33	0	0	100	1	
3	13	9	05: J-10   LM00001573	lmo1742	14191	7416	100	53	54	8	46	47	5	63	43	0	68	56	30	18	19	3	72	68	0	0	0	0	0	0	0	0	0	0	0	0	0	0	0	0	0	0	0	0	0	0	0	0	0	0	0.000	0.000	0.000	0.000	0.000	0.000	0.000	0.000	0.000	0.000	0.000	0.000	0.000	0.000	283	1076	57	46	46	0.000	0.000	7	50	0	0	8	38	0	0	100	1	
3	14	9	05: J-13   LM00001575	lmo1745	14441	7416	100	68	66	14	48	48	5	73	66	0	71	66	22	19	22	8	95	90	0	0	0	0	0	0	0	0	0	0	0	0	0	0	0	0	0	0	0	0	0	0	0	0	0	0	0.000	0.000	0.000	0.000	0.000	0.000	0.000	0.000	0.000	0.000	0.000	0.000	0.000	0.000	283	1076	72	65	65	0.000	0.000	20	52	0	0	18	47	0	0	100	1	
3	15	9	05: J-16   LM00002575	lmo1748	14691	7416	100	106	96	34	47	47	5	79	73	0	68	56	27	17	18	4	79	72	0	0	0	0	0	0	0	0	0	0	0	0	0	0	0	0	0	0	0	0	0	0	0	0	0	0	0.000	0.000	0.000	0.000	0.000	0.000	0.000	0.000	0.000	0.000	0.000	0.000	0.000	0.000	283	1076	110	88	88	0.000	0.000	59	51	0	0	49	39	0	0	100	1	
3	16	9	05: J-19   LM00001578	lmo1751	14941	7416	100	54	55	6	47	48	5	73	34	0	76	71	32	18	19	4	90	83	0	0	0	0	0	0	0	0	0	0	0	0	0	0	0	0	0	0	0	0	0	0	0	0	0	0	0.000	0.000	0.000	0.000	0.000	0.000	0.000	0.000	0.000	0.000	0.000	0.000	0.000	0.000	283	1076	65	61	61	0.000	0.000	7	58	0	0	8	53	0	0	100	1	
3	17	9	05: J-22   LM00000475	lmo1754	15191	7416	100	74	77	21	48	49	5	89	80	0	127	124	60	21	24	13	87	83	0	0	0	0	0	0	0	0	0	0	0	0	0	0	0	0	0	0	0	0	0	0	0	0	0	0	0.000	0.000	0.000	0.000	0.000	0.000	0.000	0.000	0.000	0.000	0.000	0.000	0.000	0.000	283	1076	132	132	132	0.000	0.000	26	106	0	0	29	103	0	0	100	1	
3	1	10	05: N-01   LM00001624	lmo1829	11191	7666	100	50	51	5	46	47	5	47	20	0	64	51	24	16	16	3	78	73	0	0	0	0	0	0	0	0	0	0	0	0	0	0	0	0	0	0	0	0	0	0	0	0	0	0	0.000	0.000	0.000	0.000	0.000	0.000	0.000	0.000	0.000	0.000	0.000	0.000	0.000	0.000	283	1076	52	40	40	0.000	0.000	4	48	0	0	5	35	0	0	100	1	
3	2	10	05: N-04   LM00001626	lmo1832	11441	7666	100	91	86	32	47	47	5	74	67	0	84	64	39	16	16	3	69	64	0	0	0	0	0	0	0	0	0	0	0	0	0	0	0	0	0	0	0	0	0	0	0	0	0	0	0.000	0.000	0.000	0.000	0.000	0.000	0.000	0.000	0.000	0.000	0.000	0.000	0.000	0.000	283	1076	112	87	87	0.000	0.000	44	68	0	0	39	48	0	0	100	1	
3	3	10	05: N-07   LM00001629	lmo1835	11691	7666	100	202	163	86	46	47	4	83	78	0	132	104	64	16	17	6	73	70	0	0	0	0	0	0	0	0	0	0	0	0	0	0	0	0	0	0	0	0	0	0	0	0	0	0	0.000	0.000	0.000	0.000	0.000	0.000	0.000	0.000	0.000	0.000	0.000	0.000	0.000	0.000	283	1076	272	205	205	0.000	0.000	156	116	0	0	117	88	0	0	100	1	
3	4	10	05: N-10   LM00001632	lmo1838	11941	7666	100	49	49	5	47	47	5	30	10	0	23	25	9	16	17	3	58	53	0	0	0	0	0	0	0	0	0	0	0	0	0	0	0	0	0	0	0	0	0	0	0	0	0	0	0.000	0.000	0.000	0.000	0.000	0.000	0.000	0.000	0.000	0.000	0.000	0.000	0.000	0.000	283	1076	9	11	11	0.000	0.000	2	7	0	0	2	9	0	0	100	1	
3	5	10	05: N-13   LM00002586	lmo1841	12191	7666	100	50	50	5	46	47	4	43	14	0	62	50	22	17	17	3	80	75	0	0	0	0	0	0	0	0	0	0	0	0	0	0	0	0	0	0	0	0	0	0	0	0	0	0	0.000	0.000	0.000	0.000	0.000	0.000	0.000	0.000	0.000	0.000	0.000	0.000	0.000	0.000	283	1076	49	37	37	0.000	0.000	4	45	0	0	4	33	0	0	100	1	
3	6	10	05: N-16   LM00000500	lmo1844	12441	7666	100	82	81	26	48	48	5	78	72	0	82	71	39	17	18	3	79	75	0	0	0	0	0	0	0	0	0	0	0	0	0	0	0	0	0	0	0	0	0	0	0	0	0	0	0.000	0.000	0.000	0.000	0.000	0.000	0.000	0.000	0.000	0.000	0.000	0.000	0.000	0.000	283	1076	99	87	87	0.000	0.000	34	65	0	0	33	54	0	0	100	1	
3	7	10	05: N-19   LM00001635	lmo1847	12691	7666	100	161	132	63	47	47	5	80	74	0	310	235	161	17	18	4	76	72	0	0	0	0	0	0	0	0	0	0	0	0	0	0	0	0	0	0	0	0	0	0	0	0	0	0	0.000	0.000	0.000	0.000	0.000	0.000	0.000	0.000	0.000	0.000	0.000	0.000	0.000	0.000	283	1076	407	303	303	0.000	0.000	114	293	0	0	85	218	0	0	100	1	
3	8	10	05: N-22   LM00001637	lmo1850	12941	7666	100	119	105	45	47	47	6	73	69	0	141	110	70	17	19	5	74	71	0	0	0	0	0	0	0	0	0	0	0	0	0	0	0	0	0	0	0	0	0	0	0	0	0	0	0.000	0.000	0.000	0.000	0.000	0.000	0.000	0.000	0.000	0.000	0.000	0.000	0.000	0.000	283	1076	196	151	151	0.000	0.000	72	124	0	0	58	93	0	0	100	1	
3	9	10	06: B-01   EMPTY	EMPTY	13191	7666	100	48	48	5	47	47	4	20	4	0	20	21	4	18	19	3	34	13	0	0	0	0	0	0	0	0	0	0	0	0	0	0	0	0	0	0	0	0	0	0	0	0	0	0	0.000	0.000	0.000	0.000	0.000	0.000	0.000	0.000	0.000	0.000	0.000	0.000	0.000	0.000	283	1076	3	4	4	0.000	0.000	1	2	0	0	1	3	0	0	-75	1	
3	10	10	06: B-04   LM00001681	lmo1924	13441	7666	100	56	58	11	47	47	4	66	54	0	77	71	41	19	20	6	69	66	0	0	0	0	0	0	0	0	0	0	0	0	0	0	0	0	0	0	0	0	0	0	0	0	0	0	0.000	0.000	0.000	0.000	0.000	0.000	0.000	0.000	0.000	0.000	0.000	0.000	0.000	0.000	283	1076	67	63	63	0.000	0.000	9	58	0	0	11	52	0	0	100	1	
3	11	10	06: B-07   LM00001684	lmo1927	13691	7666	100	55	56	8	47	48	5	70	43	0	77	70	33	19	20	3	89	81	0	0	0	0	0	0	0	0	0	0	0	0	0	0	0	0	0	0	0	0	0	0	0	0	0	0	0.000	0.000	0.000	0.000	0.000	0.000	0.000	0.000	0.000	0.000	0.000	0.000	0.000	0.000	283	1076	66	60	60	0.000	0.000	8	58	0	0	9	51	0	0	100	1	
3	12	10	06: B-10   LM00001686	lmo1930	13941	7666	100	49	48	4	48	48	5	16	2	0	71	54	26	18	19	3	75	73	0	0	0	0	0	0	0	0	0	0	0	0	0	0	0	0	0	0	0	0	0	0	0	0	0	0	0.000	0.000	0.000	0.000	0.000	0.000	0.000	0.000	0.000	0.000	0.000	0.000	0.000	0.000	283	1076	54	36	36	0.000	0.000	1	53	0	0	0	36	0	0	100	1	
3	13	10	06: B-13   LM00001688	lmo1933	14191	7666	100	93	89	34	47	47	5	73	71	0	81	68	38	18	18	3	84	78	0	0	0	0	0	0	0	0	0	0	0	0	0	0	0	0	0	0	0	0	0	0	0	0	0	0	0.000	0.000	0.000	0.000	0.000	0.000	0.000	0.000	0.000	0.000	0.000	0.000	0.000	0.000	283	1076	109	92	92	0.000	0.000	46	63	0	0	42	50	0	0	100	1	
3	14	10	06: B-16   LM00000519	lmo1936	14441	7666	100	86	86	32	48	48	5	76	72	0	190	166	111	18	20	6	84	79	0	0	0	0	0	0	0	0	0	0	0	0	0	0	0	0	0	0	0	0	0	0	0	0	0	0	0.000	0.000	0.000	0.000	0.000	0.000	0.000	0.000	0.000	0.000	0.000	0.000	0.000	0.000	283	1076	210	186	186	0.000	0.000	38	172	0	0	38	148	0	0	100	1	
3	15	10	06: B-19   LM00002602	lmo1939	14691	7666	100	90	84	27	47	47	5	81	72	0	90	67	37	17	18	3	75	69	0	0	0	0	0	0	0	0	0	0	0	0	0	0	0	0	0	0	0	0	0	0	0	0	0	0	0.000	0.000	0.000	0.000	0.000	0.000	0.000	0.000	0.000	0.000	0.000	0.000	0.000	0.000	283	1076	116	87	87	0.000	0.000	43	73	0	0	37	50	0	0	100	1	
3	16	10	06: B-22   LM00002603	lmo1942	14941	7666	100	53	54	8	49	49	5	47	25	0	80	69	50	20	24	13	58	54	0	0	0	0	0	0	0	0	0	0	0	0	0	0	0	0	0	0	0	0	0	0	0	0	0	0	0.000	0.000	0.000	0.000	0.000	0.000	0.000	0.000	0.000	0.000	0.000	0.000	0.000	0.000	283	1076	64	54	54	0.000	0.000	4	60	0	0	5	49	0	0	100	1	
3	17	10	06: F-01   LM00001733	lmo2017	15191	7666	100	67	67	13	48	49	6	81	71	0	119	100	62	20	25	13	74	71	0	0	0	0	0	0	0	0	0	0	0	0	0	0	0	0	0	0	0	0	0	0	0	0	0	0	0.000	0.000	0.000	0.000	0.000	0.000	0.000	0.000	0.000	0.000	0.000	0.000	0.000	0.000	283	1076	118	99	99	0.000	0.000	19	99	0	0	19	80	0	0	100	1	
3	1	11	06: F-04   LM00000541	lmo2020	11191	7916	100	87	82	26	47	47	5	81	72	0	65	54	27	16	17	5	75	70	0	0	0	0	0	0	0	0	0	0	0	0	0	0	0	0	0	0	0	0	0	0	0	0	0	0	0.000	0.000	0.000	0.000	0.000	0.000	0.000	0.000	0.000	0.000	0.000	0.000	0.000	0.000	283	1076	89	73	73	0.000	0.000	40	49	0	0	35	38	0	0	100	1	
3	2	11	06: F-07   LM00001735	lmo2023	11441	7916	100	51	51	5	47	48	5	34	13	0	64	53	24	16	16	3	76	75	0	0	0	0	0	0	0	0	0	0	0	0	0	0	0	0	0	0	0	0	0	0	0	0	0	0	0.000	0.000	0.000	0.000	0.000	0.000	0.000	0.000	0.000	0.000	0.000	0.000	0.000	0.000	283	1076	52	41	41	0.000	0.000	4	48	0	0	4	37	0	0	100	1	
3	3	11	06: F-10   LM00002619	lmo2026	11691	7916	100	50	50	5	46	47	5	43	10	0	65	49	26	16	17	3	70	66	0	0	0	0	0	0	0	0	0	0	0	0	0	0	0	0	0	0	0	0	0	0	0	0	0	0	0.000	0.000	0.000	0.000	0.000	0.000	0.000	0.000	0.000	0.000	0.000	0.000	0.000	0.000	283	1076	53	37	37	0.000	0.000	4	49	0	0	4	33	0	0	100	1	
3	4	11	06: F-13   LM00000542	lmo2029	11941	7916	100	84	81	27	46	46	5	80	73	0	228	178	118	16	16	3	80	76	0	0	0	0	0	0	0	0	0	0	0	0	0	0	0	0	0	0	0	0	0	0	0	0	0	0	0.000	0.000	0.000	0.000	0.000	0.000	0.000	0.000	0.000	0.000	0.000	0.000	0.000	0.000	283	1076	250	197	197	0.000	0.000	38	212	0	0	35	162	0	0	100	1	
3	5	11	06: F-16   LM00000544	lmo2032	12191	7916	100	157	136	77	46	46	4	82	70	0	134	105	77	16	17	3	75	65	0	0	0	0	0	0	0	0	0	0	0	0	0	0	0	0	0	0	0	0	0	0	0	0	0	0	0.000	0.000	0.000	0.000	0.000	0.000	0.000	0.000	0.000	0.000	0.000	0.000	0.000	0.000	283	1076	229	179	179	0.000	0.000	111	118	0	0	90	89	0	0	100	1	
3	6	11	06: F-19   LM00001741	lmo2035	12441	7916	100	57	57	9	46	47	5	71	56	0	62	50	24	16	16	2	83	78	0	0	0	0	0	0	0	0	0	0	0	0	0	0	0	0	0	0	0	0	0	0	0	0	0	0	0.000	0.000	0.000	0.000	0.000	0.000	0.000	0.000	0.000	0.000	0.000	0.000	0.000	0.000	283	1076	57	45	45	0.000	0.000	11	46	0	0	11	34	0	0	100	1	
3	7	11	06: F-22   LM00001744	lmo2038	12691	7916	100	83	83	32	47	48	5	72	65	0	70	56	31	17	17	3	74	71	0	0	0	0	0	0	0	0	0	0	0	0	0	0	0	0	0	0	0	0	0	0	0	0	0	0	0.000	0.000	0.000	0.000	0.000	0.000	0.000	0.000	0.000	0.000	0.000	0.000	0.000	0.000	283	1076	89	75	75	0.000	0.000	36	53	0	0	36	39	0	0	100	1	
3	8	11	06: J-01   LM00001786	lmo2113	12941	7916	100	58	58	7	46	47	4	83	66	0	73	60	27	18	19	5	83	76	0	0	0	0	0	0	0	0	0	0	0	0	0	0	0	0	0	0	0	0	0	0	0	0	0	0	0.000	0.000	0.000	0.000	0.000	0.000	0.000	0.000	0.000	0.000	0.000	0.000	0.000	0.000	283	1076	67	54	54	0.000	0.000	12	55	0	0	12	42	0	0	100	1	
3	9	11	06: J-04   LM00002635	lmo2116	13191	7916	100	50	50	5	48	48	5	20	4	0	53	47	23	19	20	4	71	71	0	0	0	0	0	0	0	0	0	0	0	0	0	0	0	0	0	0	0	0	0	0	0	0	0	0	0.000	0.000	0.000	0.000	0.000	0.000	0.000	0.000	0.000	0.000	0.000	0.000	0.000	0.000	283	1076	36	30	30	0.000	0.000	2	34	0	0	2	28	0	0	100	1	
3	10	11	06: J-07   LM00001790	lmo2119	13441	7916	100	71	69	15	46	46	4	88	78	0	87	74	36	19	19	3	84	80	0	0	0	0	0	0	0	0	0	0	0	0	0	0	0	0	0	0	0	0	0	0	0	0	0	0	0.000	0.000	0.000	0.000	0.000	0.000	0.000	0.000	0.000	0.000	0.000	0.000	0.000	0.000	283	1076	93	78	78	0.000	0.000	25	68	0	0	23	55	0	0	100	1	
3	11	11	06: J-10   LM00000565	lmo2122	13691	7916	100	51	51	6	47	47	5	43	15	0	60	54	25	18	19	3	80	74	0	0	0	0	0	0	0	0	0	0	0	0	0	0	0	0	0	0	0	0	0	0	0	0	0	0	0.000	0.000	0.000	0.000	0.000	0.000	0.000	0.000	0.000	0.000	0.000	0.000	0.000	0.000	283	1076	46	40	40	0.000	0.000	4	42	0	0	4	36	0	0	100	1	
3	12	11	06: J-13   LM00000567	lmo2125	13941	7916	100	51	52	6	48	48	5	36	16	0	69	55	25	18	19	4	79	72	0	0	0	0	0	0	0	0	0	0	0	0	0	0	0	0	0	0	0	0	0	0	0	0	0	0	0.000	0.000	0.000	0.000	0.000	0.000	0.000	0.000	0.000	0.000	0.000	0.000	0.000	0.000	283	1076	54	41	41	0.000	0.000	3	51	0	0	4	37	0	0	100	1	
3	13	11	06: J-16   LM00001793	lmo2128	14191	7916	100	51	52	6	48	48	5	36	18	0	68	59	30	19	23	10	70	66	0	0	0	0	0	0	0	0	0	0	0	0	0	0	0	0	0	0	0	0	0	0	0	0	0	0	0.000	0.000	0.000	0.000	0.000	0.000	0.000	0.000	0.000	0.000	0.000	0.000	0.000	0.000	283	1076	52	44	44	0.000	0.000	3	49	0	0	4	40	0	0	100	1	
3	14	11	06: J-19   LM00001796	lmo2131	14441	7916	100	52	53	6	48	48	5	40	13	0	71	64	33	20	23	9	74	71	0	0	0	0	0	0	0	0	0	0	0	0	0	0	0	0	0	0	0	0	0	0	0	0	0	0	0.000	0.000	0.000	0.000	0.000	0.000	0.000	0.000	0.000	0.000	0.000	0.000	0.000	0.000	283	1076	55	49	49	0.000	0.000	4	51	0	0	5	44	0	0	100	1	
3	15	11	06: J-22   LM00001798	lmo2134	14691	7916	100	52	53	6	47	48	5	56	29	0	63	51	26	18	19	5	70	64	0	0	0	0	0	0	0	0	0	0	0	0	0	0	0	0	0	0	0	0	0	0	0	0	0	0	0.000	0.000	0.000	0.000	0.000	0.000	0.000	0.000	0.000	0.000	0.000	0.000	0.000	0.000	283	1076	50	39	39	0.000	0.000	5	45	0	0	6	33	0	0	100	1	
3	16	11	06: N-01   LM00000597	lmo2209	14941	7916	100	61	61	9	49	50	5	79	58	0	88	87	39	22	31	21	80	71	0	0	0	0	0	0	0	0	0	0	0	0	0	0	0	0	0	0	0	0	0	0	0	0	0	0	0.000	0.000	0.000	0.000	0.000	0.000	0.000	0.000	0.000	0.000	0.000	0.000	0.000	0.000	283	1076	78	77	77	0.000	0.000	12	66	0	0	12	65	0	0	100	1	
3	17	11	06: N-04   LM00001832	lmo2212	15191	7916	100	59	61	12	49	49	4	66	57	0	76	61	35	19	21	9	67	63	0	0	0	0	0	0	0	0	0	0	0	0	0	0	0	0	0	0	0	0	0	0	0	0	0	0	0.000	0.000	0.000	0.000	0.000	0.000	0.000	0.000	0.000	0.000	0.000	0.000	0.000	0.000	283	1076	67	54	54	0.000	0.000	10	57	0	0	12	42	0	0	100	1	
3	1	12	06: N-07   LM00001834	lmo2215	11191	8166	100	51	52	5	47	47	5	43	14	0	58	46	22	16	16	3	78	73	0	0	0	0	0	0	0	0	0	0	0	0	0	0	0	0	0	0	0	0	0	0	0	0	0	0	0.000	0.000	0.000	0.000	0.000	0.000	0.000	0.000	0.000	0.000	0.000	0.000	0.000	0.000	283	1076	46	35	35	0.000	0.000	4	42	0	0	5	30	0	0	100	1	
3	2	12	06: N-10   LM00001836	lmo2218	11441	8166	100	49	49	4	47	47	5	24	4	0	53	41	20	16	17	5	69	64	0	0	0	0	0	0	0	0	0	0	0	0	0	0	0	0	0	0	0	0	0	0	0	0	0	0	0.000	0.000	0.000	0.000	0.000	0.000	0.000	0.000	0.000	0.000	0.000	0.000	0.000	0.000	283	1076	39	27	27	0.000	0.000	2	37	0	0	2	25	0	0	100	1	
3	3	12	06: N-13   LM00002652	lmo2221	11691	8166	100	49	49	5	47	47	5	22	1	0	64	52	22	16	17	3	83	77	0	0	0	0	0	0	0	0	0	0	0	0	0	0	0	0	0	0	0	0	0	0	0	0	0	0	0.000	0.000	0.000	0.000	0.000	0.000	0.000	0.000	0.000	0.000	0.000	0.000	0.000	0.000	283	1076	50	38	38	0.000	0.000	2	48	0	0	2	36	0	0	100	1	
3	4	12	06: N-16   LM00001841	lmo2224	11941	8166	100	51	52	6	47	47	5	41	17	0	48	42	23	16	16	3	68	60	0	0	0	0	0	0	0	0	0	0	0	0	0	0	0	0	0	0	0	0	0	0	0	0	0	0	0.000	0.000	0.000	0.000	0.000	0.000	0.000	0.000	0.000	0.000	0.000	0.000	0.000	0.000	283	1076	36	31	31	0.000	0.000	4	32	0	0	5	26	0	0	100	1	
3	5	12	06: N-19   LM00001843	lmo2227	12191	8166	100	48	48	5	47	47	5	24	5	0	56	46	22	16	16	3	75	70	0	0	0	0	0	0	0	0	0	0	0	0	0	0	0	0	0	0	0	0	0	0	0	0	0	0	0.000	0.000	0.000	0.000	0.000	0.000	0.000	0.000	0.000	0.000	0.000	0.000	0.000	0.000	283	1076	41	31	31	0.000	0.000	1	40	0	0	1	30	0	0	100	1	
3	6	12	06: N-22   LM00000600	lmo2230	12441	8166	100	69	68	17	47	47	5	70	67	0	89	73	43	16	16	2	79	72	0	0	0	0	0	0	0	0	0	0	0	0	0	0	0	0	0	0	0	0	0	0	0	0	0	0	0.000	0.000	0.000	0.000	0.000	0.000	0.000	0.000	0.000	0.000	0.000	0.000	0.000	0.000	283	1076	95	78	78	0.000	0.000	22	73	0	0	21	57	0	0	100	1	
3	7	12	07: B-01   EMPTY	EMPTY	12691	8166	100	47	47	5	47	47	5	15	4	0	17	18	3	17	17	2	27	17	0	0	0	0	0	0	0	0	0	0	0	0	0	0	0	0	0	0	0	0	0	0	0	0	0	0	0.000	0.000	0.000	0.000	0.000	0.000	0.000	0.000	0.000	0.000	0.000	0.000	0.000	0.000	283	1076	0	1	1	0.000	0.000	0	0	0	0	0	1	0	0	-75	1	
3	8	12	07: B-04   LM00002829	lmo2304	12941	8166	100	52	53	8	47	47	5	53	31	0	72	77	43	18	19	5	88	83	0	0	0	0	0	0	0	0	0	0	0	0	0	0	0	0	0	0	0	0	0	0	0	0	0	0	0.000	0.000	0.000	0.000	0.000	0.000	0.000	0.000	0.000	0.000	0.000	0.000	0.000	0.000	283	1076	59	65	65	0.000	0.000	5	54	0	0	6	59	0	0	100	1	
3	9	12	07: B-07   LM00001869	lmo2307	13191	8166	100	51	51	6	47	47	5	45	20	0	82	69	27	19	19	4	89	82	0	0	0	0	0	0	0	0	0	0	0	0	0	0	0	0	0	0	0	0	0	0	0	0	0	0	0.000	0.000	0.000	0.000	0.000	0.000	0.000	0.000	0.000	0.000	0.000	0.000	0.000	0.000	283	1076	67	54	54	0.000	0.000	4	63	0	0	4	50	0	0	100	1	
3	10	12	07: B-10   LM00002831	lmo2310	13441	8166	100	51	52	6	47	47	4	47	24	0	72	59	28	18	18	3	84	75	0	0	0	0	0	0	0	0	0	0	0	0	0	0	0	0	0	0	0	0	0	0	0	0	0	0	0.000	0.000	0.000	0.000	0.000	0.000	0.000	0.000	0.000	0.000	0.000	0.000	0.000	0.000	283	1076	58	46	46	0.000	0.000	4	54	0	0	5	41	0	0	100	1	
3	11	12	07: B-13   LM00002688	lmo2313	13691	8166	100	51	52	7	48	48	5	46	15	0	57	50	22	18	19	3	79	76	0	0	0	0	0	0	0	0	0	0	0	0	0	0	0	0	0	0	0	0	0	0	0	0	0	0	0.000	0.000	0.000	0.000	0.000	0.000	0.000	0.000	0.000	0.000	0.000	0.000	0.000	0.000	283	1076	42	36	36	0.000	0.000	3	39	0	0	4	32	0	0	100	1	
3	12	12	07: B-16   LM00000619	lmo2316	13941	8166	100	50	49	5	47	47	5	32	10	0	62	52	22	18	18	3	80	74	0	0	0	0	0	0	0	0	0	0	0	0	0	0	0	0	0	0	0	0	0	0	0	0	0	0	0.000	0.000	0.000	0.000	0.000	0.000	0.000	0.000	0.000	0.000	0.000	0.000	0.000	0.000	283	1076	47	36	36	0.000	0.000	3	44	0	0	2	34	0	0	100	1	
3	13	12	07: B-19   LM00002692	lmo2319	14191	8166	100	50	51	4	46	47	5	47	15	0	67	62	24	19	21	8	85	78	0	0	0	0	0	0	0	0	0	0	0	0	0	0	0	0	0	0	0	0	0	0	0	0	0	0	0.000	0.000	0.000	0.000	0.000	0.000	0.000	0.000	0.000	0.000	0.000	0.000	0.000	0.000	283	1076	52	48	48	0.000	0.000	4	48	0	0	5	43	0	0	100	1	
3	14	12	07: B-22   LM00002832	lmo2322	14441	8166	100	50	51	5	47	48	5	46	13	0	64	53	24	17	18	3	79	72	0	0	0	0	0	0	0	0	0	0	0	0	0	0	0	0	0	0	0	0	0	0	0	0	0	0	0.000	0.000	0.000	0.000	0.000	0.000	0.000	0.000	0.000	0.000	0.000	0.000	0.000	0.000	283	1076	50	40	40	0.000	0.000	3	47	0	0	4	36	0	0	100	1	
3	15	12	07: F-01   LM00002710	lmo2397	14691	8166	100	61	61	11	48	48	4	77	69	0	81	78	43	19	22	12	75	72	0	0	0	0	0	0	0	0	0	0	0	0	0	0	0	0	0	0	0	0	0	0	0	0	0	0	0.000	0.000	0.000	0.000	0.000	0.000	0.000	0.000	0.000	0.000	0.000	0.000	0.000	0.000	283	1076	75	72	72	0.000	0.000	13	62	0	0	13	59	0	0	100	1	
3	16	12	07: F-04   LM00002712	lmo2400	14941	8166	100	80	75	23	50	50	5	70	68	0	140	126	77	20	29	22	71	69	0	0	0	0	0	0	0	0	0	0	0	0	0	0	0	0	0	0	0	0	0	0	0	0	0	0	0.000	0.000	0.000	0.000	0.000	0.000	0.000	0.000	0.000	0.000	0.000	0.000	0.000	0.000	283	1076	150	131	131	0.000	0.000	30	120	0	0	25	106	0	0	100	1	
3	17	12	07: F-07   LM00000639	lmo2403	15191	8166	100	175	144	75	49	49	5	84	69	0	97	79	49	18	19	6	67	65	0	0	0	0	0	0	0	0	0	0	0	0	0	0	0	0	0	0	0	0	0	0	0	0	0	0	0.000	0.000	0.000	0.000	0.000	0.000	0.000	0.000	0.000	0.000	0.000	0.000	0.000	0.000	283	1076	205	156	156	0.000	0.000	126	79	0	0	95	61	0	0	100	1	
3	1	13	07: F-10   LM00001913	lmo2406	11191	8416	100	55	55	8	47	47	5	62	45	0	53	43	21	16	16	3	71	68	0	0	0	0	0	0	0	0	0	0	0	0	0	0	0	0	0	0	0	0	0	0	0	0	0	0	0.000	0.000	0.000	0.000	0.000	0.000	0.000	0.000	0.000	0.000	0.000	0.000	0.000	0.000	283	1076	45	35	35	0.000	0.000	8	37	0	0	8	27	0	0	100	1	
3	2	13	07: F-13   LM00002715	lmo2409	11441	8416	100	62	62	15	47	48	6	66	54	0	69	59	37	16	17	18	62	58	0	0	0	0	0	0	0	0	0	0	0	0	0	0	0	0	0	0	0	0	0	0	0	0	0	0	0.000	0.000	0.000	0.000	0.000	0.000	0.000	0.000	0.000	0.000	0.000	0.000	0.000	0.000	283	1076	68	58	58	0.000	0.000	15	53	0	0	15	43	0	0	100	1	
3	3	13	07: F-16   LM00000642	lmo2412	11691	8416	100	217	180	94	47	47	5	82	76	0	254	209	136	16	17	5	76	75	0	0	0	0	0	0	0	0	0	0	0	0	0	0	0	0	0	0	0	0	0	0	0	0	0	0	0.000	0.000	0.000	0.000	0.000	0.000	0.000	0.000	0.000	0.000	0.000	0.000	0.000	0.000	283	1076	408	326	326	0.000	0.000	170	238	0	0	133	193	0	0	100	1	
3	4	13	07: F-19   LM00000645	lmo2415	11941	8416	100	462	353	224	46	46	5	82	77	0	386	293	199	16	16	3	80	75	0	0	0	0	0	0	0	0	0	0	0	0	0	0	0	0	0	0	0	0	0	0	0	0	0	0	0.000	0.000	0.000	0.000	0.000	0.000	0.000	0.000	0.000	0.000	0.000	0.000	0.000	0.000	283	1076	786	584	584	0.000	0.000	416	370	0	0	307	277	0	0	100	1	
3	5	13	07: F-22   LM00001916	lmo2418	12191	8416	100	52	54	9	47	47	5	52	40	0	54	46	25	16	16	3	70	62	0	0	0	0	0	0	0	0	0	0	0	0	0	0	0	0	0	0	0	0	0	0	0	0	0	0	0.000	0.000	0.000	0.000	0.000	0.000	0.000	0.000	0.000	0.000	0.000	0.000	0.000	0.000	283	1076	43	37	37	0.000	0.000	5	38	0	0	7	30	0	0	100	1	
3	6	13	07: J-01   LM00002737	lmo2493	12441	8416	100	50	50	6	47	47	5	33	9	0	58	45	20	16	17	3	76	73	0	0	0	0	0	0	0	0	0	0	0	0	0	0	0	0	0	0	0	0	0	0	0	0	0	0	0.000	0.000	0.000	0.000	0.000	0.000	0.000	0.000	0.000	0.000	0.000	0.000	0.000	0.000	283	1076	45	32	32	0.000	0.000	3	42	0	0	3	29	0	0	100	1	
3	7	13	07: J-04   LM00000662	lmo2496	12691	8416	100	50	52	6	47	47	5	39	17	0	66	53	25	17	18	4	76	71	0	0	0	0	0	0	0	0	0	0	0	0	0	0	0	0	0	0	0	0	0	0	0	0	0	0	0.000	0.000	0.000	0.000	0.000	0.000	0.000	0.000	0.000	0.000	0.000	0.000	0.000	0.000	283	1076	52	41	41	0.000	0.000	3	49	0	0	5	36	0	0	100	1	
3	8	13	07: J-07   LM00000665	lmo2499	12941	8416	100	58	61	13	47	48	5	75	54	0	97	92	46	19	20	5	83	80	0	0	0	0	0	0	0	0	0	0	0	0	0	0	0	0	0	0	0	0	0	0	0	0	0	0	0.000	0.000	0.000	0.000	0.000	0.000	0.000	0.000	0.000	0.000	0.000	0.000	0.000	0.000	283	1076	89	87	87	0.000	0.000	11	78	0	0	14	73	0	0	100	1	
3	9	13	07: J-10   LM00002738	lmo2502	13191	8416	100	57	58	11	46	47	5	67	53	0	63	60	41	19	20	4	67	61	0	0	0	0	0	0	0	0	0	0	0	0	0	0	0	0	0	0	0	0	0	0	0	0	0	0	0.000	0.000	0.000	0.000	0.000	0.000	0.000	0.000	0.000	0.000	0.000	0.000	0.000	0.000	283	1076	55	53	53	0.000	0.000	11	44	0	0	12	41	0	0	100	1	
3	10	13	07: J-13   LM00001959	lmo2505	13441	8416	100	102	94	32	47	47	5	84	77	0	123	101	59	18	18	3	81	77	0	0	0	0	0	0	0	0	0	0	0	0	0	0	0	0	0	0	0	0	0	0	0	0	0	0	0.000	0.000	0.000	0.000	0.000	0.000	0.000	0.000	0.000	0.000	0.000	0.000	0.000	0.000	283	1076	160	130	130	0.000	0.000	55	105	0	0	47	83	0	0	100	1	
3	11	13	07: J-16   LM00001960	lmo2508	13691	8416	100	58	59	10	48	48	5	70	50	0	70	57	28	18	19	3	76	72	0	0	0	0	0	0	0	0	0	0	0	0	0	0	0	0	0	0	0	0	0	0	0	0	0	0	0.000	0.000	0.000	0.000	0.000	0.000	0.000	0.000	0.000	0.000	0.000	0.000	0.000	0.000	283	1076	62	50	50	0.000	0.000	10	52	0	0	11	39	0	0	100	1	
3	12	13	07: J-19   LM00000669	lmo2511	13941	8416	100	332	265	158	47	48	5	81	76	0	357	276	188	18	21	8	72	72	0	0	0	0	0	0	0	0	0	0	0	0	0	0	0	0	0	0	0	0	0	0	0	0	0	0	0.000	0.000	0.000	0.000	0.000	0.000	0.000	0.000	0.000	0.000	0.000	0.000	0.000	0.000	283	1076	624	476	476	0.000	0.000	285	339	0	0	218	258	0	0	100	1	
3	13	13	07: J-22   LM00001963	lmo2514	14191	8416	100	75	72	19	47	47	4	77	71	0	104	94	62	18	21	10	69	67	0	0	0	0	0	0	0	0	0	0	0	0	0	0	0	0	0	0	0	0	0	0	0	0	0	0	0.000	0.000	0.000	0.000	0.000	0.000	0.000	0.000	0.000	0.000	0.000	0.000	0.000	0.000	283	1076	114	101	101	0.000	0.000	28	86	0	0	25	76	0	0	100	1	
3	14	13	07: N-01   LM00001998	lmo2589	14441	8416	100	54	55	8	48	48	4	58	33	0	67	63	28	18	18	4	92	81	0	0	0	0	0	0	0	0	0	0	0	0	0	0	0	0	0	0	0	0	0	0	0	0	0	0	0.000	0.000	0.000	0.000	0.000	0.000	0.000	0.000	0.000	0.000	0.000	0.000	0.000	0.000	283	1076	55	52	52	0.000	0.000	6	49	0	0	7	45	0	0	100	1	
3	15	13	07: N-04   LM00002759	lmo2592	14691	8416	100	79	79	21	48	49	5	93	79	0	121	127	55	22	29	20	95	84	0	0	0	0	0	0	0	0	0	0	0	0	0	0	0	0	0	0	0	0	0	0	0	0	0	0	0.000	0.000	0.000	0.000	0.000	0.000	0.000	0.000	0.000	0.000	0.000	0.000	0.000	0.000	283	1076	130	136	136	0.000	0.000	31	99	0	0	31	105	0	0	100	1	
3	16	13	07: N-07   LM00002762	lmo2595	14941	8416	100	51	51	5	48	48	5	38	8	0	68	54	27	18	19	6	67	66	0	0	0	0	0	0	0	0	0	0	0	0	0	0	0	0	0	0	0	0	0	0	0	0	0	0	0.000	0.000	0.000	0.000	0.000	0.000	0.000	0.000	0.000	0.000	0.000	0.000	0.000	0.000	283	1076	53	39	39	0.000	0.000	3	50	0	0	3	36	0	0	100	1	
3	17	13	07: N-10   LM00002000	lmo2598	15191	8416	100	61	62	11	49	49	5	67	53	0	78	64	36	18	18	3	74	70	0	0	0	0	0	0	0	0	0	0	0	0	0	0	0	0	0	0	0	0	0	0	0	0	0	0	0.000	0.000	0.000	0.000	0.000	0.000	0.000	0.000	0.000	0.000	0.000	0.000	0.000	0.000	283	1076	72	59	59	0.000	0.000	12	60	0	0	13	46	0	0	100	1	
3	1	14	07: N-13   LM00002003	lmo2601	11191	8666	100	48	49	5	47	47	5	27	4	0	48	39	16	16	16	3	78	71	0	0	0	0	0	0	0	0	0	0	0	0	0	0	0	0	0	0	0	0	0	0	0	0	0	0	0.000	0.000	0.000	0.000	0.000	0.000	0.000	0.000	0.000	0.000	0.000	0.000	0.000	0.000	283	1076	33	25	25	0.000	0.000	1	32	0	0	2	23	0	0	100	1	
3	2	14	07: N-16   LM00002764	lmo2604	11441	8666	100	48	49	5	47	48	4	20	5	0	51	40	19	16	16	3	67	64	0	0	0	0	0	0	0	0	0	0	0	0	0	0	0	0	0	0	0	0	0	0	0	0	0	0	0.000	0.000	0.000	0.000	0.000	0.000	0.000	0.000	0.000	0.000	0.000	0.000	0.000	0.000	283	1076	36	26	26	0.000	0.000	1	35	0	0	2	24	0	0	100	1	
3	3	14	07: N-19   LM00000696	lmo2607	11691	8666	100	3254	2295	1678	48	48	5	84	80	0	2972	2138	1554	16	17	4	82	78	0	0	0	0	0	0	0	0	0	0	0	0	0	0	0	0	0	0	0	0	0	0	0	0	0	0	0.000	0.000	0.000	0.000	0.000	0.000	0.000	0.000	0.000	0.000	0.000	0.000	0.000	0.000	283	1076	6162	4369	4369	0.000	0.000	3206	2956	0	0	2247	2122	0	0	100	1	
3	4	14	07: N-22   LM00000698	lmo2610	11941	8666	100	3267	2384	1702	47	47	4	86	83	0	3833	2713	1962	15	16	2	87	83	0	0	0	0	0	0	0	0	0	0	0	0	0	0	0	0	0	0	0	0	0	0	0	0	0	0	0.000	0.000	0.000	0.000	0.000	0.000	0.000	0.000	0.000	0.000	0.000	0.000	0.000	0.000	283	1076	7038	5035	5035	0.000	0.000	3220	3818	0	0	2337	2698	0	0	100	1	
3	5	14	08: B-01   EMPTY	EMPTY	12191	8666	100	46	46	5	46	46	4	19	9	0	17	17	3	16	16	2	27	14	0	0	0	0	0	0	0	0	0	0	0	0	0	0	0	0	0	0	0	0	0	0	0	0	0	0	0.000	0.000	0.000	0.000	0.000	0.000	0.000	0.000	0.000	0.000	0.000	0.000	0.000	0.000	283	1076	1	1	1	0.000	0.000	0	1	0	0	0	1	0	0	-75	1	
3	6	14	08: B-04   LM00000744	lmo2684	12441	8666	100	207	179	102	46	47	5	76	71	0	1369	1093	801	16	17	4	81	77	0	0	0	0	0	0	0	0	0	0	0	0	0	0	0	0	0	0	0	0	0	0	0	0	0	0	0.000	0.000	0.000	0.000	0.000	0.000	0.000	0.000	0.000	0.000	0.000	0.000	0.000	0.000	283	1076	1514	1210	1210	0.000	0.000	161	1353	0	0	133	1077	0	0	100	1	
3	7	14	08: B-07   LM00002027	lmo2687	12691	8666	100	52	55	9	47	47	4	58	37	0	75	78	40	18	19	5	92	85	0	0	0	0	0	0	0	0	0	0	0	0	0	0	0	0	0	0	0	0	0	0	0	0	0	0	0.000	0.000	0.000	0.000	0.000	0.000	0.000	0.000	0.000	0.000	0.000	0.000	0.000	0.000	283	1076	62	68	68	0.000	0.000	5	57	0	0	8	60	0	0	100	1	
3	8	14	08: B-10   LM00002030	lmo2690	12941	8666	100	98	90	29	48	48	5	80	75	0	75	62	25	19	19	4	93	81	0	0	0	0	0	0	0	0	0	0	0	0	0	0	0	0	0	0	0	0	0	0	0	0	0	0	0.000	0.000	0.000	0.000	0.000	0.000	0.000	0.000	0.000	0.000	0.000	0.000	0.000	0.000	283	1076	106	85	85	0.000	0.000	50	56	0	0	42	43	0	0	100	1	
3	9	14	08: B-13   LM00000747	lmo2693	13191	8666	100	165	154	82	47	47	5	79	77	0	137	130	83	20	20	4	78	76	0	0	0	0	0	0	0	0	0	0	0	0	0	0	0	0	0	0	0	0	0	0	0	0	0	0	0.000	0.000	0.000	0.000	0.000	0.000	0.000	0.000	0.000	0.000	0.000	0.000	0.000	0.000	283	1076	235	217	217	0.000	0.000	118	117	0	0	107	110	0	0	100	1	
3	10	14	08: B-16   LM00002032	lmo2696	13441	8666	100	469	385	214	47	47	5	86	82	0	360	289	169	18	19	4	83	82	0	0	0	0	0	0	0	0	0	0	0	0	0	0	0	0	0	0	0	0	0	0	0	0	0	0	0.000	0.000	0.000	0.000	0.000	0.000	0.000	0.000	0.000	0.000	0.000	0.000	0.000	0.000	283	1076	764	609	609	0.000	0.000	422	342	0	0	338	271	0	0	100	1	
3	11	14	08: B-19   LM00002035	lmo2699	13691	8666	100	56	57	10	48	48	4	64	49	0	68	56	31	18	18	4	70	65	0	0	0	0	0	0	0	0	0	0	0	0	0	0	0	0	0	0	0	0	0	0	0	0	0	0	0.000	0.000	0.000	0.000	0.000	0.000	0.000	0.000	0.000	0.000	0.000	0.000	0.000	0.000	283	1076	58	47	47	0.000	0.000	8	50	0	0	9	38	0	0	100	1	
3	12	14	08: B-22   LM00002038	lmo2702	13941	8666	100	53	55	7	48	48	5	48	30	0	75	74	35	18	20	6	86	82	0	0	0	0	0	0	0	0	0	0	0	0	0	0	0	0	0	0	0	0	0	0	0	0	0	0	0.000	0.000	0.000	0.000	0.000	0.000	0.000	0.000	0.000	0.000	0.000	0.000	0.000	0.000	283	1076	62	63	63	0.000	0.000	5	57	0	0	7	56	0	0	100	1	
3	13	14	08: F-01   LM00000775	lmo2777	14191	8666	100	50	51	5	47	47	5	40	17	0	56	49	21	17	18	4	81	75	0	0	0	0	0	0	0	0	0	0	0	0	0	0	0	0	0	0	0	0	0	0	0	0	0	0	0.000	0.000	0.000	0.000	0.000	0.000	0.000	0.000	0.000	0.000	0.000	0.000	0.000	0.000	283	1076	42	36	36	0.000	0.000	3	39	0	0	4	32	0	0	100	1	
3	14	14	08: F-04   LM00002788	lmo2780	14441	8666	100	53	55	8	49	49	5	43	28	0	105	92	43	22	28	18	80	69	0	0	0	0	0	0	0	0	0	0	0	0	0	0	0	0	0	0	0	0	0	0	0	0	0	0	0.000	0.000	0.000	0.000	0.000	0.000	0.000	0.000	0.000	0.000	0.000	0.000	0.000	0.000	283	1076	87	76	76	0.000	0.000	4	83	0	0	6	70	0	0	100	1	
3	15	14	08: F-07   LM00002791	lmo2783	14691	8666	100	55	55	7	49	49	5	53	30	0	93	76	44	20	29	22	67	64	0	0	0	0	0	0	0	0	0	0	0	0	0	0	0	0	0	0	0	0	0	0	0	0	0	0	0.000	0.000	0.000	0.000	0.000	0.000	0.000	0.000	0.000	0.000	0.000	0.000	0.000	0.000	283	1076	79	62	62	0.000	0.000	6	73	0	0	6	56	0	0	100	1	
3	16	14	08: F-10   LM00002793	lmo2786	14941	8666	100	53	52	6	48	48	5	52	18	0	84	64	39	18	18	3	70	65	0	0	0	0	0	0	0	0	0	0	0	0	0	0	0	0	0	0	0	0	0	0	0	0	0	0	0.000	0.000	0.000	0.000	0.000	0.000	0.000	0.000	0.000	0.000	0.000	0.000	0.000	0.000	283	1076	71	50	50	0.000	0.000	5	66	0	0	4	46	0	0	100	1	
3	17	14	08: F-13   LM00002071	lmo2789	15191	8666	100	58	58	9	48	48	5	69	50	0	85	74	36	17	18	5	80	74	0	0	0	0	0	0	0	0	0	0	0	0	0	0	0	0	0	0	0	0	0	0	0	0	0	0	0.000	0.000	0.000	0.000	0.000	0.000	0.000	0.000	0.000	0.000	0.000	0.000	0.000	0.000	283	1076	78	67	67	0.000	0.000	10	68	0	0	10	57	0	0	100	1	
3	1	15	08: F-16   LM00000777	lmo2792	11191	8916	100	362	298	193	47	47	5	78	73	0	270	209	146	16	16	3	75	72	0	0	0	0	0	0	0	0	0	0	0	0	0	0	0	0	0	0	0	0	0	0	0	0	0	0	0.000	0.000	0.000	0.000	0.000	0.000	0.000	0.000	0.000	0.000	0.000	0.000	0.000	0.000	283	1076	569	444	444	0.000	0.000	315	254	0	0	251	193	0	0	100	1	
3	2	15	08: F-19   LM00002075	lmo2795	11441	8916	100	52	52	6	47	47	5	58	18	0	54	46	19	16	16	3	84	80	0	0	0	0	0	0	0	0	0	0	0	0	0	0	0	0	0	0	0	0	0	0	0	0	0	0	0.000	0.000	0.000	0.000	0.000	0.000	0.000	0.000	0.000	0.000	0.000	0.000	0.000	0.000	283	1076	43	35	35	0.000	0.000	5	38	0	0	5	30	0	0	100	1	
3	3	15	08: F-22   LM00002077	lmo2798	11691	8916	100	49	49	4	47	48	5	21	2	0	51	40	18	16	17	4	70	66	0	0	0	0	0	0	0	0	0	0	0	0	0	0	0	0	0	0	0	0	0	0	0	0	0	0	0.000	0.000	0.000	0.000	0.000	0.000	0.000	0.000	0.000	0.000	0.000	0.000	0.000	0.000	283	1076	37	26	26	0.000	0.000	2	35	0	0	2	24	0	0	100	1	
3	4	15	08: J-01   EMPTY	EMPTY	11941	8916	100	46	46	4	45	46	5	18	3	0	15	17	3	16	16	3	20	5	0	0	0	0	0	0	0	0	0	0	0	0	0	0	0	0	0	0	0	0	0	0	0	0	0	0	0.000	0.000	0.000	0.000	0.000	0.000	0.000	0.000	0.000	0.000	0.000	0.000	0.000	0.000	283	1076	0	2	2	0.000	0.000	1	-1	0	0	1	1	0	0	-75	1	
3	5	15	08: J-04   EMPTY	EMPTY	12191	8916	100	47	47	5	46	46	5	19	5	0	17	18	4	16	16	4	26	6	0	0	0	0	0	0	0	0	0	0	0	0	0	0	0	0	0	0	0	0	0	0	0	0	0	0	0.000	0.000	0.000	0.000	0.000	0.000	0.000	0.000	0.000	0.000	0.000	0.000	0.000	0.000	283	1076	2	3	3	0.000	0.000	1	1	0	0	1	2	0	0	-75	1	
3	6	15	08: J-07   EMPTY	EMPTY	12441	8916	100	48	49	6	46	47	5	37	10	0	20	21	5	17	18	4	35	19	0	0	0	0	0	0	0	0	0	0	0	0	0	0	0	0	0	0	0	0	0	0	0	0	0	0	0.000	0.000	0.000	0.000	0.000	0.000	0.000	0.000	0.000	0.000	0.000	0.000	0.000	0.000	283	1076	5	7	7	0.000	0.000	2	3	0	0	3	4	0	0	-75	1	
3	7	15	09: B-01   EMPTY	EMPTY	12691	8916	100	46	47	6	46	46	5	21	7	0	19	20	4	19	20	6	12	0	0	0	0	0	0	0	0	0	0	0	0	0	0	0	0	0	0	0	0	0	0	0	0	0	0	0	0.000	0.000	0.000	0.000	0.000	0.000	0.000	0.000	0.000	0.000	0.000	0.000	0.000	0.000	283	1076	0	2	2	0.000	0.000	0	0	0	0	1	1	0	0	-75	1	
3	8	15	09: B-04   LM00001308	lmo1275	12941	8916	100	58	59	11	48	48	5	70	51	0	77	67	27	20	22	7	85	78	0	0	0	0	0	0	0	0	0	0	0	0	0	0	0	0	0	0	0	0	0	0	0	0	0	0	0.000	0.000	0.000	0.000	0.000	0.000	0.000	0.000	0.000	0.000	0.000	0.000	0.000	0.000	283	1076	67	58	58	0.000	0.000	10	57	0	0	11	47	0	0	100	1	
3	9	15	09: B-07   LM00002819	lmo1469	13191	8916	100	1509	1162	745	47	47	4	86	83	0	1903	1504	995	18	20	4	86	81	0	0	0	0	0	0	0	0	0	0	0	0	0	0	0	0	0	0	0	0	0	0	0	0	0	0	0.000	0.000	0.000	0.000	0.000	0.000	0.000	0.000	0.000	0.000	0.000	0.000	0.000	0.000	283	1076	3347	2601	2601	0.000	0.000	1462	1885	0	0	1115	1486	0	0	100	1	
3	10	15	09: B-10   LM00000452	lmo1657	13441	8916	100	287	234	112	47	48	6	86	81	0	282	225	126	18	19	7	84	80	0	0	0	0	0	0	0	0	0	0	0	0	0	0	0	0	0	0	0	0	0	0	0	0	0	0	0.000	0.000	0.000	0.000	0.000	0.000	0.000	0.000	0.000	0.000	0.000	0.000	0.000	0.000	283	1076	504	394	394	0.000	0.000	240	264	0	0	187	207	0	0	100	1	
3	11	15	09: B-13   lmneg01	lmneg01	13691	8916	100	53	52	6	47	48	5	57	20	0	74	67	25	18	19	5	87	83	0	0	0	0	0	0	0	0	0	0	0	0	0	0	0	0	0	0	0	0	0	0	0	0	0	0	0.000	0.000	0.000	0.000	0.000	0.000	0.000	0.000	0.000	0.000	0.000	0.000	0.000	0.000	283	1076	62	54	54	0.000	0.000	6	56	0	0	5	49	0	0	100	1	
3	12	15	09: B-16   lmneg04	lmneg04	13941	8916	100	51	50	6	47	47	4	39	13	0	55	50	19	17	18	3	83	82	0	0	0	0	0	0	0	0	0	0	0	0	0	0	0	0	0	0	0	0	0	0	0	0	0	0	0.000	0.000	0.000	0.000	0.000	0.000	0.000	0.000	0.000	0.000	0.000	0.000	0.000	0.000	283	1076	42	36	36	0.000	0.000	4	38	0	0	3	33	0	0	100	1	
3	13	15	09: B-19   lmneg07	lmneg07	14191	8916	100	52	53	5	48	48	5	49	13	0	78	80	28	20	24	15	93	82	0	0	0	0	0	0	0	0	0	0	0	0	0	0	0	0	0	0	0	0	0	0	0	0	0	0	0.000	0.000	0.000	0.000	0.000	0.000	0.000	0.000	0.000	0.000	0.000	0.000	0.000	0.000	283	1076	62	65	65	0.000	0.000	4	58	0	0	5	60	0	0	100	1	
3	14	15	09: B-22   lmneg10	lmneg10	14441	8916	100	54	54	6	48	48	5	60	25	0	92	79	33	19	27	21	78	76	0	0	0	0	0	0	0	0	0	0	0	0	0	0	0	0	0	0	0	0	0	0	0	0	0	0	0.000	0.000	0.000	0.000	0.000	0.000	0.000	0.000	0.000	0.000	0.000	0.000	0.000	0.000	283	1076	79	66	66	0.000	0.000	6	73	0	0	6	60	0	0	100	1	
3	15	15	09: F-01   LM00000020	lmo0044	14691	8916	100	851	783	393	47	47	5	96	93	0	1059	946	496	17	18	3	95	94	0	0	0	0	0	0	0	0	0	0	0	0	0	0	0	0	0	0	0	0	0	0	0	0	0	0	0.000	0.000	0.000	0.000	0.000	0.000	0.000	0.000	0.000	0.000	0.000	0.000	0.000	0.000	283	1076	1846	1665	1665	0.000	0.000	804	1042	0	0	736	929	0	0	100	1	
3	16	15	09: F-04   LM00001308	lmo1275	14941	8916	100	59	61	11	47	47	5	74	61	0	81	66	32	17	17	4	82	77	0	0	0	0	0	0	0	0	0	0	0	0	0	0	0	0	0	0	0	0	0	0	0	0	0	0	0.000	0.000	0.000	0.000	0.000	0.000	0.000	0.000	0.000	0.000	0.000	0.000	0.000	0.000	283	1076	76	63	63	0.000	0.000	12	64	0	0	14	49	0	0	100	1	
3	17	15	09: F-07   LM00002819	lmo1469	15191	8916	100	1951	1584	902	48	48	5	94	90	0	2512	1982	1153	17	18	3	89	88	0	0	0	0	0	0	0	0	0	0	0	0	0	0	0	0	0	0	0	0	0	0	0	0	0	0	0.000	0.000	0.000	0.000	0.000	0.000	0.000	0.000	0.000	0.000	0.000	0.000	0.000	0.000	283	1076	4398	3501	3501	0.000	0.000	1903	2495	0	0	1536	1965	0	0	100	1	
3	1	16	09: F-10   LM00000452	lmo1657	11191	9166	100	319	259	124	47	47	5	88	86	0	278	228	122	15	16	3	91	86	0	0	0	0	0	0	0	0	0	0	0	0	0	0	0	0	0	0	0	0	0	0	0	0	0	0	0.000	0.000	0.000	0.000	0.000	0.000	0.000	0.000	0.000	0.000	0.000	0.000	0.000	0.000	283	1076	535	425	425	0.000	0.000	272	263	0	0	212	213	0	0	100	1	
3	2	16	09: F-13   lmneg01	lmneg01	11441	9166	100	50	50	6	46	47	5	44	14	0	57	49	17	16	16	3	87	84	0	0	0	0	0	0	0	0	0	0	0	0	0	0	0	0	0	0	0	0	0	0	0	0	0	0	0.000	0.000	0.000	0.000	0.000	0.000	0.000	0.000	0.000	0.000	0.000	0.000	0.000	0.000	283	1076	45	37	37	0.000	0.000	4	41	0	0	4	33	0	0	100	1	
3	3	16	09: F-16   lmneg04	lmneg04	11691	9166	100	49	49	5	46	46	5	35	6	0	48	40	16	15	16	3	82	77	0	0	0	0	0	0	0	0	0	0	0	0	0	0	0	0	0	0	0	0	0	0	0	0	0	0	0.000	0.000	0.000	0.000	0.000	0.000	0.000	0.000	0.000	0.000	0.000	0.000	0.000	0.000	283	1076	36	28	28	0.000	0.000	3	33	0	0	3	25	0	0	100	1	
3	4	16	09: F-19   lmneg07	lmneg07	11941	9166	100	48	49	5	45	46	5	41	9	0	54	45	18	15	15	2	85	79	0	0	0	0	0	0	0	0	0	0	0	0	0	0	0	0	0	0	0	0	0	0	0	0	0	0	0.000	0.000	0.000	0.000	0.000	0.000	0.000	0.000	0.000	0.000	0.000	0.000	0.000	0.000	283	1076	42	34	34	0.000	0.000	3	39	0	0	4	30	0	0	100	1	
3	5	16	09: F-22   lmneg10	lmneg10	12191	9166	100	49	49	5	47	47	6	18	2	0	55	53	14	17	18	7	95	90	0	0	0	0	0	0	0	0	0	0	0	0	0	0	0	0	0	0	0	0	0	0	0	0	0	0	0.000	0.000	0.000	0.000	0.000	0.000	0.000	0.000	0.000	0.000	0.000	0.000	0.000	0.000	283	1076	40	38	38	0.000	0.000	2	38	0	0	2	36	0	0	100	1	
3	6	16	09: J-01   LM00000020	lmo0044	12441	9166	100	789	751	444	47	47	5	94	92	0	961	856	506	18	19	5	90	87	0	0	0	0	0	0	0	0	0	0	0	0	0	0	0	0	0	0	0	0	0	0	0	0	0	0	0.000	0.000	0.000	0.000	0.000	0.000	0.000	0.000	0.000	0.000	0.000	0.000	0.000	0.000	283	1076	1685	1542	1542	0.000	0.000	742	943	0	0	704	838	0	0	100	1	
3	7	16	09: J-04   LM00001308	lmo1275	12691	9166	100	61	62	22	46	46	4	85	71	0	84	76	33	19	20	5	88	82	0	0	0	0	0	0	0	0	0	0	0	0	0	0	0	0	0	0	0	0	0	0	0	0	0	0	0.000	0.000	0.000	0.000	0.000	0.000	0.000	0.000	0.000	0.000	0.000	0.000	0.000	0.000	283	1076	80	73	73	0.000	0.000	15	65	0	0	16	57	0	0	100	1	
3	8	16	09: J-07   LM00002819	lmo1469	12941	9166	100	1672	1214	868	46	47	5	86	80	0	2397	1701	1203	19	20	4	81	80	0	0	0	0	0	0	0	0	0	0	0	0	0	0	0	0	0	0	0	0	0	0	0	0	0	0	0.000	0.000	0.000	0.000	0.000	0.000	0.000	0.000	0.000	0.000	0.000	0.000	0.000	0.000	283	1076	4004	2850	2850	0.000	0.000	1626	2378	0	0	1168	1682	0	0	100	1	
3	9	16	09: J-10   LM00000452	lmo1657	13191	9166	100	277	235	118	47	48	5	92	87	0	277	224	125	19	22	11	83	81	0	0	0	0	0	0	0	0	0	0	0	0	0	0	0	0	0	0	0	0	0	0	0	0	0	0	0.000	0.000	0.000	0.000	0.000	0.000	0.000	0.000	0.000	0.000	0.000	0.000	0.000	0.000	283	1076	488	393	393	0.000	0.000	230	258	0	0	188	205	0	0	100	1	
3	10	16	09: J-13   lmneg01	lmneg01	13441	9166	100	53	54	6	46	47	5	69	37	0	97	87	40	19	20	7	83	78	0	0	0	0	0	0	0	0	0	0	0	0	0	0	0	0	0	0	0	0	0	0	0	0	0	0	0.000	0.000	0.000	0.000	0.000	0.000	0.000	0.000	0.000	0.000	0.000	0.000	0.000	0.000	283	1076	85	76	76	0.000	0.000	7	78	0	0	8	68	0	0	100	1	
3	11	16	09: J-16   lmneg04	lmneg04	13691	9166	100	50	50	5	47	47	4	35	14	0	59	53	18	18	20	8	83	77	0	0	0	0	0	0	0	0	0	0	0	0	0	0	0	0	0	0	0	0	0	0	0	0	0	0	0.000	0.000	0.000	0.000	0.000	0.000	0.000	0.000	0.000	0.000	0.000	0.000	0.000	0.000	283	1076	44	38	38	0.000	0.000	3	41	0	0	3	35	0	0	100	1	
3	12	16	09: J-19   lmneg07	lmneg07	13941	9166	100	53	53	6	47	48	5	59	31	0	78	72	27	18	20	7	88	84	0	0	0	0	0	0	0	0	0	0	0	0	0	0	0	0	0	0	0	0	0	0	0	0	0	0	0.000	0.000	0.000	0.000	0.000	0.000	0.000	0.000	0.000	0.000	0.000	0.000	0.000	0.000	283	1076	66	60	60	0.000	0.000	6	60	0	0	6	54	0	0	100	1	
3	13	16	09: J-22   lmneg10	lmneg10	14191	9166	100	49	50	4	47	47	5	26	6	0	60	54	20	18	23	12	80	76	0	0	0	0	0	0	0	0	0	0	0	0	0	0	0	0	0	0	0	0	0	0	0	0	0	0	0.000	0.000	0.000	0.000	0.000	0.000	0.000	0.000	0.000	0.000	0.000	0.000	0.000	0.000	283	1076	44	39	39	0.000	0.000	2	42	0	0	3	36	0	0	100	1	
3	14	16	09: N-01   LM00000020	lmo0044	14441	9166	100	826	711	420	46	46	4	90	87	0	957	827	498	17	18	3	87	86	0	0	0	0	0	0	0	0	0	0	0	0	0	0	0	0	0	0	0	0	0	0	0	0	0	0	0.000	0.000	0.000	0.000	0.000	0.000	0.000	0.000	0.000	0.000	0.000	0.000	0.000	0.000	283	1076	1720	1475	1475	0.000	0.000	780	940	0	0	665	810	0	0	100	1	
3	15	16	09: N-04   LM00001308	lmo1275	14691	9166	100	54	54	7	47	47	5	65	35	0	66	54	26	16	17	3	78	71	0	0	0	0	0	0	0	0	0	0	0	0	0	0	0	0	0	0	0	0	0	0	0	0	0	0	0.000	0.000	0.000	0.000	0.000	0.000	0.000	0.000	0.000	0.000	0.000	0.000	0.000	0.000	283	1076	57	45	45	0.000	0.000	7	50	0	0	7	38	0	0	100	1	
3	16	16	09: N-07   LM00002819	lmo1469	14941	9166	100	1840	1360	985	48	48	5	84	80	0	2246	1648	1233	17	17	3	83	78	0	0	0	0	0	0	0	0	0	0	0	0	0	0	0	0	0	0	0	0	0	0	0	0	0	0	0.000	0.000	0.000	0.000	0.000	0.000	0.000	0.000	0.000	0.000	0.000	0.000	0.000	0.000	283	1076	4021	2943	2943	0.000	0.000	1792	2229	0	0	1312	1631	0	0	100	1	
3	17	16	09: N-10   LM00000452	lmo1657	15191	9166	100	434	367	181	47	47	5	97	94	0	376	306	161	17	17	3	93	89	0	0	0	0	0	0	0	0	0	0	0	0	0	0	0	0	0	0	0	0	0	0	0	0	0	0	0.000	0.000	0.000	0.000	0.000	0.000	0.000	0.000	0.000	0.000	0.000	0.000	0.000	0.000	283	1076	746	609	609	0.000	0.000	387	359	0	0	320	289	0	0	100	1	
3	1	17	09: N-13   lmneg01	lmneg01	11191	9416	100	49	49	4	46	46	5	39	5	0	52	44	16	15	15	4	85	76	0	0	0	0	0	0	0	0	0	0	0	0	0	0	0	0	0	0	0	0	0	0	0	0	0	0	0.000	0.000	0.000	0.000	0.000	0.000	0.000	0.000	0.000	0.000	0.000	0.000	0.000	0.000	283	1076	40	32	32	0.000	0.000	3	37	0	0	3	29	0	0	100	1	
3	2	17	09: N-16   lmneg04	lmneg04	11441	9416	100	50	50	5	46	47	6	24	6	0	45	40	13	15	16	4	89	81	0	0	0	0	0	0	0	0	0	0	0	0	0	0	0	0	0	0	0	0	0	0	0	0	0	0	0.000	0.000	0.000	0.000	0.000	0.000	0.000	0.000	0.000	0.000	0.000	0.000	0.000	0.000	283	1076	34	29	29	0.000	0.000	4	30	0	0	4	25	0	0	100	1	
3	3	17	09: N-19   lmneg07	lmneg07	11691	9416	100	49	51	7	46	47	6	41	7	0	54	46	18	15	16	4	80	77	0	0	0	0	0	0	0	0	0	0	0	0	0	0	0	0	0	0	0	0	0	0	0	0	0	0	0.000	0.000	0.000	0.000	0.000	0.000	0.000	0.000	0.000	0.000	0.000	0.000	0.000	0.000	283	1076	42	36	36	0.000	0.000	3	39	0	0	5	31	0	0	100	1	
3	4	17	09: N-22   lmneg10	lmneg10	11941	9416	100	50	49	5	46	46	5	40	8	0	51	47	18	16	17	3	93	83	0	0	0	0	0	0	0	0	0	0	0	0	0	0	0	0	0	0	0	0	0	0	0	0	0	0	0.000	0.000	0.000	0.000	0.000	0.000	0.000	0.000	0.000	0.000	0.000	0.000	0.000	0.000	283	1076	39	34	34	0.000	0.000	4	35	0	0	3	31	0	0	100	1	
3	5	17	null	EMPTY	12191	9416	100	47	47	5	46	46	5	19	3	0	18	18	4	17	18	5	13	2	0	0	0	0	0	0	0	0	0	0	0	0	0	0	0	0	0	0	0	0	0	0	0	0	0	0	0.000	0.000	0.000	0.000	0.000	0.000	0.000	0.000	0.000	0.000	0.000	0.000	0.000	0.000	283	1076	2	2	2	0.000	0.000	1	1	0	0	1	1	0	0	-75	1	
3	6	17	null	EMPTY	12441	9416	100	46	46	5	46	47	4	14	4	0	18	19	4	19	20	7	7	0	0	0	0	0	0	0	0	0	0	0	0	0	0	0	0	0	0	0	0	0	0	0	0	0	0	0	0.000	0.000	0.000	0.000	0.000	0.000	0.000	0.000	0.000	0.000	0.000	0.000	0.000	0.000	283	1076	-1	0	0	0.000	0.000	0	-1	0	0	0	0	0	0	-75	1	
3	7	17	null	EMPTY	12691	9416	100	47	48	4	47	47	5	19	3	0	18	19	4	19	21	6	7	1	0	0	0	0	0	0	0	0	0	0	0	0	0	0	0	0	0	0	0	0	0	0	0	0	0	0	0.000	0.000	0.000	0.000	0.000	0.000	0.000	0.000	0.000	0.000	0.000	0.000	0.000	0.000	283	1076	-1	1	1	0.000	0.000	0	-1	0	0	1	0	0	0	-75	1	
3	8	17	null	EMPTY	12941	9416	100	49	49	4	47	47	5	31	6	0	21	28	15	18	20	7	39	26	0	0	0	0	0	0	0	0	0	0	0	0	0	0	0	0	0	0	0	0	0	0	0	0	0	0	0.000	0.000	0.000	0.000	0.000	0.000	0.000	0.000	0.000	0.000	0.000	0.000	0.000	0.000	283	1076	5	12	12	0.000	0.000	2	3	0	0	2	10	0	0	-75	1	
3	9	17	null	EMPTY	13191	9416	100	46	46	4	47	48	5	7	1	0	19	19	4	18	22	10	5	0	0	0	0	0	0	0	0	0	0	0	0	0	0	0	0	0	0	0	0	0	0	0	0	0	0	0	0.000	0.000	0.000	0.000	0.000	0.000	0.000	0.000	0.000	0.000	0.000	0.000	0.000	0.000	283	1076	0	0	0	0.000	0.000	-1	1	0	0	-1	1	0	0	-75	1	
3	10	17	null	EMPTY	13441	9416	100	49	50	6	47	47	5	32	10	0	23	30	20	18	20	8	35	22	0	0	0	0	0	0	0	0	0	0	0	0	0	0	0	0	0	0	0	0	0	0	0	0	0	0	0.000	0.000	0.000	0.000	0.000	0.000	0.000	0.000	0.000	0.000	0.000	0.000	0.000	0.000	283	1076	7	15	15	0.000	0.000	2	5	0	0	3	12	0	0	-75	1	
3	11	17	null	EMPTY	13691	9416	100	46	47	4	47	48	6	10	1	0	16	17	3	18	21	12	1	0	0	0	0	0	0	0	0	0	0	0	0	0	0	0	0	0	0	0	0	0	0	0	0	0	0	0	0.000	0.000	0.000	0.000	0.000	0.000	0.000	0.000	0.000	0.000	0.000	0.000	0.000	0.000	283	1076	-3	-1	-1	0.000	0.000	-1	-2	0	0	0	-1	0	0	-75	1	
3	12	17	null	EMPTY	13941	9416	100	46	46	5	47	47	5	13	4	0	16	17	3	17	18	4	2	1	0	0	0	0	0	0	0	0	0	0	0	0	0	0	0	0	0	0	0	0	0	0	0	0	0	0	0.000	0.000	0.000	0.000	0.000	0.000	0.000	0.000	0.000	0.000	0.000	0.000	0.000	0.000	283	1076	-2	-1	-1	0.000	0.000	-1	-1	0	0	-1	0	0	0	-75	1	
3	13	17	null	EMPTY	14191	9416	100	46	47	4	47	47	5	9	0	0	17	17	2	17	17	2	13	4	0	0	0	0	0	0	0	0	0	0	0	0	0	0	0	0	0	0	0	0	0	0	0	0	0	0	0.000	0.000	0.000	0.000	0.000	0.000	0.000	0.000	0.000	0.000	0.000	0.000	0.000	0.000	283	1076	-1	0	0	0.000	0.000	-1	0	0	0	0	0	0	0	-75	1	
3	14	17	null	EMPTY	14441	9416	100	47	46	4	47	47	5	8	1	0	17	17	3	16	17	6	8	1	0	0	0	0	0	0	0	0	0	0	0	0	0	0	0	0	0	0	0	0	0	0	0	0	0	0	0.000	0.000	0.000	0.000	0.000	0.000	0.000	0.000	0.000	0.000	0.000	0.000	0.000	0.000	283	1076	1	0	0	0.000	0.000	0	1	0	0	-1	1	0	0	-75	1	
3	15	17	null	EMPTY	14691	9416	100	48	48	4	47	47	5	16	5	0	16	16	2	17	17	4	1	0	0	0	0	0	0	0	0	0	0	0	0	0	0	0	0	0	0	0	0	0	0	0	0	0	0	0	0.000	0.000	0.000	0.000	0.000	0.000	0.000	0.000	0.000	0.000	0.000	0.000	0.000	0.000	283	1076	0	0	0	0.000	0.000	1	-1	0	0	1	-1	0	0	-75	1	
3	16	17	null	EMPTY	14941	9416	100	46	46	5	47	48	5	14	3	0	17	17	3	16	16	3	26	6	0	0	0	0	0	0	0	0	0	0	0	0	0	0	0	0	0	0	0	0	0	0	0	0	0	0	0.000	0.000	0.000	0.000	0.000	0.000	0.000	0.000	0.000	0.000	0.000	0.000	0.000	0.000	283	1076	0	0	0	0.000	0.000	-1	1	0	0	-1	1	0	0	-75	1	
3	17	17	null	EMPTY	15191	9416	100	46	47	4	47	47	5	12	0	0	16	16	2	17	18	5	2	0	0	0	0	0	0	0	0	0	0	0	0	0	0	0	0	0	0	0	0	0	0	0	0	0	0	0	0.000	0.000	0.000	0.000	0.000	0.000	0.000	0.000	0.000	0.000	0.000	0.000	0.000	0.000	283	1076	-2	-1	-1	0.000	0.000	-1	-1	0	0	0	-1	0	0	-75	1	
4	1	1	10: A-01   Dye Marker	Dye Marker	15713	5417	100	83	187	186	49	49	5	83	75	0	19092	32829	28789	17	18	3	100	100	37	0	0	0	0	0	0	0	0	0	0	0	0	0	0	0	0	0	0	0	0	0	0	0	0	0	0.000	0.000	0.000	0.000	0.000	0.000	0.000	0.000	0.000	0.000	0.000	0.000	0.000	0.000	282	1076	19109	32950	32950	0.000	0.000	34	19075	0	0	138	32812	0	0	100	1	
4	2	1	01: A-01   EMPTY	EMPTY	15963	5417	100	49	51	9	48	48	5	22	10	0	20	21	8	18	18	3	42	21	0	0	0	0	0	0	0	0	0	0	0	0	0	0	0	0	0	0	0	0	0	0	0	0	0	0	0.000	0.000	0.000	0.000	0.000	0.000	0.000	0.000	0.000	0.000	0.000	0.000	0.000	0.000	282	1076	3	6	6	0.000	0.000	1	2	0	0	3	3	0	0	-75	1	
4	3	1	01: A-04   LM00000002	lmo0002	16213	5417	100	196	178	64	48	48	5	94	93	0	182	162	73	17	17	4	96	91	0	0	0	0	0	0	0	0	0	0	0	0	0	0	0	0	0	0	0	0	0	0	0	0	0	0	0.000	0.000	0.000	0.000	0.000	0.000	0.000	0.000	0.000	0.000	0.000	0.000	0.000	0.000	282	1076	313	275	275	0.000	0.000	148	165	0	0	130	145	0	0	100	1	
4	4	1	01: A-07   LM00000810	lmo0005	16463	5417	100	225	211	77	48	49	5	96	94	0	141	130	54	17	17	3	98	94	0	0	0	0	0	0	0	0	0	0	0	0	0	0	0	0	0	0	0	0	0	0	0	0	0	0	0.000	0.000	0.000	0.000	0.000	0.000	0.000	0.000	0.000	0.000	0.000	0.000	0.000	0.000	282	1076	301	276	276	0.000	0.000	177	124	0	0	163	113	0	0	100	1	
4	5	1	01: A-10   LM00000006	lmo0008	16713	5417	100	57	59	9	48	49	5	76	49	0	77	70	21	18	18	3	99	94	0	0	0	0	0	0	0	0	0	0	0	0	0	0	0	0	0	0	0	0	0	0	0	0	0	0	0.000	0.000	0.000	0.000	0.000	0.000	0.000	0.000	0.000	0.000	0.000	0.000	0.000	0.000	282	1076	68	63	63	0.000	0.000	9	59	0	0	11	52	0	0	100	1	
4	6	1	01: A-13   LM00000008	lmo0011	16963	5417	100	80	80	16	47	48	4	93	90	0	102	91	35	17	18	3	96	91	0	0	0	0	0	0	0	0	0	0	0	0	0	0	0	0	0	0	0	0	0	0	0	0	0	0	0.000	0.000	0.000	0.000	0.000	0.000	0.000	0.000	0.000	0.000	0.000	0.000	0.000	0.000	282	1076	118	107	107	0.000	0.000	33	85	0	0	33	74	0	0	100	1	
4	7	1	01: A-16   LM00000011	lmo0014	17213	5417	100	213	203	67	48	48	5	98	97	0	397	360	159	17	17	2	98	95	0	0	0	0	0	0	0	0	0	0	0	0	0	0	0	0	0	0	0	0	0	0	0	0	0	0	0.000	0.000	0.000	0.000	0.000	0.000	0.000	0.000	0.000	0.000	0.000	0.000	0.000	0.000	282	1076	545	498	498	0.000	0.000	165	380	0	0	155	343	0	0	100	1	
4	8	1	01: A-19   LM00002098	lmo0017	17463	5417	100	54	54	5	48	49	5	50	15	0	90	78	26	17	17	2	96	94	0	0	0	0	0	0	0	0	0	0	0	0	0	0	0	0	0	0	0	0	0	0	0	0	0	0	0.000	0.000	0.000	0.000	0.000	0.000	0.000	0.000	0.000	0.000	0.000	0.000	0.000	0.000	282	1076	79	67	67	0.000	0.000	6	73	0	0	6	61	0	0	100	1	
4	9	1	01: A-22   LM00000813	lmo0020	17713	5417	100	51	51	7	47	47	5	45	22	0	43	38	12	17	18	3	84	80	0	0	0	0	0	0	0	0	0	0	0	0	0	0	0	0	0	0	0	0	0	0	0	0	0	0	0.000	0.000	0.000	0.000	0.000	0.000	0.000	0.000	0.000	0.000	0.000	0.000	0.000	0.000	282	1076	30	25	25	0.000	0.000	4	26	0	0	4	21	0	0	100	1	
4	10	1	01: E-01   LM00002129	lmo0093	17963	5417	100	56	56	7	48	48	5	66	32	0	79	69	24	18	19	3	91	88	0	0	0	0	0	0	0	0	0	0	0	0	0	0	0	0	0	0	0	0	0	0	0	0	0	0	0.000	0.000	0.000	0.000	0.000	0.000	0.000	0.000	0.000	0.000	0.000	0.000	0.000	0.000	282	1076	69	59	59	0.000	0.000	8	61	0	0	8	51	0	0	100	1	
4	11	1	01: E-04   LM00000036	lmo0096	18213	5417	100	1461	1287	526	47	49	8	99	98	0	623	555	217	18	19	5	98	97	0	0	0	0	0	0	0	0	0	0	0	0	0	0	0	0	0	0	0	0	0	0	0	0	0	0	0.000	0.000	0.000	0.000	0.000	0.000	0.000	0.000	0.000	0.000	0.000	0.000	0.000	0.000	282	1076	2019	1777	1777	0.000	0.000	1414	605	0	0	1240	537	0	0	100	1	
4	12	1	01: E-07   LM00000039	lmo0099	18463	5417	100	299	255	119	48	49	6	90	88	0	303	247	131	18	18	5	90	87	0	0	0	0	0	0	0	0	0	0	0	0	0	0	0	0	0	0	0	0	0	0	0	0	0	0	0.000	0.000	0.000	0.000	0.000	0.000	0.000	0.000	0.000	0.000	0.000	0.000	0.000	0.000	282	1076	536	436	436	0.000	0.000	251	285	0	0	207	229	0	0	100	1	
4	13	1	01: E-10   LM00000836	lmo0102	18713	5417	100	54	54	5	49	50	6	46	11	0	88	75	29	18	19	4	90	87	0	0	0	0	0	0	0	0	0	0	0	0	0	0	0	0	0	0	0	0	0	0	0	0	0	0	0.000	0.000	0.000	0.000	0.000	0.000	0.000	0.000	0.000	0.000	0.000	0.000	0.000	0.000	282	1076	75	62	62	0.000	0.000	5	70	0	0	5	57	0	0	100	1	
4	14	1	01: E-13   LM00000041	lmo0105	18963	5417	100	51	52	7	49	50	6	28	7	0	82	68	27	19	20	6	83	79	0	0	0	0	0	0	0	0	0	0	0	0	0	0	0	0	0	0	0	0	0	0	0	0	0	0	0.000	0.000	0.000	0.000	0.000	0.000	0.000	0.000	0.000	0.000	0.000	0.000	0.000	0.000	282	1076	65	52	52	0.000	0.000	2	63	0	0	3	49	0	0	100	1	
4	15	1	01: E-16   LM00000838	lmo0108	19213	5417	100	52	52	5	49	49	6	21	3	0	78	69	21	19	20	6	90	88	0	0	0	0	0	0	0	0	0	0	0	0	0	0	0	0	0	0	0	0	0	0	0	0	0	0	0.000	0.000	0.000	0.000	0.000	0.000	0.000	0.000	0.000	0.000	0.000	0.000	0.000	0.000	282	1076	62	53	53	0.000	0.000	3	59	0	0	3	50	0	0	100	1	
4	16	1	01: E-19   LM00002134	lmo0111	19463	5417	100	54	54	6	49	50	6	45	12	0	73	64	21	16	20	5	93	87	0	0	0	0	0	0	0	0	0	0	0	0	0	0	0	0	0	0	0	0	0	0	0	0	0	0	0.000	0.000	0.000	0.000	0.000	0.000	0.000	0.000	0.000	0.000	0.000	0.000	0.000	0.000	282	1076	62	53	53	0.000	0.000	5	57	0	0	5	48	0	0	100	1	
4	17	1	01: E-22   LM00000043	lmo0114	19713	5417	100	51	52	5	49	50	5	32	9	0	89	74	29	19	20	5	88	83	0	0	0	0	0	0	0	0	0	0	0	0	0	0	0	0	0	0	0	0	0	0	0	0	0	0	0.000	0.000	0.000	0.000	0.000	0.000	0.000	0.000	0.000	0.000	0.000	0.000	0.000	0.000	282	1076	72	58	58	0.000	0.000	2	70	0	0	3	55	0	0	100	1	
4	1	2	01: I-01   LM00000063	lmo0189	15713	5667	100	829	662	327	48	48	5	99	98	0	277	233	106	17	18	4	96	94	0	0	0	0	0	0	0	0	0	0	0	0	0	0	0	0	0	0	0	0	0	0	0	0	0	0	0.000	0.000	0.000	0.000	0.000	0.000	0.000	0.000	0.000	0.000	0.000	0.000	0.000	0.000	282	1076	1041	830	830	0.000	0.000	781	260	0	0	614	216	0	0	100	1	
4	2	2	01: I-04   LM00000064	lmo0192	15963	5667	100	61	63	9	48	48	6	85	62	0	87	74	32	18	19	4	84	80	0	0	0	0	0	0	0	0	0	0	0	0	0	0	0	0	0	0	0	0	0	0	0	0	0	0	0.000	0.000	0.000	0.000	0.000	0.000	0.000	0.000	0.000	0.000	0.000	0.000	0.000	0.000	282	1076	82	71	71	0.000	0.000	13	69	0	0	15	56	0	0	100	1	
4	3	2	01: I-07   LM00000868	lmo0195	16213	5667	100	87	87	22	48	49	6	95	85	0	190	165	73	18	18	4	95	92	0	0	0	0	0	0	0	0	0	0	0	0	0	0	0	0	0	0	0	0	0	0	0	0	0	0	0.000	0.000	0.000	0.000	0.000	0.000	0.000	0.000	0.000	0.000	0.000	0.000	0.000	0.000	282	1076	211	186	186	0.000	0.000	39	172	0	0	39	147	0	0	100	1	
4	4	2	01: I-10   LM00000870	lmo0198	16463	5667	100	126	115	36	49	49	5	93	86	0	90	77	29	18	18	3	92	89	0	0	0	0	0	0	0	0	0	0	0	0	0	0	0	0	0	0	0	0	0	0	0	0	0	0	0.000	0.000	0.000	0.000	0.000	0.000	0.000	0.000	0.000	0.000	0.000	0.000	0.000	0.000	282	1076	149	125	125	0.000	0.000	77	72	0	0	66	59	0	0	100	1	
4	5	2	01: I-13   LM00002164	lmo0201	16713	5667	100	59	59	7	48	48	5	76	52	0	98	85	31	18	18	4	93	89	0	0	0	0	0	0	0	0	0	0	0	0	0	0	0	0	0	0	0	0	0	0	0	0	0	0	0.000	0.000	0.000	0.000	0.000	0.000	0.000	0.000	0.000	0.000	0.000	0.000	0.000	0.000	282	1076	91	78	78	0.000	0.000	11	80	0	0	11	67	0	0	100	1	
4	6	2	01: I-16   LM00002167	lmo0204	16963	5667	100	56	55	5	47	48	5	75	34	0	104	88	34	17	18	2	94	90	0	0	0	0	0	0	0	0	0	0	0	0	0	0	0	0	0	0	0	0	0	0	0	0	0	0	0.000	0.000	0.000	0.000	0.000	0.000	0.000	0.000	0.000	0.000	0.000	0.000	0.000	0.000	282	1076	96	79	79	0.000	0.000	9	87	0	0	8	71	0	0	100	1	
4	7	2	01: I-19   LM00002170	lmo0207	17213	5667	100	52	53	7	48	48	5	44	20	0	87	81	24	17	17	2	99	98	0	0	0	0	0	0	0	0	0	0	0	0	0	0	0	0	0	0	0	0	0	0	0	0	0	0	0.000	0.000	0.000	0.000	0.000	0.000	0.000	0.000	0.000	0.000	0.000	0.000	0.000	0.000	282	1076	74	69	69	0.000	0.000	4	70	0	0	5	64	0	0	100	1	
4	8	2	01: I-22   LM00000067	lmo0210	17463	5667	100	768	642	284	47	47	5	100	98	0	887	736	354	17	17	2	100	99	0	0	0	0	0	0	0	0	0	0	0	0	0	0	0	0	0	0	0	0	0	0	0	0	0	0	0.000	0.000	0.000	0.000	0.000	0.000	0.000	0.000	0.000	0.000	0.000	0.000	0.000	0.000	282	1076	1591	1314	1314	0.000	0.000	721	870	0	0	595	719	0	0	100	1	
4	9	2	01: M-01   LM00000092	lmo0285	17713	5667	100	66	68	13	47	48	5	94	80	0	98	86	32	17	17	3	95	91	0	0	0	0	0	0	0	0	0	0	0	0	0	0	0	0	0	0	0	0	0	0	0	0	0	0	0.000	0.000	0.000	0.000	0.000	0.000	0.000	0.000	0.000	0.000	0.000	0.000	0.000	0.000	282	1076	100	90	90	0.000	0.000	19	81	0	0	21	69	0	0	100	1	
4	10	2	01: M-04   LM00000906	lmo0288	17963	5667	100	65	66	14	48	48	5	91	70	0	88	85	40	18	18	3	95	91	0	0	0	0	0	0	0	0	0	0	0	0	0	0	0	0	0	0	0	0	0	0	0	0	0	0	0.000	0.000	0.000	0.000	0.000	0.000	0.000	0.000	0.000	0.000	0.000	0.000	0.000	0.000	282	1076	87	85	85	0.000	0.000	17	70	0	0	18	67	0	0	100	1	
4	11	2	01: M-07   LM00000909	lmo0291	18213	5667	100	1058	970	333	48	48	5	100	99	0	421	397	131	17	18	3	100	99	0	0	0	0	0	0	0	0	0	0	0	0	0	0	0	0	0	0	0	0	0	0	0	0	0	0	0.000	0.000	0.000	0.000	0.000	0.000	0.000	0.000	0.000	0.000	0.000	0.000	0.000	0.000	282	1076	1414	1302	1302	0.000	0.000	1010	404	0	0	922	380	0	0	100	1	
4	12	2	01: M-10   LM00000094	lmo0294	18463	5667	100	53	53	6	48	49	6	35	9	0	80	69	24	18	19	7	88	85	0	0	0	0	0	0	0	0	0	0	0	0	0	0	0	0	0	0	0	0	0	0	0	0	0	0	0.000	0.000	0.000	0.000	0.000	0.000	0.000	0.000	0.000	0.000	0.000	0.000	0.000	0.000	282	1076	67	56	56	0.000	0.000	5	62	0	0	5	51	0	0	100	1	
4	13	2	01: M-13   LM00000097	lmo0297	18713	5667	100	51	51	6	49	49	6	20	3	0	85	72	25	18	19	3	90	89	0	0	0	0	0	0	0	0	0	0	0	0	0	0	0	0	0	0	0	0	0	0	0	0	0	0	0.000	0.000	0.000	0.000	0.000	0.000	0.000	0.000	0.000	0.000	0.000	0.000	0.000	0.000	282	1076	69	56	56	0.000	0.000	2	67	0	0	2	54	0	0	100	1	
4	14	2	01: M-16   LM00000100	lmo0300	18963	5667	100	52	52	5	49	49	6	18	4	0	97	85	28	18	19	4	96	90	0	0	0	0	0	0	0	0	0	0	0	0	0	0	0	0	0	0	0	0	0	0	0	0	0	0	0.000	0.000	0.000	0.000	0.000	0.000	0.000	0.000	0.000	0.000	0.000	0.000	0.000	0.000	282	1076	82	70	70	0.000	0.000	3	79	0	0	3	67	0	0	100	1	
4	15	2	01: M-19   LM00002187	lmo0303	19213	5667	100	53	54	6	48	49	6	43	13	0	81	70	23	18	19	4	95	91	0	0	0	0	0	0	0	0	0	0	0	0	0	0	0	0	0	0	0	0	0	0	0	0	0	0	0.000	0.000	0.000	0.000	0.000	0.000	0.000	0.000	0.000	0.000	0.000	0.000	0.000	0.000	282	1076	68	58	58	0.000	0.000	5	63	0	0	6	52	0	0	100	1	
4	16	2	01: M-22   LM00000103	lmo0306	19463	5667	100	53	54	5	49	50	7	23	4	0	89	75	28	19	20	9	84	79	0	0	0	0	0	0	0	0	0	0	0	0	0	0	0	0	0	0	0	0	0	0	0	0	0	0	0.000	0.000	0.000	0.000	0.000	0.000	0.000	0.000	0.000	0.000	0.000	0.000	0.000	0.000	282	1076	74	61	61	0.000	0.000	4	70	0	0	5	56	0	0	100	1	
4	17	2	02: A-01   EMPTY	EMPTY	19713	5667	100	48	49	5	49	50	6	14	2	0	20	21	4	20	21	7	11	1	0	0	0	0	0	0	0	0	0	0	0	0	0	0	0	0	0	0	0	0	0	0	0	0	0	0	0.000	0.000	0.000	0.000	0.000	0.000	0.000	0.000	0.000	0.000	0.000	0.000	0.000	0.000	282	1076	-1	1	1	0.000	0.000	-1	0	0	0	0	1	0	0	-75	1	
4	1	3	02: A-04   LM00000140	lmo0382	15713	5917	100	53	52	5	48	48	5	42	8	0	77	63	28	18	19	4	80	75	0	0	0	0	0	0	0	0	0	0	0	0	0	0	0	0	0	0	0	0	0	0	0	0	0	0	0.000	0.000	0.000	0.000	0.000	0.000	0.000	0.000	0.000	0.000	0.000	0.000	0.000	0.000	282	1076	64	49	49	0.000	0.000	5	59	0	0	4	45	0	0	100	1	
4	2	3	02: A-07   LM00000935	lmo0385	15963	5917	100	54	54	6	48	49	5	51	18	0	83	76	24	17	18	4	94	92	0	0	0	0	0	0	0	0	0	0	0	0	0	0	0	0	0	0	0	0	0	0	0	0	0	0	0.000	0.000	0.000	0.000	0.000	0.000	0.000	0.000	0.000	0.000	0.000	0.000	0.000	0.000	282	1076	72	65	65	0.000	0.000	6	66	0	0	6	59	0	0	100	1	
4	3	3	02: A-10   LM00000938	lmo0388	16213	5917	100	131	120	41	47	48	5	93	86	0	75	64	26	17	18	4	85	82	0	0	0	0	0	0	0	0	0	0	0	0	0	0	0	0	0	0	0	0	0	0	0	0	0	0	0.000	0.000	0.000	0.000	0.000	0.000	0.000	0.000	0.000	0.000	0.000	0.000	0.000	0.000	282	1076	142	120	120	0.000	0.000	84	58	0	0	73	47	0	0	100	1	
4	4	3	02: A-13   LM00000940	lmo0391	16463	5917	100	53	53	6	47	48	5	50	23	0	78	65	24	17	18	4	89	85	0	0	0	0	0	0	0	0	0	0	0	0	0	0	0	0	0	0	0	0	0	0	0	0	0	0	0.000	0.000	0.000	0.000	0.000	0.000	0.000	0.000	0.000	0.000	0.000	0.000	0.000	0.000	282	1076	67	54	54	0.000	0.000	6	61	0	0	6	48	0	0	100	1	
4	5	3	02: A-16   LM00000941	lmo0394	16713	5917	100	52	54	8	48	49	5	43	18	0	72	57	26	18	19	3	77	75	0	0	0	0	0	0	0	0	0	0	0	0	0	0	0	0	0	0	0	0	0	0	0	0	0	0	0.000	0.000	0.000	0.000	0.000	0.000	0.000	0.000	0.000	0.000	0.000	0.000	0.000	0.000	282	1076	58	45	45	0.000	0.000	4	54	0	0	6	39	0	0	100	1	
4	6	3	02: A-19   LM00000942	lmo0397	16963	5917	100	54	54	5	47	48	5	61	18	0	79	67	26	17	18	2	90	86	0	0	0	0	0	0	0	0	0	0	0	0	0	0	0	0	0	0	0	0	0	0	0	0	0	0	0.000	0.000	0.000	0.000	0.000	0.000	0.000	0.000	0.000	0.000	0.000	0.000	0.000	0.000	282	1076	69	57	57	0.000	0.000	7	62	0	0	7	50	0	0	100	1	
4	7	3	02: A-22   LM00000945	lmo0400	17213	5917	100	51	51	5	47	47	5	41	12	0	283	235	112	17	17	2	96	95	0	0	0	0	0	0	0	0	0	0	0	0	0	0	0	0	0	0	0	0	0	0	0	0	0	0	0.000	0.000	0.000	0.000	0.000	0.000	0.000	0.000	0.000	0.000	0.000	0.000	0.000	0.000	282	1076	270	222	222	0.000	0.000	4	266	0	0	4	218	0	0	100	1	
4	8	3	02: E-01   LM00003005	lmo0473	17463	5917	100	52	52	5	47	47	4	57	26	0	84	73	26	16	17	2	95	93	0	0	0	0	0	0	0	0	0	0	0	0	0	0	0	0	0	0	0	0	0	0	0	0	0	0	0.000	0.000	0.000	0.000	0.000	0.000	0.000	0.000	0.000	0.000	0.000	0.000	0.000	0.000	282	1076	73	62	62	0.000	0.000	5	68	0	0	5	57	0	0	100	1	
4	9	3	02: E-04   LM00002245	lmo0476	17713	5917	100	52	52	6	47	47	5	57	18	0	76	66	23	17	17	2	94	91	0	0	0	0	0	0	0	0	0	0	0	0	0	0	0	0	0	0	0	0	0	0	0	0	0	0	0.000	0.000	0.000	0.000	0.000	0.000	0.000	0.000	0.000	0.000	0.000	0.000	0.000	0.000	282	1076	64	54	54	0.000	0.000	5	59	0	0	5	49	0	0	100	1	
4	10	3	02: E-07   LM00000963	lmo0479	17963	5917	100	135	126	48	47	48	5	94	89	0	275	223	117	17	18	3	94	90	0	0	0	0	0	0	0	0	0	0	0	0	0	0	0	0	0	0	0	0	0	0	0	0	0	0	0.000	0.000	0.000	0.000	0.000	0.000	0.000	0.000	0.000	0.000	0.000	0.000	0.000	0.000	282	1076	346	285	285	0.000	0.000	88	258	0	0	79	206	0	0	100	1	
4	11	3	02: E-10   LM00000163	lmo0482	18213	5917	100	103	98	26	48	48	5	93	89	0	77	70	22	17	17	3	96	93	0	0	0	0	0	0	0	0	0	0	0	0	0	0	0	0	0	0	0	0	0	0	0	0	0	0	0.000	0.000	0.000	0.000	0.000	0.000	0.000	0.000	0.000	0.000	0.000	0.000	0.000	0.000	282	1076	115	103	103	0.000	0.000	55	60	0	0	50	53	0	0	100	1	
4	12	3	02: E-13   LM00000166	lmo0485	18463	5917	100	79	77	14	47	48	5	96	90	0	172	158	59	17	18	5	96	93	0	0	0	0	0	0	0	0	0	0	0	0	0	0	0	0	0	0	0	0	0	0	0	0	0	0	0.000	0.000	0.000	0.000	0.000	0.000	0.000	0.000	0.000	0.000	0.000	0.000	0.000	0.000	282	1076	187	171	171	0.000	0.000	32	155	0	0	30	141	0	0	100	1	
4	13	3	02: E-16   LM00000167	lmo0488	18713	5917	100	81	80	18	48	48	5	89	84	0	103	88	38	18	18	3	88	87	0	0	0	0	0	0	0	0	0	0	0	0	0	0	0	0	0	0	0	0	0	0	0	0	0	0	0.000	0.000	0.000	0.000	0.000	0.000	0.000	0.000	0.000	0.000	0.000	0.000	0.000	0.000	282	1076	118	102	102	0.000	0.000	33	85	0	0	32	70	0	0	100	1	
4	14	3	02: E-19   LM00000169	lmo0491	18963	5917	100	70	70	13	47	48	6	90	78	0	87	77	28	18	18	8	89	83	0	0	0	0	0	0	0	0	0	0	0	0	0	0	0	0	0	0	0	0	0	0	0	0	0	0	0.000	0.000	0.000	0.000	0.000	0.000	0.000	0.000	0.000	0.000	0.000	0.000	0.000	0.000	282	1076	92	82	82	0.000	0.000	23	69	0	0	23	59	0	0	100	1	
4	15	3	02: E-22   LM00000170	lmo0494	19213	5917	100	66	65	11	47	48	6	83	68	0	72	60	23	18	19	5	83	80	0	0	0	0	0	0	0	0	0	0	0	0	0	0	0	0	0	0	0	0	0	0	0	0	0	0	0.000	0.000	0.000	0.000	0.000	0.000	0.000	0.000	0.000	0.000	0.000	0.000	0.000	0.000	282	1076	73	60	60	0.000	0.000	19	54	0	0	18	42	0	0	100	1	
4	16	3	02: I-01   LM00001002	lmo0569	19463	5917	100	58	57	7	50	51	8	52	10	0	89	75	31	19	20	8	84	81	0	0	0	0	0	0	0	0	0	0	0	0	0	0	0	0	0	0	0	0	0	0	0	0	0	0	0.000	0.000	0.000	0.000	0.000	0.000	0.000	0.000	0.000	0.000	0.000	0.000	0.000	0.000	282	1076	78	63	63	0.000	0.000	8	70	0	0	7	56	0	0	100	1	
4	17	3	02: I-04   LM00001004	lmo0572	19713	5917	100	54	54	6	50	51	7	25	7	0	71	55	26	19	22	13	64	60	0	0	0	0	0	0	0	0	0	0	0	0	0	0	0	0	0	0	0	0	0	0	0	0	0	0	0.000	0.000	0.000	0.000	0.000	0.000	0.000	0.000	0.000	0.000	0.000	0.000	0.000	0.000	282	1076	56	40	40	0.000	0.000	4	52	0	0	4	36	0	0	100	1	
4	1	4	02: I-07   LM00000194	lmo0575	15713	6167	100	107	106	29	48	49	8	92	88	0	112	105	37	18	19	8	94	89	0	0	0	0	0	0	0	0	0	0	0	0	0	0	0	0	0	0	0	0	0	0	0	0	0	0	0.000	0.000	0.000	0.000	0.000	0.000	0.000	0.000	0.000	0.000	0.000	0.000	0.000	0.000	282	1076	153	145	145	0.000	0.000	59	94	0	0	58	87	0	0	100	1	
4	2	4	02: I-10   LM00000197	lmo0578	15963	6167	100	51	51	5	47	48	5	36	11	0	82	73	26	17	18	3	91	88	0	0	0	0	0	0	0	0	0	0	0	0	0	0	0	0	0	0	0	0	0	0	0	0	0	0	0.000	0.000	0.000	0.000	0.000	0.000	0.000	0.000	0.000	0.000	0.000	0.000	0.000	0.000	282	1076	69	60	60	0.000	0.000	4	65	0	0	4	56	0	0	100	1	
4	3	4	02: I-13   LM00001006	lmo0581	16213	6167	100	139	125	53	47	48	5	82	77	0	173	146	88	17	17	3	82	79	0	0	0	0	0	0	0	0	0	0	0	0	0	0	0	0	0	0	0	0	0	0	0	0	0	0	0.000	0.000	0.000	0.000	0.000	0.000	0.000	0.000	0.000	0.000	0.000	0.000	0.000	0.000	282	1076	248	207	207	0.000	0.000	92	156	0	0	78	129	0	0	100	1	
4	4	4	02: I-16   LM00001009	lmo0584	16463	6167	100	50	51	5	48	48	5	26	10	0	64	56	19	17	17	3	92	88	0	0	0	0	0	0	0	0	0	0	0	0	0	0	0	0	0	0	0	0	0	0	0	0	0	0	0.000	0.000	0.000	0.000	0.000	0.000	0.000	0.000	0.000	0.000	0.000	0.000	0.000	0.000	282	1076	49	42	42	0.000	0.000	2	47	0	0	3	39	0	0	100	1	
4	5	4	02: I-19   LM00001011	lmo0587	16713	6167	100	53	54	7	48	48	5	46	18	0	88	79	22	18	19	3	97	95	0	0	0	0	0	0	0	0	0	0	0	0	0	0	0	0	0	0	0	0	0	0	0	0	0	0	0.000	0.000	0.000	0.000	0.000	0.000	0.000	0.000	0.000	0.000	0.000	0.000	0.000	0.000	282	1076	75	67	67	0.000	0.000	5	70	0	0	6	61	0	0	100	1	
4	6	4	02: I-22   LM00001014	lmo0590	16963	6167	100	50	50	5	47	47	5	29	9	0	69	59	23	18	18	3	85	82	0	0	0	0	0	0	0	0	0	0	0	0	0	0	0	0	0	0	0	0	0	0	0	0	0	0	0.000	0.000	0.000	0.000	0.000	0.000	0.000	0.000	0.000	0.000	0.000	0.000	0.000	0.000	282	1076	54	44	44	0.000	0.000	3	51	0	0	3	41	0	0	100	1	
4	7	4	02: M-01   LM00001043	lmo0665	17213	6167	100	194	176	64	47	47	5	99	95	0	171	152	67	16	17	2	97	95	0	0	0	0	0	0	0	0	0	0	0	0	0	0	0	0	0	0	0	0	0	0	0	0	0	0	0.000	0.000	0.000	0.000	0.000	0.000	0.000	0.000	0.000	0.000	0.000	0.000	0.000	0.000	282	1076	302	265	265	0.000	0.000	147	155	0	0	129	136	0	0	100	1	
4	8	4	02: M-04   LM00000217	lmo0668	17463	6167	100	114	108	36	46	47	4	93	86	0	193	156	89	17	17	3	89	82	0	0	0	0	0	0	0	0	0	0	0	0	0	0	0	0	0	0	0	0	0	0	0	0	0	0	0.000	0.000	0.000	0.000	0.000	0.000	0.000	0.000	0.000	0.000	0.000	0.000	0.000	0.000	282	1076	244	201	201	0.000	0.000	68	176	0	0	62	139	0	0	100	1	
4	9	4	02: M-07   LM00000219	lmo0671	17713	6167	100	63	62	10	47	47	5	83	70	0	85	75	26	17	17	3	91	90	0	0	0	0	0	0	0	0	0	0	0	0	0	0	0	0	0	0	0	0	0	0	0	0	0	0	0.000	0.000	0.000	0.000	0.000	0.000	0.000	0.000	0.000	0.000	0.000	0.000	0.000	0.000	282	1076	84	73	73	0.000	0.000	16	68	0	0	15	58	0	0	100	1	
4	10	4	02: M-10   LM00000220	lmo0674	17963	6167	100	159	147	49	47	48	5	96	93	0	102	93	35	17	17	3	96	91	0	0	0	0	0	0	0	0	0	0	0	0	0	0	0	0	0	0	0	0	0	0	0	0	0	0	0.000	0.000	0.000	0.000	0.000	0.000	0.000	0.000	0.000	0.000	0.000	0.000	0.000	0.000	282	1076	197	176	176	0.000	0.000	112	85	0	0	100	76	0	0	100	1	
4	11	4	02: M-13   LM00001048	lmo0677	18213	6167	100	52	52	6	46	47	5	57	26	0	70	60	22	17	17	2	91	84	0	0	0	0	0	0	0	0	0	0	0	0	0	0	0	0	0	0	0	0	0	0	0	0	0	0	0.000	0.000	0.000	0.000	0.000	0.000	0.000	0.000	0.000	0.000	0.000	0.000	0.000	0.000	282	1076	59	49	49	0.000	0.000	6	53	0	0	6	43	0	0	100	1	
4	12	4	02: M-16   LM00000222	lmo0680	18463	6167	100	54	54	7	48	48	5	65	30	0	68	55	24	17	18	5	78	76	0	0	0	0	0	0	0	0	0	0	0	0	0	0	0	0	0	0	0	0	0	0	0	0	0	0	0.000	0.000	0.000	0.000	0.000	0.000	0.000	0.000	0.000	0.000	0.000	0.000	0.000	0.000	282	1076	57	44	44	0.000	0.000	6	51	0	0	6	38	0	0	100	1	
4	13	4	02: M-19   LM00001051	lmo0683	18713	6167	100	87	84	22	47	48	5	89	84	0	81	69	26	18	19	3	87	84	0	0	0	0	0	0	0	0	0	0	0	0	0	0	0	0	0	0	0	0	0	0	0	0	0	0	0.000	0.000	0.000	0.000	0.000	0.000	0.000	0.000	0.000	0.000	0.000	0.000	0.000	0.000	282	1076	103	88	88	0.000	0.000	40	63	0	0	37	51	0	0	100	1	
4	14	4	02: M-22   LM00000225	lmo0686	18963	6167	100	171	156	62	48	49	7	91	85	0	279	229	119	18	19	5	89	86	0	0	0	0	0	0	0	0	0	0	0	0	0	0	0	0	0	0	0	0	0	0	0	0	0	0	0.000	0.000	0.000	0.000	0.000	0.000	0.000	0.000	0.000	0.000	0.000	0.000	0.000	0.000	282	1076	384	319	319	0.000	0.000	123	261	0	0	108	211	0	0	100	1	
4	15	4	03: A-01   EMPTY	EMPTY	19213	6167	100	49	50	6	48	49	6	21	5	0	19	21	7	18	19	4	35	18	0	0	0	0	0	0	0	0	0	0	0	0	0	0	0	0	0	0	0	0	0	0	0	0	0	0	0.000	0.000	0.000	0.000	0.000	0.000	0.000	0.000	0.000	0.000	0.000	0.000	0.000	0.000	282	1076	2	5	5	0.000	0.000	1	1	0	0	2	3	0	0	-75	1	
4	16	4	03: A-04   LM00001084	lmo0762	19463	6167	100	55	57	7	49	51	7	48	16	0	71	63	21	19	20	11	85	79	0	0	0	0	0	0	0	0	0	0	0	0	0	0	0	0	0	0	0	0	0	0	0	0	0	0	0.000	0.000	0.000	0.000	0.000	0.000	0.000	0.000	0.000	0.000	0.000	0.000	0.000	0.000	282	1076	58	52	52	0.000	0.000	6	52	0	0	8	44	0	0	100	1	
4	17	4	03: A-07   LM00000248	lmo0765	19713	6167	100	54	55	6	59	60	12	1	0	0	83	77	18	24	25	6	98	96	0	0	0	0	0	0	0	0	0	0	0	0	0	0	0	0	0	0	0	0	0	0	0	0	0	0	0.000	0.000	0.000	0.000	0.000	0.000	0.000	0.000	0.000	0.000	0.000	0.000	0.000	0.000	282	1076	54	49	49	0.000	0.000	-5	59	0	0	-4	53	0	0	100	1	
4	1	5	03: A-10   LM00000251	lmo0768	15713	6417	100	56	57	8	48	48	8	49	16	0	92	85	38	17	18	4	89	86	0	0	0	0	0	0	0	0	0	0	0	0	0	0	0	0	0	0	0	0	0	0	0	0	0	0	0.000	0.000	0.000	0.000	0.000	0.000	0.000	0.000	0.000	0.000	0.000	0.000	0.000	0.000	282	1076	83	77	77	0.000	0.000	8	75	0	0	9	68	0	0	100	1	
4	2	5	03: A-13   LM00002319	lmo0771	15963	6417	100	99	92	23	48	49	6	88	84	0	115	102	44	17	18	5	89	84	0	0	0	0	0	0	0	0	0	0	0	0	0	0	0	0	0	0	0	0	0	0	0	0	0	0	0.000	0.000	0.000	0.000	0.000	0.000	0.000	0.000	0.000	0.000	0.000	0.000	0.000	0.000	282	1076	149	129	129	0.000	0.000	51	98	0	0	44	85	0	0	100	1	
4	3	5	03: A-16   LM00001091	lmo0774	16213	6417	100	57	57	8	48	48	5	63	40	0	95	88	28	17	17	4	96	94	0	0	0	0	0	0	0	0	0	0	0	0	0	0	0	0	0	0	0	0	0	0	0	0	0	0	0.000	0.000	0.000	0.000	0.000	0.000	0.000	0.000	0.000	0.000	0.000	0.000	0.000	0.000	282	1076	87	80	80	0.000	0.000	9	78	0	0	9	71	0	0	100	1	
4	4	5	03: A-19   LM00000252	lmo0777	16463	6417	100	87	83	19	48	48	6	87	82	0	84	74	29	17	18	10	84	80	0	0	0	0	0	0	0	0	0	0	0	0	0	0	0	0	0	0	0	0	0	0	0	0	0	0	0.000	0.000	0.000	0.000	0.000	0.000	0.000	0.000	0.000	0.000	0.000	0.000	0.000	0.000	282	1076	106	92	92	0.000	0.000	39	67	0	0	35	57	0	0	100	1	
4	5	5	03: A-22   LM00002322	lmo0780	16713	6417	100	51	51	4	48	48	5	30	9	0	77	66	23	18	18	3	88	85	0	0	0	0	0	0	0	0	0	0	0	0	0	0	0	0	0	0	0	0	0	0	0	0	0	0	0.000	0.000	0.000	0.000	0.000	0.000	0.000	0.000	0.000	0.000	0.000	0.000	0.000	0.000	282	1076	62	51	51	0.000	0.000	3	59	0	0	3	48	0	0	100	1	
4	6	5	03: E-01   LM00002341	lmo0853	16963	6417	100	52	52	6	46	46	5	57	24	0	69	55	26	18	18	3	78	73	0	0	0	0	0	0	0	0	0	0	0	0	0	0	0	0	0	0	0	0	0	0	0	0	0	0	0.000	0.000	0.000	0.000	0.000	0.000	0.000	0.000	0.000	0.000	0.000	0.000	0.000	0.000	282	1076	57	43	43	0.000	0.000	6	51	0	0	6	37	0	0	100	1	
4	7	5	03: E-04   LM00001128	lmo0856	17213	6417	100	79	78	14	46	46	4	98	93	0	120	106	41	17	17	3	95	94	0	0	0	0	0	0	0	0	0	0	0	0	0	0	0	0	0	0	0	0	0	0	0	0	0	0	0.000	0.000	0.000	0.000	0.000	0.000	0.000	0.000	0.000	0.000	0.000	0.000	0.000	0.000	282	1076	136	121	121	0.000	0.000	33	103	0	0	32	89	0	0	100	1	
4	8	5	03: E-07   LM00000271	lmo0859	17463	6417	100	48	49	5	47	46	4	22	7	0	66	56	21	17	17	2	88	85	0	0	0	0	0	0	0	0	0	0	0	0	0	0	0	0	0	0	0	0	0	0	0	0	0	0	0.000	0.000	0.000	0.000	0.000	0.000	0.000	0.000	0.000	0.000	0.000	0.000	0.000	0.000	282	1076	50	41	41	0.000	0.000	1	49	0	0	2	39	0	0	100	1	
4	9	5	03: E-10   LM00001132	lmo0862	17713	6417	100	50	50	6	47	47	5	38	15	0	76	66	22	17	17	2	94	92	0	0	0	0	0	0	0	0	0	0	0	0	0	0	0	0	0	0	0	0	0	0	0	0	0	0	0.000	0.000	0.000	0.000	0.000	0.000	0.000	0.000	0.000	0.000	0.000	0.000	0.000	0.000	282	1076	62	52	52	0.000	0.000	3	59	0	0	3	49	0	0	100	1	
4	10	5	03: E-13   LM00001134	lmo0865	17963	6417	100	52	52	6	47	47	4	53	21	0	77	65	23	17	17	2	91	88	0	0	0	0	0	0	0	0	0	0	0	0	0	0	0	0	0	0	0	0	0	0	0	0	0	0	0.000	0.000	0.000	0.000	0.000	0.000	0.000	0.000	0.000	0.000	0.000	0.000	0.000	0.000	282	1076	65	53	53	0.000	0.000	5	60	0	0	5	48	0	0	100	1	
4	11	5	03: E-16   LM00001135	lmo0868	18213	6417	100	49	49	5	47	47	5	26	6	0	73	54	30	17	17	3	73	69	0	0	0	0	0	0	0	0	0	0	0	0	0	0	0	0	0	0	0	0	0	0	0	0	0	0	0.000	0.000	0.000	0.000	0.000	0.000	0.000	0.000	0.000	0.000	0.000	0.000	0.000	0.000	282	1076	58	39	39	0.000	0.000	2	56	0	0	2	37	0	0	100	1	
4	12	5	03: E-19   LM00000275	lmo0871	18463	6417	100	63	62	9	47	47	5	87	74	0	98	82	32	17	17	2	94	90	0	0	0	0	0	0	0	0	0	0	0	0	0	0	0	0	0	0	0	0	0	0	0	0	0	0	0.000	0.000	0.000	0.000	0.000	0.000	0.000	0.000	0.000	0.000	0.000	0.000	0.000	0.000	282	1076	97	80	80	0.000	0.000	16	81	0	0	15	65	0	0	100	1	
4	13	5	03: E-22   LM00002344	lmo0874	18713	6417	100	52	52	5	47	48	5	51	12	0	80	72	21	18	18	3	93	91	0	0	0	0	0	0	0	0	0	0	0	0	0	0	0	0	0	0	0	0	0	0	0	0	0	0	0.000	0.000	0.000	0.000	0.000	0.000	0.000	0.000	0.000	0.000	0.000	0.000	0.000	0.000	282	1076	67	59	59	0.000	0.000	5	62	0	0	5	54	0	0	100	1	
4	14	5	03: I-01   LM00002365	lmo0949	18963	6417	100	50	50	5	47	47	4	32	12	0	69	59	21	18	18	3	89	84	0	0	0	0	0	0	0	0	0	0	0	0	0	0	0	0	0	0	0	0	0	0	0	0	0	0	0.000	0.000	0.000	0.000	0.000	0.000	0.000	0.000	0.000	0.000	0.000	0.000	0.000	0.000	282	1076	54	44	44	0.000	0.000	3	51	0	0	3	41	0	0	100	1	
4	15	5	03: I-04   LM00002367	lmo0952	19213	6417	100	51	51	5	48	49	5	28	9	0	69	60	21	18	18	3	90	85	0	0	0	0	0	0	0	0	0	0	0	0	0	0	0	0	0	0	0	0	0	0	0	0	0	0	0.000	0.000	0.000	0.000	0.000	0.000	0.000	0.000	0.000	0.000	0.000	0.000	0.000	0.000	282	1076	54	45	45	0.000	0.000	3	51	0	0	3	42	0	0	100	1	
4	16	5	03: I-07   LM00000294	lmo0955	19463	6417	100	78	78	17	48	48	8	84	79	0	144	123	58	18	20	10	83	80	0	0	0	0	0	0	0	0	0	0	0	0	0	0	0	0	0	0	0	0	0	0	0	0	0	0	0.000	0.000	0.000	0.000	0.000	0.000	0.000	0.000	0.000	0.000	0.000	0.000	0.000	0.000	282	1076	156	135	135	0.000	0.000	30	126	0	0	30	105	0	0	100	1	
4	17	5	03: I-10   LM00000296	lmo0958	19713	6417	100	118	114	34	49	50	8	93	85	0	150	128	52	19	20	12	89	84	0	0	0	0	0	0	0	0	0	0	0	0	0	0	0	0	0	0	0	0	0	0	0	0	0	0	0.000	0.000	0.000	0.000	0.000	0.000	0.000	0.000	0.000	0.000	0.000	0.000	0.000	0.000	282	1076	200	174	174	0.000	0.000	69	131	0	0	65	109	0	0	100	1	
4	1	6	03: I-13   LM00001178	lmo0961	15713	6667	100	63	63	11	47	48	5	84	70	0	120	99	53	17	18	3	87	80	0	0	0	0	0	0	0	0	0	0	0	0	0	0	0	0	0	0	0	0	0	0	0	0	0	0	0.000	0.000	0.000	0.000	0.000	0.000	0.000	0.000	0.000	0.000	0.000	0.000	0.000	0.000	282	1076	119	98	98	0.000	0.000	16	103	0	0	16	82	0	0	100	1	
4	2	6	03: I-16   LM00000297	lmo0964	15963	6667	100	154	147	52	48	48	4	91	87	0	159	143	62	17	18	3	92	90	0	0	0	0	0	0	0	0	0	0	0	0	0	0	0	0	0	0	0	0	0	0	0	0	0	0	0.000	0.000	0.000	0.000	0.000	0.000	0.000	0.000	0.000	0.000	0.000	0.000	0.000	0.000	282	1076	248	225	225	0.000	0.000	106	142	0	0	99	126	0	0	100	1	
4	3	6	03: I-19   LM00000298	lmo0967	16213	6667	100	86	86	19	49	49	5	93	89	0	85	78	25	16	17	4	96	93	0	0	0	0	0	0	0	0	0	0	0	0	0	0	0	0	0	0	0	0	0	0	0	0	0	0	0.000	0.000	0.000	0.000	0.000	0.000	0.000	0.000	0.000	0.000	0.000	0.000	0.000	0.000	282	1076	106	99	99	0.000	0.000	37	69	0	0	37	62	0	0	100	1	
4	4	6	03: I-22   LM00001182	lmo0970	16463	6667	100	76	77	15	48	49	8	90	82	0	106	95	34	17	18	11	89	85	0	0	0	0	0	0	0	0	0	0	0	0	0	0	0	0	0	0	0	0	0	0	0	0	0	0	0.000	0.000	0.000	0.000	0.000	0.000	0.000	0.000	0.000	0.000	0.000	0.000	0.000	0.000	282	1076	117	107	107	0.000	0.000	28	89	0	0	29	78	0	0	100	1	
4	5	6	03: M-01   LM00002395	lmo1045	16713	6667	100	64	66	11	48	49	6	82	65	0	77	72	31	17	19	6	92	87	0	0	0	0	0	0	0	0	0	0	0	0	0	0	0	0	0	0	0	0	0	0	0	0	0	0	0.000	0.000	0.000	0.000	0.000	0.000	0.000	0.000	0.000	0.000	0.000	0.000	0.000	0.000	282	1076	76	73	73	0.000	0.000	16	60	0	0	18	55	0	0	100	1	
4	6	6	03: M-04   LM00002396	lmo1048	16963	6667	100	49	49	5	47	47	5	32	2	0	78	69	25	17	18	3	89	87	0	0	0	0	0	0	0	0	0	0	0	0	0	0	0	0	0	0	0	0	0	0	0	0	0	0	0.000	0.000	0.000	0.000	0.000	0.000	0.000	0.000	0.000	0.000	0.000	0.000	0.000	0.000	282	1076	63	54	54	0.000	0.000	2	61	0	0	2	52	0	0	100	1	
4	7	6	03: M-07   LM00001222	lmo1051	17213	6667	100	136	116	55	47	47	5	76	70	0	85	68	41	17	17	2	71	69	0	0	0	0	0	0	0	0	0	0	0	0	0	0	0	0	0	0	0	0	0	0	0	0	0	0	0.000	0.000	0.000	0.000	0.000	0.000	0.000	0.000	0.000	0.000	0.000	0.000	0.000	0.000	282	1076	157	120	120	0.000	0.000	89	68	0	0	69	51	0	0	100	1	
4	8	6	03: M-10   LM00000316	lmo1054	17463	6667	100	659	549	228	46	46	4	99	97	0	1426	1240	567	16	17	2	100	100	0	0	0	0	0	0	0	0	0	0	0	0	0	0	0	0	0	0	0	0	0	0	0	0	0	0	0.000	0.000	0.000	0.000	0.000	0.000	0.000	0.000	0.000	0.000	0.000	0.000	0.000	0.000	282	1076	2023	1727	1727	0.000	0.000	613	1410	0	0	503	1224	0	0	100	1	
4	9	6	03: M-13   LM00001224	lmo1057	17713	6667	100	55	55	7	46	47	4	73	52	0	84	73	27	16	17	2	96	92	0	0	0	0	0	0	0	0	0	0	0	0	0	0	0	0	0	0	0	0	0	0	0	0	0	0	0.000	0.000	0.000	0.000	0.000	0.000	0.000	0.000	0.000	0.000	0.000	0.000	0.000	0.000	282	1076	77	66	66	0.000	0.000	9	68	0	0	9	57	0	0	100	1	
4	10	6	03: M-16   LM00002398	lmo1060	17963	6667	100	49	50	5	47	47	5	27	8	0	76	67	21	17	17	2	93	93	0	0	0	0	0	0	0	0	0	0	0	0	0	0	0	0	0	0	0	0	0	0	0	0	0	0	0.000	0.000	0.000	0.000	0.000	0.000	0.000	0.000	0.000	0.000	0.000	0.000	0.000	0.000	282	1076	61	53	53	0.000	0.000	2	59	0	0	3	50	0	0	100	1	
4	11	6	03: M-19   LM00002401	lmo1063	18213	6667	100	51	51	4	47	47	5	37	8	0	75	66	21	17	17	2	94	92	0	0	0	0	0	0	0	0	0	0	0	0	0	0	0	0	0	0	0	0	0	0	0	0	0	0	0.000	0.000	0.000	0.000	0.000	0.000	0.000	0.000	0.000	0.000	0.000	0.000	0.000	0.000	282	1076	62	53	53	0.000	0.000	4	58	0	0	4	49	0	0	100	1	
4	12	6	03: M-22   LM00002402	lmo1066	18463	6667	100	82	81	17	47	48	5	93	89	0	81	72	27	17	17	2	92	89	0	0	0	0	0	0	0	0	0	0	0	0	0	0	0	0	0	0	0	0	0	0	0	0	0	0	0.000	0.000	0.000	0.000	0.000	0.000	0.000	0.000	0.000	0.000	0.000	0.000	0.000	0.000	282	1076	99	89	89	0.000	0.000	35	64	0	0	34	55	0	0	100	1	
4	13	6	04: A-01   EMPTY	EMPTY	18713	6667	100	49	49	5	48	48	5	20	7	0	18	18	3	18	18	2	24	12	0	0	0	0	0	0	0	0	0	0	0	0	0	0	0	0	0	0	0	0	0	0	0	0	0	0	0.000	0.000	0.000	0.000	0.000	0.000	0.000	0.000	0.000	0.000	0.000	0.000	0.000	0.000	282	1076	1	1	1	0.000	0.000	1	0	0	0	1	0	0	0	-75	1	
4	14	6	04: A-04   LM00000334	lmo1142	18963	6667	100	53	53	5	48	48	7	34	5	0	73	63	22	18	19	5	88	83	0	0	0	0	0	0	0	0	0	0	0	0	0	0	0	0	0	0	0	0	0	0	0	0	0	0	0.000	0.000	0.000	0.000	0.000	0.000	0.000	0.000	0.000	0.000	0.000	0.000	0.000	0.000	282	1076	60	50	50	0.000	0.000	5	55	0	0	5	45	0	0	100	1	
4	15	6	04: A-07   LM00001237	lmo1145	19213	6667	100	49	50	5	49	49	5	13	2	0	77	67	22	18	18	3	94	91	0	0	0	0	0	0	0	0	0	0	0	0	0	0	0	0	0	0	0	0	0	0	0	0	0	0	0.000	0.000	0.000	0.000	0.000	0.000	0.000	0.000	0.000	0.000	0.000	0.000	0.000	0.000	282	1076	59	50	50	0.000	0.000	0	59	0	0	1	49	0	0	100	1	
4	16	6	04: A-10   LM00001238	lmo1148	19463	6667	100	51	51	4	48	49	5	27	1	0	60	58	14	18	19	3	96	93	0	0	0	0	0	0	0	0	0	0	0	0	0	0	0	0	0	0	0	0	0	0	0	0	0	0	0.000	0.000	0.000	0.000	0.000	0.000	0.000	0.000	0.000	0.000	0.000	0.000	0.000	0.000	282	1076	45	43	43	0.000	0.000	3	42	0	0	3	40	0	0	100	1	
4	17	6	04: A-13   LM00002816	lmo1151	19713	6667	100	55	55	7	49	49	5	51	21	0	85	68	34	19	19	5	77	70	0	0	0	0	0	0	0	0	0	0	0	0	0	0	0	0	0	0	0	0	0	0	0	0	0	0	0.000	0.000	0.000	0.000	0.000	0.000	0.000	0.000	0.000	0.000	0.000	0.000	0.000	0.000	282	1076	72	55	55	0.000	0.000	6	66	0	0	6	49	0	0	100	1	
4	1	7	04: A-16   LM00001240	lmo1154	15713	6917	100	56	57	8	48	48	4	72	49	0	87	83	28	17	18	4	99	93	0	0	0	0	0	0	0	0	0	0	0	0	0	0	0	0	0	0	0	0	0	0	0	0	0	0	0.000	0.000	0.000	0.000	0.000	0.000	0.000	0.000	0.000	0.000	0.000	0.000	0.000	0.000	282	1076	78	75	75	0.000	0.000	8	70	0	0	9	66	0	0	100	1	
4	2	7	04: A-19   LM00001243	lmo1157	15963	6917	100	52	52	5	47	48	5	58	19	0	84	70	30	17	18	4	83	78	0	0	0	0	0	0	0	0	0	0	0	0	0	0	0	0	0	0	0	0	0	0	0	0	0	0	0.000	0.000	0.000	0.000	0.000	0.000	0.000	0.000	0.000	0.000	0.000	0.000	0.000	0.000	282	1076	72	58	58	0.000	0.000	5	67	0	0	5	53	0	0	100	1	
4	3	7	04: A-22   LM00001245	lmo1160	16213	6917	100	52	52	5	48	48	5	34	8	0	83	69	30	17	17	4	85	82	0	0	0	0	0	0	0	0	0	0	0	0	0	0	0	0	0	0	0	0	0	0	0	0	0	0	0.000	0.000	0.000	0.000	0.000	0.000	0.000	0.000	0.000	0.000	0.000	0.000	0.000	0.000	282	1076	70	56	56	0.000	0.000	4	66	0	0	4	52	0	0	100	1	
4	4	7	04: E-01   LM00000355	lmo1233	16463	6917	100	280	256	103	49	50	8	95	89	0	800	676	325	17	18	7	94	93	0	0	0	0	0	0	0	0	0	0	0	0	0	0	0	0	0	0	0	0	0	0	0	0	0	0	0.000	0.000	0.000	0.000	0.000	0.000	0.000	0.000	0.000	0.000	0.000	0.000	0.000	0.000	282	1076	1014	866	866	0.000	0.000	231	783	0	0	207	659	0	0	100	1	
4	5	7	04: E-04   LM00001288	lmo1236	16713	6917	100	60	61	11	48	48	6	73	51	0	79	61	33	18	18	3	84	75	0	0	0	0	0	0	0	0	0	0	0	0	0	0	0	0	0	0	0	0	0	0	0	0	0	0	0.000	0.000	0.000	0.000	0.000	0.000	0.000	0.000	0.000	0.000	0.000	0.000	0.000	0.000	282	1076	73	56	56	0.000	0.000	12	61	0	0	13	43	0	0	100	1	
4	6	7	04: E-07   LM00000356	lmo1239	16963	6917	100	240	203	91	46	46	5	89	85	0	130	111	57	17	18	3	85	82	0	0	0	0	0	0	0	0	0	0	0	0	0	0	0	0	0	0	0	0	0	0	0	0	0	0	0.000	0.000	0.000	0.000	0.000	0.000	0.000	0.000	0.000	0.000	0.000	0.000	0.000	0.000	282	1076	307	251	251	0.000	0.000	194	113	0	0	157	94	0	0	100	1	
4	7	7	04: E-10   LM00001292	lmo1242	17213	6917	100	49	49	4	47	47	4	23	4	0	61	54	24	17	17	2	83	76	0	0	0	0	0	0	0	0	0	0	0	0	0	0	0	0	0	0	0	0	0	0	0	0	0	0	0.000	0.000	0.000	0.000	0.000	0.000	0.000	0.000	0.000	0.000	0.000	0.000	0.000	0.000	282	1076	46	39	39	0.000	0.000	2	44	0	0	2	37	0	0	100	1	
4	8	7	04: E-13   LM00001294	lmo1245	17463	6917	100	54	55	7	47	47	4	68	41	0	79	66	25	16	17	2	90	87	0	0	0	0	0	0	0	0	0	0	0	0	0	0	0	0	0	0	0	0	0	0	0	0	0	0	0.000	0.000	0.000	0.000	0.000	0.000	0.000	0.000	0.000	0.000	0.000	0.000	0.000	0.000	282	1076	70	58	58	0.000	0.000	7	63	0	0	8	50	0	0	100	1	
4	9	7	04: E-16   LM00002475	lmo1248	17713	6917	100	53	54	7	47	47	5	62	30	0	68	60	20	16	17	2	93	90	0	0	0	0	0	0	0	0	0	0	0	0	0	0	0	0	0	0	0	0	0	0	0	0	0	0	0.000	0.000	0.000	0.000	0.000	0.000	0.000	0.000	0.000	0.000	0.000	0.000	0.000	0.000	282	1076	58	51	51	0.000	0.000	6	52	0	0	7	44	0	0	100	1	
4	10	7	04: E-19   LM00001297	lmo1251	17963	6917	100	49	49	5	47	47	5	28	8	0	67	57	21	16	17	3	87	83	0	0	0	0	0	0	0	0	0	0	0	0	0	0	0	0	0	0	0	0	0	0	0	0	0	0	0.000	0.000	0.000	0.000	0.000	0.000	0.000	0.000	0.000	0.000	0.000	0.000	0.000	0.000	282	1076	53	43	43	0.000	0.000	2	51	0	0	2	41	0	0	100	1	
4	11	7	04: E-22   LM00001300	lmo1254	18213	6917	100	62	60	7	47	47	5	87	69	0	113	97	40	17	17	2	94	93	0	0	0	0	0	0	0	0	0	0	0	0	0	0	0	0	0	0	0	0	0	0	0	0	0	0	0.000	0.000	0.000	0.000	0.000	0.000	0.000	0.000	0.000	0.000	0.000	0.000	0.000	0.000	282	1076	111	93	93	0.000	0.000	15	96	0	0	13	80	0	0	100	1	
4	12	7	04: I-01   LM00001332	lmo1329	18463	6917	100	50	50	5	47	47	5	28	4	0	73	63	22	17	17	2	91	87	0	0	0	0	0	0	0	0	0	0	0	0	0	0	0	0	0	0	0	0	0	0	0	0	0	0	0.000	0.000	0.000	0.000	0.000	0.000	0.000	0.000	0.000	0.000	0.000	0.000	0.000	0.000	282	1076	59	49	49	0.000	0.000	3	56	0	0	3	46	0	0	100	1	
4	13	7	04: I-04   LM00002496	lmo1332	18713	6917	100	62	62	9	48	48	5	84	66	0	85	80	21	17	17	2	98	98	0	0	0	0	0	0	0	0	0	0	0	0	0	0	0	0	0	0	0	0	0	0	0	0	0	0	0.000	0.000	0.000	0.000	0.000	0.000	0.000	0.000	0.000	0.000	0.000	0.000	0.000	0.000	282	1076	82	77	77	0.000	0.000	14	68	0	0	14	63	0	0	100	1	
4	14	7	04: I-07   LM00002818	lmo1335	18963	6917	100	457	409	154	47	48	4	99	96	0	649	578	238	17	18	3	99	97	0	0	0	0	0	0	0	0	0	0	0	0	0	0	0	0	0	0	0	0	0	0	0	0	0	0	0.000	0.000	0.000	0.000	0.000	0.000	0.000	0.000	0.000	0.000	0.000	0.000	0.000	0.000	282	1076	1042	923	923	0.000	0.000	410	632	0	0	362	561	0	0	100	1	
4	15	7	04: I-10   LM00001336	lmo1338	19213	6917	100	53	53	6	48	49	5	54	21	0	72	60	24	18	18	4	81	77	0	0	0	0	0	0	0	0	0	0	0	0	0	0	0	0	0	0	0	0	0	0	0	0	0	0	0.000	0.000	0.000	0.000	0.000	0.000	0.000	0.000	0.000	0.000	0.000	0.000	0.000	0.000	282	1076	59	47	47	0.000	0.000	5	54	0	0	5	42	0	0	100	1	
4	16	7	04: I-13   LM00002498	lmo1341	19463	6917	100	51	51	4	48	49	7	21	2	0	74	68	16	19	19	5	99	96	0	0	0	0	0	0	0	0	0	0	0	0	0	0	0	0	0	0	0	0	0	0	0	0	0	0	0.000	0.000	0.000	0.000	0.000	0.000	0.000	0.000	0.000	0.000	0.000	0.000	0.000	0.000	282	1076	58	52	52	0.000	0.000	3	55	0	0	3	49	0	0	100	1	
4	17	7	04: I-16   LM00002501	lmo1344	19713	6917	100	52	52	5	49	50	5	34	6	0	81	70	23	18	19	4	94	89	0	0	0	0	0	0	0	0	0	0	0	0	0	0	0	0	0	0	0	0	0	0	0	0	0	0	0.000	0.000	0.000	0.000	0.000	0.000	0.000	0.000	0.000	0.000	0.000	0.000	0.000	0.000	282	1076	66	55	55	0.000	0.000	3	63	0	0	3	52	0	0	100	1	
4	1	8	04: I-19   LM00002503	lmo1347	15713	7167	100	53	53	5	48	48	6	45	12	0	86	78	30	18	18	4	87	85	0	0	0	0	0	0	0	0	0	0	0	0	0	0	0	0	0	0	0	0	0	0	0	0	0	0	0.000	0.000	0.000	0.000	0.000	0.000	0.000	0.000	0.000	0.000	0.000	0.000	0.000	0.000	282	1076	73	65	65	0.000	0.000	5	68	0	0	5	60	0	0	100	1	
4	2	8	04: I-22   LM00001342	lmo1350	15963	7167	100	57	59	8	47	47	4	86	67	0	86	80	33	17	18	5	88	84	0	0	0	0	0	0	0	0	0	0	0	0	0	0	0	0	0	0	0	0	0	0	0	0	0	0	0.000	0.000	0.000	0.000	0.000	0.000	0.000	0.000	0.000	0.000	0.000	0.000	0.000	0.000	282	1076	79	75	75	0.000	0.000	10	69	0	0	12	63	0	0	100	1	
4	3	8	04: M-01   LM00001393	lmo1425	16213	7167	100	340	296	140	48	48	5	93	89	0	575	464	247	17	18	4	91	90	0	0	0	0	0	0	0	0	0	0	0	0	0	0	0	0	0	0	0	0	0	0	0	0	0	0	0.000	0.000	0.000	0.000	0.000	0.000	0.000	0.000	0.000	0.000	0.000	0.000	0.000	0.000	282	1076	850	695	695	0.000	0.000	292	558	0	0	248	447	0	0	100	1	
4	4	8	04: M-04   LM00000397	lmo1428	16463	7167	100	123	118	37	48	48	5	92	88	0	90	80	30	16	17	6	89	86	0	0	0	0	0	0	0	0	0	0	0	0	0	0	0	0	0	0	0	0	0	0	0	0	0	0	0.000	0.000	0.000	0.000	0.000	0.000	0.000	0.000	0.000	0.000	0.000	0.000	0.000	0.000	282	1076	149	134	134	0.000	0.000	75	74	0	0	70	64	0	0	100	1	
4	5	8	04: M-07   LM00000398	lmo1431	16713	7167	100	102	93	30	48	48	5	83	77	0	128	101	53	17	17	2	88	83	0	0	0	0	0	0	0	0	0	0	0	0	0	0	0	0	0	0	0	0	0	0	0	0	0	0	0.000	0.000	0.000	0.000	0.000	0.000	0.000	0.000	0.000	0.000	0.000	0.000	0.000	0.000	282	1076	165	129	129	0.000	0.000	54	111	0	0	45	84	0	0	100	1	
4	6	8	04: M-10   LM00000399	lmo1434	16963	7167	100	101	102	28	47	47	5	94	91	0	115	106	34	17	18	3	96	94	0	0	0	0	0	0	0	0	0	0	0	0	0	0	0	0	0	0	0	0	0	0	0	0	0	0	0.000	0.000	0.000	0.000	0.000	0.000	0.000	0.000	0.000	0.000	0.000	0.000	0.000	0.000	282	1076	152	144	144	0.000	0.000	54	98	0	0	55	89	0	0	100	1	
4	7	8	04: M-13   LM00001400	lmo1437	17213	7167	100	113	110	33	47	47	4	95	92	0	89	76	29	17	17	2	90	87	0	0	0	0	0	0	0	0	0	0	0	0	0	0	0	0	0	0	0	0	0	0	0	0	0	0	0.000	0.000	0.000	0.000	0.000	0.000	0.000	0.000	0.000	0.000	0.000	0.000	0.000	0.000	282	1076	138	122	122	0.000	0.000	66	72	0	0	63	59	0	0	100	1	
4	8	8	04: M-16   LM00001402	lmo1440	17463	7167	100	51	50	5	47	47	5	40	6	0	66	58	19	17	17	2	92	89	0	0	0	0	0	0	0	0	0	0	0	0	0	0	0	0	0	0	0	0	0	0	0	0	0	0	0.000	0.000	0.000	0.000	0.000	0.000	0.000	0.000	0.000	0.000	0.000	0.000	0.000	0.000	282	1076	53	44	44	0.000	0.000	4	49	0	0	3	41	0	0	100	1	
4	9	8	04: M-19   LM00002517	lmo1443	17713	7167	100	63	61	10	47	47	5	79	67	0	66	54	23	16	17	2	89	82	0	0	0	0	0	0	0	0	0	0	0	0	0	0	0	0	0	0	0	0	0	0	0	0	0	0	0.000	0.000	0.000	0.000	0.000	0.000	0.000	0.000	0.000	0.000	0.000	0.000	0.000	0.000	282	1076	66	52	52	0.000	0.000	16	50	0	0	14	38	0	0	100	1	
4	10	8	04: M-22   LM00001406	lmo1446	17963	7167	100	50	50	4	46	47	5	46	11	0	62	55	18	17	17	2	89	87	0	0	0	0	0	0	0	0	0	0	0	0	0	0	0	0	0	0	0	0	0	0	0	0	0	0	0.000	0.000	0.000	0.000	0.000	0.000	0.000	0.000	0.000	0.000	0.000	0.000	0.000	0.000	282	1076	49	42	42	0.000	0.000	4	45	0	0	4	38	0	0	100	1	
4	11	8	05: A-01   EMPTY	EMPTY	18213	7167	100	48	48	4	46	47	4	26	5	0	18	18	3	16	17	2	38	18	0	0	0	0	0	0	0	0	0	0	0	0	0	0	0	0	0	0	0	0	0	0	0	0	0	0	0.000	0.000	0.000	0.000	0.000	0.000	0.000	0.000	0.000	0.000	0.000	0.000	0.000	0.000	282	1076	4	4	4	0.000	0.000	2	2	0	0	2	2	0	0	-75	1	
4	12	8	05: A-04   LM00001448	lmo1522	18463	7167	100	51	51	6	47	47	5	39	9	0	65	56	20	17	17	2	92	87	0	0	0	0	0	0	0	0	0	0	0	0	0	0	0	0	0	0	0	0	0	0	0	0	0	0	0.000	0.000	0.000	0.000	0.000	0.000	0.000	0.000	0.000	0.000	0.000	0.000	0.000	0.000	282	1076	52	43	43	0.000	0.000	4	48	0	0	4	39	0	0	100	1	
4	13	8	05: A-07   LM00000421	lmo1525	18713	7167	100	66	67	10	48	48	5	91	82	0	75	66	23	17	17	2	93	91	0	0	0	0	0	0	0	0	0	0	0	0	0	0	0	0	0	0	0	0	0	0	0	0	0	0	0.000	0.000	0.000	0.000	0.000	0.000	0.000	0.000	0.000	0.000	0.000	0.000	0.000	0.000	282	1076	76	68	68	0.000	0.000	18	58	0	0	19	49	0	0	100	1	
4	14	8	05: A-10   LM00001452	lmo1528	18963	7167	100	94	88	22	48	51	24	78	42	0	87	76	29	18	22	31	79	66	0	0	0	0	0	0	0	0	0	0	0	0	0	0	0	0	0	0	0	0	0	0	0	0	0	0	0.000	0.000	0.000	0.000	0.000	0.000	0.000	0.000	0.000	0.000	0.000	0.000	0.000	0.000	282	1076	115	98	98	0.000	0.000	46	69	0	0	40	58	0	0	100	1	
4	15	8	05: A-13   LM00001453	lmo1531	19213	7167	100	51	52	6	48	49	6	37	6	0	65	54	21	18	18	6	79	77	0	0	0	0	0	0	0	0	0	0	0	0	0	0	0	0	0	0	0	0	0	0	0	0	0	0	0.000	0.000	0.000	0.000	0.000	0.000	0.000	0.000	0.000	0.000	0.000	0.000	0.000	0.000	282	1076	50	40	40	0.000	0.000	3	47	0	0	4	36	0	0	100	1	
4	16	8	05: A-16   LM00002532	lmo1534	19463	7167	100	55	55	8	48	49	6	59	22	0	75	68	20	19	20	7	89	87	0	0	0	0	0	0	0	0	0	0	0	0	0	0	0	0	0	0	0	0	0	0	0	0	0	0	0.000	0.000	0.000	0.000	0.000	0.000	0.000	0.000	0.000	0.000	0.000	0.000	0.000	0.000	282	1076	63	56	56	0.000	0.000	7	56	0	0	7	49	0	0	100	1	
4	17	8	05: A-19   LM00000424	lmo1537	19713	7167	100	57	58	7	48	49	5	71	35	0	81	70	24	19	19	7	87	83	0	0	0	0	0	0	0	0	0	0	0	0	0	0	0	0	0	0	0	0	0	0	0	0	0	0	0.000	0.000	0.000	0.000	0.000	0.000	0.000	0.000	0.000	0.000	0.000	0.000	0.000	0.000	282	1076	71	61	61	0.000	0.000	9	62	0	0	10	51	0	0	100	1	
4	1	9	05: A-22   LM00000426	lmo1540	15713	7417	100	508	457	234	48	48	5	89	87	0	2510	2186	1187	18	18	3	97	95	0	0	0	0	0	0	0	0	0	0	0	0	0	0	0	0	0	0	0	0	0	0	0	0	0	0	0.000	0.000	0.000	0.000	0.000	0.000	0.000	0.000	0.000	0.000	0.000	0.000	0.000	0.000	282	1076	2952	2577	2577	0.000	0.000	460	2492	0	0	409	2168	0	0	100	1	
4	2	9	05: E-01   LM00002548	lmo1613	15963	7417	100	54	54	6	47	48	5	54	30	0	78	69	28	17	18	4	84	82	0	0	0	0	0	0	0	0	0	0	0	0	0	0	0	0	0	0	0	0	0	0	0	0	0	0	0.000	0.000	0.000	0.000	0.000	0.000	0.000	0.000	0.000	0.000	0.000	0.000	0.000	0.000	282	1076	68	59	59	0.000	0.000	7	61	0	0	7	52	0	0	100	1	
4	3	9	05: E-04   LM00002549	lmo1616	16213	7417	100	54	56	7	48	48	6	61	28	0	74	65	20	17	17	4	92	89	0	0	0	0	0	0	0	0	0	0	0	0	0	0	0	0	0	0	0	0	0	0	0	0	0	0	0.000	0.000	0.000	0.000	0.000	0.000	0.000	0.000	0.000	0.000	0.000	0.000	0.000	0.000	282	1076	63	56	56	0.000	0.000	6	57	0	0	8	48	0	0	100	1	
4	4	9	05: E-07   LM00001497	lmo1619	16463	7417	100	53	53	5	48	48	4	52	26	0	74	68	20	17	17	3	97	96	0	0	0	0	0	0	0	0	0	0	0	0	0	0	0	0	0	0	0	0	0	0	0	0	0	0	0.000	0.000	0.000	0.000	0.000	0.000	0.000	0.000	0.000	0.000	0.000	0.000	0.000	0.000	282	1076	62	56	56	0.000	0.000	5	57	0	0	5	51	0	0	100	1	
4	5	9	05: E-10   LM00001500	lmo1622	16713	7417	100	50	51	6	48	49	7	23	4	0	73	62	22	17	18	5	89	81	0	0	0	0	0	0	0	0	0	0	0	0	0	0	0	0	0	0	0	0	0	0	0	0	0	0	0.000	0.000	0.000	0.000	0.000	0.000	0.000	0.000	0.000	0.000	0.000	0.000	0.000	0.000	282	1076	58	48	48	0.000	0.000	2	56	0	0	3	45	0	0	100	1	
4	6	9	05: E-13   LM00002551	lmo1625	16963	7417	100	49	49	5	47	48	5	18	2	0	62	50	22	17	17	2	78	75	0	0	0	0	0	0	0	0	0	0	0	0	0	0	0	0	0	0	0	0	0	0	0	0	0	0	0.000	0.000	0.000	0.000	0.000	0.000	0.000	0.000	0.000	0.000	0.000	0.000	0.000	0.000	282	1076	47	35	35	0.000	0.000	2	45	0	0	2	33	0	0	100	1	
4	7	9	05: E-16   LM00001505	lmo1628	17213	7417	100	47	48	5	47	47	5	19	6	0	62	50	24	17	17	2	74	72	0	0	0	0	0	0	0	0	0	0	0	0	0	0	0	0	0	0	0	0	0	0	0	0	0	0	0.000	0.000	0.000	0.000	0.000	0.000	0.000	0.000	0.000	0.000	0.000	0.000	0.000	0.000	282	1076	45	34	34	0.000	0.000	0	45	0	0	1	33	0	0	100	1	
4	8	9	05: E-19   LM00001507	lmo1631	17463	7417	100	50	51	5	45	46	4	58	29	0	64	55	19	16	17	2	94	88	0	0	0	0	0	0	0	0	0	0	0	0	0	0	0	0	0	0	0	0	0	0	0	0	0	0	0.000	0.000	0.000	0.000	0.000	0.000	0.000	0.000	0.000	0.000	0.000	0.000	0.000	0.000	282	1076	53	45	45	0.000	0.000	5	48	0	0	6	39	0	0	100	1	
4	9	9	05: E-22   LM00000449	lmo1634	17713	7417	100	1184	969	459	47	47	5	100	99	0	432	361	171	16	17	2	100	98	0	0	0	0	0	0	0	0	0	0	0	0	0	0	0	0	0	0	0	0	0	0	0	0	0	0	0.000	0.000	0.000	0.000	0.000	0.000	0.000	0.000	0.000	0.000	0.000	0.000	0.000	0.000	282	1076	1553	1267	1267	0.000	0.000	1137	416	0	0	922	345	0	0	100	1	
4	10	9	05: I-01   LM00001555	lmo1709	17963	7417	100	81	80	19	47	47	4	90	86	0	149	128	50	17	17	2	94	92	0	0	0	0	0	0	0	0	0	0	0	0	0	0	0	0	0	0	0	0	0	0	0	0	0	0	0.000	0.000	0.000	0.000	0.000	0.000	0.000	0.000	0.000	0.000	0.000	0.000	0.000	0.000	282	1076	166	144	144	0.000	0.000	34	132	0	0	33	111	0	0	100	1	
4	11	9	05: I-04   LM00001557	lmo1712	18213	7417	100	61	62	10	46	46	4	89	73	0	81	71	30	16	16	2	91	87	0	0	0	0	0	0	0	0	0	0	0	0	0	0	0	0	0	0	0	0	0	0	0	0	0	0	0.000	0.000	0.000	0.000	0.000	0.000	0.000	0.000	0.000	0.000	0.000	0.000	0.000	0.000	282	1076	80	71	71	0.000	0.000	15	65	0	0	16	55	0	0	100	1	
4	12	9	05: I-07   LM00001559	lmo1715	18463	7417	100	48	48	5	47	48	5	26	9	0	66	55	21	17	17	3	85	83	0	0	0	0	0	0	0	0	0	0	0	0	0	0	0	0	0	0	0	0	0	0	0	0	0	0	0.000	0.000	0.000	0.000	0.000	0.000	0.000	0.000	0.000	0.000	0.000	0.000	0.000	0.000	282	1076	50	39	39	0.000	0.000	1	49	0	0	1	38	0	0	100	1	
4	13	9	05: I-10   LM00000466	lmo1718	18713	7417	100	53	56	8	47	48	5	66	37	0	102	87	39	18	18	3	88	85	0	0	0	0	0	0	0	0	0	0	0	0	0	0	0	0	0	0	0	0	0	0	0	0	0	0	0.000	0.000	0.000	0.000	0.000	0.000	0.000	0.000	0.000	0.000	0.000	0.000	0.000	0.000	282	1076	90	78	78	0.000	0.000	6	84	0	0	9	69	0	0	100	1	
4	14	9	05: I-13   LM00001561	lmo1721	18963	7417	100	73	73	17	48	48	7	83	75	0	73	59	25	18	19	11	73	71	0	0	0	0	0	0	0	0	0	0	0	0	0	0	0	0	0	0	0	0	0	0	0	0	0	0	0.000	0.000	0.000	0.000	0.000	0.000	0.000	0.000	0.000	0.000	0.000	0.000	0.000	0.000	282	1076	80	66	66	0.000	0.000	25	55	0	0	25	41	0	0	100	1	
4	15	9	05: I-16   LM00001563	lmo1724	19213	7417	100	51	52	6	49	50	6	20	7	0	67	57	19	18	20	12	82	76	0	0	0	0	0	0	0	0	0	0	0	0	0	0	0	0	0	0	0	0	0	0	0	0	0	0	0.000	0.000	0.000	0.000	0.000	0.000	0.000	0.000	0.000	0.000	0.000	0.000	0.000	0.000	282	1076	51	42	42	0.000	0.000	2	49	0	0	3	39	0	0	100	1	
4	16	9	05: I-19   LM00000468	lmo1727	19463	7417	100	54	54	6	49	51	7	31	9	0	73	66	19	18	20	7	91	88	0	0	0	0	0	0	0	0	0	0	0	0	0	0	0	0	0	0	0	0	0	0	0	0	0	0	0.000	0.000	0.000	0.000	0.000	0.000	0.000	0.000	0.000	0.000	0.000	0.000	0.000	0.000	282	1076	60	53	53	0.000	0.000	5	55	0	0	5	48	0	0	100	1	
4	17	9	05: I-22   LM00000471	lmo1730	19713	7417	100	66	66	10	49	49	5	88	75	0	139	122	52	18	19	3	94	90	0	0	0	0	0	0	0	0	0	0	0	0	0	0	0	0	0	0	0	0	0	0	0	0	0	0	0.000	0.000	0.000	0.000	0.000	0.000	0.000	0.000	0.000	0.000	0.000	0.000	0.000	0.000	282	1076	138	121	121	0.000	0.000	17	121	0	0	17	104	0	0	100	1	
4	1	10	05: M-01   LM00001610	lmo1805	15713	7667	100	91	87	19	48	49	6	91	86	0	111	102	46	18	18	3	89	88	0	0	0	0	0	0	0	0	0	0	0	0	0	0	0	0	0	0	0	0	0	0	0	0	0	0	0.000	0.000	0.000	0.000	0.000	0.000	0.000	0.000	0.000	0.000	0.000	0.000	0.000	0.000	282	1076	136	123	123	0.000	0.000	43	93	0	0	39	84	0	0	100	1	
4	2	10	05: M-04   LM00000492	lmo1808	15963	7667	100	84	81	21	48	49	7	83	78	0	114	99	46	17	19	17	80	77	0	0	0	0	0	0	0	0	0	0	0	0	0	0	0	0	0	0	0	0	0	0	0	0	0	0	0.000	0.000	0.000	0.000	0.000	0.000	0.000	0.000	0.000	0.000	0.000	0.000	0.000	0.000	282	1076	133	115	115	0.000	0.000	36	97	0	0	33	82	0	0	100	1	
4	3	10	05: M-07   LM00000493	lmo1811	16213	7667	100	67	68	11	47	48	6	95	79	0	87	86	17	17	18	8	99	98	0	0	0	0	0	0	0	0	0	0	0	0	0	0	0	0	0	0	0	0	0	0	0	0	0	0	0.000	0.000	0.000	0.000	0.000	0.000	0.000	0.000	0.000	0.000	0.000	0.000	0.000	0.000	282	1076	90	90	90	0.000	0.000	20	70	0	0	21	69	0	0	100	1	
4	4	10	05: M-10   LM00001614	lmo1814	16463	7667	100	97	92	30	47	48	6	83	76	0	81	70	36	17	18	7	78	73	0	0	0	0	0	0	0	0	0	0	0	0	0	0	0	0	0	0	0	0	0	0	0	0	0	0	0.000	0.000	0.000	0.000	0.000	0.000	0.000	0.000	0.000	0.000	0.000	0.000	0.000	0.000	282	1076	114	98	98	0.000	0.000	50	64	0	0	45	53	0	0	100	1	
4	5	10	05: M-13   LM00001616	lmo1817	16713	7667	100	70	71	11	47	48	5	98	93	0	120	109	35	17	18	3	96	95	0	0	0	0	0	0	0	0	0	0	0	0	0	0	0	0	0	0	0	0	0	0	0	0	0	0	0.000	0.000	0.000	0.000	0.000	0.000	0.000	0.000	0.000	0.000	0.000	0.000	0.000	0.000	282	1076	126	116	116	0.000	0.000	23	103	0	0	24	92	0	0	100	1	
4	6	10	05: M-16   LM00001619	lmo1820	16963	7667	100	134	122	46	47	47	5	90	83	0	180	149	82	17	17	2	87	83	0	0	0	0	0	0	0	0	0	0	0	0	0	0	0	0	0	0	0	0	0	0	0	0	0	0	0.000	0.000	0.000	0.000	0.000	0.000	0.000	0.000	0.000	0.000	0.000	0.000	0.000	0.000	282	1076	250	207	207	0.000	0.000	87	163	0	0	75	132	0	0	100	1	
4	7	10	05: M-19   LM00002583	lmo1823	17213	7667	100	77	75	19	46	46	5	86	80	0	114	99	46	16	17	2	91	87	0	0	0	0	0	0	0	0	0	0	0	0	0	0	0	0	0	0	0	0	0	0	0	0	0	0	0.000	0.000	0.000	0.000	0.000	0.000	0.000	0.000	0.000	0.000	0.000	0.000	0.000	0.000	282	1076	129	112	112	0.000	0.000	31	98	0	0	29	83	0	0	100	1	
4	8	10	05: M-22   LM00002584	lmo1826	17463	7667	100	132	127	44	46	46	4	95	93	0	175	151	70	16	16	2	93	90	0	0	0	0	0	0	0	0	0	0	0	0	0	0	0	0	0	0	0	0	0	0	0	0	0	0	0.000	0.000	0.000	0.000	0.000	0.000	0.000	0.000	0.000	0.000	0.000	0.000	0.000	0.000	282	1076	245	216	216	0.000	0.000	86	159	0	0	81	135	0	0	100	1	
4	9	10	06: A-01   EMPTY	EMPTY	17713	7667	100	47	48	5	46	47	5	19	6	0	17	18	4	17	17	3	31	16	0	0	0	0	0	0	0	0	0	0	0	0	0	0	0	0	0	0	0	0	0	0	0	0	0	0	0.000	0.000	0.000	0.000	0.000	0.000	0.000	0.000	0.000	0.000	0.000	0.000	0.000	0.000	282	1076	1	3	3	0.000	0.000	1	0	0	0	2	1	0	0	-75	1	
4	10	10	06: A-04   LM00001668	lmo1902	17963	7667	100	59	58	8	46	46	4	80	70	0	69	57	22	17	17	2	87	86	0	0	0	0	0	0	0	0	0	0	0	0	0	0	0	0	0	0	0	0	0	0	0	0	0	0	0.000	0.000	0.000	0.000	0.000	0.000	0.000	0.000	0.000	0.000	0.000	0.000	0.000	0.000	282	1076	65	52	52	0.000	0.000	13	52	0	0	12	40	0	0	100	1	
4	11	10	06: A-07   LM00001670	lmo1905	18213	7667	100	63	62	9	46	46	4	89	79	0	76	67	23	16	16	2	94	91	0	0	0	0	0	0	0	0	0	0	0	0	0	0	0	0	0	0	0	0	0	0	0	0	0	0	0.000	0.000	0.000	0.000	0.000	0.000	0.000	0.000	0.000	0.000	0.000	0.000	0.000	0.000	282	1076	77	67	67	0.000	0.000	17	60	0	0	16	51	0	0	100	1	
4	12	10	06: A-10   LM00001673	lmo1908	18463	7667	100	54	54	5	47	48	5	59	22	0	67	58	21	17	17	2	89	88	0	0	0	0	0	0	0	0	0	0	0	0	0	0	0	0	0	0	0	0	0	0	0	0	0	0	0.000	0.000	0.000	0.000	0.000	0.000	0.000	0.000	0.000	0.000	0.000	0.000	0.000	0.000	282	1076	57	48	48	0.000	0.000	7	50	0	0	7	41	0	0	100	1	
4	13	10	06: A-13   LM00000512	lmo1911	18713	7667	100	50	50	5	47	48	5	31	6	0	66	56	21	17	18	3	89	82	0	0	0	0	0	0	0	0	0	0	0	0	0	0	0	0	0	0	0	0	0	0	0	0	0	0	0.000	0.000	0.000	0.000	0.000	0.000	0.000	0.000	0.000	0.000	0.000	0.000	0.000	0.000	282	1076	52	42	42	0.000	0.000	3	49	0	0	3	39	0	0	100	1	
4	14	10	06: A-16   LM00000514	lmo1914	18963	7667	100	59	59	10	48	49	6	73	48	0	74	61	28	18	19	7	74	72	0	0	0	0	0	0	0	0	0	0	0	0	0	0	0	0	0	0	0	0	0	0	0	0	0	0	0.000	0.000	0.000	0.000	0.000	0.000	0.000	0.000	0.000	0.000	0.000	0.000	0.000	0.000	282	1076	67	54	54	0.000	0.000	11	56	0	0	11	43	0	0	100	1	
4	15	10	06: A-19   LM00001676	lmo1917	19213	7667	100	54	53	5	49	49	7	29	1	0	76	67	24	18	20	9	85	83	0	0	0	0	0	0	0	0	0	0	0	0	0	0	0	0	0	0	0	0	0	0	0	0	0	0	0.000	0.000	0.000	0.000	0.000	0.000	0.000	0.000	0.000	0.000	0.000	0.000	0.000	0.000	282	1076	63	53	53	0.000	0.000	5	58	0	0	4	49	0	0	100	1	
4	16	10	06: A-22   LM00001679	lmo1920	19463	7667	100	51	51	6	49	49	6	25	5	0	64	51	24	18	19	5	72	66	0	0	0	0	0	0	0	0	0	0	0	0	0	0	0	0	0	0	0	0	0	0	0	0	0	0	0.000	0.000	0.000	0.000	0.000	0.000	0.000	0.000	0.000	0.000	0.000	0.000	0.000	0.000	282	1076	48	35	35	0.000	0.000	2	46	0	0	2	33	0	0	100	1	
4	17	10	06: E-01   LM00000534	lmo1993	19713	7667	100	55	55	6	49	49	5	51	14	0	80	69	23	19	20	6	88	85	0	0	0	0	0	0	0	0	0	0	0	0	0	0	0	0	0	0	0	0	0	0	0	0	0	0	0.000	0.000	0.000	0.000	0.000	0.000	0.000	0.000	0.000	0.000	0.000	0.000	0.000	0.000	282	1076	67	56	56	0.000	0.000	6	61	0	0	6	50	0	0	100	1	
4	1	11	06: E-04   LM00001719	lmo1996	15713	7917	100	54	55	6	48	48	5	60	31	0	81	67	28	17	18	4	83	79	0	0	0	0	0	0	0	0	0	0	0	0	0	0	0	0	0	0	0	0	0	0	0	0	0	0	0.000	0.000	0.000	0.000	0.000	0.000	0.000	0.000	0.000	0.000	0.000	0.000	0.000	0.000	282	1076	70	57	57	0.000	0.000	6	64	0	0	7	50	0	0	100	1	
4	2	11	06: E-07   LM00002616	lmo1999	15963	7917	100	55	56	7	48	48	5	63	32	0	75	65	26	17	18	4	87	83	0	0	0	0	0	0	0	0	0	0	0	0	0	0	0	0	0	0	0	0	0	0	0	0	0	0	0.000	0.000	0.000	0.000	0.000	0.000	0.000	0.000	0.000	0.000	0.000	0.000	0.000	0.000	282	1076	65	56	56	0.000	0.000	7	58	0	0	8	48	0	0	100	1	
4	3	11	06: E-10   LM00001724	lmo2002	16213	7917	100	51	52	5	47	48	5	34	6	0	71	62	22	16	17	4	91	85	0	0	0	0	0	0	0	0	0	0	0	0	0	0	0	0	0	0	0	0	0	0	0	0	0	0	0.000	0.000	0.000	0.000	0.000	0.000	0.000	0.000	0.000	0.000	0.000	0.000	0.000	0.000	282	1076	59	51	51	0.000	0.000	4	55	0	0	5	46	0	0	100	1	
4	4	11	06: E-13   LM00001726	lmo2005	16463	7917	100	50	50	5	48	48	5	21	7	0	68	61	18	16	17	3	95	93	0	0	0	0	0	0	0	0	0	0	0	0	0	0	0	0	0	0	0	0	0	0	0	0	0	0	0.000	0.000	0.000	0.000	0.000	0.000	0.000	0.000	0.000	0.000	0.000	0.000	0.000	0.000	282	1076	54	47	47	0.000	0.000	2	52	0	0	2	45	0	0	100	1	
4	5	11	06: E-16   LM00000537	lmo2008	16713	7917	100	50	51	6	48	48	5	34	12	0	64	52	23	17	18	3	80	77	0	0	0	0	0	0	0	0	0	0	0	0	0	0	0	0	0	0	0	0	0	0	0	0	0	0	0.000	0.000	0.000	0.000	0.000	0.000	0.000	0.000	0.000	0.000	0.000	0.000	0.000	0.000	282	1076	49	38	38	0.000	0.000	2	47	0	0	3	35	0	0	100	1	
4	6	11	06: E-19   LM00001729	lmo2011	16963	7917	100	50	51	5	46	46	5	45	15	0	71	59	22	17	17	3	88	82	0	0	0	0	0	0	0	0	0	0	0	0	0	0	0	0	0	0	0	0	0	0	0	0	0	0	0.000	0.000	0.000	0.000	0.000	0.000	0.000	0.000	0.000	0.000	0.000	0.000	0.000	0.000	282	1076	58	47	47	0.000	0.000	4	54	0	0	5	42	0	0	100	1	
4	7	11	06: E-22   LM00001731	lmo2014	17213	7917	100	50	50	5	46	47	5	46	15	0	66	54	23	16	17	2	82	79	0	0	0	0	0	0	0	0	0	0	0	0	0	0	0	0	0	0	0	0	0	0	0	0	0	0	0.000	0.000	0.000	0.000	0.000	0.000	0.000	0.000	0.000	0.000	0.000	0.000	0.000	0.000	282	1076	54	42	42	0.000	0.000	4	50	0	0	4	38	0	0	100	1	
4	8	11	06: I-01   LM00001772	lmo2089	17463	7917	100	59	59	8	46	46	5	82	68	0	88	76	30	17	17	2	91	86	0	0	0	0	0	0	0	0	0	0	0	0	0	0	0	0	0	0	0	0	0	0	0	0	0	0	0.000	0.000	0.000	0.000	0.000	0.000	0.000	0.000	0.000	0.000	0.000	0.000	0.000	0.000	282	1076	84	72	72	0.000	0.000	13	71	0	0	13	59	0	0	100	1	
4	9	11	06: I-04   LM00002633	lmo2092	17713	7917	100	162	148	55	47	47	5	96	89	0	154	129	61	17	17	2	90	89	0	0	0	0	0	0	0	0	0	0	0	0	0	0	0	0	0	0	0	0	0	0	0	0	0	0	0.000	0.000	0.000	0.000	0.000	0.000	0.000	0.000	0.000	0.000	0.000	0.000	0.000	0.000	282	1076	252	213	213	0.000	0.000	115	137	0	0	101	112	0	0	100	1	
4	10	11	06: I-07   LM00000558	lmo2095	17963	7917	100	55	55	7	46	47	5	77	42	0	71	62	20	17	17	2	96	90	0	0	0	0	0	0	0	0	0	0	0	0	0	0	0	0	0	0	0	0	0	0	0	0	0	0	0.000	0.000	0.000	0.000	0.000	0.000	0.000	0.000	0.000	0.000	0.000	0.000	0.000	0.000	282	1076	63	54	54	0.000	0.000	9	54	0	0	9	45	0	0	100	1	
4	11	11	06: I-10   LM00000559	lmo2098	18213	7917	100	50	51	6	46	47	4	48	26	0	73	63	22	17	17	3	94	88	0	0	0	0	0	0	0	0	0	0	0	0	0	0	0	0	0	0	0	0	0	0	0	0	0	0	0.000	0.000	0.000	0.000	0.000	0.000	0.000	0.000	0.000	0.000	0.000	0.000	0.000	0.000	282	1076	60	51	51	0.000	0.000	4	56	0	0	5	46	0	0	100	1	
4	12	11	06: I-13   LM00000561	lmo2101	18463	7917	100	53	53	7	47	47	5	55	28	0	66	59	19	17	17	2	92	89	0	0	0	0	0	0	0	0	0	0	0	0	0	0	0	0	0	0	0	0	0	0	0	0	0	0	0.000	0.000	0.000	0.000	0.000	0.000	0.000	0.000	0.000	0.000	0.000	0.000	0.000	0.000	282	1076	55	48	48	0.000	0.000	6	49	0	0	6	42	0	0	100	1	
4	13	11	06: I-16   LM00001778	lmo2104	18713	7917	100	50	52	7	47	48	5	38	18	0	62	53	20	17	18	3	83	82	0	0	0	0	0	0	0	0	0	0	0	0	0	0	0	0	0	0	0	0	0	0	0	0	0	0	0.000	0.000	0.000	0.000	0.000	0.000	0.000	0.000	0.000	0.000	0.000	0.000	0.000	0.000	282	1076	48	41	41	0.000	0.000	3	45	0	0	5	36	0	0	100	1	
4	14	11	06: I-19   LM00001781	lmo2107	18963	7917	100	52	51	4	47	48	5	35	5	0	71	58	23	18	18	3	87	81	0	0	0	0	0	0	0	0	0	0	0	0	0	0	0	0	0	0	0	0	0	0	0	0	0	0	0.000	0.000	0.000	0.000	0.000	0.000	0.000	0.000	0.000	0.000	0.000	0.000	0.000	0.000	282	1076	58	44	44	0.000	0.000	5	53	0	0	4	40	0	0	100	1	
4	15	11	06: I-22   LM00001783	lmo2110	19213	7917	100	54	55	9	48	49	9	36	13	0	65	51	26	18	20	13	63	60	0	0	0	0	0	0	0	0	0	0	0	0	0	0	0	0	0	0	0	0	0	0	0	0	0	0	0.000	0.000	0.000	0.000	0.000	0.000	0.000	0.000	0.000	0.000	0.000	0.000	0.000	0.000	282	1076	53	40	40	0.000	0.000	6	47	0	0	7	33	0	0	100	1	
4	16	11	06: M-01   LM00001820	lmo2185	19463	7917	100	51	51	5	48	49	5	26	9	0	70	59	21	18	18	4	88	85	0	0	0	0	0	0	0	0	0	0	0	0	0	0	0	0	0	0	0	0	0	0	0	0	0	0	0.000	0.000	0.000	0.000	0.000	0.000	0.000	0.000	0.000	0.000	0.000	0.000	0.000	0.000	282	1076	55	44	44	0.000	0.000	3	52	0	0	3	41	0	0	100	1	
4	17	11	06: M-04   LM00001822	lmo2188	19713	7917	100	51	52	6	48	49	6	28	9	0	68	55	26	18	18	3	77	71	0	0	0	0	0	0	0	0	0	0	0	0	0	0	0	0	0	0	0	0	0	0	0	0	0	0	0.000	0.000	0.000	0.000	0.000	0.000	0.000	0.000	0.000	0.000	0.000	0.000	0.000	0.000	282	1076	53	41	41	0.000	0.000	3	50	0	0	4	37	0	0	100	1	
4	1	12	06: M-07   LM00000589	lmo2191	15713	8167	100	111	105	35	48	49	5	88	84	0	151	126	64	17	18	7	84	80	0	0	0	0	0	0	0	0	0	0	0	0	0	0	0	0	0	0	0	0	0	0	0	0	0	0	0.000	0.000	0.000	0.000	0.000	0.000	0.000	0.000	0.000	0.000	0.000	0.000	0.000	0.000	282	1076	197	166	166	0.000	0.000	63	134	0	0	57	109	0	0	100	1	
4	2	12	06: M-10   LM00001823	lmo2194	15963	8167	100	524	481	236	48	48	5	97	94	0	595	515	269	16	17	3	95	90	0	0	0	0	0	0	0	0	0	0	0	0	0	0	0	0	0	0	0	0	0	0	0	0	0	0	0.000	0.000	0.000	0.000	0.000	0.000	0.000	0.000	0.000	0.000	0.000	0.000	0.000	0.000	282	1076	1055	932	932	0.000	0.000	476	579	0	0	433	499	0	0	100	1	
4	3	12	06: M-13   LM00002649	lmo2197	16213	8167	100	48	49	5	48	48	6	18	1	0	59	54	15	17	18	4	94	91	0	0	0	0	0	0	0	0	0	0	0	0	0	0	0	0	0	0	0	0	0	0	0	0	0	0	0.000	0.000	0.000	0.000	0.000	0.000	0.000	0.000	0.000	0.000	0.000	0.000	0.000	0.000	282	1076	42	38	38	0.000	0.000	0	42	0	0	1	37	0	0	100	1	
4	4	12	06: M-16   LM00001825	lmo2200	16463	8167	100	74	70	16	48	49	12	68	58	0	109	89	50	17	17	3	82	77	0	0	0	0	0	0	0	0	0	0	0	0	0	0	0	0	0	0	0	0	0	0	0	0	0	0	0.000	0.000	0.000	0.000	0.000	0.000	0.000	0.000	0.000	0.000	0.000	0.000	0.000	0.000	282	1076	118	94	94	0.000	0.000	26	92	0	0	22	72	0	0	100	1	
4	5	12	06: M-19   LM00001828	lmo2203	16713	8167	100	52	52	6	48	48	9	18	2	0	67	59	20	17	18	5	88	85	0	0	0	0	0	0	0	0	0	0	0	0	0	0	0	0	0	0	0	0	0	0	0	0	0	0	0.000	0.000	0.000	0.000	0.000	0.000	0.000	0.000	0.000	0.000	0.000	0.000	0.000	0.000	282	1076	54	46	46	0.000	0.000	4	50	0	0	4	42	0	0	100	1	
4	6	12	06: M-22   LM00001830	lmo2206	16963	8167	100	72	70	13	47	47	5	89	80	0	97	84	36	17	17	2	89	85	0	0	0	0	0	0	0	0	0	0	0	0	0	0	0	0	0	0	0	0	0	0	0	0	0	0	0.000	0.000	0.000	0.000	0.000	0.000	0.000	0.000	0.000	0.000	0.000	0.000	0.000	0.000	282	1076	105	90	90	0.000	0.000	25	80	0	0	23	67	0	0	100	1	
4	7	12	07: A-01   EMPTY	EMPTY	17213	8167	100	48	48	5	47	47	6	13	3	0	17	18	3	17	17	3	21	13	0	0	0	0	0	0	0	0	0	0	0	0	0	0	0	0	0	0	0	0	0	0	0	0	0	0	0.000	0.000	0.000	0.000	0.000	0.000	0.000	0.000	0.000	0.000	0.000	0.000	0.000	0.000	282	1076	1	2	2	0.000	0.000	1	0	0	0	1	1	0	0	-75	1	
4	8	12	07: A-04   LM00002677	lmo2282	17463	8167	100	55	56	9	48	48	5	66	28	0	73	63	24	17	17	2	89	86	0	0	0	0	0	0	0	0	0	0	0	0	0	0	0	0	0	0	0	0	0	0	0	0	0	0	0.000	0.000	0.000	0.000	0.000	0.000	0.000	0.000	0.000	0.000	0.000	0.000	0.000	0.000	282	1076	63	54	54	0.000	0.000	7	56	0	0	8	46	0	0	100	1	
4	9	12	07: A-07   LM00002680	lmo2285	17713	8167	100	49	49	5	47	47	4	27	11	0	65	53	21	17	17	3	87	78	0	0	0	0	0	0	0	0	0	0	0	0	0	0	0	0	0	0	0	0	0	0	0	0	0	0	0.000	0.000	0.000	0.000	0.000	0.000	0.000	0.000	0.000	0.000	0.000	0.000	0.000	0.000	282	1076	50	38	38	0.000	0.000	2	48	0	0	2	36	0	0	100	1	
4	10	12	07: A-10   LM00000610	lmo2288	17963	8167	100	50	51	6	46	47	5	50	19	0	64	52	22	17	17	2	81	77	0	0	0	0	0	0	0	0	0	0	0	0	0	0	0	0	0	0	0	0	0	0	0	0	0	0	0.000	0.000	0.000	0.000	0.000	0.000	0.000	0.000	0.000	0.000	0.000	0.000	0.000	0.000	282	1076	51	40	40	0.000	0.000	4	47	0	0	5	35	0	0	100	1	
4	11	12	07: A-13   LM00000612	lmo2291	18213	8167	100	50	51	5	47	47	4	36	15	0	69	61	18	17	17	2	94	92	0	0	0	0	0	0	0	0	0	0	0	0	0	0	0	0	0	0	0	0	0	0	0	0	0	0	0.000	0.000	0.000	0.000	0.000	0.000	0.000	0.000	0.000	0.000	0.000	0.000	0.000	0.000	282	1076	55	48	48	0.000	0.000	3	52	0	0	4	44	0	0	100	1	
4	12	12	07: A-16   LM00001864	lmo2294	18463	8167	100	49	50	6	46	47	5	43	12	0	58	51	18	17	17	3	89	84	0	0	0	0	0	0	0	0	0	0	0	0	0	0	0	0	0	0	0	0	0	0	0	0	0	0	0.000	0.000	0.000	0.000	0.000	0.000	0.000	0.000	0.000	0.000	0.000	0.000	0.000	0.000	282	1076	44	38	38	0.000	0.000	3	41	0	0	4	34	0	0	100	1	
4	13	12	07: A-19   LM00001866	lmo2297	18713	8167	100	49	49	4	46	47	4	39	5	0	68	59	21	17	18	3	89	84	0	0	0	0	0	0	0	0	0	0	0	0	0	0	0	0	0	0	0	0	0	0	0	0	0	0	0.000	0.000	0.000	0.000	0.000	0.000	0.000	0.000	0.000	0.000	0.000	0.000	0.000	0.000	282	1076	54	45	45	0.000	0.000	3	51	0	0	3	42	0	0	100	1	
4	14	12	07: A-22   LM00000616	lmo2300	18963	8167	100	50	50	4	48	49	5	17	3	0	71	63	18	17	18	5	96	90	0	0	0	0	0	0	0	0	0	0	0	0	0	0	0	0	0	0	0	0	0	0	0	0	0	0	0.000	0.000	0.000	0.000	0.000	0.000	0.000	0.000	0.000	0.000	0.000	0.000	0.000	0.000	282	1076	56	48	48	0.000	0.000	2	54	0	0	2	46	0	0	100	1	
4	15	12	07: E-01   LM00001895	lmo2373	19213	8167	100	85	83	18	49	49	6	91	86	0	116	102	37	18	20	11	90	88	0	0	0	0	0	0	0	0	0	0	0	0	0	0	0	0	0	0	0	0	0	0	0	0	0	0	0.000	0.000	0.000	0.000	0.000	0.000	0.000	0.000	0.000	0.000	0.000	0.000	0.000	0.000	282	1076	134	118	118	0.000	0.000	36	98	0	0	34	84	0	0	100	1	
4	16	12	07: E-04   LM00001898	lmo2376	19463	8167	100	49	50	4	47	48	5	32	5	0	66	58	18	18	18	3	89	87	0	0	0	0	0	0	0	0	0	0	0	0	0	0	0	0	0	0	0	0	0	0	0	0	0	0	0.000	0.000	0.000	0.000	0.000	0.000	0.000	0.000	0.000	0.000	0.000	0.000	0.000	0.000	282	1076	50	43	43	0.000	0.000	2	48	0	0	3	40	0	0	100	1	
4	17	12	07: E-07   LM00001899	lmo2379	19713	8167	100	50	50	5	48	48	5	23	6	0	58	48	20	18	19	7	74	67	0	0	0	0	0	0	0	0	0	0	0	0	0	0	0	0	0	0	0	0	0	0	0	0	0	0	0.000	0.000	0.000	0.000	0.000	0.000	0.000	0.000	0.000	0.000	0.000	0.000	0.000	0.000	282	1076	42	32	32	0.000	0.000	2	40	0	0	2	30	0	0	100	1	
4	1	13	07: E-10   LM00001901	lmo2382	15713	8417	100	53	53	6	49	49	5	47	19	0	67	56	22	17	18	3	85	81	0	0	0	0	0	0	0	0	0	0	0	0	0	0	0	0	0	0	0	0	0	0	0	0	0	0	0.000	0.000	0.000	0.000	0.000	0.000	0.000	0.000	0.000	0.000	0.000	0.000	0.000	0.000	282	1076	54	43	43	0.000	0.000	4	50	0	0	4	39	0	0	100	1	
4	2	13	07: E-13   LM00001903	lmo2385	15963	8417	100	53	53	5	48	48	5	54	18	0	56	54	17	17	17	4	91	88	0	0	0	0	0	0	0	0	0	0	0	0	0	0	0	0	0	0	0	0	0	0	0	0	0	0	0.000	0.000	0.000	0.000	0.000	0.000	0.000	0.000	0.000	0.000	0.000	0.000	0.000	0.000	282	1076	44	42	42	0.000	0.000	5	39	0	0	5	37	0	0	100	1	
4	3	13	07: E-16   LM00001904	lmo2388	16213	8417	100	53	54	6	47	47	5	62	27	0	63	58	19	16	17	3	96	91	0	0	0	0	0	0	0	0	0	0	0	0	0	0	0	0	0	0	0	0	0	0	0	0	0	0	0.000	0.000	0.000	0.000	0.000	0.000	0.000	0.000	0.000	0.000	0.000	0.000	0.000	0.000	282	1076	53	49	49	0.000	0.000	6	47	0	0	7	42	0	0	100	1	
4	4	13	07: E-19   LM00001905	lmo2391	16463	8417	100	134	121	43	48	48	4	90	84	0	140	117	56	17	17	3	90	85	0	0	0	0	0	0	0	0	0	0	0	0	0	0	0	0	0	0	0	0	0	0	0	0	0	0	0.000	0.000	0.000	0.000	0.000	0.000	0.000	0.000	0.000	0.000	0.000	0.000	0.000	0.000	282	1076	209	173	173	0.000	0.000	86	123	0	0	73	100	0	0	100	1	
4	5	13	07: E-22   LM00002846	lmo2394	16713	8417	100	48	49	5	48	48	5	18	2	0	70	53	29	17	18	4	70	65	0	0	0	0	0	0	0	0	0	0	0	0	0	0	0	0	0	0	0	0	0	0	0	0	0	0	0.000	0.000	0.000	0.000	0.000	0.000	0.000	0.000	0.000	0.000	0.000	0.000	0.000	0.000	282	1076	53	37	37	0.000	0.000	0	53	0	0	1	36	0	0	100	1	
4	6	13	07: I-01   LM00001936	lmo2469	16963	8417	100	50	52	6	46	46	5	49	22	0	72	61	27	17	17	2	84	83	0	0	0	0	0	0	0	0	0	0	0	0	0	0	0	0	0	0	0	0	0	0	0	0	0	0	0.000	0.000	0.000	0.000	0.000	0.000	0.000	0.000	0.000	0.000	0.000	0.000	0.000	0.000	282	1076	59	50	50	0.000	0.000	4	55	0	0	6	44	0	0	100	1	
4	7	13	07: I-04   LM00001938	lmo2472	17213	8417	100	80	78	18	47	47	4	89	85	0	97	81	38	17	17	2	85	82	0	0	0	0	0	0	0	0	0	0	0	0	0	0	0	0	0	0	0	0	0	0	0	0	0	0	0.000	0.000	0.000	0.000	0.000	0.000	0.000	0.000	0.000	0.000	0.000	0.000	0.000	0.000	282	1076	113	95	95	0.000	0.000	33	80	0	0	31	64	0	0	100	1	
4	8	13	07: I-07   LM00001940	lmo2475	17463	8417	100	59	61	10	47	47	5	89	64	0	80	67	28	16	16	2	89	84	0	0	0	0	0	0	0	0	0	0	0	0	0	0	0	0	0	0	0	0	0	0	0	0	0	0	0.000	0.000	0.000	0.000	0.000	0.000	0.000	0.000	0.000	0.000	0.000	0.000	0.000	0.000	282	1076	76	65	65	0.000	0.000	12	64	0	0	14	51	0	0	100	1	
4	9	13	07: I-10   LM00001942	lmo2478	17713	8417	100	51	52	9	47	47	5	42	16	0	66	52	26	16	17	2	79	74	0	0	0	0	0	0	0	0	0	0	0	0	0	0	0	0	0	0	0	0	0	0	0	0	0	0	0.000	0.000	0.000	0.000	0.000	0.000	0.000	0.000	0.000	0.000	0.000	0.000	0.000	0.000	282	1076	54	41	41	0.000	0.000	4	50	0	0	5	36	0	0	100	1	
4	10	13	07: I-13   LM00001944	lmo2481	17963	8417	100	56	57	9	47	47	5	68	46	0	66	58	20	17	17	3	91	86	0	0	0	0	0	0	0	0	0	0	0	0	0	0	0	0	0	0	0	0	0	0	0	0	0	0	0.000	0.000	0.000	0.000	0.000	0.000	0.000	0.000	0.000	0.000	0.000	0.000	0.000	0.000	282	1076	58	51	51	0.000	0.000	9	49	0	0	10	41	0	0	100	1	
4	11	13	07: I-16   LM00001947	lmo2484	18213	8417	100	70	69	15	47	47	5	85	77	0	81	69	31	17	17	3	84	81	0	0	0	0	0	0	0	0	0	0	0	0	0	0	0	0	0	0	0	0	0	0	0	0	0	0	0.000	0.000	0.000	0.000	0.000	0.000	0.000	0.000	0.000	0.000	0.000	0.000	0.000	0.000	282	1076	87	74	74	0.000	0.000	23	64	0	0	22	52	0	0	100	1	
4	12	13	07: I-19   LM00001949	lmo2487	18463	8417	100	67	70	17	47	47	5	83	74	0	112	86	46	17	17	3	84	81	0	0	0	0	0	0	0	0	0	0	0	0	0	0	0	0	0	0	0	0	0	0	0	0	0	0	0.000	0.000	0.000	0.000	0.000	0.000	0.000	0.000	0.000	0.000	0.000	0.000	0.000	0.000	282	1076	115	92	92	0.000	0.000	20	95	0	0	23	69	0	0	100	1	
4	13	13	07: I-22   LM00002735	lmo2490	18713	8417	100	48	48	4	47	48	6	10	2	0	56	49	16	17	18	6	84	80	0	0	0	0	0	0	0	0	0	0	0	0	0	0	0	0	0	0	0	0	0	0	0	0	0	0	0.000	0.000	0.000	0.000	0.000	0.000	0.000	0.000	0.000	0.000	0.000	0.000	0.000	0.000	282	1076	40	33	33	0.000	0.000	1	39	0	0	1	32	0	0	100	1	
4	14	13	07: M-01   LM00001987	lmo2565	18963	8417	100	52	52	6	47	48	5	54	20	0	65	56	18	18	18	7	86	83	0	0	0	0	0	0	0	0	0	0	0	0	0	0	0	0	0	0	0	0	0	0	0	0	0	0	0.000	0.000	0.000	0.000	0.000	0.000	0.000	0.000	0.000	0.000	0.000	0.000	0.000	0.000	282	1076	52	43	43	0.000	0.000	5	47	0	0	5	38	0	0	100	1	
4	15	13	07: M-04   LM00001989	lmo2568	19213	8417	100	58	58	8	48	48	5	67	50	0	71	61	24	18	18	6	81	80	0	0	0	0	0	0	0	0	0	0	0	0	0	0	0	0	0	0	0	0	0	0	0	0	0	0	0.000	0.000	0.000	0.000	0.000	0.000	0.000	0.000	0.000	0.000	0.000	0.000	0.000	0.000	282	1076	63	53	53	0.000	0.000	10	53	0	0	10	43	0	0	100	1	
4	16	13	07: M-07   LM00000689	lmo2571	19463	8417	100	78	80	20	47	47	6	91	85	0	76	67	26	18	19	4	91	87	0	0	0	0	0	0	0	0	0	0	0	0	0	0	0	0	0	0	0	0	0	0	0	0	0	0	0.000	0.000	0.000	0.000	0.000	0.000	0.000	0.000	0.000	0.000	0.000	0.000	0.000	0.000	282	1076	89	82	82	0.000	0.000	31	58	0	0	33	49	0	0	100	1	
4	17	13	07: M-10   LM00001991	lmo2574	19713	8417	100	54	54	5	48	48	6	54	18	0	65	56	20	19	19	6	82	79	0	0	0	0	0	0	0	0	0	0	0	0	0	0	0	0	0	0	0	0	0	0	0	0	0	0	0.000	0.000	0.000	0.000	0.000	0.000	0.000	0.000	0.000	0.000	0.000	0.000	0.000	0.000	282	1076	52	43	43	0.000	0.000	6	46	0	0	6	37	0	0	100	1	
4	1	14	07: M-13   LM00001993	lmo2577	15713	8667	100	50	50	5	48	49	5	29	6	0	69	57	23	17	17	3	85	82	0	0	0	0	0	0	0	0	0	0	0	0	0	0	0	0	0	0	0	0	0	0	0	0	0	0	0.000	0.000	0.000	0.000	0.000	0.000	0.000	0.000	0.000	0.000	0.000	0.000	0.000	0.000	282	1076	54	42	42	0.000	0.000	2	52	0	0	2	40	0	0	100	1	
4	2	14	07: M-16   LM00002755	lmo2580	15963	8667	100	53	53	7	47	47	5	62	28	0	63	53	20	17	18	4	85	81	0	0	0	0	0	0	0	0	0	0	0	0	0	0	0	0	0	0	0	0	0	0	0	0	0	0	0.000	0.000	0.000	0.000	0.000	0.000	0.000	0.000	0.000	0.000	0.000	0.000	0.000	0.000	282	1076	52	42	42	0.000	0.000	6	46	0	0	6	36	0	0	100	1	
4	3	14	07: M-19   LM00001994	lmo2583	16213	8667	100	56	55	6	48	48	6	57	17	0	63	55	19	16	18	9	84	80	0	0	0	0	0	0	0	0	0	0	0	0	0	0	0	0	0	0	0	0	0	0	0	0	0	0	0.000	0.000	0.000	0.000	0.000	0.000	0.000	0.000	0.000	0.000	0.000	0.000	0.000	0.000	282	1076	55	46	46	0.000	0.000	8	47	0	0	7	39	0	0	100	1	
4	4	14	07: M-22   LM00001997	lmo2586	16463	8667	100	49	49	4	48	48	5	12	1	0	59	49	19	17	17	3	85	79	0	0	0	0	0	0	0	0	0	0	0	0	0	0	0	0	0	0	0	0	0	0	0	0	0	0	0.000	0.000	0.000	0.000	0.000	0.000	0.000	0.000	0.000	0.000	0.000	0.000	0.000	0.000	282	1076	43	33	33	0.000	0.000	1	42	0	0	1	32	0	0	100	1	
4	5	14	08: A-01   EMPTY	EMPTY	16713	8667	100	47	47	5	47	48	5	12	2	0	18	19	4	17	17	3	30	17	0	0	0	0	0	0	0	0	0	0	0	0	0	0	0	0	0	0	0	0	0	0	0	0	0	0	0.000	0.000	0.000	0.000	0.000	0.000	0.000	0.000	0.000	0.000	0.000	0.000	0.000	0.000	282	1076	1	2	2	0.000	0.000	0	1	0	0	0	2	0	0	-75	1	
4	6	14	08: A-04   LM00002017	lmo2662	16963	8667	100	49	50	4	46	47	4	34	15	0	65	55	20	16	16	2	91	86	0	0	0	0	0	0	0	0	0	0	0	0	0	0	0	0	0	0	0	0	0	0	0	0	0	0	0.000	0.000	0.000	0.000	0.000	0.000	0.000	0.000	0.000	0.000	0.000	0.000	0.000	0.000	282	1076	52	43	43	0.000	0.000	3	49	0	0	4	39	0	0	100	1	
4	7	14	08: A-07   LM00000736	lmo2665	17213	8667	100	53	53	6	47	47	4	60	31	0	71	62	21	16	16	2	92	91	0	0	0	0	0	0	0	0	0	0	0	0	0	0	0	0	0	0	0	0	0	0	0	0	0	0	0.000	0.000	0.000	0.000	0.000	0.000	0.000	0.000	0.000	0.000	0.000	0.000	0.000	0.000	282	1076	61	52	52	0.000	0.000	6	55	0	0	6	46	0	0	100	1	
4	8	14	08: A-10   LM00000738	lmo2668	17463	8667	100	52	53	6	47	47	4	54	34	0	123	109	47	16	17	2	95	93	0	0	0	0	0	0	0	0	0	0	0	0	0	0	0	0	0	0	0	0	0	0	0	0	0	0	0.000	0.000	0.000	0.000	0.000	0.000	0.000	0.000	0.000	0.000	0.000	0.000	0.000	0.000	282	1076	112	99	99	0.000	0.000	5	107	0	0	6	93	0	0	100	1	
4	9	14	08: A-13   LM00002767	lmo2671	17713	8667	100	190	168	54	46	47	5	98	94	0	130	119	44	17	17	2	98	96	0	0	0	0	0	0	0	0	0	0	0	0	0	0	0	0	0	0	0	0	0	0	0	0	0	0	0.000	0.000	0.000	0.000	0.000	0.000	0.000	0.000	0.000	0.000	0.000	0.000	0.000	0.000	282	1076	257	224	224	0.000	0.000	144	113	0	0	122	102	0	0	100	1	
4	10	14	08: A-16   LM00002020	lmo2674	17963	8667	100	156	145	46	48	48	5	94	88	0	502	422	192	17	17	2	95	92	0	0	0	0	0	0	0	0	0	0	0	0	0	0	0	0	0	0	0	0	0	0	0	0	0	0	0.000	0.000	0.000	0.000	0.000	0.000	0.000	0.000	0.000	0.000	0.000	0.000	0.000	0.000	282	1076	593	502	502	0.000	0.000	108	485	0	0	97	405	0	0	100	1	
4	11	14	08: A-19   LM00000741	lmo2677	18213	8667	100	51	52	6	47	47	5	39	13	0	72	60	24	17	17	3	84	80	0	0	0	0	0	0	0	0	0	0	0	0	0	0	0	0	0	0	0	0	0	0	0	0	0	0	0.000	0.000	0.000	0.000	0.000	0.000	0.000	0.000	0.000	0.000	0.000	0.000	0.000	0.000	282	1076	59	48	48	0.000	0.000	4	55	0	0	5	43	0	0	100	1	
4	12	14	08: A-22   LM00002024	lmo2680	18463	8667	100	53	55	12	46	47	5	68	33	0	79	71	20	17	17	2	96	95	0	0	0	0	0	0	0	0	0	0	0	0	0	0	0	0	0	0	0	0	0	0	0	0	0	0	0.000	0.000	0.000	0.000	0.000	0.000	0.000	0.000	0.000	0.000	0.000	0.000	0.000	0.000	282	1076	69	63	63	0.000	0.000	7	62	0	0	9	54	0	0	100	1	
4	13	14	08: E-01   LM00002779	lmo2753	18713	8667	100	53	53	6	47	48	5	64	23	0	67	60	17	17	18	5	92	90	0	0	0	0	0	0	0	0	0	0	0	0	0	0	0	0	0	0	0	0	0	0	0	0	0	0	0.000	0.000	0.000	0.000	0.000	0.000	0.000	0.000	0.000	0.000	0.000	0.000	0.000	0.000	282	1076	56	49	49	0.000	0.000	6	50	0	0	6	43	0	0	100	1	
4	14	14	08: E-04   LM00002781	lmo2756	18963	8667	100	52	52	6	48	48	5	35	12	0	69	59	24	17	18	4	88	83	0	0	0	0	0	0	0	0	0	0	0	0	0	0	0	0	0	0	0	0	0	0	0	0	0	0	0.000	0.000	0.000	0.000	0.000	0.000	0.000	0.000	0.000	0.000	0.000	0.000	0.000	0.000	282	1076	56	46	46	0.000	0.000	4	52	0	0	4	42	0	0	100	1	
4	15	14	08: E-07   LM00002061	lmo2759	19213	8667	100	51	51	5	48	48	6	35	7	0	71	59	23	18	19	7	80	78	0	0	0	0	0	0	0	0	0	0	0	0	0	0	0	0	0	0	0	0	0	0	0	0	0	0	0.000	0.000	0.000	0.000	0.000	0.000	0.000	0.000	0.000	0.000	0.000	0.000	0.000	0.000	282	1076	56	44	44	0.000	0.000	3	53	0	0	3	41	0	0	100	1	
4	16	14	08: E-10   LM00002063	lmo2762	19463	8667	100	48	48	5	48	48	6	5	2	0	61	49	28	18	19	5	73	67	0	0	0	0	0	0	0	0	0	0	0	0	0	0	0	0	0	0	0	0	0	0	0	0	0	0	0.000	0.000	0.000	0.000	0.000	0.000	0.000	0.000	0.000	0.000	0.000	0.000	0.000	0.000	282	1076	43	31	31	0.000	0.000	0	43	0	0	0	31	0	0	100	1	
4	17	14	08: E-13   LM00002065	lmo2765	19713	8667	100	51	52	7	48	48	5	39	13	0	68	62	17	18	19	3	96	93	0	0	0	0	0	0	0	0	0	0	0	0	0	0	0	0	0	0	0	0	0	0	0	0	0	0	0.000	0.000	0.000	0.000	0.000	0.000	0.000	0.000	0.000	0.000	0.000	0.000	0.000	0.000	282	1076	53	48	48	0.000	0.000	3	50	0	0	4	44	0	0	100	1	
4	1	15	08: E-16   LM00002782	lmo2768	15713	8917	100	54	55	7	48	49	4	55	33	0	67	55	23	17	18	4	82	76	0	0	0	0	0	0	0	0	0	0	0	0	0	0	0	0	0	0	0	0	0	0	0	0	0	0	0.000	0.000	0.000	0.000	0.000	0.000	0.000	0.000	0.000	0.000	0.000	0.000	0.000	0.000	282	1076	56	45	45	0.000	0.000	6	50	0	0	7	38	0	0	100	1	
4	2	15	08: E-19   LM00002784	lmo2771	15963	8917	100	53	53	5	48	48	5	42	15	0	71	65	19	17	17	4	93	91	0	0	0	0	0	0	0	0	0	0	0	0	0	0	0	0	0	0	0	0	0	0	0	0	0	0	0.000	0.000	0.000	0.000	0.000	0.000	0.000	0.000	0.000	0.000	0.000	0.000	0.000	0.000	282	1076	59	53	53	0.000	0.000	5	54	0	0	5	48	0	0	100	1	
4	3	15	08: E-22   LM00000773	lmo2774	16213	8917	100	50	50	5	48	49	6	16	2	0	63	53	19	16	17	8	83	78	0	0	0	0	0	0	0	0	0	0	0	0	0	0	0	0	0	0	0	0	0	0	0	0	0	0	0.000	0.000	0.000	0.000	0.000	0.000	0.000	0.000	0.000	0.000	0.000	0.000	0.000	0.000	282	1076	49	39	39	0.000	0.000	2	47	0	0	2	37	0	0	100	1	
4	4	15	08: I-01   LM00000803	lmo2849	16463	8917	100	51	52	7	47	47	5	39	10	0	73	66	25	16	17	6	90	87	0	0	0	0	0	0	0	0	0	0	0	0	0	0	0	0	0	0	0	0	0	0	0	0	0	0	0.000	0.000	0.000	0.000	0.000	0.000	0.000	0.000	0.000	0.000	0.000	0.000	0.000	0.000	282	1076	61	55	55	0.000	0.000	4	57	0	0	5	50	0	0	100	1	
4	5	15	08: I-04   LM00002804	lmo2852	16713	8917	100	48	50	5	47	47	4	31	11	0	70	61	23	16	16	3	91	85	0	0	0	0	0	0	0	0	0	0	0	0	0	0	0	0	0	0	0	0	0	0	0	0	0	0	0.000	0.000	0.000	0.000	0.000	0.000	0.000	0.000	0.000	0.000	0.000	0.000	0.000	0.000	282	1076	55	48	48	0.000	0.000	1	54	0	0	3	45	0	0	100	1	
4	6	15	08: I-07   LM00000808	lmo2855	16963	8917	100	368	310	158	46	47	4	92	87	0	513	410	229	16	16	2	90	88	0	0	0	0	0	0	0	0	0	0	0	0	0	0	0	0	0	0	0	0	0	0	0	0	0	0	0.000	0.000	0.000	0.000	0.000	0.000	0.000	0.000	0.000	0.000	0.000	0.000	0.000	0.000	282	1076	819	658	658	0.000	0.000	322	497	0	0	264	394	0	0	100	1	
4	7	15	09: A-01   EMPTY	EMPTY	17213	8917	100	48	48	6	46	47	5	30	10	0	18	19	4	16	17	4	37	17	0	0	0	0	0	0	0	0	0	0	0	0	0	0	0	0	0	0	0	0	0	0	0	0	0	0	0.000	0.000	0.000	0.000	0.000	0.000	0.000	0.000	0.000	0.000	0.000	0.000	0.000	0.000	282	1076	4	5	5	0.000	0.000	2	2	0	0	2	3	0	0	-75	1	
4	8	15	09: A-04   LM00001308	lmo1275	17463	8917	100	59	59	8	47	47	5	79	54	0	69	61	19	16	17	3	95	91	0	0	0	0	0	0	0	0	0	0	0	0	0	0	0	0	0	0	0	0	0	0	0	0	0	0	0.000	0.000	0.000	0.000	0.000	0.000	0.000	0.000	0.000	0.000	0.000	0.000	0.000	0.000	282	1076	65	57	57	0.000	0.000	12	53	0	0	12	45	0	0	100	1	
4	9	15	09: A-07   LM00002819	lmo1469	17713	8917	100	1759	1476	719	48	48	5	99	95	0	2114	1743	882	17	17	3	96	95	0	0	0	0	0	0	0	0	0	0	0	0	0	0	0	0	0	0	0	0	0	0	0	0	0	0	0.000	0.000	0.000	0.000	0.000	0.000	0.000	0.000	0.000	0.000	0.000	0.000	0.000	0.000	282	1076	3808	3154	3154	0.000	0.000	1711	2097	0	0	1428	1726	0	0	100	1	
4	10	15	09: A-10   LM00000452	lmo1657	17963	8917	100	284	255	88	46	47	5	97	97	0	220	199	77	17	17	3	96	95	0	0	0	0	0	0	0	0	0	0	0	0	0	0	0	0	0	0	0	0	0	0	0	0	0	0	0.000	0.000	0.000	0.000	0.000	0.000	0.000	0.000	0.000	0.000	0.000	0.000	0.000	0.000	282	1076	441	391	391	0.000	0.000	238	203	0	0	209	182	0	0	100	1	
4	11	15	09: A-13   lmneg01	lmneg01	18213	8917	100	49	50	5	47	47	5	23	10	0	71	63	20	17	17	2	94	93	0	0	0	0	0	0	0	0	0	0	0	0	0	0	0	0	0	0	0	0	0	0	0	0	0	0	0.000	0.000	0.000	0.000	0.000	0.000	0.000	0.000	0.000	0.000	0.000	0.000	0.000	0.000	282	1076	56	49	49	0.000	0.000	2	54	0	0	3	46	0	0	100	1	
4	12	15	09: A-16   lmneg04	lmneg04	18463	8917	100	48	49	5	47	47	5	26	6	0	59	55	13	17	17	2	98	95	0	0	0	0	0	0	0	0	0	0	0	0	0	0	0	0	0	0	0	0	0	0	0	0	0	0	0.000	0.000	0.000	0.000	0.000	0.000	0.000	0.000	0.000	0.000	0.000	0.000	0.000	0.000	282	1076	43	40	40	0.000	0.000	1	42	0	0	2	38	0	0	100	1	
4	13	15	09: A-19   lmneg07	lmneg07	18713	8917	100	50	49	4	47	48	5	29	5	0	67	61	17	17	18	3	97	91	0	0	0	0	0	0	0	0	0	0	0	0	0	0	0	0	0	0	0	0	0	0	0	0	0	0	0.000	0.000	0.000	0.000	0.000	0.000	0.000	0.000	0.000	0.000	0.000	0.000	0.000	0.000	282	1076	53	46	46	0.000	0.000	3	50	0	0	2	44	0	0	100	1	
4	14	15	09: A-22   lmneg10	lmneg10	18963	8917	100	100	96	27	48	49	5	88	85	0	58	52	15	18	19	3	91	88	0	0	0	0	0	0	0	0	0	0	0	0	0	0	0	0	0	0	0	0	0	0	0	0	0	0	0.000	0.000	0.000	0.000	0.000	0.000	0.000	0.000	0.000	0.000	0.000	0.000	0.000	0.000	282	1076	92	82	82	0.000	0.000	52	40	0	0	48	34	0	0	100	1	
4	15	15	09: E-01   LM00000020	lmo0044	19213	8917	100	209	199	62	50	51	8	98	94	0	228	200	83	18	19	6	96	89	0	0	0	0	0	0	0	0	0	0	0	0	0	0	0	0	0	0	0	0	0	0	0	0	0	0	0.000	0.000	0.000	0.000	0.000	0.000	0.000	0.000	0.000	0.000	0.000	0.000	0.000	0.000	282	1076	369	331	331	0.000	0.000	159	210	0	0	149	182	0	0	100	1	
4	16	15	09: E-04   LM00001308	lmo1275	19463	8917	100	48	48	5	47	47	5	24	8	0	65	55	20	18	19	3	88	82	0	0	0	0	0	0	0	0	0	0	0	0	0	0	0	0	0	0	0	0	0	0	0	0	0	0	0.000	0.000	0.000	0.000	0.000	0.000	0.000	0.000	0.000	0.000	0.000	0.000	0.000	0.000	282	1076	48	38	38	0.000	0.000	1	47	0	0	1	37	0	0	100	1	
4	17	15	09: E-07   LM00002819	lmo1469	19713	8917	100	164	157	51	49	49	5	94	92	0	168	148	63	18	19	4	92	90	0	0	0	0	0	0	0	0	0	0	0	0	0	0	0	0	0	0	0	0	0	0	0	0	0	0	0.000	0.000	0.000	0.000	0.000	0.000	0.000	0.000	0.000	0.000	0.000	0.000	0.000	0.000	282	1076	265	238	238	0.000	0.000	115	150	0	0	108	130	0	0	100	1	
4	1	16	09: E-10   LM00000452	lmo1657	15713	9167	100	352	333	124	48	48	6	98	97	0	339	313	116	17	17	3	100	99	0	0	0	0	0	0	0	0	0	0	0	0	0	0	0	0	0	0	0	0	0	0	0	0	0	0	0.000	0.000	0.000	0.000	0.000	0.000	0.000	0.000	0.000	0.000	0.000	0.000	0.000	0.000	282	1076	626	581	581	0.000	0.000	304	322	0	0	285	296	0	0	100	1	
4	2	16	09: E-13   lmneg01	lmneg01	15963	9167	100	51	51	5	47	48	5	34	9	0	67	62	16	16	17	6	95	91	0	0	0	0	0	0	0	0	0	0	0	0	0	0	0	0	0	0	0	0	0	0	0	0	0	0	0.000	0.000	0.000	0.000	0.000	0.000	0.000	0.000	0.000	0.000	0.000	0.000	0.000	0.000	282	1076	55	50	50	0.000	0.000	4	51	0	0	4	46	0	0	100	1	
4	3	16	09: E-16   lmneg04	lmneg04	16213	9167	100	48	49	4	47	48	5	17	2	0	59	51	18	16	17	3	89	84	0	0	0	0	0	0	0	0	0	0	0	0	0	0	0	0	0	0	0	0	0	0	0	0	0	0	0.000	0.000	0.000	0.000	0.000	0.000	0.000	0.000	0.000	0.000	0.000	0.000	0.000	0.000	282	1076	44	37	37	0.000	0.000	1	43	0	0	2	35	0	0	100	1	
4	4	16	09: E-19   lmneg07	lmneg07	16463	9167	100	51	50	5	48	48	6	29	6	0	66	58	19	16	18	10	86	82	0	0	0	0	0	0	0	0	0	0	0	0	0	0	0	0	0	0	0	0	0	0	0	0	0	0	0.000	0.000	0.000	0.000	0.000	0.000	0.000	0.000	0.000	0.000	0.000	0.000	0.000	0.000	282	1076	53	44	44	0.000	0.000	3	50	0	0	2	42	0	0	100	1	
4	5	16	09: E-22   lmneg10	lmneg10	16713	9167	100	47	47	4	46	47	5	16	2	0	52	47	13	16	17	3	94	90	0	0	0	0	0	0	0	0	0	0	0	0	0	0	0	0	0	0	0	0	0	0	0	0	0	0	0.000	0.000	0.000	0.000	0.000	0.000	0.000	0.000	0.000	0.000	0.000	0.000	0.000	0.000	282	1076	37	32	32	0.000	0.000	1	36	0	0	1	31	0	0	100	1	
4	6	16	09: I-01   LM00000020	lmo0044	16963	9167	100	1276	1162	382	46	47	5	100	100	0	1409	1302	454	16	17	2	100	100	0	0	0	0	0	0	0	0	0	0	0	0	0	0	0	0	0	0	0	0	0	0	0	0	0	0	0.000	0.000	0.000	0.000	0.000	0.000	0.000	0.000	0.000	0.000	0.000	0.000	0.000	0.000	282	1076	2623	2402	2402	0.000	0.000	1230	1393	0	0	1116	1286	0	0	100	1	
4	7	16	09: I-04   LM00001308	lmo1275	17213	9167	100	58	59	8	47	47	5	78	57	0	70	63	20	16	17	3	96	91	0	0	0	0	0	0	0	0	0	0	0	0	0	0	0	0	0	0	0	0	0	0	0	0	0	0	0.000	0.000	0.000	0.000	0.000	0.000	0.000	0.000	0.000	0.000	0.000	0.000	0.000	0.000	282	1076	65	59	59	0.000	0.000	11	54	0	0	12	47	0	0	100	1	
4	8	16	09: I-07   LM00002819	lmo1469	17463	9167	100	1141	1675	794	46	47	5	100	98	0	2498	2048	1012	17	17	3	97	95	0	0	0	0	0	0	0	0	0	0	0	0	0	0	0	0	0	0	0	0	0	0	0	0	0	0	0.000	0.000	0.000	0.000	0.000	0.000	0.000	0.000	0.000	0.000	0.000	0.000	0.000	0.000	282	1076	3576	3660	3660	0.000	0.000	1095	2481	0	0	1629	2031	0	0	100	1	
4	9	16	09: I-10   LM00000452	lmo1657	17713	9167	100	324	281	117	47	47	5	95	91	0	283	233	115	17	17	3	91	88	0	0	0	0	0	0	0	0	0	0	0	0	0	0	0	0	0	0	0	0	0	0	0	0	0	0	0.000	0.000	0.000	0.000	0.000	0.000	0.000	0.000	0.000	0.000	0.000	0.000	0.000	0.000	282	1076	543	450	450	0.000	0.000	277	266	0	0	234	216	0	0	100	1	
4	10	16	09: I-13   lmneg01	lmneg01	17963	9167	100	51	52	8	47	47	5	39	16	0	70	62	20	17	18	3	91	88	0	0	0	0	0	0	0	0	0	0	0	0	0	0	0	0	0	0	0	0	0	0	0	0	0	0	0.000	0.000	0.000	0.000	0.000	0.000	0.000	0.000	0.000	0.000	0.000	0.000	0.000	0.000	282	1076	57	50	50	0.000	0.000	4	53	0	0	5	45	0	0	100	1	
4	11	16	09: I-16   lmneg04	lmneg04	18213	9167	100	50	51	8	47	48	6	21	6	0	59	53	16	17	17	6	88	84	0	0	0	0	0	0	0	0	0	0	0	0	0	0	0	0	0	0	0	0	0	0	0	0	0	0	0.000	0.000	0.000	0.000	0.000	0.000	0.000	0.000	0.000	0.000	0.000	0.000	0.000	0.000	282	1076	45	40	40	0.000	0.000	3	42	0	0	4	36	0	0	100	1	
4	12	16	09: I-19   lmneg07	lmneg07	18463	9167	100	50	51	8	46	47	5	47	18	0	68	60	22	17	17	4	88	85	0	0	0	0	0	0	0	0	0	0	0	0	0	0	0	0	0	0	0	0	0	0	0	0	0	0	0.000	0.000	0.000	0.000	0.000	0.000	0.000	0.000	0.000	0.000	0.000	0.000	0.000	0.000	282	1076	55	48	48	0.000	0.000	4	51	0	0	5	43	0	0	100	1	
4	13	16	09: I-22   lmneg10	lmneg10	18713	9167	100	50	50	5	48	48	5	20	6	0	55	49	14	17	18	4	90	85	0	0	0	0	0	0	0	0	0	0	0	0	0	0	0	0	0	0	0	0	0	0	0	0	0	0	0.000	0.000	0.000	0.000	0.000	0.000	0.000	0.000	0.000	0.000	0.000	0.000	0.000	0.000	282	1076	40	34	34	0.000	0.000	2	38	0	0	2	32	0	0	100	1	
4	14	16	09: M-01   LM00000020	lmo0044	18963	9167	100	206	190	67	48	49	6	96	92	0	222	208	83	18	18	4	95	92	0	0	0	0	0	0	0	0	0	0	0	0	0	0	0	0	0	0	0	0	0	0	0	0	0	0	0.000	0.000	0.000	0.000	0.000	0.000	0.000	0.000	0.000	0.000	0.000	0.000	0.000	0.000	282	1076	362	332	332	0.000	0.000	158	204	0	0	142	190	0	0	100	1	
4	15	16	09: M-04   LM00001308	lmo1275	19213	9167	100	64	67	12	52	54	8	71	44	0	62	58	16	18	20	8	90	88	0	0	0	0	0	0	0	0	0	0	0	0	0	0	0	0	0	0	0	0	0	0	0	0	0	0	0.000	0.000	0.000	0.000	0.000	0.000	0.000	0.000	0.000	0.000	0.000	0.000	0.000	0.000	282	1076	56	55	55	0.000	0.000	12	44	0	0	15	40	0	0	100	1	
4	16	16	09: M-07   LM00002819	lmo1469	19463	9167	100	180	159	60	48	49	7	93	88	0	172	141	66	19	21	8	88	85	0	0	0	0	0	0	0	0	0	0	0	0	0	0	0	0	0	0	0	0	0	0	0	0	0	0	0.000	0.000	0.000	0.000	0.000	0.000	0.000	0.000	0.000	0.000	0.000	0.000	0.000	0.000	282	1076	285	233	233	0.000	0.000	132	153	0	0	111	122	0	0	100	1	
4	17	16	09: M-10   LM00000452	lmo1657	19713	9167	100	94	95	21	48	48	5	99	96	0	104	99	31	18	19	4	99	96	0	0	0	0	0	0	0	0	0	0	0	0	0	0	0	0	0	0	0	0	0	0	0	0	0	0	0.000	0.000	0.000	0.000	0.000	0.000	0.000	0.000	0.000	0.000	0.000	0.000	0.000	0.000	282	1076	132	128	128	0.000	0.000	46	86	0	0	47	81	0	0	100	1	
4	1	17	09: M-13   lmneg01	lmneg01	15713	9417	100	49	50	5	47	48	5	31	12	0	66	56	20	17	17	3	89	85	0	0	0	0	0	0	0	0	0	0	0	0	0	0	0	0	0	0	0	0	0	0	0	0	0	0	0.000	0.000	0.000	0.000	0.000	0.000	0.000	0.000	0.000	0.000	0.000	0.000	0.000	0.000	282	1076	51	42	42	0.000	0.000	2	49	0	0	3	39	0	0	100	1	
4	2	17	09: M-16   lmneg04	lmneg04	15963	9417	100	49	49	5	47	47	5	25	3	0	59	52	17	17	17	6	88	82	0	0	0	0	0	0	0	0	0	0	0	0	0	0	0	0	0	0	0	0	0	0	0	0	0	0	0.000	0.000	0.000	0.000	0.000	0.000	0.000	0.000	0.000	0.000	0.000	0.000	0.000	0.000	282	1076	44	37	37	0.000	0.000	2	42	0	0	2	35	0	0	100	1	
4	3	17	09: M-19   lmneg07	lmneg07	16213	9417	100	51	51	5	47	47	4	40	15	0	64	57	19	16	17	2	93	91	0	0	0	0	0	0	0	0	0	0	0	0	0	0	0	0	0	0	0	0	0	0	0	0	0	0	0.000	0.000	0.000	0.000	0.000	0.000	0.000	0.000	0.000	0.000	0.000	0.000	0.000	0.000	282	1076	52	45	45	0.000	0.000	4	48	0	0	4	41	0	0	100	1	
4	4	17	09: M-22   lmneg10	lmneg10	16463	9417	100	49	49	6	48	48	5	32	7	0	52	45	14	16	17	3	95	87	0	0	0	0	0	0	0	0	0	0	0	0	0	0	0	0	0	0	0	0	0	0	0	0	0	0	0.000	0.000	0.000	0.000	0.000	0.000	0.000	0.000	0.000	0.000	0.000	0.000	0.000	0.000	282	1076	37	30	30	0.000	0.000	1	36	0	0	1	29	0	0	100	1	
4	5	17	null	EMPTY	16713	9417	100	45	46	4	46	47	4	9	4	0	16	16	2	16	16	2	7	1	0	0	0	0	0	0	0	0	0	0	0	0	0	0	0	0	0	0	0	0	0	0	0	0	0	0	0.000	0.000	0.000	0.000	0.000	0.000	0.000	0.000	0.000	0.000	0.000	0.000	0.000	0.000	282	1076	-1	0	0	0.000	0.000	-1	0	0	0	0	0	0	0	-75	1	
4	6	17	null	EMPTY	16963	9417	100	46	46	5	46	46	5	20	4	0	15	15	2	16	16	2	6	0	0	0	0	0	0	0	0	0	0	0	0	0	0	0	0	0	0	0	0	0	0	0	0	0	0	0	0.000	0.000	0.000	0.000	0.000	0.000	0.000	0.000	0.000	0.000	0.000	0.000	0.000	0.000	282	1076	-1	-1	-1	0.000	0.000	0	-1	0	0	0	-1	0	0	-75	1	
4	7	17	null	EMPTY	17213	9417	100	46	47	5	46	47	5	17	4	0	17	17	2	17	17	4	8	1	0	0	0	0	0	0	0	0	0	0	0	0	0	0	0	0	0	0	0	0	0	0	0	0	0	0	0.000	0.000	0.000	0.000	0.000	0.000	0.000	0.000	0.000	0.000	0.000	0.000	0.000	0.000	282	1076	0	1	1	0.000	0.000	0	0	0	0	1	0	0	0	-75	1	
4	8	17	null	EMPTY	17463	9417	100	47	48	5	47	47	5	22	5	0	17	18	5	16	17	3	28	12	0	0	0	0	0	0	0	0	0	0	0	0	0	0	0	0	0	0	0	0	0	0	0	0	0	0	0.000	0.000	0.000	0.000	0.000	0.000	0.000	0.000	0.000	0.000	0.000	0.000	0.000	0.000	282	1076	1	3	3	0.000	0.000	0	1	0	0	1	2	0	0	-75	1	
4	9	17	null	EMPTY	17713	9417	100	47	47	4	47	47	5	13	2	0	17	18	4	17	18	5	14	3	0	0	0	0	0	0	0	0	0	0	0	0	0	0	0	0	0	0	0	0	0	0	0	0	0	0	0.000	0.000	0.000	0.000	0.000	0.000	0.000	0.000	0.000	0.000	0.000	0.000	0.000	0.000	282	1076	0	1	1	0.000	0.000	0	0	0	0	0	1	0	0	-75	1	
4	10	17	null	EMPTY	17963	9417	100	48	48	4	45	47	5	21	4	0	17	18	3	17	18	3	16	4	0	0	0	0	0	0	0	0	0	0	0	0	0	0	0	0	0	0	0	0	0	0	0	0	0	0	0.000	0.000	0.000	0.000	0.000	0.000	0.000	0.000	0.000	0.000	0.000	0.000	0.000	0.000	282	1076	3	4	4	0.000	0.000	3	0	0	0	3	1	0	0	-75	1	
4	11	17	null	EMPTY	18213	9417	100	48	48	5	47	47	5	23	4	0	18	19	6	17	17	3	26	11	0	0	0	0	0	0	0	0	0	0	0	0	0	0	0	0	0	0	0	0	0	0	0	0	0	0	0.000	0.000	0.000	0.000	0.000	0.000	0.000	0.000	0.000	0.000	0.000	0.000	0.000	0.000	282	1076	2	3	3	0.000	0.000	1	1	0	0	1	2	0	0	-75	1	
4	12	17	null	EMPTY	18463	9417	100	46	47	5	47	48	5	18	4	0	17	17	4	17	17	3	12	5	0	0	0	0	0	0	0	0	0	0	0	0	0	0	0	0	0	0	0	0	0	0	0	0	0	0	0.000	0.000	0.000	0.000	0.000	0.000	0.000	0.000	0.000	0.000	0.000	0.000	0.000	0.000	282	1076	-1	0	0	0.000	0.000	-1	0	0	0	0	0	0	0	-75	1	
4	13	17	null	EMPTY	18713	9417	100	49	48	5	48	48	7	13	1	0	17	18	5	17	19	12	2	1	0	0	0	0	0	0	0	0	0	0	0	0	0	0	0	0	0	0	0	0	0	0	0	0	0	0	0.000	0.000	0.000	0.000	0.000	0.000	0.000	0.000	0.000	0.000	0.000	0.000	0.000	0.000	282	1076	1	1	1	0.000	0.000	1	0	0	0	0	1	0	0	-75	1	
4	14	17	null	EMPTY	18963	9417	100	49	49	5	48	49	7	8	2	0	17	19	6	18	20	6	4	2	0	0	0	0	0	0	0	0	0	0	0	0	0	0	0	0	0	0	0	0	0	0	0	0	0	0	0.000	0.000	0.000	0.000	0.000	0.000	0.000	0.000	0.000	0.000	0.000	0.000	0.000	0.000	282	1076	0	2	2	0.000	0.000	1	-1	0	0	1	1	0	0	-75	1	
4	15	17	null	EMPTY	19213	9417	100	49	49	5	50	50	6	9	1	0	18	19	6	18	18	4	20	6	0	0	0	0	0	0	0	0	0	0	0	0	0	0	0	0	0	0	0	0	0	0	0	0	0	0	0.000	0.000	0.000	0.000	0.000	0.000	0.000	0.000	0.000	0.000	0.000	0.000	0.000	0.000	282	1076	-1	0	0	0.000	0.000	-1	0	0	0	-1	1	0	0	-75	1	
4	16	17	null	EMPTY	19463	9417	100	50	50	5	48	49	6	20	2	0	19	19	3	18	19	6	6	2	0	0	0	0	0	0	0	0	0	0	0	0	0	0	0	0	0	0	0	0	0	0	0	0	0	0	0.000	0.000	0.000	0.000	0.000	0.000	0.000	0.000	0.000	0.000	0.000	0.000	0.000	0.000	282	1076	3	3	3	0.000	0.000	2	1	0	0	2	1	0	0	-75	1	
4	17	17	null	EMPTY	19713	9417	100	49	50	5	48	49	6	16	5	0	19	20	4	19	20	5	5	2	0	0	0	0	0	0	0	0	0	0	0	0	0	0	0	0	0	0	0	0	0	0	0	0	0	0	0.000	0.000	0.000	0.000	0.000	0.000	0.000	0.000	0.000	0.000	0.000	0.000	0.000	0.000	282	1076	1	3	3	0.000	0.000	1	0	0	0	2	1	0	0	-75	1	
5	1	1	10: D-02   Dye Marker	Dye Marker	2181	9892	100	79	208	230	47	47	5	76	70	0	17872	31258	28423	19	19	3	100	100	29	0	0	0	0	0	0	0	0	0	0	0	0	0	0	0	0	0	0	0	0	0	0	0	0	0	0.000	0.000	0.000	0.000	0.000	0.000	0.000	0.000	0.000	0.000	0.000	0.000	0.000	0.000	283	1076	17885	31400	31400	0.000	0.000	32	17853	0	0	161	31239	0	0	100	1	
5	2	1	01: D-02   LM00002112	lmo0070	2431	9892	100	49	50	5	47	48	5	34	11	0	69	54	26	19	19	2	78	72	0	0	0	0	0	0	0	0	0	0	0	0	0	0	0	0	0	0	0	0	0	0	0	0	0	0	0.000	0.000	0.000	0.000	0.000	0.000	0.000	0.000	0.000	0.000	0.000	0.000	0.000	0.000	283	1076	52	38	38	0.000	0.000	2	50	0	0	3	35	0	0	100	1	
5	3	1	01: D-05   LM00002115	lmo0073	2681	9892	100	48	48	5	47	47	5	22	4	0	52	43	17	18	18	3	84	72	0	0	0	0	0	0	0	0	0	0	0	0	0	0	0	0	0	0	0	0	0	0	0	0	0	0	0.000	0.000	0.000	0.000	0.000	0.000	0.000	0.000	0.000	0.000	0.000	0.000	0.000	0.000	283	1076	35	26	26	0.000	0.000	1	34	0	0	1	25	0	0	100	1	
5	4	1	01: D-08   LM00000830	lmo0076	2931	9892	100	57	57	7	46	47	5	84	57	0	73	61	29	17	17	2	87	80	0	0	0	0	0	0	0	0	0	0	0	0	0	0	0	0	0	0	0	0	0	0	0	0	0	0	0.000	0.000	0.000	0.000	0.000	0.000	0.000	0.000	0.000	0.000	0.000	0.000	0.000	0.000	283	1076	67	55	55	0.000	0.000	11	56	0	0	11	44	0	0	100	1	
5	5	1	01: D-11   LM00002117	lmo0079	3181	9892	100	51	52	6	47	48	5	42	16	0	64	50	22	17	17	3	81	73	0	0	0	0	0	0	0	0	0	0	0	0	0	0	0	0	0	0	0	0	0	0	0	0	0	0	0.000	0.000	0.000	0.000	0.000	0.000	0.000	0.000	0.000	0.000	0.000	0.000	0.000	0.000	283	1076	51	38	38	0.000	0.000	4	47	0	0	5	33	0	0	100	1	
5	6	1	01: D-14   LM00002120	lmo0082	3431	9892	100	51	52	5	48	48	6	32	9	0	69	56	23	18	18	4	82	75	0	0	0	0	0	0	0	0	0	0	0	0	0	0	0	0	0	0	0	0	0	0	0	0	0	0	0.000	0.000	0.000	0.000	0.000	0.000	0.000	0.000	0.000	0.000	0.000	0.000	0.000	0.000	283	1076	54	42	42	0.000	0.000	3	51	0	0	4	38	0	0	100	1	
5	7	1	01: D-17   LM00002123	lmo0085	3681	9892	100	51	50	5	47	48	6	35	4	0	72	56	28	17	18	4	75	69	0	0	0	0	0	0	0	0	0	0	0	0	0	0	0	0	0	0	0	0	0	0	0	0	0	0	0.000	0.000	0.000	0.000	0.000	0.000	0.000	0.000	0.000	0.000	0.000	0.000	0.000	0.000	283	1076	59	42	42	0.000	0.000	4	55	0	0	3	39	0	0	100	1	
5	8	1	01: D-20   LM00000832	lmo0088	3931	9892	100	50	51	7	47	47	5	36	14	0	73	59	27	17	18	4	85	74	0	0	0	0	0	0	0	0	0	0	0	0	0	0	0	0	0	0	0	0	0	0	0	0	0	0	0.000	0.000	0.000	0.000	0.000	0.000	0.000	0.000	0.000	0.000	0.000	0.000	0.000	0.000	283	1076	59	46	46	0.000	0.000	3	56	0	0	4	42	0	0	100	1	
5	9	1	01: D-23   LM00002127	lmo0091	4181	9892	100	51	51	5	47	47	5	34	8	0	61	48	23	17	18	3	78	70	0	0	0	0	0	0	0	0	0	0	0	0	0	0	0	0	0	0	0	0	0	0	0	0	0	0	0.000	0.000	0.000	0.000	0.000	0.000	0.000	0.000	0.000	0.000	0.000	0.000	0.000	0.000	283	1076	48	35	35	0.000	0.000	4	44	0	0	4	31	0	0	100	1	
5	10	1	01: H-02   LM00002158	lmo0166	4431	9892	100	52	52	5	48	49	7	32	3	0	75	59	27	18	19	5	76	71	0	0	0	0	0	0	0	0	0	0	0	0	0	0	0	0	0	0	0	0	0	0	0	0	0	0	0.000	0.000	0.000	0.000	0.000	0.000	0.000	0.000	0.000	0.000	0.000	0.000	0.000	0.000	283	1076	61	45	45	0.000	0.000	4	57	0	0	4	41	0	0	100	1	
5	11	1	01: H-05   LM00000053	lmo0169	4681	9892	100	255	194	121	48	48	5	74	70	0	244	181	130	17	17	3	89	81	0	0	0	0	0	0	0	0	0	0	0	0	0	0	0	0	0	0	0	0	0	0	0	0	0	0	0.000	0.000	0.000	0.000	0.000	0.000	0.000	0.000	0.000	0.000	0.000	0.000	0.000	0.000	283	1076	434	310	310	0.000	0.000	207	227	0	0	146	164	0	0	100	1	
5	12	1	01: H-08   LM00003001	lmo0172	4931	9892	100	52	51	5	48	49	5	36	4	0	65	51	23	18	19	6	72	69	0	0	0	0	0	0	0	0	0	0	0	0	0	0	0	0	0	0	0	0	0	0	0	0	0	0	0.000	0.000	0.000	0.000	0.000	0.000	0.000	0.000	0.000	0.000	0.000	0.000	0.000	0.000	283	1076	51	36	36	0.000	0.000	4	47	0	0	3	33	0	0	100	1	
5	13	1	01: H-11   LM00000861	lmo0175	5181	9892	100	53	55	10	47	48	5	57	36	0	71	54	29	18	19	4	69	66	0	0	0	0	0	0	0	0	0	0	0	0	0	0	0	0	0	0	0	0	0	0	0	0	0	0	0.000	0.000	0.000	0.000	0.000	0.000	0.000	0.000	0.000	0.000	0.000	0.000	0.000	0.000	283	1076	59	44	44	0.000	0.000	6	53	0	0	8	36	0	0	100	1	
5	14	1	01: H-14   LM00000056	lmo0178	5431	9892	100	56	57	11	48	48	6	54	35	0	82	67	37	18	19	8	70	65	0	0	0	0	0	0	0	0	0	0	0	0	0	0	0	0	0	0	0	0	0	0	0	0	0	0	0.000	0.000	0.000	0.000	0.000	0.000	0.000	0.000	0.000	0.000	0.000	0.000	0.000	0.000	283	1076	72	58	58	0.000	0.000	8	64	0	0	9	49	0	0	100	1	
5	15	1	01: H-17   LM00000059	lmo0181	5681	9892	100	48	49	6	48	48	5	28	11	0	20	22	6	17	18	4	41	27	0	0	0	0	0	0	0	0	0	0	0	0	0	0	0	0	0	0	0	0	0	0	0	0	0	0	0.000	0.000	0.000	0.000	0.000	0.000	0.000	0.000	0.000	0.000	0.000	0.000	0.000	0.000	283	1076	3	6	6	0.000	0.000	0	3	0	0	1	5	0	0	100	1	
5	16	1	01: H-20   LM00000864	lmo0184	5931	9892	100	57	58	7	48	49	5	69	45	0	84	69	37	18	19	4	75	72	0	0	0	0	0	0	0	0	0	0	0	0	0	0	0	0	0	0	0	0	0	0	0	0	0	0	0.000	0.000	0.000	0.000	0.000	0.000	0.000	0.000	0.000	0.000	0.000	0.000	0.000	0.000	283	1076	75	61	61	0.000	0.000	9	66	0	0	10	51	0	0	100	1	
5	17	1	01: H-23   LM00002160	lmo0187	6181	9892	100	85	82	23	48	48	5	84	77	0	99	77	41	17	18	6	81	76	0	0	0	0	0	0	0	0	0	0	0	0	0	0	0	0	0	0	0	0	0	0	0	0	0	0	0.000	0.000	0.000	0.000	0.000	0.000	0.000	0.000	0.000	0.000	0.000	0.000	0.000	0.000	283	1076	119	94	94	0.000	0.000	37	82	0	0	34	60	0	0	100	1	
5	1	2	01: L-02   LM00002182	lmo0262	2181	10142	100	50	50	5	47	47	4	40	21	0	45	47	25	18	18	3	83	69	0	0	0	0	0	0	0	0	0	0	0	0	0	0	0	0	0	0	0	0	0	0	0	0	0	0	0.000	0.000	0.000	0.000	0.000	0.000	0.000	0.000	0.000	0.000	0.000	0.000	0.000	0.000	283	1076	30	32	32	0.000	0.000	3	27	0	0	3	29	0	0	100	1	
5	2	2	01: L-05   LM00000085	lmo0265	2431	10142	100	91	103	53	47	47	4	78	66	0	98	121	100	19	19	2	75	68	0	0	0	0	0	0	0	0	0	0	0	0	0	0	0	0	0	0	0	0	0	0	0	0	0	0	0.000	0.000	0.000	0.000	0.000	0.000	0.000	0.000	0.000	0.000	0.000	0.000	0.000	0.000	283	1076	123	158	158	0.000	0.000	44	79	0	0	56	102	0	0	100	1	
5	3	2	01: L-08   LM00000896	lmo0268	2681	10142	100	86	81	27	46	47	5	82	67	0	110	89	56	17	18	3	79	70	0	0	0	0	0	0	0	0	0	0	0	0	0	0	0	0	0	0	0	0	0	0	0	0	0	0	0.000	0.000	0.000	0.000	0.000	0.000	0.000	0.000	0.000	0.000	0.000	0.000	0.000	0.000	283	1076	133	107	107	0.000	0.000	40	93	0	0	35	72	0	0	100	1	
5	4	2	01: L-11   LM00000087	lmo0271	2931	10142	100	55	56	9	47	47	4	61	48	0	57	48	28	17	17	2	64	62	0	0	0	0	0	0	0	0	0	0	0	0	0	0	0	0	0	0	0	0	0	0	0	0	0	0	0.000	0.000	0.000	0.000	0.000	0.000	0.000	0.000	0.000	0.000	0.000	0.000	0.000	0.000	283	1076	48	40	40	0.000	0.000	8	40	0	0	9	31	0	0	100	1	
5	5	2	01: L-14   LM00000900	lmo0274	3181	10142	100	50	51	7	47	47	5	43	20	0	68	52	28	17	17	2	76	68	0	0	0	0	0	0	0	0	0	0	0	0	0	0	0	0	0	0	0	0	0	0	0	0	0	0	0.000	0.000	0.000	0.000	0.000	0.000	0.000	0.000	0.000	0.000	0.000	0.000	0.000	0.000	283	1076	54	39	39	0.000	0.000	3	51	0	0	4	35	0	0	100	1	
5	6	2	01: L-17   LM00000902	lmo0277	3431	10142	100	48	48	5	48	48	5	10	4	0	20	22	6	17	17	3	51	39	0	0	0	0	0	0	0	0	0	0	0	0	0	0	0	0	0	0	0	0	0	0	0	0	0	0	0.000	0.000	0.000	0.000	0.000	0.000	0.000	0.000	0.000	0.000	0.000	0.000	0.000	0.000	283	1076	3	5	5	0.000	0.000	0	3	0	0	0	5	0	0	100	1	
5	7	2	01: L-20   LM00000903	lmo0280	3681	10142	100	56	56	8	48	48	6	63	34	0	66	53	27	16	18	7	71	64	0	0	0	0	0	0	0	0	0	0	0	0	0	0	0	0	0	0	0	0	0	0	0	0	0	0	0.000	0.000	0.000	0.000	0.000	0.000	0.000	0.000	0.000	0.000	0.000	0.000	0.000	0.000	283	1076	58	45	45	0.000	0.000	8	50	0	0	8	37	0	0	100	1	
5	8	2	01: L-23   LM00000904	lmo0283	3931	10142	100	59	59	10	48	49	6	65	50	0	101	80	53	17	18	4	73	66	0	0	0	0	0	0	0	0	0	0	0	0	0	0	0	0	0	0	0	0	0	0	0	0	0	0	0.000	0.000	0.000	0.000	0.000	0.000	0.000	0.000	0.000	0.000	0.000	0.000	0.000	0.000	283	1076	95	74	74	0.000	0.000	11	84	0	0	11	63	0	0	100	1	
5	9	2	01: P-02   LM00000128	lmo0358	4181	10142	100	47	48	6	47	47	5	22	8	0	43	36	16	18	18	3	64	59	0	0	0	0	0	0	0	0	0	0	0	0	0	0	0	0	0	0	0	0	0	0	0	0	0	0	0.000	0.000	0.000	0.000	0.000	0.000	0.000	0.000	0.000	0.000	0.000	0.000	0.000	0.000	283	1076	25	19	19	0.000	0.000	0	25	0	0	1	18	0	0	100	1	
5	10	2	01: P-05   LM00000926	lmo0361	4431	10142	100	49	50	6	47	48	5	19	7	0	41	35	14	18	18	4	69	66	0	0	0	0	0	0	0	0	0	0	0	0	0	0	0	0	0	0	0	0	0	0	0	0	0	0	0.000	0.000	0.000	0.000	0.000	0.000	0.000	0.000	0.000	0.000	0.000	0.000	0.000	0.000	283	1076	25	20	20	0.000	0.000	2	23	0	0	3	17	0	0	100	1	
5	11	2	01: P-08   LM00000131	lmo0364	4681	10142	100	51	51	5	47	47	5	40	6	0	62	51	27	17	18	4	72	67	0	0	0	0	0	0	0	0	0	0	0	0	0	0	0	0	0	0	0	0	0	0	0	0	0	0	0.000	0.000	0.000	0.000	0.000	0.000	0.000	0.000	0.000	0.000	0.000	0.000	0.000	0.000	283	1076	49	38	38	0.000	0.000	4	45	0	0	4	34	0	0	100	1	
5	12	2	01: P-11   LM00000928	lmo0367	4931	10142	100	52	52	5	48	49	6	32	8	0	60	47	24	18	18	4	67	63	0	0	0	0	0	0	0	0	0	0	0	0	0	0	0	0	0	0	0	0	0	0	0	0	0	0	0.000	0.000	0.000	0.000	0.000	0.000	0.000	0.000	0.000	0.000	0.000	0.000	0.000	0.000	283	1076	46	33	33	0.000	0.000	4	42	0	0	4	29	0	0	100	1	
5	13	2	01: P-14   LM00000929	lmo0370	5181	10142	100	71	71	21	49	50	10	59	54	0	99	77	51	17	19	11	63	60	0	0	0	0	0	0	0	0	0	0	0	0	0	0	0	0	0	0	0	0	0	0	0	0	0	0	0.000	0.000	0.000	0.000	0.000	0.000	0.000	0.000	0.000	0.000	0.000	0.000	0.000	0.000	283	1076	104	82	82	0.000	0.000	22	82	0	0	22	60	0	0	100	1	
5	14	2	01: P-17   LM00000930	lmo0373	5431	10142	100	49	50	6	48	48	5	30	10	0	50	43	24	17	17	3	63	59	0	0	0	0	0	0	0	0	0	0	0	0	0	0	0	0	0	0	0	0	0	0	0	0	0	0	0.000	0.000	0.000	0.000	0.000	0.000	0.000	0.000	0.000	0.000	0.000	0.000	0.000	0.000	283	1076	34	28	28	0.000	0.000	1	33	0	0	2	26	0	0	100	1	
5	15	2	01: P-20   LM00000932	lmo0376	5681	10142	100	62	63	14	48	48	7	63	52	0	68	55	34	17	18	9	59	56	0	0	0	0	0	0	0	0	0	0	0	0	0	0	0	0	0	0	0	0	0	0	0	0	0	0	0.000	0.000	0.000	0.000	0.000	0.000	0.000	0.000	0.000	0.000	0.000	0.000	0.000	0.000	283	1076	65	53	53	0.000	0.000	14	51	0	0	15	38	0	0	100	1	
5	16	2	01: P-23   LM00002201	lmo0379	5931	10142	100	53	54	6	47	48	5	52	25	0	70	56	26	17	18	5	74	70	0	0	0	0	0	0	0	0	0	0	0	0	0	0	0	0	0	0	0	0	0	0	0	0	0	0	0.000	0.000	0.000	0.000	0.000	0.000	0.000	0.000	0.000	0.000	0.000	0.000	0.000	0.000	283	1076	59	46	46	0.000	0.000	6	53	0	0	7	39	0	0	100	1	
5	17	2	02: D-02   LM00000958	lmo0450	6181	10142	100	52	53	6	48	49	10	13	1	0	67	55	24	17	19	7	78	72	0	0	0	0	0	0	0	0	0	0	0	0	0	0	0	0	0	0	0	0	0	0	0	0	0	0	0.000	0.000	0.000	0.000	0.000	0.000	0.000	0.000	0.000	0.000	0.000	0.000	0.000	0.000	283	1076	54	43	43	0.000	0.000	4	50	0	0	5	38	0	0	100	1	
5	1	3	02: D-05   LM00000158	lmo0453	2181	10392	100	58	61	17	46	46	4	66	54	0	68	57	34	16	17	3	74	68	0	0	0	0	0	0	0	0	0	0	0	0	0	0	0	0	0	0	0	0	0	0	0	0	0	0	0.000	0.000	0.000	0.000	0.000	0.000	0.000	0.000	0.000	0.000	0.000	0.000	0.000	0.000	283	1076	64	56	56	0.000	0.000	12	52	0	0	15	41	0	0	100	1	
5	2	3	02: D-08   LM00000962	lmo0456	2431	10392	100	49	49	5	46	46	5	30	8	0	57	47	18	18	18	3	93	80	0	0	0	0	0	0	0	0	0	0	0	0	0	0	0	0	0	0	0	0	0	0	0	0	0	0	0.000	0.000	0.000	0.000	0.000	0.000	0.000	0.000	0.000	0.000	0.000	0.000	0.000	0.000	283	1076	42	32	32	0.000	0.000	3	39	0	0	3	29	0	0	100	1	
5	3	3	02: D-11   LM00002229	lmo0459	2681	10392	100	51	51	6	47	47	5	42	13	0	65	55	22	20	20	4	90	82	0	0	0	0	0	0	0	0	0	0	0	0	0	0	0	0	0	0	0	0	0	0	0	0	0	0	0.000	0.000	0.000	0.000	0.000	0.000	0.000	0.000	0.000	0.000	0.000	0.000	0.000	0.000	283	1076	49	39	39	0.000	0.000	4	45	0	0	4	35	0	0	100	1	
5	4	3	02: D-14   LM00002232	lmo0462	2931	10392	100	56	57	8	47	47	5	78	47	0	72	59	26	17	17	2	82	78	0	0	0	0	0	0	0	0	0	0	0	0	0	0	0	0	0	0	0	0	0	0	0	0	0	0	0.000	0.000	0.000	0.000	0.000	0.000	0.000	0.000	0.000	0.000	0.000	0.000	0.000	0.000	283	1076	64	52	52	0.000	0.000	9	55	0	0	10	42	0	0	100	1	
5	5	3	02: D-17   LM00002235	lmo0465	3181	10392	100	49	50	5	47	47	5	27	8	0	61	48	27	17	17	3	69	63	0	0	0	0	0	0	0	0	0	0	0	0	0	0	0	0	0	0	0	0	0	0	0	0	0	0	0.000	0.000	0.000	0.000	0.000	0.000	0.000	0.000	0.000	0.000	0.000	0.000	0.000	0.000	283	1076	46	34	34	0.000	0.000	2	44	0	0	3	31	0	0	100	1	
5	6	3	02: D-20   LM00002238	lmo0468	3431	10392	100	50	50	4	48	49	6	10	0	0	61	48	24	17	18	4	71	67	0	0	0	0	0	0	0	0	0	0	0	0	0	0	0	0	0	0	0	0	0	0	0	0	0	0	0.000	0.000	0.000	0.000	0.000	0.000	0.000	0.000	0.000	0.000	0.000	0.000	0.000	0.000	283	1076	46	33	33	0.000	0.000	2	44	0	0	2	31	0	0	100	1	
5	7	3	02: D-23   LM00002241	lmo0471	3681	10392	100	48	49	6	48	48	6	22	5	0	72	57	25	17	18	4	81	74	0	0	0	0	0	0	0	0	0	0	0	0	0	0	0	0	0	0	0	0	0	0	0	0	0	0	0.000	0.000	0.000	0.000	0.000	0.000	0.000	0.000	0.000	0.000	0.000	0.000	0.000	0.000	283	1076	55	41	41	0.000	0.000	0	55	0	0	1	40	0	0	100	1	
5	8	3	02: H-02   LM00000993	lmo0546	3931	10392	100	51	51	5	47	48	6	28	10	0	58	47	23	17	18	5	67	64	0	0	0	0	0	0	0	0	0	0	0	0	0	0	0	0	0	0	0	0	0	0	0	0	0	0	0.000	0.000	0.000	0.000	0.000	0.000	0.000	0.000	0.000	0.000	0.000	0.000	0.000	0.000	283	1076	45	34	34	0.000	0.000	4	41	0	0	4	30	0	0	100	1	
5	9	3	02: H-05   LM00002256	lmo0549	4181	10392	100	50	50	5	48	48	5	22	5	0	61	48	22	18	18	4	76	68	0	0	0	0	0	0	0	0	0	0	0	0	0	0	0	0	0	0	0	0	0	0	0	0	0	0	0.000	0.000	0.000	0.000	0.000	0.000	0.000	0.000	0.000	0.000	0.000	0.000	0.000	0.000	283	1076	45	32	32	0.000	0.000	2	43	0	0	2	30	0	0	100	1	
5	10	3	02: H-08   LM00000996	lmo0552	4431	10392	100	52	52	5	47	48	5	50	19	0	63	51	25	17	18	3	76	68	0	0	0	0	0	0	0	0	0	0	0	0	0	0	0	0	0	0	0	0	0	0	0	0	0	0	0.000	0.000	0.000	0.000	0.000	0.000	0.000	0.000	0.000	0.000	0.000	0.000	0.000	0.000	283	1076	51	39	39	0.000	0.000	5	46	0	0	5	34	0	0	100	1	
5	11	3	02: H-11   LM00000999	lmo0555	4681	10392	100	263	225	159	47	47	5	76	71	0	156	133	102	17	18	3	72	67	0	0	0	0	0	0	0	0	0	0	0	0	0	0	0	0	0	0	0	0	0	0	0	0	0	0	0.000	0.000	0.000	0.000	0.000	0.000	0.000	0.000	0.000	0.000	0.000	0.000	0.000	0.000	283	1076	355	294	294	0.000	0.000	216	139	0	0	178	116	0	0	100	1	
5	12	3	02: H-14   LM00000191	lmo0558	4931	10392	100	111	98	41	48	49	5	76	69	0	129	99	67	17	18	3	72	69	0	0	0	0	0	0	0	0	0	0	0	0	0	0	0	0	0	0	0	0	0	0	0	0	0	0	0.000	0.000	0.000	0.000	0.000	0.000	0.000	0.000	0.000	0.000	0.000	0.000	0.000	0.000	283	1076	175	132	132	0.000	0.000	63	112	0	0	50	82	0	0	100	1	
5	13	3	02: H-17   LM00002260	lmo0561	5181	10392	100	52	53	7	48	48	5	41	20	0	57	45	23	17	17	3	68	64	0	0	0	0	0	0	0	0	0	0	0	0	0	0	0	0	0	0	0	0	0	0	0	0	0	0	0.000	0.000	0.000	0.000	0.000	0.000	0.000	0.000	0.000	0.000	0.000	0.000	0.000	0.000	283	1076	44	33	33	0.000	0.000	4	40	0	0	5	28	0	0	100	1	
5	14	3	02: H-20   LM00002262	lmo0564	5431	10392	100	55	57	9	48	49	7	52	33	0	70	57	30	17	18	5	76	70	0	0	0	0	0	0	0	0	0	0	0	0	0	0	0	0	0	0	0	0	0	0	0	0	0	0	0.000	0.000	0.000	0.000	0.000	0.000	0.000	0.000	0.000	0.000	0.000	0.000	0.000	0.000	283	1076	60	49	49	0.000	0.000	7	53	0	0	9	40	0	0	100	1	
5	15	3	02: H-23   LM00002265	lmo0567	5681	10392	100	53	53	5	47	47	5	61	19	0	73	56	28	17	17	3	77	71	0	0	0	0	0	0	0	0	0	0	0	0	0	0	0	0	0	0	0	0	0	0	0	0	0	0	0.000	0.000	0.000	0.000	0.000	0.000	0.000	0.000	0.000	0.000	0.000	0.000	0.000	0.000	283	1076	62	45	45	0.000	0.000	6	56	0	0	6	39	0	0	100	1	
5	16	3	02: L-02   LM00001031	lmo0642	5931	10392	100	217	187	91	48	48	5	86	78	0	104	88	45	17	17	3	83	78	0	0	0	0	0	0	0	0	0	0	0	0	0	0	0	0	0	0	0	0	0	0	0	0	0	0	0.000	0.000	0.000	0.000	0.000	0.000	0.000	0.000	0.000	0.000	0.000	0.000	0.000	0.000	283	1076	256	210	210	0.000	0.000	169	87	0	0	139	71	0	0	100	1	
5	17	3	02: L-05   LM00001034	lmo0645	6181	10392	100	53	54	10	48	48	5	54	14	0	60	47	27	17	18	4	66	61	0	0	0	0	0	0	0	0	0	0	0	0	0	0	0	0	0	0	0	0	0	0	0	0	0	0	0.000	0.000	0.000	0.000	0.000	0.000	0.000	0.000	0.000	0.000	0.000	0.000	0.000	0.000	283	1076	48	36	36	0.000	0.000	5	43	0	0	6	30	0	0	100	1	
5	1	4	02: L-08   LM00001036	lmo0648	2181	10642	100	50	52	9	46	46	4	49	34	0	50	40	18	15	16	2	78	76	0	0	0	0	0	0	0	0	0	0	0	0	0	0	0	0	0	0	0	0	0	0	0	0	0	0	0.000	0.000	0.000	0.000	0.000	0.000	0.000	0.000	0.000	0.000	0.000	0.000	0.000	0.000	283	1076	39	31	31	0.000	0.000	4	35	0	0	6	25	0	0	100	1	
5	2	4	02: L-11   LM00002291	lmo0651	2431	10642	100	49	50	6	47	47	5	36	14	0	58	46	21	17	17	2	78	72	0	0	0	0	0	0	0	0	0	0	0	0	0	0	0	0	0	0	0	0	0	0	0	0	0	0	0.000	0.000	0.000	0.000	0.000	0.000	0.000	0.000	0.000	0.000	0.000	0.000	0.000	0.000	283	1076	43	32	32	0.000	0.000	2	41	0	0	3	29	0	0	100	1	
5	3	4	02: L-14   LM00002293	lmo0654	2681	10642	100	247	207	134	46	46	5	85	70	0	137	119	75	18	19	4	88	83	0	0	0	0	0	0	0	0	0	0	0	0	0	0	0	0	0	0	0	0	0	0	0	0	0	0	0.000	0.000	0.000	0.000	0.000	0.000	0.000	0.000	0.000	0.000	0.000	0.000	0.000	0.000	283	1076	320	262	262	0.000	0.000	201	119	0	0	161	101	0	0	100	1	
5	4	4	02: L-17   LM00002295	lmo0657	2931	10642	100	64	63	12	47	48	5	78	70	0	69	56	27	17	17	2	83	77	0	0	0	0	0	0	0	0	0	0	0	0	0	0	0	0	0	0	0	0	0	0	0	0	0	0	0.000	0.000	0.000	0.000	0.000	0.000	0.000	0.000	0.000	0.000	0.000	0.000	0.000	0.000	283	1076	69	55	55	0.000	0.000	17	52	0	0	16	39	0	0	100	1	
5	5	4	02: L-20   LM00002296	lmo0660	3181	10642	100	50	50	5	47	47	5	39	11	0	68	51	26	16	16	2	76	70	0	0	0	0	0	0	0	0	0	0	0	0	0	0	0	0	0	0	0	0	0	0	0	0	0	0	0.000	0.000	0.000	0.000	0.000	0.000	0.000	0.000	0.000	0.000	0.000	0.000	0.000	0.000	283	1076	55	38	38	0.000	0.000	3	52	0	0	3	35	0	0	100	1	
5	6	4	02: L-23   LM00000215	lmo0663	3431	10642	100	219	175	100	47	48	5	81	74	0	128	105	68	17	17	3	84	75	0	0	0	0	0	0	0	0	0	0	0	0	0	0	0	0	0	0	0	0	0	0	0	0	0	0	0.000	0.000	0.000	0.000	0.000	0.000	0.000	0.000	0.000	0.000	0.000	0.000	0.000	0.000	283	1076	283	216	216	0.000	0.000	172	111	0	0	128	88	0	0	100	1	
5	7	4	02: P-02   LM00002307	lmo0738	3681	10642	100	50	51	6	48	49	6	20	5	0	66	55	29	17	19	15	64	61	0	0	0	0	0	0	0	0	0	0	0	0	0	0	0	0	0	0	0	0	0	0	0	0	0	0	0.000	0.000	0.000	0.000	0.000	0.000	0.000	0.000	0.000	0.000	0.000	0.000	0.000	0.000	283	1076	51	41	41	0.000	0.000	2	49	0	0	3	38	0	0	100	1	
5	8	4	02: P-05   LM00000244	lmo0741	3931	10642	100	50	51	6	47	47	5	36	9	0	65	49	26	16	17	3	72	66	0	0	0	0	0	0	0	0	0	0	0	0	0	0	0	0	0	0	0	0	0	0	0	0	0	0	0.000	0.000	0.000	0.000	0.000	0.000	0.000	0.000	0.000	0.000	0.000	0.000	0.000	0.000	283	1076	52	37	37	0.000	0.000	3	49	0	0	4	33	0	0	100	1	
5	9	4	02: P-08   LM00002309	lmo0744	4181	10642	100	50	51	7	46	47	5	49	25	0	63	51	24	17	18	3	83	75	0	0	0	0	0	0	0	0	0	0	0	0	0	0	0	0	0	0	0	0	0	0	0	0	0	0	0.000	0.000	0.000	0.000	0.000	0.000	0.000	0.000	0.000	0.000	0.000	0.000	0.000	0.000	283	1076	50	39	39	0.000	0.000	4	46	0	0	5	34	0	0	100	1	
5	10	4	02: P-11   LM00002311	lmo0747	4431	10642	100	50	50	7	47	47	5	41	11	0	62	48	22	17	18	4	74	69	0	0	0	0	0	0	0	0	0	0	0	0	0	0	0	0	0	0	0	0	0	0	0	0	0	0	0.000	0.000	0.000	0.000	0.000	0.000	0.000	0.000	0.000	0.000	0.000	0.000	0.000	0.000	283	1076	48	34	34	0.000	0.000	3	45	0	0	3	31	0	0	100	1	
5	11	4	02: P-14   LM00002314	lmo0750	4681	10642	100	50	51	8	47	47	5	41	21	0	55	44	20	17	18	3	74	69	0	0	0	0	0	0	0	0	0	0	0	0	0	0	0	0	0	0	0	0	0	0	0	0	0	0	0.000	0.000	0.000	0.000	0.000	0.000	0.000	0.000	0.000	0.000	0.000	0.000	0.000	0.000	283	1076	41	31	31	0.000	0.000	3	38	0	0	4	27	0	0	100	1	
5	12	4	02: P-17   LM00002317	lmo0753	4931	10642	100	50	52	7	46	49	6	48	15	0	60	47	24	17	18	4	76	65	0	0	0	0	0	0	0	0	0	0	0	0	0	0	0	0	0	0	0	0	0	0	0	0	0	0	0.000	0.000	0.000	0.000	0.000	0.000	0.000	0.000	0.000	0.000	0.000	0.000	0.000	0.000	283	1076	47	36	36	0.000	0.000	4	43	0	0	6	30	0	0	100	1	
5	13	4	02: P-20   LM00000247	lmo0756	5181	10642	100	52	53	5	48	49	6	46	6	0	65	53	23	17	18	6	75	70	0	0	0	0	0	0	0	0	0	0	0	0	0	0	0	0	0	0	0	0	0	0	0	0	0	0	0.000	0.000	0.000	0.000	0.000	0.000	0.000	0.000	0.000	0.000	0.000	0.000	0.000	0.000	283	1076	52	41	41	0.000	0.000	4	48	0	0	5	36	0	0	100	1	
5	14	4	02: P-23   LM00001081	lmo0759	5431	10642	100	69	67	16	48	49	14	62	25	0	100	77	44	18	20	19	65	64	0	0	0	0	0	0	0	0	0	0	0	0	0	0	0	0	0	0	0	0	0	0	0	0	0	0	0.000	0.000	0.000	0.000	0.000	0.000	0.000	0.000	0.000	0.000	0.000	0.000	0.000	0.000	283	1076	103	78	78	0.000	0.000	21	82	0	0	19	59	0	0	100	1	
5	15	4	03: D-02   LM00002330	lmo0830	5681	10642	100	56	56	6	48	49	6	62	31	0	86	67	34	17	18	6	78	73	0	0	0	0	0	0	0	0	0	0	0	0	0	0	0	0	0	0	0	0	0	0	0	0	0	0	0.000	0.000	0.000	0.000	0.000	0.000	0.000	0.000	0.000	0.000	0.000	0.000	0.000	0.000	283	1076	77	58	58	0.000	0.000	8	69	0	0	8	50	0	0	100	1	
5	16	4	03: D-05   LM00002333	lmo0833	5931	10642	100	51	53	9	47	48	5	50	23	0	69	55	26	16	17	3	76	75	0	0	0	0	0	0	0	0	0	0	0	0	0	0	0	0	0	0	0	0	0	0	0	0	0	0	0.000	0.000	0.000	0.000	0.000	0.000	0.000	0.000	0.000	0.000	0.000	0.000	0.000	0.000	283	1076	57	45	45	0.000	0.000	4	53	0	0	6	39	0	0	100	1	
5	17	4	03: D-08   LM00001119	lmo0836	6181	10642	100	49	50	4	49	49	5	17	3	0	54	45	19	16	18	5	77	72	0	0	0	0	0	0	0	0	0	0	0	0	0	0	0	0	0	0	0	0	0	0	0	0	0	0	0.000	0.000	0.000	0.000	0.000	0.000	0.000	0.000	0.000	0.000	0.000	0.000	0.000	0.000	283	1076	38	30	30	0.000	0.000	0	38	0	0	1	29	0	0	100	1	
5	1	5	03: D-11   LM00002337	lmo0839	2181	10892	100	47	47	5	45	45	4	37	13	0	53	42	18	15	15	2	83	79	0	0	0	0	0	0	0	0	0	0	0	0	0	0	0	0	0	0	0	0	0	0	0	0	0	0	0.000	0.000	0.000	0.000	0.000	0.000	0.000	0.000	0.000	0.000	0.000	0.000	0.000	0.000	283	1076	40	29	29	0.000	0.000	2	38	0	0	2	27	0	0	100	1	
5	2	5	03: D-14   LM00002338	lmo0842	2431	10892	100	48	49	5	46	46	4	34	13	0	64	52	22	16	16	2	85	78	0	0	0	0	0	0	0	0	0	0	0	0	0	0	0	0	0	0	0	0	0	0	0	0	0	0	0.000	0.000	0.000	0.000	0.000	0.000	0.000	0.000	0.000	0.000	0.000	0.000	0.000	0.000	283	1076	50	39	39	0.000	0.000	2	48	0	0	3	36	0	0	100	1	
5	3	5	03: D-17   LM00001122	lmo0845	2681	10892	100	51	52	8	46	46	5	54	24	0	56	46	19	16	17	3	82	78	0	0	0	0	0	0	0	0	0	0	0	0	0	0	0	0	0	0	0	0	0	0	0	0	0	0	0.000	0.000	0.000	0.000	0.000	0.000	0.000	0.000	0.000	0.000	0.000	0.000	0.000	0.000	283	1076	45	36	36	0.000	0.000	5	40	0	0	6	30	0	0	100	1	
5	4	5	03: D-20   LM00001125	lmo0848	2931	10892	100	56	56	7	46	46	5	78	58	0	75	61	28	16	16	2	86	80	0	0	0	0	0	0	0	0	0	0	0	0	0	0	0	0	0	0	0	0	0	0	0	0	0	0	0.000	0.000	0.000	0.000	0.000	0.000	0.000	0.000	0.000	0.000	0.000	0.000	0.000	0.000	283	1076	69	55	55	0.000	0.000	10	59	0	0	10	45	0	0	100	1	
5	5	5	03: D-23   LM00001126	lmo0851	3181	10892	100	176	146	78	47	47	5	76	70	0	64	53	28	16	16	4	75	70	0	0	0	0	0	0	0	0	0	0	0	0	0	0	0	0	0	0	0	0	0	0	0	0	0	0	0.000	0.000	0.000	0.000	0.000	0.000	0.000	0.000	0.000	0.000	0.000	0.000	0.000	0.000	283	1076	177	136	136	0.000	0.000	129	48	0	0	99	37	0	0	100	1	
5	6	5	03: H-02   LM00002357	lmo0926	3431	10892	100	65	62	15	47	47	6	62	54	0	59	49	27	17	18	9	61	57	0	0	0	0	0	0	0	0	0	0	0	0	0	0	0	0	0	0	0	0	0	0	0	0	0	0	0.000	0.000	0.000	0.000	0.000	0.000	0.000	0.000	0.000	0.000	0.000	0.000	0.000	0.000	283	1076	60	47	47	0.000	0.000	18	42	0	0	15	32	0	0	100	1	
5	7	5	03: H-05   LM00001163	lmo0929	3681	10892	100	49	50	6	47	47	6	30	10	0	69	55	24	17	18	14	72	68	0	0	0	0	0	0	0	0	0	0	0	0	0	0	0	0	0	0	0	0	0	0	0	0	0	0	0.000	0.000	0.000	0.000	0.000	0.000	0.000	0.000	0.000	0.000	0.000	0.000	0.000	0.000	283	1076	54	41	41	0.000	0.000	2	52	0	0	3	38	0	0	100	1	
5	8	5	03: H-08   LM00000292	lmo0932	3931	10892	100	51	51	5	47	48	6	27	3	0	61	49	22	17	18	7	73	67	0	0	0	0	0	0	0	0	0	0	0	0	0	0	0	0	0	0	0	0	0	0	0	0	0	0	0.000	0.000	0.000	0.000	0.000	0.000	0.000	0.000	0.000	0.000	0.000	0.000	0.000	0.000	283	1076	48	36	36	0.000	0.000	4	44	0	0	4	32	0	0	100	1	
5	9	5	03: H-11   LM00002359	lmo0935	4181	10892	100	87	82	26	46	47	5	79	74	0	100	77	45	17	18	3	75	71	0	0	0	0	0	0	0	0	0	0	0	0	0	0	0	0	0	0	0	0	0	0	0	0	0	0	0.000	0.000	0.000	0.000	0.000	0.000	0.000	0.000	0.000	0.000	0.000	0.000	0.000	0.000	283	1076	124	96	96	0.000	0.000	41	83	0	0	36	60	0	0	100	1	
5	10	5	03: H-14   LM00002360	lmo0938	4431	10892	100	50	50	5	48	48	6	23	1	0	65	52	22	18	18	3	80	76	0	0	0	0	0	0	0	0	0	0	0	0	0	0	0	0	0	0	0	0	0	0	0	0	0	0	0.000	0.000	0.000	0.000	0.000	0.000	0.000	0.000	0.000	0.000	0.000	0.000	0.000	0.000	283	1076	49	36	36	0.000	0.000	2	47	0	0	2	34	0	0	100	1	
5	11	5	03: H-17   LM00002363	lmo0941	4681	10892	100	50	51	7	47	48	5	37	19	0	53	44	23	17	18	5	67	60	0	0	0	0	0	0	0	0	0	0	0	0	0	0	0	0	0	0	0	0	0	0	0	0	0	0	0.000	0.000	0.000	0.000	0.000	0.000	0.000	0.000	0.000	0.000	0.000	0.000	0.000	0.000	283	1076	39	31	31	0.000	0.000	3	36	0	0	4	27	0	0	100	1	
5	12	5	03: H-20   LM00001169	lmo0944	4931	10892	100	172	145	79	48	48	6	74	67	0	177	130	89	17	18	3	80	73	0	0	0	0	0	0	0	0	0	0	0	0	0	0	0	0	0	0	0	0	0	0	0	0	0	0	0.000	0.000	0.000	0.000	0.000	0.000	0.000	0.000	0.000	0.000	0.000	0.000	0.000	0.000	283	1076	284	210	210	0.000	0.000	124	160	0	0	97	113	0	0	100	1	
5	13	5	03: H-23   LM00001172	lmo0947	5181	10892	100	62	61	10	48	49	7	69	43	0	80	67	35	18	20	14	68	67	0	0	0	0	0	0	0	0	0	0	0	0	0	0	0	0	0	0	0	0	0	0	0	0	0	0	0.000	0.000	0.000	0.000	0.000	0.000	0.000	0.000	0.000	0.000	0.000	0.000	0.000	0.000	283	1076	76	62	62	0.000	0.000	14	62	0	0	13	49	0	0	100	1	
5	14	5	03: L-02   LM00001212	lmo1022	5431	10892	100	125	109	48	48	49	7	72	68	0	142	108	68	17	19	5	75	69	0	0	0	0	0	0	0	0	0	0	0	0	0	0	0	0	0	0	0	0	0	0	0	0	0	0	0.000	0.000	0.000	0.000	0.000	0.000	0.000	0.000	0.000	0.000	0.000	0.000	0.000	0.000	283	1076	202	152	152	0.000	0.000	77	125	0	0	61	91	0	0	100	1	
5	15	5	03: L-05   LM00002383	lmo1025	5681	10892	100	53	53	6	48	49	7	43	12	0	54	45	20	17	18	4	73	69	0	0	0	0	0	0	0	0	0	0	0	0	0	0	0	0	0	0	0	0	0	0	0	0	0	0	0.000	0.000	0.000	0.000	0.000	0.000	0.000	0.000	0.000	0.000	0.000	0.000	0.000	0.000	283	1076	42	33	33	0.000	0.000	5	37	0	0	5	28	0	0	100	1	
5	16	5	03: L-08   LM00000311	lmo1028	5931	10892	100	589	430	310	47	48	8	76	69	0	214	162	114	17	17	11	70	65	0	0	0	0	0	0	0	0	0	0	0	0	0	0	0	0	0	0	0	0	0	0	0	0	0	0	0.000	0.000	0.000	0.000	0.000	0.000	0.000	0.000	0.000	0.000	0.000	0.000	0.000	0.000	283	1076	739	528	528	0.000	0.000	542	197	0	0	383	145	0	0	100	1	
5	17	5	03: L-11   LM00002385	lmo1031	6181	10892	100	54	55	8	48	49	12	16	4	0	58	48	20	16	18	13	72	69	0	0	0	0	0	0	0	0	0	0	0	0	0	0	0	0	0	0	0	0	0	0	0	0	0	0	0.000	0.000	0.000	0.000	0.000	0.000	0.000	0.000	0.000	0.000	0.000	0.000	0.000	0.000	283	1076	48	39	39	0.000	0.000	6	42	0	0	7	32	0	0	100	1	
5	1	6	03: L-14   LM00002388	lmo1034	2181	11142	100	48	48	5	45	45	4	36	14	0	60	48	27	15	15	2	73	69	0	0	0	0	0	0	0	0	0	0	0	0	0	0	0	0	0	0	0	0	0	0	0	0	0	0	0.000	0.000	0.000	0.000	0.000	0.000	0.000	0.000	0.000	0.000	0.000	0.000	0.000	0.000	283	1076	48	36	36	0.000	0.000	3	45	0	0	3	33	0	0	100	1	
5	2	6	03: L-17   LM00001217	lmo1037	2431	11142	100	52	52	7	46	46	5	61	28	0	52	42	18	16	16	3	76	71	0	0	0	0	0	0	0	0	0	0	0	0	0	0	0	0	0	0	0	0	0	0	0	0	0	0	0.000	0.000	0.000	0.000	0.000	0.000	0.000	0.000	0.000	0.000	0.000	0.000	0.000	0.000	283	1076	42	32	32	0.000	0.000	6	36	0	0	6	26	0	0	100	1	
5	3	6	03: L-20   LM00000312	lmo1040	2681	11142	100	68	69	19	46	47	5	74	66	0	72	61	32	16	16	3	86	80	0	0	0	0	0	0	0	0	0	0	0	0	0	0	0	0	0	0	0	0	0	0	0	0	0	0	0.000	0.000	0.000	0.000	0.000	0.000	0.000	0.000	0.000	0.000	0.000	0.000	0.000	0.000	283	1076	78	68	68	0.000	0.000	22	56	0	0	23	45	0	0	100	1	
5	4	6	03: L-23   LM00002393	lmo1043	2931	11142	100	62	61	10	47	47	5	79	69	0	69	60	33	16	16	3	81	75	0	0	0	0	0	0	0	0	0	0	0	0	0	0	0	0	0	0	0	0	0	0	0	0	0	0	0.000	0.000	0.000	0.000	0.000	0.000	0.000	0.000	0.000	0.000	0.000	0.000	0.000	0.000	283	1076	68	58	58	0.000	0.000	15	53	0	0	14	44	0	0	100	1	
5	5	6	03: P-02   LM00002445	lmo1118	3181	11142	100	49	50	6	46	46	5	39	16	0	69	53	26	16	16	2	76	73	0	0	0	0	0	0	0	0	0	0	0	0	0	0	0	0	0	0	0	0	0	0	0	0	0	0	0.000	0.000	0.000	0.000	0.000	0.000	0.000	0.000	0.000	0.000	0.000	0.000	0.000	0.000	283	1076	56	41	41	0.000	0.000	3	53	0	0	4	37	0	0	100	1	
5	6	6	03: P-05   LM00002448	lmo1121	3431	11142	100	51	51	5	47	47	5	38	11	0	67	53	26	16	17	2	83	80	0	0	0	0	0	0	0	0	0	0	0	0	0	0	0	0	0	0	0	0	0	0	0	0	0	0	0.000	0.000	0.000	0.000	0.000	0.000	0.000	0.000	0.000	0.000	0.000	0.000	0.000	0.000	283	1076	55	41	41	0.000	0.000	4	51	0	0	4	37	0	0	100	1	
5	7	6	03: P-08   LM00000324	lmo1124	3681	11142	100	49	49	5	47	47	5	24	4	0	43	40	20	17	18	4	62	57	0	0	0	0	0	0	0	0	0	0	0	0	0	0	0	0	0	0	0	0	0	0	0	0	0	0	0.000	0.000	0.000	0.000	0.000	0.000	0.000	0.000	0.000	0.000	0.000	0.000	0.000	0.000	283	1076	28	25	25	0.000	0.000	2	26	0	0	2	23	0	0	100	1	
5	8	6	03: P-11   LM00000326	lmo1127	3931	11142	100	48	49	5	47	47	5	19	7	0	48	41	17	17	18	4	79	73	0	0	0	0	0	0	0	0	0	0	0	0	0	0	0	0	0	0	0	0	0	0	0	0	0	0	0.000	0.000	0.000	0.000	0.000	0.000	0.000	0.000	0.000	0.000	0.000	0.000	0.000	0.000	283	1076	32	26	26	0.000	0.000	1	31	0	0	2	24	0	0	100	1	
5	9	6	03: P-14   LM00000329	lmo1130	4181	11142	100	48	48	5	47	47	5	22	1	0	65	51	24	17	18	6	70	66	0	0	0	0	0	0	0	0	0	0	0	0	0	0	0	0	0	0	0	0	0	0	0	0	0	0	0.000	0.000	0.000	0.000	0.000	0.000	0.000	0.000	0.000	0.000	0.000	0.000	0.000	0.000	283	1076	49	35	35	0.000	0.000	1	48	0	0	1	34	0	0	100	1	
5	10	6	03: P-17   LM00002450	lmo1133	4431	11142	100	48	49	5	47	47	5	24	7	0	60	48	21	17	18	4	73	72	0	0	0	0	0	0	0	0	0	0	0	0	0	0	0	0	0	0	0	0	0	0	0	0	0	0	0.000	0.000	0.000	0.000	0.000	0.000	0.000	0.000	0.000	0.000	0.000	0.000	0.000	0.000	283	1076	44	33	33	0.000	0.000	1	43	0	0	2	31	0	0	100	1	
5	11	6	03: P-20   LM00000332	lmo1136	4681	11142	100	52	54	11	47	47	5	45	26	0	70	56	26	17	17	3	81	75	0	0	0	0	0	0	0	0	0	0	0	0	0	0	0	0	0	0	0	0	0	0	0	0	0	0	0.000	0.000	0.000	0.000	0.000	0.000	0.000	0.000	0.000	0.000	0.000	0.000	0.000	0.000	283	1076	58	46	46	0.000	0.000	5	53	0	0	7	39	0	0	100	1	
5	12	6	03: P-23   LM00002453	lmo1139	4931	11142	100	52	51	4	48	48	5	30	3	0	76	61	29	18	18	4	79	73	0	0	0	0	0	0	0	0	0	0	0	0	0	0	0	0	0	0	0	0	0	0	0	0	0	0	0.000	0.000	0.000	0.000	0.000	0.000	0.000	0.000	0.000	0.000	0.000	0.000	0.000	0.000	283	1076	62	46	46	0.000	0.000	4	58	0	0	3	43	0	0	100	1	
5	13	6	04: D-02   LM00000348	lmo1210	5181	11142	100	49	49	6	48	49	8	8	2	0	55	47	18	18	20	17	72	62	0	0	0	0	0	0	0	0	0	0	0	0	0	0	0	0	0	0	0	0	0	0	0	0	0	0	0.000	0.000	0.000	0.000	0.000	0.000	0.000	0.000	0.000	0.000	0.000	0.000	0.000	0.000	283	1076	38	30	30	0.000	0.000	1	37	0	0	1	29	0	0	100	1	
5	14	6	04: D-05   LM00002469	lmo1213	5431	11142	100	66	65	12	48	48	5	78	69	0	64	51	22	17	17	2	84	77	0	0	0	0	0	0	0	0	0	0	0	0	0	0	0	0	0	0	0	0	0	0	0	0	0	0	0.000	0.000	0.000	0.000	0.000	0.000	0.000	0.000	0.000	0.000	0.000	0.000	0.000	0.000	283	1076	65	51	51	0.000	0.000	18	47	0	0	17	34	0	0	100	1	
5	15	6	04: D-08   LM00001276	lmo1216	5681	11142	100	53	54	7	48	49	5	46	29	0	66	53	23	16	17	4	81	77	0	0	0	0	0	0	0	0	0	0	0	0	0	0	0	0	0	0	0	0	0	0	0	0	0	0	0.000	0.000	0.000	0.000	0.000	0.000	0.000	0.000	0.000	0.000	0.000	0.000	0.000	0.000	283	1076	55	43	43	0.000	0.000	5	50	0	0	6	37	0	0	100	1	
5	16	6	04: D-11   LM00002471	lmo1219	5931	11142	100	96	88	27	48	48	5	81	76	0	83	71	37	16	17	3	82	79	0	0	0	0	0	0	0	0	0	0	0	0	0	0	0	0	0	0	0	0	0	0	0	0	0	0	0.000	0.000	0.000	0.000	0.000	0.000	0.000	0.000	0.000	0.000	0.000	0.000	0.000	0.000	283	1076	115	95	95	0.000	0.000	48	67	0	0	40	55	0	0	100	1	
5	17	6	04: D-14   LM00001278	lmo1222	6181	11142	100	64	62	14	48	48	6	66	58	0	66	56	35	16	17	6	63	61	0	0	0	0	0	0	0	0	0	0	0	0	0	0	0	0	0	0	0	0	0	0	0	0	0	0	0.000	0.000	0.000	0.000	0.000	0.000	0.000	0.000	0.000	0.000	0.000	0.000	0.000	0.000	283	1076	66	54	54	0.000	0.000	16	50	0	0	14	40	0	0	100	1	
5	1	7	04: D-17   LM00001280	lmo1225	2181	11392	100	65	68	19	45	45	4	81	69	0	72	60	34	16	16	2	82	76	0	0	0	0	0	0	0	0	0	0	0	0	0	0	0	0	0	0	0	0	0	0	0	0	0	0	0.000	0.000	0.000	0.000	0.000	0.000	0.000	0.000	0.000	0.000	0.000	0.000	0.000	0.000	283	1076	76	67	67	0.000	0.000	20	56	0	0	23	44	0	0	100	1	
5	2	7	04: D-20   LM00001282	lmo1228	2431	11392	100	63	62	11	47	47	5	77	65	0	75	60	29	16	17	3	85	79	0	0	0	0	0	0	0	0	0	0	0	0	0	0	0	0	0	0	0	0	0	0	0	0	0	0	0.000	0.000	0.000	0.000	0.000	0.000	0.000	0.000	0.000	0.000	0.000	0.000	0.000	0.000	283	1076	75	59	59	0.000	0.000	16	59	0	0	15	44	0	0	100	1	
5	3	7	04: D-23   LM00001284	lmo1231	2681	11392	100	53	53	8	46	47	5	66	39	0	68	59	33	16	17	2	79	75	0	0	0	0	0	0	0	0	0	0	0	0	0	0	0	0	0	0	0	0	0	0	0	0	0	0	0.000	0.000	0.000	0.000	0.000	0.000	0.000	0.000	0.000	0.000	0.000	0.000	0.000	0.000	283	1076	59	50	50	0.000	0.000	7	52	0	0	7	43	0	0	100	1	
5	4	7	04: H-02   LM00001323	lmo1306	2931	11392	100	119	103	39	46	46	5	85	78	0	137	106	64	16	16	3	83	77	0	0	0	0	0	0	0	0	0	0	0	0	0	0	0	0	0	0	0	0	0	0	0	0	0	0	0.000	0.000	0.000	0.000	0.000	0.000	0.000	0.000	0.000	0.000	0.000	0.000	0.000	0.000	283	1076	194	147	147	0.000	0.000	73	121	0	0	57	90	0	0	100	1	
5	5	7	04: H-05   LM00001324	lmo1309	3181	11392	100	59	69	25	46	47	5	65	53	0	30	54	40	16	16	2	70	61	0	0	0	0	0	0	0	0	0	0	0	0	0	0	0	0	0	0	0	0	0	0	0	0	0	0	0.000	0.000	0.000	0.000	0.000	0.000	0.000	0.000	0.000	0.000	0.000	0.000	0.000	0.000	283	1076	27	61	61	0.000	0.000	13	14	0	0	23	38	0	0	100	1	
5	6	7	04: H-08   LM00002494	lmo1312	3431	11392	100	50	50	5	47	47	5	31	9	0	60	48	21	17	17	3	81	75	0	0	0	0	0	0	0	0	0	0	0	0	0	0	0	0	0	0	0	0	0	0	0	0	0	0	0.000	0.000	0.000	0.000	0.000	0.000	0.000	0.000	0.000	0.000	0.000	0.000	0.000	0.000	283	1076	46	34	34	0.000	0.000	3	43	0	0	3	31	0	0	100	1	
5	7	7	04: H-11   LM00000376	lmo1315	3681	11392	100	80	79	31	47	47	5	66	60	0	63	52	30	16	17	3	73	67	0	0	0	0	0	0	0	0	0	0	0	0	0	0	0	0	0	0	0	0	0	0	0	0	0	0	0.000	0.000	0.000	0.000	0.000	0.000	0.000	0.000	0.000	0.000	0.000	0.000	0.000	0.000	283	1076	80	68	68	0.000	0.000	33	47	0	0	32	36	0	0	100	1	
5	8	7	04: H-14   LM00001325	lmo1318	3931	11392	100	102	92	35	48	48	6	73	65	0	106	89	52	17	17	4	84	73	0	0	0	0	0	0	0	0	0	0	0	0	0	0	0	0	0	0	0	0	0	0	0	0	0	0	0.000	0.000	0.000	0.000	0.000	0.000	0.000	0.000	0.000	0.000	0.000	0.000	0.000	0.000	283	1076	143	116	116	0.000	0.000	54	89	0	0	44	72	0	0	100	1	
5	9	7	04: H-17   LM00001328	lmo1321	4181	11392	100	222	191	126	47	47	5	75	70	0	351	256	194	18	18	4	75	71	0	0	0	0	0	0	0	0	0	0	0	0	0	0	0	0	0	0	0	0	0	0	0	0	0	0	0.000	0.000	0.000	0.000	0.000	0.000	0.000	0.000	0.000	0.000	0.000	0.000	0.000	0.000	283	1076	508	382	382	0.000	0.000	175	333	0	0	144	238	0	0	100	1	
5	10	7	04: H-20   LM00001330	lmo1324	4431	11392	100	412	367	167	47	48	6	95	90	0	898	812	394	17	18	5	95	92	0	0	0	0	0	0	0	0	0	0	0	0	0	0	0	0	0	0	0	0	0	0	0	0	0	0	0.000	0.000	0.000	0.000	0.000	0.000	0.000	0.000	0.000	0.000	0.000	0.000	0.000	0.000	283	1076	1246	1115	1115	0.000	0.000	365	881	0	0	320	795	0	0	100	1	
5	11	7	04: H-23   LM00000381	lmo1327	4681	11392	100	50	50	7	47	47	5	41	8	0	61	50	25	17	17	3	78	71	0	0	0	0	0	0	0	0	0	0	0	0	0	0	0	0	0	0	0	0	0	0	0	0	0	0	0.000	0.000	0.000	0.000	0.000	0.000	0.000	0.000	0.000	0.000	0.000	0.000	0.000	0.000	283	1076	47	36	36	0.000	0.000	3	44	0	0	3	33	0	0	100	1	
5	12	7	04: L-02   LM00001374	lmo1402	4931	11392	100	51	52	5	47	47	5	48	18	0	67	53	25	17	18	3	81	71	0	0	0	0	0	0	0	0	0	0	0	0	0	0	0	0	0	0	0	0	0	0	0	0	0	0	0.000	0.000	0.000	0.000	0.000	0.000	0.000	0.000	0.000	0.000	0.000	0.000	0.000	0.000	283	1076	54	41	41	0.000	0.000	4	50	0	0	5	36	0	0	100	1	
5	13	7	04: L-05   LM00002512	lmo1405	5181	11392	100	50	51	5	48	49	11	5	0	0	58	48	20	17	18	14	69	65	0	0	0	0	0	0	0	0	0	0	0	0	0	0	0	0	0	0	0	0	0	0	0	0	0	0	0.000	0.000	0.000	0.000	0.000	0.000	0.000	0.000	0.000	0.000	0.000	0.000	0.000	0.000	283	1076	43	34	34	0.000	0.000	2	41	0	0	3	31	0	0	100	1	
5	14	7	04: L-08   LM00001378	lmo1408	5431	11392	100	51	51	6	48	49	5	27	11	0	62	50	22	16	17	3	82	77	0	0	0	0	0	0	0	0	0	0	0	0	0	0	0	0	0	0	0	0	0	0	0	0	0	0	0.000	0.000	0.000	0.000	0.000	0.000	0.000	0.000	0.000	0.000	0.000	0.000	0.000	0.000	283	1076	49	37	37	0.000	0.000	3	46	0	0	3	34	0	0	100	1	
5	15	7	04: L-11   LM00001381	lmo1411	5681	11392	100	70	69	17	47	48	5	74	65	0	64	50	25	16	17	3	79	70	0	0	0	0	0	0	0	0	0	0	0	0	0	0	0	0	0	0	0	0	0	0	0	0	0	0	0.000	0.000	0.000	0.000	0.000	0.000	0.000	0.000	0.000	0.000	0.000	0.000	0.000	0.000	283	1076	71	56	56	0.000	0.000	23	48	0	0	22	34	0	0	100	1	
5	16	7	04: L-14   LM00001382	lmo1414	5931	11392	100	60	62	11	48	49	6	70	52	0	61	52	22	16	17	4	86	76	0	0	0	0	0	0	0	0	0	0	0	0	0	0	0	0	0	0	0	0	0	0	0	0	0	0	0.000	0.000	0.000	0.000	0.000	0.000	0.000	0.000	0.000	0.000	0.000	0.000	0.000	0.000	283	1076	57	50	50	0.000	0.000	12	45	0	0	14	36	0	0	100	1	
5	17	7	04: L-17   LM00001385	lmo1417	6181	11392	100	49	50	5	47	48	8	18	1	0	63	51	22	16	18	24	68	40	0	0	0	0	0	0	0	0	0	0	0	0	0	0	0	0	0	0	0	0	0	0	0	0	0	0	0.000	0.000	0.000	0.000	0.000	0.000	0.000	0.000	0.000	0.000	0.000	0.000	0.000	0.000	283	1076	49	38	38	0.000	0.000	2	47	0	0	3	35	0	0	100	1	
5	1	8	04: L-20   LM00001388	lmo1420	2181	11642	100	59	60	11	45	46	5	82	70	0	57	48	19	16	16	2	92	83	0	0	0	0	0	0	0	0	0	0	0	0	0	0	0	0	0	0	0	0	0	0	0	0	0	0	0.000	0.000	0.000	0.000	0.000	0.000	0.000	0.000	0.000	0.000	0.000	0.000	0.000	0.000	283	1076	55	47	47	0.000	0.000	14	41	0	0	15	32	0	0	100	1	
5	2	8	04: L-23   LM00001391	lmo1423	2431	11642	100	160	156	96	46	47	5	78	67	0	144	118	83	17	17	3	87	81	0	0	0	0	0	0	0	0	0	0	0	0	0	0	0	0	0	0	0	0	0	0	0	0	0	0	0.000	0.000	0.000	0.000	0.000	0.000	0.000	0.000	0.000	0.000	0.000	0.000	0.000	0.000	283	1076	241	211	211	0.000	0.000	114	127	0	0	110	101	0	0	100	1	
5	3	8	04: P-02   LM00002530	lmo1498	2681	11642	100	51	52	7	47	47	5	46	22	0	71	58	24	16	16	3	84	79	0	0	0	0	0	0	0	0	0	0	0	0	0	0	0	0	0	0	0	0	0	0	0	0	0	0	0.000	0.000	0.000	0.000	0.000	0.000	0.000	0.000	0.000	0.000	0.000	0.000	0.000	0.000	283	1076	59	47	47	0.000	0.000	4	55	0	0	5	42	0	0	100	1	
5	4	8	04: P-05   LM00000415	lmo1501	2931	11642	100	48	48	5	47	47	5	12	2	0	17	18	4	16	16	3	29	10	0	0	0	0	0	0	0	0	0	0	0	0	0	0	0	0	0	0	0	0	0	0	0	0	0	0	0.000	0.000	0.000	0.000	0.000	0.000	0.000	0.000	0.000	0.000	0.000	0.000	0.000	0.000	283	1076	2	3	3	0.000	0.000	1	1	0	0	1	2	0	0	100	1	
5	5	8	04: P-08   LM00001433	lmo1504	3181	11642	100	76	73	18	46	47	4	83	78	0	83	67	34	16	16	2	83	80	0	0	0	0	0	0	0	0	0	0	0	0	0	0	0	0	0	0	0	0	0	0	0	0	0	0	0.000	0.000	0.000	0.000	0.000	0.000	0.000	0.000	0.000	0.000	0.000	0.000	0.000	0.000	283	1076	97	78	78	0.000	0.000	30	67	0	0	27	51	0	0	100	1	
5	6	8	04: P-11   LM00001436	lmo1507	3431	11642	100	49	49	6	46	47	5	34	11	0	62	51	22	16	17	4	81	75	0	0	0	0	0	0	0	0	0	0	0	0	0	0	0	0	0	0	0	0	0	0	0	0	0	0	0.000	0.000	0.000	0.000	0.000	0.000	0.000	0.000	0.000	0.000	0.000	0.000	0.000	0.000	283	1076	49	38	38	0.000	0.000	3	46	0	0	3	35	0	0	100	1	
5	7	8	04: P-14   LM00001439	lmo1510	3681	11642	100	68	69	15	48	48	5	82	75	0	68	58	27	16	17	3	84	80	0	0	0	0	0	0	0	0	0	0	0	0	0	0	0	0	0	0	0	0	0	0	0	0	0	0	0.000	0.000	0.000	0.000	0.000	0.000	0.000	0.000	0.000	0.000	0.000	0.000	0.000	0.000	283	1076	72	63	63	0.000	0.000	20	52	0	0	21	42	0	0	100	1	
5	8	8	04: P-17   LM00000418	lmo1513	3931	11642	100	49	50	4	47	48	5	25	5	0	59	48	22	16	17	3	78	71	0	0	0	0	0	0	0	0	0	0	0	0	0	0	0	0	0	0	0	0	0	0	0	0	0	0	0.000	0.000	0.000	0.000	0.000	0.000	0.000	0.000	0.000	0.000	0.000	0.000	0.000	0.000	283	1076	45	35	35	0.000	0.000	2	43	0	0	3	32	0	0	100	1	
5	9	8	04: P-20   LM00001444	lmo1516	4181	11642	100	54	54	7	47	47	5	61	35	0	72	61	32	17	18	3	76	73	0	0	0	0	0	0	0	0	0	0	0	0	0	0	0	0	0	0	0	0	0	0	0	0	0	0	0.000	0.000	0.000	0.000	0.000	0.000	0.000	0.000	0.000	0.000	0.000	0.000	0.000	0.000	283	1076	62	51	51	0.000	0.000	7	55	0	0	7	44	0	0	100	1	
5	10	8	04: P-23   LM00001445	lmo1519	4431	11642	100	85	82	26	47	48	5	82	77	0	99	79	42	17	17	3	80	78	0	0	0	0	0	0	0	0	0	0	0	0	0	0	0	0	0	0	0	0	0	0	0	0	0	0	0.000	0.000	0.000	0.000	0.000	0.000	0.000	0.000	0.000	0.000	0.000	0.000	0.000	0.000	283	1076	120	97	97	0.000	0.000	38	82	0	0	35	62	0	0	100	1	
5	11	8	05: D-02   LM00001482	lmo1590	4681	11642	100	49	49	5	48	48	6	13	2	0	64	49	25	17	17	4	70	64	0	0	0	0	0	0	0	0	0	0	0	0	0	0	0	0	0	0	0	0	0	0	0	0	0	0	0.000	0.000	0.000	0.000	0.000	0.000	0.000	0.000	0.000	0.000	0.000	0.000	0.000	0.000	283	1076	48	33	33	0.000	0.000	1	47	0	0	1	32	0	0	100	1	
5	12	8	05: D-05   LM00002542	lmo1593	4931	11642	100	50	51	5	48	48	5	30	10	0	56	46	19	17	17	2	84	76	0	0	0	0	0	0	0	0	0	0	0	0	0	0	0	0	0	0	0	0	0	0	0	0	0	0	0.000	0.000	0.000	0.000	0.000	0.000	0.000	0.000	0.000	0.000	0.000	0.000	0.000	0.000	283	1076	41	32	32	0.000	0.000	2	39	0	0	3	29	0	0	100	1	
5	13	8	05: D-08   LM00000444	lmo1596	5181	11642	100	55	57	9	48	48	6	59	30	0	96	81	45	16	17	4	84	77	0	0	0	0	0	0	0	0	0	0	0	0	0	0	0	0	0	0	0	0	0	0	0	0	0	0	0.000	0.000	0.000	0.000	0.000	0.000	0.000	0.000	0.000	0.000	0.000	0.000	0.000	0.000	283	1076	87	74	74	0.000	0.000	7	80	0	0	9	65	0	0	100	1	
5	14	8	05: D-11   LM00001487	lmo1599	5431	11642	100	87	83	24	48	49	8	78	69	0	109	91	51	16	17	5	83	75	0	0	0	0	0	0	0	0	0	0	0	0	0	0	0	0	0	0	0	0	0	0	0	0	0	0	0.000	0.000	0.000	0.000	0.000	0.000	0.000	0.000	0.000	0.000	0.000	0.000	0.000	0.000	283	1076	132	110	110	0.000	0.000	39	93	0	0	35	75	0	0	100	1	
5	15	8	05: D-14   LM00000447	lmo1602	5681	11642	100	1483	1154	822	48	48	5	88	82	0	1575	1239	876	16	17	3	87	81	0	0	0	0	0	0	0	0	0	0	0	0	0	0	0	0	0	0	0	0	0	0	0	0	0	0	0.000	0.000	0.000	0.000	0.000	0.000	0.000	0.000	0.000	0.000	0.000	0.000	0.000	0.000	283	1076	2994	2329	2329	0.000	0.000	1435	1559	0	0	1106	1223	0	0	100	1	
5	16	8	05: D-17   LM00000448	lmo1605	5931	11642	100	72	73	14	48	48	5	93	87	0	68	62	20	17	17	3	94	90	0	0	0	0	0	0	0	0	0	0	0	0	0	0	0	0	0	0	0	0	0	0	0	0	0	0	0.000	0.000	0.000	0.000	0.000	0.000	0.000	0.000	0.000	0.000	0.000	0.000	0.000	0.000	283	1076	75	70	70	0.000	0.000	24	51	0	0	25	45	0	0	100	1	
5	17	8	05: D-20   LM00002546	lmo1608	6181	11642	100	59	58	9	48	48	5	67	51	0	75	62	31	16	17	6	73	72	0	0	0	0	0	0	0	0	0	0	0	0	0	0	0	0	0	0	0	0	0	0	0	0	0	0	0.000	0.000	0.000	0.000	0.000	0.000	0.000	0.000	0.000	0.000	0.000	0.000	0.000	0.000	283	1076	70	56	56	0.000	0.000	11	59	0	0	10	46	0	0	100	1	
5	1	9	05: D-23   LM00001492	lmo1611	2181	11892	100	57	56	9	46	46	4	74	57	0	77	66	38	16	16	2	80	76	0	0	0	0	0	0	0	0	0	0	0	0	0	0	0	0	0	0	0	0	0	0	0	0	0	0	0.000	0.000	0.000	0.000	0.000	0.000	0.000	0.000	0.000	0.000	0.000	0.000	0.000	0.000	283	1076	72	60	60	0.000	0.000	11	61	0	0	10	50	0	0	100	1	
5	2	9	05: H-02   LM00001540	lmo1686	2431	11892	100	85	82	28	48	48	5	77	69	0	69	58	28	16	17	2	88	85	0	0	0	0	0	0	0	0	0	0	0	0	0	0	0	0	0	0	0	0	0	0	0	0	0	0	0.000	0.000	0.000	0.000	0.000	0.000	0.000	0.000	0.000	0.000	0.000	0.000	0.000	0.000	283	1076	90	76	76	0.000	0.000	37	53	0	0	34	42	0	0	100	1	
5	3	9	05: H-05   LM00001542	lmo1689	2681	11892	100	51	53	10	46	47	5	51	17	0	63	52	21	16	16	2	86	82	0	0	0	0	0	0	0	0	0	0	0	0	0	0	0	0	0	0	0	0	0	0	0	0	0	0	0.000	0.000	0.000	0.000	0.000	0.000	0.000	0.000	0.000	0.000	0.000	0.000	0.000	0.000	283	1076	52	43	43	0.000	0.000	5	47	0	0	7	36	0	0	100	1	
5	4	9	05: H-08   LM00001545	lmo1692	2931	11892	100	100	91	33	47	47	5	78	74	0	75	62	31	16	16	2	82	80	0	0	0	0	0	0	0	0	0	0	0	0	0	0	0	0	0	0	0	0	0	0	0	0	0	0	0.000	0.000	0.000	0.000	0.000	0.000	0.000	0.000	0.000	0.000	0.000	0.000	0.000	0.000	283	1076	112	90	90	0.000	0.000	53	59	0	0	44	46	0	0	100	1	
5	5	9	05: H-11   LM00001547	lmo1695	3181	11892	100	52	52	7	46	47	5	57	20	0	59	47	22	16	16	2	76	72	0	0	0	0	0	0	0	0	0	0	0	0	0	0	0	0	0	0	0	0	0	0	0	0	0	0	0.000	0.000	0.000	0.000	0.000	0.000	0.000	0.000	0.000	0.000	0.000	0.000	0.000	0.000	283	1076	49	37	37	0.000	0.000	6	43	0	0	6	31	0	0	100	1	
5	6	9	05: H-14   LM00001549	lmo1698	3431	11892	100	49	50	5	47	47	5	31	16	0	50	40	20	16	16	4	67	64	0	0	0	0	0	0	0	0	0	0	0	0	0	0	0	0	0	0	0	0	0	0	0	0	0	0	0.000	0.000	0.000	0.000	0.000	0.000	0.000	0.000	0.000	0.000	0.000	0.000	0.000	0.000	283	1076	36	27	27	0.000	0.000	2	34	0	0	3	24	0	0	100	1	
5	7	9	05: H-17   LM00002567	lmo1701	3681	11892	100	48	49	5	47	47	6	13	3	0	46	39	18	17	17	4	70	63	0	0	0	0	0	0	0	0	0	0	0	0	0	0	0	0	0	0	0	0	0	0	0	0	0	0	0.000	0.000	0.000	0.000	0.000	0.000	0.000	0.000	0.000	0.000	0.000	0.000	0.000	0.000	283	1076	30	24	24	0.000	0.000	1	29	0	0	2	22	0	0	100	1	
5	8	9	05: H-20   LM00000463	lmo1704	3931	11892	100	119	108	41	47	47	5	89	80	0	107	84	49	17	17	5	75	71	0	0	0	0	0	0	0	0	0	0	0	0	0	0	0	0	0	0	0	0	0	0	0	0	0	0	0.000	0.000	0.000	0.000	0.000	0.000	0.000	0.000	0.000	0.000	0.000	0.000	0.000	0.000	283	1076	162	128	128	0.000	0.000	72	90	0	0	61	67	0	0	100	1	
5	9	9	05: H-23   LM00001553	lmo1707	4181	11892	100	50	50	5	46	47	5	39	10	0	57	45	21	17	17	4	74	70	0	0	0	0	0	0	0	0	0	0	0	0	0	0	0	0	0	0	0	0	0	0	0	0	0	0	0.000	0.000	0.000	0.000	0.000	0.000	0.000	0.000	0.000	0.000	0.000	0.000	0.000	0.000	283	1076	44	32	32	0.000	0.000	4	40	0	0	4	28	0	0	100	1	
5	10	9	05: L-02   LM00001596	lmo1782	4431	11892	100	60	61	10	47	47	5	81	64	0	84	70	38	17	18	3	82	75	0	0	0	0	0	0	0	0	0	0	0	0	0	0	0	0	0	0	0	0	0	0	0	0	0	0	0.000	0.000	0.000	0.000	0.000	0.000	0.000	0.000	0.000	0.000	0.000	0.000	0.000	0.000	283	1076	80	67	67	0.000	0.000	13	67	0	0	14	53	0	0	100	1	
5	11	9	05: L-05   LM00000484	lmo1785	4681	11892	100	2131	1440	1029	48	48	5	92	84	0	3510	2410	1711	16	17	4	89	86	0	0	0	0	0	0	0	0	0	0	0	0	0	0	0	0	0	0	0	0	0	0	0	0	0	0	0.000	0.000	0.000	0.000	0.000	0.000	0.000	0.000	0.000	0.000	0.000	0.000	0.000	0.000	283	1076	5577	3786	3786	0.000	0.000	2083	3494	0	0	1392	2394	0	0	100	1	
5	12	9	05: L-08   LM00001598	lmo1788	4931	11892	100	51	51	5	47	47	5	29	7	0	48	39	18	16	17	3	74	61	0	0	0	0	0	0	0	0	0	0	0	0	0	0	0	0	0	0	0	0	0	0	0	0	0	0	0.000	0.000	0.000	0.000	0.000	0.000	0.000	0.000	0.000	0.000	0.000	0.000	0.000	0.000	283	1076	36	27	27	0.000	0.000	4	32	0	0	4	23	0	0	100	1	
5	13	9	05: L-11   LM00001600	lmo1791	5181	11892	100	133	114	52	48	49	5	73	71	0	155	118	75	16	17	3	79	72	0	0	0	0	0	0	0	0	0	0	0	0	0	0	0	0	0	0	0	0	0	0	0	0	0	0	0.000	0.000	0.000	0.000	0.000	0.000	0.000	0.000	0.000	0.000	0.000	0.000	0.000	0.000	283	1076	224	168	168	0.000	0.000	85	139	0	0	66	102	0	0	100	1	
5	14	9	05: L-14   LM00001603	lmo1794	5431	11892	100	49	50	5	47	48	5	33	14	0	65	52	23	16	17	3	84	79	0	0	0	0	0	0	0	0	0	0	0	0	0	0	0	0	0	0	0	0	0	0	0	0	0	0	0.000	0.000	0.000	0.000	0.000	0.000	0.000	0.000	0.000	0.000	0.000	0.000	0.000	0.000	283	1076	51	39	39	0.000	0.000	2	49	0	0	3	36	0	0	100	1	
5	15	9	05: L-17   LM00000487	lmo1797	5681	11892	100	2164	1545	1130	47	48	5	94	86	0	4200	3052	2268	16	17	4	86	81	0	0	0	0	0	0	0	0	0	0	0	0	0	0	0	0	0	0	0	0	0	0	0	0	0	0	0.000	0.000	0.000	0.000	0.000	0.000	0.000	0.000	0.000	0.000	0.000	0.000	0.000	0.000	283	1076	6301	4534	4534	0.000	0.000	2117	4184	0	0	1498	3036	0	0	100	1	
5	16	9	05: L-20   LM00001607	lmo1800	5931	11892	100	50	51	5	47	48	5	37	14	0	54	47	17	16	17	4	84	82	0	0	0	0	0	0	0	0	0	0	0	0	0	0	0	0	0	0	0	0	0	0	0	0	0	0	0.000	0.000	0.000	0.000	0.000	0.000	0.000	0.000	0.000	0.000	0.000	0.000	0.000	0.000	283	1076	41	35	35	0.000	0.000	3	38	0	0	4	31	0	0	100	1	
5	17	9	05: L-23   LM00001609	lmo1803	6181	11892	100	84	79	22	48	49	8	75	70	0	88	76	38	16	18	17	75	70	0	0	0	0	0	0	0	0	0	0	0	0	0	0	0	0	0	0	0	0	0	0	0	0	0	0	0.000	0.000	0.000	0.000	0.000	0.000	0.000	0.000	0.000	0.000	0.000	0.000	0.000	0.000	283	1076	108	91	91	0.000	0.000	36	72	0	0	31	60	0	0	100	1	
5	1	10	05: P-02   LM00001658	lmo1878	2181	12142	100	59	62	16	47	47	5	69	55	0	70	59	28	16	17	3	82	77	0	0	0	0	0	0	0	0	0	0	0	0	0	0	0	0	0	0	0	0	0	0	0	0	0	0	0.000	0.000	0.000	0.000	0.000	0.000	0.000	0.000	0.000	0.000	0.000	0.000	0.000	0.000	283	1076	66	58	58	0.000	0.000	12	54	0	0	15	43	0	0	100	1	
5	2	10	05: P-05   LM00001660	lmo1881	2431	12142	100	107	101	45	47	47	5	73	67	0	112	87	55	17	17	3	78	74	0	0	0	0	0	0	0	0	0	0	0	0	0	0	0	0	0	0	0	0	0	0	0	0	0	0	0.000	0.000	0.000	0.000	0.000	0.000	0.000	0.000	0.000	0.000	0.000	0.000	0.000	0.000	283	1076	155	124	124	0.000	0.000	60	95	0	0	54	70	0	0	100	1	
5	3	10	05: P-08   LM00001661	lmo1884	2681	12142	100	102	98	39	47	47	5	80	74	0	59	53	24	16	16	2	87	81	0	0	0	0	0	0	0	0	0	0	0	0	0	0	0	0	0	0	0	0	0	0	0	0	0	0	0.000	0.000	0.000	0.000	0.000	0.000	0.000	0.000	0.000	0.000	0.000	0.000	0.000	0.000	283	1076	98	88	88	0.000	0.000	55	43	0	0	51	37	0	0	100	1	
5	4	10	05: P-11   LM00001664	lmo1887	2931	12142	100	65	65	15	47	48	5	72	58	0	66	53	29	16	16	2	76	69	0	0	0	0	0	0	0	0	0	0	0	0	0	0	0	0	0	0	0	0	0	0	0	0	0	0	0.000	0.000	0.000	0.000	0.000	0.000	0.000	0.000	0.000	0.000	0.000	0.000	0.000	0.000	283	1076	68	55	55	0.000	0.000	18	50	0	0	18	37	0	0	100	1	
5	5	10	05: P-14   LM00002593	lmo1890	3181	12142	100	93	85	24	47	47	5	88	80	0	77	65	29	16	16	2	93	87	0	0	0	0	0	0	0	0	0	0	0	0	0	0	0	0	0	0	0	0	0	0	0	0	0	0	0.000	0.000	0.000	0.000	0.000	0.000	0.000	0.000	0.000	0.000	0.000	0.000	0.000	0.000	283	1076	107	87	87	0.000	0.000	46	61	0	0	38	49	0	0	100	1	
5	6	10	05: P-17   LM00002594	lmo1893	3431	12142	100	82	80	24	47	47	4	78	73	0	82	67	37	16	17	3	81	75	0	0	0	0	0	0	0	0	0	0	0	0	0	0	0	0	0	0	0	0	0	0	0	0	0	0	0.000	0.000	0.000	0.000	0.000	0.000	0.000	0.000	0.000	0.000	0.000	0.000	0.000	0.000	283	1076	101	84	84	0.000	0.000	35	66	0	0	33	51	0	0	100	1	
5	7	10	05: P-20   LM00000508	lmo1896	3681	12142	100	111	99	42	47	47	5	75	71	0	176	133	90	17	17	3	78	74	0	0	0	0	0	0	0	0	0	0	0	0	0	0	0	0	0	0	0	0	0	0	0	0	0	0	0.000	0.000	0.000	0.000	0.000	0.000	0.000	0.000	0.000	0.000	0.000	0.000	0.000	0.000	283	1076	223	168	168	0.000	0.000	64	159	0	0	52	116	0	0	100	1	
5	8	10	05: P-23   LM00001667	lmo1899	3931	12142	100	140	120	54	47	48	5	85	73	0	99	82	47	16	17	3	79	73	0	0	0	0	0	0	0	0	0	0	0	0	0	0	0	0	0	0	0	0	0	0	0	0	0	0	0.000	0.000	0.000	0.000	0.000	0.000	0.000	0.000	0.000	0.000	0.000	0.000	0.000	0.000	283	1076	176	139	139	0.000	0.000	93	83	0	0	73	66	0	0	100	1	
5	9	10	06: D-02   LM00002610	lmo1970	4181	12142	100	49	50	6	47	48	6	22	5	0	56	45	19	17	18	4	76	69	0	0	0	0	0	0	0	0	0	0	0	0	0	0	0	0	0	0	0	0	0	0	0	0	0	0	0.000	0.000	0.000	0.000	0.000	0.000	0.000	0.000	0.000	0.000	0.000	0.000	0.000	0.000	283	1076	41	31	31	0.000	0.000	2	39	0	0	3	28	0	0	100	1	
5	10	10	06: D-05   LM00002613	lmo1973	4431	12142	100	48	49	5	48	48	6	17	2	0	59	46	22	17	18	5	70	64	0	0	0	0	0	0	0	0	0	0	0	0	0	0	0	0	0	0	0	0	0	0	0	0	0	0	0.000	0.000	0.000	0.000	0.000	0.000	0.000	0.000	0.000	0.000	0.000	0.000	0.000	0.000	283	1076	42	30	30	0.000	0.000	0	42	0	0	1	29	0	0	100	1	
5	11	10	06: D-08   LM00000529	lmo1976	4681	12142	100	55	56	10	49	49	6	48	28	0	58	47	22	17	18	14	67	62	0	0	0	0	0	0	0	0	0	0	0	0	0	0	0	0	0	0	0	0	0	0	0	0	0	0	0.000	0.000	0.000	0.000	0.000	0.000	0.000	0.000	0.000	0.000	0.000	0.000	0.000	0.000	283	1076	47	37	37	0.000	0.000	6	41	0	0	7	30	0	0	100	1	
5	12	10	06: D-11   LM00001707	lmo1979	4931	12142	100	50	51	5	48	48	5	28	7	0	63	50	26	17	17	3	70	69	0	0	0	0	0	0	0	0	0	0	0	0	0	0	0	0	0	0	0	0	0	0	0	0	0	0	0.000	0.000	0.000	0.000	0.000	0.000	0.000	0.000	0.000	0.000	0.000	0.000	0.000	0.000	283	1076	48	36	36	0.000	0.000	2	46	0	0	3	33	0	0	100	1	
5	13	10	06: D-14   LM00001708	lmo1982	5181	12142	100	54	54	7	48	49	9	27	6	0	61	47	22	16	18	10	69	64	0	0	0	0	0	0	0	0	0	0	0	0	0	0	0	0	0	0	0	0	0	0	0	0	0	0	0.000	0.000	0.000	0.000	0.000	0.000	0.000	0.000	0.000	0.000	0.000	0.000	0.000	0.000	283	1076	51	37	37	0.000	0.000	6	45	0	0	6	31	0	0	100	1	
5	14	10	06: D-17   LM00001710	lmo1985	5431	12142	100	57	58	9	48	49	8	59	26	0	91	74	45	17	18	11	68	64	0	0	0	0	0	0	0	0	0	0	0	0	0	0	0	0	0	0	0	0	0	0	0	0	0	0	0.000	0.000	0.000	0.000	0.000	0.000	0.000	0.000	0.000	0.000	0.000	0.000	0.000	0.000	283	1076	83	67	67	0.000	0.000	9	74	0	0	10	57	0	0	100	1	
5	15	10	06: D-20   LM00001712	lmo1988	5681	12142	100	51	52	6	48	48	6	30	10	0	62	50	21	17	17	3	82	80	0	0	0	0	0	0	0	0	0	0	0	0	0	0	0	0	0	0	0	0	0	0	0	0	0	0	0.000	0.000	0.000	0.000	0.000	0.000	0.000	0.000	0.000	0.000	0.000	0.000	0.000	0.000	283	1076	48	37	37	0.000	0.000	3	45	0	0	4	33	0	0	100	1	
5	16	10	06: D-23   LM00001715	lmo1991	5931	12142	100	52	51	5	47	48	5	40	11	0	67	50	28	16	17	3	67	65	0	0	0	0	0	0	0	0	0	0	0	0	0	0	0	0	0	0	0	0	0	0	0	0	0	0	0.000	0.000	0.000	0.000	0.000	0.000	0.000	0.000	0.000	0.000	0.000	0.000	0.000	0.000	283	1076	56	38	38	0.000	0.000	5	51	0	0	4	34	0	0	100	1	
5	17	10	06: H-02   LM00002625	lmo2066	6181	12142	100	52	52	6	47	47	5	51	17	0	60	48	22	16	16	3	81	73	0	0	0	0	0	0	0	0	0	0	0	0	0	0	0	0	0	0	0	0	0	0	0	0	0	0	0.000	0.000	0.000	0.000	0.000	0.000	0.000	0.000	0.000	0.000	0.000	0.000	0.000	0.000	283	1076	49	37	37	0.000	0.000	5	44	0	0	5	32	0	0	100	1	
5	1	11	06: H-05   LM00000553	lmo2069	2181	12392	100	95	162	136	47	48	4	80	72	0	95	104	84	17	17	3	72	70	0	0	0	0	0	0	0	0	0	0	0	0	0	0	0	0	0	0	0	0	0	0	0	0	0	0	0.000	0.000	0.000	0.000	0.000	0.000	0.000	0.000	0.000	0.000	0.000	0.000	0.000	0.000	283	1076	126	202	202	0.000	0.000	48	78	0	0	115	87	0	0	100	1	
5	2	11	06: H-08   LM00000554	lmo2072	2431	12392	100	141	129	70	47	47	5	71	67	0	383	285	221	17	17	2	77	73	0	0	0	0	0	0	0	0	0	0	0	0	0	0	0	0	0	0	0	0	0	0	0	0	0	0	0.000	0.000	0.000	0.000	0.000	0.000	0.000	0.000	0.000	0.000	0.000	0.000	0.000	0.000	283	1076	460	350	350	0.000	0.000	94	366	0	0	82	268	0	0	100	1	
5	3	11	06: H-11   LM00001764	lmo2075	2681	12392	100	64	63	14	47	47	4	75	68	0	70	57	31	16	16	3	80	73	0	0	0	0	0	0	0	0	0	0	0	0	0	0	0	0	0	0	0	0	0	0	0	0	0	0	0.000	0.000	0.000	0.000	0.000	0.000	0.000	0.000	0.000	0.000	0.000	0.000	0.000	0.000	283	1076	71	57	57	0.000	0.000	17	54	0	0	16	41	0	0	100	1	
5	4	11	06: H-14   LM00001766	lmo2078	2931	12392	100	53	54	9	47	47	4	59	29	0	57	50	18	16	17	2	86	84	0	0	0	0	0	0	0	0	0	0	0	0	0	0	0	0	0	0	0	0	0	0	0	0	0	0	0.000	0.000	0.000	0.000	0.000	0.000	0.000	0.000	0.000	0.000	0.000	0.000	0.000	0.000	283	1076	47	41	41	0.000	0.000	6	41	0	0	7	34	0	0	100	1	
5	5	11	06: H-17   LM00002630	lmo2081	3181	12392	100	49	50	6	46	47	5	41	20	0	55	43	23	16	16	2	67	65	0	0	0	0	0	0	0	0	0	0	0	0	0	0	0	0	0	0	0	0	0	0	0	0	0	0	0.000	0.000	0.000	0.000	0.000	0.000	0.000	0.000	0.000	0.000	0.000	0.000	0.000	0.000	283	1076	42	31	31	0.000	0.000	3	39	0	0	4	27	0	0	100	1	
5	6	11	06: H-20   LM00000555	lmo2084	3431	12392	100	52	52	5	47	47	6	46	6	0	57	46	21	17	17	3	77	70	0	0	0	0	0	0	0	0	0	0	0	0	0	0	0	0	0	0	0	0	0	0	0	0	0	0	0.000	0.000	0.000	0.000	0.000	0.000	0.000	0.000	0.000	0.000	0.000	0.000	0.000	0.000	283	1076	45	34	34	0.000	0.000	5	40	0	0	5	29	0	0	100	1	
5	7	11	06: H-23   LM00001770	lmo2087	3681	12392	100	47	48	5	47	48	6	12	1	0	55	46	18	16	18	10	75	73	0	0	0	0	0	0	0	0	0	0	0	0	0	0	0	0	0	0	0	0	0	0	0	0	0	0	0.000	0.000	0.000	0.000	0.000	0.000	0.000	0.000	0.000	0.000	0.000	0.000	0.000	0.000	283	1076	39	31	31	0.000	0.000	0	39	0	0	1	30	0	0	100	1	
5	8	11	06: L-02   LM00002643	lmo2162	3931	12392	100	49	49	5	48	48	5	17	7	0	57	47	20	17	17	3	78	72	0	0	0	0	0	0	0	0	0	0	0	0	0	0	0	0	0	0	0	0	0	0	0	0	0	0	0.000	0.000	0.000	0.000	0.000	0.000	0.000	0.000	0.000	0.000	0.000	0.000	0.000	0.000	283	1076	41	31	31	0.000	0.000	1	40	0	0	1	30	0	0	100	1	
5	9	11	06: L-05   LM00001810	lmo2165	4181	12392	100	49	49	4	46	47	4	29	6	0	56	46	19	16	17	3	79	74	0	0	0	0	0	0	0	0	0	0	0	0	0	0	0	0	0	0	0	0	0	0	0	0	0	0	0.000	0.000	0.000	0.000	0.000	0.000	0.000	0.000	0.000	0.000	0.000	0.000	0.000	0.000	283	1076	43	33	33	0.000	0.000	3	40	0	0	3	30	0	0	100	1	
5	10	11	06: L-08   LM00001812	lmo2168	4431	12392	100	57	57	9	47	47	5	69	51	0	77	59	30	16	17	3	85	78	0	0	0	0	0	0	0	0	0	0	0	0	0	0	0	0	0	0	0	0	0	0	0	0	0	0	0.000	0.000	0.000	0.000	0.000	0.000	0.000	0.000	0.000	0.000	0.000	0.000	0.000	0.000	283	1076	71	53	53	0.000	0.000	10	61	0	0	10	43	0	0	100	1	
5	11	11	06: L-11   LM00000582	lmo2171	4681	12392	100	52	52	5	47	48	5	42	11	0	61	49	22	17	18	5	74	70	0	0	0	0	0	0	0	0	0	0	0	0	0	0	0	0	0	0	0	0	0	0	0	0	0	0	0.000	0.000	0.000	0.000	0.000	0.000	0.000	0.000	0.000	0.000	0.000	0.000	0.000	0.000	283	1076	49	37	37	0.000	0.000	5	44	0	0	5	32	0	0	100	1	
5	12	11	06: L-14   LM00001814	lmo2174	4931	12392	100	82	77	24	49	49	6	70	65	0	82	65	34	17	18	5	73	70	0	0	0	0	0	0	0	0	0	0	0	0	0	0	0	0	0	0	0	0	0	0	0	0	0	0	0.000	0.000	0.000	0.000	0.000	0.000	0.000	0.000	0.000	0.000	0.000	0.000	0.000	0.000	283	1076	98	76	76	0.000	0.000	33	65	0	0	28	48	0	0	100	1	
5	13	11	06: L-17   LM00001816	lmo2177	5181	12392	100	49	50	5	47	48	6	27	6	0	56	45	19	17	17	5	76	71	0	0	0	0	0	0	0	0	0	0	0	0	0	0	0	0	0	0	0	0	0	0	0	0	0	0	0.000	0.000	0.000	0.000	0.000	0.000	0.000	0.000	0.000	0.000	0.000	0.000	0.000	0.000	283	1076	41	31	31	0.000	0.000	2	39	0	0	3	28	0	0	100	1	
5	14	11	06: L-20   LM00000587	lmo2180	5431	12392	100	50	50	5	48	49	6	20	5	0	60	46	23	17	17	3	70	65	0	0	0	0	0	0	0	0	0	0	0	0	0	0	0	0	0	0	0	0	0	0	0	0	0	0	0.000	0.000	0.000	0.000	0.000	0.000	0.000	0.000	0.000	0.000	0.000	0.000	0.000	0.000	283	1076	45	31	31	0.000	0.000	2	43	0	0	2	29	0	0	100	1	
5	15	11	06: L-23   LM00001818	lmo2183	5681	12392	100	50	52	8	48	48	6	34	10	0	35	34	16	16	18	5	64	54	0	0	0	0	0	0	0	0	0	0	0	0	0	0	0	0	0	0	0	0	0	0	0	0	0	0	0.000	0.000	0.000	0.000	0.000	0.000	0.000	0.000	0.000	0.000	0.000	0.000	0.000	0.000	283	1076	21	22	22	0.000	0.000	2	19	0	0	4	18	0	0	100	1	
5	16	11	06: P-02   LM00002665	lmo2258	5931	12392	100	49	50	6	48	48	5	19	6	0	59	48	21	16	16	3	80	74	0	0	0	0	0	0	0	0	0	0	0	0	0	0	0	0	0	0	0	0	0	0	0	0	0	0	0.000	0.000	0.000	0.000	0.000	0.000	0.000	0.000	0.000	0.000	0.000	0.000	0.000	0.000	283	1076	44	34	34	0.000	0.000	1	43	0	0	2	32	0	0	100	1	
5	17	11	06: P-05   LM00002668	lmo2261	6181	12392	100	63	62	12	49	50	17	35	6	0	63	50	26	16	18	17	64	61	0	0	0	0	0	0	0	0	0	0	0	0	0	0	0	0	0	0	0	0	0	0	0	0	0	0	0.000	0.000	0.000	0.000	0.000	0.000	0.000	0.000	0.000	0.000	0.000	0.000	0.000	0.000	283	1076	61	47	47	0.000	0.000	14	47	0	0	13	34	0	0	100	1	
5	1	12	06: P-08   LM00001857	lmo2264	2181	12642	100	61	70	23	46	46	4	78	70	0	86	89	57	17	17	2	83	76	0	0	0	0	0	0	0	0	0	0	0	0	0	0	0	0	0	0	0	0	0	0	0	0	0	0	0.000	0.000	0.000	0.000	0.000	0.000	0.000	0.000	0.000	0.000	0.000	0.000	0.000	0.000	283	1076	84	96	96	0.000	0.000	15	69	0	0	24	72	0	0	100	1	
5	2	12	06: P-11   LM00002672	lmo2267	2431	12642	100	50	52	9	47	47	5	45	20	0	64	53	23	17	17	3	82	79	0	0	0	0	0	0	0	0	0	0	0	0	0	0	0	0	0	0	0	0	0	0	0	0	0	0	0.000	0.000	0.000	0.000	0.000	0.000	0.000	0.000	0.000	0.000	0.000	0.000	0.000	0.000	283	1076	50	41	41	0.000	0.000	3	47	0	0	5	36	0	0	100	1	
5	3	12	06: P-14   LM00001859	lmo2270	2681	12642	100	50	51	6	47	47	4	34	14	0	56	46	18	16	17	3	86	76	0	0	0	0	0	0	0	0	0	0	0	0	0	0	0	0	0	0	0	0	0	0	0	0	0	0	0.000	0.000	0.000	0.000	0.000	0.000	0.000	0.000	0.000	0.000	0.000	0.000	0.000	0.000	283	1076	43	34	34	0.000	0.000	3	40	0	0	4	30	0	0	100	1	
5	4	12	06: P-17   LM00001862	lmo2273	2931	12642	100	49	53	22	47	48	5	36	17	0	57	45	22	16	17	2	74	69	0	0	0	0	0	0	0	0	0	0	0	0	0	0	0	0	0	0	0	0	0	0	0	0	0	0	0.000	0.000	0.000	0.000	0.000	0.000	0.000	0.000	0.000	0.000	0.000	0.000	0.000	0.000	283	1076	43	35	35	0.000	0.000	2	41	0	0	6	29	0	0	100	1	
5	5	12	06: P-20   LM00002673	lmo2276	3181	12642	100	50	51	6	46	47	5	44	17	0	60	48	22	16	17	2	82	79	0	0	0	0	0	0	0	0	0	0	0	0	0	0	0	0	0	0	0	0	0	0	0	0	0	0	0.000	0.000	0.000	0.000	0.000	0.000	0.000	0.000	0.000	0.000	0.000	0.000	0.000	0.000	283	1076	48	37	37	0.000	0.000	4	44	0	0	5	32	0	0	100	1	
5	6	12	06: P-23   LM00002827	lmo2279	3431	12642	100	48	49	5	47	47	5	29	8	0	53	43	20	17	17	3	69	67	0	0	0	0	0	0	0	0	0	0	0	0	0	0	0	0	0	0	0	0	0	0	0	0	0	0	0.000	0.000	0.000	0.000	0.000	0.000	0.000	0.000	0.000	0.000	0.000	0.000	0.000	0.000	283	1076	37	28	28	0.000	0.000	1	36	0	0	2	26	0	0	100	1	
5	7	12	07: D-02   LM00001885	lmo2350	3681	12642	100	57	56	8	47	47	6	69	39	0	52	44	18	16	17	5	81	73	0	0	0	0	0	0	0	0	0	0	0	0	0	0	0	0	0	0	0	0	0	0	0	0	0	0	0.000	0.000	0.000	0.000	0.000	0.000	0.000	0.000	0.000	0.000	0.000	0.000	0.000	0.000	283	1076	46	37	37	0.000	0.000	10	36	0	0	9	28	0	0	100	1	
5	8	12	07: D-05   LM00001887	lmo2353	3931	12642	100	89	83	29	47	47	5	72	68	0	103	80	48	16	17	3	77	72	0	0	0	0	0	0	0	0	0	0	0	0	0	0	0	0	0	0	0	0	0	0	0	0	0	0	0.000	0.000	0.000	0.000	0.000	0.000	0.000	0.000	0.000	0.000	0.000	0.000	0.000	0.000	283	1076	129	100	100	0.000	0.000	42	87	0	0	36	64	0	0	100	1	
5	9	12	07: D-08   LM00002704	lmo2356	4181	12642	100	49	49	5	47	47	5	29	6	0	56	46	20	17	17	3	77	72	0	0	0	0	0	0	0	0	0	0	0	0	0	0	0	0	0	0	0	0	0	0	0	0	0	0	0.000	0.000	0.000	0.000	0.000	0.000	0.000	0.000	0.000	0.000	0.000	0.000	0.000	0.000	283	1076	41	31	31	0.000	0.000	2	39	0	0	2	29	0	0	100	1	
5	10	12	07: D-11   LM00002707	lmo2359	4431	12642	100	49	49	5	47	48	7	19	2	0	53	44	16	17	18	7	78	71	0	0	0	0	0	0	0	0	0	0	0	0	0	0	0	0	0	0	0	0	0	0	0	0	0	0	0.000	0.000	0.000	0.000	0.000	0.000	0.000	0.000	0.000	0.000	0.000	0.000	0.000	0.000	283	1076	38	29	29	0.000	0.000	2	36	0	0	2	27	0	0	100	1	
5	11	12	07: D-14   LM00000627	lmo2362	4681	12642	100	239	199	117	47	48	5	84	78	0	79	63	33	17	17	3	73	71	0	0	0	0	0	0	0	0	0	0	0	0	0	0	0	0	0	0	0	0	0	0	0	0	0	0	0.000	0.000	0.000	0.000	0.000	0.000	0.000	0.000	0.000	0.000	0.000	0.000	0.000	0.000	283	1076	254	198	198	0.000	0.000	192	62	0	0	152	46	0	0	100	1	
5	12	12	07: D-17   LM00001890	lmo2365	4931	12642	100	51	52	9	48	48	5	40	9	0	53	44	17	17	18	5	77	75	0	0	0	0	0	0	0	0	0	0	0	0	0	0	0	0	0	0	0	0	0	0	0	0	0	0	0.000	0.000	0.000	0.000	0.000	0.000	0.000	0.000	0.000	0.000	0.000	0.000	0.000	0.000	283	1076	39	31	31	0.000	0.000	3	36	0	0	4	27	0	0	100	1	
5	13	12	07: D-20   LM00001892	lmo2368	5181	12642	100	98	89	29	48	48	5	83	79	0	91	76	37	17	18	9	79	72	0	0	0	0	0	0	0	0	0	0	0	0	0	0	0	0	0	0	0	0	0	0	0	0	0	0	0.000	0.000	0.000	0.000	0.000	0.000	0.000	0.000	0.000	0.000	0.000	0.000	0.000	0.000	283	1076	124	100	100	0.000	0.000	50	74	0	0	41	59	0	0	100	1	
5	14	12	07: D-23   LM00000631	lmo2371	5431	12642	100	48	49	5	48	48	5	25	9	0	47	39	15	16	17	7	74	69	0	0	0	0	0	0	0	0	0	0	0	0	0	0	0	0	0	0	0	0	0	0	0	0	0	0	0.000	0.000	0.000	0.000	0.000	0.000	0.000	0.000	0.000	0.000	0.000	0.000	0.000	0.000	283	1076	31	24	24	0.000	0.000	0	31	0	0	1	23	0	0	100	1	
5	15	12	07: H-02   LM00001929	lmo2446	5681	12642	100	51	51	6	48	48	5	41	15	0	56	47	19	16	17	4	78	75	0	0	0	0	0	0	0	0	0	0	0	0	0	0	0	0	0	0	0	0	0	0	0	0	0	0	0.000	0.000	0.000	0.000	0.000	0.000	0.000	0.000	0.000	0.000	0.000	0.000	0.000	0.000	283	1076	43	34	34	0.000	0.000	3	40	0	0	3	31	0	0	100	1	
5	16	12	07: H-05   LM00000651	lmo2449	5931	12642	100	159	141	74	48	49	7	75	67	0	188	144	96	16	17	5	77	73	0	0	0	0	0	0	0	0	0	0	0	0	0	0	0	0	0	0	0	0	0	0	0	0	0	0	0.000	0.000	0.000	0.000	0.000	0.000	0.000	0.000	0.000	0.000	0.000	0.000	0.000	0.000	283	1076	283	221	221	0.000	0.000	111	172	0	0	93	128	0	0	100	1	
5	17	12	07: H-08   LM00000654	lmo2452	6181	12642	100	237	187	112	47	48	5	80	73	0	144	110	74	16	16	3	75	72	0	0	0	0	0	0	0	0	0	0	0	0	0	0	0	0	0	0	0	0	0	0	0	0	0	0	0.000	0.000	0.000	0.000	0.000	0.000	0.000	0.000	0.000	0.000	0.000	0.000	0.000	0.000	283	1076	318	234	234	0.000	0.000	190	128	0	0	140	94	0	0	100	1	
5	1	13	07: H-11   LM00000655	lmo2455	2181	12892	100	1515	1068	869	46	47	5	79	75	0	2602	1789	1470	17	18	5	79	74	0	0	0	0	0	0	0	0	0	0	0	0	0	0	0	0	0	0	0	0	0	0	0	0	0	0	0.000	0.000	0.000	0.000	0.000	0.000	0.000	0.000	0.000	0.000	0.000	0.000	0.000	0.000	283	1076	4054	2794	2794	0.000	0.000	1469	2585	0	0	1022	1772	0	0	100	1	
5	2	13	07: H-14   LM00000658	lmo2458	2431	12892	100	1807	1553	1168	46	47	5	92	84	0	2856	2279	1709	17	17	3	90	84	0	0	0	0	0	0	0	0	0	0	0	0	0	0	0	0	0	0	0	0	0	0	0	0	0	0	0.000	0.000	0.000	0.000	0.000	0.000	0.000	0.000	0.000	0.000	0.000	0.000	0.000	0.000	283	1076	4600	3769	3769	0.000	0.000	1761	2839	0	0	1507	2262	0	0	100	1
[truncated: 2,650,776 more chars]
