# Supplementary material for: Different Transcriptional Responses from Slow and Fast Growth Rate Strains of Listeria monocytogenes Adapted to Low Temperature
Source: Front Microbiol. 2016 Mar 1;7:229. doi: 10.3389/fmicb.2016.00229 (PMC4772535; doi:10.3389/fmicb.2016.00229)
Supplement: Data Sheet S1 — Microarry gpr data. [file Data_Sheet_1.ZIP › microarray data/7.gpr]

ATF	1.0
21	82
"Type=GenePix Results 2"
"DateTime=2014/03/11 14:33:55"
"Settings=Easy Quant"
"GalFile=C:\Users\Felipe\Desktop\INTA\Microarreglos\LM3001_Listeria monocytogenes_v1.GAL"
"Scanner=Model:  Serial No.: "
"Comment=<F1>Cy5<F2>Cy3<F1 Offset>0,0<F2 Offset>0,-1<Comment>"
"PixelSize=5"
"Wavelengths=1 nm	2 nm"
"ImageFiles=C:\Users\Felipe\Desktop\INTA\Microarreglos\Im�genes\19723713_11B-11D (SLOT06)_1.tif	C:\Users\Felipe\Desktop\INTA\Microarreglos\Im�genes\19723713_11B-11D (SLOT06)_2.tif"
"PMTGain=0	0"
"NormalizationMethod=LOWESS"
"NormalizationFactors=0.000	0.000"
"JpegImage="
"RatioFormulations=W2/W1(2/1)"
"Barcode=Unknown	Unknown"
"ImageOrigin=0	0"
"JpegOrigin=0	0"
"Creator=ScanArray Express, Microarray Analysis System 4.0.0.4"
"Temperature=0.0"
"LaserPower=0	0	0	0"
"LaserOnTime=0	0	0	0"
"Block"	"Column"	"Row"	"Name"	"ID"	"X"	"Y"	"Dia."	"F1 Median"	"F1 Mean"	"F1 SD"	"B1 Median"	"B1 Mean"	"B1 SD"	"% > B1+1SD"	"% > B1+2SD"	"F1 % Sat."	"F2 Median"	"F2 Mean"	"F2 SD"	"B2 Median"	"B2 Mean"	"B2 SD"	"% > B2+1SD"	"% > B2+2SD"	"F2 % Sat."	"F3 Median"	"F3 Mean"	"F3 SD"	"B3 Median"	"B3 Mean"	"B3 SD"	"% > B3+1SD"	"% > B3+2SD"	"F3 % Sat."	"F4 Median"	"F4 Mean"	"F4 SD"	"B4 Median"	"B4 Mean"	"B4 SD"	"% > B4+1SD"	"% > B4+2SD"	"F4 % Sat."	"Ratio of Medians (2/1)"	"Ratio of Means (2/1)"	"Median of Ratios (2/1)"	"Mean of Ratios (2/1)"	"Ratios SD (2/1)"	"Rgn Ratio (2/1)"	"Rgn R� (2/1)"	"Ratio of Medians (Ratio/2)"	"Ratio of Means (Ratio/2)"	"Median of Ratios (Ratio/2)"	"Mean of Ratios (Ratio/2)"	"Ratios SD (Ratio/2)"	"Rgn Ratio (Ratio/2)"	"Rgn R� (Ratio/2)"	"Ratio of Medians (Ratio/3)"	"Ratio of Means (Ratio/3)"	"Median of Ratios (Ratio/3)"	"Mean of Ratios (Ratio/3)"	"Ratios SD (Ratio/3)"	"Rgn Ratio (Ratio/3)"	"Rgn R� (Ratio/3)"	"F Pixels"	"B Pixels"	"Sum of Medians"	"Sum of Means"	"Log Ratio (2/1)"	"Log Ratio (Ratio/2)"	"Log Ratio (Ratio/3)"	"F1 Median - B1"	"F2 Median - B2"	"F3 Median - B3"	"F4 Median - B4"	"F1 Mean - B1"	"F2 Mean - B2"	"F3 Mean - B3"	"F4 Mean - B4"	"Flags"	"Normalize"
1	1	1	10: D-01   Dye Marker	Dye Marker	2301	4637	100	69	326	427	48	49	5	89	77	0	10514	24983	24713	35	35	6	100	99	0	0	0	0	0	0	0	0	0	0	0	0	0	0	0	0	0	0	0	0	0	0	0	0	0	0	0.000	0.000	0.000	0.000	0.000	0.000	0.000	0.000	0.000	0.000	0.000	0.000	0.000	0.000	283	1076	10500	25226	25226	0.000	0.000	21	10479	0	0	278	24948	0	0	100	1	
1	2	1	01: D-01   LM00002111	lmo0069	2551	4637	100	57	56	6	48	49	6	75	22	0	159	130	58	37	37	6	83	77	0	0	0	0	0	0	0	0	0	0	0	0	0	0	0	0	0	0	0	0	0	0	0	0	0	0	0.000	0.000	0.000	0.000	0.000	0.000	0.000	0.000	0.000	0.000	0.000	0.000	0.000	0.000	283	1076	131	101	101	0.000	0.000	9	122	0	0	8	93	0	0	100	1	
1	3	1	01: D-04   LM00002114	lmo0072	2801	4637	100	53	52	5	47	47	5	55	20	0	139	118	44	33	34	6	92	86	0	0	0	0	0	0	0	0	0	0	0	0	0	0	0	0	0	0	0	0	0	0	0	0	0	0	0.000	0.000	0.000	0.000	0.000	0.000	0.000	0.000	0.000	0.000	0.000	0.000	0.000	0.000	283	1076	112	90	90	0.000	0.000	6	106	0	0	5	85	0	0	100	1	
1	4	1	01: D-07   LM00000829	lmo0075	3051	4637	100	117	112	37	47	47	6	90	86	0	197	169	71	31	31	5	90	86	0	0	0	0	0	0	0	0	0	0	0	0	0	0	0	0	0	0	0	0	0	0	0	0	0	0	0.000	0.000	0.000	0.000	0.000	0.000	0.000	0.000	0.000	0.000	0.000	0.000	0.000	0.000	283	1076	236	203	203	0.000	0.000	70	166	0	0	65	138	0	0	100	1	
1	5	1	01: D-10   LM00000831	lmo0078	3301	4637	100	524	434	221	48	49	9	92	85	0	329	267	128	32	34	9	86	83	0	0	0	0	0	0	0	0	0	0	0	0	0	0	0	0	0	0	0	0	0	0	0	0	0	0	0.000	0.000	0.000	0.000	0.000	0.000	0.000	0.000	0.000	0.000	0.000	0.000	0.000	0.000	283	1076	773	621	621	0.000	0.000	476	297	0	0	386	235	0	0	100	1	
1	6	1	01: D-13   LM00002119	lmo0081	3551	4637	100	48	49	5	48	49	7	13	0	0	44	45	11	36	36	7	54	30	0	0	0	0	0	0	0	0	0	0	0	0	0	0	0	0	0	0	0	0	0	0	0	0	0	0	0.000	0.000	0.000	0.000	0.000	0.000	0.000	0.000	0.000	0.000	0.000	0.000	0.000	0.000	283	1076	8	10	10	0.000	0.000	0	8	0	0	1	9	0	0	100	1	
1	7	1	01: D-16   LM00002122	lmo0084	3801	4637	100	131	124	40	50	50	5	96	93	0	215	186	75	38	39	5	96	91	0	0	0	0	0	0	0	0	0	0	0	0	0	0	0	0	0	0	0	0	0	0	0	0	0	0	0.000	0.000	0.000	0.000	0.000	0.000	0.000	0.000	0.000	0.000	0.000	0.000	0.000	0.000	283	1076	258	222	222	0.000	0.000	81	177	0	0	74	148	0	0	100	1	
1	8	1	01: D-19   LM00002125	lmo0087	4051	4637	100	57	57	7	49	49	5	69	36	0	141	123	41	34	35	6	95	90	0	0	0	0	0	0	0	0	0	0	0	0	0	0	0	0	0	0	0	0	0	0	0	0	0	0	0.000	0.000	0.000	0.000	0.000	0.000	0.000	0.000	0.000	0.000	0.000	0.000	0.000	0.000	283	1076	115	97	97	0.000	0.000	8	107	0	0	8	89	0	0	100	1	
1	9	1	01: D-22   LM00000833	lmo0090	4301	4637	100	71	67	13	46	46	4	86	77	0	161	136	59	29	29	3	89	88	0	0	0	0	0	0	0	0	0	0	0	0	0	0	0	0	0	0	0	0	0	0	0	0	0	0	0.000	0.000	0.000	0.000	0.000	0.000	0.000	0.000	0.000	0.000	0.000	0.000	0.000	0.000	283	1076	157	128	128	0.000	0.000	25	132	0	0	21	107	0	0	100	1	
1	10	1	01: H-01   LM00000858	lmo0165	4551	4637	100	145	134	63	47	47	5	88	83	0	350	269	163	28	29	3	88	86	0	0	0	0	0	0	0	0	0	0	0	0	0	0	0	0	0	0	0	0	0	0	0	0	0	0	0.000	0.000	0.000	0.000	0.000	0.000	0.000	0.000	0.000	0.000	0.000	0.000	0.000	0.000	283	1076	420	328	328	0.000	0.000	98	322	0	0	87	241	0	0	100	1	
1	11	1	01: H-04   LM00000860	lmo0168	4801	4637	100	53	53	6	46	46	4	66	38	0	126	100	46	29	29	4	81	78	0	0	0	0	0	0	0	0	0	0	0	0	0	0	0	0	0	0	0	0	0	0	0	0	0	0	0.000	0.000	0.000	0.000	0.000	0.000	0.000	0.000	0.000	0.000	0.000	0.000	0.000	0.000	283	1076	104	78	78	0.000	0.000	7	97	0	0	7	71	0	0	100	1	
1	12	1	01: H-07   LM00002159	lmo0171	5051	4637	100	51	51	5	46	47	4	53	30	0	130	102	48	29	29	4	82	77	0	0	0	0	0	0	0	0	0	0	0	0	0	0	0	0	0	0	0	0	0	0	0	0	0	0	0.000	0.000	0.000	0.000	0.000	0.000	0.000	0.000	0.000	0.000	0.000	0.000	0.000	0.000	283	1076	106	78	78	0.000	0.000	5	101	0	0	5	73	0	0	100	1	
1	13	1	01: H-10   LM00002839	lmo0174	5301	4637	100	54	54	7	47	47	4	70	48	0	235	176	96	28	29	4	88	82	0	0	0	0	0	0	0	0	0	0	0	0	0	0	0	0	0	0	0	0	0	0	0	0	0	0	0.000	0.000	0.000	0.000	0.000	0.000	0.000	0.000	0.000	0.000	0.000	0.000	0.000	0.000	283	1076	214	155	155	0.000	0.000	7	207	0	0	7	148	0	0	100	1	
1	14	1	01: H-13   LM00000055	lmo0177	5551	4637	100	206	183	94	46	47	4	89	83	0	223	183	103	28	29	3	86	83	0	0	0	0	0	0	0	0	0	0	0	0	0	0	0	0	0	0	0	0	0	0	0	0	0	0	0.000	0.000	0.000	0.000	0.000	0.000	0.000	0.000	0.000	0.000	0.000	0.000	0.000	0.000	283	1076	355	292	292	0.000	0.000	160	195	0	0	137	155	0	0	100	1	
1	15	1	01: H-16   LM00000058	lmo0180	5801	4637	100	75	73	19	46	46	5	84	76	0	169	138	67	28	28	3	87	83	0	0	0	0	0	0	0	0	0	0	0	0	0	0	0	0	0	0	0	0	0	0	0	0	0	0	0.000	0.000	0.000	0.000	0.000	0.000	0.000	0.000	0.000	0.000	0.000	0.000	0.000	0.000	283	1076	170	137	137	0.000	0.000	29	141	0	0	27	110	0	0	100	1	
1	16	1	01: H-19   LM00000863	lmo0183	6051	4637	100	46	47	4	46	47	5	18	3	0	33	35	9	28	28	3	54	47	0	0	0	0	0	0	0	0	0	0	0	0	0	0	0	0	0	0	0	0	0	0	0	0	0	0	0.000	0.000	0.000	0.000	0.000	0.000	0.000	0.000	0.000	0.000	0.000	0.000	0.000	0.000	283	1076	5	8	8	0.000	0.000	0	5	0	0	1	7	0	0	100	1	
1	17	1	01: H-22   LM00000062	lmo0186	6301	4637	100	314	263	157	47	49	7	83	78	0	231	181	106	28	28	4	86	78	0	0	0	0	0	0	0	0	0	0	0	0	0	0	0	0	0	0	0	0	0	0	0	0	0	0	0.000	0.000	0.000	0.000	0.000	0.000	0.000	0.000	0.000	0.000	0.000	0.000	0.000	0.000	283	1076	470	369	369	0.000	0.000	267	203	0	0	216	153	0	0	100	1	
1	1	2	01: L-01   LM00000084	lmo0261	2301	4887	100	105	100	38	47	48	5	81	74	0	295	224	134	34	34	5	76	73	0	0	0	0	0	0	0	0	0	0	0	0	0	0	0	0	0	0	0	0	0	0	0	0	0	0	0.000	0.000	0.000	0.000	0.000	0.000	0.000	0.000	0.000	0.000	0.000	0.000	0.000	0.000	283	1076	319	243	243	0.000	0.000	58	261	0	0	53	190	0	0	100	1	
1	2	2	01: L-04   LM00002184	lmo0264	2551	4887	100	58	58	9	49	53	41	1	0	0	169	122	68	35	44	86	58	1	0	0	0	0	0	0	0	0	0	0	0	0	0	0	0	0	0	0	0	0	0	0	0	0	0	0	0.000	0.000	0.000	0.000	0.000	0.000	0.000	0.000	0.000	0.000	0.000	0.000	0.000	0.000	283	1076	143	96	96	0.000	0.000	9	134	0	0	9	87	0	0	100	1	
1	3	2	01: L-07   LM00000895	lmo0267	2801	4887	100	184	153	78	49	49	5	81	75	0	505	372	266	33	33	6	72	69	0	0	0	0	0	0	0	0	0	0	0	0	0	0	0	0	0	0	0	0	0	0	0	0	0	0	0.000	0.000	0.000	0.000	0.000	0.000	0.000	0.000	0.000	0.000	0.000	0.000	0.000	0.000	283	1076	607	443	443	0.000	0.000	135	472	0	0	104	339	0	0	100	1	
1	4	2	01: L-10   LM00000897	lmo0270	3051	4887	100	66	65	13	47	48	5	82	70	0	186	146	80	30	30	8	77	73	0	0	0	0	0	0	0	0	0	0	0	0	0	0	0	0	0	0	0	0	0	0	0	0	0	0	0.000	0.000	0.000	0.000	0.000	0.000	0.000	0.000	0.000	0.000	0.000	0.000	0.000	0.000	283	1076	175	134	134	0.000	0.000	19	156	0	0	18	116	0	0	100	1	
1	5	2	01: L-13   LM00000899	lmo0273	3301	4887	100	303	245	124	47	47	5	90	85	0	220	175	88	30	30	3	87	83	0	0	0	0	0	0	0	0	0	0	0	0	0	0	0	0	0	0	0	0	0	0	0	0	0	0	0.000	0.000	0.000	0.000	0.000	0.000	0.000	0.000	0.000	0.000	0.000	0.000	0.000	0.000	283	1076	446	343	343	0.000	0.000	256	190	0	0	198	145	0	0	100	1	
1	6	2	01: L-16   LM00000901	lmo0276	3551	4887	100	500	404	224	47	47	5	94	92	0	448	357	204	32	33	4	90	86	0	0	0	0	0	0	0	0	0	0	0	0	0	0	0	0	0	0	0	0	0	0	0	0	0	0	0.000	0.000	0.000	0.000	0.000	0.000	0.000	0.000	0.000	0.000	0.000	0.000	0.000	0.000	283	1076	869	682	682	0.000	0.000	453	416	0	0	357	325	0	0	100	1	
1	7	2	01: L-19   LM00000089	lmo0279	3801	4887	100	432	354	211	49	50	6	92	84	0	384	297	182	36	37	5	92	85	0	0	0	0	0	0	0	0	0	0	0	0	0	0	0	0	0	0	0	0	0	0	0	0	0	0	0.000	0.000	0.000	0.000	0.000	0.000	0.000	0.000	0.000	0.000	0.000	0.000	0.000	0.000	283	1076	731	566	566	0.000	0.000	383	348	0	0	305	261	0	0	100	1	
1	8	2	01: L-22   LM00000090	lmo0282	4051	4887	100	50	51	5	48	49	5	27	10	0	38	40	7	35	35	5	37	20	0	0	0	0	0	0	0	0	0	0	0	0	0	0	0	0	0	0	0	0	0	0	0	0	0	0	0.000	0.000	0.000	0.000	0.000	0.000	0.000	0.000	0.000	0.000	0.000	0.000	0.000	0.000	283	1076	5	8	8	0.000	0.000	2	3	0	0	3	5	0	0	100	1	
1	9	2	01: P-01   LM00000925	lmo0357	4301	4887	100	53	54	7	48	48	4	54	29	0	141	104	61	29	30	3	71	66	0	0	0	0	0	0	0	0	0	0	0	0	0	0	0	0	0	0	0	0	0	0	0	0	0	0	0.000	0.000	0.000	0.000	0.000	0.000	0.000	0.000	0.000	0.000	0.000	0.000	0.000	0.000	283	1076	117	81	81	0.000	0.000	5	112	0	0	6	75	0	0	100	1	
1	10	2	01: P-04   LM00000130	lmo0360	4551	4887	100	61	66	20	46	46	5	66	55	0	121	99	65	29	29	4	65	59	0	0	0	0	0	0	0	0	0	0	0	0	0	0	0	0	0	0	0	0	0	0	0	0	0	0	0.000	0.000	0.000	0.000	0.000	0.000	0.000	0.000	0.000	0.000	0.000	0.000	0.000	0.000	283	1076	107	90	90	0.000	0.000	15	92	0	0	20	70	0	0	100	1	
1	11	2	01: P-07   LM00000927	lmo0363	4801	4887	100	51	52	6	47	47	5	47	23	0	133	96	54	29	29	4	72	69	0	0	0	0	0	0	0	0	0	0	0	0	0	0	0	0	0	0	0	0	0	0	0	0	0	0	0.000	0.000	0.000	0.000	0.000	0.000	0.000	0.000	0.000	0.000	0.000	0.000	0.000	0.000	283	1076	108	72	72	0.000	0.000	4	104	0	0	5	67	0	0	100	1	
1	12	2	01: P-10   LM00000133	lmo0366	5051	4887	100	51	52	5	46	47	5	62	20	0	150	107	62	29	29	3	71	69	0	0	0	0	0	0	0	0	0	0	0	0	0	0	0	0	0	0	0	0	0	0	0	0	0	0	0.000	0.000	0.000	0.000	0.000	0.000	0.000	0.000	0.000	0.000	0.000	0.000	0.000	0.000	283	1076	126	84	84	0.000	0.000	5	121	0	0	6	78	0	0	100	1	
1	13	2	01: P-13   LM00000135	lmo0369	5301	4887	100	536	399	288	46	47	5	85	78	0	582	394	304	28	29	3	72	69	0	0	0	0	0	0	0	0	0	0	0	0	0	0	0	0	0	0	0	0	0	0	0	0	0	0	0.000	0.000	0.000	0.000	0.000	0.000	0.000	0.000	0.000	0.000	0.000	0.000	0.000	0.000	283	1076	1044	719	719	0.000	0.000	490	554	0	0	353	366	0	0	100	1	
1	14	2	01: P-16   LM00000137	lmo0372	5551	4887	100	84	80	27	46	46	5	78	68	0	165	116	73	28	29	3	72	69	0	0	0	0	0	0	0	0	0	0	0	0	0	0	0	0	0	0	0	0	0	0	0	0	0	0	0.000	0.000	0.000	0.000	0.000	0.000	0.000	0.000	0.000	0.000	0.000	0.000	0.000	0.000	283	1076	175	122	122	0.000	0.000	38	137	0	0	34	88	0	0	100	1	
1	15	2	01: P-19   LM00000138	lmo0375	5801	4887	100	81	76	27	46	47	5	73	61	0	152	118	79	28	28	3	72	65	0	0	0	0	0	0	0	0	0	0	0	0	0	0	0	0	0	0	0	0	0	0	0	0	0	0	0.000	0.000	0.000	0.000	0.000	0.000	0.000	0.000	0.000	0.000	0.000	0.000	0.000	0.000	283	1076	159	120	120	0.000	0.000	35	124	0	0	30	90	0	0	100	1	
1	16	2	01: P-22   LM00002200	lmo0378	6051	4887	100	54	54	8	47	46	5	64	35	0	126	92	58	27	28	3	65	62	0	0	0	0	0	0	0	0	0	0	0	0	0	0	0	0	0	0	0	0	0	0	0	0	0	0	0.000	0.000	0.000	0.000	0.000	0.000	0.000	0.000	0.000	0.000	0.000	0.000	0.000	0.000	283	1076	106	72	72	0.000	0.000	7	99	0	0	7	65	0	0	100	1	
1	17	2	02: D-01   LM00000157	lmo0449	6301	4887	100	177	155	67	48	50	7	92	82	0	169	134	64	27	28	3	92	88	0	0	0	0	0	0	0	0	0	0	0	0	0	0	0	0	0	0	0	0	0	0	0	0	0	0	0.000	0.000	0.000	0.000	0.000	0.000	0.000	0.000	0.000	0.000	0.000	0.000	0.000	0.000	283	1076	271	214	214	0.000	0.000	129	142	0	0	107	107	0	0	100	1	
1	1	3	02: D-04   LM00000959	lmo0452	2301	5137	100	141	134	49	49	49	5	92	88	0	339	291	140	32	33	5	96	94	0	0	0	0	0	0	0	0	0	0	0	0	0	0	0	0	0	0	0	0	0	0	0	0	0	0	0.000	0.000	0.000	0.000	0.000	0.000	0.000	0.000	0.000	0.000	0.000	0.000	0.000	0.000	283	1076	399	344	344	0.000	0.000	92	307	0	0	85	259	0	0	100	1	
1	2	3	02: D-07   LM00000961	lmo0455	2551	5137	100	84	82	18	48	50	29	64	7	0	168	146	55	36	39	45	80	74	0	0	0	0	0	0	0	0	0	0	0	0	0	0	0	0	0	0	0	0	0	0	0	0	0	0	0.000	0.000	0.000	0.000	0.000	0.000	0.000	0.000	0.000	0.000	0.000	0.000	0.000	0.000	283	1076	168	144	144	0.000	0.000	36	132	0	0	34	110	0	0	100	1	
1	3	3	02: D-10   LM00000160	lmo0458	2801	5137	100	68	71	16	48	49	6	89	78	0	207	182	83	34	34	5	90	88	0	0	0	0	0	0	0	0	0	0	0	0	0	0	0	0	0	0	0	0	0	0	0	0	0	0	0.000	0.000	0.000	0.000	0.000	0.000	0.000	0.000	0.000	0.000	0.000	0.000	0.000	0.000	283	1076	193	171	171	0.000	0.000	20	173	0	0	23	148	0	0	100	1	
1	4	3	02: D-13   LM00002231	lmo0461	3051	5137	100	81	81	21	47	48	5	90	83	0	188	158	70	29	30	5	89	87	0	0	0	0	0	0	0	0	0	0	0	0	0	0	0	0	0	0	0	0	0	0	0	0	0	0	0.000	0.000	0.000	0.000	0.000	0.000	0.000	0.000	0.000	0.000	0.000	0.000	0.000	0.000	283	1076	193	163	163	0.000	0.000	34	159	0	0	34	129	0	0	100	1	
1	5	3	02: D-16   LM00002234	lmo0464	3301	5137	100	82	80	24	47	47	5	83	73	0	216	178	94	28	28	3	92	89	0	0	0	0	0	0	0	0	0	0	0	0	0	0	0	0	0	0	0	0	0	0	0	0	0	0	0.000	0.000	0.000	0.000	0.000	0.000	0.000	0.000	0.000	0.000	0.000	0.000	0.000	0.000	283	1076	223	183	183	0.000	0.000	35	188	0	0	33	150	0	0	100	1	
1	6	3	02: D-19   LM00002237	lmo0467	3551	5137	100	55	54	6	47	48	7	56	5	0	145	123	44	29	30	4	96	92	0	0	0	0	0	0	0	0	0	0	0	0	0	0	0	0	0	0	0	0	0	0	0	0	0	0	0.000	0.000	0.000	0.000	0.000	0.000	0.000	0.000	0.000	0.000	0.000	0.000	0.000	0.000	283	1076	124	101	101	0.000	0.000	8	116	0	0	7	94	0	0	100	1	
1	7	3	02: D-22   LM00002240	lmo0470	3801	5137	100	59	60	8	49	50	5	71	49	0	191	169	56	35	36	5	97	95	0	0	0	0	0	0	0	0	0	0	0	0	0	0	0	0	0	0	0	0	0	0	0	0	0	0	0.000	0.000	0.000	0.000	0.000	0.000	0.000	0.000	0.000	0.000	0.000	0.000	0.000	0.000	283	1076	166	145	145	0.000	0.000	10	156	0	0	11	134	0	0	100	1	
1	8	3	02: H-01   LM00000992	lmo0545	4051	5137	100	53	52	4	48	48	4	53	17	0	148	123	46	33	34	5	95	91	0	0	0	0	0	0	0	0	0	0	0	0	0	0	0	0	0	0	0	0	0	0	0	0	0	0	0.000	0.000	0.000	0.000	0.000	0.000	0.000	0.000	0.000	0.000	0.000	0.000	0.000	0.000	283	1076	120	94	94	0.000	0.000	5	115	0	0	4	90	0	0	100	1	
1	9	3	02: H-04   LM00002255	lmo0548	4301	5137	100	181	162	86	48	48	5	86	77	0	213	166	83	29	30	16	83	77	0	0	0	0	0	0	0	0	0	0	0	0	0	0	0	0	0	0	0	0	0	0	0	0	0	0	0.000	0.000	0.000	0.000	0.000	0.000	0.000	0.000	0.000	0.000	0.000	0.000	0.000	0.000	283	1076	317	251	251	0.000	0.000	133	184	0	0	114	137	0	0	100	1	
1	10	3	02: H-07   LM00000995	lmo0551	4551	5137	100	72	70	15	47	47	4	86	80	0	147	121	53	28	29	3	91	86	0	0	0	0	0	0	0	0	0	0	0	0	0	0	0	0	0	0	0	0	0	0	0	0	0	0	0.000	0.000	0.000	0.000	0.000	0.000	0.000	0.000	0.000	0.000	0.000	0.000	0.000	0.000	283	1076	144	116	116	0.000	0.000	25	119	0	0	23	93	0	0	100	1	
1	11	3	02: H-10   LM00000998	lmo0554	4801	5137	100	1653	1199	831	47	47	6	96	93	0	1279	958	630	29	29	5	88	85	0	0	0	0	0	0	0	0	0	0	0	0	0	0	0	0	0	0	0	0	0	0	0	0	0	0	0.000	0.000	0.000	0.000	0.000	0.000	0.000	0.000	0.000	0.000	0.000	0.000	0.000	0.000	283	1076	2856	2081	2081	0.000	0.000	1606	1250	0	0	1152	929	0	0	100	1	
1	12	3	02: H-13   LM00002258	lmo0557	5051	5137	100	80	80	28	47	47	5	78	70	0	161	128	61	28	28	3	91	87	0	0	0	0	0	0	0	0	0	0	0	0	0	0	0	0	0	0	0	0	0	0	0	0	0	0	0.000	0.000	0.000	0.000	0.000	0.000	0.000	0.000	0.000	0.000	0.000	0.000	0.000	0.000	283	1076	166	133	133	0.000	0.000	33	133	0	0	33	100	0	0	100	1	
1	13	3	02: H-16   LM00000192	lmo0560	5301	5137	100	855	655	413	46	47	4	99	97	0	407	312	192	28	28	3	87	83	0	0	0	0	0	0	0	0	0	0	0	0	0	0	0	0	0	0	0	0	0	0	0	0	0	0	0.000	0.000	0.000	0.000	0.000	0.000	0.000	0.000	0.000	0.000	0.000	0.000	0.000	0.000	283	1076	1188	893	893	0.000	0.000	809	379	0	0	609	284	0	0	100	1	
1	14	3	02: H-19   LM00001000	lmo0563	5551	5137	100	101	94	33	45	46	5	85	78	0	233	184	96	29	29	3	87	84	0	0	0	0	0	0	0	0	0	0	0	0	0	0	0	0	0	0	0	0	0	0	0	0	0	0	0.000	0.000	0.000	0.000	0.000	0.000	0.000	0.000	0.000	0.000	0.000	0.000	0.000	0.000	283	1076	260	204	204	0.000	0.000	56	204	0	0	49	155	0	0	100	1	
1	15	3	02: H-22   LM00002264	lmo0566	5801	5137	100	52	53	7	48	48	5	49	28	0	128	104	45	28	28	3	84	82	0	0	0	0	0	0	0	0	0	0	0	0	0	0	0	0	0	0	0	0	0	0	0	0	0	0	0.000	0.000	0.000	0.000	0.000	0.000	0.000	0.000	0.000	0.000	0.000	0.000	0.000	0.000	283	1076	104	81	81	0.000	0.000	4	100	0	0	5	76	0	0	100	1	
1	16	3	02: L-01   LM00000210	lmo0641	6051	5137	100	318	281	136	46	47	5	94	92	0	439	355	177	27	28	3	95	91	0	0	0	0	0	0	0	0	0	0	0	0	0	0	0	0	0	0	0	0	0	0	0	0	0	0	0.000	0.000	0.000	0.000	0.000	0.000	0.000	0.000	0.000	0.000	0.000	0.000	0.000	0.000	283	1076	684	563	563	0.000	0.000	272	412	0	0	235	328	0	0	100	1	
1	17	3	02: L-04   LM00001033	lmo0644	6301	5137	100	1040	803	515	47	47	4	97	95	0	747	576	367	28	28	4	92	87	0	0	0	0	0	0	0	0	0	0	0	0	0	0	0	0	0	0	0	0	0	0	0	0	0	0	0.000	0.000	0.000	0.000	0.000	0.000	0.000	0.000	0.000	0.000	0.000	0.000	0.000	0.000	283	1076	1712	1304	1304	0.000	0.000	993	719	0	0	756	548	0	0	100	1	
1	1	4	02: L-07   LM00000211	lmo0647	2301	5387	100	1206	978	594	47	47	5	99	96	0	588	461	268	32	33	10	86	84	0	0	0	0	0	0	0	0	0	0	0	0	0	0	0	0	0	0	0	0	0	0	0	0	0	0	0.000	0.000	0.000	0.000	0.000	0.000	0.000	0.000	0.000	0.000	0.000	0.000	0.000	0.000	283	1076	1715	1360	1360	0.000	0.000	1159	556	0	0	931	429	0	0	100	1	
1	2	4	02: L-10   LM00001038	lmo0650	2551	5387	100	71	70	14	48	49	10	78	55	0	198	162	74	35	36	11	87	81	0	0	0	0	0	0	0	0	0	0	0	0	0	0	0	0	0	0	0	0	0	0	0	0	0	0	0.000	0.000	0.000	0.000	0.000	0.000	0.000	0.000	0.000	0.000	0.000	0.000	0.000	0.000	283	1076	186	149	149	0.000	0.000	23	163	0	0	22	127	0	0	100	1	
1	3	4	02: L-13   LM00001039	lmo0653	2801	5387	100	55	55	5	48	49	6	64	16	0	127	111	41	35	36	6	89	84	0	0	0	0	0	0	0	0	0	0	0	0	0	0	0	0	0	0	0	0	0	0	0	0	0	0	0.000	0.000	0.000	0.000	0.000	0.000	0.000	0.000	0.000	0.000	0.000	0.000	0.000	0.000	283	1076	99	83	83	0.000	0.000	7	92	0	0	7	76	0	0	100	1	
1	4	4	02: L-16   LM00000212	lmo0656	3051	5387	100	160	140	63	47	48	4	89	86	0	238	190	95	29	30	4	94	89	0	0	0	0	0	0	0	0	0	0	0	0	0	0	0	0	0	0	0	0	0	0	0	0	0	0	0.000	0.000	0.000	0.000	0.000	0.000	0.000	0.000	0.000	0.000	0.000	0.000	0.000	0.000	283	1076	322	254	254	0.000	0.000	113	209	0	0	93	161	0	0	100	1	
1	5	4	02: L-19   LM00001041	lmo0659	3301	5387	100	52	52	5	47	47	4	52	18	0	130	112	39	28	29	3	91	88	0	0	0	0	0	0	0	0	0	0	0	0	0	0	0	0	0	0	0	0	0	0	0	0	0	0	0.000	0.000	0.000	0.000	0.000	0.000	0.000	0.000	0.000	0.000	0.000	0.000	0.000	0.000	283	1076	107	89	89	0.000	0.000	5	102	0	0	5	84	0	0	100	1	
1	6	4	02: L-22   LM00000214	lmo0662	3551	5387	100	814	640	366	47	47	4	99	95	0	808	621	355	29	29	3	94	91	0	0	0	0	0	0	0	0	0	0	0	0	0	0	0	0	0	0	0	0	0	0	0	0	0	0	0.000	0.000	0.000	0.000	0.000	0.000	0.000	0.000	0.000	0.000	0.000	0.000	0.000	0.000	283	1076	1546	1185	1185	0.000	0.000	767	779	0	0	593	592	0	0	100	1	
1	7	4	02: P-01   LM00002306	lmo0737	3801	5387	100	59	58	5	48	48	5	86	63	0	184	164	54	34	34	6	96	93	0	0	0	0	0	0	0	0	0	0	0	0	0	0	0	0	0	0	0	0	0	0	0	0	0	0	0.000	0.000	0.000	0.000	0.000	0.000	0.000	0.000	0.000	0.000	0.000	0.000	0.000	0.000	283	1076	161	140	140	0.000	0.000	11	150	0	0	10	130	0	0	100	1	
1	8	4	02: P-04   LM00000243	lmo0740	4051	5387	100	236	197	92	46	48	4	99	96	0	193	159	75	33	34	5	89	82	0	0	0	0	0	0	0	0	0	0	0	0	0	0	0	0	0	0	0	0	0	0	0	0	0	0	0.000	0.000	0.000	0.000	0.000	0.000	0.000	0.000	0.000	0.000	0.000	0.000	0.000	0.000	283	1076	350	277	277	0.000	0.000	190	160	0	0	151	126	0	0	100	1	
1	9	4	02: P-07   LM00000245	lmo0743	4301	5387	100	50	50	4	47	47	5	37	9	0	117	102	37	29	29	3	95	88	0	0	0	0	0	0	0	0	0	0	0	0	0	0	0	0	0	0	0	0	0	0	0	0	0	0	0.000	0.000	0.000	0.000	0.000	0.000	0.000	0.000	0.000	0.000	0.000	0.000	0.000	0.000	283	1076	91	76	76	0.000	0.000	3	88	0	0	3	73	0	0	100	1	
1	10	4	02: P-10   LM00002310	lmo0746	4551	5387	100	52	53	6	46	46	4	71	31	0	135	105	50	29	29	5	84	77	0	0	0	0	0	0	0	0	0	0	0	0	0	0	0	0	0	0	0	0	0	0	0	0	0	0	0.000	0.000	0.000	0.000	0.000	0.000	0.000	0.000	0.000	0.000	0.000	0.000	0.000	0.000	283	1076	112	83	83	0.000	0.000	6	106	0	0	7	76	0	0	100	1	
1	11	4	02: P-13   LM00002313	lmo0749	4801	5387	100	53	54	10	47	48	5	51	22	0	128	105	47	29	30	4	86	82	0	0	0	0	0	0	0	0	0	0	0	0	0	0	0	0	0	0	0	0	0	0	0	0	0	0	0.000	0.000	0.000	0.000	0.000	0.000	0.000	0.000	0.000	0.000	0.000	0.000	0.000	0.000	283	1076	105	83	83	0.000	0.000	6	99	0	0	7	76	0	0	100	1	
1	12	4	02: P-16   LM00002316	lmo0752	5051	5387	100	65	64	13	47	47	5	76	66	0	159	121	63	28	29	3	88	84	0	0	0	0	0	0	0	0	0	0	0	0	0	0	0	0	0	0	0	0	0	0	0	0	0	0	0.000	0.000	0.000	0.000	0.000	0.000	0.000	0.000	0.000	0.000	0.000	0.000	0.000	0.000	283	1076	149	110	110	0.000	0.000	18	131	0	0	17	93	0	0	100	1	
1	13	4	02: P-19   LM00001078	lmo0755	5301	5387	100	98	91	28	47	47	5	90	85	0	163	137	58	27	28	3	95	93	0	0	0	0	0	0	0	0	0	0	0	0	0	0	0	0	0	0	0	0	0	0	0	0	0	0	0.000	0.000	0.000	0.000	0.000	0.000	0.000	0.000	0.000	0.000	0.000	0.000	0.000	0.000	283	1076	187	154	154	0.000	0.000	51	136	0	0	44	110	0	0	100	1	
1	14	4	02: P-22   LM00001080	lmo0758	5551	5387	100	61	61	13	46	46	4	75	67	0	156	119	59	28	29	4	84	78	0	0	0	0	0	0	0	0	0	0	0	0	0	0	0	0	0	0	0	0	0	0	0	0	0	0	0.000	0.000	0.000	0.000	0.000	0.000	0.000	0.000	0.000	0.000	0.000	0.000	0.000	0.000	283	1076	143	106	106	0.000	0.000	15	128	0	0	15	91	0	0	100	1	
1	15	4	03: D-01   LM00000267	lmo0829	5801	5387	100	189	161	84	47	47	5	88	82	0	234	188	111	28	28	5	84	78	0	0	0	0	0	0	0	0	0	0	0	0	0	0	0	0	0	0	0	0	0	0	0	0	0	0	0.000	0.000	0.000	0.000	0.000	0.000	0.000	0.000	0.000	0.000	0.000	0.000	0.000	0.000	283	1076	348	274	274	0.000	0.000	142	206	0	0	114	160	0	0	100	1	
1	16	4	03: D-04   LM00002332	lmo0832	6051	5387	100	57	57	7	47	47	6	71	35	0	127	112	40	27	28	4	93	89	0	0	0	0	0	0	0	0	0	0	0	0	0	0	0	0	0	0	0	0	0	0	0	0	0	0	0.000	0.000	0.000	0.000	0.000	0.000	0.000	0.000	0.000	0.000	0.000	0.000	0.000	0.000	283	1076	110	95	95	0.000	0.000	10	100	0	0	10	85	0	0	100	1	
1	17	4	03: D-07   LM00002335	lmo0835	6301	5387	100	60	61	10	47	47	4	85	69	0	130	112	38	27	28	4	98	94	0	0	0	0	0	0	0	0	0	0	0	0	0	0	0	0	0	0	0	0	0	0	0	0	0	0	0.000	0.000	0.000	0.000	0.000	0.000	0.000	0.000	0.000	0.000	0.000	0.000	0.000	0.000	283	1076	116	99	99	0.000	0.000	13	103	0	0	14	85	0	0	100	1	
1	1	5	03: D-10   LM00002336	lmo0838	2301	5637	100	63	63	9	49	49	5	87	64	0	197	170	70	32	33	5	96	93	0	0	0	0	0	0	0	0	0	0	0	0	0	0	0	0	0	0	0	0	0	0	0	0	0	0	0.000	0.000	0.000	0.000	0.000	0.000	0.000	0.000	0.000	0.000	0.000	0.000	0.000	0.000	283	1076	179	152	152	0.000	0.000	14	165	0	0	14	138	0	0	100	1	
1	2	5	03: D-13   LM00000269	lmo0841	2551	5637	100	107	100	28	49	49	5	90	88	0	172	153	56	35	35	5	95	94	0	0	0	0	0	0	0	0	0	0	0	0	0	0	0	0	0	0	0	0	0	0	0	0	0	0	0.000	0.000	0.000	0.000	0.000	0.000	0.000	0.000	0.000	0.000	0.000	0.000	0.000	0.000	283	1076	195	169	169	0.000	0.000	58	137	0	0	51	118	0	0	100	1	
1	3	5	03: D-16   LM00001121	lmo0844	2801	5637	100	134	125	44	49	49	5	91	88	0	190	169	61	35	35	6	93	91	0	0	0	0	0	0	0	0	0	0	0	0	0	0	0	0	0	0	0	0	0	0	0	0	0	0	0.000	0.000	0.000	0.000	0.000	0.000	0.000	0.000	0.000	0.000	0.000	0.000	0.000	0.000	283	1076	240	210	210	0.000	0.000	85	155	0	0	76	134	0	0	100	1	
1	4	5	03: D-19   LM00001124	lmo0847	3051	5637	100	238	213	90	47	48	5	95	92	0	346	298	144	29	30	5	95	93	0	0	0	0	0	0	0	0	0	0	0	0	0	0	0	0	0	0	0	0	0	0	0	0	0	0	0.000	0.000	0.000	0.000	0.000	0.000	0.000	0.000	0.000	0.000	0.000	0.000	0.000	0.000	283	1076	508	435	435	0.000	0.000	191	317	0	0	166	269	0	0	100	1	
1	5	5	03: D-22   LM00002814	lmo0850	3301	5637	100	62	63	11	47	47	4	86	75	0	160	129	57	28	29	3	93	89	0	0	0	0	0	0	0	0	0	0	0	0	0	0	0	0	0	0	0	0	0	0	0	0	0	0	0.000	0.000	0.000	0.000	0.000	0.000	0.000	0.000	0.000	0.000	0.000	0.000	0.000	0.000	283	1076	147	117	117	0.000	0.000	15	132	0	0	16	101	0	0	100	1	
1	6	5	03: H-01   LM00001161	lmo0925	3551	5637	100	222	188	102	46	47	4	88	85	0	289	225	133	29	29	6	87	80	0	0	0	0	0	0	0	0	0	0	0	0	0	0	0	0	0	0	0	0	0	0	0	0	0	0	0.000	0.000	0.000	0.000	0.000	0.000	0.000	0.000	0.000	0.000	0.000	0.000	0.000	0.000	283	1076	436	338	338	0.000	0.000	176	260	0	0	142	196	0	0	100	1	
1	7	5	03: H-04   LM00001162	lmo0928	3801	5637	100	75	73	16	47	47	4	87	80	0	148	127	52	32	33	5	93	87	0	0	0	0	0	0	0	0	0	0	0	0	0	0	0	0	0	0	0	0	0	0	0	0	0	0	0.000	0.000	0.000	0.000	0.000	0.000	0.000	0.000	0.000	0.000	0.000	0.000	0.000	0.000	283	1076	144	121	121	0.000	0.000	28	116	0	0	26	95	0	0	100	1	
1	8	5	03: H-07   LM00001165	lmo0931	4051	5637	100	361	305	157	48	48	4	96	94	0	601	470	265	32	33	5	94	90	0	0	0	0	0	0	0	0	0	0	0	0	0	0	0	0	0	0	0	0	0	0	0	0	0	0	0.000	0.000	0.000	0.000	0.000	0.000	0.000	0.000	0.000	0.000	0.000	0.000	0.000	0.000	283	1076	882	695	695	0.000	0.000	313	569	0	0	257	438	0	0	100	1	
1	9	5	03: H-10   LM00001166	lmo0934	4301	5637	100	402	308	189	46	46	4	81	76	0	511	379	245	29	29	3	86	80	0	0	0	0	0	0	0	0	0	0	0	0	0	0	0	0	0	0	0	0	0	0	0	0	0	0	0.000	0.000	0.000	0.000	0.000	0.000	0.000	0.000	0.000	0.000	0.000	0.000	0.000	0.000	283	1076	838	612	612	0.000	0.000	356	482	0	0	262	350	0	0	100	1	
1	10	5	03: H-13   LM00002815	lmo0937	4551	5637	100	121	109	42	46	47	4	91	85	0	589	432	264	29	29	3	95	94	0	0	0	0	0	0	0	0	0	0	0	0	0	0	0	0	0	0	0	0	0	0	0	0	0	0	0.000	0.000	0.000	0.000	0.000	0.000	0.000	0.000	0.000	0.000	0.000	0.000	0.000	0.000	283	1076	635	466	466	0.000	0.000	75	560	0	0	63	403	0	0	100	1	
1	11	5	03: H-16   LM00002362	lmo0940	4801	5637	100	70	69	17	47	47	5	75	60	0	145	108	57	29	29	3	89	80	0	0	0	0	0	0	0	0	0	0	0	0	0	0	0	0	0	0	0	0	0	0	0	0	0	0	0.000	0.000	0.000	0.000	0.000	0.000	0.000	0.000	0.000	0.000	0.000	0.000	0.000	0.000	283	1076	139	101	101	0.000	0.000	23	116	0	0	22	79	0	0	100	1	
1	12	5	03: H-19   LM00000293	lmo0943	5051	5637	100	5572	4039	2701	47	47	4	99	98	0	5569	3980	2713	28	28	3	96	92	0	0	0	0	0	0	0	0	0	0	0	0	0	0	0	0	0	0	0	0	0	0	0	0	0	0	0.000	0.000	0.000	0.000	0.000	0.000	0.000	0.000	0.000	0.000	0.000	0.000	0.000	0.000	283	1076	11066	7944	7944	0.000	0.000	5525	5541	0	0	3992	3952	0	0	100	1	
1	13	5	03: H-22   LM00001171	lmo0946	5301	5637	100	63	65	14	47	47	4	82	73	0	294	241	119	28	29	7	90	88	0	0	0	0	0	0	0	0	0	0	0	0	0	0	0	0	0	0	0	0	0	0	0	0	0	0	0.000	0.000	0.000	0.000	0.000	0.000	0.000	0.000	0.000	0.000	0.000	0.000	0.000	0.000	283	1076	282	231	231	0.000	0.000	16	266	0	0	18	213	0	0	100	1	
1	14	5	03: L-01   LM00001211	lmo1021	5551	5637	100	439	356	201	46	46	4	96	90	0	503	392	223	28	28	3	96	92	0	0	0	0	0	0	0	0	0	0	0	0	0	0	0	0	0	0	0	0	0	0	0	0	0	0	0.000	0.000	0.000	0.000	0.000	0.000	0.000	0.000	0.000	0.000	0.000	0.000	0.000	0.000	283	1076	868	674	674	0.000	0.000	393	475	0	0	310	364	0	0	100	1	
1	15	5	03: L-04   LM00002382	lmo1024	5801	5637	100	81	78	22	47	47	4	83	77	0	132	108	48	28	29	4	86	83	0	0	0	0	0	0	0	0	0	0	0	0	0	0	0	0	0	0	0	0	0	0	0	0	0	0	0.000	0.000	0.000	0.000	0.000	0.000	0.000	0.000	0.000	0.000	0.000	0.000	0.000	0.000	283	1076	138	111	111	0.000	0.000	34	104	0	0	31	80	0	0	100	1	
1	16	5	03: L-07   LM00001215	lmo1027	6051	5637	100	1277	1006	583	47	47	4	95	92	0	3050	2404	1396	28	28	4	96	94	0	0	0	0	0	0	0	0	0	0	0	0	0	0	0	0	0	0	0	0	0	0	0	0	0	0	0.000	0.000	0.000	0.000	0.000	0.000	0.000	0.000	0.000	0.000	0.000	0.000	0.000	0.000	283	1076	4252	3335	3335	0.000	0.000	1230	3022	0	0	959	2376	0	0	100	1	
1	17	5	03: L-10   LM00002384	lmo1030	6301	5637	100	79	74	17	47	47	5	86	78	0	148	126	50	28	28	4	91	88	0	0	0	0	0	0	0	0	0	0	0	0	0	0	0	0	0	0	0	0	0	0	0	0	0	0	0.000	0.000	0.000	0.000	0.000	0.000	0.000	0.000	0.000	0.000	0.000	0.000	0.000	0.000	283	1076	152	125	125	0.000	0.000	32	120	0	0	27	98	0	0	100	1	
1	1	6	03: L-13   LM00002387	lmo1033	2301	5887	100	57	59	8	48	49	5	78	47	0	154	131	57	34	35	6	87	84	0	0	0	0	0	0	0	0	0	0	0	0	0	0	0	0	0	0	0	0	0	0	0	0	0	0	0.000	0.000	0.000	0.000	0.000	0.000	0.000	0.000	0.000	0.000	0.000	0.000	0.000	0.000	283	1076	129	108	108	0.000	0.000	9	120	0	0	11	97	0	0	100	1	
1	2	6	03: L-16   LM00002390	lmo1036	2551	5887	100	78	76	16	48	48	5	92	87	0	175	158	60	34	35	5	94	91	0	0	0	0	0	0	0	0	0	0	0	0	0	0	0	0	0	0	0	0	0	0	0	0	0	0	0.000	0.000	0.000	0.000	0.000	0.000	0.000	0.000	0.000	0.000	0.000	0.000	0.000	0.000	283	1076	171	152	152	0.000	0.000	30	141	0	0	28	124	0	0	100	1	
1	3	6	03: L-19   LM00001218	lmo1039	2801	5887	100	234	219	92	49	49	5	97	92	0	392	345	136	34	35	5	99	97	0	0	0	0	0	0	0	0	0	0	0	0	0	0	0	0	0	0	0	0	0	0	0	0	0	0	0.000	0.000	0.000	0.000	0.000	0.000	0.000	0.000	0.000	0.000	0.000	0.000	0.000	0.000	283	1076	543	481	481	0.000	0.000	185	358	0	0	170	311	0	0	100	1	
1	4	6	03: L-22   LM00002392	lmo1042	3051	5887	100	140	127	46	46	46	5	89	88	0	249	208	103	29	30	5	92	89	0	0	0	0	0	0	0	0	0	0	0	0	0	0	0	0	0	0	0	0	0	0	0	0	0	0	0.000	0.000	0.000	0.000	0.000	0.000	0.000	0.000	0.000	0.000	0.000	0.000	0.000	0.000	283	1076	314	260	260	0.000	0.000	94	220	0	0	81	179	0	0	100	1	
1	5	6	03: P-01   LM00002444	lmo1117	3301	5887	100	53	54	6	46	46	5	73	35	0	142	125	43	29	29	4	94	92	0	0	0	0	0	0	0	0	0	0	0	0	0	0	0	0	0	0	0	0	0	0	0	0	0	0	0.000	0.000	0.000	0.000	0.000	0.000	0.000	0.000	0.000	0.000	0.000	0.000	0.000	0.000	283	1076	120	104	104	0.000	0.000	7	113	0	0	8	96	0	0	100	1	
1	6	6	03: P-04   LM00002447	lmo1120	3551	5887	100	66	66	14	46	47	4	86	77	0	147	119	51	28	28	3	93	89	0	0	0	0	0	0	0	0	0	0	0	0	0	0	0	0	0	0	0	0	0	0	0	0	0	0	0.000	0.000	0.000	0.000	0.000	0.000	0.000	0.000	0.000	0.000	0.000	0.000	0.000	0.000	283	1076	139	111	111	0.000	0.000	20	119	0	0	20	91	0	0	100	1	
1	7	6	03: P-07   LM00000323	lmo1123	3801	5887	100	84	81	24	47	48	4	88	75	0	138	108	55	31	32	6	79	74	0	0	0	0	0	0	0	0	0	0	0	0	0	0	0	0	0	0	0	0	0	0	0	0	0	0	0.000	0.000	0.000	0.000	0.000	0.000	0.000	0.000	0.000	0.000	0.000	0.000	0.000	0.000	283	1076	144	111	111	0.000	0.000	37	107	0	0	34	77	0	0	100	1	
1	8	6	03: P-10   LM00000325	lmo1126	4051	5887	100	136	120	41	48	48	5	96	88	0	187	158	70	33	34	6	94	89	0	0	0	0	0	0	0	0	0	0	0	0	0	0	0	0	0	0	0	0	0	0	0	0	0	0	0.000	0.000	0.000	0.000	0.000	0.000	0.000	0.000	0.000	0.000	0.000	0.000	0.000	0.000	283	1076	242	197	197	0.000	0.000	88	154	0	0	72	125	0	0	100	1	
1	9	6	03: P-13   LM00000328	lmo1129	4301	5887	100	59	61	11	47	47	5	81	61	0	140	119	43	29	29	3	95	94	0	0	0	0	0	0	0	0	0	0	0	0	0	0	0	0	0	0	0	0	0	0	0	0	0	0	0.000	0.000	0.000	0.000	0.000	0.000	0.000	0.000	0.000	0.000	0.000	0.000	0.000	0.000	283	1076	123	104	104	0.000	0.000	12	111	0	0	14	90	0	0	100	1	
1	10	6	03: P-16   LM00000331	lmo1132	4551	5887	100	55	57	9	46	46	5	73	48	0	136	113	50	29	29	4	92	84	0	0	0	0	0	0	0	0	0	0	0	0	0	0	0	0	0	0	0	0	0	0	0	0	0	0	0.000	0.000	0.000	0.000	0.000	0.000	0.000	0.000	0.000	0.000	0.000	0.000	0.000	0.000	283	1076	116	95	95	0.000	0.000	9	107	0	0	11	84	0	0	100	1	
1	11	6	03: P-19   LM00002452	lmo1135	4801	5887	100	51	52	5	46	46	4	59	30	0	141	117	45	29	29	4	95	89	0	0	0	0	0	0	0	0	0	0	0	0	0	0	0	0	0	0	0	0	0	0	0	0	0	0	0.000	0.000	0.000	0.000	0.000	0.000	0.000	0.000	0.000	0.000	0.000	0.000	0.000	0.000	283	1076	117	94	94	0.000	0.000	5	112	0	0	6	88	0	0	100	1	
1	12	6	03: P-22   LM00000333	lmo1138	5051	5887	100	354	300	151	46	47	5	92	89	0	271	223	108	28	28	3	93	88	0	0	0	0	0	0	0	0	0	0	0	0	0	0	0	0	0	0	0	0	0	0	0	0	0	0	0.000	0.000	0.000	0.000	0.000	0.000	0.000	0.000	0.000	0.000	0.000	0.000	0.000	0.000	283	1076	551	449	449	0.000	0.000	308	243	0	0	254	195	0	0	100	1	
1	13	6	04: D-01   LM00002467	lmo1209	5301	5887	100	205	186	75	47	47	5	94	90	0	438	373	158	28	29	5	98	95	0	0	0	0	0	0	0	0	0	0	0	0	0	0	0	0	0	0	0	0	0	0	0	0	0	0	0.000	0.000	0.000	0.000	0.000	0.000	0.000	0.000	0.000	0.000	0.000	0.000	0.000	0.000	283	1076	568	484	484	0.000	0.000	158	410	0	0	139	345	0	0	100	1	
1	14	6	04: D-04   LM00002468	lmo1212	5551	5887	100	56	56	7	46	47	4	80	58	0	139	118	47	28	28	3	96	88	0	0	0	0	0	0	0	0	0	0	0	0	0	0	0	0	0	0	0	0	0	0	0	0	0	0	0.000	0.000	0.000	0.000	0.000	0.000	0.000	0.000	0.000	0.000	0.000	0.000	0.000	0.000	283	1076	121	100	100	0.000	0.000	10	111	0	0	10	90	0	0	100	1	
1	15	6	04: D-07   LM00001275	lmo1215	5801	5887	100	52	53	5	46	46	5	72	24	0	138	116	44	27	27	3	96	92	0	0	0	0	0	0	0	0	0	0	0	0	0	0	0	0	0	0	0	0	0	0	0	0	0	0	0.000	0.000	0.000	0.000	0.000	0.000	0.000	0.000	0.000	0.000	0.000	0.000	0.000	0.000	283	1076	117	96	96	0.000	0.000	6	111	0	0	7	89	0	0	100	1	
1	16	6	04: D-10   LM00001277	lmo1218	6051	5887	100	615	559	264	46	46	5	95	94	0	1533	1320	617	27	27	3	97	97	0	0	0	0	0	0	0	0	0	0	0	0	0	0	0	0	0	0	0	0	0	0	0	0	0	0	0.000	0.000	0.000	0.000	0.000	0.000	0.000	0.000	0.000	0.000	0.000	0.000	0.000	0.000	283	1076	2075	1806	1806	0.000	0.000	569	1506	0	0	513	1293	0	0	100	1	
1	17	6	04: D-13   LM00000352	lmo1221	6301	5887	100	445	404	180	46	47	4	97	94	0	405	359	154	27	28	3	95	92	0	0	0	0	0	0	0	0	0	0	0	0	0	0	0	0	0	0	0	0	0	0	0	0	0	0	0.000	0.000	0.000	0.000	0.000	0.000	0.000	0.000	0.000	0.000	0.000	0.000	0.000	0.000	283	1076	777	690	690	0.000	0.000	399	378	0	0	358	332	0	0	100	1	
1	1	7	04: D-16   LM00001279	lmo1224	2301	6137	100	70	70	13	48	48	5	89	84	0	215	188	68	35	37	7	93	89	0	0	0	0	0	0	0	0	0	0	0	0	0	0	0	0	0	0	0	0	0	0	0	0	0	0	0.000	0.000	0.000	0.000	0.000	0.000	0.000	0.000	0.000	0.000	0.000	0.000	0.000	0.000	283	1076	202	175	175	0.000	0.000	22	180	0	0	22	153	0	0	100	1	
1	2	7	04: D-19   LM00001281	lmo1227	2551	6137	100	56	56	6	48	48	5	72	41	0	155	140	54	33	34	5	93	90	0	0	0	0	0	0	0	0	0	0	0	0	0	0	0	0	0	0	0	0	0	0	0	0	0	0	0.000	0.000	0.000	0.000	0.000	0.000	0.000	0.000	0.000	0.000	0.000	0.000	0.000	0.000	283	1076	130	115	115	0.000	0.000	8	122	0	0	8	107	0	0	100	1	
1	3	7	04: D-22   LM00000354	lmo1230	2801	6137	100	253	231	93	48	48	5	93	89	0	301	271	101	33	33	5	97	95	0	0	0	0	0	0	0	0	0	0	0	0	0	0	0	0	0	0	0	0	0	0	0	0	0	0	0.000	0.000	0.000	0.000	0.000	0.000	0.000	0.000	0.000	0.000	0.000	0.000	0.000	0.000	283	1076	473	421	421	0.000	0.000	205	268	0	0	183	238	0	0	100	1	
1	4	7	04: H-01   LM00000373	lmo1305	3051	6137	100	1151	969	546	47	47	5	96	93	0	858	716	379	29	29	4	98	94	0	0	0	0	0	0	0	0	0	0	0	0	0	0	0	0	0	0	0	0	0	0	0	0	0	0	0.000	0.000	0.000	0.000	0.000	0.000	0.000	0.000	0.000	0.000	0.000	0.000	0.000	0.000	283	1076	1933	1609	1609	0.000	0.000	1104	829	0	0	922	687	0	0	100	1	
1	5	7	04: H-04   LM00002491	lmo1308	3301	6137	100	53	53	6	46	47	4	68	40	0	131	113	42	28	28	4	94	91	0	0	0	0	0	0	0	0	0	0	0	0	0	0	0	0	0	0	0	0	0	0	0	0	0	0	0.000	0.000	0.000	0.000	0.000	0.000	0.000	0.000	0.000	0.000	0.000	0.000	0.000	0.000	283	1076	110	92	92	0.000	0.000	7	103	0	0	7	85	0	0	100	1	
1	6	7	04: H-07   LM00002493	lmo1311	3551	6137	100	95	96	35	46	47	5	88	78	0	173	143	68	28	28	5	88	83	0	0	0	0	0	0	0	0	0	0	0	0	0	0	0	0	0	0	0	0	0	0	0	0	0	0	0.000	0.000	0.000	0.000	0.000	0.000	0.000	0.000	0.000	0.000	0.000	0.000	0.000	0.000	283	1076	194	165	165	0.000	0.000	49	145	0	0	50	115	0	0	100	1	
1	7	7	04: H-10   LM00000375	lmo1314	3801	6137	100	782	674	323	47	48	5	94	92	0	994	870	393	32	34	7	94	92	0	0	0	0	0	0	0	0	0	0	0	0	0	0	0	0	0	0	0	0	0	0	0	0	0	0	0.000	0.000	0.000	0.000	0.000	0.000	0.000	0.000	0.000	0.000	0.000	0.000	0.000	0.000	283	1076	1697	1465	1465	0.000	0.000	735	962	0	0	627	838	0	0	100	1	
1	8	7	04: H-13   LM00000378	lmo1317	4051	6137	100	788	647	349	48	48	4	96	92	0	592	486	264	33	33	6	95	92	0	0	0	0	0	0	0	0	0	0	0	0	0	0	0	0	0	0	0	0	0	0	0	0	0	0	0.000	0.000	0.000	0.000	0.000	0.000	0.000	0.000	0.000	0.000	0.000	0.000	0.000	0.000	283	1076	1299	1052	1052	0.000	0.000	740	559	0	0	599	453	0	0	100	1	
1	9	7	04: H-16   LM00001327	lmo1320	4301	6137	100	693	533	318	47	47	5	93	86	0	859	664	406	29	29	6	92	86	0	0	0	0	0	0	0	0	0	0	0	0	0	0	0	0	0	0	0	0	0	0	0	0	0	0	0.000	0.000	0.000	0.000	0.000	0.000	0.000	0.000	0.000	0.000	0.000	0.000	0.000	0.000	283	1076	1476	1121	1121	0.000	0.000	646	830	0	0	486	635	0	0	100	1	
1	10	7	04: H-19   LM00001329	lmo1323	4551	6137	100	1514	1102	739	47	47	5	95	90	0	3134	2279	1564	28	29	3	96	92	0	0	0	0	0	0	0	0	0	0	0	0	0	0	0	0	0	0	0	0	0	0	0	0	0	0	0.000	0.000	0.000	0.000	0.000	0.000	0.000	0.000	0.000	0.000	0.000	0.000	0.000	0.000	283	1076	4573	3306	3306	0.000	0.000	1467	3106	0	0	1055	2251	0	0	100	1	
1	11	7	04: H-22   LM00002495	lmo1326	4801	6137	100	1293	1034	539	46	46	4	97	94	0	3451	2781	1432	29	29	3	96	96	0	0	0	0	0	0	0	0	0	0	0	0	0	0	0	0	0	0	0	0	0	0	0	0	0	0	0.000	0.000	0.000	0.000	0.000	0.000	0.000	0.000	0.000	0.000	0.000	0.000	0.000	0.000	283	1076	4669	3740	3740	0.000	0.000	1247	3422	0	0	988	2752	0	0	100	1	
1	12	7	04: L-01   LM00002511	lmo1401	5051	6137	100	51	52	7	46	47	5	57	27	0	118	94	43	28	29	3	89	82	0	0	0	0	0	0	0	0	0	0	0	0	0	0	0	0	0	0	0	0	0	0	0	0	0	0	0.000	0.000	0.000	0.000	0.000	0.000	0.000	0.000	0.000	0.000	0.000	0.000	0.000	0.000	283	1076	95	72	72	0.000	0.000	5	90	0	0	6	66	0	0	100	1	
1	13	7	04: L-04   LM00001376	lmo1404	5301	6137	100	681	577	289	47	47	5	94	88	0	712	602	289	27	28	3	97	92	0	0	0	0	0	0	0	0	0	0	0	0	0	0	0	0	0	0	0	0	0	0	0	0	0	0	0.000	0.000	0.000	0.000	0.000	0.000	0.000	0.000	0.000	0.000	0.000	0.000	0.000	0.000	283	1076	1319	1105	1105	0.000	0.000	634	685	0	0	530	575	0	0	100	1	
1	14	7	04: L-07   LM00001377	lmo1407	5551	6137	100	1421	1101	711	46	46	4	94	88	0	1545	1175	741	28	28	4	94	91	0	0	0	0	0	0	0	0	0	0	0	0	0	0	0	0	0	0	0	0	0	0	0	0	0	0	0.000	0.000	0.000	0.000	0.000	0.000	0.000	0.000	0.000	0.000	0.000	0.000	0.000	0.000	283	1076	2892	2202	2202	0.000	0.000	1375	1517	0	0	1055	1147	0	0	100	1	
1	15	7	04: L-10   LM00001380	lmo1410	5801	6137	100	50	50	5	46	47	5	46	8	0	120	103	37	27	28	3	91	87	0	0	0	0	0	0	0	0	0	0	0	0	0	0	0	0	0	0	0	0	0	0	0	0	0	0	0.000	0.000	0.000	0.000	0.000	0.000	0.000	0.000	0.000	0.000	0.000	0.000	0.000	0.000	283	1076	97	80	80	0.000	0.000	4	93	0	0	4	76	0	0	100	1	
1	16	7	04: L-13   LM00002513	lmo1413	6051	6137	100	86	84	20	46	46	5	94	88	0	198	168	78	27	27	4	88	87	0	0	0	0	0	0	0	0	0	0	0	0	0	0	0	0	0	0	0	0	0	0	0	0	0	0	0.000	0.000	0.000	0.000	0.000	0.000	0.000	0.000	0.000	0.000	0.000	0.000	0.000	0.000	283	1076	211	179	179	0.000	0.000	40	171	0	0	38	141	0	0	100	1	
1	17	7	04: L-16   LM00001384	lmo1416	6301	6137	100	197	180	85	46	47	4	89	86	0	225	182	89	27	28	3	90	87	0	0	0	0	0	0	0	0	0	0	0	0	0	0	0	0	0	0	0	0	0	0	0	0	0	0	0.000	0.000	0.000	0.000	0.000	0.000	0.000	0.000	0.000	0.000	0.000	0.000	0.000	0.000	283	1076	349	289	289	0.000	0.000	151	198	0	0	134	155	0	0	100	1	
1	1	8	04: L-19   LM00001387	lmo1419	2301	6387	100	120	114	42	50	51	7	87	80	0	283	237	109	39	40	6	91	89	0	0	0	0	0	0	0	0	0	0	0	0	0	0	0	0	0	0	0	0	0	0	0	0	0	0	0.000	0.000	0.000	0.000	0.000	0.000	0.000	0.000	0.000	0.000	0.000	0.000	0.000	0.000	283	1076	314	262	262	0.000	0.000	70	244	0	0	64	198	0	0	100	1	
1	2	8	04: L-22   LM00001390	lmo1422	2551	6387	100	489	472	230	48	48	5	94	90	0	492	448	210	35	36	7	93	90	0	0	0	0	0	0	0	0	0	0	0	0	0	0	0	0	0	0	0	0	0	0	0	0	0	0	0.000	0.000	0.000	0.000	0.000	0.000	0.000	0.000	0.000	0.000	0.000	0.000	0.000	0.000	283	1076	898	837	837	0.000	0.000	441	457	0	0	424	413	0	0	100	1	
1	3	8	04: P-01   LM00001430	lmo1497	2801	6387	100	63	64	9	47	48	4	94	79	0	182	163	57	33	34	5	99	97	0	0	0	0	0	0	0	0	0	0	0	0	0	0	0	0	0	0	0	0	0	0	0	0	0	0	0.000	0.000	0.000	0.000	0.000	0.000	0.000	0.000	0.000	0.000	0.000	0.000	0.000	0.000	283	1076	165	147	147	0.000	0.000	16	149	0	0	17	130	0	0	100	1	
1	4	8	04: P-04   LM00001432	lmo1500	3051	6387	100	55	55	6	47	47	5	68	27	0	131	114	42	29	29	3	94	92	0	0	0	0	0	0	0	0	0	0	0	0	0	0	0	0	0	0	0	0	0	0	0	0	0	0	0.000	0.000	0.000	0.000	0.000	0.000	0.000	0.000	0.000	0.000	0.000	0.000	0.000	0.000	283	1076	110	93	93	0.000	0.000	8	102	0	0	8	85	0	0	100	1	
1	5	8	04: P-07   LM00000417	lmo1503	3301	6387	100	1359	1165	673	48	48	5	94	92	0	2510	2009	1133	28	29	4	97	94	0	0	0	0	0	0	0	0	0	0	0	0	0	0	0	0	0	0	0	0	0	0	0	0	0	0	0.000	0.000	0.000	0.000	0.000	0.000	0.000	0.000	0.000	0.000	0.000	0.000	0.000	0.000	283	1076	3793	3098	3098	0.000	0.000	1311	2482	0	0	1117	1981	0	0	100	1	
1	6	8	04: P-10   LM00001435	lmo1506	3551	6387	100	55	54	5	47	47	5	60	24	0	134	121	36	28	29	5	95	92	0	0	0	0	0	0	0	0	0	0	0	0	0	0	0	0	0	0	0	0	0	0	0	0	0	0	0.000	0.000	0.000	0.000	0.000	0.000	0.000	0.000	0.000	0.000	0.000	0.000	0.000	0.000	283	1076	114	100	100	0.000	0.000	8	106	0	0	7	93	0	0	100	1	
1	7	8	04: P-13   LM00001438	lmo1509	3801	6387	100	559	536	306	47	47	5	95	91	0	689	591	308	31	32	5	94	93	0	0	0	0	0	0	0	0	0	0	0	0	0	0	0	0	0	0	0	0	0	0	0	0	0	0	0.000	0.000	0.000	0.000	0.000	0.000	0.000	0.000	0.000	0.000	0.000	0.000	0.000	0.000	283	1076	1170	1049	1049	0.000	0.000	512	658	0	0	489	560	0	0	100	1	
1	8	8	04: P-16   LM00001441	lmo1512	4051	6387	100	581	499	261	47	47	5	94	92	0	1223	1024	578	31	32	5	90	88	0	0	0	0	0	0	0	0	0	0	0	0	0	0	0	0	0	0	0	0	0	0	0	0	0	0	0.000	0.000	0.000	0.000	0.000	0.000	0.000	0.000	0.000	0.000	0.000	0.000	0.000	0.000	283	1076	1726	1445	1445	0.000	0.000	534	1192	0	0	452	993	0	0	100	1	
1	9	8	04: P-19   LM00001443	lmo1515	4301	6387	100	191	165	66	47	47	4	92	90	0	238	203	87	29	29	3	93	92	0	0	0	0	0	0	0	0	0	0	0	0	0	0	0	0	0	0	0	0	0	0	0	0	0	0	0.000	0.000	0.000	0.000	0.000	0.000	0.000	0.000	0.000	0.000	0.000	0.000	0.000	0.000	283	1076	353	292	292	0.000	0.000	144	209	0	0	118	174	0	0	100	1	
1	10	8	04: P-22   LM00000419	lmo1518	4551	6387	100	208	174	88	46	47	5	88	85	0	738	546	357	28	29	3	92	86	0	0	0	0	0	0	0	0	0	0	0	0	0	0	0	0	0	0	0	0	0	0	0	0	0	0	0.000	0.000	0.000	0.000	0.000	0.000	0.000	0.000	0.000	0.000	0.000	0.000	0.000	0.000	283	1076	872	646	646	0.000	0.000	162	710	0	0	128	518	0	0	100	1	
1	11	8	05: D-01   LM00002541	lmo1589	4801	6387	100	50	51	5	46	46	5	44	12	0	131	106	45	28	28	4	90	84	0	0	0	0	0	0	0	0	0	0	0	0	0	0	0	0	0	0	0	0	0	0	0	0	0	0	0.000	0.000	0.000	0.000	0.000	0.000	0.000	0.000	0.000	0.000	0.000	0.000	0.000	0.000	283	1076	107	83	83	0.000	0.000	4	103	0	0	5	78	0	0	100	1	
1	12	8	05: D-04   LM00001484	lmo1592	5051	6387	100	48	49	5	46	46	4	30	15	0	98	82	30	28	28	3	90	86	0	0	0	0	0	0	0	0	0	0	0	0	0	0	0	0	0	0	0	0	0	0	0	0	0	0	0.000	0.000	0.000	0.000	0.000	0.000	0.000	0.000	0.000	0.000	0.000	0.000	0.000	0.000	283	1076	72	57	57	0.000	0.000	2	70	0	0	3	54	0	0	100	1	
1	13	8	05: D-07   LM00001486	lmo1595	5301	6387	100	173	150	62	45	46	5	92	86	0	271	227	105	27	28	3	88	87	0	0	0	0	0	0	0	0	0	0	0	0	0	0	0	0	0	0	0	0	0	0	0	0	0	0	0.000	0.000	0.000	0.000	0.000	0.000	0.000	0.000	0.000	0.000	0.000	0.000	0.000	0.000	283	1076	372	305	305	0.000	0.000	128	244	0	0	105	200	0	0	100	1	
1	14	8	05: D-10   LM00000445	lmo1598	5551	6387	100	193	171	76	45	46	5	87	82	0	247	207	98	27	28	3	93	89	0	0	0	0	0	0	0	0	0	0	0	0	0	0	0	0	0	0	0	0	0	0	0	0	0	0	0.000	0.000	0.000	0.000	0.000	0.000	0.000	0.000	0.000	0.000	0.000	0.000	0.000	0.000	283	1076	368	306	306	0.000	0.000	148	220	0	0	126	180	0	0	100	1	
1	15	8	05: D-13   LM00000446	lmo1601	5801	6387	100	6114	4828	3226	46	47	5	95	92	0	8401	6501	4296	27	27	3	92	90	0	0	0	0	0	0	0	0	0	0	0	0	0	0	0	0	0	0	0	0	0	0	0	0	0	0	0.000	0.000	0.000	0.000	0.000	0.000	0.000	0.000	0.000	0.000	0.000	0.000	0.000	0.000	283	1076	14442	11256	11256	0.000	0.000	6068	8374	0	0	4782	6474	0	0	100	1	
1	16	8	05: D-16   LM00001490	lmo1604	6051	6387	100	702	580	313	46	47	4	95	90	0	290	247	119	27	27	3	92	88	0	0	0	0	0	0	0	0	0	0	0	0	0	0	0	0	0	0	0	0	0	0	0	0	0	0	0.000	0.000	0.000	0.000	0.000	0.000	0.000	0.000	0.000	0.000	0.000	0.000	0.000	0.000	283	1076	919	754	754	0.000	0.000	656	263	0	0	534	220	0	0	100	1	
1	17	8	05: D-19   LM00002545	lmo1607	6301	6387	100	137	134	55	46	47	5	92	86	0	296	258	142	27	27	3	90	86	0	0	0	0	0	0	0	0	0	0	0	0	0	0	0	0	0	0	0	0	0	0	0	0	0	0	0.000	0.000	0.000	0.000	0.000	0.000	0.000	0.000	0.000	0.000	0.000	0.000	0.000	0.000	283	1076	360	319	319	0.000	0.000	91	269	0	0	88	231	0	0	100	1	
1	1	9	05: D-22   LM00002547	lmo1610	2301	6637	100	86	93	74	49	50	5	90	83	0	330	302	475	40	42	8	87	85	0	0	0	0	0	0	0	0	0	0	0	0	0	0	0	0	0	0	0	0	0	0	0	0	0	0	0.000	0.000	0.000	0.000	0.000	0.000	0.000	0.000	0.000	0.000	0.000	0.000	0.000	0.000	283	1076	327	306	306	0.000	0.000	37	290	0	0	44	262	0	0	100	1	
1	2	9	05: H-01   LM00001539	lmo1685	2551	6637	100	276	247	124	48	48	5	95	88	0	362	300	149	36	37	6	94	88	0	0	0	0	0	0	0	0	0	0	0	0	0	0	0	0	0	0	0	0	0	0	0	0	0	0	0.000	0.000	0.000	0.000	0.000	0.000	0.000	0.000	0.000	0.000	0.000	0.000	0.000	0.000	283	1076	554	463	463	0.000	0.000	228	326	0	0	199	264	0	0	100	1	
1	3	9	05: H-04   LM00001541	lmo1688	2801	6637	100	54	55	6	48	49	5	57	32	0	146	131	41	34	34	5	92	91	0	0	0	0	0	0	0	0	0	0	0	0	0	0	0	0	0	0	0	0	0	0	0	0	0	0	0.000	0.000	0.000	0.000	0.000	0.000	0.000	0.000	0.000	0.000	0.000	0.000	0.000	0.000	283	1076	118	104	104	0.000	0.000	6	112	0	0	7	97	0	0	100	1	
1	4	9	05: H-07   LM00001544	lmo1691	3051	6637	100	225	210	89	46	46	5	95	90	0	314	266	120	29	30	3	92	90	0	0	0	0	0	0	0	0	0	0	0	0	0	0	0	0	0	0	0	0	0	0	0	0	0	0	0.000	0.000	0.000	0.000	0.000	0.000	0.000	0.000	0.000	0.000	0.000	0.000	0.000	0.000	283	1076	464	401	401	0.000	0.000	179	285	0	0	164	237	0	0	100	1	
1	5	9	05: H-10   LM00000459	lmo1694	3301	6637	100	2088	1616	1023	46	47	5	95	91	0	1604	1228	762	28	28	3	91	87	0	0	0	0	0	0	0	0	0	0	0	0	0	0	0	0	0	0	0	0	0	0	0	0	0	0	0.000	0.000	0.000	0.000	0.000	0.000	0.000	0.000	0.000	0.000	0.000	0.000	0.000	0.000	283	1076	3618	2770	2770	0.000	0.000	2042	1576	0	0	1570	1200	0	0	100	1	
1	6	9	05: H-13   LM00002566	lmo1697	3551	6637	100	88	88	30	46	46	5	85	80	0	158	134	58	28	28	3	89	87	0	0	0	0	0	0	0	0	0	0	0	0	0	0	0	0	0	0	0	0	0	0	0	0	0	0	0.000	0.000	0.000	0.000	0.000	0.000	0.000	0.000	0.000	0.000	0.000	0.000	0.000	0.000	283	1076	172	148	148	0.000	0.000	42	130	0	0	42	106	0	0	100	1	
1	7	9	05: H-16   LM00000461	lmo1700	3801	6637	100	184	164	65	47	47	5	91	87	0	342	286	136	29	29	4	93	90	0	0	0	0	0	0	0	0	0	0	0	0	0	0	0	0	0	0	0	0	0	0	0	0	0	0	0.000	0.000	0.000	0.000	0.000	0.000	0.000	0.000	0.000	0.000	0.000	0.000	0.000	0.000	283	1076	450	374	374	0.000	0.000	137	313	0	0	117	257	0	0	100	1	
1	8	9	05: H-19   LM00000462	lmo1703	4051	6637	100	396	365	195	48	48	4	92	87	0	453	376	205	31	32	5	86	84	0	0	0	0	0	0	0	0	0	0	0	0	0	0	0	0	0	0	0	0	0	0	0	0	0	0	0.000	0.000	0.000	0.000	0.000	0.000	0.000	0.000	0.000	0.000	0.000	0.000	0.000	0.000	283	1076	770	662	662	0.000	0.000	348	422	0	0	317	345	0	0	100	1	
1	9	9	05: H-22   LM00001552	lmo1706	4301	6637	100	546	464	259	46	46	5	94	91	0	677	563	312	28	29	3	95	92	0	0	0	0	0	0	0	0	0	0	0	0	0	0	0	0	0	0	0	0	0	0	0	0	0	0	0.000	0.000	0.000	0.000	0.000	0.000	0.000	0.000	0.000	0.000	0.000	0.000	0.000	0.000	283	1076	1149	953	953	0.000	0.000	500	649	0	0	418	535	0	0	100	1	
1	10	9	05: L-01   LM00002580	lmo1781	4551	6637	100	52	52	6	47	47	4	57	34	0	137	108	48	28	28	4	84	83	0	0	0	0	0	0	0	0	0	0	0	0	0	0	0	0	0	0	0	0	0	0	0	0	0	0	0.000	0.000	0.000	0.000	0.000	0.000	0.000	0.000	0.000	0.000	0.000	0.000	0.000	0.000	283	1076	114	85	85	0.000	0.000	5	109	0	0	5	80	0	0	100	1	
1	11	9	05: L-04   LM00001597	lmo1784	4801	6637	100	10280	8127	4411	46	46	4	100	99	0	13203	10737	5542	28	28	3	100	98	0	0	0	0	0	0	0	0	0	0	0	0	0	0	0	0	0	0	0	0	0	0	0	0	0	0	0.000	0.000	0.000	0.000	0.000	0.000	0.000	0.000	0.000	0.000	0.000	0.000	0.000	0.000	283	1076	23409	18790	18790	0.000	0.000	10234	13175	0	0	8081	10709	0	0	100	1	
1	12	9	05: L-07   LM00000485	lmo1787	5051	6637	100	5852	4461	2767	47	47	4	97	95	0	7162	5546	3370	27	28	3	94	92	0	0	0	0	0	0	0	0	0	0	0	0	0	0	0	0	0	0	0	0	0	0	0	0	0	0	0.000	0.000	0.000	0.000	0.000	0.000	0.000	0.000	0.000	0.000	0.000	0.000	0.000	0.000	283	1076	12940	9933	9933	0.000	0.000	5805	7135	0	0	4414	5519	0	0	100	1	
1	13	9	05: L-10   LM00002582	lmo1790	5301	6637	100	138	127	46	46	47	5	92	87	0	202	174	77	27	27	3	90	88	0	0	0	0	0	0	0	0	0	0	0	0	0	0	0	0	0	0	0	0	0	0	0	0	0	0	0.000	0.000	0.000	0.000	0.000	0.000	0.000	0.000	0.000	0.000	0.000	0.000	0.000	0.000	283	1076	267	228	228	0.000	0.000	92	175	0	0	81	147	0	0	100	1	
1	14	9	05: L-13   LM00001602	lmo1793	5551	6637	100	425	352	198	46	47	5	88	86	0	570	443	249	28	28	3	89	87	0	0	0	0	0	0	0	0	0	0	0	0	0	0	0	0	0	0	0	0	0	0	0	0	0	0	0.000	0.000	0.000	0.000	0.000	0.000	0.000	0.000	0.000	0.000	0.000	0.000	0.000	0.000	283	1076	921	721	721	0.000	0.000	379	542	0	0	306	415	0	0	100	1	
1	15	9	05: L-16   LM00000486	lmo1796	5801	6637	100	1260	1068	559	46	46	4	96	95	0	9639	8050	4371	27	27	3	99	96	0	0	0	0	0	0	0	0	0	0	0	0	0	0	0	0	0	0	0	0	0	0	0	0	0	0	0.000	0.000	0.000	0.000	0.000	0.000	0.000	0.000	0.000	0.000	0.000	0.000	0.000	0.000	283	1076	10826	9045	9045	0.000	0.000	1214	9612	0	0	1022	8023	0	0	100	1	
1	16	9	05: L-19   LM00001606	lmo1799	6051	6637	100	60	60	10	47	47	4	81	67	0	141	128	39	27	27	3	98	96	0	0	0	0	0	0	0	0	0	0	0	0	0	0	0	0	0	0	0	0	0	0	0	0	0	0	0.000	0.000	0.000	0.000	0.000	0.000	0.000	0.000	0.000	0.000	0.000	0.000	0.000	0.000	283	1076	127	114	114	0.000	0.000	13	114	0	0	13	101	0	0	100	1	
1	17	9	05: L-22   LM00001608	lmo1802	6301	6637	100	93	88	26	47	47	5	84	78	0	202	170	79	27	28	3	88	87	0	0	0	0	0	0	0	0	0	0	0	0	0	0	0	0	0	0	0	0	0	0	0	0	0	0	0.000	0.000	0.000	0.000	0.000	0.000	0.000	0.000	0.000	0.000	0.000	0.000	0.000	0.000	283	1076	221	184	184	0.000	0.000	46	175	0	0	41	143	0	0	100	1	
1	1	10	05: P-01   LM00000504	lmo1877	2301	6887	100	343	302	137	50	50	5	93	90	0	330	294	123	43	44	6	94	91	0	0	0	0	0	0	0	0	0	0	0	0	0	0	0	0	0	0	0	0	0	0	0	0	0	0	0.000	0.000	0.000	0.000	0.000	0.000	0.000	0.000	0.000	0.000	0.000	0.000	0.000	0.000	283	1076	580	503	503	0.000	0.000	293	287	0	0	252	251	0	0	100	1	
1	2	10	05: P-04   LM00001659	lmo1880	2551	6887	100	92	88	22	48	48	4	91	86	0	222	195	70	36	37	5	95	94	0	0	0	0	0	0	0	0	0	0	0	0	0	0	0	0	0	0	0	0	0	0	0	0	0	0	0.000	0.000	0.000	0.000	0.000	0.000	0.000	0.000	0.000	0.000	0.000	0.000	0.000	0.000	283	1076	230	199	199	0.000	0.000	44	186	0	0	40	159	0	0	100	1	
1	3	10	05: P-07   LM00000505	lmo1883	2801	6887	100	185	165	68	48	49	5	92	87	0	292	253	122	32	33	5	93	87	0	0	0	0	0	0	0	0	0	0	0	0	0	0	0	0	0	0	0	0	0	0	0	0	0	0	0.000	0.000	0.000	0.000	0.000	0.000	0.000	0.000	0.000	0.000	0.000	0.000	0.000	0.000	283	1076	397	338	338	0.000	0.000	137	260	0	0	117	221	0	0	100	1	
1	4	10	05: P-10   LM00001663	lmo1886	3051	6887	100	133	116	44	46	46	4	90	84	0	328	273	142	30	30	3	89	87	0	0	0	0	0	0	0	0	0	0	0	0	0	0	0	0	0	0	0	0	0	0	0	0	0	0	0.000	0.000	0.000	0.000	0.000	0.000	0.000	0.000	0.000	0.000	0.000	0.000	0.000	0.000	283	1076	385	313	313	0.000	0.000	87	298	0	0	70	243	0	0	100	1	
1	5	10	05: P-13   LM00002592	lmo1889	3301	6887	100	140	133	52	46	47	5	91	85	0	288	252	103	27	28	3	98	96	0	0	0	0	0	0	0	0	0	0	0	0	0	0	0	0	0	0	0	0	0	0	0	0	0	0	0.000	0.000	0.000	0.000	0.000	0.000	0.000	0.000	0.000	0.000	0.000	0.000	0.000	0.000	283	1076	355	312	312	0.000	0.000	94	261	0	0	87	225	0	0	100	1	
1	6	10	05: P-16   LM00000507	lmo1892	3551	6887	100	680	591	277	47	47	5	97	93	0	545	489	216	28	28	4	94	93	0	0	0	0	0	0	0	0	0	0	0	0	0	0	0	0	0	0	0	0	0	0	0	0	0	0	0.000	0.000	0.000	0.000	0.000	0.000	0.000	0.000	0.000	0.000	0.000	0.000	0.000	0.000	283	1076	1150	1005	1005	0.000	0.000	633	517	0	0	544	461	0	0	100	1	
1	7	10	05: P-19   LM00002595	lmo1895	3801	6887	100	361	359	200	47	47	5	96	92	0	383	348	173	29	30	5	96	95	0	0	0	0	0	0	0	0	0	0	0	0	0	0	0	0	0	0	0	0	0	0	0	0	0	0	0.000	0.000	0.000	0.000	0.000	0.000	0.000	0.000	0.000	0.000	0.000	0.000	0.000	0.000	283	1076	668	631	631	0.000	0.000	314	354	0	0	312	319	0	0	100	1	
1	8	10	05: P-22   LM00000510	lmo1898	4051	6887	100	565	483	224	47	48	5	93	91	0	496	440	205	30	30	4	92	90	0	0	0	0	0	0	0	0	0	0	0	0	0	0	0	0	0	0	0	0	0	0	0	0	0	0	0.000	0.000	0.000	0.000	0.000	0.000	0.000	0.000	0.000	0.000	0.000	0.000	0.000	0.000	283	1076	984	846	846	0.000	0.000	518	466	0	0	436	410	0	0	100	1	
1	9	10	06: D-01   LM00002609	lmo1969	4301	6887	100	55	55	6	46	46	4	76	53	0	161	133	56	29	29	4	88	85	0	0	0	0	0	0	0	0	0	0	0	0	0	0	0	0	0	0	0	0	0	0	0	0	0	0	0.000	0.000	0.000	0.000	0.000	0.000	0.000	0.000	0.000	0.000	0.000	0.000	0.000	0.000	283	1076	141	113	113	0.000	0.000	9	132	0	0	9	104	0	0	100	1	
1	10	10	06: D-04   LM00002612	lmo1972	4551	6887	100	75	73	17	46	47	5	82	78	0	243	205	88	28	29	4	94	89	0	0	0	0	0	0	0	0	0	0	0	0	0	0	0	0	0	0	0	0	0	0	0	0	0	0	0.000	0.000	0.000	0.000	0.000	0.000	0.000	0.000	0.000	0.000	0.000	0.000	0.000	0.000	283	1076	244	204	204	0.000	0.000	29	215	0	0	27	177	0	0	100	1	
1	11	10	06: D-07   LM00000528	lmo1975	4801	6887	100	224	187	93	46	46	5	93	83	0	432	342	193	28	28	3	91	85	0	0	0	0	0	0	0	0	0	0	0	0	0	0	0	0	0	0	0	0	0	0	0	0	0	0	0.000	0.000	0.000	0.000	0.000	0.000	0.000	0.000	0.000	0.000	0.000	0.000	0.000	0.000	283	1076	582	455	455	0.000	0.000	178	404	0	0	141	314	0	0	100	1	
1	12	10	06: D-10   LM00000531	lmo1978	5051	6887	100	670	541	312	46	46	5	90	86	0	703	586	321	27	27	3	90	89	0	0	0	0	0	0	0	0	0	0	0	0	0	0	0	0	0	0	0	0	0	0	0	0	0	0	0.000	0.000	0.000	0.000	0.000	0.000	0.000	0.000	0.000	0.000	0.000	0.000	0.000	0.000	283	1076	1300	1054	1054	0.000	0.000	624	676	0	0	495	559	0	0	100	1	
1	13	10	06: D-13   LM00002615	lmo1981	5301	6887	100	73	71	17	47	47	5	83	77	0	130	108	44	27	27	3	92	88	0	0	0	0	0	0	0	0	0	0	0	0	0	0	0	0	0	0	0	0	0	0	0	0	0	0	0.000	0.000	0.000	0.000	0.000	0.000	0.000	0.000	0.000	0.000	0.000	0.000	0.000	0.000	283	1076	129	105	105	0.000	0.000	26	103	0	0	24	81	0	0	100	1	
1	14	10	06: D-16   LM00001709	lmo1984	5551	6887	100	75	74	21	46	47	5	82	77	0	210	178	85	28	29	4	87	86	0	0	0	0	0	0	0	0	0	0	0	0	0	0	0	0	0	0	0	0	0	0	0	0	0	0	0.000	0.000	0.000	0.000	0.000	0.000	0.000	0.000	0.000	0.000	0.000	0.000	0.000	0.000	283	1076	211	178	178	0.000	0.000	29	182	0	0	28	150	0	0	100	1	
1	15	10	06: D-19   LM00000533	lmo1987	5801	6887	100	68	68	15	48	48	5	81	74	0	165	134	63	28	28	4	89	82	0	0	0	0	0	0	0	0	0	0	0	0	0	0	0	0	0	0	0	0	0	0	0	0	0	0	0.000	0.000	0.000	0.000	0.000	0.000	0.000	0.000	0.000	0.000	0.000	0.000	0.000	0.000	283	1076	157	126	126	0.000	0.000	20	137	0	0	20	106	0	0	100	1	
1	16	10	06: D-22   LM00001714	lmo1990	6051	6887	100	53	53	6	47	47	5	58	19	0	124	100	48	28	28	4	85	80	0	0	0	0	0	0	0	0	0	0	0	0	0	0	0	0	0	0	0	0	0	0	0	0	0	0	0.000	0.000	0.000	0.000	0.000	0.000	0.000	0.000	0.000	0.000	0.000	0.000	0.000	0.000	283	1076	102	78	78	0.000	0.000	6	96	0	0	6	72	0	0	100	1	
1	17	10	06: H-01   LM00001760	lmo2065	6301	6887	100	129	112	42	47	47	5	87	82	0	143	120	54	27	27	3	89	85	0	0	0	0	0	0	0	0	0	0	0	0	0	0	0	0	0	0	0	0	0	0	0	0	0	0	0.000	0.000	0.000	0.000	0.000	0.000	0.000	0.000	0.000	0.000	0.000	0.000	0.000	0.000	283	1076	198	158	158	0.000	0.000	82	116	0	0	65	93	0	0	100	1	
1	1	11	06: H-04   LM00000552	lmo2068	2301	7137	100	582	498	240	49	57	37	86	84	0	908	752	355	41	48	39	89	87	0	0	0	0	0	0	0	0	0	0	0	0	0	0	0	0	0	0	0	0	0	0	0	0	0	0	0.000	0.000	0.000	0.000	0.000	0.000	0.000	0.000	0.000	0.000	0.000	0.000	0.000	0.000	283	1076	1400	1160	1160	0.000	0.000	533	867	0	0	449	711	0	0	100	1	
1	2	11	06: H-07   LM00002627	lmo2071	2551	7137	100	69	69	11	48	49	5	91	81	0	214	173	80	40	40	7	89	82	0	0	0	0	0	0	0	0	0	0	0	0	0	0	0	0	0	0	0	0	0	0	0	0	0	0	0.000	0.000	0.000	0.000	0.000	0.000	0.000	0.000	0.000	0.000	0.000	0.000	0.000	0.000	283	1076	195	154	154	0.000	0.000	21	174	0	0	21	133	0	0	100	1	
1	3	11	06: H-10   LM00001763	lmo2074	2801	7137	100	89	89	23	48	48	5	92	87	0	213	194	71	34	35	5	95	92	0	0	0	0	0	0	0	0	0	0	0	0	0	0	0	0	0	0	0	0	0	0	0	0	0	0	0.000	0.000	0.000	0.000	0.000	0.000	0.000	0.000	0.000	0.000	0.000	0.000	0.000	0.000	283	1076	220	201	201	0.000	0.000	41	179	0	0	41	160	0	0	100	1	
1	4	11	06: H-13   LM00002628	lmo2077	3051	7137	100	218	200	80	47	48	5	96	91	0	270	228	94	30	31	5	95	93	0	0	0	0	0	0	0	0	0	0	0	0	0	0	0	0	0	0	0	0	0	0	0	0	0	0	0.000	0.000	0.000	0.000	0.000	0.000	0.000	0.000	0.000	0.000	0.000	0.000	0.000	0.000	283	1076	411	351	351	0.000	0.000	171	240	0	0	153	198	0	0	100	1	
1	5	11	06: H-16   LM00002629	lmo2080	3301	7137	100	178	155	63	47	47	4	93	90	0	223	194	88	28	28	3	94	91	0	0	0	0	0	0	0	0	0	0	0	0	0	0	0	0	0	0	0	0	0	0	0	0	0	0	0.000	0.000	0.000	0.000	0.000	0.000	0.000	0.000	0.000	0.000	0.000	0.000	0.000	0.000	283	1076	326	274	274	0.000	0.000	131	195	0	0	108	166	0	0	100	1	
1	6	11	06: H-19   LM00001769	lmo2083	3551	7137	100	91	86	25	47	47	5	84	78	0	148	123	54	28	28	4	87	86	0	0	0	0	0	0	0	0	0	0	0	0	0	0	0	0	0	0	0	0	0	0	0	0	0	0	0.000	0.000	0.000	0.000	0.000	0.000	0.000	0.000	0.000	0.000	0.000	0.000	0.000	0.000	283	1076	164	134	134	0.000	0.000	44	120	0	0	39	95	0	0	100	1	
1	7	11	06: H-22   LM00002632	lmo2086	3801	7137	100	91	89	24	48	47	5	88	83	0	149	128	52	28	29	4	93	89	0	0	0	0	0	0	0	0	0	0	0	0	0	0	0	0	0	0	0	0	0	0	0	0	0	0	0.000	0.000	0.000	0.000	0.000	0.000	0.000	0.000	0.000	0.000	0.000	0.000	0.000	0.000	283	1076	164	141	141	0.000	0.000	43	121	0	0	41	100	0	0	100	1	
1	8	11	06: L-01   LM00001807	lmo2161	4051	7137	100	59	60	9	48	48	5	81	61	0	151	125	59	30	30	5	81	78	0	0	0	0	0	0	0	0	0	0	0	0	0	0	0	0	0	0	0	0	0	0	0	0	0	0	0.000	0.000	0.000	0.000	0.000	0.000	0.000	0.000	0.000	0.000	0.000	0.000	0.000	0.000	283	1076	132	107	107	0.000	0.000	11	121	0	0	12	95	0	0	100	1	
1	9	11	06: L-04   LM00001809	lmo2164	4301	7137	100	58	60	10	47	48	5	83	59	0	125	106	42	28	29	4	88	86	0	0	0	0	0	0	0	0	0	0	0	0	0	0	0	0	0	0	0	0	0	0	0	0	0	0	0.000	0.000	0.000	0.000	0.000	0.000	0.000	0.000	0.000	0.000	0.000	0.000	0.000	0.000	283	1076	108	91	91	0.000	0.000	11	97	0	0	13	78	0	0	100	1	
1	10	11	06: L-07   LM00002644	lmo2167	4551	7137	100	93	88	25	47	47	4	87	82	0	185	155	73	28	28	4	89	86	0	0	0	0	0	0	0	0	0	0	0	0	0	0	0	0	0	0	0	0	0	0	0	0	0	0	0.000	0.000	0.000	0.000	0.000	0.000	0.000	0.000	0.000	0.000	0.000	0.000	0.000	0.000	283	1076	203	168	168	0.000	0.000	46	157	0	0	41	127	0	0	100	1	
1	11	11	06: L-10   LM00001813	lmo2170	4801	7137	100	56	56	7	46	46	5	77	51	0	142	122	46	28	28	3	92	88	0	0	0	0	0	0	0	0	0	0	0	0	0	0	0	0	0	0	0	0	0	0	0	0	0	0	0.000	0.000	0.000	0.000	0.000	0.000	0.000	0.000	0.000	0.000	0.000	0.000	0.000	0.000	283	1076	124	104	104	0.000	0.000	10	114	0	0	10	94	0	0	100	1	
1	12	11	06: L-13   LM00000584	lmo2173	5051	7137	100	716	546	326	46	46	5	96	93	0	527	414	243	27	28	3	94	90	0	0	0	0	0	0	0	0	0	0	0	0	0	0	0	0	0	0	0	0	0	0	0	0	0	0	0.000	0.000	0.000	0.000	0.000	0.000	0.000	0.000	0.000	0.000	0.000	0.000	0.000	0.000	283	1076	1170	887	887	0.000	0.000	670	500	0	0	500	387	0	0	100	1	
1	13	11	06: L-16   LM00002645	lmo2176	5301	7137	100	51	51	5	46	46	4	51	22	0	128	110	38	27	28	4	91	90	0	0	0	0	0	0	0	0	0	0	0	0	0	0	0	0	0	0	0	0	0	0	0	0	0	0	0.000	0.000	0.000	0.000	0.000	0.000	0.000	0.000	0.000	0.000	0.000	0.000	0.000	0.000	283	1076	106	88	88	0.000	0.000	5	101	0	0	5	83	0	0	100	1	
1	14	11	06: L-19   LM00000586	lmo2179	5551	7137	100	52	52	5	46	46	5	65	24	0	136	114	44	28	28	3	89	86	0	0	0	0	0	0	0	0	0	0	0	0	0	0	0	0	0	0	0	0	0	0	0	0	0	0	0.000	0.000	0.000	0.000	0.000	0.000	0.000	0.000	0.000	0.000	0.000	0.000	0.000	0.000	283	1076	114	92	92	0.000	0.000	6	108	0	0	6	86	0	0	100	1	
1	15	11	06: L-22   LM00001817	lmo2182	5801	7137	100	62	65	12	47	48	5	95	73	0	143	123	45	28	29	6	96	90	0	0	0	0	0	0	0	0	0	0	0	0	0	0	0	0	0	0	0	0	0	0	0	0	0	0	0.000	0.000	0.000	0.000	0.000	0.000	0.000	0.000	0.000	0.000	0.000	0.000	0.000	0.000	283	1076	130	113	113	0.000	0.000	15	115	0	0	18	95	0	0	100	1	
1	16	11	06: P-01   LM00002664	lmo2257	6051	7137	100	139	135	52	47	48	5	88	85	0	811	744	379	28	29	4	90	89	0	0	0	0	0	0	0	0	0	0	0	0	0	0	0	0	0	0	0	0	0	0	0	0	0	0	0.000	0.000	0.000	0.000	0.000	0.000	0.000	0.000	0.000	0.000	0.000	0.000	0.000	0.000	283	1076	875	804	804	0.000	0.000	92	783	0	0	88	716	0	0	100	1	
1	17	11	06: P-04   LM00002667	lmo2260	6301	7137	100	51	51	4	46	46	5	57	14	0	121	102	42	28	28	3	88	86	0	0	0	0	0	0	0	0	0	0	0	0	0	0	0	0	0	0	0	0	0	0	0	0	0	0	0.000	0.000	0.000	0.000	0.000	0.000	0.000	0.000	0.000	0.000	0.000	0.000	0.000	0.000	283	1076	98	79	79	0.000	0.000	5	93	0	0	5	74	0	0	100	1	
1	1	12	06: P-07   LM00001856	lmo2263	2301	7387	100	75	76	15	47	48	5	93	86	0	201	182	67	35	37	10	95	88	0	0	0	0	0	0	0	0	0	0	0	0	0	0	0	0	0	0	0	0	0	0	0	0	0	0	0.000	0.000	0.000	0.000	0.000	0.000	0.000	0.000	0.000	0.000	0.000	0.000	0.000	0.000	283	1076	194	176	176	0.000	0.000	28	166	0	0	29	147	0	0	100	1	
1	2	12	06: P-10   LM00002671	lmo2266	2551	7387	100	71	71	16	49	49	5	81	79	0	213	182	80	39	39	6	87	84	0	0	0	0	0	0	0	0	0	0	0	0	0	0	0	0	0	0	0	0	0	0	0	0	0	0	0.000	0.000	0.000	0.000	0.000	0.000	0.000	0.000	0.000	0.000	0.000	0.000	0.000	0.000	283	1076	196	165	165	0.000	0.000	22	174	0	0	22	143	0	0	100	1	
1	3	12	06: P-13   LM00000607	lmo2269	2801	7387	100	280	253	104	48	48	5	94	90	0	727	633	268	35	35	6	95	93	0	0	0	0	0	0	0	0	0	0	0	0	0	0	0	0	0	0	0	0	0	0	0	0	0	0	0.000	0.000	0.000	0.000	0.000	0.000	0.000	0.000	0.000	0.000	0.000	0.000	0.000	0.000	283	1076	924	803	803	0.000	0.000	232	692	0	0	205	598	0	0	100	1	
1	4	12	06: P-16   LM00001861	lmo2272	3051	7387	100	54	55	6	48	48	8	37	8	0	158	141	57	30	31	8	86	84	0	0	0	0	0	0	0	0	0	0	0	0	0	0	0	0	0	0	0	0	0	0	0	0	0	0	0.000	0.000	0.000	0.000	0.000	0.000	0.000	0.000	0.000	0.000	0.000	0.000	0.000	0.000	283	1076	134	118	118	0.000	0.000	6	128	0	0	7	111	0	0	100	1	
1	5	12	06: P-19   LM00001863	lmo2275	3301	7387	100	56	56	6	47	47	7	61	25	0	139	118	54	28	29	6	86	81	0	0	0	0	0	0	0	0	0	0	0	0	0	0	0	0	0	0	0	0	0	0	0	0	0	0	0.000	0.000	0.000	0.000	0.000	0.000	0.000	0.000	0.000	0.000	0.000	0.000	0.000	0.000	283	1076	120	99	99	0.000	0.000	9	111	0	0	9	90	0	0	100	1	
1	6	12	06: P-22   LM00002675	lmo2278	3551	7387	100	58	58	7	47	47	5	81	57	0	195	175	60	28	28	3	92	91	0	0	0	0	0	0	0	0	0	0	0	0	0	0	0	0	0	0	0	0	0	0	0	0	0	0	0.000	0.000	0.000	0.000	0.000	0.000	0.000	0.000	0.000	0.000	0.000	0.000	0.000	0.000	283	1076	178	158	158	0.000	0.000	11	167	0	0	11	147	0	0	100	1	
1	7	12	07: D-01   LM00001884	lmo2349	3801	7387	100	72	70	13	48	48	5	88	80	0	141	129	41	29	29	4	96	94	0	0	0	0	0	0	0	0	0	0	0	0	0	0	0	0	0	0	0	0	0	0	0	0	0	0	0.000	0.000	0.000	0.000	0.000	0.000	0.000	0.000	0.000	0.000	0.000	0.000	0.000	0.000	283	1076	136	122	122	0.000	0.000	24	112	0	0	22	100	0	0	100	1	
1	8	12	07: D-04   LM00001886	lmo2352	4051	7387	100	159	158	58	47	47	4	96	93	0	158	139	52	29	29	4	95	93	0	0	0	0	0	0	0	0	0	0	0	0	0	0	0	0	0	0	0	0	0	0	0	0	0	0	0.000	0.000	0.000	0.000	0.000	0.000	0.000	0.000	0.000	0.000	0.000	0.000	0.000	0.000	283	1076	241	221	221	0.000	0.000	112	129	0	0	111	110	0	0	100	1	
1	9	12	07: D-07   LM00001889	lmo2355	4301	7387	100	54	55	7	46	47	5	71	43	0	118	100	42	29	30	5	84	81	0	0	0	0	0	0	0	0	0	0	0	0	0	0	0	0	0	0	0	0	0	0	0	0	0	0	0.000	0.000	0.000	0.000	0.000	0.000	0.000	0.000	0.000	0.000	0.000	0.000	0.000	0.000	283	1076	97	80	80	0.000	0.000	8	89	0	0	9	71	0	0	100	1	
1	10	12	07: D-10   LM00002706	lmo2358	4551	7387	100	629	554	242	46	47	5	96	93	0	728	622	275	27	28	5	94	92	0	0	0	0	0	0	0	0	0	0	0	0	0	0	0	0	0	0	0	0	0	0	0	0	0	0	0.000	0.000	0.000	0.000	0.000	0.000	0.000	0.000	0.000	0.000	0.000	0.000	0.000	0.000	283	1076	1284	1103	1103	0.000	0.000	583	701	0	0	508	595	0	0	100	1	
1	11	12	07: D-13   LM00000626	lmo2361	4801	7387	100	91	88	21	46	47	5	95	89	0	141	129	42	27	27	4	95	92	0	0	0	0	0	0	0	0	0	0	0	0	0	0	0	0	0	0	0	0	0	0	0	0	0	0	0.000	0.000	0.000	0.000	0.000	0.000	0.000	0.000	0.000	0.000	0.000	0.000	0.000	0.000	283	1076	159	144	144	0.000	0.000	45	114	0	0	42	102	0	0	100	1	
1	12	12	07: D-16   LM00002708	lmo2364	5051	7387	100	52	53	6	47	47	5	63	22	0	131	115	42	27	27	3	93	91	0	0	0	0	0	0	0	0	0	0	0	0	0	0	0	0	0	0	0	0	0	0	0	0	0	0	0.000	0.000	0.000	0.000	0.000	0.000	0.000	0.000	0.000	0.000	0.000	0.000	0.000	0.000	283	1076	109	94	94	0.000	0.000	5	104	0	0	6	88	0	0	100	1	
1	13	12	07: D-19   LM00000629	lmo2367	5301	7387	100	495	427	203	46	46	5	91	87	0	711	600	273	27	28	4	98	96	0	0	0	0	0	0	0	0	0	0	0	0	0	0	0	0	0	0	0	0	0	0	0	0	0	0	0.000	0.000	0.000	0.000	0.000	0.000	0.000	0.000	0.000	0.000	0.000	0.000	0.000	0.000	283	1076	1133	954	954	0.000	0.000	449	684	0	0	381	573	0	0	100	1	
1	14	12	07: D-22   LM00000630	lmo2370	5551	7387	100	146	132	53	46	46	5	90	84	0	215	180	82	27	27	3	96	93	0	0	0	0	0	0	0	0	0	0	0	0	0	0	0	0	0	0	0	0	0	0	0	0	0	0	0.000	0.000	0.000	0.000	0.000	0.000	0.000	0.000	0.000	0.000	0.000	0.000	0.000	0.000	283	1076	288	239	239	0.000	0.000	100	188	0	0	86	153	0	0	100	1	
1	15	12	07: H-01   LM00002727	lmo2445	5801	7387	100	56	56	7	45	46	5	84	59	0	126	112	38	27	27	3	95	93	0	0	0	0	0	0	0	0	0	0	0	0	0	0	0	0	0	0	0	0	0	0	0	0	0	0	0.000	0.000	0.000	0.000	0.000	0.000	0.000	0.000	0.000	0.000	0.000	0.000	0.000	0.000	283	1076	110	96	96	0.000	0.000	11	99	0	0	11	85	0	0	100	1	
1	16	12	07: H-04   LM00000650	lmo2448	6051	7387	100	617	504	249	47	47	5	93	89	0	1412	1171	608	27	27	3	96	95	0	0	0	0	0	0	0	0	0	0	0	0	0	0	0	0	0	0	0	0	0	0	0	0	0	0	0.000	0.000	0.000	0.000	0.000	0.000	0.000	0.000	0.000	0.000	0.000	0.000	0.000	0.000	283	1076	1955	1601	1601	0.000	0.000	570	1385	0	0	457	1144	0	0	100	1	
1	17	12	07: H-07   LM00000653	lmo2451	6301	7387	100	1388	1194	632	46	47	5	95	94	0	988	790	417	27	28	4	96	94	0	0	0	0	0	0	0	0	0	0	0	0	0	0	0	0	0	0	0	0	0	0	0	0	0	0	0.000	0.000	0.000	0.000	0.000	0.000	0.000	0.000	0.000	0.000	0.000	0.000	0.000	0.000	283	1076	2303	1911	1911	0.000	0.000	1342	961	0	0	1148	763	0	0	100	1	
1	1	13	07: H-10   LM00002834	lmo2454	2301	7637	100	474	422	204	47	48	5	94	89	0	574	526	272	34	35	7	100	94	0	0	0	0	0	0	0	0	0	0	0	0	0	0	0	0	0	0	0	0	0	0	0	0	0	0	0.000	0.000	0.000	0.000	0.000	0.000	0.000	0.000	0.000	0.000	0.000	0.000	0.000	0.000	283	1076	967	867	867	0.000	0.000	427	540	0	0	375	492	0	0	100	1	
1	2	13	07: H-13   LM00000657	lmo2457	2551	7637	100	10241	9366	5014	48	48	5	100	100	0	17429	15282	7722	35	35	6	100	98	0	0	0	0	0	0	0	0	0	0	0	0	0	0	0	0	0	0	0	0	0	0	0	0	0	0	0.000	0.000	0.000	0.000	0.000	0.000	0.000	0.000	0.000	0.000	0.000	0.000	0.000	0.000	283	1076	27587	24565	24565	0.000	0.000	10193	17394	0	0	9318	15247	0	0	100	1	
1	3	13	07: H-16   LM00000660	lmo2460	2801	7637	100	3024	2758	1580	48	48	5	98	98	0	1168	1022	533	34	34	5	96	94	0	0	0	0	0	0	0	0	0	0	0	0	0	0	0	0	0	0	0	0	0	0	0	0	0	0	0.000	0.000	0.000	0.000	0.000	0.000	0.000	0.000	0.000	0.000	0.000	0.000	0.000	0.000	283	1076	4110	3698	3698	0.000	0.000	2976	1134	0	0	2710	988	0	0	100	1	
1	4	13	07: H-19   LM00001933	lmo2463	3051	7637	100	393	376	180	47	47	5	98	95	0	547	478	204	30	31	13	96	94	0	0	0	0	0	0	0	0	0	0	0	0	0	0	0	0	0	0	0	0	0	0	0	0	0	0	0.000	0.000	0.000	0.000	0.000	0.000	0.000	0.000	0.000	0.000	0.000	0.000	0.000	0.000	283	1076	863	777	777	0.000	0.000	346	517	0	0	329	448	0	0	100	1	
1	5	13	07: H-22   LM00002729	lmo2466	3301	7637	100	62	62	11	46	46	5	83	72	0	124	102	44	28	29	5	87	81	0	0	0	0	0	0	0	0	0	0	0	0	0	0	0	0	0	0	0	0	0	0	0	0	0	0	0.000	0.000	0.000	0.000	0.000	0.000	0.000	0.000	0.000	0.000	0.000	0.000	0.000	0.000	283	1076	112	90	90	0.000	0.000	16	96	0	0	16	74	0	0	100	1	
1	6	13	07: L-01   LM00002744	lmo2541	3551	7637	100	169	161	64	46	46	4	95	89	0	262	228	99	28	28	4	94	92	0	0	0	0	0	0	0	0	0	0	0	0	0	0	0	0	0	0	0	0	0	0	0	0	0	0	0.000	0.000	0.000	0.000	0.000	0.000	0.000	0.000	0.000	0.000	0.000	0.000	0.000	0.000	283	1076	357	315	315	0.000	0.000	123	234	0	0	115	200	0	0	100	1	
1	7	13	07: L-04   LM00001977	lmo2544	3801	7637	100	196	189	91	46	46	4	93	88	0	243	210	107	28	28	4	90	86	0	0	0	0	0	0	0	0	0	0	0	0	0	0	0	0	0	0	0	0	0	0	0	0	0	0	0.000	0.000	0.000	0.000	0.000	0.000	0.000	0.000	0.000	0.000	0.000	0.000	0.000	0.000	283	1076	365	325	325	0.000	0.000	150	215	0	0	143	182	0	0	100	1	
1	8	13	07: L-07   LM00000682	lmo2547	4051	7637	100	301	269	126	46	47	5	93	90	0	242	209	101	29	29	7	85	83	0	0	0	0	0	0	0	0	0	0	0	0	0	0	0	0	0	0	0	0	0	0	0	0	0	0	0.000	0.000	0.000	0.000	0.000	0.000	0.000	0.000	0.000	0.000	0.000	0.000	0.000	0.000	283	1076	468	403	403	0.000	0.000	255	213	0	0	223	180	0	0	100	1	
1	9	13	07: L-10   LM00001979	lmo2550	4301	7637	100	280	246	123	46	46	4	96	92	0	317	267	132	28	28	3	95	93	0	0	0	0	0	0	0	0	0	0	0	0	0	0	0	0	0	0	0	0	0	0	0	0	0	0	0.000	0.000	0.000	0.000	0.000	0.000	0.000	0.000	0.000	0.000	0.000	0.000	0.000	0.000	283	1076	523	439	439	0.000	0.000	234	289	0	0	200	239	0	0	100	1	
1	10	13	07: L-13   LM00001982	lmo2553	4551	7637	100	239	231	117	46	47	4	96	93	0	398	347	184	28	29	4	97	94	0	0	0	0	0	0	0	0	0	0	0	0	0	0	0	0	0	0	0	0	0	0	0	0	0	0	0.000	0.000	0.000	0.000	0.000	0.000	0.000	0.000	0.000	0.000	0.000	0.000	0.000	0.000	283	1076	563	504	504	0.000	0.000	193	370	0	0	185	319	0	0	100	1	
1	11	13	07: L-16   LM00000685	lmo2556	4801	7637	100	11372	9188	5498	46	46	4	100	100	0	10126	7934	4743	28	28	5	99	95	0	0	0	0	0	0	0	0	0	0	0	0	0	0	0	0	0	0	0	0	0	0	0	0	0	0	0.000	0.000	0.000	0.000	0.000	0.000	0.000	0.000	0.000	0.000	0.000	0.000	0.000	0.000	283	1076	21424	17048	17048	0.000	0.000	11326	10098	0	0	9142	7906	0	0	100	1	
1	12	13	07: L-19   LM00000686	lmo2559	5051	7637	100	395	362	192	46	46	4	96	91	0	591	530	304	26	27	4	90	89	0	0	0	0	0	0	0	0	0	0	0	0	0	0	0	0	0	0	0	0	0	0	0	0	0	0	0.000	0.000	0.000	0.000	0.000	0.000	0.000	0.000	0.000	0.000	0.000	0.000	0.000	0.000	283	1076	914	820	820	0.000	0.000	349	565	0	0	316	504	0	0	100	1	
1	13	13	07: L-22   LM00001986	lmo2562	5301	7637	100	503	476	260	46	46	4	97	94	0	405	369	184	26	27	3	94	93	0	0	0	0	0	0	0	0	0	0	0	0	0	0	0	0	0	0	0	0	0	0	0	0	0	0	0.000	0.000	0.000	0.000	0.000	0.000	0.000	0.000	0.000	0.000	0.000	0.000	0.000	0.000	283	1076	836	773	773	0.000	0.000	457	379	0	0	430	343	0	0	100	1	
1	14	13	07: P-01   LM00000721	lmo2637	5551	7637	100	1277	1057	592	46	46	4	95	94	0	6821	5785	3196	27	27	3	99	96	0	0	0	0	0	0	0	0	0	0	0	0	0	0	0	0	0	0	0	0	0	0	0	0	0	0	0.000	0.000	0.000	0.000	0.000	0.000	0.000	0.000	0.000	0.000	0.000	0.000	0.000	0.000	283	1076	8025	6769	6769	0.000	0.000	1231	6794	0	0	1011	5758	0	0	100	1	
1	15	13	07: P-04   LM00000723	lmo2640	5801	7637	100	162	140	67	46	46	4	88	84	0	285	234	139	27	27	4	87	86	0	0	0	0	0	0	0	0	0	0	0	0	0	0	0	0	0	0	0	0	0	0	0	0	0	0	0.000	0.000	0.000	0.000	0.000	0.000	0.000	0.000	0.000	0.000	0.000	0.000	0.000	0.000	283	1076	374	301	301	0.000	0.000	116	258	0	0	94	207	0	0	100	1	
1	16	13	07: P-07   LM00002009	lmo2643	6051	7637	100	77	73	18	46	46	5	82	78	0	155	132	53	27	27	3	92	88	0	0	0	0	0	0	0	0	0	0	0	0	0	0	0	0	0	0	0	0	0	0	0	0	0	0	0.000	0.000	0.000	0.000	0.000	0.000	0.000	0.000	0.000	0.000	0.000	0.000	0.000	0.000	283	1076	159	132	132	0.000	0.000	31	128	0	0	27	105	0	0	100	1	
1	17	13	07: P-10   LM00002010	lmo2646	6301	7637	100	51	50	5	46	46	5	51	11	0	143	120	48	27	28	4	90	89	0	0	0	0	0	0	0	0	0	0	0	0	0	0	0	0	0	0	0	0	0	0	0	0	0	0	0.000	0.000	0.000	0.000	0.000	0.000	0.000	0.000	0.000	0.000	0.000	0.000	0.000	0.000	283	1076	121	97	97	0.000	0.000	5	116	0	0	4	93	0	0	100	1	
1	1	14	07: P-13   LM00000727	lmo2649	2301	7887	100	68	68	13	48	50	16	60	15	0	632	562	292	36	38	12	92	88	0	0	0	0	0	0	0	0	0	0	0	0	0	0	0	0	0	0	0	0	0	0	0	0	0	0	0.000	0.000	0.000	0.000	0.000	0.000	0.000	0.000	0.000	0.000	0.000	0.000	0.000	0.000	283	1076	616	546	546	0.000	0.000	20	596	0	0	20	526	0	0	100	1	
1	2	14	07: P-16   LM00002013	lmo2652	2551	7887	100	113	108	41	47	47	5	89	81	0	220	187	99	36	37	7	85	79	0	0	0	0	0	0	0	0	0	0	0	0	0	0	0	0	0	0	0	0	0	0	0	0	0	0	0.000	0.000	0.000	0.000	0.000	0.000	0.000	0.000	0.000	0.000	0.000	0.000	0.000	0.000	283	1076	250	212	212	0.000	0.000	66	184	0	0	61	151	0	0	100	1	
1	3	14	07: P-19   LM00000730	lmo2655	2801	7887	100	26960	24189	12557	47	48	5	100	100	0	43381	36944	18300	34	35	5	99	99	0	0	0	0	0	0	0	0	0	0	0	0	0	0	0	0	0	0	0	0	0	0	0	0	0	0	0.000	0.000	0.000	0.000	0.000	0.000	0.000	0.000	0.000	0.000	0.000	0.000	0.000	0.000	283	1076	70260	61052	61052	0.000	0.000	26913	43347	0	0	24142	36910	0	0	100	1	
1	4	14	07: P-22   LM00002014	lmo2658	3051	7887	100	184	165	70	46	47	5	93	87	0	222	197	89	30	31	4	97	93	0	0	0	0	0	0	0	0	0	0	0	0	0	0	0	0	0	0	0	0	0	0	0	0	0	0	0.000	0.000	0.000	0.000	0.000	0.000	0.000	0.000	0.000	0.000	0.000	0.000	0.000	0.000	283	1076	330	286	286	0.000	0.000	138	192	0	0	119	167	0	0	100	1	
1	5	14	08: D-01   LM00000764	lmo2729	3301	7887	100	184	163	76	46	47	5	90	86	0	245	207	107	27	28	4	90	88	0	0	0	0	0	0	0	0	0	0	0	0	0	0	0	0	0	0	0	0	0	0	0	0	0	0	0.000	0.000	0.000	0.000	0.000	0.000	0.000	0.000	0.000	0.000	0.000	0.000	0.000	0.000	283	1076	356	297	297	0.000	0.000	138	218	0	0	117	180	0	0	100	1	
1	6	14	08: D-04   LM00002772	lmo2732	3551	7887	100	115	111	33	46	47	4	91	88	0	226	199	70	29	30	5	96	94	0	0	0	0	0	0	0	0	0	0	0	0	0	0	0	0	0	0	0	0	0	0	0	0	0	0	0.000	0.000	0.000	0.000	0.000	0.000	0.000	0.000	0.000	0.000	0.000	0.000	0.000	0.000	283	1076	266	235	235	0.000	0.000	69	197	0	0	65	170	0	0	100	1	
1	7	14	08: D-07   LM00002775	lmo2735	3801	7887	100	69	68	13	46	46	4	88	82	0	174	149	69	28	28	4	89	87	0	0	0	0	0	0	0	0	0	0	0	0	0	0	0	0	0	0	0	0	0	0	0	0	0	0	0.000	0.000	0.000	0.000	0.000	0.000	0.000	0.000	0.000	0.000	0.000	0.000	0.000	0.000	283	1076	169	143	143	0.000	0.000	23	146	0	0	22	121	0	0	100	1	
1	8	14	08: D-10   LM00000765	lmo2738	4051	7887	100	341	307	145	47	47	5	94	91	0	423	361	174	28	29	4	94	93	0	0	0	0	0	0	0	0	0	0	0	0	0	0	0	0	0	0	0	0	0	0	0	0	0	0	0.000	0.000	0.000	0.000	0.000	0.000	0.000	0.000	0.000	0.000	0.000	0.000	0.000	0.000	283	1076	689	593	593	0.000	0.000	294	395	0	0	260	333	0	0	100	1	
1	9	14	08: D-13   LM00002051	lmo2741	4301	7887	100	74	72	12	47	47	4	94	88	0	213	188	64	28	28	3	98	95	0	0	0	0	0	0	0	0	0	0	0	0	0	0	0	0	0	0	0	0	0	0	0	0	0	0	0.000	0.000	0.000	0.000	0.000	0.000	0.000	0.000	0.000	0.000	0.000	0.000	0.000	0.000	283	1076	212	185	185	0.000	0.000	27	185	0	0	25	160	0	0	100	1	
1	10	14	08: D-16   LM00000767	lmo2744	4551	7887	100	142	134	41	47	47	5	94	91	0	207	187	66	28	28	3	95	93	0	0	0	0	0	0	0	0	0	0	0	0	0	0	0	0	0	0	0	0	0	0	0	0	0	0	0.000	0.000	0.000	0.000	0.000	0.000	0.000	0.000	0.000	0.000	0.000	0.000	0.000	0.000	283	1076	274	246	246	0.000	0.000	95	179	0	0	87	159	0	0	100	1	
1	11	14	08: D-19   LM00000768	lmo2747	4801	7887	100	1290	1138	543	46	47	5	99	98	0	943	821	365	27	28	4	99	97	0	0	0	0	0	0	0	0	0	0	0	0	0	0	0	0	0	0	0	0	0	0	0	0	0	0	0.000	0.000	0.000	0.000	0.000	0.000	0.000	0.000	0.000	0.000	0.000	0.000	0.000	0.000	283	1076	2160	1886	1886	0.000	0.000	1244	916	0	0	1092	794	0	0	100	1	
1	12	14	08: D-22   LM00002057	lmo2750	5051	7887	100	127	120	40	45	46	5	94	88	0	208	179	74	27	27	3	95	89	0	0	0	0	0	0	0	0	0	0	0	0	0	0	0	0	0	0	0	0	0	0	0	0	0	0	0.000	0.000	0.000	0.000	0.000	0.000	0.000	0.000	0.000	0.000	0.000	0.000	0.000	0.000	283	1076	263	227	227	0.000	0.000	82	181	0	0	75	152	0	0	100	1	
1	13	14	08: H-01   LM00000792	lmo2825	5301	7887	100	240	218	94	46	46	4	92	87	0	216	184	83	26	26	3	91	88	0	0	0	0	0	0	0	0	0	0	0	0	0	0	0	0	0	0	0	0	0	0	0	0	0	0	0.000	0.000	0.000	0.000	0.000	0.000	0.000	0.000	0.000	0.000	0.000	0.000	0.000	0.000	283	1076	384	330	330	0.000	0.000	194	190	0	0	172	158	0	0	100	1	
1	14	14	08: H-04   LM00002087	lmo2828	5551	7887	100	64	63	10	46	47	5	84	72	0	186	155	66	27	28	4	90	89	0	0	0	0	0	0	0	0	0	0	0	0	0	0	0	0	0	0	0	0	0	0	0	0	0	0	0.000	0.000	0.000	0.000	0.000	0.000	0.000	0.000	0.000	0.000	0.000	0.000	0.000	0.000	283	1076	177	145	145	0.000	0.000	18	159	0	0	17	128	0	0	100	1	
1	15	14	08: H-07   LM00002089	lmo2831	5801	7887	100	408	424	218	46	46	5	96	94	0	466	428	194	26	27	3	96	95	0	0	0	0	0	0	0	0	0	0	0	0	0	0	0	0	0	0	0	0	0	0	0	0	0	0	0.000	0.000	0.000	0.000	0.000	0.000	0.000	0.000	0.000	0.000	0.000	0.000	0.000	0.000	283	1076	802	780	780	0.000	0.000	362	440	0	0	378	402	0	0	100	1	
1	16	14	08: H-10   LM00002091	lmo2834	6051	7887	100	54	54	7	46	46	4	71	48	0	120	101	38	27	27	3	92	89	0	0	0	0	0	0	0	0	0	0	0	0	0	0	0	0	0	0	0	0	0	0	0	0	0	0	0.000	0.000	0.000	0.000	0.000	0.000	0.000	0.000	0.000	0.000	0.000	0.000	0.000	0.000	283	1076	101	82	82	0.000	0.000	8	93	0	0	8	74	0	0	100	1	
1	17	14	08: H-13   LM00000796	lmo2837	6301	7887	100	49	50	5	46	47	5	39	10	0	123	104	40	27	27	4	88	86	0	0	0	0	0	0	0	0	0	0	0	0	0	0	0	0	0	0	0	0	0	0	0	0	0	0	0.000	0.000	0.000	0.000	0.000	0.000	0.000	0.000	0.000	0.000	0.000	0.000	0.000	0.000	283	1076	99	81	81	0.000	0.000	3	96	0	0	4	77	0	0	100	1	
1	1	15	08: H-16   LM00000799	lmo2840	2301	8137	100	58	60	8	49	59	32	1	0	0	163	157	50	36	49	44	89	84	0	0	0	0	0	0	0	0	0	0	0	0	0	0	0	0	0	0	0	0	0	0	0	0	0	0	0.000	0.000	0.000	0.000	0.000	0.000	0.000	0.000	0.000	0.000	0.000	0.000	0.000	0.000	283	1076	136	132	132	0.000	0.000	9	127	0	0	11	121	0	0	100	1	
1	2	15	08: H-19   LM00002094	lmo2843	2551	8137	100	76	78	19	47	48	6	89	80	0	166	157	64	38	38	6	91	89	0	0	0	0	0	0	0	0	0	0	0	0	0	0	0	0	0	0	0	0	0	0	0	0	0	0	0.000	0.000	0.000	0.000	0.000	0.000	0.000	0.000	0.000	0.000	0.000	0.000	0.000	0.000	283	1076	157	150	150	0.000	0.000	29	128	0	0	31	119	0	0	100	1	
1	3	15	08: H-22   LM00000800	lmo2846	2801	8137	100	59	60	9	48	47	5	82	63	0	160	153	47	34	34	5	99	96	0	0	0	0	0	0	0	0	0	0	0	0	0	0	0	0	0	0	0	0	0	0	0	0	0	0	0.000	0.000	0.000	0.000	0.000	0.000	0.000	0.000	0.000	0.000	0.000	0.000	0.000	0.000	283	1076	137	131	131	0.000	0.000	11	126	0	0	12	119	0	0	100	1	
1	4	15	08: L-01   EMPTY	EMPTY	3051	8137	100	47	47	5	46	47	5	24	7	0	31	32	6	29	29	3	47	25	0	0	0	0	0	0	0	0	0	0	0	0	0	0	0	0	0	0	0	0	0	0	0	0	0	0	0.000	0.000	0.000	0.000	0.000	0.000	0.000	0.000	0.000	0.000	0.000	0.000	0.000	0.000	283	1076	3	4	4	0.000	0.000	1	2	0	0	1	3	0	0	-75	1	
1	5	15	08: L-04   EMPTY	EMPTY	3301	8137	100	45	46	5	46	47	5	16	4	0	28	29	5	27	27	4	32	13	0	0	0	0	0	0	0	0	0	0	0	0	0	0	0	0	0	0	0	0	0	0	0	0	0	0	0.000	0.000	0.000	0.000	0.000	0.000	0.000	0.000	0.000	0.000	0.000	0.000	0.000	0.000	283	1076	0	2	2	0.000	0.000	-1	1	0	0	0	2	0	0	-75	1	
1	6	15	08: L-07   EMPTY	EMPTY	3551	8137	100	48	49	5	46	46	5	27	8	0	33	34	5	28	28	4	62	27	0	0	0	0	0	0	0	0	0	0	0	0	0	0	0	0	0	0	0	0	0	0	0	0	0	0	0.000	0.000	0.000	0.000	0.000	0.000	0.000	0.000	0.000	0.000	0.000	0.000	0.000	0.000	283	1076	7	9	9	0.000	0.000	2	5	0	0	3	6	0	0	-75	1	
1	7	15	09: D-01   LM00000020	lmo0044	3801	8137	100	5991	4840	2688	46	46	4	100	99	0	6233	5137	2872	28	28	4	96	94	0	0	0	0	0	0	0	0	0	0	0	0	0	0	0	0	0	0	0	0	0	0	0	0	0	0	0.000	0.000	0.000	0.000	0.000	0.000	0.000	0.000	0.000	0.000	0.000	0.000	0.000	0.000	283	1076	12150	9903	9903	0.000	0.000	5945	6205	0	0	4794	5109	0	0	100	1	
1	8	15	09: D-04   LM00001308	lmo1275	4051	8137	100	273	241	117	46	46	4	96	88	0	343	284	144	28	28	4	92	89	0	0	0	0	0	0	0	0	0	0	0	0	0	0	0	0	0	0	0	0	0	0	0	0	0	0	0.000	0.000	0.000	0.000	0.000	0.000	0.000	0.000	0.000	0.000	0.000	0.000	0.000	0.000	283	1076	542	451	451	0.000	0.000	227	315	0	0	195	256	0	0	100	1	
1	9	15	09: D-07   LM00002819	lmo1469	4301	8137	100	7519	5703	3685	46	46	5	99	99	0	7347	5718	3765	28	29	4	93	92	0	0	0	0	0	0	0	0	0	0	0	0	0	0	0	0	0	0	0	0	0	0	0	0	0	0	0.000	0.000	0.000	0.000	0.000	0.000	0.000	0.000	0.000	0.000	0.000	0.000	0.000	0.000	283	1076	14792	11347	11347	0.000	0.000	7473	7319	0	0	5657	5690	0	0	100	1	
1	10	15	09: D-10   LM00000452	lmo1657	4551	8137	100	2178	1868	991	46	47	5	100	98	0	1435	1237	635	28	28	4	95	92	0	0	0	0	0	0	0	0	0	0	0	0	0	0	0	0	0	0	0	0	0	0	0	0	0	0	0.000	0.000	0.000	0.000	0.000	0.000	0.000	0.000	0.000	0.000	0.000	0.000	0.000	0.000	283	1076	3539	3031	3031	0.000	0.000	2132	1407	0	0	1822	1209	0	0	100	1	
1	11	15	09: D-13   lmneg01	lmneg01	4801	8137	100	54	53	6	46	46	5	69	27	0	138	120	44	27	28	4	93	90	0	0	0	0	0	0	0	0	0	0	0	0	0	0	0	0	0	0	0	0	0	0	0	0	0	0	0.000	0.000	0.000	0.000	0.000	0.000	0.000	0.000	0.000	0.000	0.000	0.000	0.000	0.000	283	1076	119	100	100	0.000	0.000	8	111	0	0	7	93	0	0	100	1	
1	12	15	09: D-16   lmneg04	lmneg04	5051	8137	100	54	55	7	46	47	5	59	34	0	121	109	39	27	28	3	90	88	0	0	0	0	0	0	0	0	0	0	0	0	0	0	0	0	0	0	0	0	0	0	0	0	0	0	0.000	0.000	0.000	0.000	0.000	0.000	0.000	0.000	0.000	0.000	0.000	0.000	0.000	0.000	283	1076	102	91	91	0.000	0.000	8	94	0	0	9	82	0	0	100	1	
1	13	15	09: D-19   lmneg07	lmneg07	5301	8137	100	58	59	7	46	46	5	86	75	0	154	137	60	27	28	4	89	86	0	0	0	0	0	0	0	0	0	0	0	0	0	0	0	0	0	0	0	0	0	0	0	0	0	0	0.000	0.000	0.000	0.000	0.000	0.000	0.000	0.000	0.000	0.000	0.000	0.000	0.000	0.000	283	1076	139	123	123	0.000	0.000	12	127	0	0	13	110	0	0	100	1	
1	14	15	09: D-22   lmneg10	lmneg10	5551	8137	100	52	52	6	46	46	5	64	29	0	114	97	36	27	27	3	92	87	0	0	0	0	0	0	0	0	0	0	0	0	0	0	0	0	0	0	0	0	0	0	0	0	0	0	0.000	0.000	0.000	0.000	0.000	0.000	0.000	0.000	0.000	0.000	0.000	0.000	0.000	0.000	283	1076	93	76	76	0.000	0.000	6	87	0	0	6	70	0	0	100	1	
1	15	15	09: H-01   LM00000020	lmo0044	5801	8137	100	4304	4478	2565	46	46	4	100	100	0	5340	5064	2526	27	27	3	99	97	0	0	0	0	0	0	0	0	0	0	0	0	0	0	0	0	0	0	0	0	0	0	0	0	0	0	0.000	0.000	0.000	0.000	0.000	0.000	0.000	0.000	0.000	0.000	0.000	0.000	0.000	0.000	283	1076	9571	9469	9469	0.000	0.000	4258	5313	0	0	4432	5037	0	0	100	1	
1	16	15	09: H-04   LM00001308	lmo1275	6051	8137	100	307	270	128	46	46	5	95	92	0	313	262	127	27	27	3	93	90	0	0	0	0	0	0	0	0	0	0	0	0	0	0	0	0	0	0	0	0	0	0	0	0	0	0	0.000	0.000	0.000	0.000	0.000	0.000	0.000	0.000	0.000	0.000	0.000	0.000	0.000	0.000	283	1076	547	459	459	0.000	0.000	261	286	0	0	224	235	0	0	100	1	
1	17	15	09: H-07   LM00002819	lmo1469	6301	8137	100	7170	5724	3185	47	47	5	98	97	0	6901	5503	3092	27	27	3	95	93	0	0	0	0	0	0	0	0	0	0	0	0	0	0	0	0	0	0	0	0	0	0	0	0	0	0	0.000	0.000	0.000	0.000	0.000	0.000	0.000	0.000	0.000	0.000	0.000	0.000	0.000	0.000	283	1076	13997	11153	11153	0.000	0.000	7123	6874	0	0	5677	5476	0	0	100	1	
1	1	16	09: H-10   LM00000452	lmo1657	2301	8387	100	2185	1982	1101	47	48	5	100	98	0	1782	1521	804	33	33	4	98	95	0	0	0	0	0	0	0	0	0	0	0	0	0	0	0	0	0	0	0	0	0	0	0	0	0	0	0.000	0.000	0.000	0.000	0.000	0.000	0.000	0.000	0.000	0.000	0.000	0.000	0.000	0.000	283	1076	3887	3423	3423	0.000	0.000	2138	1749	0	0	1935	1488	0	0	100	1	
1	2	16	09: H-13   lmneg01	lmneg01	2551	8387	100	56	58	9	47	48	5	75	47	0	150	144	52	35	35	5	92	90	0	0	0	0	0	0	0	0	0	0	0	0	0	0	0	0	0	0	0	0	0	0	0	0	0	0	0.000	0.000	0.000	0.000	0.000	0.000	0.000	0.000	0.000	0.000	0.000	0.000	0.000	0.000	283	1076	124	120	120	0.000	0.000	9	115	0	0	11	109	0	0	100	1	
1	3	16	09: H-16   lmneg04	lmneg04	2801	8387	100	61	61	8	48	85	431	0	0	0	171	151	51	33	140	1474	0	0	0	0	0	0	0	0	0	0	0	0	0	0	0	0	0	0	0	0	0	0	0	0	0	0	0	0	0.000	0.000	0.000	0.000	0.000	0.000	0.000	0.000	0.000	0.000	0.000	0.000	0.000	0.000	283	1076	151	131	131	0.000	0.000	13	138	0	0	13	118	0	0	100	1	
1	4	16	09: H-19   lmneg07	lmneg07	3051	8387	100	59	59	9	47	112	596	0	0	0	151	137	61	29	312	2460	0	0	0	0	0	0	0	0	0	0	0	0	0	0	0	0	0	0	0	0	0	0	0	0	0	0	0	0	0.000	0.000	0.000	0.000	0.000	0.000	0.000	0.000	0.000	0.000	0.000	0.000	0.000	0.000	283	1076	134	120	120	0.000	0.000	12	122	0	0	12	108	0	0	100	1	
1	5	16	09: H-22   lmneg10	lmneg10	3301	8387	100	51	52	5	47	47	4	46	25	0	116	107	35	27	27	3	92	89	0	0	0	0	0	0	0	0	0	0	0	0	0	0	0	0	0	0	0	0	0	0	0	0	0	0	0.000	0.000	0.000	0.000	0.000	0.000	0.000	0.000	0.000	0.000	0.000	0.000	0.000	0.000	283	1076	93	85	85	0.000	0.000	4	89	0	0	5	80	0	0	100	1	
1	6	16	09: L-01   LM00000020	lmo0044	3551	8387	100	5313	4574	2387	47	47	5	100	99	0	5848	5087	2523	28	29	5	98	96	0	0	0	0	0	0	0	0	0	0	0	0	0	0	0	0	0	0	0	0	0	0	0	0	0	0	0.000	0.000	0.000	0.000	0.000	0.000	0.000	0.000	0.000	0.000	0.000	0.000	0.000	0.000	283	1076	11086	9586	9586	0.000	0.000	5266	5820	0	0	4527	5059	0	0	100	1	
1	7	16	09: L-04   LM00001308	lmo1275	3801	8387	100	270	236	102	47	47	5	94	91	0	295	252	117	28	28	3	92	89	0	0	0	0	0	0	0	0	0	0	0	0	0	0	0	0	0	0	0	0	0	0	0	0	0	0	0.000	0.000	0.000	0.000	0.000	0.000	0.000	0.000	0.000	0.000	0.000	0.000	0.000	0.000	283	1076	490	413	413	0.000	0.000	223	267	0	0	189	224	0	0	100	1	
1	8	16	09: L-07   LM00002819	lmo1469	4051	8387	100	8194	6568	3546	47	47	5	100	100	0	7642	6296	3366	28	28	4	97	96	0	0	0	0	0	0	0	0	0	0	0	0	0	0	0	0	0	0	0	0	0	0	0	0	0	0	0.000	0.000	0.000	0.000	0.000	0.000	0.000	0.000	0.000	0.000	0.000	0.000	0.000	0.000	283	1076	15761	12789	12789	0.000	0.000	8147	7614	0	0	6521	6268	0	0	100	1	
1	9	16	09: L-10   LM00000452	lmo1657	4301	8387	100	2103	1784	1023	47	48	5	99	98	0	1410	1218	672	28	28	4	96	93	0	0	0	0	0	0	0	0	0	0	0	0	0	0	0	0	0	0	0	0	0	0	0	0	0	0	0.000	0.000	0.000	0.000	0.000	0.000	0.000	0.000	0.000	0.000	0.000	0.000	0.000	0.000	283	1076	3438	2927	2927	0.000	0.000	2056	1382	0	0	1737	1190	0	0	100	1	
1	10	16	09: L-13   lmneg01	lmneg01	4551	8387	100	53	53	5	47	47	4	61	28	0	137	117	48	28	29	4	90	85	0	0	0	0	0	0	0	0	0	0	0	0	0	0	0	0	0	0	0	0	0	0	0	0	0	0	0.000	0.000	0.000	0.000	0.000	0.000	0.000	0.000	0.000	0.000	0.000	0.000	0.000	0.000	283	1076	115	95	95	0.000	0.000	6	109	0	0	6	89	0	0	100	1	
1	11	16	09: L-16   lmneg04	lmneg04	4801	8387	100	59	60	8	45	46	5	93	72	0	148	130	50	27	28	4	93	91	0	0	0	0	0	0	0	0	0	0	0	0	0	0	0	0	0	0	0	0	0	0	0	0	0	0	0.000	0.000	0.000	0.000	0.000	0.000	0.000	0.000	0.000	0.000	0.000	0.000	0.000	0.000	283	1076	135	118	118	0.000	0.000	14	121	0	0	15	103	0	0	100	1	
1	12	16	09: L-19   lmneg07	lmneg07	5051	8387	100	53	54	6	46	47	4	71	42	0	127	111	42	26	27	3	92	88	0	0	0	0	0	0	0	0	0	0	0	0	0	0	0	0	0	0	0	0	0	0	0	0	0	0	0.000	0.000	0.000	0.000	0.000	0.000	0.000	0.000	0.000	0.000	0.000	0.000	0.000	0.000	283	1076	108	93	93	0.000	0.000	7	101	0	0	8	85	0	0	100	1	
1	13	16	09: L-22   lmneg10	lmneg10	5301	8387	100	50	50	5	47	47	5	38	10	0	113	97	38	27	27	4	87	83	0	0	0	0	0	0	0	0	0	0	0	0	0	0	0	0	0	0	0	0	0	0	0	0	0	0	0.000	0.000	0.000	0.000	0.000	0.000	0.000	0.000	0.000	0.000	0.000	0.000	0.000	0.000	283	1076	89	73	73	0.000	0.000	3	86	0	0	3	70	0	0	100	1	
1	14	16	09: P-01   LM00000020	lmo0044	5551	8387	100	5377	4859	2679	46	46	4	99	99	0	6042	5363	2539	28	28	4	99	98	0	0	0	0	0	0	0	0	0	0	0	0	0	0	0	0	0	0	0	0	0	0	0	0	0	0	0.000	0.000	0.000	0.000	0.000	0.000	0.000	0.000	0.000	0.000	0.000	0.000	0.000	0.000	283	1076	11345	10148	10148	0.000	0.000	5331	6014	0	0	4813	5335	0	0	100	1	
1	15	16	09: P-04   LM00001308	lmo1275	5801	8387	100	247	216	96	46	47	5	90	85	0	262	228	106	26	27	5	91	87	0	0	0	0	0	0	0	0	0	0	0	0	0	0	0	0	0	0	0	0	0	0	0	0	0	0	0.000	0.000	0.000	0.000	0.000	0.000	0.000	0.000	0.000	0.000	0.000	0.000	0.000	0.000	283	1076	437	372	372	0.000	0.000	201	236	0	0	170	202	0	0	100	1	
1	16	16	09: P-07   LM00002819	lmo1469	6051	8387	100	5636	4871	3174	46	47	5	99	97	0	6239	5040	3244	27	27	5	98	94	0	0	0	0	0	0	0	0	0	0	0	0	0	0	0	0	0	0	0	0	0	0	0	0	0	0	0.000	0.000	0.000	0.000	0.000	0.000	0.000	0.000	0.000	0.000	0.000	0.000	0.000	0.000	283	1076	11802	9838	9838	0.000	0.000	5590	6212	0	0	4825	5013	0	0	100	1	
1	17	16	09: P-10   LM00000452	lmo1657	6301	8387	100	2704	2192	1212	47	48	5	98	97	0	1701	1442	722	27	27	5	95	93	0	0	0	0	0	0	0	0	0	0	0	0	0	0	0	0	0	0	0	0	0	0	0	0	0	0	0.000	0.000	0.000	0.000	0.000	0.000	0.000	0.000	0.000	0.000	0.000	0.000	0.000	0.000	283	1076	4331	3560	3560	0.000	0.000	2657	1674	0	0	2145	1415	0	0	100	1	
1	1	17	09: P-13   lmneg01	lmneg01	2301	8637	100	54	55	6	47	48	5	63	31	0	130	118	44	32	32	6	90	87	0	0	0	0	0	0	0	0	0	0	0	0	0	0	0	0	0	0	0	0	0	0	0	0	0	0	0.000	0.000	0.000	0.000	0.000	0.000	0.000	0.000	0.000	0.000	0.000	0.000	0.000	0.000	283	1076	105	94	94	0.000	0.000	7	98	0	0	8	86	0	0	100	1	
1	2	17	09: P-16   lmneg04	lmneg04	2551	8637	100	63	65	14	48	48	5	87	68	0	157	145	47	32	33	5	96	95	0	0	0	0	0	0	0	0	0	0	0	0	0	0	0	0	0	0	0	0	0	0	0	0	0	0	0.000	0.000	0.000	0.000	0.000	0.000	0.000	0.000	0.000	0.000	0.000	0.000	0.000	0.000	283	1076	140	130	130	0.000	0.000	15	125	0	0	17	113	0	0	100	1	
1	3	17	09: P-19   lmneg07	lmneg07	2801	8637	100	56	58	7	48	48	5	82	45	0	142	126	48	31	32	4	90	88	0	0	0	0	0	0	0	0	0	0	0	0	0	0	0	0	0	0	0	0	0	0	0	0	0	0	0.000	0.000	0.000	0.000	0.000	0.000	0.000	0.000	0.000	0.000	0.000	0.000	0.000	0.000	283	1076	119	105	105	0.000	0.000	8	111	0	0	10	95	0	0	100	1	
1	4	17	09: P-22   lmneg10	lmneg10	3051	8637	100	58	58	7	48	48	5	78	52	0	151	129	57	29	29	4	91	84	0	0	0	0	0	0	0	0	0	0	0	0	0	0	0	0	0	0	0	0	0	0	0	0	0	0	0.000	0.000	0.000	0.000	0.000	0.000	0.000	0.000	0.000	0.000	0.000	0.000	0.000	0.000	283	1076	132	110	110	0.000	0.000	10	122	0	0	10	100	0	0	100	1	
1	5	17	null	EMPTY	3301	8637	100	45	46	10	46	47	5	12	3	0	26	27	4	27	27	3	6	2	0	0	0	0	0	0	0	0	0	0	0	0	0	0	0	0	0	0	0	0	0	0	0	0	0	0	0.000	0.000	0.000	0.000	0.000	0.000	0.000	0.000	0.000	0.000	0.000	0.000	0.000	0.000	283	1076	-2	0	0	0.000	0.000	-1	-1	0	0	0	0	0	0	-75	1	
1	6	17	null	EMPTY	3551	8637	100	47	47	5	47	47	5	13	5	0	31	31	5	29	29	4	27	6	0	0	0	0	0	0	0	0	0	0	0	0	0	0	0	0	0	0	0	0	0	0	0	0	0	0	0.000	0.000	0.000	0.000	0.000	0.000	0.000	0.000	0.000	0.000	0.000	0.000	0.000	0.000	283	1076	2	2	2	0.000	0.000	0	2	0	0	0	2	0	0	-75	1	
1	7	17	null	EMPTY	3801	8637	100	46	47	5	46	46	5	17	6	0	28	29	6	29	29	4	13	3	0	0	0	0	0	0	0	0	0	0	0	0	0	0	0	0	0	0	0	0	0	0	0	0	0	0	0.000	0.000	0.000	0.000	0.000	0.000	0.000	0.000	0.000	0.000	0.000	0.000	0.000	0.000	283	1076	-1	1	1	0.000	0.000	0	-1	0	0	1	0	0	0	-75	1	
1	8	17	null	EMPTY	4051	8637	100	47	48	6	48	48	5	15	4	0	29	31	7	29	29	4	22	7	0	0	0	0	0	0	0	0	0	0	0	0	0	0	0	0	0	0	0	0	0	0	0	0	0	0	0.000	0.000	0.000	0.000	0.000	0.000	0.000	0.000	0.000	0.000	0.000	0.000	0.000	0.000	283	1076	-1	2	2	0.000	0.000	-1	0	0	0	0	2	0	0	-75	1	
1	9	17	null	EMPTY	4301	8637	100	47	47	4	47	47	4	11	1	0	29	29	3	28	29	5	5	0	0	0	0	0	0	0	0	0	0	0	0	0	0	0	0	0	0	0	0	0	0	0	0	0	0	0	0.000	0.000	0.000	0.000	0.000	0.000	0.000	0.000	0.000	0.000	0.000	0.000	0.000	0.000	283	1076	1	1	1	0.000	0.000	0	1	0	0	0	1	0	0	-75	1	
1	10	17	null	EMPTY	4551	8637	100	47	47	5	47	47	5	13	1	0	28	29	7	29	29	5	14	8	0	0	0	0	0	0	0	0	0	0	0	0	0	0	0	0	0	0	0	0	0	0	0	0	0	0	0.000	0.000	0.000	0.000	0.000	0.000	0.000	0.000	0.000	0.000	0.000	0.000	0.000	0.000	283	1076	-1	0	0	0.000	0.000	0	-1	0	0	0	0	0	0	-75	1	
1	11	17	null	EMPTY	4801	8637	100	47	47	5	46	46	5	25	5	0	28	28	3	28	29	5	7	1	0	0	0	0	0	0	0	0	0	0	0	0	0	0	0	0	0	0	0	0	0	0	0	0	0	0	0.000	0.000	0.000	0.000	0.000	0.000	0.000	0.000	0.000	0.000	0.000	0.000	0.000	0.000	283	1076	1	1	1	0.000	0.000	1	0	0	0	1	0	0	0	-75	1	
1	12	17	null	EMPTY	5051	8637	100	47	47	4	45	46	4	20	5	0	27	28	4	27	27	4	20	10	0	0	0	0	0	0	0	0	0	0	0	0	0	0	0	0	0	0	0	0	0	0	0	0	0	0	0.000	0.000	0.000	0.000	0.000	0.000	0.000	0.000	0.000	0.000	0.000	0.000	0.000	0.000	283	1076	2	3	3	0.000	0.000	2	0	0	0	2	1	0	0	-75	1	
1	13	17	null	EMPTY	5301	8637	100	46	47	7	48	48	4	8	4	0	27	27	4	27	27	4	15	4	0	0	0	0	0	0	0	0	0	0	0	0	0	0	0	0	0	0	0	0	0	0	0	0	0	0	0.000	0.000	0.000	0.000	0.000	0.000	0.000	0.000	0.000	0.000	0.000	0.000	0.000	0.000	283	1076	-2	-1	-1	0.000	0.000	-2	0	0	0	-1	0	0	0	-75	1	
1	14	17	null	EMPTY	5551	8637	100	47	47	5	47	47	5	10	2	0	29	29	3	28	29	6	6	0	0	0	0	0	0	0	0	0	0	0	0	0	0	0	0	0	0	0	0	0	0	0	0	0	0	0	0.000	0.000	0.000	0.000	0.000	0.000	0.000	0.000	0.000	0.000	0.000	0.000	0.000	0.000	283	1076	1	1	1	0.000	0.000	0	1	0	0	0	1	0	0	-75	1	
1	15	17	null	EMPTY	5801	8637	100	46	46	4	46	47	5	12	2	0	28	28	4	27	28	4	14	4	0	0	0	0	0	0	0	0	0	0	0	0	0	0	0	0	0	0	0	0	0	0	0	0	0	0	0.000	0.000	0.000	0.000	0.000	0.000	0.000	0.000	0.000	0.000	0.000	0.000	0.000	0.000	283	1076	1	1	1	0.000	0.000	0	1	0	0	0	1	0	0	-75	1	
1	16	17	null	EMPTY	6051	8637	100	47	46	4	47	47	5	7	1	0	26	27	3	27	27	3	7	0	0	0	0	0	0	0	0	0	0	0	0	0	0	0	0	0	0	0	0	0	0	0	0	0	0	0	0.000	0.000	0.000	0.000	0.000	0.000	0.000	0.000	0.000	0.000	0.000	0.000	0.000	0.000	283	1076	-1	-1	-1	0.000	0.000	0	-1	0	0	-1	0	0	0	-75	1	
1	17	17	null	EMPTY	6301	8637	100	46	47	4	47	47	5	13	0	0	27	27	3	28	28	4	3	0	0	0	0	0	0	0	0	0	0	0	0	0	0	0	0	0	0	0	0	0	0	0	0	0	0	0	0.000	0.000	0.000	0.000	0.000	0.000	0.000	0.000	0.000	0.000	0.000	0.000	0.000	0.000	283	1076	-2	-1	-1	0.000	0.000	-1	-1	0	0	0	-1	0	0	-75	1	
2	1	1	10: C-01   Dye Marker	Dye Marker	6800	4657	100	63	207	280	47	47	5	73	60	0	9201	19071	21414	27	27	3	100	100	0	0	0	0	0	0	0	0	0	0	0	0	0	0	0	0	0	0	0	0	0	0	0	0	0	0	0.000	0.000	0.000	0.000	0.000	0.000	0.000	0.000	0.000	0.000	0.000	0.000	0.000	0.000	283	1076	9190	19204	19204	0.000	0.000	16	9174	0	0	160	19044	0	0	100	1	
2	2	1	01: C-01   LM00000021	lmo0045	7050	4657	100	10333	7521	4939	46	47	4	100	100	0	11742	8829	5841	27	28	4	99	96	0	0	0	0	0	0	0	0	0	0	0	0	0	0	0	0	0	0	0	0	0	0	0	0	0	0	0.000	0.000	0.000	0.000	0.000	0.000	0.000	0.000	0.000	0.000	0.000	0.000	0.000	0.000	283	1076	22002	16277	16277	0.000	0.000	10287	11715	0	0	7475	8802	0	0	100	1	
2	3	1	01: C-04   LM00000023	lmo0048	7300	4657	100	6531	4906	3811	46	46	4	100	99	0	7556	5400	4079	27	27	3	96	92	0	0	0	0	0	0	0	0	0	0	0	0	0	0	0	0	0	0	0	0	0	0	0	0	0	0	0.000	0.000	0.000	0.000	0.000	0.000	0.000	0.000	0.000	0.000	0.000	0.000	0.000	0.000	283	1076	14014	10233	10233	0.000	0.000	6485	7529	0	0	4860	5373	0	0	100	1	
2	4	1	01: C-07   LM00000826	lmo0051	7550	4657	100	976	754	514	47	47	5	93	90	0	735	554	373	27	27	3	88	84	0	0	0	0	0	0	0	0	0	0	0	0	0	0	0	0	0	0	0	0	0	0	0	0	0	0	0.000	0.000	0.000	0.000	0.000	0.000	0.000	0.000	0.000	0.000	0.000	0.000	0.000	0.000	283	1076	1637	1234	1234	0.000	0.000	929	708	0	0	707	527	0	0	100	1	
2	5	1	01: C-10   LM00000026	lmo0054	7800	4657	100	898	762	420	47	47	5	97	92	0	1241	1038	592	27	28	6	98	94	0	0	0	0	0	0	0	0	0	0	0	0	0	0	0	0	0	0	0	0	0	0	0	0	0	0	0.000	0.000	0.000	0.000	0.000	0.000	0.000	0.000	0.000	0.000	0.000	0.000	0.000	0.000	283	1076	2065	1726	1726	0.000	0.000	851	1214	0	0	715	1011	0	0	100	1	
2	6	1	01: C-13   LM00002106	lmo0057	8050	4657	100	50	50	5	46	46	4	47	14	0	128	100	45	27	28	3	85	82	0	0	0	0	0	0	0	0	0	0	0	0	0	0	0	0	0	0	0	0	0	0	0	0	0	0	0.000	0.000	0.000	0.000	0.000	0.000	0.000	0.000	0.000	0.000	0.000	0.000	0.000	0.000	283	1076	105	77	77	0.000	0.000	4	101	0	0	4	73	0	0	100	1	
2	7	1	01: C-16   LM00000828	lmo0060	8300	4657	100	52	51	5	47	47	5	52	11	0	126	97	49	27	28	4	86	77	0	0	0	0	0	0	0	0	0	0	0	0	0	0	0	0	0	0	0	0	0	0	0	0	0	0	0.000	0.000	0.000	0.000	0.000	0.000	0.000	0.000	0.000	0.000	0.000	0.000	0.000	0.000	283	1076	104	74	74	0.000	0.000	5	99	0	0	4	70	0	0	100	1	
2	8	1	01: C-19   LM00000031	lmo0063	8550	4657	100	54	54	6	47	47	5	62	29	0	133	102	50	27	27	3	87	80	0	0	0	0	0	0	0	0	0	0	0	0	0	0	0	0	0	0	0	0	0	0	0	0	0	0	0.000	0.000	0.000	0.000	0.000	0.000	0.000	0.000	0.000	0.000	0.000	0.000	0.000	0.000	283	1076	113	82	82	0.000	0.000	7	106	0	0	7	75	0	0	100	1	
2	9	1	01: C-22   LM00000034	lmo0066	8800	4657	100	78	79	23	46	46	4	87	79	0	200	156	85	26	26	3	92	85	0	0	0	0	0	0	0	0	0	0	0	0	0	0	0	0	0	0	0	0	0	0	0	0	0	0	0.000	0.000	0.000	0.000	0.000	0.000	0.000	0.000	0.000	0.000	0.000	0.000	0.000	0.000	283	1076	206	163	163	0.000	0.000	32	174	0	0	33	130	0	0	100	1	
2	10	1	01: G-01   LM00002145	lmo0141	9050	4657	100	51	51	5	46	46	5	55	17	0	125	97	48	25	26	3	84	78	0	0	0	0	0	0	0	0	0	0	0	0	0	0	0	0	0	0	0	0	0	0	0	0	0	0	0.000	0.000	0.000	0.000	0.000	0.000	0.000	0.000	0.000	0.000	0.000	0.000	0.000	0.000	283	1076	105	77	77	0.000	0.000	5	100	0	0	5	72	0	0	100	1	
2	11	1	01: G-04   LM00002147	lmo0144	9300	4657	100	51	50	5	45	46	5	58	23	0	124	98	46	27	27	3	84	82	0	0	0	0	0	0	0	0	0	0	0	0	0	0	0	0	0	0	0	0	0	0	0	0	0	0	0.000	0.000	0.000	0.000	0.000	0.000	0.000	0.000	0.000	0.000	0.000	0.000	0.000	0.000	283	1076	103	76	76	0.000	0.000	6	97	0	0	5	71	0	0	100	1	
2	12	1	01: G-07   LM00002149	lmo0147	9550	4657	100	57	59	12	46	46	4	88	69	0	179	154	58	27	28	4	96	95	0	0	0	0	0	0	0	0	0	0	0	0	0	0	0	0	0	0	0	0	0	0	0	0	0	0	0.000	0.000	0.000	0.000	0.000	0.000	0.000	0.000	0.000	0.000	0.000	0.000	0.000	0.000	283	1076	163	140	140	0.000	0.000	11	152	0	0	13	127	0	0	100	1	
2	13	1	01: G-10   LM00000050	lmo0150	9800	4657	100	52	52	6	46	47	4	58	32	0	125	101	51	28	28	3	84	80	0	0	0	0	0	0	0	0	0	0	0	0	0	0	0	0	0	0	0	0	0	0	0	0	0	0	0.000	0.000	0.000	0.000	0.000	0.000	0.000	0.000	0.000	0.000	0.000	0.000	0.000	0.000	283	1076	103	79	79	0.000	0.000	6	97	0	0	6	73	0	0	100	1	
2	14	1	01: G-13   LM00000852	lmo0153	10050	4657	100	65	66	15	46	47	5	89	78	0	156	129	58	27	27	4	91	88	0	0	0	0	0	0	0	0	0	0	0	0	0	0	0	0	0	0	0	0	0	0	0	0	0	0	0.000	0.000	0.000	0.000	0.000	0.000	0.000	0.000	0.000	0.000	0.000	0.000	0.000	0.000	283	1076	148	122	122	0.000	0.000	19	129	0	0	20	102	0	0	100	1	
2	15	1	01: G-16   LM00000855	lmo0156	10300	4657	100	53	53	5	46	47	5	66	31	0	126	100	46	26	26	3	89	83	0	0	0	0	0	0	0	0	0	0	0	0	0	0	0	0	0	0	0	0	0	0	0	0	0	0	0.000	0.000	0.000	0.000	0.000	0.000	0.000	0.000	0.000	0.000	0.000	0.000	0.000	0.000	283	1076	107	81	81	0.000	0.000	7	100	0	0	7	74	0	0	100	1	
2	16	1	01: G-19   LM00002155	lmo0159	10550	4657	100	50	51	5	46	46	4	50	25	0	129	99	49	25	26	3	89	82	0	0	0	0	0	0	0	0	0	0	0	0	0	0	0	0	0	0	0	0	0	0	0	0	0	0	0.000	0.000	0.000	0.000	0.000	0.000	0.000	0.000	0.000	0.000	0.000	0.000	0.000	0.000	283	1076	108	79	79	0.000	0.000	4	104	0	0	5	74	0	0	100	1	
2	17	1	01: G-22   LM00000052	lmo0162	10800	4657	100	388	298	197	46	46	4	94	86	0	205	158	97	25	26	3	90	81	0	0	0	0	0	0	0	0	0	0	0	0	0	0	0	0	0	0	0	0	0	0	0	0	0	0	0.000	0.000	0.000	0.000	0.000	0.000	0.000	0.000	0.000	0.000	0.000	0.000	0.000	0.000	283	1076	522	385	385	0.000	0.000	342	180	0	0	252	133	0	0	100	1	
2	1	2	01: K-01   LM00000886	lmo0237	6800	4907	100	1491	1086	843	47	47	4	93	86	0	2451	1718	1336	27	28	4	87	82	0	0	0	0	0	0	0	0	0	0	0	0	0	0	0	0	0	0	0	0	0	0	0	0	0	0	0.000	0.000	0.000	0.000	0.000	0.000	0.000	0.000	0.000	0.000	0.000	0.000	0.000	0.000	283	1076	3868	2730	2730	0.000	0.000	1444	2424	0	0	1039	1691	0	0	100	1	
2	2	2	01: K-04   LM00000888	lmo0240	7050	4907	100	359	294	210	46	46	4	84	79	0	303	227	172	27	28	4	80	72	0	0	0	0	0	0	0	0	0	0	0	0	0	0	0	0	0	0	0	0	0	0	0	0	0	0	0.000	0.000	0.000	0.000	0.000	0.000	0.000	0.000	0.000	0.000	0.000	0.000	0.000	0.000	283	1076	589	448	448	0.000	0.000	313	276	0	0	248	200	0	0	100	1	
2	3	2	01: K-07   LM00000891	lmo0243	7300	4907	100	549	439	321	47	47	4	87	80	0	258	203	142	27	27	4	80	73	0	0	0	0	0	0	0	0	0	0	0	0	0	0	0	0	0	0	0	0	0	0	0	0	0	0	0.000	0.000	0.000	0.000	0.000	0.000	0.000	0.000	0.000	0.000	0.000	0.000	0.000	0.000	283	1076	733	568	568	0.000	0.000	502	231	0	0	392	176	0	0	100	1	
2	4	2	01: K-10   LM00000892	lmo0246	7550	4907	100	259	206	115	46	47	4	94	89	0	218	162	90	27	27	3	88	82	0	0	0	0	0	0	0	0	0	0	0	0	0	0	0	0	0	0	0	0	0	0	0	0	0	0	0.000	0.000	0.000	0.000	0.000	0.000	0.000	0.000	0.000	0.000	0.000	0.000	0.000	0.000	283	1076	404	295	295	0.000	0.000	213	191	0	0	160	135	0	0	100	1	
2	5	2	01: K-13   LM00000078	lmo0249	7800	4907	100	13452	10286	8384	46	47	5	100	100	0	23618	17976	14667	27	27	4	95	92	0	0	0	0	0	0	0	0	0	0	0	0	0	0	0	0	0	0	0	0	0	0	0	0	0	0	0.000	0.000	0.000	0.000	0.000	0.000	0.000	0.000	0.000	0.000	0.000	0.000	0.000	0.000	283	1076	36997	28189	28189	0.000	0.000	13406	23591	0	0	10240	17949	0	0	100	1	
2	6	2	01: K-16   LM00002177	lmo0252	8050	4907	100	51	51	5	48	48	5	40	7	0	134	104	52	27	28	3	88	83	0	0	0	0	0	0	0	0	0	0	0	0	0	0	0	0	0	0	0	0	0	0	0	0	0	0	0.000	0.000	0.000	0.000	0.000	0.000	0.000	0.000	0.000	0.000	0.000	0.000	0.000	0.000	283	1076	110	80	80	0.000	0.000	3	107	0	0	3	77	0	0	100	1	
2	7	2	01: K-19   LM00002180	lmo0255	8300	4907	100	51	51	5	47	47	5	49	14	0	135	101	52	27	27	3	81	77	0	0	0	0	0	0	0	0	0	0	0	0	0	0	0	0	0	0	0	0	0	0	0	0	0	0	0.000	0.000	0.000	0.000	0.000	0.000	0.000	0.000	0.000	0.000	0.000	0.000	0.000	0.000	283	1076	112	78	78	0.000	0.000	4	108	0	0	4	74	0	0	100	1	
2	8	2	01: K-22   LM00000082	lmo0258	8550	4907	100	1340	997	727	46	47	5	95	89	0	1912	1431	1065	27	27	4	89	82	0	0	0	0	0	0	0	0	0	0	0	0	0	0	0	0	0	0	0	0	0	0	0	0	0	0	0.000	0.000	0.000	0.000	0.000	0.000	0.000	0.000	0.000	0.000	0.000	0.000	0.000	0.000	283	1076	3179	2355	2355	0.000	0.000	1294	1885	0	0	951	1404	0	0	100	1	
2	9	2	01: O-01   LM00002195	lmo0333	8800	4907	100	50	50	5	46	46	4	49	23	0	125	91	52	27	27	4	75	66	0	0	0	0	0	0	0	0	0	0	0	0	0	0	0	0	0	0	0	0	0	0	0	0	0	0	0.000	0.000	0.000	0.000	0.000	0.000	0.000	0.000	0.000	0.000	0.000	0.000	0.000	0.000	283	1076	102	68	68	0.000	0.000	4	98	0	0	4	64	0	0	100	1	
2	10	2	01: O-04   LM00000116	lmo0336	9050	4907	100	67	68	17	47	47	5	80	65	0	135	104	66	26	27	3	79	69	0	0	0	0	0	0	0	0	0	0	0	0	0	0	0	0	0	0	0	0	0	0	0	0	0	0	0.000	0.000	0.000	0.000	0.000	0.000	0.000	0.000	0.000	0.000	0.000	0.000	0.000	0.000	283	1076	129	99	99	0.000	0.000	20	109	0	0	21	78	0	0	100	1	
2	11	2	01: O-07   LM00000920	lmo0339	9300	4907	100	74	75	21	46	46	4	87	83	0	145	117	55	25	25	3	91	88	0	0	0	0	0	0	0	0	0	0	0	0	0	0	0	0	0	0	0	0	0	0	0	0	0	0	0.000	0.000	0.000	0.000	0.000	0.000	0.000	0.000	0.000	0.000	0.000	0.000	0.000	0.000	283	1076	148	121	121	0.000	0.000	28	120	0	0	29	92	0	0	100	1	
2	12	2	01: O-10   LM00000118	lmo0342	9550	4907	100	72	74	23	47	47	4	77	70	0	155	120	74	26	26	3	79	70	0	0	0	0	0	0	0	0	0	0	0	0	0	0	0	0	0	0	0	0	0	0	0	0	0	0	0.000	0.000	0.000	0.000	0.000	0.000	0.000	0.000	0.000	0.000	0.000	0.000	0.000	0.000	283	1076	154	121	121	0.000	0.000	25	129	0	0	27	94	0	0	100	1	
2	13	2	01: O-13   LM00000121	lmo0345	9800	4907	100	67	65	14	47	47	4	80	74	0	171	134	82	27	27	3	78	77	0	0	0	0	0	0	0	0	0	0	0	0	0	0	0	0	0	0	0	0	0	0	0	0	0	0	0.000	0.000	0.000	0.000	0.000	0.000	0.000	0.000	0.000	0.000	0.000	0.000	0.000	0.000	283	1076	164	125	125	0.000	0.000	20	144	0	0	18	107	0	0	100	1	
2	14	2	01: O-16   LM00000123	lmo0348	10050	4907	100	57	59	12	46	47	5	73	53	0	168	131	84	27	27	3	76	73	0	0	0	0	0	0	0	0	0	0	0	0	0	0	0	0	0	0	0	0	0	0	0	0	0	0	0.000	0.000	0.000	0.000	0.000	0.000	0.000	0.000	0.000	0.000	0.000	0.000	0.000	0.000	283	1076	152	117	117	0.000	0.000	11	141	0	0	13	104	0	0	100	1	
2	15	2	01: O-19   LM00000923	lmo0351	10300	4907	100	60	62	13	47	47	5	72	57	0	138	103	58	26	26	3	82	78	0	0	0	0	0	0	0	0	0	0	0	0	0	0	0	0	0	0	0	0	0	0	0	0	0	0	0.000	0.000	0.000	0.000	0.000	0.000	0.000	0.000	0.000	0.000	0.000	0.000	0.000	0.000	283	1076	125	92	92	0.000	0.000	13	112	0	0	15	77	0	0	100	1	
2	16	2	01: O-22   LM00000924	lmo0354	10550	4907	100	82	78	24	47	47	4	78	71	0	145	110	62	25	26	3	83	76	0	0	0	0	0	0	0	0	0	0	0	0	0	0	0	0	0	0	0	0	0	0	0	0	0	0	0.000	0.000	0.000	0.000	0.000	0.000	0.000	0.000	0.000	0.000	0.000	0.000	0.000	0.000	283	1076	155	116	116	0.000	0.000	35	120	0	0	31	85	0	0	100	1	
2	17	2	02: C-01   LM00000146	lmo0425	10800	4907	100	59	61	12	46	46	4	76	65	0	143	112	55	25	25	3	88	84	0	0	0	0	0	0	0	0	0	0	0	0	0	0	0	0	0	0	0	0	0	0	0	0	0	0	0.000	0.000	0.000	0.000	0.000	0.000	0.000	0.000	0.000	0.000	0.000	0.000	0.000	0.000	283	1076	131	102	102	0.000	0.000	13	118	0	0	15	87	0	0	100	1	
2	1	3	02: C-04   LM00000148	lmo0428	6800	5157	100	65	67	17	46	47	5	79	67	0	152	116	64	27	28	4	85	76	0	0	0	0	0	0	0	0	0	0	0	0	0	0	0	0	0	0	0	0	0	0	0	0	0	0	0.000	0.000	0.000	0.000	0.000	0.000	0.000	0.000	0.000	0.000	0.000	0.000	0.000	0.000	283	1076	144	110	110	0.000	0.000	19	125	0	0	21	89	0	0	100	1	
2	2	3	02: C-07   LM00000151	lmo0431	7050	5157	100	56	57	8	47	47	5	74	49	0	131	99	50	26	27	3	87	83	0	0	0	0	0	0	0	0	0	0	0	0	0	0	0	0	0	0	0	0	0	0	0	0	0	0	0.000	0.000	0.000	0.000	0.000	0.000	0.000	0.000	0.000	0.000	0.000	0.000	0.000	0.000	283	1076	114	83	83	0.000	0.000	9	105	0	0	10	73	0	0	100	1	
2	3	3	02: C-10   LM00002220	lmo0434	7300	5157	100	307	247	160	47	48	5	87	80	0	395	301	208	27	28	3	90	83	0	0	0	0	0	0	0	0	0	0	0	0	0	0	0	0	0	0	0	0	0	0	0	0	0	0	0.000	0.000	0.000	0.000	0.000	0.000	0.000	0.000	0.000	0.000	0.000	0.000	0.000	0.000	283	1076	628	474	474	0.000	0.000	260	368	0	0	200	274	0	0	100	1	
2	4	3	02: C-13   LM00000956	lmo0437	7550	5157	100	54	55	7	48	48	5	59	36	0	137	103	53	28	28	3	79	75	0	0	0	0	0	0	0	0	0	0	0	0	0	0	0	0	0	0	0	0	0	0	0	0	0	0	0.000	0.000	0.000	0.000	0.000	0.000	0.000	0.000	0.000	0.000	0.000	0.000	0.000	0.000	283	1076	115	82	82	0.000	0.000	6	109	0	0	7	75	0	0	100	1	
2	5	3	02: C-16   LM00002222	lmo0440	7800	5157	100	57	58	11	46	47	5	69	55	0	102	90	53	27	27	3	78	69	0	0	0	0	0	0	0	0	0	0	0	0	0	0	0	0	0	0	0	0	0	0	0	0	0	0	0.000	0.000	0.000	0.000	0.000	0.000	0.000	0.000	0.000	0.000	0.000	0.000	0.000	0.000	283	1076	86	75	75	0.000	0.000	11	75	0	0	12	63	0	0	100	1	
2	6	3	02: C-19   LM00000957	lmo0443	8050	5157	100	671	520	310	46	47	5	94	90	0	941	710	449	27	27	3	95	92	0	0	0	0	0	0	0	0	0	0	0	0	0	0	0	0	0	0	0	0	0	0	0	0	0	0	0.000	0.000	0.000	0.000	0.000	0.000	0.000	0.000	0.000	0.000	0.000	0.000	0.000	0.000	283	1076	1539	1157	1157	0.000	0.000	625	914	0	0	474	683	0	0	100	1	
2	7	3	02: C-22   LM00002225	lmo0446	8300	5157	100	52	51	5	47	47	4	54	23	0	130	99	49	27	27	3	82	77	0	0	0	0	0	0	0	0	0	0	0	0	0	0	0	0	0	0	0	0	0	0	0	0	0	0	0.000	0.000	0.000	0.000	0.000	0.000	0.000	0.000	0.000	0.000	0.000	0.000	0.000	0.000	283	1076	108	76	76	0.000	0.000	5	103	0	0	4	72	0	0	100	1	
2	8	3	02: G-01   LM00000184	lmo0521	8550	5157	100	295	243	157	47	47	5	89	79	0	464	357	256	27	27	3	84	80	0	0	0	0	0	0	0	0	0	0	0	0	0	0	0	0	0	0	0	0	0	0	0	0	0	0	0.000	0.000	0.000	0.000	0.000	0.000	0.000	0.000	0.000	0.000	0.000	0.000	0.000	0.000	283	1076	685	526	526	0.000	0.000	248	437	0	0	196	330	0	0	100	1	
2	9	3	02: G-04   LM00000978	lmo0524	8800	5157	100	1276	1006	730	47	47	4	97	93	0	534	404	277	27	28	4	87	83	0	0	0	0	0	0	0	0	0	0	0	0	0	0	0	0	0	0	0	0	0	0	0	0	0	0	0.000	0.000	0.000	0.000	0.000	0.000	0.000	0.000	0.000	0.000	0.000	0.000	0.000	0.000	283	1076	1736	1336	1336	0.000	0.000	1229	507	0	0	959	377	0	0	100	1	
2	10	3	02: G-07   LM00000979	lmo0527	9050	5157	100	58	61	11	46	47	5	86	66	0	142	107	54	27	27	3	81	78	0	0	0	0	0	0	0	0	0	0	0	0	0	0	0	0	0	0	0	0	0	0	0	0	0	0	0.000	0.000	0.000	0.000	0.000	0.000	0.000	0.000	0.000	0.000	0.000	0.000	0.000	0.000	283	1076	127	95	95	0.000	0.000	12	115	0	0	15	80	0	0	100	1	
2	11	3	02: G-10   LM00000980	lmo0530	9300	5157	100	478	352	231	47	48	4	91	87	0	585	451	309	27	27	3	89	86	0	0	0	0	0	0	0	0	0	0	0	0	0	0	0	0	0	0	0	0	0	0	0	0	0	0	0.000	0.000	0.000	0.000	0.000	0.000	0.000	0.000	0.000	0.000	0.000	0.000	0.000	0.000	283	1076	989	729	729	0.000	0.000	431	558	0	0	305	424	0	0	100	1	
2	12	3	02: G-13   LM00000982	lmo0533	9550	5157	100	52	52	6	47	47	4	56	28	0	116	89	44	26	26	3	88	80	0	0	0	0	0	0	0	0	0	0	0	0	0	0	0	0	0	0	0	0	0	0	0	0	0	0	0.000	0.000	0.000	0.000	0.000	0.000	0.000	0.000	0.000	0.000	0.000	0.000	0.000	0.000	283	1076	95	68	68	0.000	0.000	5	90	0	0	5	63	0	0	100	1	
2	13	3	02: G-16   LM00000985	lmo0536	9800	5157	100	99	93	40	47	47	4	74	67	0	175	146	99	26	27	3	76	72	0	0	0	0	0	0	0	0	0	0	0	0	0	0	0	0	0	0	0	0	0	0	0	0	0	0	0.000	0.000	0.000	0.000	0.000	0.000	0.000	0.000	0.000	0.000	0.000	0.000	0.000	0.000	283	1076	201	166	166	0.000	0.000	52	149	0	0	46	120	0	0	100	1	
2	14	3	02: G-19   LM00000189	lmo0539	10050	5157	100	1889	1778	1494	47	47	5	92	88	0	3872	3246	2697	25	26	3	98	93	0	0	0	0	0	0	0	0	0	0	0	0	0	0	0	0	0	0	0	0	0	0	0	0	0	0	0.000	0.000	0.000	0.000	0.000	0.000	0.000	0.000	0.000	0.000	0.000	0.000	0.000	0.000	283	1076	5689	4952	4952	0.000	0.000	1842	3847	0	0	1731	3221	0	0	100	1	
2	15	3	02: G-22   LM00002254	lmo0542	10300	5157	100	53	52	5	47	47	5	60	14	0	118	90	47	26	26	3	82	76	0	0	0	0	0	0	0	0	0	0	0	0	0	0	0	0	0	0	0	0	0	0	0	0	0	0	0.000	0.000	0.000	0.000	0.000	0.000	0.000	0.000	0.000	0.000	0.000	0.000	0.000	0.000	283	1076	98	69	69	0.000	0.000	6	92	0	0	5	64	0	0	100	1	
2	16	3	02: K-01   LM00002277	lmo0617	10550	5157	100	60	60	12	47	47	4	80	70	0	244	189	120	25	25	3	86	80	0	0	0	0	0	0	0	0	0	0	0	0	0	0	0	0	0	0	0	0	0	0	0	0	0	0	0.000	0.000	0.000	0.000	0.000	0.000	0.000	0.000	0.000	0.000	0.000	0.000	0.000	0.000	283	1076	232	177	177	0.000	0.000	13	219	0	0	13	164	0	0	100	1	
2	17	3	02: K-04   LM00002279	lmo0620	10800	5157	100	111	101	44	46	47	4	83	73	0	148	111	65	26	26	3	82	76	0	0	0	0	0	0	0	0	0	0	0	0	0	0	0	0	0	0	0	0	0	0	0	0	0	0	0.000	0.000	0.000	0.000	0.000	0.000	0.000	0.000	0.000	0.000	0.000	0.000	0.000	0.000	283	1076	187	140	140	0.000	0.000	65	122	0	0	55	85	0	0	100	1	
2	1	4	02: K-07   LM00002282	lmo0623	6800	5407	100	107	114	65	47	47	4	69	60	0	167	132	93	26	27	3	71	65	0	0	0	0	0	0	0	0	0	0	0	0	0	0	0	0	0	0	0	0	0	0	0	0	0	0	0.000	0.000	0.000	0.000	0.000	0.000	0.000	0.000	0.000	0.000	0.000	0.000	0.000	0.000	283	1076	201	173	173	0.000	0.000	60	141	0	0	67	106	0	0	100	1	
2	2	4	02: K-10   LM00000206	lmo0626	7050	5407	100	111	105	47	47	47	4	83	73	0	176	135	83	27	27	3	81	76	0	0	0	0	0	0	0	0	0	0	0	0	0	0	0	0	0	0	0	0	0	0	0	0	0	0	0.000	0.000	0.000	0.000	0.000	0.000	0.000	0.000	0.000	0.000	0.000	0.000	0.000	0.000	283	1076	213	166	166	0.000	0.000	64	149	0	0	58	108	0	0	100	1	
2	3	4	02: K-13   LM00001028	lmo0629	7300	5407	100	139	140	75	47	47	5	80	76	0	262	210	133	27	27	3	82	79	0	0	0	0	0	0	0	0	0	0	0	0	0	0	0	0	0	0	0	0	0	0	0	0	0	0	0.000	0.000	0.000	0.000	0.000	0.000	0.000	0.000	0.000	0.000	0.000	0.000	0.000	0.000	283	1076	327	276	276	0.000	0.000	92	235	0	0	93	183	0	0	100	1	
2	4	4	02: K-16   LM00002286	lmo0632	7550	5407	100	53	53	6	47	47	4	63	32	0	124	95	47	27	27	3	83	81	0	0	0	0	0	0	0	0	0	0	0	0	0	0	0	0	0	0	0	0	0	0	0	0	0	0	0.000	0.000	0.000	0.000	0.000	0.000	0.000	0.000	0.000	0.000	0.000	0.000	0.000	0.000	283	1076	103	74	74	0.000	0.000	6	97	0	0	6	68	0	0	100	1	
2	5	4	02: K-19   LM00001029	lmo0635	7800	5407	100	78	75	21	46	47	5	81	75	0	138	107	51	27	27	3	88	82	0	0	0	0	0	0	0	0	0	0	0	0	0	0	0	0	0	0	0	0	0	0	0	0	0	0	0.000	0.000	0.000	0.000	0.000	0.000	0.000	0.000	0.000	0.000	0.000	0.000	0.000	0.000	283	1076	143	109	109	0.000	0.000	32	111	0	0	29	80	0	0	100	1	
2	6	4	02: K-22   LM00002290	lmo0638	8050	5407	100	50	51	5	46	47	5	41	12	0	118	94	44	27	27	3	89	82	0	0	0	0	0	0	0	0	0	0	0	0	0	0	0	0	0	0	0	0	0	0	0	0	0	0	0.000	0.000	0.000	0.000	0.000	0.000	0.000	0.000	0.000	0.000	0.000	0.000	0.000	0.000	283	1076	95	72	72	0.000	0.000	4	91	0	0	5	67	0	0	100	1	
2	7	4	02: O-01   LM00000237	lmo0713	8300	5407	100	448	357	245	46	46	4	92	86	0	469	350	252	27	28	3	84	81	0	0	0	0	0	0	0	0	0	0	0	0	0	0	0	0	0	0	0	0	0	0	0	0	0	0	0.000	0.000	0.000	0.000	0.000	0.000	0.000	0.000	0.000	0.000	0.000	0.000	0.000	0.000	283	1076	844	634	634	0.000	0.000	402	442	0	0	311	323	0	0	100	1	
2	8	4	02: O-04   LM00001067	lmo0716	8550	5407	100	630	502	383	46	47	5	91	87	0	1500	1051	852	27	27	3	86	84	0	0	0	0	0	0	0	0	0	0	0	0	0	0	0	0	0	0	0	0	0	0	0	0	0	0	0.000	0.000	0.000	0.000	0.000	0.000	0.000	0.000	0.000	0.000	0.000	0.000	0.000	0.000	283	1076	2057	1480	1480	0.000	0.000	584	1473	0	0	456	1024	0	0	100	1	
2	9	4	02: O-07   LM00001068	lmo0719	8800	5407	100	253	198	113	46	47	5	94	89	0	364	271	174	27	27	3	89	82	0	0	0	0	0	0	0	0	0	0	0	0	0	0	0	0	0	0	0	0	0	0	0	0	0	0	0.000	0.000	0.000	0.000	0.000	0.000	0.000	0.000	0.000	0.000	0.000	0.000	0.000	0.000	283	1076	544	396	396	0.000	0.000	207	337	0	0	152	244	0	0	100	1	
2	10	4	02: O-10   LM00001071	lmo0722	9050	5407	100	2118	1590	1237	47	47	5	97	92	0	1636	1267	995	27	27	3	93	86	0	0	0	0	0	0	0	0	0	0	0	0	0	0	0	0	0	0	0	0	0	0	0	0	0	0	0.000	0.000	0.000	0.000	0.000	0.000	0.000	0.000	0.000	0.000	0.000	0.000	0.000	0.000	283	1076	3680	2783	2783	0.000	0.000	2071	1609	0	0	1543	1240	0	0	100	1	
2	11	4	02: O-13   LM00002301	lmo0725	9300	5407	100	52	52	5	46	46	4	60	30	0	125	98	46	26	27	3	88	82	0	0	0	0	0	0	0	0	0	0	0	0	0	0	0	0	0	0	0	0	0	0	0	0	0	0	0.000	0.000	0.000	0.000	0.000	0.000	0.000	0.000	0.000	0.000	0.000	0.000	0.000	0.000	283	1076	105	78	78	0.000	0.000	6	99	0	0	6	72	0	0	100	1	
2	12	4	02: O-16   LM00001073	lmo0728	9550	5407	100	55	57	10	47	47	5	68	45	0	102	86	52	26	26	3	76	70	0	0	0	0	0	0	0	0	0	0	0	0	0	0	0	0	0	0	0	0	0	0	0	0	0	0	0.000	0.000	0.000	0.000	0.000	0.000	0.000	0.000	0.000	0.000	0.000	0.000	0.000	0.000	283	1076	84	70	70	0.000	0.000	8	76	0	0	10	60	0	0	100	1	
2	13	4	02: O-19   LM00001076	lmo0731	9800	5407	100	285	228	138	47	48	5	86	81	0	501	372	258	26	27	4	84	81	0	0	0	0	0	0	0	0	0	0	0	0	0	0	0	0	0	0	0	0	0	0	0	0	0	0	0.000	0.000	0.000	0.000	0.000	0.000	0.000	0.000	0.000	0.000	0.000	0.000	0.000	0.000	283	1076	713	527	527	0.000	0.000	238	475	0	0	181	346	0	0	100	1	
2	14	4	02: O-22   LM00002303	lmo0734	10050	5407	100	51	51	5	46	47	4	50	31	0	116	91	48	26	27	3	82	77	0	0	0	0	0	0	0	0	0	0	0	0	0	0	0	0	0	0	0	0	0	0	0	0	0	0	0.000	0.000	0.000	0.000	0.000	0.000	0.000	0.000	0.000	0.000	0.000	0.000	0.000	0.000	283	1076	95	70	70	0.000	0.000	5	90	0	0	5	65	0	0	100	1	
2	15	4	03: C-01   LM00002328	lmo0805	10300	5407	100	51	52	6	47	47	5	47	19	0	118	95	43	27	27	3	86	81	0	0	0	0	0	0	0	0	0	0	0	0	0	0	0	0	0	0	0	0	0	0	0	0	0	0	0.000	0.000	0.000	0.000	0.000	0.000	0.000	0.000	0.000	0.000	0.000	0.000	0.000	0.000	283	1076	95	73	73	0.000	0.000	4	91	0	0	5	68	0	0	100	1	
2	16	4	03: C-04   LM00000260	lmo0808	10550	5407	100	113	105	44	46	47	4	85	81	0	253	197	107	25	26	3	96	94	0	0	0	0	0	0	0	0	0	0	0	0	0	0	0	0	0	0	0	0	0	0	0	0	0	0	0.000	0.000	0.000	0.000	0.000	0.000	0.000	0.000	0.000	0.000	0.000	0.000	0.000	0.000	283	1076	295	231	231	0.000	0.000	67	228	0	0	59	172	0	0	100	1	
2	17	4	03: C-07   LM00000262	lmo0811	10800	5407	100	302	251	124	46	46	4	92	87	0	834	666	381	26	26	3	92	91	0	0	0	0	0	0	0	0	0	0	0	0	0	0	0	0	0	0	0	0	0	0	0	0	0	0	0.000	0.000	0.000	0.000	0.000	0.000	0.000	0.000	0.000	0.000	0.000	0.000	0.000	0.000	283	1076	1064	845	845	0.000	0.000	256	808	0	0	205	640	0	0	100	1	
2	1	5	03: C-10   LM00001111	lmo0814	6800	5657	100	280	221	122	47	47	4	89	83	0	321	252	154	27	27	3	88	84	0	0	0	0	0	0	0	0	0	0	0	0	0	0	0	0	0	0	0	0	0	0	0	0	0	0	0.000	0.000	0.000	0.000	0.000	0.000	0.000	0.000	0.000	0.000	0.000	0.000	0.000	0.000	283	1076	527	399	399	0.000	0.000	233	294	0	0	174	225	0	0	100	1	
2	2	5	03: C-13   LM00001112	lmo0817	7050	5657	100	155	134	53	47	47	5	91	88	0	156	126	59	27	27	3	90	85	0	0	0	0	0	0	0	0	0	0	0	0	0	0	0	0	0	0	0	0	0	0	0	0	0	0	0.000	0.000	0.000	0.000	0.000	0.000	0.000	0.000	0.000	0.000	0.000	0.000	0.000	0.000	283	1076	237	186	186	0.000	0.000	108	129	0	0	87	99	0	0	100	1	
2	3	5	03: C-16   LM00001114	lmo0820	7300	5657	100	344	264	158	47	47	4	89	83	0	463	351	234	26	27	3	88	84	0	0	0	0	0	0	0	0	0	0	0	0	0	0	0	0	0	0	0	0	0	0	0	0	0	0	0.000	0.000	0.000	0.000	0.000	0.000	0.000	0.000	0.000	0.000	0.000	0.000	0.000	0.000	283	1076	734	542	542	0.000	0.000	297	437	0	0	217	325	0	0	100	1	
2	4	5	03: C-19   LM00000266	lmo0823	7550	5657	100	540	425	269	47	47	4	91	88	0	805	632	423	27	27	3	88	86	0	0	0	0	0	0	0	0	0	0	0	0	0	0	0	0	0	0	0	0	0	0	0	0	0	0	0.000	0.000	0.000	0.000	0.000	0.000	0.000	0.000	0.000	0.000	0.000	0.000	0.000	0.000	283	1076	1271	983	983	0.000	0.000	493	778	0	0	378	605	0	0	100	1	
2	5	5	03: C-22   LM00001118	lmo0826	7800	5657	100	227	185	104	46	47	5	88	78	0	254	201	135	27	27	3	80	76	0	0	0	0	0	0	0	0	0	0	0	0	0	0	0	0	0	0	0	0	0	0	0	0	0	0	0.000	0.000	0.000	0.000	0.000	0.000	0.000	0.000	0.000	0.000	0.000	0.000	0.000	0.000	283	1076	408	313	313	0.000	0.000	181	227	0	0	139	174	0	0	100	1	
2	6	5	03: G-01   LM00001149	lmo0901	8050	5657	100	53	53	7	45	46	4	63	46	0	116	88	49	27	28	3	76	70	0	0	0	0	0	0	0	0	0	0	0	0	0	0	0	0	0	0	0	0	0	0	0	0	0	0	0.000	0.000	0.000	0.000	0.000	0.000	0.000	0.000	0.000	0.000	0.000	0.000	0.000	0.000	283	1076	97	69	69	0.000	0.000	8	89	0	0	8	61	0	0	100	1	
2	7	5	03: G-04   LM00002351	lmo0904	8300	5657	100	115	114	58	46	46	4	85	75	0	137	112	64	27	27	3	83	78	0	0	0	0	0	0	0	0	0	0	0	0	0	0	0	0	0	0	0	0	0	0	0	0	0	0	0.000	0.000	0.000	0.000	0.000	0.000	0.000	0.000	0.000	0.000	0.000	0.000	0.000	0.000	283	1076	179	153	153	0.000	0.000	69	110	0	0	68	85	0	0	100	1	
2	8	5	03: G-07   LM00001153	lmo0907	8550	5657	100	625	492	325	47	47	5	93	86	0	1246	933	657	27	27	3	90	86	0	0	0	0	0	0	0	0	0	0	0	0	0	0	0	0	0	0	0	0	0	0	0	0	0	0	0.000	0.000	0.000	0.000	0.000	0.000	0.000	0.000	0.000	0.000	0.000	0.000	0.000	0.000	283	1076	1797	1351	1351	0.000	0.000	578	1219	0	0	445	906	0	0	100	1	
2	9	5	03: G-10   LM00002353	lmo0910	8800	5657	100	50	50	5	46	46	4	46	15	0	110	89	40	27	27	3	88	82	0	0	0	0	0	0	0	0	0	0	0	0	0	0	0	0	0	0	0	0	0	0	0	0	0	0	0.000	0.000	0.000	0.000	0.000	0.000	0.000	0.000	0.000	0.000	0.000	0.000	0.000	0.000	283	1076	87	66	66	0.000	0.000	4	83	0	0	4	62	0	0	100	1	
2	10	5	03: G-13   LM00001155	lmo0913	9050	5657	100	1762	1286	945	47	47	5	95	90	0	975	701	514	27	27	3	91	86	0	0	0	0	0	0	0	0	0	0	0	0	0	0	0	0	0	0	0	0	0	0	0	0	0	0	0.000	0.000	0.000	0.000	0.000	0.000	0.000	0.000	0.000	0.000	0.000	0.000	0.000	0.000	283	1076	2663	1913	1913	0.000	0.000	1715	948	0	0	1239	674	0	0	100	1	
2	11	5	03: G-16   LM00001156	lmo0916	9300	5657	100	54	55	9	47	47	4	60	42	0	313	258	206	26	27	3	87	79	0	0	0	0	0	0	0	0	0	0	0	0	0	0	0	0	0	0	0	0	0	0	0	0	0	0	0.000	0.000	0.000	0.000	0.000	0.000	0.000	0.000	0.000	0.000	0.000	0.000	0.000	0.000	283	1076	294	240	240	0.000	0.000	7	287	0	0	8	232	0	0	100	1	
2	12	5	03: G-19   LM00001159	lmo0919	9550	5657	100	65	69	21	47	47	4	73	65	0	163	126	79	26	27	3	84	78	0	0	0	0	0	0	0	0	0	0	0	0	0	0	0	0	0	0	0	0	0	0	0	0	0	0	0.000	0.000	0.000	0.000	0.000	0.000	0.000	0.000	0.000	0.000	0.000	0.000	0.000	0.000	283	1076	155	122	122	0.000	0.000	18	137	0	0	22	100	0	0	100	1	
2	13	5	03: G-22   LM00000290	lmo0922	9800	5657	100	215	179	99	47	48	6	82	76	0	268	204	122	27	27	3	87	83	0	0	0	0	0	0	0	0	0	0	0	0	0	0	0	0	0	0	0	0	0	0	0	0	0	0	0.000	0.000	0.000	0.000	0.000	0.000	0.000	0.000	0.000	0.000	0.000	0.000	0.000	0.000	283	1076	409	309	309	0.000	0.000	168	241	0	0	132	177	0	0	100	1	
2	14	5	03: K-01   LM00001199	lmo0997	10050	5657	100	180	159	88	46	46	4	89	81	0	1054	792	591	26	26	3	88	82	0	0	0	0	0	0	0	0	0	0	0	0	0	0	0	0	0	0	0	0	0	0	0	0	0	0	0.000	0.000	0.000	0.000	0.000	0.000	0.000	0.000	0.000	0.000	0.000	0.000	0.000	0.000	283	1076	1162	879	879	0.000	0.000	134	1028	0	0	113	766	0	0	100	1	
2	15	5	03: K-04   LM00001201	lmo1000	10300	5657	100	97	95	38	46	46	4	82	77	0	136	115	63	26	26	3	90	83	0	0	0	0	0	0	0	0	0	0	0	0	0	0	0	0	0	0	0	0	0	0	0	0	0	0	0.000	0.000	0.000	0.000	0.000	0.000	0.000	0.000	0.000	0.000	0.000	0.000	0.000	0.000	283	1076	161	138	138	0.000	0.000	51	110	0	0	49	89	0	0	100	1	
2	16	5	03: K-07   LM00000304	lmo1003	10550	5657	100	454	366	266	46	47	5	89	85	0	1472	1101	906	26	26	3	91	86	0	0	0	0	0	0	0	0	0	0	0	0	0	0	0	0	0	0	0	0	0	0	0	0	0	0	0.000	0.000	0.000	0.000	0.000	0.000	0.000	0.000	0.000	0.000	0.000	0.000	0.000	0.000	283	1076	1854	1395	1395	0.000	0.000	408	1446	0	0	320	1075	0	0	100	1	
2	17	5	03: K-10   LM00002379	lmo1006	10800	5657	100	51	52	5	45	46	4	70	36	0	116	97	38	26	26	3	90	88	0	0	0	0	0	0	0	0	0	0	0	0	0	0	0	0	0	0	0	0	0	0	0	0	0	0	0.000	0.000	0.000	0.000	0.000	0.000	0.000	0.000	0.000	0.000	0.000	0.000	0.000	0.000	283	1076	96	78	78	0.000	0.000	6	90	0	0	7	71	0	0	100	1	
2	1	6	03: K-13   LM00001205	lmo1009	6800	5907	100	248	208	113	46	46	5	88	83	0	238	190	106	27	28	3	89	84	0	0	0	0	0	0	0	0	0	0	0	0	0	0	0	0	0	0	0	0	0	0	0	0	0	0	0.000	0.000	0.000	0.000	0.000	0.000	0.000	0.000	0.000	0.000	0.000	0.000	0.000	0.000	283	1076	413	325	325	0.000	0.000	202	211	0	0	162	163	0	0	100	1	
2	2	6	03: K-16   LM00000306	lmo1012	7050	5907	100	149	135	67	46	47	5	90	77	0	294	228	150	27	27	3	83	78	0	0	0	0	0	0	0	0	0	0	0	0	0	0	0	0	0	0	0	0	0	0	0	0	0	0	0.000	0.000	0.000	0.000	0.000	0.000	0.000	0.000	0.000	0.000	0.000	0.000	0.000	0.000	283	1076	370	290	290	0.000	0.000	103	267	0	0	89	201	0	0	100	1	
2	3	6	03: K-19   LM00000309	lmo1015	7300	5907	100	403	318	213	46	47	5	86	80	0	1334	933	697	26	26	3	90	86	0	0	0	0	0	0	0	0	0	0	0	0	0	0	0	0	0	0	0	0	0	0	0	0	0	0	0.000	0.000	0.000	0.000	0.000	0.000	0.000	0.000	0.000	0.000	0.000	0.000	0.000	0.000	283	1076	1665	1179	1179	0.000	0.000	357	1308	0	0	272	907	0	0	100	1	
2	4	6	03: K-22   LM00002381	lmo1018	7550	5907	100	176	146	77	46	46	4	89	81	0	161	125	75	27	27	3	78	76	0	0	0	0	0	0	0	0	0	0	0	0	0	0	0	0	0	0	0	0	0	0	0	0	0	0	0.000	0.000	0.000	0.000	0.000	0.000	0.000	0.000	0.000	0.000	0.000	0.000	0.000	0.000	283	1076	264	198	198	0.000	0.000	130	134	0	0	100	98	0	0	100	1	
2	5	6	03: O-01   LM00000321	lmo1093	7800	5907	100	635	515	297	46	47	4	94	92	0	746	574	344	27	27	3	96	93	0	0	0	0	0	0	0	0	0	0	0	0	0	0	0	0	0	0	0	0	0	0	0	0	0	0	0.000	0.000	0.000	0.000	0.000	0.000	0.000	0.000	0.000	0.000	0.000	0.000	0.000	0.000	283	1076	1308	1016	1016	0.000	0.000	589	719	0	0	469	547	0	0	100	1	
2	6	6	03: O-04   LM00000322	lmo1096	8050	5907	100	626	556	437	46	47	5	88	83	0	385	294	215	27	27	3	86	80	0	0	0	0	0	0	0	0	0	0	0	0	0	0	0	0	0	0	0	0	0	0	0	0	0	0	0.000	0.000	0.000	0.000	0.000	0.000	0.000	0.000	0.000	0.000	0.000	0.000	0.000	0.000	283	1076	938	777	777	0.000	0.000	580	358	0	0	510	267	0	0	100	1	
2	7	6	03: O-07   LM00002426	lmo1099	8300	5907	100	52	53	7	46	46	4	64	41	0	110	87	51	26	26	3	81	75	0	0	0	0	0	0	0	0	0	0	0	0	0	0	0	0	0	0	0	0	0	0	0	0	0	0	0.000	0.000	0.000	0.000	0.000	0.000	0.000	0.000	0.000	0.000	0.000	0.000	0.000	0.000	283	1076	90	68	68	0.000	0.000	6	84	0	0	7	61	0	0	100	1	
2	8	6	03: O-10   LM00002429	lmo1102	8550	5907	100	51	51	5	47	47	5	44	15	0	107	86	42	26	27	3	87	78	0	0	0	0	0	0	0	0	0	0	0	0	0	0	0	0	0	0	0	0	0	0	0	0	0	0	0.000	0.000	0.000	0.000	0.000	0.000	0.000	0.000	0.000	0.000	0.000	0.000	0.000	0.000	283	1076	85	64	64	0.000	0.000	4	81	0	0	4	60	0	0	100	1	
2	9	6	03: O-13   LM00002432	lmo1105	8800	5907	100	51	51	6	46	46	4	59	28	0	129	102	47	27	28	3	88	83	0	0	0	0	0	0	0	0	0	0	0	0	0	0	0	0	0	0	0	0	0	0	0	0	0	0	0.000	0.000	0.000	0.000	0.000	0.000	0.000	0.000	0.000	0.000	0.000	0.000	0.000	0.000	283	1076	107	80	80	0.000	0.000	5	102	0	0	5	75	0	0	100	1	
2	10	6	03: O-16   LM00002435	lmo1108	9050	5907	100	51	50	5	46	79	573	0	0	0	109	85	44	27	379	4243	0	0	0	0	0	0	0	0	0	0	0	0	0	0	0	0	0	0	0	0	0	0	0	0	0	0	0	0	0.000	0.000	0.000	0.000	0.000	0.000	0.000	0.000	0.000	0.000	0.000	0.000	0.000	0.000	283	1076	87	62	62	0.000	0.000	5	82	0	0	4	58	0	0	100	1	
2	11	6	03: O-19   LM00002438	lmo1111	9300	5907	100	49	49	5	47	47	4	29	13	0	122	98	45	26	27	3	85	80	0	0	0	0	0	0	0	0	0	0	0	0	0	0	0	0	0	0	0	0	0	0	0	0	0	0	0.000	0.000	0.000	0.000	0.000	0.000	0.000	0.000	0.000	0.000	0.000	0.000	0.000	0.000	283	1076	98	74	74	0.000	0.000	2	96	0	0	2	72	0	0	100	1	
2	12	6	03: O-22   LM00002441	lmo1114	9550	5907	100	48	49	5	46	47	4	36	14	0	115	89	42	26	26	3	83	80	0	0	0	0	0	0	0	0	0	0	0	0	0	0	0	0	0	0	0	0	0	0	0	0	0	0	0.000	0.000	0.000	0.000	0.000	0.000	0.000	0.000	0.000	0.000	0.000	0.000	0.000	0.000	283	1076	91	66	66	0.000	0.000	2	89	0	0	3	63	0	0	100	1	
2	13	6	04: C-01   LM00000346	lmo1185	9800	5907	100	53	53	6	47	47	4	57	25	0	115	96	38	26	26	3	88	86	0	0	0	0	0	0	0	0	0	0	0	0	0	0	0	0	0	0	0	0	0	0	0	0	0	0	0.000	0.000	0.000	0.000	0.000	0.000	0.000	0.000	0.000	0.000	0.000	0.000	0.000	0.000	283	1076	95	76	76	0.000	0.000	6	89	0	0	6	70	0	0	100	1	
2	14	6	04: C-04   LM00002459	lmo1188	10050	5907	100	125	109	46	45	46	4	87	82	0	173	132	78	27	27	3	82	75	0	0	0	0	0	0	0	0	0	0	0	0	0	0	0	0	0	0	0	0	0	0	0	0	0	0	0.000	0.000	0.000	0.000	0.000	0.000	0.000	0.000	0.000	0.000	0.000	0.000	0.000	0.000	283	1076	226	169	169	0.000	0.000	80	146	0	0	64	105	0	0	100	1	
2	15	6	04: C-07   LM00001264	lmo1191	10300	5907	100	55	55	7	46	46	4	73	56	0	247	188	99	25	25	3	87	86	0	0	0	0	0	0	0	0	0	0	0	0	0	0	0	0	0	0	0	0	0	0	0	0	0	0	0.000	0.000	0.000	0.000	0.000	0.000	0.000	0.000	0.000	0.000	0.000	0.000	0.000	0.000	283	1076	231	172	172	0.000	0.000	9	222	0	0	9	163	0	0	100	1	
2	16	6	04: C-10   LM00001266	lmo1194	10550	5907	100	51	52	5	46	47	4	56	27	0	117	96	38	26	26	3	92	88	0	0	0	0	0	0	0	0	0	0	0	0	0	0	0	0	0	0	0	0	0	0	0	0	0	0	0.000	0.000	0.000	0.000	0.000	0.000	0.000	0.000	0.000	0.000	0.000	0.000	0.000	0.000	283	1076	96	76	76	0.000	0.000	5	91	0	0	6	70	0	0	100	1	
2	17	6	04: C-13   LM00002463	lmo1197	10800	5907	100	51	51	6	46	46	4	53	22	0	130	104	45	25	25	3	95	88	0	0	0	0	0	0	0	0	0	0	0	0	0	0	0	0	0	0	0	0	0	0	0	0	0	0	0.000	0.000	0.000	0.000	0.000	0.000	0.000	0.000	0.000	0.000	0.000	0.000	0.000	0.000	283	1076	110	84	84	0.000	0.000	5	105	0	0	5	79	0	0	100	1	
2	1	7	04: C-16   LM00002465	lmo1200	6800	6157	100	57	58	9	47	47	4	74	59	0	188	153	71	26	27	3	90	87	0	0	0	0	0	0	0	0	0	0	0	0	0	0	0	0	0	0	0	0	0	0	0	0	0	0	0.000	0.000	0.000	0.000	0.000	0.000	0.000	0.000	0.000	0.000	0.000	0.000	0.000	0.000	283	1076	172	138	138	0.000	0.000	10	162	0	0	11	127	0	0	100	1	
2	2	7	04: C-19   LM00001269	lmo1203	7050	6157	100	52	53	6	47	48	5	55	25	0	129	99	49	26	26	3	82	80	0	0	0	0	0	0	0	0	0	0	0	0	0	0	0	0	0	0	0	0	0	0	0	0	0	0	0.000	0.000	0.000	0.000	0.000	0.000	0.000	0.000	0.000	0.000	0.000	0.000	0.000	0.000	283	1076	108	79	79	0.000	0.000	5	103	0	0	6	73	0	0	100	1	
2	3	7	04: C-22   LM00001272	lmo1206	7300	6157	100	53	52	5	47	47	5	50	14	0	128	102	46	26	26	4	87	83	0	0	0	0	0	0	0	0	0	0	0	0	0	0	0	0	0	0	0	0	0	0	0	0	0	0	0.000	0.000	0.000	0.000	0.000	0.000	0.000	0.000	0.000	0.000	0.000	0.000	0.000	0.000	283	1076	108	81	81	0.000	0.000	6	102	0	0	5	76	0	0	100	1	
2	4	7	04: G-01   LM00000368	lmo1281	7550	6157	100	209	177	91	46	47	5	87	81	0	300	230	136	26	27	3	86	83	0	0	0	0	0	0	0	0	0	0	0	0	0	0	0	0	0	0	0	0	0	0	0	0	0	0	0.000	0.000	0.000	0.000	0.000	0.000	0.000	0.000	0.000	0.000	0.000	0.000	0.000	0.000	283	1076	437	335	335	0.000	0.000	163	274	0	0	131	204	0	0	100	1	
2	5	7	04: G-04   LM00001314	lmo1284	7800	6157	100	62	62	11	47	47	5	81	69	0	174	132	71	27	27	3	86	83	0	0	0	0	0	0	0	0	0	0	0	0	0	0	0	0	0	0	0	0	0	0	0	0	0	0	0.000	0.000	0.000	0.000	0.000	0.000	0.000	0.000	0.000	0.000	0.000	0.000	0.000	0.000	283	1076	162	120	120	0.000	0.000	15	147	0	0	15	105	0	0	100	1	
2	6	7	04: G-07   LM00001316	lmo1287	8050	6157	100	334	274	204	46	46	4	86	80	0	580	463	376	27	27	3	87	82	0	0	0	0	0	0	0	0	0	0	0	0	0	0	0	0	0	0	0	0	0	0	0	0	0	0	0.000	0.000	0.000	0.000	0.000	0.000	0.000	0.000	0.000	0.000	0.000	0.000	0.000	0.000	283	1076	841	664	664	0.000	0.000	288	553	0	0	228	436	0	0	100	1	
2	7	7	04: G-10   LM00002484	lmo1290	8300	6157	100	51	51	5	46	46	5	53	22	0	124	101	44	26	26	3	90	86	0	0	0	0	0	0	0	0	0	0	0	0	0	0	0	0	0	0	0	0	0	0	0	0	0	0	0.000	0.000	0.000	0.000	0.000	0.000	0.000	0.000	0.000	0.000	0.000	0.000	0.000	0.000	283	1076	103	80	80	0.000	0.000	5	98	0	0	5	75	0	0	100	1	
2	8	7	04: G-13   LM00001318	lmo1293	8550	6157	100	1691	1245	852	46	46	4	94	89	0	4218	3036	2128	27	27	3	93	87	0	0	0	0	0	0	0	0	0	0	0	0	0	0	0	0	0	0	0	0	0	0	0	0	0	0	0.000	0.000	0.000	0.000	0.000	0.000	0.000	0.000	0.000	0.000	0.000	0.000	0.000	0.000	283	1076	5836	4208	4208	0.000	0.000	1645	4191	0	0	1199	3009	0	0	100	1	
2	9	7	04: G-16   LM00001320	lmo1296	8800	6157	100	84	82	29	46	47	4	82	74	0	168	134	76	27	27	3	88	83	0	0	0	0	0	0	0	0	0	0	0	0	0	0	0	0	0	0	0	0	0	0	0	0	0	0	0.000	0.000	0.000	0.000	0.000	0.000	0.000	0.000	0.000	0.000	0.000	0.000	0.000	0.000	283	1076	179	143	143	0.000	0.000	38	141	0	0	36	107	0	0	100	1	
2	10	7	04: G-19   LM00000372	lmo1299	9050	6157	100	2508	1849	1329	46	116	824	65	60	0	1672	1241	886	27	379	4188	0	0	0	0	0	0	0	0	0	0	0	0	0	0	0	0	0	0	0	0	0	0	0	0	0	0	0	0	0.000	0.000	0.000	0.000	0.000	0.000	0.000	0.000	0.000	0.000	0.000	0.000	0.000	0.000	283	1076	4107	3017	3017	0.000	0.000	2462	1645	0	0	1803	1214	0	0	100	1	
2	11	7	04: G-22   LM00001321	lmo1302	9300	6157	100	682	511	337	47	47	5	90	86	0	1567	1176	807	26	26	3	92	89	0	0	0	0	0	0	0	0	0	0	0	0	0	0	0	0	0	0	0	0	0	0	0	0	0	0	0.000	0.000	0.000	0.000	0.000	0.000	0.000	0.000	0.000	0.000	0.000	0.000	0.000	0.000	283	1076	2176	1614	1614	0.000	0.000	635	1541	0	0	464	1150	0	0	100	1	
2	12	7	04: K-01   LM00001361	lmo1377	9550	6157	100	344	273	182	47	47	4	89	81	0	391	299	221	26	26	3	84	80	0	0	0	0	0	0	0	0	0	0	0	0	0	0	0	0	0	0	0	0	0	0	0	0	0	0	0.000	0.000	0.000	0.000	0.000	0.000	0.000	0.000	0.000	0.000	0.000	0.000	0.000	0.000	283	1076	662	499	499	0.000	0.000	297	365	0	0	226	273	0	0	100	1	
2	13	7	04: K-04   LM00001363	lmo1380	9800	6157	100	656	515	329	47	47	4	89	86	0	511	380	243	26	26	3	86	82	0	0	0	0	0	0	0	0	0	0	0	0	0	0	0	0	0	0	0	0	0	0	0	0	0	0	0.000	0.000	0.000	0.000	0.000	0.000	0.000	0.000	0.000	0.000	0.000	0.000	0.000	0.000	283	1076	1094	822	822	0.000	0.000	609	485	0	0	468	354	0	0	100	1	
2	14	7	04: K-07   LM00001365	lmo1383	10050	6157	100	51	51	5	46	47	4	59	26	0	108	82	41	26	26	3	84	76	0	0	0	0	0	0	0	0	0	0	0	0	0	0	0	0	0	0	0	0	0	0	0	0	0	0	0.000	0.000	0.000	0.000	0.000	0.000	0.000	0.000	0.000	0.000	0.000	0.000	0.000	0.000	283	1076	87	61	61	0.000	0.000	5	82	0	0	5	56	0	0	100	1	
2	15	7	04: K-10   LM00001367	lmo1386	10300	6157	100	55	56	8	46	47	4	70	54	0	119	93	43	24	24	3	89	83	0	0	0	0	0	0	0	0	0	0	0	0	0	0	0	0	0	0	0	0	0	0	0	0	0	0	0.000	0.000	0.000	0.000	0.000	0.000	0.000	0.000	0.000	0.000	0.000	0.000	0.000	0.000	283	1076	104	79	79	0.000	0.000	9	95	0	0	10	69	0	0	100	1	
2	16	7	04: K-13   LM00000391	lmo1389	10550	6157	100	807	633	435	46	46	4	88	83	0	452	347	227	25	25	3	91	83	0	0	0	0	0	0	0	0	0	0	0	0	0	0	0	0	0	0	0	0	0	0	0	0	0	0	0.000	0.000	0.000	0.000	0.000	0.000	0.000	0.000	0.000	0.000	0.000	0.000	0.000	0.000	283	1076	1188	909	909	0.000	0.000	761	427	0	0	587	322	0	0	100	1	
2	17	7	04: K-16   LM00001368	lmo1392	10800	6157	100	148	129	66	46	46	4	87	78	0	406	301	213	25	25	3	83	75	0	0	0	0	0	0	0	0	0	0	0	0	0	0	0	0	0	0	0	0	0	0	0	0	0	0	0.000	0.000	0.000	0.000	0.000	0.000	0.000	0.000	0.000	0.000	0.000	0.000	0.000	0.000	283	1076	483	359	359	0.000	0.000	102	381	0	0	83	276	0	0	100	1	
2	1	8	04: K-19   LM00001370	lmo1395	6800	6407	100	561	433	319	46	47	5	86	76	0	1226	872	653	27	27	3	87	83	0	0	0	0	0	0	0	0	0	0	0	0	0	0	0	0	0	0	0	0	0	0	0	0	0	0	0.000	0.000	0.000	0.000	0.000	0.000	0.000	0.000	0.000	0.000	0.000	0.000	0.000	0.000	283	1076	1714	1232	1232	0.000	0.000	515	1199	0	0	387	845	0	0	100	1	
2	2	8	04: K-22   LM00001372	lmo1398	7050	6407	100	614	447	302	47	48	5	88	83	0	1909	1448	1082	27	27	5	88	84	0	0	0	0	0	0	0	0	0	0	0	0	0	0	0	0	0	0	0	0	0	0	0	0	0	0	0.000	0.000	0.000	0.000	0.000	0.000	0.000	0.000	0.000	0.000	0.000	0.000	0.000	0.000	283	1076	2449	1821	1821	0.000	0.000	567	1882	0	0	400	1421	0	0	100	1	
2	3	8	04: O-01   LM00000408	lmo1473	7300	6407	100	2189	1636	1104	47	47	5	92	89	0	3523	2647	1828	26	26	3	94	90	0	0	0	0	0	0	0	0	0	0	0	0	0	0	0	0	0	0	0	0	0	0	0	0	0	0	0.000	0.000	0.000	0.000	0.000	0.000	0.000	0.000	0.000	0.000	0.000	0.000	0.000	0.000	283	1076	5639	4210	4210	0.000	0.000	2142	3497	0	0	1589	2621	0	0	100	1	
2	4	8	04: O-04   LM00001421	lmo1476	7550	6407	100	58	59	11	46	47	5	76	61	0	134	108	49	27	27	4	89	84	0	0	0	0	0	0	0	0	0	0	0	0	0	0	0	0	0	0	0	0	0	0	0	0	0	0	0.000	0.000	0.000	0.000	0.000	0.000	0.000	0.000	0.000	0.000	0.000	0.000	0.000	0.000	283	1076	119	94	94	0.000	0.000	12	107	0	0	13	81	0	0	100	1	
2	5	8	04: O-07   LM00000411	lmo1479	7800	6407	100	359	278	166	46	46	4	87	82	0	262	208	126	27	27	3	83	78	0	0	0	0	0	0	0	0	0	0	0	0	0	0	0	0	0	0	0	0	0	0	0	0	0	0	0.000	0.000	0.000	0.000	0.000	0.000	0.000	0.000	0.000	0.000	0.000	0.000	0.000	0.000	283	1076	548	413	413	0.000	0.000	313	235	0	0	232	181	0	0	100	1	
2	6	8	04: O-10   LM00002525	lmo1482	8050	6407	100	113	102	38	46	46	5	87	78	0	196	152	79	27	27	3	88	83	0	0	0	0	0	0	0	0	0	0	0	0	0	0	0	0	0	0	0	0	0	0	0	0	0	0	0.000	0.000	0.000	0.000	0.000	0.000	0.000	0.000	0.000	0.000	0.000	0.000	0.000	0.000	283	1076	236	181	181	0.000	0.000	67	169	0	0	56	125	0	0	100	1	
2	7	8	04: O-13   LM00001423	lmo1485	8300	6407	100	74	75	24	46	46	4	81	70	0	189	148	83	26	26	3	88	84	0	0	0	0	0	0	0	0	0	0	0	0	0	0	0	0	0	0	0	0	0	0	0	0	0	0	0.000	0.000	0.000	0.000	0.000	0.000	0.000	0.000	0.000	0.000	0.000	0.000	0.000	0.000	283	1076	191	151	151	0.000	0.000	28	163	0	0	29	122	0	0	100	1	
2	8	8	04: O-16   LM00001425	lmo1488	8550	6407	100	379	320	225	45	47	5	87	78	0	778	569	428	26	26	3	89	83	0	0	0	0	0	0	0	0	0	0	0	0	0	0	0	0	0	0	0	0	0	0	0	0	0	0	0.000	0.000	0.000	0.000	0.000	0.000	0.000	0.000	0.000	0.000	0.000	0.000	0.000	0.000	283	1076	1086	818	818	0.000	0.000	334	752	0	0	275	543	0	0	100	1	
2	9	8	04: O-19   LM00001426	lmo1491	8800	6407	100	187	162	86	47	48	4	89	78	0	275	206	126	27	27	3	89	82	0	0	0	0	0	0	0	0	0	0	0	0	0	0	0	0	0	0	0	0	0	0	0	0	0	0	0.000	0.000	0.000	0.000	0.000	0.000	0.000	0.000	0.000	0.000	0.000	0.000	0.000	0.000	283	1076	388	294	294	0.000	0.000	140	248	0	0	115	179	0	0	100	1	
2	10	8	04: O-22   LM00002529	lmo1494	9050	6407	100	73	72	18	46	46	4	86	80	0	167	128	76	27	27	3	81	77	0	0	0	0	0	0	0	0	0	0	0	0	0	0	0	0	0	0	0	0	0	0	0	0	0	0	0.000	0.000	0.000	0.000	0.000	0.000	0.000	0.000	0.000	0.000	0.000	0.000	0.000	0.000	283	1076	167	127	127	0.000	0.000	27	140	0	0	26	101	0	0	100	1	
2	11	8	05: C-01   LM00001469	lmo1565	9300	6407	100	103	100	44	46	46	5	79	71	0	214	172	116	26	26	3	88	80	0	0	0	0	0	0	0	0	0	0	0	0	0	0	0	0	0	0	0	0	0	0	0	0	0	0	0.000	0.000	0.000	0.000	0.000	0.000	0.000	0.000	0.000	0.000	0.000	0.000	0.000	0.000	283	1076	245	200	200	0.000	0.000	57	188	0	0	54	146	0	0	100	1	
2	12	8	05: C-04   LM00001472	lmo1568	9550	6407	100	237	196	107	46	46	4	94	89	0	170	135	72	26	26	3	90	86	0	0	0	0	0	0	0	0	0	0	0	0	0	0	0	0	0	0	0	0	0	0	0	0	0	0	0.000	0.000	0.000	0.000	0.000	0.000	0.000	0.000	0.000	0.000	0.000	0.000	0.000	0.000	283	1076	335	259	259	0.000	0.000	191	144	0	0	150	109	0	0	100	1	
2	13	8	05: C-07   LM00000435	lmo1571	9800	6407	100	1830	1411	1056	47	47	5	85	80	0	1423	1062	773	26	26	4	82	75	0	0	0	0	0	0	0	0	0	0	0	0	0	0	0	0	0	0	0	0	0	0	0	0	0	0	0.000	0.000	0.000	0.000	0.000	0.000	0.000	0.000	0.000	0.000	0.000	0.000	0.000	0.000	283	1076	3180	2400	2400	0.000	0.000	1783	1397	0	0	1364	1036	0	0	100	1	
2	14	8	05: C-10   LM00000436	lmo1574	10050	6407	100	261	217	109	46	46	4	88	84	0	191	154	81	25	26	3	92	86	0	0	0	0	0	0	0	0	0	0	0	0	0	0	0	0	0	0	0	0	0	0	0	0	0	0	0.000	0.000	0.000	0.000	0.000	0.000	0.000	0.000	0.000	0.000	0.000	0.000	0.000	0.000	283	1076	381	300	300	0.000	0.000	215	166	0	0	171	129	0	0	100	1	
2	15	8	05: C-13   LM00000437	lmo1577	10300	6407	100	119	111	53	46	46	4	82	77	0	188	145	95	25	25	3	82	79	0	0	0	0	0	0	0	0	0	0	0	0	0	0	0	0	0	0	0	0	0	0	0	0	0	0	0.000	0.000	0.000	0.000	0.000	0.000	0.000	0.000	0.000	0.000	0.000	0.000	0.000	0.000	283	1076	236	185	185	0.000	0.000	73	163	0	0	65	120	0	0	100	1	
2	16	8	05: C-16   LM00001480	lmo1580	10550	6407	100	88	80	24	46	46	4	81	77	0	207	169	91	25	25	3	88	84	0	0	0	0	0	0	0	0	0	0	0	0	0	0	0	0	0	0	0	0	0	0	0	0	0	0	0.000	0.000	0.000	0.000	0.000	0.000	0.000	0.000	0.000	0.000	0.000	0.000	0.000	0.000	283	1076	224	178	178	0.000	0.000	42	182	0	0	34	144	0	0	100	1	
2	17	8	05: C-19   LM00000440	lmo1583	10800	6407	100	415	315	205	46	46	5	88	82	0	1235	917	644	25	26	3	90	87	0	0	0	0	0	0	0	0	0	0	0	0	0	0	0	0	0	0	0	0	0	0	0	0	0	0	0.000	0.000	0.000	0.000	0.000	0.000	0.000	0.000	0.000	0.000	0.000	0.000	0.000	0.000	283	1076	1579	1161	1161	0.000	0.000	369	1210	0	0	269	892	0	0	100	1	
2	1	9	05: C-22   LM00000442	lmo1586	6800	6657	100	1445	1114	923	48	48	5	82	76	0	1488	1047	851	27	28	4	78	74	0	0	0	0	0	0	0	0	0	0	0	0	0	0	0	0	0	0	0	0	0	0	0	0	0	0	0.000	0.000	0.000	0.000	0.000	0.000	0.000	0.000	0.000	0.000	0.000	0.000	0.000	0.000	283	1076	2858	2086	2086	0.000	0.000	1397	1461	0	0	1066	1020	0	0	100	1	
2	2	9	05: G-01   LM00001523	lmo1661	7050	6657	100	53	52	6	48	49	6	46	12	0	125	95	47	27	28	5	80	75	0	0	0	0	0	0	0	0	0	0	0	0	0	0	0	0	0	0	0	0	0	0	0	0	0	0	0.000	0.000	0.000	0.000	0.000	0.000	0.000	0.000	0.000	0.000	0.000	0.000	0.000	0.000	283	1076	103	72	72	0.000	0.000	5	98	0	0	4	68	0	0	100	1	
2	3	9	05: G-04   LM00001525	lmo1664	7300	6657	100	52	52	6	46	47	5	59	23	0	123	96	45	26	27	3	86	80	0	0	0	0	0	0	0	0	0	0	0	0	0	0	0	0	0	0	0	0	0	0	0	0	0	0	0.000	0.000	0.000	0.000	0.000	0.000	0.000	0.000	0.000	0.000	0.000	0.000	0.000	0.000	283	1076	103	76	76	0.000	0.000	6	97	0	0	6	70	0	0	100	1	
2	4	9	05: G-07   LM00001527	lmo1667	7550	6657	100	70	72	20	46	47	5	82	69	0	132	104	54	27	28	4	84	77	0	0	0	0	0	0	0	0	0	0	0	0	0	0	0	0	0	0	0	0	0	0	0	0	0	0	0.000	0.000	0.000	0.000	0.000	0.000	0.000	0.000	0.000	0.000	0.000	0.000	0.000	0.000	283	1076	129	103	103	0.000	0.000	24	105	0	0	26	77	0	0	100	1	
2	5	9	05: G-10   LM00002563	lmo1670	7800	6657	100	105	94	36	47	47	5	84	72	0	129	99	53	26	27	3	80	73	0	0	0	0	0	0	0	0	0	0	0	0	0	0	0	0	0	0	0	0	0	0	0	0	0	0	0.000	0.000	0.000	0.000	0.000	0.000	0.000	0.000	0.000	0.000	0.000	0.000	0.000	0.000	283	1076	161	120	120	0.000	0.000	58	103	0	0	47	73	0	0	100	1	
2	6	9	05: G-13   LM00000456	lmo1673	8050	6657	100	905	714	509	47	47	5	84	82	0	1955	1539	1139	26	26	3	95	91	0	0	0	0	0	0	0	0	0	0	0	0	0	0	0	0	0	0	0	0	0	0	0	0	0	0	0.000	0.000	0.000	0.000	0.000	0.000	0.000	0.000	0.000	0.000	0.000	0.000	0.000	0.000	283	1076	2787	2180	2180	0.000	0.000	858	1929	0	0	667	1513	0	0	100	1	
2	7	9	05: G-16   LM00000457	lmo1676	8300	6657	100	615	468	291	46	47	4	95	90	0	511	372	244	26	26	3	88	87	0	0	0	0	0	0	0	0	0	0	0	0	0	0	0	0	0	0	0	0	0	0	0	0	0	0	0.000	0.000	0.000	0.000	0.000	0.000	0.000	0.000	0.000	0.000	0.000	0.000	0.000	0.000	283	1076	1054	768	768	0.000	0.000	569	485	0	0	422	346	0	0	100	1	
2	8	9	05: G-19   LM00001534	lmo1679	8550	6657	100	66	65	14	47	47	5	80	69	0	146	115	63	26	27	3	83	77	0	0	0	0	0	0	0	0	0	0	0	0	0	0	0	0	0	0	0	0	0	0	0	0	0	0	0.000	0.000	0.000	0.000	0.000	0.000	0.000	0.000	0.000	0.000	0.000	0.000	0.000	0.000	283	1076	139	107	107	0.000	0.000	19	120	0	0	18	89	0	0	100	1	
2	9	9	05: G-22   LM00001537	lmo1682	8800	6657	100	76	76	24	47	47	4	78	69	0	126	104	49	27	27	3	88	83	0	0	0	0	0	0	0	0	0	0	0	0	0	0	0	0	0	0	0	0	0	0	0	0	0	0	0.000	0.000	0.000	0.000	0.000	0.000	0.000	0.000	0.000	0.000	0.000	0.000	0.000	0.000	283	1076	128	106	106	0.000	0.000	29	99	0	0	29	77	0	0	100	1	
2	10	9	05: K-01   LM00001581	lmo1757	9050	6657	100	814	640	393	46	46	4	93	88	0	1377	1082	686	27	27	3	90	86	0	0	0	0	0	0	0	0	0	0	0	0	0	0	0	0	0	0	0	0	0	0	0	0	0	0	0.000	0.000	0.000	0.000	0.000	0.000	0.000	0.000	0.000	0.000	0.000	0.000	0.000	0.000	283	1076	2118	1649	1649	0.000	0.000	768	1350	0	0	594	1055	0	0	100	1	
2	11	9	05: K-04   LM00001583	lmo1760	9300	6657	100	58	60	12	46	46	4	72	57	0	122	99	44	26	27	3	83	81	0	0	0	0	0	0	0	0	0	0	0	0	0	0	0	0	0	0	0	0	0	0	0	0	0	0	0.000	0.000	0.000	0.000	0.000	0.000	0.000	0.000	0.000	0.000	0.000	0.000	0.000	0.000	283	1076	108	87	87	0.000	0.000	12	96	0	0	14	73	0	0	100	1	
2	12	9	05: K-07   LM00001586	lmo1763	9550	6657	100	169	141	73	47	47	4	85	80	0	172	131	75	26	27	3	84	79	0	0	0	0	0	0	0	0	0	0	0	0	0	0	0	0	0	0	0	0	0	0	0	0	0	0	0.000	0.000	0.000	0.000	0.000	0.000	0.000	0.000	0.000	0.000	0.000	0.000	0.000	0.000	283	1076	268	199	199	0.000	0.000	122	146	0	0	94	105	0	0	100	1	
2	13	9	05: K-10   LM00002577	lmo1766	9800	6657	100	54	56	11	47	47	5	63	43	0	124	96	48	26	26	3	84	81	0	0	0	0	0	0	0	0	0	0	0	0	0	0	0	0	0	0	0	0	0	0	0	0	0	0	0.000	0.000	0.000	0.000	0.000	0.000	0.000	0.000	0.000	0.000	0.000	0.000	0.000	0.000	283	1076	105	79	79	0.000	0.000	7	98	0	0	9	70	0	0	100	1	
2	14	9	05: K-13   LM00000479	lmo1769	10050	6657	100	308	242	151	47	47	5	88	79	0	223	179	118	25	26	3	91	82	0	0	0	0	0	0	0	0	0	0	0	0	0	0	0	0	0	0	0	0	0	0	0	0	0	0	0.000	0.000	0.000	0.000	0.000	0.000	0.000	0.000	0.000	0.000	0.000	0.000	0.000	0.000	283	1076	459	349	349	0.000	0.000	261	198	0	0	195	154	0	0	100	1	
2	15	9	05: K-16   LM00001591	lmo1772	10300	6657	100	230	202	117	47	47	4	85	82	0	179	149	92	25	25	3	84	79	0	0	0	0	0	0	0	0	0	0	0	0	0	0	0	0	0	0	0	0	0	0	0	0	0	0	0.000	0.000	0.000	0.000	0.000	0.000	0.000	0.000	0.000	0.000	0.000	0.000	0.000	0.000	283	1076	337	279	279	0.000	0.000	183	154	0	0	155	124	0	0	100	1	
2	16	9	05: K-19   LM00000482	lmo1775	10550	6657	100	325	261	130	46	47	5	95	90	0	129	109	46	25	25	3	95	89	0	0	0	0	0	0	0	0	0	0	0	0	0	0	0	0	0	0	0	0	0	0	0	0	0	0	0.000	0.000	0.000	0.000	0.000	0.000	0.000	0.000	0.000	0.000	0.000	0.000	0.000	0.000	283	1076	383	299	299	0.000	0.000	279	104	0	0	215	84	0	0	100	1	
2	17	9	05: K-22   LM00001594	lmo1778	10800	6657	100	94	89	31	47	47	4	82	76	0	206	159	83	25	26	3	91	85	0	0	0	0	0	0	0	0	0	0	0	0	0	0	0	0	0	0	0	0	0	0	0	0	0	0	0.000	0.000	0.000	0.000	0.000	0.000	0.000	0.000	0.000	0.000	0.000	0.000	0.000	0.000	283	1076	228	176	176	0.000	0.000	47	181	0	0	42	134	0	0	100	1	
2	1	10	05: O-01   LM00001639	lmo1853	6800	6907	100	158	140	67	48	48	6	90	81	0	378	273	173	28	28	4	87	83	0	0	0	0	0	0	0	0	0	0	0	0	0	0	0	0	0	0	0	0	0	0	0	0	0	0	0.000	0.000	0.000	0.000	0.000	0.000	0.000	0.000	0.000	0.000	0.000	0.000	0.000	0.000	283	1076	460	337	337	0.000	0.000	110	350	0	0	92	245	0	0	100	1	
2	2	10	05: O-04   LM00001641	lmo1856	7050	6907	100	551	429	266	47	47	4	88	86	0	469	358	224	26	27	3	87	84	0	0	0	0	0	0	0	0	0	0	0	0	0	0	0	0	0	0	0	0	0	0	0	0	0	0	0.000	0.000	0.000	0.000	0.000	0.000	0.000	0.000	0.000	0.000	0.000	0.000	0.000	0.000	283	1076	947	714	714	0.000	0.000	504	443	0	0	382	332	0	0	100	1	
2	3	10	05: O-07   LM00001644	lmo1859	7300	6907	100	885	716	520	46	46	5	91	86	0	1271	916	679	26	27	3	84	80	0	0	0	0	0	0	0	0	0	0	0	0	0	0	0	0	0	0	0	0	0	0	0	0	0	0	0.000	0.000	0.000	0.000	0.000	0.000	0.000	0.000	0.000	0.000	0.000	0.000	0.000	0.000	283	1076	2084	1560	1560	0.000	0.000	839	1245	0	0	670	890	0	0	100	1	
2	4	10	05: O-10   LM00001647	lmo1862	7550	6907	100	561	470	271	47	47	5	91	84	0	608	502	280	27	27	3	89	87	0	0	0	0	0	0	0	0	0	0	0	0	0	0	0	0	0	0	0	0	0	0	0	0	0	0	0.000	0.000	0.000	0.000	0.000	0.000	0.000	0.000	0.000	0.000	0.000	0.000	0.000	0.000	283	1076	1095	898	898	0.000	0.000	514	581	0	0	423	475	0	0	100	1	
2	5	10	05: O-13   LM00001650	lmo1865	7800	6907	100	49	50	5	46	46	4	36	18	0	128	107	40	26	27	4	95	90	0	0	0	0	0	0	0	0	0	0	0	0	0	0	0	0	0	0	0	0	0	0	0	0	0	0	0.000	0.000	0.000	0.000	0.000	0.000	0.000	0.000	0.000	0.000	0.000	0.000	0.000	0.000	283	1076	105	85	85	0.000	0.000	3	102	0	0	4	81	0	0	100	1	
2	6	10	05: O-16   LM00001653	lmo1868	8050	6907	100	321	260	171	46	46	4	89	81	0	320	244	171	27	27	3	87	81	0	0	0	0	0	0	0	0	0	0	0	0	0	0	0	0	0	0	0	0	0	0	0	0	0	0	0.000	0.000	0.000	0.000	0.000	0.000	0.000	0.000	0.000	0.000	0.000	0.000	0.000	0.000	283	1076	568	431	431	0.000	0.000	275	293	0	0	214	217	0	0	100	1	
2	7	10	05: O-19   LM00000502	lmo1871	8300	6907	100	145	130	56	46	46	4	87	80	0	138	113	54	26	27	3	89	86	0	0	0	0	0	0	0	0	0	0	0	0	0	0	0	0	0	0	0	0	0	0	0	0	0	0	0.000	0.000	0.000	0.000	0.000	0.000	0.000	0.000	0.000	0.000	0.000	0.000	0.000	0.000	283	1076	211	171	171	0.000	0.000	99	112	0	0	84	87	0	0	100	1	
2	8	10	05: O-22   LM00000503	lmo1874	8550	6907	100	102	96	43	46	46	5	81	67	0	308	229	160	26	26	3	82	77	0	0	0	0	0	0	0	0	0	0	0	0	0	0	0	0	0	0	0	0	0	0	0	0	0	0	0.000	0.000	0.000	0.000	0.000	0.000	0.000	0.000	0.000	0.000	0.000	0.000	0.000	0.000	283	1076	338	253	253	0.000	0.000	56	282	0	0	50	203	0	0	100	1	
2	9	10	06: C-01   LM00001693	lmo1945	8800	6907	100	159	138	75	47	47	5	86	75	0	263	199	130	26	26	3	91	86	0	0	0	0	0	0	0	0	0	0	0	0	0	0	0	0	0	0	0	0	0	0	0	0	0	0	0.000	0.000	0.000	0.000	0.000	0.000	0.000	0.000	0.000	0.000	0.000	0.000	0.000	0.000	283	1076	349	264	264	0.000	0.000	112	237	0	0	91	173	0	0	100	1	
2	10	10	06: C-04   LM00000522	lmo1948	9050	6907	100	67	66	16	47	47	5	69	61	0	127	103	51	26	27	3	83	79	0	0	0	0	0	0	0	0	0	0	0	0	0	0	0	0	0	0	0	0	0	0	0	0	0	0	0.000	0.000	0.000	0.000	0.000	0.000	0.000	0.000	0.000	0.000	0.000	0.000	0.000	0.000	283	1076	121	96	96	0.000	0.000	20	101	0	0	19	77	0	0	100	1	
2	11	10	06: C-07   LM00000523	lmo1951	9300	6907	100	208	174	94	47	48	5	84	76	0	243	195	121	26	26	3	86	81	0	0	0	0	0	0	0	0	0	0	0	0	0	0	0	0	0	0	0	0	0	0	0	0	0	0	0.000	0.000	0.000	0.000	0.000	0.000	0.000	0.000	0.000	0.000	0.000	0.000	0.000	0.000	283	1076	378	296	296	0.000	0.000	161	217	0	0	127	169	0	0	100	1	
2	12	10	06: C-10   LM00001699	lmo1954	9550	6907	100	643	528	330	47	47	5	88	83	0	914	761	471	26	27	4	87	82	0	0	0	0	0	0	0	0	0	0	0	0	0	0	0	0	0	0	0	0	0	0	0	0	0	0	0.000	0.000	0.000	0.000	0.000	0.000	0.000	0.000	0.000	0.000	0.000	0.000	0.000	0.000	283	1076	1484	1216	1216	0.000	0.000	596	888	0	0	481	735	0	0	100	1	
2	13	10	06: C-13   LM00001701	lmo1957	9800	6907	100	56	57	9	47	47	5	64	44	0	114	86	45	25	26	3	87	76	0	0	0	0	0	0	0	0	0	0	0	0	0	0	0	0	0	0	0	0	0	0	0	0	0	0	0.000	0.000	0.000	0.000	0.000	0.000	0.000	0.000	0.000	0.000	0.000	0.000	0.000	0.000	283	1076	98	71	71	0.000	0.000	9	89	0	0	10	61	0	0	100	1	
2	14	10	06: C-16   LM00001704	lmo1960	10050	6907	100	74	69	16	46	47	5	84	72	0	115	95	40	25	26	3	90	84	0	0	0	0	0	0	0	0	0	0	0	0	0	0	0	0	0	0	0	0	0	0	0	0	0	0	0.000	0.000	0.000	0.000	0.000	0.000	0.000	0.000	0.000	0.000	0.000	0.000	0.000	0.000	283	1076	118	93	93	0.000	0.000	28	90	0	0	23	70	0	0	100	1	
2	15	10	06: C-19   LM00000525	lmo1963	10300	6907	100	239	189	110	47	47	4	85	80	0	254	194	130	25	26	3	86	80	0	0	0	0	0	0	0	0	0	0	0	0	0	0	0	0	0	0	0	0	0	0	0	0	0	0	0.000	0.000	0.000	0.000	0.000	0.000	0.000	0.000	0.000	0.000	0.000	0.000	0.000	0.000	283	1076	421	311	311	0.000	0.000	192	229	0	0	142	169	0	0	100	1	
2	16	10	06: C-22   LM00000526	lmo1966	10550	6907	100	262	344	282	46	47	4	89	78	0	663	898	846	26	26	3	84	75	0	0	0	0	0	0	0	0	0	0	0	0	0	0	0	0	0	0	0	0	0	0	0	0	0	0	0.000	0.000	0.000	0.000	0.000	0.000	0.000	0.000	0.000	0.000	0.000	0.000	0.000	0.000	283	1076	853	1170	1170	0.000	0.000	216	637	0	0	298	872	0	0	100	1	
2	17	10	06: G-01   LM00000547	lmo2041	10800	6907	100	756	558	406	47	47	5	92	86	0	329	241	163	26	26	3	87	82	0	0	0	0	0	0	0	0	0	0	0	0	0	0	0	0	0	0	0	0	0	0	0	0	0	0	0.000	0.000	0.000	0.000	0.000	0.000	0.000	0.000	0.000	0.000	0.000	0.000	0.000	0.000	283	1076	1012	726	726	0.000	0.000	709	303	0	0	511	215	0	0	100	1	
2	1	11	06: G-04   LM00001747	lmo2044	6800	7157	100	60	62	13	47	48	5	73	61	0	126	105	47	27	28	4	87	81	0	0	0	0	0	0	0	0	0	0	0	0	0	0	0	0	0	0	0	0	0	0	0	0	0	0	0.000	0.000	0.000	0.000	0.000	0.000	0.000	0.000	0.000	0.000	0.000	0.000	0.000	0.000	283	1076	112	93	93	0.000	0.000	13	99	0	0	15	78	0	0	100	1	
2	2	11	06: G-07   LM00002824	lmo2047	7050	7157	100	2441	1808	1313	46	46	4	93	87	0	2136	1553	1129	27	27	3	87	86	0	0	0	0	0	0	0	0	0	0	0	0	0	0	0	0	0	0	0	0	0	0	0	0	0	0	0.000	0.000	0.000	0.000	0.000	0.000	0.000	0.000	0.000	0.000	0.000	0.000	0.000	0.000	283	1076	4504	3288	3288	0.000	0.000	2395	2109	0	0	1762	1526	0	0	100	1	
2	3	11	06: G-10   LM00001748	lmo2050	7300	7157	100	106	101	34	46	46	4	89	86	0	158	132	64	26	26	3	92	85	0	0	0	0	0	0	0	0	0	0	0	0	0	0	0	0	0	0	0	0	0	0	0	0	0	0	0.000	0.000	0.000	0.000	0.000	0.000	0.000	0.000	0.000	0.000	0.000	0.000	0.000	0.000	283	1076	192	161	161	0.000	0.000	60	132	0	0	55	106	0	0	100	1	
2	4	11	06: G-13   LM00001751	lmo2053	7550	7157	100	95	93	38	46	46	5	86	72	0	145	115	53	26	27	3	90	85	0	0	0	0	0	0	0	0	0	0	0	0	0	0	0	0	0	0	0	0	0	0	0	0	0	0	0.000	0.000	0.000	0.000	0.000	0.000	0.000	0.000	0.000	0.000	0.000	0.000	0.000	0.000	283	1076	168	136	136	0.000	0.000	49	119	0	0	47	89	0	0	100	1	
2	5	11	06: G-16   LM00001753	lmo2056	7800	7157	100	186	156	75	46	46	4	88	83	0	231	181	108	27	27	3	86	82	0	0	0	0	0	0	0	0	0	0	0	0	0	0	0	0	0	0	0	0	0	0	0	0	0	0	0.000	0.000	0.000	0.000	0.000	0.000	0.000	0.000	0.000	0.000	0.000	0.000	0.000	0.000	283	1076	344	264	264	0.000	0.000	140	204	0	0	110	154	0	0	100	1	
2	6	11	06: G-19   LM00001756	lmo2059	8050	7157	100	52	52	6	46	47	4	58	31	0	110	85	42	26	27	3	82	76	0	0	0	0	0	0	0	0	0	0	0	0	0	0	0	0	0	0	0	0	0	0	0	0	0	0	0.000	0.000	0.000	0.000	0.000	0.000	0.000	0.000	0.000	0.000	0.000	0.000	0.000	0.000	283	1076	90	65	65	0.000	0.000	6	84	0	0	6	59	0	0	100	1	
2	7	11	06: G-22   LM00000551	lmo2062	8300	7157	100	48	48	5	47	47	4	20	9	0	106	85	38	27	27	3	83	80	0	0	0	0	0	0	0	0	0	0	0	0	0	0	0	0	0	0	0	0	0	0	0	0	0	0	0.000	0.000	0.000	0.000	0.000	0.000	0.000	0.000	0.000	0.000	0.000	0.000	0.000	0.000	283	1076	80	59	59	0.000	0.000	1	79	0	0	1	58	0	0	100	1	
2	8	11	06: K-01   LM00001801	lmo2137	8550	7157	100	57	57	9	47	47	4	77	55	0	115	89	49	27	27	3	75	72	0	0	0	0	0	0	0	0	0	0	0	0	0	0	0	0	0	0	0	0	0	0	0	0	0	0	0.000	0.000	0.000	0.000	0.000	0.000	0.000	0.000	0.000	0.000	0.000	0.000	0.000	0.000	283	1076	98	72	72	0.000	0.000	10	88	0	0	10	62	0	0	100	1	
2	9	11	06: K-04   LM00001804	lmo2140	8800	7157	100	51	51	5	46	46	4	53	27	0	121	99	42	27	27	3	86	82	0	0	0	0	0	0	0	0	0	0	0	0	0	0	0	0	0	0	0	0	0	0	0	0	0	0	0.000	0.000	0.000	0.000	0.000	0.000	0.000	0.000	0.000	0.000	0.000	0.000	0.000	0.000	283	1076	99	77	77	0.000	0.000	5	94	0	0	5	72	0	0	100	1	
2	10	11	06: K-07   LM00002639	lmo2143	9050	7157	100	57	57	9	46	47	4	74	59	0	135	108	51	27	27	4	87	81	0	0	0	0	0	0	0	0	0	0	0	0	0	0	0	0	0	0	0	0	0	0	0	0	0	0	0.000	0.000	0.000	0.000	0.000	0.000	0.000	0.000	0.000	0.000	0.000	0.000	0.000	0.000	283	1076	119	92	92	0.000	0.000	11	108	0	0	11	81	0	0	100	1	
2	11	11	06: K-10   LM00000571	lmo2146	9300	7157	100	73	73	21	46	46	4	84	75	0	126	102	46	26	26	3	89	85	0	0	0	0	0	0	0	0	0	0	0	0	0	0	0	0	0	0	0	0	0	0	0	0	0	0	0.000	0.000	0.000	0.000	0.000	0.000	0.000	0.000	0.000	0.000	0.000	0.000	0.000	0.000	283	1076	127	103	103	0.000	0.000	27	100	0	0	27	76	0	0	100	1	
2	12	11	06: K-13   LM00000574	lmo2149	9550	7157	100	133	126	67	47	47	4	82	74	0	152	118	75	26	26	3	81	75	0	0	0	0	0	0	0	0	0	0	0	0	0	0	0	0	0	0	0	0	0	0	0	0	0	0	0.000	0.000	0.000	0.000	0.000	0.000	0.000	0.000	0.000	0.000	0.000	0.000	0.000	0.000	283	1076	212	171	171	0.000	0.000	86	126	0	0	79	92	0	0	100	1	
2	13	11	06: K-16   LM00000576	lmo2152	9800	7157	100	1040	795	558	47	47	4	87	86	0	2048	1481	1086	26	27	3	91	84	0	0	0	0	0	0	0	0	0	0	0	0	0	0	0	0	0	0	0	0	0	0	0	0	0	0	0.000	0.000	0.000	0.000	0.000	0.000	0.000	0.000	0.000	0.000	0.000	0.000	0.000	0.000	283	1076	3015	2203	2203	0.000	0.000	993	2022	0	0	748	1455	0	0	100	1	
2	14	11	06: K-19   LM00000579	lmo2155	10050	7157	100	794	600	406	46	46	5	91	85	0	1538	1099	804	25	26	3	92	85	0	0	0	0	0	0	0	0	0	0	0	0	0	0	0	0	0	0	0	0	0	0	0	0	0	0	0.000	0.000	0.000	0.000	0.000	0.000	0.000	0.000	0.000	0.000	0.000	0.000	0.000	0.000	283	1076	2261	1628	1628	0.000	0.000	748	1513	0	0	554	1074	0	0	100	1	
2	15	11	06: K-22   LM00001806	lmo2158	10300	7157	100	334	371	297	46	46	4	84	77	0	866	800	717	25	26	3	86	80	0	0	0	0	0	0	0	0	0	0	0	0	0	0	0	0	0	0	0	0	0	0	0	0	0	0	0.000	0.000	0.000	0.000	0.000	0.000	0.000	0.000	0.000	0.000	0.000	0.000	0.000	0.000	283	1076	1129	1100	1100	0.000	0.000	288	841	0	0	325	775	0	0	100	1	
2	16	11	06: O-01   LM00002656	lmo2233	10550	7157	100	93	87	28	47	47	4	81	76	0	140	109	59	25	26	3	86	80	0	0	0	0	0	0	0	0	0	0	0	0	0	0	0	0	0	0	0	0	0	0	0	0	0	0	0.000	0.000	0.000	0.000	0.000	0.000	0.000	0.000	0.000	0.000	0.000	0.000	0.000	0.000	283	1076	161	124	124	0.000	0.000	46	115	0	0	40	84	0	0	100	1	
2	17	11	06: O-04   LM00001847	lmo2236	10800	7157	100	59	60	9	47	47	5	81	62	0	135	108	48	25	26	3	88	87	0	0	0	0	0	0	0	0	0	0	0	0	0	0	0	0	0	0	0	0	0	0	0	0	0	0	0.000	0.000	0.000	0.000	0.000	0.000	0.000	0.000	0.000	0.000	0.000	0.000	0.000	0.000	283	1076	122	96	96	0.000	0.000	12	110	0	0	13	83	0	0	100	1	
2	1	12	06: O-07   LM00002657	lmo2239	6800	7407	100	66	68	18	46	47	5	81	65	0	150	124	61	27	27	3	92	87	0	0	0	0	0	0	0	0	0	0	0	0	0	0	0	0	0	0	0	0	0	0	0	0	0	0	0.000	0.000	0.000	0.000	0.000	0.000	0.000	0.000	0.000	0.000	0.000	0.000	0.000	0.000	283	1076	143	119	119	0.000	0.000	20	123	0	0	22	97	0	0	100	1	
2	2	12	06: O-10   LM00002660	lmo2242	7050	7407	100	50	52	6	46	47	4	49	30	0	127	100	49	26	26	3	85	80	0	0	0	0	0	0	0	0	0	0	0	0	0	0	0	0	0	0	0	0	0	0	0	0	0	0	0.000	0.000	0.000	0.000	0.000	0.000	0.000	0.000	0.000	0.000	0.000	0.000	0.000	0.000	283	1076	105	80	80	0.000	0.000	4	101	0	0	6	74	0	0	100	1	
2	3	12	06: O-13   LM00002662	lmo2245	7300	7407	100	53	53	7	46	46	4	67	42	0	123	99	45	26	26	3	84	82	0	0	0	0	0	0	0	0	0	0	0	0	0	0	0	0	0	0	0	0	0	0	0	0	0	0	0.000	0.000	0.000	0.000	0.000	0.000	0.000	0.000	0.000	0.000	0.000	0.000	0.000	0.000	283	1076	104	80	80	0.000	0.000	7	97	0	0	7	73	0	0	100	1	
2	4	12	06: O-16   LM00000603	lmo2248	7550	7407	100	1208	943	637	46	47	4	91	88	0	485	377	233	26	27	3	89	88	0	0	0	0	0	0	0	0	0	0	0	0	0	0	0	0	0	0	0	0	0	0	0	0	0	0	0.000	0.000	0.000	0.000	0.000	0.000	0.000	0.000	0.000	0.000	0.000	0.000	0.000	0.000	283	1076	1621	1248	1248	0.000	0.000	1162	459	0	0	897	351	0	0	100	1	
2	5	12	06: O-19   LM00001853	lmo2251	7800	7407	100	738	562	401	46	46	4	87	82	0	829	600	452	27	27	3	86	80	0	0	0	0	0	0	0	0	0	0	0	0	0	0	0	0	0	0	0	0	0	0	0	0	0	0	0.000	0.000	0.000	0.000	0.000	0.000	0.000	0.000	0.000	0.000	0.000	0.000	0.000	0.000	283	1076	1494	1089	1089	0.000	0.000	692	802	0	0	516	573	0	0	100	1	
2	6	12	06: O-22   LM00000605	lmo2254	8050	7407	100	217	184	92	47	47	5	86	82	0	151	123	61	26	27	3	88	84	0	0	0	0	0	0	0	0	0	0	0	0	0	0	0	0	0	0	0	0	0	0	0	0	0	0	0.000	0.000	0.000	0.000	0.000	0.000	0.000	0.000	0.000	0.000	0.000	0.000	0.000	0.000	283	1076	295	234	234	0.000	0.000	170	125	0	0	137	97	0	0	100	1	
2	7	12	07: C-01   LM00002695	lmo2325	8300	7407	100	48	48	5	46	46	5	24	8	0	113	90	40	27	27	3	87	79	0	0	0	0	0	0	0	0	0	0	0	0	0	0	0	0	0	0	0	0	0	0	0	0	0	0	0.000	0.000	0.000	0.000	0.000	0.000	0.000	0.000	0.000	0.000	0.000	0.000	0.000	0.000	283	1076	88	65	65	0.000	0.000	2	86	0	0	2	63	0	0	100	1	
2	8	12	07: C-04   LM00002697	lmo2328	8550	7407	100	49	50	4	46	47	4	40	14	0	104	86	34	26	26	3	89	86	0	0	0	0	0	0	0	0	0	0	0	0	0	0	0	0	0	0	0	0	0	0	0	0	0	0	0.000	0.000	0.000	0.000	0.000	0.000	0.000	0.000	0.000	0.000	0.000	0.000	0.000	0.000	283	1076	81	64	64	0.000	0.000	3	78	0	0	4	60	0	0	100	1	
2	9	12	07: C-07   LM00002699	lmo2331	8800	7407	100	48	48	4	46	46	5	25	4	0	111	87	41	26	26	3	83	79	0	0	0	0	0	0	0	0	0	0	0	0	0	0	0	0	0	0	0	0	0	0	0	0	0	0	0.000	0.000	0.000	0.000	0.000	0.000	0.000	0.000	0.000	0.000	0.000	0.000	0.000	0.000	283	1076	87	63	63	0.000	0.000	2	85	0	0	2	61	0	0	100	1	
2	10	12	07: C-10   LM00001874	lmo2334	9050	7407	100	162	136	56	47	47	5	86	79	0	184	151	74	26	26	3	87	83	0	0	0	0	0	0	0	0	0	0	0	0	0	0	0	0	0	0	0	0	0	0	0	0	0	0	0.000	0.000	0.000	0.000	0.000	0.000	0.000	0.000	0.000	0.000	0.000	0.000	0.000	0.000	283	1076	273	214	214	0.000	0.000	115	158	0	0	89	125	0	0	100	1	
2	11	12	07: C-13   LM00000623	lmo2337	9300	7407	100	980	764	465	46	47	5	91	86	0	673	545	305	26	26	3	89	87	0	0	0	0	0	0	0	0	0	0	0	0	0	0	0	0	0	0	0	0	0	0	0	0	0	0	0.000	0.000	0.000	0.000	0.000	0.000	0.000	0.000	0.000	0.000	0.000	0.000	0.000	0.000	283	1076	1581	1237	1237	0.000	0.000	934	647	0	0	718	519	0	0	100	1	
2	12	12	07: C-16   LM00001879	lmo2340	9550	7407	100	249	213	113	46	47	4	89	82	0	308	249	147	26	26	3	85	83	0	0	0	0	0	0	0	0	0	0	0	0	0	0	0	0	0	0	0	0	0	0	0	0	0	0	0.000	0.000	0.000	0.000	0.000	0.000	0.000	0.000	0.000	0.000	0.000	0.000	0.000	0.000	283	1076	485	390	390	0.000	0.000	203	282	0	0	167	223	0	0	100	1	
2	13	12	07: C-19   LM00002700	lmo2343	9800	7407	100	51	51	5	47	47	4	48	20	0	147	115	55	26	27	3	85	82	0	0	0	0	0	0	0	0	0	0	0	0	0	0	0	0	0	0	0	0	0	0	0	0	0	0	0.000	0.000	0.000	0.000	0.000	0.000	0.000	0.000	0.000	0.000	0.000	0.000	0.000	0.000	283	1076	125	93	93	0.000	0.000	4	121	0	0	4	89	0	0	100	1	
2	14	12	07: C-22   LM00001882	lmo2346	10050	7407	100	56	58	10	47	47	5	74	48	0	126	100	46	25	26	4	88	80	0	0	0	0	0	0	0	0	0	0	0	0	0	0	0	0	0	0	0	0	0	0	0	0	0	0	0.000	0.000	0.000	0.000	0.000	0.000	0.000	0.000	0.000	0.000	0.000	0.000	0.000	0.000	283	1076	110	86	86	0.000	0.000	9	101	0	0	11	75	0	0	100	1	
2	15	12	07: G-01   LM00002718	lmo2421	10300	7407	100	319	255	141	46	46	4	87	83	0	240	195	107	25	25	3	85	81	0	0	0	0	0	0	0	0	0	0	0	0	0	0	0	0	0	0	0	0	0	0	0	0	0	0	0.000	0.000	0.000	0.000	0.000	0.000	0.000	0.000	0.000	0.000	0.000	0.000	0.000	0.000	283	1076	488	379	379	0.000	0.000	273	215	0	0	209	170	0	0	100	1	
2	16	12	07: G-04   LM00002719	lmo2424	10550	7407	100	189	165	79	46	47	5	92	84	0	184	149	75	25	25	3	91	86	0	0	0	0	0	0	0	0	0	0	0	0	0	0	0	0	0	0	0	0	0	0	0	0	0	0	0.000	0.000	0.000	0.000	0.000	0.000	0.000	0.000	0.000	0.000	0.000	0.000	0.000	0.000	283	1076	302	243	243	0.000	0.000	143	159	0	0	119	124	0	0	100	1	
2	17	12	07: G-07   LM00000646	lmo2427	10800	7407	100	274	223	120	46	46	4	88	86	0	204	164	88	25	26	3	93	86	0	0	0	0	0	0	0	0	0	0	0	0	0	0	0	0	0	0	0	0	0	0	0	0	0	0	0.000	0.000	0.000	0.000	0.000	0.000	0.000	0.000	0.000	0.000	0.000	0.000	0.000	0.000	283	1076	407	316	316	0.000	0.000	228	179	0	0	177	139	0	0	100	1	
2	1	13	07: G-10   LM00001923	lmo2430	6800	7657	100	223	196	101	46	47	5	93	83	0	235	197	104	26	27	3	84	83	0	0	0	0	0	0	0	0	0	0	0	0	0	0	0	0	0	0	0	0	0	0	0	0	0	0	0.000	0.000	0.000	0.000	0.000	0.000	0.000	0.000	0.000	0.000	0.000	0.000	0.000	0.000	283	1076	386	321	321	0.000	0.000	177	209	0	0	150	171	0	0	100	1	
2	2	13	07: G-13   LM00001924	lmo2433	7050	7657	100	178	160	71	45	46	4	96	88	0	278	221	121	26	27	3	90	88	0	0	0	0	0	0	0	0	0	0	0	0	0	0	0	0	0	0	0	0	0	0	0	0	0	0	0.000	0.000	0.000	0.000	0.000	0.000	0.000	0.000	0.000	0.000	0.000	0.000	0.000	0.000	283	1076	385	310	310	0.000	0.000	133	252	0	0	115	195	0	0	100	1	
2	3	13	07: G-16   LM00001926	lmo2436	7300	7657	100	56	56	9	46	46	4	68	57	0	125	102	46	26	26	3	86	81	0	0	0	0	0	0	0	0	0	0	0	0	0	0	0	0	0	0	0	0	0	0	0	0	0	0	0.000	0.000	0.000	0.000	0.000	0.000	0.000	0.000	0.000	0.000	0.000	0.000	0.000	0.000	283	1076	109	86	86	0.000	0.000	10	99	0	0	10	76	0	0	100	1	
2	4	13	07: G-19   LM00002723	lmo2439	7550	7657	100	182	153	71	47	47	5	86	81	0	138	112	52	27	27	3	87	83	0	0	0	0	0	0	0	0	0	0	0	0	0	0	0	0	0	0	0	0	0	0	0	0	0	0	0.000	0.000	0.000	0.000	0.000	0.000	0.000	0.000	0.000	0.000	0.000	0.000	0.000	0.000	283	1076	246	191	191	0.000	0.000	135	111	0	0	106	85	0	0	100	1	
2	5	13	07: G-22   LM00001927	lmo2442	7800	7657	100	56	58	12	46	47	5	73	51	0	125	95	51	27	27	3	83	77	0	0	0	0	0	0	0	0	0	0	0	0	0	0	0	0	0	0	0	0	0	0	0	0	0	0	0.000	0.000	0.000	0.000	0.000	0.000	0.000	0.000	0.000	0.000	0.000	0.000	0.000	0.000	283	1076	108	80	80	0.000	0.000	10	98	0	0	12	68	0	0	100	1	
2	6	13	07: K-01   LM00002740	lmo2517	8050	7657	100	193	170	97	46	46	4	82	78	0	185	149	87	26	26	3	84	78	0	0	0	0	0	0	0	0	0	0	0	0	0	0	0	0	0	0	0	0	0	0	0	0	0	0	0.000	0.000	0.000	0.000	0.000	0.000	0.000	0.000	0.000	0.000	0.000	0.000	0.000	0.000	283	1076	306	247	247	0.000	0.000	147	159	0	0	124	123	0	0	100	1	
2	7	13	07: K-04   LM00001968	lmo2520	8300	7657	100	126	124	63	45	46	4	81	77	0	196	153	90	27	27	4	81	78	0	0	0	0	0	0	0	0	0	0	0	0	0	0	0	0	0	0	0	0	0	0	0	0	0	0	0.000	0.000	0.000	0.000	0.000	0.000	0.000	0.000	0.000	0.000	0.000	0.000	0.000	0.000	283	1076	250	205	205	0.000	0.000	81	169	0	0	79	126	0	0	100	1	
2	8	13	07: K-07   LM00002741	lmo2523	8550	7657	100	59	59	10	45	46	4	81	71	0	148	119	55	26	27	3	90	87	0	0	0	0	0	0	0	0	0	0	0	0	0	0	0	0	0	0	0	0	0	0	0	0	0	0	0.000	0.000	0.000	0.000	0.000	0.000	0.000	0.000	0.000	0.000	0.000	0.000	0.000	0.000	283	1076	136	107	107	0.000	0.000	14	122	0	0	14	93	0	0	100	1	
2	9	13	07: K-10   LM00000670	lmo2526	8800	7657	100	674	504	361	47	47	5	92	82	0	504	371	265	26	26	3	91	86	0	0	0	0	0	0	0	0	0	0	0	0	0	0	0	0	0	0	0	0	0	0	0	0	0	0	0.000	0.000	0.000	0.000	0.000	0.000	0.000	0.000	0.000	0.000	0.000	0.000	0.000	0.000	283	1076	1105	802	802	0.000	0.000	627	478	0	0	457	345	0	0	100	1	
2	10	13	07: K-13   LM00000672	lmo2529	9050	7657	100	6010	4607	3476	47	47	5	97	94	0	7342	5550	4196	27	27	3	93	91	0	0	0	0	0	0	0	0	0	0	0	0	0	0	0	0	0	0	0	0	0	0	0	0	0	0	0.000	0.000	0.000	0.000	0.000	0.000	0.000	0.000	0.000	0.000	0.000	0.000	0.000	0.000	283	1076	13278	10083	10083	0.000	0.000	5963	7315	0	0	4560	5523	0	0	100	1	
2	11	13	07: K-16   LM00000675	lmo2532	9300	7657	100	3393	2659	2046	46	46	5	94	89	0	2606	1872	1417	26	26	4	91	85	0	0	0	0	0	0	0	0	0	0	0	0	0	0	0	0	0	0	0	0	0	0	0	0	0	0	0.000	0.000	0.000	0.000	0.000	0.000	0.000	0.000	0.000	0.000	0.000	0.000	0.000	0.000	283	1076	5927	4459	4459	0.000	0.000	3347	2580	0	0	2613	1846	0	0	100	1	
2	12	13	07: K-19   LM00000677	lmo2535	9550	7657	100	4303	3253	2347	47	47	4	94	90	0	1811	1363	962	26	26	3	91	87	0	0	0	0	0	0	0	0	0	0	0	0	0	0	0	0	0	0	0	0	0	0	0	0	0	0	0.000	0.000	0.000	0.000	0.000	0.000	0.000	0.000	0.000	0.000	0.000	0.000	0.000	0.000	283	1076	6041	4543	4543	0.000	0.000	4256	1785	0	0	3206	1337	0	0	100	1	
2	13	13	07: K-22   LM00000679	lmo2538	9800	7657	100	730	548	349	46	47	5	90	86	0	306	237	148	25	26	3	90	84	0	0	0	0	0	0	0	0	0	0	0	0	0	0	0	0	0	0	0	0	0	0	0	0	0	0	0.000	0.000	0.000	0.000	0.000	0.000	0.000	0.000	0.000	0.000	0.000	0.000	0.000	0.000	283	1076	965	714	714	0.000	0.000	684	281	0	0	502	212	0	0	100	1	
2	14	13	07: O-01   LM00000701	lmo2613	10050	7657	100	51817	37590	25787	46	47	4	100	99	0	53762	40207	26686	25	26	3	99	98	0	0	0	0	0	0	0	0	0	0	0	0	0	0	0	0	0	0	0	0	0	0	0	0	0	0	0.000	0.000	0.000	0.000	0.000	0.000	0.000	0.000	0.000	0.000	0.000	0.000	0.000	0.000	283	1076	105508	77726	77726	0.000	0.000	51771	53737	0	0	37544	40182	0	0	100	1	
2	15	13	07: O-04   LM00000703	lmo2616	10300	7657	100	43245	31593	23920	46	46	4	100	100	0	52458	36942	28384	25	25	3	100	100	0	0	0	0	0	0	0	0	0	0	0	0	0	0	0	0	0	0	0	0	0	0	0	0	0	0	0.000	0.000	0.000	0.000	0.000	0.000	0.000	0.000	0.000	0.000	0.000	0.000	0.000	0.000	283	1076	95632	68464	68464	0.000	0.000	43199	52433	0	0	31547	36917	0	0	100	1	
2	16	13	07: O-07   LM00000706	lmo2619	10550	7657	100	43499	33322	22134	46	47	5	100	100	0	63615	43054	28302	25	25	3	100	100	0	0	0	0	0	0	0	0	0	0	0	0	0	0	0	0	0	0	0	0	0	0	0	0	0	0	0.000	0.000	0.000	0.000	0.000	0.000	0.000	0.000	0.000	0.000	0.000	0.000	0.000	0.000	283	1076	107043	76305	76305	0.000	0.000	43453	63590	0	0	33276	43029	0	0	100	1	
2	17	13	07: O-10   LM00000709	lmo2622	10800	7657	100	44132	31428	23504	46	46	4	100	100	0	61452	40292	29134	25	26	3	100	100	0	0	0	0	0	0	0	0	0	0	0	0	0	0	0	0	0	0	0	0	0	0	0	0	0	0	0.000	0.000	0.000	0.000	0.000	0.000	0.000	0.000	0.000	0.000	0.000	0.000	0.000	0.000	283	1076	105513	71649	71649	0.000	0.000	44086	61427	0	0	31382	40267	0	0	100	1	
2	1	14	07: O-13   LM00000712	lmo2625	6800	7907	100	29934	21577	16273	46	47	4	100	98	0	51265	37690	27056	27	27	3	96	94	0	0	0	0	0	0	0	0	0	0	0	0	0	0	0	0	0	0	0	0	0	0	0	0	0	0	0.000	0.000	0.000	0.000	0.000	0.000	0.000	0.000	0.000	0.000	0.000	0.000	0.000	0.000	283	1076	81126	59194	59194	0.000	0.000	29888	51238	0	0	21531	37663	0	0	100	1	
2	2	14	07: O-16   LM00000715	lmo2628	7050	7907	100	54287	37408	29016	47	47	4	100	100	0	62644	39263	29999	26	26	3	97	95	0	0	0	0	0	0	0	0	0	0	0	0	0	0	0	0	0	0	0	0	0	0	0	0	0	0	0.000	0.000	0.000	0.000	0.000	0.000	0.000	0.000	0.000	0.000	0.000	0.000	0.000	0.000	283	1076	116858	76598	76598	0.000	0.000	54240	62618	0	0	37361	39237	0	0	100	1	
2	3	14	07: O-19   LM00000718	lmo2631	7300	7907	100	36736	28551	17860	46	46	4	100	100	0	46917	37036	22650	26	26	3	100	100	0	0	0	0	0	0	0	0	0	0	0	0	0	0	0	0	0	0	0	0	0	0	0	0	0	0	0.000	0.000	0.000	0.000	0.000	0.000	0.000	0.000	0.000	0.000	0.000	0.000	0.000	0.000	283	1076	83581	65515	65515	0.000	0.000	36690	46891	0	0	28505	37010	0	0	100	1	
2	4	14	07: O-22   LM00002765	lmo2634	7550	7907	100	52	53	6	46	46	4	74	43	0	115	92	43	26	26	3	87	81	0	0	0	0	0	0	0	0	0	0	0	0	0	0	0	0	0	0	0	0	0	0	0	0	0	0	0.000	0.000	0.000	0.000	0.000	0.000	0.000	0.000	0.000	0.000	0.000	0.000	0.000	0.000	283	1076	95	73	73	0.000	0.000	6	89	0	0	7	66	0	0	100	1	
2	5	14	08: C-01   LM00002039	lmo2705	7800	7907	100	56	57	9	46	46	4	73	58	0	138	109	59	27	27	3	79	77	0	0	0	0	0	0	0	0	0	0	0	0	0	0	0	0	0	0	0	0	0	0	0	0	0	0	0.000	0.000	0.000	0.000	0.000	0.000	0.000	0.000	0.000	0.000	0.000	0.000	0.000	0.000	283	1076	121	93	93	0.000	0.000	10	111	0	0	11	82	0	0	100	1	
2	6	14	08: C-04   LM00000753	lmo2708	8050	7907	100	142	129	55	45	46	4	85	82	0	189	159	77	27	27	3	89	86	0	0	0	0	0	0	0	0	0	0	0	0	0	0	0	0	0	0	0	0	0	0	0	0	0	0	0.000	0.000	0.000	0.000	0.000	0.000	0.000	0.000	0.000	0.000	0.000	0.000	0.000	0.000	283	1076	259	216	216	0.000	0.000	97	162	0	0	84	132	0	0	100	1	
2	7	14	08: C-07   LM00000755	lmo2711	8300	7907	100	52	52	6	46	46	4	59	28	0	132	104	48	27	27	3	88	82	0	0	0	0	0	0	0	0	0	0	0	0	0	0	0	0	0	0	0	0	0	0	0	0	0	0	0.000	0.000	0.000	0.000	0.000	0.000	0.000	0.000	0.000	0.000	0.000	0.000	0.000	0.000	283	1076	111	83	83	0.000	0.000	6	105	0	0	6	77	0	0	100	1	
2	8	14	08: C-10   LM00002770	lmo2714	8550	7907	100	2502	1864	1334	47	47	5	94	92	0	1619	1226	894	26	27	4	92	84	0	0	0	0	0	0	0	0	0	0	0	0	0	0	0	0	0	0	0	0	0	0	0	0	0	0	0.000	0.000	0.000	0.000	0.000	0.000	0.000	0.000	0.000	0.000	0.000	0.000	0.000	0.000	283	1076	4048	3017	3017	0.000	0.000	2455	1593	0	0	1817	1200	0	0	100	1	
2	9	14	08: C-13   LM00000757	lmo2717	8800	7907	100	1449	1151	721	46	46	5	91	87	0	3565	2839	1704	26	27	4	94	90	0	0	0	0	0	0	0	0	0	0	0	0	0	0	0	0	0	0	0	0	0	0	0	0	0	0	0.000	0.000	0.000	0.000	0.000	0.000	0.000	0.000	0.000	0.000	0.000	0.000	0.000	0.000	283	1076	4942	3918	3918	0.000	0.000	1403	3539	0	0	1105	2813	0	0	100	1	
2	10	14	08: C-16   LM00002044	lmo2720	9050	7907	100	428	351	192	47	47	5	93	89	0	657	518	302	26	27	3	95	91	0	0	0	0	0	0	0	0	0	0	0	0	0	0	0	0	0	0	0	0	0	0	0	0	0	0	0.000	0.000	0.000	0.000	0.000	0.000	0.000	0.000	0.000	0.000	0.000	0.000	0.000	0.000	283	1076	1012	796	796	0.000	0.000	381	631	0	0	304	492	0	0	100	1	
2	11	14	08: C-19   LM00000761	lmo2723	9300	7907	100	216	190	78	47	47	5	91	89	0	311	264	121	26	27	4	94	90	0	0	0	0	0	0	0	0	0	0	0	0	0	0	0	0	0	0	0	0	0	0	0	0	0	0	0.000	0.000	0.000	0.000	0.000	0.000	0.000	0.000	0.000	0.000	0.000	0.000	0.000	0.000	283	1076	454	381	381	0.000	0.000	169	285	0	0	143	238	0	0	100	1	
2	12	14	08: C-22   LM00002045	lmo2726	9550	7907	100	86	83	28	47	48	5	83	74	0	130	103	53	26	26	3	88	81	0	0	0	0	0	0	0	0	0	0	0	0	0	0	0	0	0	0	0	0	0	0	0	0	0	0	0.000	0.000	0.000	0.000	0.000	0.000	0.000	0.000	0.000	0.000	0.000	0.000	0.000	0.000	283	1076	143	113	113	0.000	0.000	39	104	0	0	36	77	0	0	100	1	
2	13	14	08: G-01   LM00000782	lmo2801	9800	7907	100	64	65	16	48	48	4	72	65	0	135	106	54	26	26	3	83	78	0	0	0	0	0	0	0	0	0	0	0	0	0	0	0	0	0	0	0	0	0	0	0	0	0	0	0.000	0.000	0.000	0.000	0.000	0.000	0.000	0.000	0.000	0.000	0.000	0.000	0.000	0.000	283	1076	125	97	97	0.000	0.000	16	109	0	0	17	80	0	0	100	1	
2	14	14	08: G-04   LM00000784	lmo2804	10050	7907	100	73	76	24	46	47	4	84	73	0	145	115	66	26	26	3	82	76	0	0	0	0	0	0	0	0	0	0	0	0	0	0	0	0	0	0	0	0	0	0	0	0	0	0	0.000	0.000	0.000	0.000	0.000	0.000	0.000	0.000	0.000	0.000	0.000	0.000	0.000	0.000	283	1076	146	119	119	0.000	0.000	27	119	0	0	30	89	0	0	100	1	
2	15	14	08: G-07   LM00002797	lmo2807	10300	7907	100	51	51	5	46	46	4	52	23	0	121	96	42	25	25	3	92	87	0	0	0	0	0	0	0	0	0	0	0	0	0	0	0	0	0	0	0	0	0	0	0	0	0	0	0.000	0.000	0.000	0.000	0.000	0.000	0.000	0.000	0.000	0.000	0.000	0.000	0.000	0.000	283	1076	101	76	76	0.000	0.000	5	96	0	0	5	71	0	0	100	1	
2	16	14	08: G-10   LM00000785	lmo2810	10550	7907	100	744	600	347	46	46	4	94	92	0	692	558	333	25	25	3	93	88	0	0	0	0	0	0	0	0	0	0	0	0	0	0	0	0	0	0	0	0	0	0	0	0	0	0	0.000	0.000	0.000	0.000	0.000	0.000	0.000	0.000	0.000	0.000	0.000	0.000	0.000	0.000	283	1076	1365	1087	1087	0.000	0.000	698	667	0	0	554	533	0	0	100	1	
2	17	14	08: G-13   LM00002081	lmo2813	10800	7907	100	62	62	9	47	47	5	85	71	0	146	123	50	25	25	3	92	90	0	0	0	0	0	0	0	0	0	0	0	0	0	0	0	0	0	0	0	0	0	0	0	0	0	0	0.000	0.000	0.000	0.000	0.000	0.000	0.000	0.000	0.000	0.000	0.000	0.000	0.000	0.000	283	1076	136	113	113	0.000	0.000	15	121	0	0	15	98	0	0	100	1	
2	1	15	08: G-16   LM00002083	lmo2816	6800	8157	100	52	52	6	47	47	4	56	27	0	122	99	43	26	27	3	89	84	0	0	0	0	0	0	0	0	0	0	0	0	0	0	0	0	0	0	0	0	0	0	0	0	0	0	0.000	0.000	0.000	0.000	0.000	0.000	0.000	0.000	0.000	0.000	0.000	0.000	0.000	0.000	283	1076	101	78	78	0.000	0.000	5	96	0	0	5	73	0	0	100	1	
2	2	15	08: G-19   LM00000788	lmo2819	7050	8157	100	52	52	5	46	46	5	63	26	0	121	96	45	25	26	3	90	79	0	0	0	0	0	0	0	0	0	0	0	0	0	0	0	0	0	0	0	0	0	0	0	0	0	0	0.000	0.000	0.000	0.000	0.000	0.000	0.000	0.000	0.000	0.000	0.000	0.000	0.000	0.000	283	1076	102	77	77	0.000	0.000	6	96	0	0	6	71	0	0	100	1	
2	3	15	08: G-22   LM00000790	lmo2822	7300	8157	100	74	72	18	46	46	5	84	76	0	149	120	63	26	26	4	84	80	0	0	0	0	0	0	0	0	0	0	0	0	0	0	0	0	0	0	0	0	0	0	0	0	0	0	0.000	0.000	0.000	0.000	0.000	0.000	0.000	0.000	0.000	0.000	0.000	0.000	0.000	0.000	283	1076	151	120	120	0.000	0.000	28	123	0	0	26	94	0	0	100	1	
2	4	15	08: K-01   EMPTY	EMPTY	7550	8157	100	47	47	4	46	47	4	17	6	0	28	28	5	26	26	3	36	18	0	0	0	0	0	0	0	0	0	0	0	0	0	0	0	0	0	0	0	0	0	0	0	0	0	0	0.000	0.000	0.000	0.000	0.000	0.000	0.000	0.000	0.000	0.000	0.000	0.000	0.000	0.000	283	1076	3	3	3	0.000	0.000	1	2	0	0	1	2	0	0	-75	1	
2	5	15	08: K-04   EMPTY	EMPTY	7800	8157	100	47	47	5	46	47	5	20	5	0	28	29	5	26	27	4	37	19	0	0	0	0	0	0	0	0	0	0	0	0	0	0	0	0	0	0	0	0	0	0	0	0	0	0	0.000	0.000	0.000	0.000	0.000	0.000	0.000	0.000	0.000	0.000	0.000	0.000	0.000	0.000	283	1076	3	4	4	0.000	0.000	1	2	0	0	1	3	0	0	-75	1	
2	6	15	08: K-07   EMPTY	EMPTY	8050	8157	100	46	46	4	46	46	5	17	1	0	27	28	4	26	26	3	30	16	0	0	0	0	0	0	0	0	0	0	0	0	0	0	0	0	0	0	0	0	0	0	0	0	0	0	0.000	0.000	0.000	0.000	0.000	0.000	0.000	0.000	0.000	0.000	0.000	0.000	0.000	0.000	283	1076	1	2	2	0.000	0.000	0	1	0	0	0	2	0	0	-75	1	
2	7	15	09: C-01   LM00000020	lmo0044	8300	8157	100	5533	4318	2601	47	47	5	100	100	0	5701	4381	2713	27	27	4	96	93	0	0	0	0	0	0	0	0	0	0	0	0	0	0	0	0	0	0	0	0	0	0	0	0	0	0	0.000	0.000	0.000	0.000	0.000	0.000	0.000	0.000	0.000	0.000	0.000	0.000	0.000	0.000	283	1076	11160	8625	8625	0.000	0.000	5486	5674	0	0	4271	4354	0	0	100	1	
2	8	15	09: C-04   LM00001308	lmo1275	8550	8157	100	263	228	125	47	47	4	90	83	0	247	197	113	26	27	3	89	84	0	0	0	0	0	0	0	0	0	0	0	0	0	0	0	0	0	0	0	0	0	0	0	0	0	0	0.000	0.000	0.000	0.000	0.000	0.000	0.000	0.000	0.000	0.000	0.000	0.000	0.000	0.000	283	1076	437	352	352	0.000	0.000	216	221	0	0	181	171	0	0	100	1	
2	9	15	09: C-07   LM00002819	lmo1469	8800	8157	100	6414	4542	3640	46	46	4	99	98	0	6558	4449	3513	26	27	3	89	84	0	0	0	0	0	0	0	0	0	0	0	0	0	0	0	0	0	0	0	0	0	0	0	0	0	0	0.000	0.000	0.000	0.000	0.000	0.000	0.000	0.000	0.000	0.000	0.000	0.000	0.000	0.000	283	1076	12900	8919	8919	0.000	0.000	6368	6532	0	0	4496	4423	0	0	100	1	
2	10	15	09: C-10   LM00000452	lmo1657	9050	8157	100	2112	1648	970	47	47	5	98	96	0	1355	1038	611	26	26	3	93	90	0	0	0	0	0	0	0	0	0	0	0	0	0	0	0	0	0	0	0	0	0	0	0	0	0	0	0.000	0.000	0.000	0.000	0.000	0.000	0.000	0.000	0.000	0.000	0.000	0.000	0.000	0.000	283	1076	3394	2613	2613	0.000	0.000	2065	1329	0	0	1601	1012	0	0	100	1	
2	11	15	09: C-13   lmneg01	lmneg01	9300	8157	100	50	50	5	47	47	4	37	12	0	123	100	44	26	26	3	86	83	0	0	0	0	0	0	0	0	0	0	0	0	0	0	0	0	0	0	0	0	0	0	0	0	0	0	0.000	0.000	0.000	0.000	0.000	0.000	0.000	0.000	0.000	0.000	0.000	0.000	0.000	0.000	283	1076	100	77	77	0.000	0.000	3	97	0	0	3	74	0	0	100	1	
2	12	15	09: C-16   lmneg04	lmneg04	9550	8157	100	50	51	5	47	48	5	43	13	0	109	88	37	26	26	3	85	83	0	0	0	0	0	0	0	0	0	0	0	0	0	0	0	0	0	0	0	0	0	0	0	0	0	0	0.000	0.000	0.000	0.000	0.000	0.000	0.000	0.000	0.000	0.000	0.000	0.000	0.000	0.000	283	1076	86	66	66	0.000	0.000	3	83	0	0	4	62	0	0	100	1	
2	13	15	09: C-19   lmneg07	lmneg07	9800	8157	100	51	51	4	48	48	4	43	12	0	115	94	39	26	26	4	83	81	0	0	0	0	0	0	0	0	0	0	0	0	0	0	0	0	0	0	0	0	0	0	0	0	0	0	0.000	0.000	0.000	0.000	0.000	0.000	0.000	0.000	0.000	0.000	0.000	0.000	0.000	0.000	283	1076	92	71	71	0.000	0.000	3	89	0	0	3	68	0	0	100	1	
2	14	15	09: C-22   lmneg10	lmneg10	10050	8157	100	51	51	5	47	47	4	41	19	0	96	75	34	25	25	3	82	77	0	0	0	0	0	0	0	0	0	0	0	0	0	0	0	0	0	0	0	0	0	0	0	0	0	0	0.000	0.000	0.000	0.000	0.000	0.000	0.000	0.000	0.000	0.000	0.000	0.000	0.000	0.000	283	1076	75	54	54	0.000	0.000	4	71	0	0	4	50	0	0	100	1	
2	15	15	09: G-01   LM00000020	lmo0044	10300	8157	100	5184	4239	2499	48	48	4	99	98	0	5637	4478	2568	25	25	3	98	94	0	0	0	0	0	0	0	0	0	0	0	0	0	0	0	0	0	0	0	0	0	0	0	0	0	0	0.000	0.000	0.000	0.000	0.000	0.000	0.000	0.000	0.000	0.000	0.000	0.000	0.000	0.000	283	1076	10748	8644	8644	0.000	0.000	5136	5612	0	0	4191	4453	0	0	100	1	
2	16	15	09: G-04   LM00001308	lmo1275	10550	8157	100	239	208	114	47	47	5	87	82	0	227	184	102	25	26	3	92	88	0	0	0	0	0	0	0	0	0	0	0	0	0	0	0	0	0	0	0	0	0	0	0	0	0	0	0.000	0.000	0.000	0.000	0.000	0.000	0.000	0.000	0.000	0.000	0.000	0.000	0.000	0.000	283	1076	394	320	320	0.000	0.000	192	202	0	0	161	159	0	0	100	1	
2	17	15	09: G-07   LM00002819	lmo1469	10800	8157	100	6466	4794	3242	46	46	4	99	98	0	6341	4824	3158	25	25	3	98	93	0	0	0	0	0	0	0	0	0	0	0	0	0	0	0	0	0	0	0	0	0	0	0	0	0	0	0.000	0.000	0.000	0.000	0.000	0.000	0.000	0.000	0.000	0.000	0.000	0.000	0.000	0.000	283	1076	12736	9547	9547	0.000	0.000	6420	6316	0	0	4748	4799	0	0	100	1	
2	1	16	09: G-10   LM00000452	lmo1657	6800	8407	100	2365	1704	1124	47	48	5	99	98	0	1440	1085	676	27	27	3	92	90	0	0	0	0	0	0	0	0	0	0	0	0	0	0	0	0	0	0	0	0	0	0	0	0	0	0	0.000	0.000	0.000	0.000	0.000	0.000	0.000	0.000	0.000	0.000	0.000	0.000	0.000	0.000	283	1076	3731	2715	2715	0.000	0.000	2318	1413	0	0	1657	1058	0	0	100	1	
2	2	16	09: G-13   lmneg01	lmneg01	7050	8407	100	53	52	5	47	47	5	52	12	0	132	106	44	27	27	6	85	81	0	0	0	0	0	0	0	0	0	0	0	0	0	0	0	0	0	0	0	0	0	0	0	0	0	0	0.000	0.000	0.000	0.000	0.000	0.000	0.000	0.000	0.000	0.000	0.000	0.000	0.000	0.000	283	1076	111	84	84	0.000	0.000	6	105	0	0	5	79	0	0	100	1	
2	3	16	09: G-16   lmneg04	lmneg04	7300	8407	100	51	51	5	46	46	5	54	14	0	106	91	33	26	26	3	90	87	0	0	0	0	0	0	0	0	0	0	0	0	0	0	0	0	0	0	0	0	0	0	0	0	0	0	0.000	0.000	0.000	0.000	0.000	0.000	0.000	0.000	0.000	0.000	0.000	0.000	0.000	0.000	283	1076	85	70	70	0.000	0.000	5	80	0	0	5	65	0	0	100	1	
2	4	16	09: G-19   lmneg07	lmneg07	7550	8407	100	51	51	4	47	47	5	42	9	0	119	91	46	26	26	3	81	77	0	0	0	0	0	0	0	0	0	0	0	0	0	0	0	0	0	0	0	0	0	0	0	0	0	0	0.000	0.000	0.000	0.000	0.000	0.000	0.000	0.000	0.000	0.000	0.000	0.000	0.000	0.000	283	1076	97	69	69	0.000	0.000	4	93	0	0	4	65	0	0	100	1	
2	5	16	09: G-22   lmneg10	lmneg10	7800	8407	100	50	51	5	46	46	4	49	22	0	102	84	35	26	27	3	88	80	0	0	0	0	0	0	0	0	0	0	0	0	0	0	0	0	0	0	0	0	0	0	0	0	0	0	0.000	0.000	0.000	0.000	0.000	0.000	0.000	0.000	0.000	0.000	0.000	0.000	0.000	0.000	283	1076	80	63	63	0.000	0.000	4	76	0	0	5	58	0	0	100	1	
2	6	16	09: K-01   LM00000020	lmo0044	8050	8407	100	5318	4198	2465	46	46	5	100	100	0	5496	4383	2515	26	27	6	98	93	0	0	0	0	0	0	0	0	0	0	0	0	0	0	0	0	0	0	0	0	0	0	0	0	0	0	0.000	0.000	0.000	0.000	0.000	0.000	0.000	0.000	0.000	0.000	0.000	0.000	0.000	0.000	283	1076	10742	8509	8509	0.000	0.000	5272	5470	0	0	4152	4357	0	0	100	1	
2	7	16	09: K-04   LM00001308	lmo1275	8300	8407	100	256	210	118	47	47	5	92	84	0	240	183	112	27	27	3	81	78	0	0	0	0	0	0	0	0	0	0	0	0	0	0	0	0	0	0	0	0	0	0	0	0	0	0	0.000	0.000	0.000	0.000	0.000	0.000	0.000	0.000	0.000	0.000	0.000	0.000	0.000	0.000	283	1076	422	319	319	0.000	0.000	209	213	0	0	163	156	0	0	100	1	
2	8	16	09: K-07   LM00002819	lmo1469	8550	8407	100	6484	4861	3327	47	47	4	100	99	0	6357	4615	3246	27	27	3	93	89	0	0	0	0	0	0	0	0	0	0	0	0	0	0	0	0	0	0	0	0	0	0	0	0	0	0	0.000	0.000	0.000	0.000	0.000	0.000	0.000	0.000	0.000	0.000	0.000	0.000	0.000	0.000	283	1076	12767	9402	9402	0.000	0.000	6437	6330	0	0	4814	4588	0	0	100	1	
2	9	16	09: K-10   LM00000452	lmo1657	8800	8407	100	1923	1478	1033	46	46	4	97	93	0	1295	965	656	26	26	3	89	85	0	0	0	0	0	0	0	0	0	0	0	0	0	0	0	0	0	0	0	0	0	0	0	0	0	0	0.000	0.000	0.000	0.000	0.000	0.000	0.000	0.000	0.000	0.000	0.000	0.000	0.000	0.000	283	1076	3146	2371	2371	0.000	0.000	1877	1269	0	0	1432	939	0	0	100	1	
2	10	16	09: K-13   lmneg01	lmneg01	9050	8407	100	52	52	5	46	47	4	67	35	0	120	92	46	26	26	3	83	81	0	0	0	0	0	0	0	0	0	0	0	0	0	0	0	0	0	0	0	0	0	0	0	0	0	0	0.000	0.000	0.000	0.000	0.000	0.000	0.000	0.000	0.000	0.000	0.000	0.000	0.000	0.000	283	1076	100	72	72	0.000	0.000	6	94	0	0	6	66	0	0	100	1	
2	11	16	09: K-16   lmneg04	lmneg04	9300	8407	100	49	49	5	46	47	5	37	9	0	104	86	33	26	26	3	87	83	0	0	0	0	0	0	0	0	0	0	0	0	0	0	0	0	0	0	0	0	0	0	0	0	0	0	0.000	0.000	0.000	0.000	0.000	0.000	0.000	0.000	0.000	0.000	0.000	0.000	0.000	0.000	283	1076	81	63	63	0.000	0.000	3	78	0	0	3	60	0	0	100	1	
2	12	16	09: K-19   lmneg07	lmneg07	9550	8407	100	50	50	5	47	47	4	37	9	0	114	89	41	25	26	3	87	79	0	0	0	0	0	0	0	0	0	0	0	0	0	0	0	0	0	0	0	0	0	0	0	0	0	0	0.000	0.000	0.000	0.000	0.000	0.000	0.000	0.000	0.000	0.000	0.000	0.000	0.000	0.000	283	1076	92	67	67	0.000	0.000	3	89	0	0	3	64	0	0	100	1	
2	13	16	09: K-22   lmneg10	lmneg10	9800	8407	100	49	50	5	48	48	5	29	7	0	95	77	34	25	26	4	84	79	0	0	0	0	0	0	0	0	0	0	0	0	0	0	0	0	0	0	0	0	0	0	0	0	0	0	0.000	0.000	0.000	0.000	0.000	0.000	0.000	0.000	0.000	0.000	0.000	0.000	0.000	0.000	283	1076	71	54	54	0.000	0.000	1	70	0	0	2	52	0	0	100	1	
2	14	16	09: O-01   LM00000020	lmo0044	10050	8407	100	5452	4032	2875	47	47	5	99	96	0	5552	4103	2883	24	25	4	95	88	0	0	0	0	0	0	0	0	0	0	0	0	0	0	0	0	0	0	0	0	0	0	0	0	0	0	0.000	0.000	0.000	0.000	0.000	0.000	0.000	0.000	0.000	0.000	0.000	0.000	0.000	0.000	283	1076	10933	8064	8064	0.000	0.000	5405	5528	0	0	3985	4079	0	0	100	1	
2	15	16	09: O-04   LM00001308	lmo1275	10300	8407	100	213	179	92	47	47	4	85	83	0	216	180	104	25	25	3	88	81	0	0	0	0	0	0	0	0	0	0	0	0	0	0	0	0	0	0	0	0	0	0	0	0	0	0	0.000	0.000	0.000	0.000	0.000	0.000	0.000	0.000	0.000	0.000	0.000	0.000	0.000	0.000	283	1076	357	287	287	0.000	0.000	166	191	0	0	132	155	0	0	100	1	
2	16	16	09: O-07   LM00002819	lmo1469	10550	8407	100	6317	4931	2923	46	47	4	99	98	0	5856	4782	2762	25	26	3	98	95	0	0	0	0	0	0	0	0	0	0	0	0	0	0	0	0	0	0	0	0	0	0	0	0	0	0	0.000	0.000	0.000	0.000	0.000	0.000	0.000	0.000	0.000	0.000	0.000	0.000	0.000	0.000	283	1076	12102	9642	9642	0.000	0.000	6271	5831	0	0	4885	4757	0	0	100	1	
2	17	16	09: O-10   LM00000452	lmo1657	10800	8407	100	2065	1501	1073	46	47	4	95	93	0	1258	942	659	25	26	3	87	85	0	0	0	0	0	0	0	0	0	0	0	0	0	0	0	0	0	0	0	0	0	0	0	0	0	0	0.000	0.000	0.000	0.000	0.000	0.000	0.000	0.000	0.000	0.000	0.000	0.000	0.000	0.000	283	1076	3252	2372	2372	0.000	0.000	2019	1233	0	0	1455	917	0	0	100	1	
2	1	17	09: O-13   lmneg01	lmneg01	6800	8657	100	54	53	6	47	47	4	63	39	0	125	97	50	27	27	3	86	79	0	0	0	0	0	0	0	0	0	0	0	0	0	0	0	0	0	0	0	0	0	0	0	0	0	0	0.000	0.000	0.000	0.000	0.000	0.000	0.000	0.000	0.000	0.000	0.000	0.000	0.000	0.000	283	1076	105	76	76	0.000	0.000	7	98	0	0	6	70	0	0	100	1	
2	2	17	09: O-16   lmneg04	lmneg04	7050	8657	100	50	51	4	47	47	5	41	8	0	108	88	36	26	26	3	90	85	0	0	0	0	0	0	0	0	0	0	0	0	0	0	0	0	0	0	0	0	0	0	0	0	0	0	0.000	0.000	0.000	0.000	0.000	0.000	0.000	0.000	0.000	0.000	0.000	0.000	0.000	0.000	283	1076	85	66	66	0.000	0.000	3	82	0	0	4	62	0	0	100	1	
2	3	17	09: O-19   lmneg07	lmneg07	7300	8657	100	50	50	5	47	47	6	33	5	0	115	90	45	26	27	7	73	72	0	0	0	0	0	0	0	0	0	0	0	0	0	0	0	0	0	0	0	0	0	0	0	0	0	0	0.000	0.000	0.000	0.000	0.000	0.000	0.000	0.000	0.000	0.000	0.000	0.000	0.000	0.000	283	1076	92	67	67	0.000	0.000	3	89	0	0	3	64	0	0	100	1	
2	4	17	09: O-22   lmneg10	lmneg10	7550	8657	100	50	50	5	47	47	5	40	10	0	101	83	40	26	27	4	86	77	0	0	0	0	0	0	0	0	0	0	0	0	0	0	0	0	0	0	0	0	0	0	0	0	0	0	0.000	0.000	0.000	0.000	0.000	0.000	0.000	0.000	0.000	0.000	0.000	0.000	0.000	0.000	283	1076	78	60	60	0.000	0.000	3	75	0	0	3	57	0	0	100	1	
2	5	17	null	EMPTY	7800	8657	100	45	46	4	47	47	4	13	1	0	27	27	3	26	27	3	30	6	0	0	0	0	0	0	0	0	0	0	0	0	0	0	0	0	0	0	0	0	0	0	0	0	0	0	0.000	0.000	0.000	0.000	0.000	0.000	0.000	0.000	0.000	0.000	0.000	0.000	0.000	0.000	283	1076	-1	0	0	0.000	0.000	-2	1	0	0	-1	1	0	0	-75	1	
2	6	17	null	EMPTY	8050	8657	100	46	46	5	47	48	6	7	1	0	27	28	3	27	28	5	10	1	0	0	0	0	0	0	0	0	0	0	0	0	0	0	0	0	0	0	0	0	0	0	0	0	0	0	0.000	0.000	0.000	0.000	0.000	0.000	0.000	0.000	0.000	0.000	0.000	0.000	0.000	0.000	283	1076	-1	0	0	0.000	0.000	-1	0	0	0	-1	1	0	0	-75	1	
2	7	17	null	EMPTY	8300	8657	100	49	50	5	47	46	4	28	13	0	27	27	3	27	27	3	20	6	0	0	0	0	0	0	0	0	0	0	0	0	0	0	0	0	0	0	0	0	0	0	0	0	0	0	0.000	0.000	0.000	0.000	0.000	0.000	0.000	0.000	0.000	0.000	0.000	0.000	0.000	0.000	283	1076	2	3	3	0.000	0.000	2	0	0	0	3	0	0	0	-75	1	
2	8	17	null	EMPTY	8550	8657	100	48	48	4	47	47	5	18	3	0	27	27	3	26	27	3	17	7	0	0	0	0	0	0	0	0	0	0	0	0	0	0	0	0	0	0	0	0	0	0	0	0	0	0	0.000	0.000	0.000	0.000	0.000	0.000	0.000	0.000	0.000	0.000	0.000	0.000	0.000	0.000	283	1076	2	2	2	0.000	0.000	1	1	0	0	1	1	0	0	-75	1	
2	9	17	null	EMPTY	8800	8657	100	46	46	4	46	46	4	7	1	0	27	28	3	26	27	4	29	6	0	0	0	0	0	0	0	0	0	0	0	0	0	0	0	0	0	0	0	0	0	0	0	0	0	0	0.000	0.000	0.000	0.000	0.000	0.000	0.000	0.000	0.000	0.000	0.000	0.000	0.000	0.000	283	1076	1	2	2	0.000	0.000	0	1	0	0	0	2	0	0	-75	1	
2	10	17	null	EMPTY	9050	8657	100	45	45	4	46	46	5	10	2	0	26	27	3	26	27	3	13	4	0	0	0	0	0	0	0	0	0	0	0	0	0	0	0	0	0	0	0	0	0	0	0	0	0	0	0.000	0.000	0.000	0.000	0.000	0.000	0.000	0.000	0.000	0.000	0.000	0.000	0.000	0.000	283	1076	-1	0	0	0.000	0.000	-1	0	0	0	-1	1	0	0	-75	1	
2	11	17	null	EMPTY	9300	8657	100	45	46	4	47	48	4	10	2	0	27	27	3	26	26	3	20	5	0	0	0	0	0	0	0	0	0	0	0	0	0	0	0	0	0	0	0	0	0	0	0	0	0	0	0.000	0.000	0.000	0.000	0.000	0.000	0.000	0.000	0.000	0.000	0.000	0.000	0.000	0.000	283	1076	-1	0	0	0.000	0.000	-2	1	0	0	-1	1	0	0	-75	1	
2	12	17	null	EMPTY	9550	8657	100	47	47	4	47	47	5	10	1	0	26	26	3	26	26	3	25	6	0	0	0	0	0	0	0	0	0	0	0	0	0	0	0	0	0	0	0	0	0	0	0	0	0	0	0.000	0.000	0.000	0.000	0.000	0.000	0.000	0.000	0.000	0.000	0.000	0.000	0.000	0.000	283	1076	0	0	0	0.000	0.000	0	0	0	0	0	0	0	0	-75	1	
2	13	17	null	EMPTY	9800	8657	100	48	49	5	47	47	4	27	11	0	26	27	4	26	26	3	16	6	0	0	0	0	0	0	0	0	0	0	0	0	0	0	0	0	0	0	0	0	0	0	0	0	0	0	0.000	0.000	0.000	0.000	0.000	0.000	0.000	0.000	0.000	0.000	0.000	0.000	0.000	0.000	283	1076	1	3	3	0.000	0.000	1	0	0	0	2	1	0	0	-75	1	
2	14	17	null	EMPTY	10050	8657	100	45	46	5	47	46	4	9	6	0	25	25	3	25	25	3	20	3	0	0	0	0	0	0	0	0	0	0	0	0	0	0	0	0	0	0	0	0	0	0	0	0	0	0	0.000	0.000	0.000	0.000	0.000	0.000	0.000	0.000	0.000	0.000	0.000	0.000	0.000	0.000	283	1076	-2	-1	-1	0.000	0.000	-2	0	0	0	-1	0	0	0	-75	1	
2	15	17	null	EMPTY	10300	8657	100	47	47	4	46	47	5	21	2	0	25	25	3	25	25	3	17	5	0	0	0	0	0	0	0	0	0	0	0	0	0	0	0	0	0	0	0	0	0	0	0	0	0	0	0.000	0.000	0.000	0.000	0.000	0.000	0.000	0.000	0.000	0.000	0.000	0.000	0.000	0.000	283	1076	1	1	1	0.000	0.000	1	0	0	0	1	0	0	0	-75	1	
2	16	17	null	EMPTY	10550	8657	100	45	46	5	46	47	4	17	5	0	26	26	3	25	25	3	24	9	0	0	0	0	0	0	0	0	0	0	0	0	0	0	0	0	0	0	0	0	0	0	0	0	0	0	0.000	0.000	0.000	0.000	0.000	0.000	0.000	0.000	0.000	0.000	0.000	0.000	0.000	0.000	283	1076	0	1	1	0.000	0.000	-1	1	0	0	0	1	0	0	-75	1	
2	17	17	null	EMPTY	10800	8657	100	45	46	5	46	47	4	20	4	0	26	26	3	25	25	3	29	13	0	0	0	0	0	0	0	0	0	0	0	0	0	0	0	0	0	0	0	0	0	0	0	0	0	0	0.000	0.000	0.000	0.000	0.000	0.000	0.000	0.000	0.000	0.000	0.000	0.000	0.000	0.000	283	1076	0	1	1	0.000	0.000	-1	1	0	0	0	1	0	0	-75	1	
3	1	1	10: B-01   Dye Marker	Dye Marker	11314	4633	100	77	567	789	46	46	5	89	81	0	15174	31262	28081	26	27	4	100	100	0	0	0	0	0	0	0	0	0	0	0	0	0	0	0	0	0	0	0	0	0	0	0	0	0	0	0.000	0.000	0.000	0.000	0.000	0.000	0.000	0.000	0.000	0.000	0.000	0.000	0.000	0.000	283	1076	15179	31757	31757	0.000	0.000	31	15148	0	0	521	31236	0	0	100	1	
3	2	1	01: B-01   EMPTY	EMPTY	11564	4633	100	47	47	4	46	46	4	19	6	0	26	27	4	26	26	3	18	9	0	0	0	0	0	0	0	0	0	0	0	0	0	0	0	0	0	0	0	0	0	0	0	0	0	0	0.000	0.000	0.000	0.000	0.000	0.000	0.000	0.000	0.000	0.000	0.000	0.000	0.000	0.000	283	1076	1	2	2	0.000	0.000	1	0	0	0	1	1	0	0	-75	1	
3	3	1	01: B-04   LM00000015	lmo0024	11814	4633	100	54	57	24	46	46	4	81	50	0	119	108	46	25	25	3	93	89	0	0	0	0	0	0	0	0	0	0	0	0	0	0	0	0	0	0	0	0	0	0	0	0	0	0	0.000	0.000	0.000	0.000	0.000	0.000	0.000	0.000	0.000	0.000	0.000	0.000	0.000	0.000	283	1076	102	94	94	0.000	0.000	8	94	0	0	11	83	0	0	100	1	
3	4	1	01: B-07   LM00000017	lmo0027	12064	4633	100	57	56	8	46	46	5	78	61	0	188	161	78	24	24	3	93	89	0	0	0	0	0	0	0	0	0	0	0	0	0	0	0	0	0	0	0	0	0	0	0	0	0	0	0.000	0.000	0.000	0.000	0.000	0.000	0.000	0.000	0.000	0.000	0.000	0.000	0.000	0.000	283	1076	175	147	147	0.000	0.000	11	164	0	0	10	137	0	0	100	1	
3	5	1	01: B-10   LM00000819	lmo0030	12314	4633	100	60	60	9	46	47	5	81	68	0	124	104	40	24	25	3	95	90	0	0	0	0	0	0	0	0	0	0	0	0	0	0	0	0	0	0	0	0	0	0	0	0	0	0	0.000	0.000	0.000	0.000	0.000	0.000	0.000	0.000	0.000	0.000	0.000	0.000	0.000	0.000	283	1076	114	94	94	0.000	0.000	14	100	0	0	14	80	0	0	100	1	
3	6	1	01: B-13   LM00000018	lmo0033	12564	4633	100	55	56	7	46	47	5	77	49	0	132	109	45	24	24	3	89	87	0	0	0	0	0	0	0	0	0	0	0	0	0	0	0	0	0	0	0	0	0	0	0	0	0	0	0.000	0.000	0.000	0.000	0.000	0.000	0.000	0.000	0.000	0.000	0.000	0.000	0.000	0.000	283	1076	117	95	95	0.000	0.000	9	108	0	0	10	85	0	0	100	1	
3	7	1	01: B-16   LM00002100	lmo0036	12814	4633	100	55	56	8	46	47	5	70	49	0	140	122	44	24	25	3	93	91	0	0	0	0	0	0	0	0	0	0	0	0	0	0	0	0	0	0	0	0	0	0	0	0	0	0	0.000	0.000	0.000	0.000	0.000	0.000	0.000	0.000	0.000	0.000	0.000	0.000	0.000	0.000	283	1076	125	108	108	0.000	0.000	9	116	0	0	10	98	0	0	100	1	
3	8	1	01: B-19   LM00002103	lmo0039	13064	4633	100	71	71	14	46	47	4	91	87	0	138	119	47	24	25	3	92	90	0	0	0	0	0	0	0	0	0	0	0	0	0	0	0	0	0	0	0	0	0	0	0	0	0	0	0.000	0.000	0.000	0.000	0.000	0.000	0.000	0.000	0.000	0.000	0.000	0.000	0.000	0.000	283	1076	139	120	120	0.000	0.000	25	114	0	0	25	95	0	0	100	1	
3	9	1	01: B-22   LM00000823	lmo0042	13314	4633	100	52	52	5	46	46	4	64	27	0	114	100	36	25	25	3	93	89	0	0	0	0	0	0	0	0	0	0	0	0	0	0	0	0	0	0	0	0	0	0	0	0	0	0	0.000	0.000	0.000	0.000	0.000	0.000	0.000	0.000	0.000	0.000	0.000	0.000	0.000	0.000	283	1076	95	81	81	0.000	0.000	6	89	0	0	6	75	0	0	100	1	
3	10	1	01: F-01   LM00000841	lmo0117	13564	4633	100	708	575	342	47	47	5	93	90	0	11048	8475	5678	25	25	3	97	90	0	0	0	0	0	0	0	0	0	0	0	0	0	0	0	0	0	0	0	0	0	0	0	0	0	0	0.000	0.000	0.000	0.000	0.000	0.000	0.000	0.000	0.000	0.000	0.000	0.000	0.000	0.000	283	1076	11684	8978	8978	0.000	0.000	661	11023	0	0	528	8450	0	0	100	1	
3	11	1	01: F-04   LM00000843	lmo0120	13814	4633	100	625	517	313	47	47	5	90	86	0	10233	7842	5458	24	25	3	87	85	0	0	0	0	0	0	0	0	0	0	0	0	0	0	0	0	0	0	0	0	0	0	0	0	0	0	0.000	0.000	0.000	0.000	0.000	0.000	0.000	0.000	0.000	0.000	0.000	0.000	0.000	0.000	283	1076	10787	8288	8288	0.000	0.000	578	10209	0	0	470	7818	0	0	100	1	
3	12	1	01: F-07   LM00000846	lmo0123	14064	4633	100	621	507	264	46	47	5	98	95	0	10467	8426	4994	23	24	3	94	89	0	0	0	0	0	0	0	0	0	0	0	0	0	0	0	0	0	0	0	0	0	0	0	0	0	0	0.000	0.000	0.000	0.000	0.000	0.000	0.000	0.000	0.000	0.000	0.000	0.000	0.000	0.000	283	1076	11019	8864	8864	0.000	0.000	575	10444	0	0	461	8403	0	0	100	1	
3	13	1	01: F-10   LM00000847	lmo0126	14314	4633	100	50	50	5	46	46	4	47	19	0	118	95	43	23	23	3	87	82	0	0	0	0	0	0	0	0	0	0	0	0	0	0	0	0	0	0	0	0	0	0	0	0	0	0	0.000	0.000	0.000	0.000	0.000	0.000	0.000	0.000	0.000	0.000	0.000	0.000	0.000	0.000	283	1076	99	76	76	0.000	0.000	4	95	0	0	4	72	0	0	100	1	
3	14	1	01: F-13   LM00000848	lmo0129	14564	4633	100	220	185	87	46	47	5	90	86	0	4108	3188	2061	24	24	3	92	88	0	0	0	0	0	0	0	0	0	0	0	0	0	0	0	0	0	0	0	0	0	0	0	0	0	0	0.000	0.000	0.000	0.000	0.000	0.000	0.000	0.000	0.000	0.000	0.000	0.000	0.000	0.000	283	1076	4258	3303	3303	0.000	0.000	174	4084	0	0	139	3164	0	0	100	1	
3	15	1	01: F-16   LM00000046	lmo0132	14814	4633	100	144	130	45	47	47	4	92	87	0	254	222	105	23	24	3	97	92	0	0	0	0	0	0	0	0	0	0	0	0	0	0	0	0	0	0	0	0	0	0	0	0	0	0	0.000	0.000	0.000	0.000	0.000	0.000	0.000	0.000	0.000	0.000	0.000	0.000	0.000	0.000	283	1076	328	282	282	0.000	0.000	97	231	0	0	83	199	0	0	100	1	
3	16	1	01: F-19   LM00000047	lmo0135	15064	4633	100	1720	1474	823	46	47	4	99	98	0	736	651	363	23	24	3	93	90	0	0	0	0	0	0	0	0	0	0	0	0	0	0	0	0	0	0	0	0	0	0	0	0	0	0	0.000	0.000	0.000	0.000	0.000	0.000	0.000	0.000	0.000	0.000	0.000	0.000	0.000	0.000	283	1076	2387	2056	2056	0.000	0.000	1674	713	0	0	1428	628	0	0	100	1	
3	17	1	01: F-22   LM00002144	lmo0138	15314	4633	100	66	73	50	47	47	5	92	82	0	121	105	41	24	24	3	92	89	0	0	0	0	0	0	0	0	0	0	0	0	0	0	0	0	0	0	0	0	0	0	0	0	0	0	0.000	0.000	0.000	0.000	0.000	0.000	0.000	0.000	0.000	0.000	0.000	0.000	0.000	0.000	283	1076	116	107	107	0.000	0.000	19	97	0	0	26	81	0	0	100	1	
3	1	2	01: J-01   LM00000873	lmo0213	11314	4883	100	204	175	90	46	46	5	81	79	0	189	148	81	26	26	3	83	79	0	0	0	0	0	0	0	0	0	0	0	0	0	0	0	0	0	0	0	0	0	0	0	0	0	0	0.000	0.000	0.000	0.000	0.000	0.000	0.000	0.000	0.000	0.000	0.000	0.000	0.000	0.000	283	1076	321	251	251	0.000	0.000	158	163	0	0	129	122	0	0	100	1	
3	2	2	01: J-04   LM00002172	lmo0216	11564	4883	100	319	254	155	47	47	5	85	80	0	584	421	304	25	25	3	83	80	0	0	0	0	0	0	0	0	0	0	0	0	0	0	0	0	0	0	0	0	0	0	0	0	0	0	0.000	0.000	0.000	0.000	0.000	0.000	0.000	0.000	0.000	0.000	0.000	0.000	0.000	0.000	283	1076	831	603	603	0.000	0.000	272	559	0	0	207	396	0	0	100	1	
3	3	2	01: J-07   LM00000070	lmo0219	11814	4883	100	322	261	148	46	46	5	88	82	0	230	183	110	24	25	3	80	77	0	0	0	0	0	0	0	0	0	0	0	0	0	0	0	0	0	0	0	0	0	0	0	0	0	0	0.000	0.000	0.000	0.000	0.000	0.000	0.000	0.000	0.000	0.000	0.000	0.000	0.000	0.000	283	1076	482	374	374	0.000	0.000	276	206	0	0	215	159	0	0	100	1	
3	4	2	01: J-10   LM00000877	lmo0222	12064	4883	100	184	152	70	46	46	4	84	80	0	353	275	164	24	25	3	86	81	0	0	0	0	0	0	0	0	0	0	0	0	0	0	0	0	0	0	0	0	0	0	0	0	0	0	0.000	0.000	0.000	0.000	0.000	0.000	0.000	0.000	0.000	0.000	0.000	0.000	0.000	0.000	283	1076	467	357	357	0.000	0.000	138	329	0	0	106	251	0	0	100	1	
3	5	2	01: J-13   LM00002174	lmo0225	12314	4883	100	52	52	5	47	47	4	54	24	0	146	120	51	24	24	3	87	84	0	0	0	0	0	0	0	0	0	0	0	0	0	0	0	0	0	0	0	0	0	0	0	0	0	0	0.000	0.000	0.000	0.000	0.000	0.000	0.000	0.000	0.000	0.000	0.000	0.000	0.000	0.000	283	1076	127	101	101	0.000	0.000	5	122	0	0	5	96	0	0	100	1	
3	6	2	01: J-16   LM00000881	lmo0228	12564	4883	100	308	254	133	46	46	4	89	84	0	320	253	145	23	23	3	87	79	0	0	0	0	0	0	0	0	0	0	0	0	0	0	0	0	0	0	0	0	0	0	0	0	0	0	0.000	0.000	0.000	0.000	0.000	0.000	0.000	0.000	0.000	0.000	0.000	0.000	0.000	0.000	283	1076	559	438	438	0.000	0.000	262	297	0	0	208	230	0	0	100	1	
3	7	2	01: J-19   LM00000073	lmo0231	12814	4883	100	47	48	4	47	47	5	19	1	0	26	29	6	24	24	3	50	39	0	0	0	0	0	0	0	0	0	0	0	0	0	0	0	0	0	0	0	0	0	0	0	0	0	0	0.000	0.000	0.000	0.000	0.000	0.000	0.000	0.000	0.000	0.000	0.000	0.000	0.000	0.000	283	1076	2	6	6	0.000	0.000	0	2	0	0	1	5	0	0	100	1	
3	8	2	01: J-22   LM00000075	lmo0234	13064	4883	100	1392	1153	625	46	47	5	99	96	0	1360	1102	639	24	24	3	89	87	0	0	0	0	0	0	0	0	0	0	0	0	0	0	0	0	0	0	0	0	0	0	0	0	0	0	0.000	0.000	0.000	0.000	0.000	0.000	0.000	0.000	0.000	0.000	0.000	0.000	0.000	0.000	283	1076	2682	2185	2185	0.000	0.000	1346	1336	0	0	1107	1078	0	0	100	1	
3	9	2	01: N-01   LM00000913	lmo0309	13314	4883	100	52	52	5	47	47	5	52	24	0	116	86	47	24	25	3	75	70	0	0	0	0	0	0	0	0	0	0	0	0	0	0	0	0	0	0	0	0	0	0	0	0	0	0	0.000	0.000	0.000	0.000	0.000	0.000	0.000	0.000	0.000	0.000	0.000	0.000	0.000	0.000	283	1076	97	67	67	0.000	0.000	5	92	0	0	5	62	0	0	100	1	
3	10	2	01: N-04   LM00002191	lmo0312	13564	4883	100	53	52	6	47	47	4	56	25	0	104	77	46	25	25	3	68	63	0	0	0	0	0	0	0	0	0	0	0	0	0	0	0	0	0	0	0	0	0	0	0	0	0	0	0.000	0.000	0.000	0.000	0.000	0.000	0.000	0.000	0.000	0.000	0.000	0.000	0.000	0.000	283	1076	85	57	57	0.000	0.000	6	79	0	0	5	52	0	0	100	1	
3	11	2	01: N-07   LM00000106	lmo0315	13814	4883	100	84	81	23	47	47	4	83	78	0	158	125	64	24	24	3	86	81	0	0	0	0	0	0	0	0	0	0	0	0	0	0	0	0	0	0	0	0	0	0	0	0	0	0	0.000	0.000	0.000	0.000	0.000	0.000	0.000	0.000	0.000	0.000	0.000	0.000	0.000	0.000	283	1076	171	135	135	0.000	0.000	37	134	0	0	34	101	0	0	100	1	
3	12	2	01: N-10   LM00000915	lmo0318	14064	4883	100	86	84	31	47	47	4	74	69	0	137	105	62	23	24	3	80	74	0	0	0	0	0	0	0	0	0	0	0	0	0	0	0	0	0	0	0	0	0	0	0	0	0	0	0.000	0.000	0.000	0.000	0.000	0.000	0.000	0.000	0.000	0.000	0.000	0.000	0.000	0.000	283	1076	153	119	119	0.000	0.000	39	114	0	0	37	82	0	0	100	1	
3	13	2	01: N-13   LM00000109	lmo0321	14314	4883	100	1020	826	583	47	47	4	87	82	0	446	355	260	23	23	3	81	74	0	0	0	0	0	0	0	0	0	0	0	0	0	0	0	0	0	0	0	0	0	0	0	0	0	0	0.000	0.000	0.000	0.000	0.000	0.000	0.000	0.000	0.000	0.000	0.000	0.000	0.000	0.000	283	1076	1396	1111	1111	0.000	0.000	973	423	0	0	779	332	0	0	100	1	
3	14	2	01: N-16   LM00000917	lmo0324	14564	4883	100	52	51	5	47	47	5	53	13	0	113	89	44	24	24	3	83	80	0	0	0	0	0	0	0	0	0	0	0	0	0	0	0	0	0	0	0	0	0	0	0	0	0	0	0.000	0.000	0.000	0.000	0.000	0.000	0.000	0.000	0.000	0.000	0.000	0.000	0.000	0.000	283	1076	94	69	69	0.000	0.000	5	89	0	0	4	65	0	0	100	1	
3	15	2	01: N-19   LM00000112	lmo0327	14814	4883	100	56	56	8	47	47	4	76	51	0	124	97	50	23	23	3	85	79	0	0	0	0	0	0	0	0	0	0	0	0	0	0	0	0	0	0	0	0	0	0	0	0	0	0	0.000	0.000	0.000	0.000	0.000	0.000	0.000	0.000	0.000	0.000	0.000	0.000	0.000	0.000	283	1076	110	83	83	0.000	0.000	9	101	0	0	9	74	0	0	100	1	
3	16	2	01: N-22   LM00002841	lmo0330	15064	4883	100	52	54	10	47	47	4	55	30	0	117	85	48	23	24	3	78	71	0	0	0	0	0	0	0	0	0	0	0	0	0	0	0	0	0	0	0	0	0	0	0	0	0	0	0.000	0.000	0.000	0.000	0.000	0.000	0.000	0.000	0.000	0.000	0.000	0.000	0.000	0.000	283	1076	99	69	69	0.000	0.000	5	94	0	0	7	62	0	0	100	1	
3	17	2	02: B-01   EMPTY	EMPTY	15314	4883	100	46	46	4	47	48	5	9	4	0	26	26	5	24	24	3	25	11	0	0	0	0	0	0	0	0	0	0	0	0	0	0	0	0	0	0	0	0	0	0	0	0	0	0	0.000	0.000	0.000	0.000	0.000	0.000	0.000	0.000	0.000	0.000	0.000	0.000	0.000	0.000	283	1076	1	1	1	0.000	0.000	-1	2	0	0	-1	2	0	0	-75	1	
3	1	3	02: B-04   LM00002209	lmo0404	11314	5133	100	67	69	14	46	47	4	95	86	0	161	146	42	26	26	3	99	98	0	0	0	0	0	0	0	0	0	0	0	0	0	0	0	0	0	0	0	0	0	0	0	0	0	0	0.000	0.000	0.000	0.000	0.000	0.000	0.000	0.000	0.000	0.000	0.000	0.000	0.000	0.000	283	1076	156	143	143	0.000	0.000	21	135	0	0	23	120	0	0	100	1	
3	2	3	02: B-07   LM00000948	lmo0407	11564	5133	100	706	618	293	46	47	4	98	97	0	622	533	245	26	26	3	99	95	0	0	0	0	0	0	0	0	0	0	0	0	0	0	0	0	0	0	0	0	0	0	0	0	0	0	0.000	0.000	0.000	0.000	0.000	0.000	0.000	0.000	0.000	0.000	0.000	0.000	0.000	0.000	283	1076	1256	1079	1079	0.000	0.000	660	596	0	0	572	507	0	0	100	1	
3	3	3	02: B-10   LM00003004	lmo0410	11814	5133	100	53	53	5	46	47	4	66	35	0	123	108	37	25	25	3	98	96	0	0	0	0	0	0	0	0	0	0	0	0	0	0	0	0	0	0	0	0	0	0	0	0	0	0	0.000	0.000	0.000	0.000	0.000	0.000	0.000	0.000	0.000	0.000	0.000	0.000	0.000	0.000	283	1076	105	90	90	0.000	0.000	7	98	0	0	7	83	0	0	100	1	
3	4	3	02: B-13   LM00002215	lmo0413	12064	5133	100	203	178	84	46	47	5	90	85	0	147	121	53	24	24	3	93	87	0	0	0	0	0	0	0	0	0	0	0	0	0	0	0	0	0	0	0	0	0	0	0	0	0	0	0.000	0.000	0.000	0.000	0.000	0.000	0.000	0.000	0.000	0.000	0.000	0.000	0.000	0.000	283	1076	280	229	229	0.000	0.000	157	123	0	0	132	97	0	0	100	1	
3	5	3	02: B-16   LM00002216	lmo0416	12314	5133	100	81	79	25	47	46	4	80	73	0	135	105	51	24	24	3	93	87	0	0	0	0	0	0	0	0	0	0	0	0	0	0	0	0	0	0	0	0	0	0	0	0	0	0	0.000	0.000	0.000	0.000	0.000	0.000	0.000	0.000	0.000	0.000	0.000	0.000	0.000	0.000	283	1076	145	113	113	0.000	0.000	34	111	0	0	32	81	0	0	100	1	
3	6	3	02: B-19   LM00002217	lmo0419	12564	5133	100	83	79	19	47	47	4	86	81	0	117	100	38	23	24	3	93	89	0	0	0	0	0	0	0	0	0	0	0	0	0	0	0	0	0	0	0	0	0	0	0	0	0	0	0.000	0.000	0.000	0.000	0.000	0.000	0.000	0.000	0.000	0.000	0.000	0.000	0.000	0.000	283	1076	130	109	109	0.000	0.000	36	94	0	0	32	77	0	0	100	1	
3	7	3	02: B-22   LM00000954	lmo0422	12814	5133	100	53	52	6	46	46	4	57	35	0	125	105	40	24	24	3	92	86	0	0	0	0	0	0	0	0	0	0	0	0	0	0	0	0	0	0	0	0	0	0	0	0	0	0	0.000	0.000	0.000	0.000	0.000	0.000	0.000	0.000	0.000	0.000	0.000	0.000	0.000	0.000	283	1076	108	87	87	0.000	0.000	7	101	0	0	6	81	0	0	100	1	
3	8	3	02: F-01   LM00002250	lmo0497	13064	5133	100	159	145	56	46	46	4	98	92	0	160	138	58	24	24	3	91	90	0	0	0	0	0	0	0	0	0	0	0	0	0	0	0	0	0	0	0	0	0	0	0	0	0	0	0.000	0.000	0.000	0.000	0.000	0.000	0.000	0.000	0.000	0.000	0.000	0.000	0.000	0.000	283	1076	249	213	213	0.000	0.000	113	136	0	0	99	114	0	0	100	1	
3	9	3	02: F-04   LM00000967	lmo0500	13314	5133	100	57	58	7	47	47	4	86	54	0	131	113	41	25	25	3	95	91	0	0	0	0	0	0	0	0	0	0	0	0	0	0	0	0	0	0	0	0	0	0	0	0	0	0	0.000	0.000	0.000	0.000	0.000	0.000	0.000	0.000	0.000	0.000	0.000	0.000	0.000	0.000	283	1076	116	99	99	0.000	0.000	10	106	0	0	11	88	0	0	100	1	
3	10	3	02: F-07   LM00000968	lmo0503	13564	5133	100	55	55	7	47	48	4	76	43	0	118	101	37	25	25	3	93	89	0	0	0	0	0	0	0	0	0	0	0	0	0	0	0	0	0	0	0	0	0	0	0	0	0	0	0.000	0.000	0.000	0.000	0.000	0.000	0.000	0.000	0.000	0.000	0.000	0.000	0.000	0.000	283	1076	101	84	84	0.000	0.000	8	93	0	0	8	76	0	0	100	1	
3	11	3	02: F-10   LM00000178	lmo0506	13814	5133	100	57	58	8	48	48	4	74	58	0	125	110	41	24	24	3	93	89	0	0	0	0	0	0	0	0	0	0	0	0	0	0	0	0	0	0	0	0	0	0	0	0	0	0	0.000	0.000	0.000	0.000	0.000	0.000	0.000	0.000	0.000	0.000	0.000	0.000	0.000	0.000	283	1076	110	96	96	0.000	0.000	9	101	0	0	10	86	0	0	100	1	
3	12	3	02: F-13   LM00000179	lmo0509	14064	5133	100	176	164	61	47	47	4	96	90	0	172	147	61	23	23	3	89	88	0	0	0	0	0	0	0	0	0	0	0	0	0	0	0	0	0	0	0	0	0	0	0	0	0	0	0.000	0.000	0.000	0.000	0.000	0.000	0.000	0.000	0.000	0.000	0.000	0.000	0.000	0.000	283	1076	278	241	241	0.000	0.000	129	149	0	0	117	124	0	0	100	1	
3	13	3	02: F-16   LM00002251	lmo0512	14314	5133	100	86	80	22	47	48	5	87	80	0	150	122	59	23	23	3	86	83	0	0	0	0	0	0	0	0	0	0	0	0	0	0	0	0	0	0	0	0	0	0	0	0	0	0	0.000	0.000	0.000	0.000	0.000	0.000	0.000	0.000	0.000	0.000	0.000	0.000	0.000	0.000	283	1076	166	132	132	0.000	0.000	39	127	0	0	33	99	0	0	100	1	
3	14	3	02: F-19   LM00000975	lmo0515	14564	5133	100	426	356	170	47	48	5	94	91	0	817	678	353	24	24	3	94	93	0	0	0	0	0	0	0	0	0	0	0	0	0	0	0	0	0	0	0	0	0	0	0	0	0	0	0.000	0.000	0.000	0.000	0.000	0.000	0.000	0.000	0.000	0.000	0.000	0.000	0.000	0.000	283	1076	1172	963	963	0.000	0.000	379	793	0	0	309	654	0	0	100	1	
3	15	3	02: F-22   LM00000181	lmo0518	14814	5133	100	153	141	52	47	48	4	94	90	0	190	161	69	24	24	3	94	90	0	0	0	0	0	0	0	0	0	0	0	0	0	0	0	0	0	0	0	0	0	0	0	0	0	0	0.000	0.000	0.000	0.000	0.000	0.000	0.000	0.000	0.000	0.000	0.000	0.000	0.000	0.000	283	1076	272	231	231	0.000	0.000	106	166	0	0	94	137	0	0	100	1	
3	16	3	02: J-01   LM00000198	lmo0593	15064	5133	100	430	363	174	47	47	5	95	93	0	239	206	91	24	24	3	97	96	0	0	0	0	0	0	0	0	0	0	0	0	0	0	0	0	0	0	0	0	0	0	0	0	0	0	0.000	0.000	0.000	0.000	0.000	0.000	0.000	0.000	0.000	0.000	0.000	0.000	0.000	0.000	283	1076	598	498	498	0.000	0.000	383	215	0	0	316	182	0	0	100	1	
3	17	3	02: J-04   LM00000199	lmo0596	15314	5133	100	5100	4041	2177	47	47	5	100	99	0	2137	1774	941	24	24	3	96	94	0	0	0	0	0	0	0	0	0	0	0	0	0	0	0	0	0	0	0	0	0	0	0	0	0	0	0.000	0.000	0.000	0.000	0.000	0.000	0.000	0.000	0.000	0.000	0.000	0.000	0.000	0.000	283	1076	7166	5744	5744	0.000	0.000	5053	2113	0	0	3994	1750	0	0	100	1	
3	1	4	02: J-07   LM00001020	lmo0599	11314	5383	100	60	61	9	47	47	5	87	71	0	150	129	47	26	26	3	96	94	0	0	0	0	0	0	0	0	0	0	0	0	0	0	0	0	0	0	0	0	0	0	0	0	0	0	0.000	0.000	0.000	0.000	0.000	0.000	0.000	0.000	0.000	0.000	0.000	0.000	0.000	0.000	283	1076	137	117	117	0.000	0.000	13	124	0	0	14	103	0	0	100	1	
3	2	4	02: J-10   LM00001022	lmo0602	11564	5383	100	502	408	199	47	47	4	98	93	0	486	386	198	25	25	3	94	94	0	0	0	0	0	0	0	0	0	0	0	0	0	0	0	0	0	0	0	0	0	0	0	0	0	0	0.000	0.000	0.000	0.000	0.000	0.000	0.000	0.000	0.000	0.000	0.000	0.000	0.000	0.000	283	1076	916	722	722	0.000	0.000	455	461	0	0	361	361	0	0	100	1	
3	3	4	02: J-13   LM00000200	lmo0605	11814	5383	100	85	83	21	46	47	4	94	89	0	138	119	42	25	25	3	93	91	0	0	0	0	0	0	0	0	0	0	0	0	0	0	0	0	0	0	0	0	0	0	0	0	0	0	0.000	0.000	0.000	0.000	0.000	0.000	0.000	0.000	0.000	0.000	0.000	0.000	0.000	0.000	283	1076	152	131	131	0.000	0.000	39	113	0	0	37	94	0	0	100	1	
3	4	4	02: J-16   LM00001023	lmo0608	12064	5383	100	145	127	49	48	48	4	92	87	0	276	222	108	24	24	3	96	94	0	0	0	0	0	0	0	0	0	0	0	0	0	0	0	0	0	0	0	0	0	0	0	0	0	0	0.000	0.000	0.000	0.000	0.000	0.000	0.000	0.000	0.000	0.000	0.000	0.000	0.000	0.000	283	1076	349	277	277	0.000	0.000	97	252	0	0	79	198	0	0	100	1	
3	5	4	02: J-19   LM00001024	lmo0611	12314	5383	100	55	55	7	46	47	5	69	47	0	142	121	46	24	24	3	93	92	0	0	0	0	0	0	0	0	0	0	0	0	0	0	0	0	0	0	0	0	0	0	0	0	0	0	0.000	0.000	0.000	0.000	0.000	0.000	0.000	0.000	0.000	0.000	0.000	0.000	0.000	0.000	283	1076	127	106	106	0.000	0.000	9	118	0	0	9	97	0	0	100	1	
3	6	4	02: J-22   LM00002275	lmo0614	12564	5383	100	52	52	6	47	47	5	52	20	0	119	99	39	24	24	3	89	87	0	0	0	0	0	0	0	0	0	0	0	0	0	0	0	0	0	0	0	0	0	0	0	0	0	0	0.000	0.000	0.000	0.000	0.000	0.000	0.000	0.000	0.000	0.000	0.000	0.000	0.000	0.000	283	1076	100	80	80	0.000	0.000	5	95	0	0	5	75	0	0	100	1	
3	7	4	02: N-01   LM00001054	lmo0689	12814	5383	100	302	266	107	47	47	4	98	96	0	791	668	313	24	24	3	96	95	0	0	0	0	0	0	0	0	0	0	0	0	0	0	0	0	0	0	0	0	0	0	0	0	0	0	0.000	0.000	0.000	0.000	0.000	0.000	0.000	0.000	0.000	0.000	0.000	0.000	0.000	0.000	283	1076	1022	863	863	0.000	0.000	255	767	0	0	219	644	0	0	100	1	
3	8	4	02: N-04   LM00000229	lmo0692	13064	5383	100	491	417	213	47	47	4	96	92	0	662	545	290	24	25	3	96	91	0	0	0	0	0	0	0	0	0	0	0	0	0	0	0	0	0	0	0	0	0	0	0	0	0	0	0.000	0.000	0.000	0.000	0.000	0.000	0.000	0.000	0.000	0.000	0.000	0.000	0.000	0.000	283	1076	1082	891	891	0.000	0.000	444	638	0	0	370	521	0	0	100	1	
3	9	4	02: N-07   LM00001055	lmo0695	13314	5383	100	582	520	219	47	47	5	100	99	0	433	378	159	25	25	3	98	96	0	0	0	0	0	0	0	0	0	0	0	0	0	0	0	0	0	0	0	0	0	0	0	0	0	0	0.000	0.000	0.000	0.000	0.000	0.000	0.000	0.000	0.000	0.000	0.000	0.000	0.000	0.000	283	1076	943	826	826	0.000	0.000	535	408	0	0	473	353	0	0	100	1	
3	10	4	02: N-10   LM00001057	lmo0698	13564	5383	100	408	341	167	47	47	4	96	93	0	920	729	387	25	26	3	94	93	0	0	0	0	0	0	0	0	0	0	0	0	0	0	0	0	0	0	0	0	0	0	0	0	0	0	0.000	0.000	0.000	0.000	0.000	0.000	0.000	0.000	0.000	0.000	0.000	0.000	0.000	0.000	283	1076	1256	998	998	0.000	0.000	361	895	0	0	294	704	0	0	100	1	
3	11	4	02: N-13   LM00002298	lmo0701	13814	5383	100	75	74	15	47	47	4	90	84	0	185	160	65	24	25	3	93	92	0	0	0	0	0	0	0	0	0	0	0	0	0	0	0	0	0	0	0	0	0	0	0	0	0	0	0.000	0.000	0.000	0.000	0.000	0.000	0.000	0.000	0.000	0.000	0.000	0.000	0.000	0.000	283	1076	189	163	163	0.000	0.000	28	161	0	0	27	136	0	0	100	1	
3	12	4	02: N-16   LM00001060	lmo0704	14064	5383	100	632	523	285	47	47	5	97	92	0	316	261	139	23	24	3	94	91	0	0	0	0	0	0	0	0	0	0	0	0	0	0	0	0	0	0	0	0	0	0	0	0	0	0	0.000	0.000	0.000	0.000	0.000	0.000	0.000	0.000	0.000	0.000	0.000	0.000	0.000	0.000	283	1076	878	714	714	0.000	0.000	585	293	0	0	476	238	0	0	100	1	
3	13	4	02: N-19   LM00001062	lmo0707	14314	5383	100	48	47	4	47	47	4	13	4	0	26	28	6	23	23	3	59	41	0	0	0	0	0	0	0	0	0	0	0	0	0	0	0	0	0	0	0	0	0	0	0	0	0	0	0.000	0.000	0.000	0.000	0.000	0.000	0.000	0.000	0.000	0.000	0.000	0.000	0.000	0.000	283	1076	4	5	5	0.000	0.000	1	3	0	0	0	5	0	0	100	1	
3	14	4	02: N-22   LM00001065	lmo0710	14564	5383	100	971	789	431	47	47	4	99	96	0	1104	886	495	24	25	3	95	93	0	0	0	0	0	0	0	0	0	0	0	0	0	0	0	0	0	0	0	0	0	0	0	0	0	0	0.000	0.000	0.000	0.000	0.000	0.000	0.000	0.000	0.000	0.000	0.000	0.000	0.000	0.000	283	1076	2004	1604	1604	0.000	0.000	924	1080	0	0	742	862	0	0	100	1	
3	15	4	03: B-01   EMPTY	EMPTY	14814	5383	100	47	48	4	47	47	4	22	7	0	26	28	5	24	24	3	46	31	0	0	0	0	0	0	0	0	0	0	0	0	0	0	0	0	0	0	0	0	0	0	0	0	0	0	0.000	0.000	0.000	0.000	0.000	0.000	0.000	0.000	0.000	0.000	0.000	0.000	0.000	0.000	283	1076	2	5	5	0.000	0.000	0	2	0	0	1	4	0	0	-75	1	
3	16	4	03: B-04   LM00001095	lmo0784	15064	5383	100	2097	1766	909	47	47	4	99	97	0	2329	1981	964	23	23	3	99	98	0	0	0	0	0	0	0	0	0	0	0	0	0	0	0	0	0	0	0	0	0	0	0	0	0	0	0.000	0.000	0.000	0.000	0.000	0.000	0.000	0.000	0.000	0.000	0.000	0.000	0.000	0.000	283	1076	4356	3677	3677	0.000	0.000	2050	2306	0	0	1719	1958	0	0	100	1	
3	17	4	03: B-07   LM00001098	lmo0787	15314	5383	100	207	194	83	47	47	5	97	92	0	201	180	71	24	24	3	95	94	0	0	0	0	0	0	0	0	0	0	0	0	0	0	0	0	0	0	0	0	0	0	0	0	0	0	0.000	0.000	0.000	0.000	0.000	0.000	0.000	0.000	0.000	0.000	0.000	0.000	0.000	0.000	283	1076	337	303	303	0.000	0.000	160	177	0	0	147	156	0	0	100	1	
3	1	5	03: B-10   LM00002324	lmo0790	11314	5633	100	84	82	19	46	47	5	93	88	0	147	129	41	27	27	3	97	95	0	0	0	0	0	0	0	0	0	0	0	0	0	0	0	0	0	0	0	0	0	0	0	0	0	0	0.000	0.000	0.000	0.000	0.000	0.000	0.000	0.000	0.000	0.000	0.000	0.000	0.000	0.000	283	1076	158	138	138	0.000	0.000	38	120	0	0	36	102	0	0	100	1	
3	2	5	03: B-13   LM00000256	lmo0793	11564	5633	100	81	81	17	47	47	5	93	89	0	133	117	40	26	26	3	96	94	0	0	0	0	0	0	0	0	0	0	0	0	0	0	0	0	0	0	0	0	0	0	0	0	0	0	0.000	0.000	0.000	0.000	0.000	0.000	0.000	0.000	0.000	0.000	0.000	0.000	0.000	0.000	283	1076	141	125	125	0.000	0.000	34	107	0	0	34	91	0	0	100	1	
3	3	5	03: B-16   LM00001103	lmo0796	11814	5633	100	1854	1587	742	46	47	5	99	96	0	1163	1002	445	25	25	3	96	96	0	0	0	0	0	0	0	0	0	0	0	0	0	0	0	0	0	0	0	0	0	0	0	0	0	0	0.000	0.000	0.000	0.000	0.000	0.000	0.000	0.000	0.000	0.000	0.000	0.000	0.000	0.000	283	1076	2946	2518	2518	0.000	0.000	1808	1138	0	0	1541	977	0	0	100	1	
3	4	5	03: B-19   LM00001106	lmo0799	12064	5633	100	392	345	151	47	47	5	96	93	0	193	174	65	24	25	3	96	95	0	0	0	0	0	0	0	0	0	0	0	0	0	0	0	0	0	0	0	0	0	0	0	0	0	0	0.000	0.000	0.000	0.000	0.000	0.000	0.000	0.000	0.000	0.000	0.000	0.000	0.000	0.000	283	1076	514	448	448	0.000	0.000	345	169	0	0	298	150	0	0	100	1	
3	5	5	03: B-22   LM00001107	lmo0802	12314	5633	100	53	53	7	47	47	5	56	26	0	121	101	42	24	24	3	90	88	0	0	0	0	0	0	0	0	0	0	0	0	0	0	0	0	0	0	0	0	0	0	0	0	0	0	0.000	0.000	0.000	0.000	0.000	0.000	0.000	0.000	0.000	0.000	0.000	0.000	0.000	0.000	283	1076	103	83	83	0.000	0.000	6	97	0	0	6	77	0	0	100	1	
3	6	5	03: F-01   LM00002345	lmo0877	12564	5633	100	53	53	6	46	47	4	65	40	0	113	91	40	23	24	3	90	85	0	0	0	0	0	0	0	0	0	0	0	0	0	0	0	0	0	0	0	0	0	0	0	0	0	0	0.000	0.000	0.000	0.000	0.000	0.000	0.000	0.000	0.000	0.000	0.000	0.000	0.000	0.000	283	1076	97	75	75	0.000	0.000	7	90	0	0	7	68	0	0	100	1	
3	7	5	03: F-04   LM00002347	lmo0880	12814	5633	100	329	272	146	47	47	4	89	87	0	312	258	131	24	24	3	97	95	0	0	0	0	0	0	0	0	0	0	0	0	0	0	0	0	0	0	0	0	0	0	0	0	0	0	0.000	0.000	0.000	0.000	0.000	0.000	0.000	0.000	0.000	0.000	0.000	0.000	0.000	0.000	283	1076	570	459	459	0.000	0.000	282	288	0	0	225	234	0	0	100	1	
3	8	5	03: F-07   LM00001140	lmo0883	13064	5633	100	276	239	96	46	47	4	97	96	0	176	157	55	24	24	2	98	96	0	0	0	0	0	0	0	0	0	0	0	0	0	0	0	0	0	0	0	0	0	0	0	0	0	0	0.000	0.000	0.000	0.000	0.000	0.000	0.000	0.000	0.000	0.000	0.000	0.000	0.000	0.000	283	1076	382	326	326	0.000	0.000	230	152	0	0	193	133	0	0	100	1	
3	9	5	03: F-10   LM00002350	lmo0886	13314	5633	100	280	242	101	47	47	4	96	94	0	316	268	116	24	24	3	99	98	0	0	0	0	0	0	0	0	0	0	0	0	0	0	0	0	0	0	0	0	0	0	0	0	0	0	0.000	0.000	0.000	0.000	0.000	0.000	0.000	0.000	0.000	0.000	0.000	0.000	0.000	0.000	283	1076	525	439	439	0.000	0.000	233	292	0	0	195	244	0	0	100	1	
3	10	5	03: F-13   LM00000281	lmo0889	13564	5633	100	861	755	332	46	47	4	99	99	0	445	385	166	25	25	3	100	99	0	0	0	0	0	0	0	0	0	0	0	0	0	0	0	0	0	0	0	0	0	0	0	0	0	0	0.000	0.000	0.000	0.000	0.000	0.000	0.000	0.000	0.000	0.000	0.000	0.000	0.000	0.000	283	1076	1235	1069	1069	0.000	0.000	815	420	0	0	709	360	0	0	100	1	
3	11	5	03: F-16   LM00001143	lmo0892	13814	5633	100	263	226	125	46	47	4	89	83	0	352	258	157	25	25	3	90	88	0	0	0	0	0	0	0	0	0	0	0	0	0	0	0	0	0	0	0	0	0	0	0	0	0	0	0.000	0.000	0.000	0.000	0.000	0.000	0.000	0.000	0.000	0.000	0.000	0.000	0.000	0.000	283	1076	544	413	413	0.000	0.000	217	327	0	0	180	233	0	0	100	1	
3	12	5	03: F-19   LM00000285	lmo0895	14064	5633	100	2848	2290	1447	47	47	4	99	96	0	2182	1714	1059	24	24	4	97	92	0	0	0	0	0	0	0	0	0	0	0	0	0	0	0	0	0	0	0	0	0	0	0	0	0	0	0.000	0.000	0.000	0.000	0.000	0.000	0.000	0.000	0.000	0.000	0.000	0.000	0.000	0.000	283	1076	4959	3933	3933	0.000	0.000	2801	2158	0	0	2243	1690	0	0	100	1	
3	13	5	03: F-22   LM00001146	lmo0898	14314	5633	100	56	56	7	47	47	4	73	50	0	119	104	38	23	23	3	94	91	0	0	0	0	0	0	0	0	0	0	0	0	0	0	0	0	0	0	0	0	0	0	0	0	0	0	0.000	0.000	0.000	0.000	0.000	0.000	0.000	0.000	0.000	0.000	0.000	0.000	0.000	0.000	283	1076	105	90	90	0.000	0.000	9	96	0	0	9	81	0	0	100	1	
3	14	5	03: J-01   LM00001184	lmo0973	14564	5633	100	2290	1876	972	47	47	4	99	99	0	937	800	396	24	24	3	100	99	0	0	0	0	0	0	0	0	0	0	0	0	0	0	0	0	0	0	0	0	0	0	0	0	0	0	0.000	0.000	0.000	0.000	0.000	0.000	0.000	0.000	0.000	0.000	0.000	0.000	0.000	0.000	283	1076	3156	2605	2605	0.000	0.000	2243	913	0	0	1829	776	0	0	100	1	
3	15	5	03: J-04   LM00002374	lmo0976	14814	5633	100	108	104	29	47	47	5	94	90	0	282	263	115	23	24	3	99	99	0	0	0	0	0	0	0	0	0	0	0	0	0	0	0	0	0	0	0	0	0	0	0	0	0	0	0.000	0.000	0.000	0.000	0.000	0.000	0.000	0.000	0.000	0.000	0.000	0.000	0.000	0.000	283	1076	320	297	297	0.000	0.000	61	259	0	0	57	240	0	0	100	1	
3	16	5	03: J-07   LM00002375	lmo0979	15064	5633	100	60	61	8	47	47	4	87	72	0	120	108	36	23	24	3	96	94	0	0	0	0	0	0	0	0	0	0	0	0	0	0	0	0	0	0	0	0	0	0	0	0	0	0	0.000	0.000	0.000	0.000	0.000	0.000	0.000	0.000	0.000	0.000	0.000	0.000	0.000	0.000	283	1076	110	99	99	0.000	0.000	13	97	0	0	14	85	0	0	100	1	
3	17	5	03: J-10   LM00001189	lmo0982	15314	5633	100	215	201	81	47	47	4	94	92	0	294	273	118	23	24	3	97	96	0	0	0	0	0	0	0	0	0	0	0	0	0	0	0	0	0	0	0	0	0	0	0	0	0	0	0.000	0.000	0.000	0.000	0.000	0.000	0.000	0.000	0.000	0.000	0.000	0.000	0.000	0.000	283	1076	439	404	404	0.000	0.000	168	271	0	0	154	250	0	0	100	1	
3	1	6	03: J-13   LM00002376	lmo0985	11314	5883	100	68	69	14	46	47	4	90	82	0	117	103	42	25	26	3	94	90	0	0	0	0	0	0	0	0	0	0	0	0	0	0	0	0	0	0	0	0	0	0	0	0	0	0	0.000	0.000	0.000	0.000	0.000	0.000	0.000	0.000	0.000	0.000	0.000	0.000	0.000	0.000	283	1076	114	101	101	0.000	0.000	22	92	0	0	23	78	0	0	100	1	
3	2	6	03: J-16   LM00000300	lmo0988	11564	5883	100	137	127	42	46	46	4	96	95	0	183	163	65	25	25	3	96	95	0	0	0	0	0	0	0	0	0	0	0	0	0	0	0	0	0	0	0	0	0	0	0	0	0	0	0.000	0.000	0.000	0.000	0.000	0.000	0.000	0.000	0.000	0.000	0.000	0.000	0.000	0.000	283	1076	249	219	219	0.000	0.000	91	158	0	0	81	138	0	0	100	1	
3	3	6	03: J-19   LM00000301	lmo0991	11814	5883	100	198	183	63	47	47	4	97	95	0	369	327	131	24	24	3	98	98	0	0	0	0	0	0	0	0	0	0	0	0	0	0	0	0	0	0	0	0	0	0	0	0	0	0	0.000	0.000	0.000	0.000	0.000	0.000	0.000	0.000	0.000	0.000	0.000	0.000	0.000	0.000	283	1076	496	439	439	0.000	0.000	151	345	0	0	136	303	0	0	100	1	
3	4	6	03: J-22   LM00001197	lmo0994	12064	5883	100	3762	2894	1781	46	47	4	99	99	0	2802	2163	1297	23	24	3	98	96	0	0	0	0	0	0	0	0	0	0	0	0	0	0	0	0	0	0	0	0	0	0	0	0	0	0	0.000	0.000	0.000	0.000	0.000	0.000	0.000	0.000	0.000	0.000	0.000	0.000	0.000	0.000	283	1076	6495	4988	4988	0.000	0.000	3716	2779	0	0	2848	2140	0	0	100	1	
3	5	6	03: N-01   LM00001229	lmo1069	12314	5883	100	61	61	9	46	46	4	89	70	0	138	120	39	24	24	3	99	97	0	0	0	0	0	0	0	0	0	0	0	0	0	0	0	0	0	0	0	0	0	0	0	0	0	0	0.000	0.000	0.000	0.000	0.000	0.000	0.000	0.000	0.000	0.000	0.000	0.000	0.000	0.000	283	1076	129	111	111	0.000	0.000	15	114	0	0	15	96	0	0	100	1	
3	6	6	03: N-04   LM00000319	lmo1072	12564	5883	100	1124	913	459	46	47	4	100	99	0	1135	930	481	23	23	3	96	94	0	0	0	0	0	0	0	0	0	0	0	0	0	0	0	0	0	0	0	0	0	0	0	0	0	0	0.000	0.000	0.000	0.000	0.000	0.000	0.000	0.000	0.000	0.000	0.000	0.000	0.000	0.000	283	1076	2190	1774	1774	0.000	0.000	1078	1112	0	0	867	907	0	0	100	1	
3	7	6	03: N-07   LM00002405	lmo1075	12814	5883	100	74	75	24	47	47	4	84	71	0	216	181	110	24	24	3	89	83	0	0	0	0	0	0	0	0	0	0	0	0	0	0	0	0	0	0	0	0	0	0	0	0	0	0	0.000	0.000	0.000	0.000	0.000	0.000	0.000	0.000	0.000	0.000	0.000	0.000	0.000	0.000	283	1076	219	185	185	0.000	0.000	27	192	0	0	28	157	0	0	100	1	
3	8	6	03: N-10   LM00002408	lmo1078	13064	5883	100	193	177	68	46	47	5	94	90	0	294	254	109	24	24	3	99	96	0	0	0	0	0	0	0	0	0	0	0	0	0	0	0	0	0	0	0	0	0	0	0	0	0	0	0.000	0.000	0.000	0.000	0.000	0.000	0.000	0.000	0.000	0.000	0.000	0.000	0.000	0.000	283	1076	417	361	361	0.000	0.000	147	270	0	0	131	230	0	0	100	1	
3	9	6	03: N-13   LM00002411	lmo1081	13314	5883	100	1086	921	459	47	47	4	96	96	0	1534	1286	618	24	24	3	99	98	0	0	0	0	0	0	0	0	0	0	0	0	0	0	0	0	0	0	0	0	0	0	0	0	0	0	0.000	0.000	0.000	0.000	0.000	0.000	0.000	0.000	0.000	0.000	0.000	0.000	0.000	0.000	283	1076	2549	2136	2136	0.000	0.000	1039	1510	0	0	874	1262	0	0	100	1	
3	10	6	03: N-16   LM00002414	lmo1084	13564	5883	100	952	768	424	46	47	4	99	98	0	1583	1264	727	24	24	3	100	98	0	0	0	0	0	0	0	0	0	0	0	0	0	0	0	0	0	0	0	0	0	0	0	0	0	0	0.000	0.000	0.000	0.000	0.000	0.000	0.000	0.000	0.000	0.000	0.000	0.000	0.000	0.000	283	1076	2465	1962	1962	0.000	0.000	906	1559	0	0	722	1240	0	0	100	1	
3	11	6	03: N-19   LM00002417	lmo1087	13814	5883	100	597	536	255	47	47	4	96	95	0	702	614	263	24	25	3	100	97	0	0	0	0	0	0	0	0	0	0	0	0	0	0	0	0	0	0	0	0	0	0	0	0	0	0	0.000	0.000	0.000	0.000	0.000	0.000	0.000	0.000	0.000	0.000	0.000	0.000	0.000	0.000	283	1076	1228	1079	1079	0.000	0.000	550	678	0	0	489	590	0	0	100	1	
3	12	6	03: N-22   LM00002420	lmo1090	14064	5883	100	274	259	114	47	47	4	95	92	0	346	298	139	24	24	3	96	93	0	0	0	0	0	0	0	0	0	0	0	0	0	0	0	0	0	0	0	0	0	0	0	0	0	0	0.000	0.000	0.000	0.000	0.000	0.000	0.000	0.000	0.000	0.000	0.000	0.000	0.000	0.000	283	1076	549	486	486	0.000	0.000	227	322	0	0	212	274	0	0	100	1	
3	13	6	04: B-01   EMPTY	EMPTY	14314	5883	100	48	48	5	46	47	4	25	11	0	24	26	5	23	23	3	42	23	0	0	0	0	0	0	0	0	0	0	0	0	0	0	0	0	0	0	0	0	0	0	0	0	0	0	0.000	0.000	0.000	0.000	0.000	0.000	0.000	0.000	0.000	0.000	0.000	0.000	0.000	0.000	283	1076	3	5	5	0.000	0.000	2	1	0	0	2	3	0	0	-75	1	
3	14	6	04: B-04   LM00000338	lmo1164	14564	5883	100	52	52	5	47	47	5	51	18	0	118	102	35	24	24	3	93	89	0	0	0	0	0	0	0	0	0	0	0	0	0	0	0	0	0	0	0	0	0	0	0	0	0	0	0.000	0.000	0.000	0.000	0.000	0.000	0.000	0.000	0.000	0.000	0.000	0.000	0.000	0.000	283	1076	99	83	83	0.000	0.000	5	94	0	0	5	78	0	0	100	1	
3	15	6	04: B-07   LM00001250	lmo1167	14814	5883	100	59	59	8	47	47	4	83	77	0	147	132	49	24	24	3	96	93	0	0	0	0	0	0	0	0	0	0	0	0	0	0	0	0	0	0	0	0	0	0	0	0	0	0	0.000	0.000	0.000	0.000	0.000	0.000	0.000	0.000	0.000	0.000	0.000	0.000	0.000	0.000	283	1076	135	120	120	0.000	0.000	12	123	0	0	12	108	0	0	100	1	
3	16	6	04: B-10   LM00001253	lmo1170	15064	5883	100	59	60	8	47	47	5	87	65	0	115	102	32	23	23	3	95	94	0	0	0	0	0	0	0	0	0	0	0	0	0	0	0	0	0	0	0	0	0	0	0	0	0	0	0.000	0.000	0.000	0.000	0.000	0.000	0.000	0.000	0.000	0.000	0.000	0.000	0.000	0.000	283	1076	104	92	92	0.000	0.000	12	92	0	0	13	79	0	0	100	1	
3	17	6	04: B-13   LM00001256	lmo1173	15314	5883	100	72	71	16	47	47	4	93	87	0	108	94	34	23	23	3	95	89	0	0	0	0	0	0	0	0	0	0	0	0	0	0	0	0	0	0	0	0	0	0	0	0	0	0	0.000	0.000	0.000	0.000	0.000	0.000	0.000	0.000	0.000	0.000	0.000	0.000	0.000	0.000	283	1076	110	95	95	0.000	0.000	25	85	0	0	24	71	0	0	100	1	
3	1	7	04: B-16   LM00000340	lmo1176	11314	6133	100	51	50	5	46	46	4	58	34	0	125	111	35	25	26	3	96	94	0	0	0	0	0	0	0	0	0	0	0	0	0	0	0	0	0	0	0	0	0	0	0	0	0	0	0.000	0.000	0.000	0.000	0.000	0.000	0.000	0.000	0.000	0.000	0.000	0.000	0.000	0.000	283	1076	105	90	90	0.000	0.000	5	100	0	0	4	86	0	0	100	1	
3	2	7	04: B-19   LM00000342	lmo1179	11564	6133	100	52	51	4	46	46	4	57	23	0	130	113	37	26	26	3	97	94	0	0	0	0	0	0	0	0	0	0	0	0	0	0	0	0	0	0	0	0	0	0	0	0	0	0	0.000	0.000	0.000	0.000	0.000	0.000	0.000	0.000	0.000	0.000	0.000	0.000	0.000	0.000	283	1076	110	92	92	0.000	0.000	6	104	0	0	5	87	0	0	100	1	
3	3	7	04: B-22   LM00000345	lmo1182	11814	6133	100	54	55	7	46	47	4	77	49	0	114	103	30	25	25	3	95	93	0	0	0	0	0	0	0	0	0	0	0	0	0	0	0	0	0	0	0	0	0	0	0	0	0	0	0.000	0.000	0.000	0.000	0.000	0.000	0.000	0.000	0.000	0.000	0.000	0.000	0.000	0.000	283	1076	97	87	87	0.000	0.000	8	89	0	0	9	78	0	0	100	1	
3	4	7	04: F-01   LM00000359	lmo1257	12064	6133	100	51	51	6	46	46	4	54	25	0	114	98	34	24	24	3	92	88	0	0	0	0	0	0	0	0	0	0	0	0	0	0	0	0	0	0	0	0	0	0	0	0	0	0	0.000	0.000	0.000	0.000	0.000	0.000	0.000	0.000	0.000	0.000	0.000	0.000	0.000	0.000	283	1076	95	79	79	0.000	0.000	5	90	0	0	5	74	0	0	100	1	
3	5	7	04: F-04   LM00000362	lmo1260	12314	6133	100	50	50	4	46	47	5	48	10	0	121	107	33	24	24	3	96	94	0	0	0	0	0	0	0	0	0	0	0	0	0	0	0	0	0	0	0	0	0	0	0	0	0	0	0.000	0.000	0.000	0.000	0.000	0.000	0.000	0.000	0.000	0.000	0.000	0.000	0.000	0.000	283	1076	101	87	87	0.000	0.000	4	97	0	0	4	83	0	0	100	1	
3	6	7	04: F-07   LM00002478	lmo1263	12564	6133	100	61	60	10	46	47	5	82	71	0	116	94	42	23	24	3	86	84	0	0	0	0	0	0	0	0	0	0	0	0	0	0	0	0	0	0	0	0	0	0	0	0	0	0	0.000	0.000	0.000	0.000	0.000	0.000	0.000	0.000	0.000	0.000	0.000	0.000	0.000	0.000	283	1076	108	85	85	0.000	0.000	15	93	0	0	14	71	0	0	100	1	
3	7	7	04: F-10   LM00001303	lmo1266	12814	6133	100	200	176	70	46	46	5	94	87	0	112	100	32	24	24	3	93	90	0	0	0	0	0	0	0	0	0	0	0	0	0	0	0	0	0	0	0	0	0	0	0	0	0	0	0.000	0.000	0.000	0.000	0.000	0.000	0.000	0.000	0.000	0.000	0.000	0.000	0.000	0.000	283	1076	242	206	206	0.000	0.000	154	88	0	0	130	76	0	0	100	1	
3	8	7	04: F-13   LM00001304	lmo1269	13064	6133	100	444	369	181	46	46	4	95	91	0	408	349	165	24	24	3	94	92	0	0	0	0	0	0	0	0	0	0	0	0	0	0	0	0	0	0	0	0	0	0	0	0	0	0	0.000	0.000	0.000	0.000	0.000	0.000	0.000	0.000	0.000	0.000	0.000	0.000	0.000	0.000	283	1076	782	648	648	0.000	0.000	398	384	0	0	323	325	0	0	100	1	
3	9	7	04: F-16   LM00001307	lmo1272	13314	6133	100	224	199	87	47	47	4	90	88	0	290	251	118	24	24	3	93	90	0	0	0	0	0	0	0	0	0	0	0	0	0	0	0	0	0	0	0	0	0	0	0	0	0	0	0.000	0.000	0.000	0.000	0.000	0.000	0.000	0.000	0.000	0.000	0.000	0.000	0.000	0.000	283	1076	443	379	379	0.000	0.000	177	266	0	0	152	227	0	0	100	1	
3	10	7	04: F-19   LM00001308	lmo1275	13564	6133	100	209	185	93	47	47	4	89	85	0	235	191	101	25	25	3	97	92	0	0	0	0	0	0	0	0	0	0	0	0	0	0	0	0	0	0	0	0	0	0	0	0	0	0	0.000	0.000	0.000	0.000	0.000	0.000	0.000	0.000	0.000	0.000	0.000	0.000	0.000	0.000	283	1076	372	304	304	0.000	0.000	162	210	0	0	138	166	0	0	100	1	
3	11	7	04: F-22   LM00001310	lmo1278	13814	6133	100	458	387	194	47	47	5	93	92	0	499	433	214	24	25	3	98	93	0	0	0	0	0	0	0	0	0	0	0	0	0	0	0	0	0	0	0	0	0	0	0	0	0	0	0.000	0.000	0.000	0.000	0.000	0.000	0.000	0.000	0.000	0.000	0.000	0.000	0.000	0.000	283	1076	886	749	749	0.000	0.000	411	475	0	0	340	409	0	0	100	1	
3	12	7	04: J-01   LM00001343	lmo1353	14064	6133	100	119	111	40	47	47	4	92	87	0	142	118	51	24	24	3	94	91	0	0	0	0	0	0	0	0	0	0	0	0	0	0	0	0	0	0	0	0	0	0	0	0	0	0	0.000	0.000	0.000	0.000	0.000	0.000	0.000	0.000	0.000	0.000	0.000	0.000	0.000	0.000	283	1076	190	158	158	0.000	0.000	72	118	0	0	64	94	0	0	100	1	
3	13	7	04: J-04   LM00001345	lmo1356	14314	6133	100	204	181	82	47	47	4	87	83	0	299	245	119	24	24	3	95	92	0	0	0	0	0	0	0	0	0	0	0	0	0	0	0	0	0	0	0	0	0	0	0	0	0	0	0.000	0.000	0.000	0.000	0.000	0.000	0.000	0.000	0.000	0.000	0.000	0.000	0.000	0.000	283	1076	432	355	355	0.000	0.000	157	275	0	0	134	221	0	0	100	1	
3	14	7	04: J-07   LM00001347	lmo1359	14564	6133	100	800	693	400	47	47	4	97	93	0	1250	1027	599	24	24	3	97	95	0	0	0	0	0	0	0	0	0	0	0	0	0	0	0	0	0	0	0	0	0	0	0	0	0	0	0.000	0.000	0.000	0.000	0.000	0.000	0.000	0.000	0.000	0.000	0.000	0.000	0.000	0.000	283	1076	1979	1649	1649	0.000	0.000	753	1226	0	0	646	1003	0	0	100	1	
3	15	7	04: J-10   LM00001350	lmo1362	14814	6133	100	554	529	282	47	47	5	95	91	0	678	610	310	24	24	3	98	96	0	0	0	0	0	0	0	0	0	0	0	0	0	0	0	0	0	0	0	0	0	0	0	0	0	0	0.000	0.000	0.000	0.000	0.000	0.000	0.000	0.000	0.000	0.000	0.000	0.000	0.000	0.000	283	1076	1161	1068	1068	0.000	0.000	507	654	0	0	482	586	0	0	100	1	
3	16	7	04: J-13   LM00001352	lmo1365	15064	6133	100	206	190	88	47	47	5	88	86	0	170	149	63	24	24	3	94	92	0	0	0	0	0	0	0	0	0	0	0	0	0	0	0	0	0	0	0	0	0	0	0	0	0	0	0.000	0.000	0.000	0.000	0.000	0.000	0.000	0.000	0.000	0.000	0.000	0.000	0.000	0.000	283	1076	305	268	268	0.000	0.000	159	146	0	0	143	125	0	0	100	1	
3	17	7	04: J-16   LM00001355	lmo1368	15314	6133	100	66	66	13	47	47	4	84	75	0	115	103	35	23	24	3	96	93	0	0	0	0	0	0	0	0	0	0	0	0	0	0	0	0	0	0	0	0	0	0	0	0	0	0	0.000	0.000	0.000	0.000	0.000	0.000	0.000	0.000	0.000	0.000	0.000	0.000	0.000	0.000	283	1076	111	99	99	0.000	0.000	19	92	0	0	19	80	0	0	100	1	
3	1	8	04: J-19   LM00001357	lmo1371	11314	6383	100	362	308	140	46	46	4	97	93	0	441	362	176	25	26	3	96	93	0	0	0	0	0	0	0	0	0	0	0	0	0	0	0	0	0	0	0	0	0	0	0	0	0	0	0.000	0.000	0.000	0.000	0.000	0.000	0.000	0.000	0.000	0.000	0.000	0.000	0.000	0.000	283	1076	732	599	599	0.000	0.000	316	416	0	0	262	337	0	0	100	1	
3	2	8	04: J-22   LM00000386	lmo1374	11564	6383	100	1361	1127	564	47	47	4	98	96	0	2819	2455	1167	26	26	3	100	98	0	0	0	0	0	0	0	0	0	0	0	0	0	0	0	0	0	0	0	0	0	0	0	0	0	0	0.000	0.000	0.000	0.000	0.000	0.000	0.000	0.000	0.000	0.000	0.000	0.000	0.000	0.000	283	1076	4107	3509	3509	0.000	0.000	1314	2793	0	0	1080	2429	0	0	100	1	
3	3	8	04: N-01   LM00001408	lmo1449	11814	6383	100	560	479	213	46	46	4	95	92	0	1063	890	389	25	25	4	96	95	0	0	0	0	0	0	0	0	0	0	0	0	0	0	0	0	0	0	0	0	0	0	0	0	0	0	0.000	0.000	0.000	0.000	0.000	0.000	0.000	0.000	0.000	0.000	0.000	0.000	0.000	0.000	283	1076	1552	1298	1298	0.000	0.000	514	1038	0	0	433	865	0	0	100	1	
3	4	8	04: N-04   LM00001409	lmo1452	12064	6383	100	88	84	23	46	47	4	88	83	0	150	131	55	24	24	3	92	89	0	0	0	0	0	0	0	0	0	0	0	0	0	0	0	0	0	0	0	0	0	0	0	0	0	0	0.000	0.000	0.000	0.000	0.000	0.000	0.000	0.000	0.000	0.000	0.000	0.000	0.000	0.000	283	1076	168	145	145	0.000	0.000	42	126	0	0	38	107	0	0	100	1	
3	5	8	04: N-07   LM00001410	lmo1455	12314	6383	100	222	203	93	46	46	4	90	87	0	316	265	131	24	24	3	94	90	0	0	0	0	0	0	0	0	0	0	0	0	0	0	0	0	0	0	0	0	0	0	0	0	0	0	0.000	0.000	0.000	0.000	0.000	0.000	0.000	0.000	0.000	0.000	0.000	0.000	0.000	0.000	283	1076	468	398	398	0.000	0.000	176	292	0	0	157	241	0	0	100	1	
3	6	8	04: N-10   LM00001412	lmo1458	12564	6383	100	53	52	5	46	47	4	64	34	0	116	104	30	23	23	3	97	96	0	0	0	0	0	0	0	0	0	0	0	0	0	0	0	0	0	0	0	0	0	0	0	0	0	0	0.000	0.000	0.000	0.000	0.000	0.000	0.000	0.000	0.000	0.000	0.000	0.000	0.000	0.000	283	1076	100	87	87	0.000	0.000	7	93	0	0	6	81	0	0	100	1	
3	7	8	04: N-13   LM00002520	lmo1461	12814	6383	100	49	49	4	46	47	4	38	10	0	102	94	27	24	24	3	97	95	0	0	0	0	0	0	0	0	0	0	0	0	0	0	0	0	0	0	0	0	0	0	0	0	0	0	0.000	0.000	0.000	0.000	0.000	0.000	0.000	0.000	0.000	0.000	0.000	0.000	0.000	0.000	283	1076	81	73	73	0.000	0.000	3	78	0	0	3	70	0	0	100	1	
3	8	8	04: N-16   LM00001416	lmo1464	13064	6383	100	229	203	103	46	46	4	95	92	0	295	243	136	24	24	3	95	91	0	0	0	0	0	0	0	0	0	0	0	0	0	0	0	0	0	0	0	0	0	0	0	0	0	0	0.000	0.000	0.000	0.000	0.000	0.000	0.000	0.000	0.000	0.000	0.000	0.000	0.000	0.000	283	1076	454	376	376	0.000	0.000	183	271	0	0	157	219	0	0	100	1	
3	9	8	04: N-19   LM00001419	lmo1467	13314	6383	100	224	207	85	47	47	5	95	90	0	264	238	96	24	25	3	100	96	0	0	0	0	0	0	0	0	0	0	0	0	0	0	0	0	0	0	0	0	0	0	0	0	0	0	0.000	0.000	0.000	0.000	0.000	0.000	0.000	0.000	0.000	0.000	0.000	0.000	0.000	0.000	283	1076	417	374	374	0.000	0.000	177	240	0	0	160	214	0	0	100	1	
3	10	8	04: N-22   LM00000406	lmo1470	13564	6383	100	53	53	5	46	46	4	71	40	0	117	98	35	25	25	3	94	90	0	0	0	0	0	0	0	0	0	0	0	0	0	0	0	0	0	0	0	0	0	0	0	0	0	0	0.000	0.000	0.000	0.000	0.000	0.000	0.000	0.000	0.000	0.000	0.000	0.000	0.000	0.000	283	1076	99	80	80	0.000	0.000	7	92	0	0	7	73	0	0	100	1	
3	11	8	05: B-01   EMPTY	EMPTY	13814	6383	100	48	47	5	47	47	5	17	5	0	27	29	5	24	25	3	56	35	0	0	0	0	0	0	0	0	0	0	0	0	0	0	0	0	0	0	0	0	0	0	0	0	0	0	0.000	0.000	0.000	0.000	0.000	0.000	0.000	0.000	0.000	0.000	0.000	0.000	0.000	0.000	283	1076	4	5	5	0.000	0.000	1	3	0	0	0	5	0	0	-75	1	
3	12	8	05: B-04   LM00001459	lmo1544	14064	6383	100	322	283	134	47	47	5	95	90	0	166	148	61	24	24	3	94	93	0	0	0	0	0	0	0	0	0	0	0	0	0	0	0	0	0	0	0	0	0	0	0	0	0	0	0.000	0.000	0.000	0.000	0.000	0.000	0.000	0.000	0.000	0.000	0.000	0.000	0.000	0.000	283	1076	417	360	360	0.000	0.000	275	142	0	0	236	124	0	0	100	1	
3	13	8	05: B-07   LM00000428	lmo1547	14314	6383	100	440	388	180	47	47	4	91	90	0	617	509	225	23	24	3	99	98	0	0	0	0	0	0	0	0	0	0	0	0	0	0	0	0	0	0	0	0	0	0	0	0	0	0	0.000	0.000	0.000	0.000	0.000	0.000	0.000	0.000	0.000	0.000	0.000	0.000	0.000	0.000	283	1076	987	827	827	0.000	0.000	393	594	0	0	341	486	0	0	100	1	
3	14	8	05: B-10   LM00002537	lmo1550	14564	6383	100	52	52	5	47	155	2127	0	0	0	108	94	32	24	178	2489	0	0	0	0	0	0	0	0	0	0	0	0	0	0	0	0	0	0	0	0	0	0	0	0	0	0	0	0	0.000	0.000	0.000	0.000	0.000	0.000	0.000	0.000	0.000	0.000	0.000	0.000	0.000	0.000	283	1076	89	75	75	0.000	0.000	5	84	0	0	5	70	0	0	100	1	
3	15	8	05: B-13   LM00001462	lmo1553	14814	6383	100	405	355	180	47	47	4	95	92	0	672	585	296	24	24	3	96	95	0	0	0	0	0	0	0	0	0	0	0	0	0	0	0	0	0	0	0	0	0	0	0	0	0	0	0.000	0.000	0.000	0.000	0.000	0.000	0.000	0.000	0.000	0.000	0.000	0.000	0.000	0.000	283	1076	1006	869	869	0.000	0.000	358	648	0	0	308	561	0	0	100	1	
3	16	8	05: B-16   LM00001464	lmo1556	15064	6383	100	154	152	70	46	47	5	92	91	0	164	145	56	23	23	3	98	95	0	0	0	0	0	0	0	0	0	0	0	0	0	0	0	0	0	0	0	0	0	0	0	0	0	0	0.000	0.000	0.000	0.000	0.000	0.000	0.000	0.000	0.000	0.000	0.000	0.000	0.000	0.000	283	1076	249	228	228	0.000	0.000	108	141	0	0	106	122	0	0	100	1	
3	17	8	05: B-19   LM00000431	lmo1559	15314	6383	100	54	54	6	47	47	4	66	37	0	110	93	36	23	24	3	90	86	0	0	0	0	0	0	0	0	0	0	0	0	0	0	0	0	0	0	0	0	0	0	0	0	0	0	0.000	0.000	0.000	0.000	0.000	0.000	0.000	0.000	0.000	0.000	0.000	0.000	0.000	0.000	283	1076	94	77	77	0.000	0.000	7	87	0	0	7	70	0	0	100	1	
3	1	9	05: B-22   LM00000433	lmo1562	11314	6633	100	667	550	298	47	47	4	85	84	0	611	510	262	26	26	3	95	92	0	0	0	0	0	0	0	0	0	0	0	0	0	0	0	0	0	0	0	0	0	0	0	0	0	0	0.000	0.000	0.000	0.000	0.000	0.000	0.000	0.000	0.000	0.000	0.000	0.000	0.000	0.000	283	1076	1205	987	987	0.000	0.000	620	585	0	0	503	484	0	0	100	1	
3	2	9	05: F-01   LM00001511	lmo1637	11564	6633	100	72	71	16	46	46	5	88	80	0	593	488	251	25	25	3	94	91	0	0	0	0	0	0	0	0	0	0	0	0	0	0	0	0	0	0	0	0	0	0	0	0	0	0	0.000	0.000	0.000	0.000	0.000	0.000	0.000	0.000	0.000	0.000	0.000	0.000	0.000	0.000	283	1076	594	488	488	0.000	0.000	26	568	0	0	25	463	0	0	100	1	
3	3	9	05: F-04   LM00002555	lmo1640	11814	6633	100	49	49	5	46	46	4	49	17	0	99	88	29	24	25	3	96	93	0	0	0	0	0	0	0	0	0	0	0	0	0	0	0	0	0	0	0	0	0	0	0	0	0	0	0.000	0.000	0.000	0.000	0.000	0.000	0.000	0.000	0.000	0.000	0.000	0.000	0.000	0.000	283	1076	78	67	67	0.000	0.000	3	75	0	0	3	64	0	0	100	1	
3	4	9	05: F-07   LM00001515	lmo1643	12064	6633	100	77	77	21	47	47	4	87	81	0	219	184	90	24	24	3	90	90	0	0	0	0	0	0	0	0	0	0	0	0	0	0	0	0	0	0	0	0	0	0	0	0	0	0	0.000	0.000	0.000	0.000	0.000	0.000	0.000	0.000	0.000	0.000	0.000	0.000	0.000	0.000	283	1076	225	190	190	0.000	0.000	30	195	0	0	30	160	0	0	100	1	
3	5	9	05: F-10   LM00001518	lmo1646	12314	6633	100	85	85	22	46	46	4	92	89	0	247	220	74	23	24	3	98	97	0	0	0	0	0	0	0	0	0	0	0	0	0	0	0	0	0	0	0	0	0	0	0	0	0	0	0.000	0.000	0.000	0.000	0.000	0.000	0.000	0.000	0.000	0.000	0.000	0.000	0.000	0.000	283	1076	263	236	236	0.000	0.000	39	224	0	0	39	197	0	0	100	1	
3	6	9	05: F-13   LM00001519	lmo1649	12564	6633	100	1008	850	432	47	47	4	93	92	0	3547	2988	1500	23	23	3	96	93	0	0	0	0	0	0	0	0	0	0	0	0	0	0	0	0	0	0	0	0	0	0	0	0	0	0	0.000	0.000	0.000	0.000	0.000	0.000	0.000	0.000	0.000	0.000	0.000	0.000	0.000	0.000	283	1076	4485	3768	3768	0.000	0.000	961	3524	0	0	803	2965	0	0	100	1	
3	7	9	05: F-16   LM00001521	lmo1652	12814	6633	100	174	167	77	46	46	4	93	88	0	350	297	146	24	24	3	96	93	0	0	0	0	0	0	0	0	0	0	0	0	0	0	0	0	0	0	0	0	0	0	0	0	0	0	0.000	0.000	0.000	0.000	0.000	0.000	0.000	0.000	0.000	0.000	0.000	0.000	0.000	0.000	283	1076	454	394	394	0.000	0.000	128	326	0	0	121	273	0	0	100	1	
3	8	9	05: F-19   LM00001522	lmo1655	13064	6633	100	50	51	5	46	46	4	40	21	0	110	94	33	24	25	3	92	91	0	0	0	0	0	0	0	0	0	0	0	0	0	0	0	0	0	0	0	0	0	0	0	0	0	0	0.000	0.000	0.000	0.000	0.000	0.000	0.000	0.000	0.000	0.000	0.000	0.000	0.000	0.000	283	1076	90	75	75	0.000	0.000	4	86	0	0	5	70	0	0	100	1	
3	9	9	05: F-22   LM00000453	lmo1658	13314	6633	100	6488	5458	2827	47	47	5	100	99	0	2927	2534	1202	24	24	3	99	96	0	0	0	0	0	0	0	0	0	0	0	0	0	0	0	0	0	0	0	0	0	0	0	0	0	0	0.000	0.000	0.000	0.000	0.000	0.000	0.000	0.000	0.000	0.000	0.000	0.000	0.000	0.000	283	1076	9344	7921	7921	0.000	0.000	6441	2903	0	0	5411	2510	0	0	100	1	
3	10	9	05: J-01   LM00001566	lmo1733	13564	6633	100	184	169	67	48	48	5	92	90	0	459	378	182	24	24	3	98	96	0	0	0	0	0	0	0	0	0	0	0	0	0	0	0	0	0	0	0	0	0	0	0	0	0	0	0.000	0.000	0.000	0.000	0.000	0.000	0.000	0.000	0.000	0.000	0.000	0.000	0.000	0.000	283	1076	571	475	475	0.000	0.000	136	435	0	0	121	354	0	0	100	1	
3	11	9	05: J-04   LM00001569	lmo1736	13814	6633	100	131	121	44	46	47	4	88	85	0	212	185	82	24	25	3	96	90	0	0	0	0	0	0	0	0	0	0	0	0	0	0	0	0	0	0	0	0	0	0	0	0	0	0	0.000	0.000	0.000	0.000	0.000	0.000	0.000	0.000	0.000	0.000	0.000	0.000	0.000	0.000	283	1076	273	236	236	0.000	0.000	85	188	0	0	75	161	0	0	100	1	
3	12	9	05: J-07   LM00001571	lmo1739	14064	6633	100	56	56	7	47	47	4	71	54	0	107	93	34	24	24	3	92	88	0	0	0	0	0	0	0	0	0	0	0	0	0	0	0	0	0	0	0	0	0	0	0	0	0	0	0.000	0.000	0.000	0.000	0.000	0.000	0.000	0.000	0.000	0.000	0.000	0.000	0.000	0.000	283	1076	92	78	78	0.000	0.000	9	83	0	0	9	69	0	0	100	1	
3	13	9	05: J-10   LM00001573	lmo1742	14314	6633	100	120	117	48	47	47	5	88	82	0	214	179	91	23	24	3	98	93	0	0	0	0	0	0	0	0	0	0	0	0	0	0	0	0	0	0	0	0	0	0	0	0	0	0	0.000	0.000	0.000	0.000	0.000	0.000	0.000	0.000	0.000	0.000	0.000	0.000	0.000	0.000	283	1076	264	226	226	0.000	0.000	73	191	0	0	70	156	0	0	100	1	
3	14	9	05: J-13   LM00001575	lmo1745	14564	6633	100	197	178	72	45	46	5	93	88	0	235	202	87	24	24	3	95	93	0	0	0	0	0	0	0	0	0	0	0	0	0	0	0	0	0	0	0	0	0	0	0	0	0	0	0.000	0.000	0.000	0.000	0.000	0.000	0.000	0.000	0.000	0.000	0.000	0.000	0.000	0.000	283	1076	363	311	311	0.000	0.000	152	211	0	0	133	178	0	0	100	1	
3	15	9	05: J-16   LM00002575	lmo1748	14814	6633	100	243	214	89	47	47	4	94	89	0	135	118	43	24	24	3	93	92	0	0	0	0	0	0	0	0	0	0	0	0	0	0	0	0	0	0	0	0	0	0	0	0	0	0	0.000	0.000	0.000	0.000	0.000	0.000	0.000	0.000	0.000	0.000	0.000	0.000	0.000	0.000	283	1076	307	261	261	0.000	0.000	196	111	0	0	167	94	0	0	100	1	
3	16	9	05: J-19   LM00001578	lmo1751	15064	6633	100	68	68	11	48	48	4	92	84	0	147	135	44	23	24	3	98	96	0	0	0	0	0	0	0	0	0	0	0	0	0	0	0	0	0	0	0	0	0	0	0	0	0	0	0.000	0.000	0.000	0.000	0.000	0.000	0.000	0.000	0.000	0.000	0.000	0.000	0.000	0.000	283	1076	144	132	132	0.000	0.000	20	124	0	0	20	112	0	0	100	1	
3	17	9	05: J-22   LM00000475	lmo1754	15314	6633	100	284	274	130	46	47	4	95	90	0	572	511	255	23	23	3	97	93	0	0	0	0	0	0	0	0	0	0	0	0	0	0	0	0	0	0	0	0	0	0	0	0	0	0	0.000	0.000	0.000	0.000	0.000	0.000	0.000	0.000	0.000	0.000	0.000	0.000	0.000	0.000	283	1076	787	716	716	0.000	0.000	238	549	0	0	228	488	0	0	100	1	
3	1	10	05: N-01   LM00001624	lmo1829	11314	6883	100	74	72	17	46	46	4	83	81	0	144	123	46	26	26	3	95	90	0	0	0	0	0	0	0	0	0	0	0	0	0	0	0	0	0	0	0	0	0	0	0	0	0	0	0.000	0.000	0.000	0.000	0.000	0.000	0.000	0.000	0.000	0.000	0.000	0.000	0.000	0.000	283	1076	146	123	123	0.000	0.000	28	118	0	0	26	97	0	0	100	1	
3	2	10	05: N-04   LM00001626	lmo1832	11564	6883	100	756	643	331	46	46	4	98	94	0	565	478	235	25	26	3	96	94	0	0	0	0	0	0	0	0	0	0	0	0	0	0	0	0	0	0	0	0	0	0	0	0	0	0	0.000	0.000	0.000	0.000	0.000	0.000	0.000	0.000	0.000	0.000	0.000	0.000	0.000	0.000	283	1076	1250	1050	1050	0.000	0.000	710	540	0	0	597	453	0	0	100	1	
3	3	10	05: N-07   LM00001629	lmo1835	11814	6883	100	1468	1189	680	46	46	4	96	93	0	874	709	398	24	25	3	94	91	0	0	0	0	0	0	0	0	0	0	0	0	0	0	0	0	0	0	0	0	0	0	0	0	0	0	0.000	0.000	0.000	0.000	0.000	0.000	0.000	0.000	0.000	0.000	0.000	0.000	0.000	0.000	283	1076	2272	1828	1828	0.000	0.000	1422	850	0	0	1143	685	0	0	100	1	
3	4	10	05: N-10   LM00001632	lmo1838	12064	6883	100	52	56	11	46	47	4	61	42	0	53	49	17	24	24	3	88	80	0	0	0	0	0	0	0	0	0	0	0	0	0	0	0	0	0	0	0	0	0	0	0	0	0	0	0.000	0.000	0.000	0.000	0.000	0.000	0.000	0.000	0.000	0.000	0.000	0.000	0.000	0.000	283	1076	35	35	35	0.000	0.000	6	29	0	0	10	25	0	0	100	1	
3	5	10	05: N-13   LM00002586	lmo1841	12314	6883	100	55	56	8	47	47	4	67	49	0	113	100	31	24	24	3	97	95	0	0	0	0	0	0	0	0	0	0	0	0	0	0	0	0	0	0	0	0	0	0	0	0	0	0	0.000	0.000	0.000	0.000	0.000	0.000	0.000	0.000	0.000	0.000	0.000	0.000	0.000	0.000	283	1076	97	85	85	0.000	0.000	8	89	0	0	9	76	0	0	100	1	
3	6	10	05: N-16   LM00000500	lmo1844	12564	6883	100	377	336	164	46	47	4	96	90	0	323	274	130	23	23	3	92	89	0	0	0	0	0	0	0	0	0	0	0	0	0	0	0	0	0	0	0	0	0	0	0	0	0	0	0.000	0.000	0.000	0.000	0.000	0.000	0.000	0.000	0.000	0.000	0.000	0.000	0.000	0.000	283	1076	631	541	541	0.000	0.000	331	300	0	0	290	251	0	0	100	1	
3	7	10	05: N-19   LM00001635	lmo1847	12814	6883	100	1223	995	517	46	46	4	98	96	0	3485	2903	1476	24	24	3	98	98	0	0	0	0	0	0	0	0	0	0	0	0	0	0	0	0	0	0	0	0	0	0	0	0	0	0	0.000	0.000	0.000	0.000	0.000	0.000	0.000	0.000	0.000	0.000	0.000	0.000	0.000	0.000	283	1076	4638	3828	3828	0.000	0.000	1177	3461	0	0	949	2879	0	0	100	1	
3	8	10	05: N-22   LM00001637	lmo1850	13064	6883	100	492	410	204	47	47	5	94	90	0	629	517	276	25	25	3	93	92	0	0	0	0	0	0	0	0	0	0	0	0	0	0	0	0	0	0	0	0	0	0	0	0	0	0	0.000	0.000	0.000	0.000	0.000	0.000	0.000	0.000	0.000	0.000	0.000	0.000	0.000	0.000	283	1076	1049	855	855	0.000	0.000	445	604	0	0	363	492	0	0	100	1	
3	9	10	06: B-01   EMPTY	EMPTY	13314	6883	100	47	47	4	47	47	4	13	4	0	27	28	5	25	25	3	44	26	0	0	0	0	0	0	0	0	0	0	0	0	0	0	0	0	0	0	0	0	0	0	0	0	0	0	0.000	0.000	0.000	0.000	0.000	0.000	0.000	0.000	0.000	0.000	0.000	0.000	0.000	0.000	283	1076	2	3	3	0.000	0.000	0	2	0	0	0	3	0	0	-75	1	
3	10	10	06: B-04   LM00001681	lmo1924	13564	6883	100	157	139	56	47	47	4	90	86	0	341	283	143	24	25	3	95	93	0	0	0	0	0	0	0	0	0	0	0	0	0	0	0	0	0	0	0	0	0	0	0	0	0	0	0.000	0.000	0.000	0.000	0.000	0.000	0.000	0.000	0.000	0.000	0.000	0.000	0.000	0.000	283	1076	427	351	351	0.000	0.000	110	317	0	0	92	259	0	0	100	1	
3	11	10	06: B-07   LM00001684	lmo1927	13814	6883	100	300	268	145	46	47	4	94	88	0	536	445	260	26	26	3	93	91	0	0	0	0	0	0	0	0	0	0	0	0	0	0	0	0	0	0	0	0	0	0	0	0	0	0	0.000	0.000	0.000	0.000	0.000	0.000	0.000	0.000	0.000	0.000	0.000	0.000	0.000	0.000	283	1076	764	641	641	0.000	0.000	254	510	0	0	222	419	0	0	100	1	
3	12	10	06: B-10   LM00001686	lmo1930	14064	6883	100	67	67	12	47	47	4	89	81	0	142	121	47	23	23	3	95	93	0	0	0	0	0	0	0	0	0	0	0	0	0	0	0	0	0	0	0	0	0	0	0	0	0	0	0.000	0.000	0.000	0.000	0.000	0.000	0.000	0.000	0.000	0.000	0.000	0.000	0.000	0.000	283	1076	139	118	118	0.000	0.000	20	119	0	0	20	98	0	0	100	1	
3	13	10	06: B-13   LM00001688	lmo1933	14314	6883	100	304	259	132	47	47	4	91	86	0	195	160	76	23	23	3	98	94	0	0	0	0	0	0	0	0	0	0	0	0	0	0	0	0	0	0	0	0	0	0	0	0	0	0	0.000	0.000	0.000	0.000	0.000	0.000	0.000	0.000	0.000	0.000	0.000	0.000	0.000	0.000	283	1076	429	349	349	0.000	0.000	257	172	0	0	212	137	0	0	100	1	
3	14	10	06: B-16   LM00000519	lmo1936	14564	6883	100	560	483	257	46	47	5	91	89	0	1654	1406	762	24	24	3	95	93	0	0	0	0	0	0	0	0	0	0	0	0	0	0	0	0	0	0	0	0	0	0	0	0	0	0	0.000	0.000	0.000	0.000	0.000	0.000	0.000	0.000	0.000	0.000	0.000	0.000	0.000	0.000	283	1076	2144	1819	1819	0.000	0.000	514	1630	0	0	437	1382	0	0	100	1	
3	15	10	06: B-19   LM00002602	lmo1939	14814	6883	100	409	352	201	47	47	4	90	86	0	343	286	162	24	24	3	89	85	0	0	0	0	0	0	0	0	0	0	0	0	0	0	0	0	0	0	0	0	0	0	0	0	0	0	0.000	0.000	0.000	0.000	0.000	0.000	0.000	0.000	0.000	0.000	0.000	0.000	0.000	0.000	283	1076	681	567	567	0.000	0.000	362	319	0	0	305	262	0	0	100	1	
3	16	10	06: B-22   LM00002603	lmo1942	15064	6883	100	52	53	6	46	47	4	65	43	0	106	84	37	23	24	3	87	84	0	0	0	0	0	0	0	0	0	0	0	0	0	0	0	0	0	0	0	0	0	0	0	0	0	0	0.000	0.000	0.000	0.000	0.000	0.000	0.000	0.000	0.000	0.000	0.000	0.000	0.000	0.000	283	1076	89	68	68	0.000	0.000	6	83	0	0	7	61	0	0	100	1	
3	17	10	06: F-01   LM00001733	lmo2017	15314	6883	100	172	156	75	47	48	5	86	80	0	274	222	128	23	23	3	85	82	0	0	0	0	0	0	0	0	0	0	0	0	0	0	0	0	0	0	0	0	0	0	0	0	0	0	0.000	0.000	0.000	0.000	0.000	0.000	0.000	0.000	0.000	0.000	0.000	0.000	0.000	0.000	283	1076	376	308	308	0.000	0.000	125	251	0	0	109	199	0	0	100	1	
3	1	11	06: F-04   LM00000541	lmo2020	11314	7133	100	783	696	333	46	47	5	95	92	0	387	338	136	26	27	4	95	94	0	0	0	0	0	0	0	0	0	0	0	0	0	0	0	0	0	0	0	0	0	0	0	0	0	0	0.000	0.000	0.000	0.000	0.000	0.000	0.000	0.000	0.000	0.000	0.000	0.000	0.000	0.000	283	1076	1098	962	962	0.000	0.000	737	361	0	0	650	312	0	0	100	1	
3	2	11	06: F-07   LM00001735	lmo2023	11564	7133	100	54	54	6	46	46	4	67	48	0	117	102	33	26	26	3	95	92	0	0	0	0	0	0	0	0	0	0	0	0	0	0	0	0	0	0	0	0	0	0	0	0	0	0	0.000	0.000	0.000	0.000	0.000	0.000	0.000	0.000	0.000	0.000	0.000	0.000	0.000	0.000	283	1076	99	84	84	0.000	0.000	8	91	0	0	8	76	0	0	100	1	
3	3	11	06: F-10   LM00002619	lmo2026	11814	7133	100	51	51	5	46	46	5	56	14	0	121	104	38	24	25	3	92	89	0	0	0	0	0	0	0	0	0	0	0	0	0	0	0	0	0	0	0	0	0	0	0	0	0	0	0.000	0.000	0.000	0.000	0.000	0.000	0.000	0.000	0.000	0.000	0.000	0.000	0.000	0.000	283	1076	102	85	85	0.000	0.000	5	97	0	0	5	80	0	0	100	1	
3	4	11	06: F-13   LM00000542	lmo2029	12064	7133	100	278	251	122	46	46	5	95	89	0	700	600	314	24	24	3	97	94	0	0	0	0	0	0	0	0	0	0	0	0	0	0	0	0	0	0	0	0	0	0	0	0	0	0	0.000	0.000	0.000	0.000	0.000	0.000	0.000	0.000	0.000	0.000	0.000	0.000	0.000	0.000	283	1076	908	781	781	0.000	0.000	232	676	0	0	205	576	0	0	100	1	
3	5	11	06: F-16   LM00000544	lmo2032	12314	7133	100	1314	1075	603	46	46	4	96	93	0	1212	996	533	24	24	3	93	91	0	0	0	0	0	0	0	0	0	0	0	0	0	0	0	0	0	0	0	0	0	0	0	0	0	0	0.000	0.000	0.000	0.000	0.000	0.000	0.000	0.000	0.000	0.000	0.000	0.000	0.000	0.000	283	1076	2456	2001	2001	0.000	0.000	1268	1188	0	0	1029	972	0	0	100	1	
3	6	11	06: F-19   LM00001741	lmo2035	12564	7133	100	504	408	223	46	47	5	94	86	0	448	358	197	23	23	3	90	87	0	0	0	0	0	0	0	0	0	0	0	0	0	0	0	0	0	0	0	0	0	0	0	0	0	0	0.000	0.000	0.000	0.000	0.000	0.000	0.000	0.000	0.000	0.000	0.000	0.000	0.000	0.000	283	1076	883	697	697	0.000	0.000	458	425	0	0	362	335	0	0	100	1	
3	7	11	06: F-22   LM00001744	lmo2038	12814	7133	100	386	328	160	46	46	4	98	93	0	256	220	106	24	25	3	96	92	0	0	0	0	0	0	0	0	0	0	0	0	0	0	0	0	0	0	0	0	0	0	0	0	0	0	0.000	0.000	0.000	0.000	0.000	0.000	0.000	0.000	0.000	0.000	0.000	0.000	0.000	0.000	283	1076	572	478	478	0.000	0.000	340	232	0	0	282	196	0	0	100	1	
3	8	11	06: J-01   LM00001786	lmo2113	13064	7133	100	263	216	110	46	46	4	94	86	0	406	309	182	25	25	3	93	88	0	0	0	0	0	0	0	0	0	0	0	0	0	0	0	0	0	0	0	0	0	0	0	0	0	0	0.000	0.000	0.000	0.000	0.000	0.000	0.000	0.000	0.000	0.000	0.000	0.000	0.000	0.000	283	1076	598	454	454	0.000	0.000	217	381	0	0	170	284	0	0	100	1	
3	9	11	06: J-04   LM00002635	lmo2116	13314	7133	100	69	67	14	47	47	4	79	75	0	164	145	63	25	25	3	92	91	0	0	0	0	0	0	0	0	0	0	0	0	0	0	0	0	0	0	0	0	0	0	0	0	0	0	0.000	0.000	0.000	0.000	0.000	0.000	0.000	0.000	0.000	0.000	0.000	0.000	0.000	0.000	283	1076	161	140	140	0.000	0.000	22	139	0	0	20	120	0	0	100	1	
3	10	11	06: J-07   LM00001790	lmo2119	13564	7133	100	459	408	225	47	47	5	94	89	0	482	398	211	25	25	3	97	93	0	0	0	0	0	0	0	0	0	0	0	0	0	0	0	0	0	0	0	0	0	0	0	0	0	0	0.000	0.000	0.000	0.000	0.000	0.000	0.000	0.000	0.000	0.000	0.000	0.000	0.000	0.000	283	1076	869	734	734	0.000	0.000	412	457	0	0	361	373	0	0	100	1	
3	11	11	06: J-10   LM00000565	lmo2122	13814	7133	100	76	74	16	46	47	4	89	86	0	137	121	46	25	25	3	96	93	0	0	0	0	0	0	0	0	0	0	0	0	0	0	0	0	0	0	0	0	0	0	0	0	0	0	0.000	0.000	0.000	0.000	0.000	0.000	0.000	0.000	0.000	0.000	0.000	0.000	0.000	0.000	283	1076	142	124	124	0.000	0.000	30	112	0	0	28	96	0	0	100	1	
3	12	11	06: J-13   LM00000567	lmo2125	14064	7133	100	100	96	33	48	48	5	85	78	0	161	133	63	23	23	3	93	88	0	0	0	0	0	0	0	0	0	0	0	0	0	0	0	0	0	0	0	0	0	0	0	0	0	0	0.000	0.000	0.000	0.000	0.000	0.000	0.000	0.000	0.000	0.000	0.000	0.000	0.000	0.000	283	1076	190	158	158	0.000	0.000	52	138	0	0	48	110	0	0	100	1	
3	13	11	06: J-16   LM00001793	lmo2128	14314	7133	100	53	52	5	47	47	5	57	22	0	106	92	32	23	23	3	95	89	0	0	0	0	0	0	0	0	0	0	0	0	0	0	0	0	0	0	0	0	0	0	0	0	0	0	0.000	0.000	0.000	0.000	0.000	0.000	0.000	0.000	0.000	0.000	0.000	0.000	0.000	0.000	283	1076	89	74	74	0.000	0.000	6	83	0	0	5	69	0	0	100	1	
3	14	11	06: J-19   LM00001796	lmo2131	14564	7133	100	58	58	8	46	47	4	82	65	0	122	101	42	24	24	3	94	86	0	0	0	0	0	0	0	0	0	0	0	0	0	0	0	0	0	0	0	0	0	0	0	0	0	0	0.000	0.000	0.000	0.000	0.000	0.000	0.000	0.000	0.000	0.000	0.000	0.000	0.000	0.000	283	1076	110	89	89	0.000	0.000	12	98	0	0	12	77	0	0	100	1	
3	15	11	06: J-22   LM00001798	lmo2134	14814	7133	100	50	51	6	47	47	4	44	17	0	97	79	33	24	24	3	88	84	0	0	0	0	0	0	0	0	0	0	0	0	0	0	0	0	0	0	0	0	0	0	0	0	0	0	0.000	0.000	0.000	0.000	0.000	0.000	0.000	0.000	0.000	0.000	0.000	0.000	0.000	0.000	283	1076	76	59	59	0.000	0.000	3	73	0	0	4	55	0	0	100	1	
3	16	11	06: N-01   LM00000597	lmo2209	15064	7133	100	189	173	77	46	47	5	92	87	0	153	134	53	24	24	3	94	91	0	0	0	0	0	0	0	0	0	0	0	0	0	0	0	0	0	0	0	0	0	0	0	0	0	0	0.000	0.000	0.000	0.000	0.000	0.000	0.000	0.000	0.000	0.000	0.000	0.000	0.000	0.000	283	1076	272	237	237	0.000	0.000	143	129	0	0	127	110	0	0	100	1	
3	17	11	06: N-04   LM00001832	lmo2212	15314	7133	100	229	200	107	46	46	4	87	83	0	380	325	205	23	23	3	91	87	0	0	0	0	0	0	0	0	0	0	0	0	0	0	0	0	0	0	0	0	0	0	0	0	0	0	0.000	0.000	0.000	0.000	0.000	0.000	0.000	0.000	0.000	0.000	0.000	0.000	0.000	0.000	283	1076	540	456	456	0.000	0.000	183	357	0	0	154	302	0	0	100	1	
3	1	12	06: N-07   LM00001834	lmo2215	11314	7383	100	141	133	53	46	47	4	89	87	0	176	153	61	26	26	3	93	92	0	0	0	0	0	0	0	0	0	0	0	0	0	0	0	0	0	0	0	0	0	0	0	0	0	0	0.000	0.000	0.000	0.000	0.000	0.000	0.000	0.000	0.000	0.000	0.000	0.000	0.000	0.000	283	1076	245	214	214	0.000	0.000	95	150	0	0	87	127	0	0	100	1	
3	2	12	06: N-10   LM00001836	lmo2218	11564	7383	100	84	81	22	46	47	4	87	83	0	174	142	66	25	26	3	88	86	0	0	0	0	0	0	0	0	0	0	0	0	0	0	0	0	0	0	0	0	0	0	0	0	0	0	0.000	0.000	0.000	0.000	0.000	0.000	0.000	0.000	0.000	0.000	0.000	0.000	0.000	0.000	283	1076	187	152	152	0.000	0.000	38	149	0	0	35	117	0	0	100	1	
3	3	12	06: N-13   LM00002652	lmo2221	11814	7383	100	53	53	6	47	47	4	58	31	0	128	109	42	25	25	3	90	89	0	0	0	0	0	0	0	0	0	0	0	0	0	0	0	0	0	0	0	0	0	0	0	0	0	0	0.000	0.000	0.000	0.000	0.000	0.000	0.000	0.000	0.000	0.000	0.000	0.000	0.000	0.000	283	1076	109	90	90	0.000	0.000	6	103	0	0	6	84	0	0	100	1	
3	4	12	06: N-16   LM00001841	lmo2224	12064	7383	100	78	80	25	46	46	5	84	78	0	147	125	55	24	24	3	94	90	0	0	0	0	0	0	0	0	0	0	0	0	0	0	0	0	0	0	0	0	0	0	0	0	0	0	0.000	0.000	0.000	0.000	0.000	0.000	0.000	0.000	0.000	0.000	0.000	0.000	0.000	0.000	283	1076	155	135	135	0.000	0.000	32	123	0	0	34	101	0	0	100	1	
3	5	12	06: N-19   LM00001843	lmo2227	12314	7383	100	50	50	5	46	46	4	40	13	0	116	97	38	24	25	3	91	87	0	0	0	0	0	0	0	0	0	0	0	0	0	0	0	0	0	0	0	0	0	0	0	0	0	0	0.000	0.000	0.000	0.000	0.000	0.000	0.000	0.000	0.000	0.000	0.000	0.000	0.000	0.000	283	1076	96	77	77	0.000	0.000	4	92	0	0	4	73	0	0	100	1	
3	6	12	06: N-22   LM00000600	lmo2230	12564	7383	100	590	478	259	46	47	5	94	87	0	1446	1202	664	23	24	3	94	90	0	0	0	0	0	0	0	0	0	0	0	0	0	0	0	0	0	0	0	0	0	0	0	0	0	0	0.000	0.000	0.000	0.000	0.000	0.000	0.000	0.000	0.000	0.000	0.000	0.000	0.000	0.000	283	1076	1967	1611	1611	0.000	0.000	544	1423	0	0	432	1179	0	0	100	1	
3	7	12	07: B-01   EMPTY	EMPTY	12814	7383	100	47	47	4	47	47	4	20	4	0	26	28	4	24	25	3	41	28	0	0	0	0	0	0	0	0	0	0	0	0	0	0	0	0	0	0	0	0	0	0	0	0	0	0	0.000	0.000	0.000	0.000	0.000	0.000	0.000	0.000	0.000	0.000	0.000	0.000	0.000	0.000	283	1076	2	4	4	0.000	0.000	0	2	0	0	0	4	0	0	-75	1	
3	8	12	07: B-04   LM00002829	lmo2304	13064	7383	100	51	52	6	46	46	4	54	20	0	115	103	32	25	25	3	96	94	0	0	0	0	0	0	0	0	0	0	0	0	0	0	0	0	0	0	0	0	0	0	0	0	0	0	0.000	0.000	0.000	0.000	0.000	0.000	0.000	0.000	0.000	0.000	0.000	0.000	0.000	0.000	283	1076	95	84	84	0.000	0.000	5	90	0	0	6	78	0	0	100	1	
3	9	12	07: B-07   LM00001869	lmo2307	13314	7383	100	55	55	6	47	47	4	70	48	0	184	161	59	24	25	3	94	90	0	0	0	0	0	0	0	0	0	0	0	0	0	0	0	0	0	0	0	0	0	0	0	0	0	0	0.000	0.000	0.000	0.000	0.000	0.000	0.000	0.000	0.000	0.000	0.000	0.000	0.000	0.000	283	1076	168	145	145	0.000	0.000	8	160	0	0	8	137	0	0	100	1	
3	10	12	07: B-10   LM00002831	lmo2310	13564	7383	100	53	53	6	47	47	4	59	36	0	142	129	37	25	25	3	98	98	0	0	0	0	0	0	0	0	0	0	0	0	0	0	0	0	0	0	0	0	0	0	0	0	0	0	0.000	0.000	0.000	0.000	0.000	0.000	0.000	0.000	0.000	0.000	0.000	0.000	0.000	0.000	283	1076	123	110	110	0.000	0.000	6	117	0	0	6	104	0	0	100	1	
3	11	12	07: B-13   LM00002688	lmo2313	13814	7383	100	53	53	5	46	47	5	74	29	0	100	91	25	24	25	3	97	95	0	0	0	0	0	0	0	0	0	0	0	0	0	0	0	0	0	0	0	0	0	0	0	0	0	0	0.000	0.000	0.000	0.000	0.000	0.000	0.000	0.000	0.000	0.000	0.000	0.000	0.000	0.000	283	1076	83	74	74	0.000	0.000	7	76	0	0	7	67	0	0	100	1	
3	12	12	07: B-16   LM00000619	lmo2316	14064	7383	100	51	50	5	47	47	5	29	7	0	101	86	32	24	24	3	90	87	0	0	0	0	0	0	0	0	0	0	0	0	0	0	0	0	0	0	0	0	0	0	0	0	0	0	0.000	0.000	0.000	0.000	0.000	0.000	0.000	0.000	0.000	0.000	0.000	0.000	0.000	0.000	283	1076	81	65	65	0.000	0.000	4	77	0	0	3	62	0	0	100	1	
3	13	12	07: B-19   LM00002692	lmo2319	14314	7383	100	52	53	7	46	47	5	64	32	0	103	85	34	22	23	3	88	85	0	0	0	0	0	0	0	0	0	0	0	0	0	0	0	0	0	0	0	0	0	0	0	0	0	0	0.000	0.000	0.000	0.000	0.000	0.000	0.000	0.000	0.000	0.000	0.000	0.000	0.000	0.000	283	1076	87	70	70	0.000	0.000	6	81	0	0	7	63	0	0	100	1	
3	14	12	07: B-22   LM00002832	lmo2322	14564	7383	100	51	51	6	46	46	4	51	32	0	104	89	32	23	24	3	91	88	0	0	0	0	0	0	0	0	0	0	0	0	0	0	0	0	0	0	0	0	0	0	0	0	0	0	0.000	0.000	0.000	0.000	0.000	0.000	0.000	0.000	0.000	0.000	0.000	0.000	0.000	0.000	283	1076	86	71	71	0.000	0.000	5	81	0	0	5	66	0	0	100	1	
3	15	12	07: F-01   LM00002710	lmo2397	14814	7383	100	77	75	19	47	47	5	84	80	0	121	105	38	24	24	3	94	89	0	0	0	0	0	0	0	0	0	0	0	0	0	0	0	0	0	0	0	0	0	0	0	0	0	0	0.000	0.000	0.000	0.000	0.000	0.000	0.000	0.000	0.000	0.000	0.000	0.000	0.000	0.000	283	1076	127	109	109	0.000	0.000	30	97	0	0	28	81	0	0	100	1	
3	16	12	07: F-04   LM00002712	lmo2400	15064	7383	100	147	140	57	47	47	5	90	86	0	148	130	54	23	24	3	94	91	0	0	0	0	0	0	0	0	0	0	0	0	0	0	0	0	0	0	0	0	0	0	0	0	0	0	0.000	0.000	0.000	0.000	0.000	0.000	0.000	0.000	0.000	0.000	0.000	0.000	0.000	0.000	283	1076	225	200	200	0.000	0.000	100	125	0	0	93	107	0	0	100	1	
3	17	12	07: F-07   LM00000639	lmo2403	15314	7383	100	277	245	108	46	47	5	94	89	0	188	172	70	23	23	3	93	92	0	0	0	0	0	0	0	0	0	0	0	0	0	0	0	0	0	0	0	0	0	0	0	0	0	0	0.000	0.000	0.000	0.000	0.000	0.000	0.000	0.000	0.000	0.000	0.000	0.000	0.000	0.000	283	1076	396	348	348	0.000	0.000	231	165	0	0	199	149	0	0	100	1	
3	1	13	07: F-10   LM00001913	lmo2406	11314	7633	100	123	118	42	46	46	5	91	85	0	170	147	60	25	26	3	95	92	0	0	0	0	0	0	0	0	0	0	0	0	0	0	0	0	0	0	0	0	0	0	0	0	0	0	0.000	0.000	0.000	0.000	0.000	0.000	0.000	0.000	0.000	0.000	0.000	0.000	0.000	0.000	283	1076	222	194	194	0.000	0.000	77	145	0	0	72	122	0	0	100	1	
3	2	13	07: F-13   LM00002715	lmo2409	11564	7633	100	257	219	103	46	46	4	93	89	0	555	458	241	25	25	3	92	89	0	0	0	0	0	0	0	0	0	0	0	0	0	0	0	0	0	0	0	0	0	0	0	0	0	0	0.000	0.000	0.000	0.000	0.000	0.000	0.000	0.000	0.000	0.000	0.000	0.000	0.000	0.000	283	1076	741	606	606	0.000	0.000	211	530	0	0	173	433	0	0	100	1	
3	3	13	07: F-16   LM00000642	lmo2412	11814	7633	100	2206	1696	1056	46	47	5	89	85	0	3641	2876	1668	24	25	3	93	89	0	0	0	0	0	0	0	0	0	0	0	0	0	0	0	0	0	0	0	0	0	0	0	0	0	0	0.000	0.000	0.000	0.000	0.000	0.000	0.000	0.000	0.000	0.000	0.000	0.000	0.000	0.000	283	1076	5777	4502	4502	0.000	0.000	2160	3617	0	0	1650	2852	0	0	100	1	
3	4	13	07: F-19   LM00000645	lmo2415	12064	7633	100	2484	2013	1060	45	46	4	98	95	0	2237	1907	952	24	24	3	96	93	0	0	0	0	0	0	0	0	0	0	0	0	0	0	0	0	0	0	0	0	0	0	0	0	0	0	0.000	0.000	0.000	0.000	0.000	0.000	0.000	0.000	0.000	0.000	0.000	0.000	0.000	0.000	283	1076	4652	3851	3851	0.000	0.000	2439	2213	0	0	1968	1883	0	0	100	1	
3	5	13	07: F-22   LM00001916	lmo2418	12314	7633	100	251	220	107	46	46	4	93	85	0	344	277	153	24	24	3	89	86	0	0	0	0	0	0	0	0	0	0	0	0	0	0	0	0	0	0	0	0	0	0	0	0	0	0	0.000	0.000	0.000	0.000	0.000	0.000	0.000	0.000	0.000	0.000	0.000	0.000	0.000	0.000	283	1076	525	427	427	0.000	0.000	205	320	0	0	174	253	0	0	100	1	
3	6	13	07: J-01   LM00002737	lmo2493	12564	7633	100	93	91	25	46	47	5	88	88	0	127	111	38	23	23	3	96	93	0	0	0	0	0	0	0	0	0	0	0	0	0	0	0	0	0	0	0	0	0	0	0	0	0	0	0.000	0.000	0.000	0.000	0.000	0.000	0.000	0.000	0.000	0.000	0.000	0.000	0.000	0.000	283	1076	151	133	133	0.000	0.000	47	104	0	0	45	88	0	0	100	1	
3	7	13	07: J-04   LM00000662	lmo2496	12814	7633	100	51	50	5	46	46	4	51	18	0	110	94	36	24	25	3	92	87	0	0	0	0	0	0	0	0	0	0	0	0	0	0	0	0	0	0	0	0	0	0	0	0	0	0	0.000	0.000	0.000	0.000	0.000	0.000	0.000	0.000	0.000	0.000	0.000	0.000	0.000	0.000	283	1076	91	74	74	0.000	0.000	5	86	0	0	4	70	0	0	100	1	
3	8	13	07: J-07   LM00000665	lmo2499	13064	7633	100	55	56	8	46	46	4	77	54	0	137	122	38	25	25	3	95	94	0	0	0	0	0	0	0	0	0	0	0	0	0	0	0	0	0	0	0	0	0	0	0	0	0	0	0.000	0.000	0.000	0.000	0.000	0.000	0.000	0.000	0.000	0.000	0.000	0.000	0.000	0.000	283	1076	121	107	107	0.000	0.000	9	112	0	0	10	97	0	0	100	1	
3	9	13	07: J-10   LM00002738	lmo2502	13314	7633	100	160	145	59	47	47	4	89	86	0	179	154	72	25	25	3	95	88	0	0	0	0	0	0	0	0	0	0	0	0	0	0	0	0	0	0	0	0	0	0	0	0	0	0	0.000	0.000	0.000	0.000	0.000	0.000	0.000	0.000	0.000	0.000	0.000	0.000	0.000	0.000	283	1076	267	227	227	0.000	0.000	113	154	0	0	98	129	0	0	100	1	
3	10	13	07: J-13   LM00001959	lmo2505	13564	7633	100	1584	1223	768	46	46	4	91	89	0	1406	1090	677	25	25	3	92	91	0	0	0	0	0	0	0	0	0	0	0	0	0	0	0	0	0	0	0	0	0	0	0	0	0	0	0.000	0.000	0.000	0.000	0.000	0.000	0.000	0.000	0.000	0.000	0.000	0.000	0.000	0.000	283	1076	2919	2242	2242	0.000	0.000	1538	1381	0	0	1177	1065	0	0	100	1	
3	11	13	07: J-16   LM00001960	lmo2508	13814	7633	100	253	220	107	47	47	5	92	86	0	382	312	165	25	25	3	97	93	0	0	0	0	0	0	0	0	0	0	0	0	0	0	0	0	0	0	0	0	0	0	0	0	0	0	0.000	0.000	0.000	0.000	0.000	0.000	0.000	0.000	0.000	0.000	0.000	0.000	0.000	0.000	283	1076	563	460	460	0.000	0.000	206	357	0	0	173	287	0	0	100	1	
3	12	13	07: J-19   LM00000669	lmo2511	14064	7633	100	2617	2106	1203	47	47	4	95	92	0	3486	2851	1555	24	24	3	94	93	0	0	0	0	0	0	0	0	0	0	0	0	0	0	0	0	0	0	0	0	0	0	0	0	0	0	0.000	0.000	0.000	0.000	0.000	0.000	0.000	0.000	0.000	0.000	0.000	0.000	0.000	0.000	283	1076	6032	4886	4886	0.000	0.000	2570	3462	0	0	2059	2827	0	0	100	1	
3	13	13	07: J-22   LM00001963	lmo2514	14314	7633	100	527	442	236	47	47	4	90	86	0	825	682	385	23	23	3	92	89	0	0	0	0	0	0	0	0	0	0	0	0	0	0	0	0	0	0	0	0	0	0	0	0	0	0	0.000	0.000	0.000	0.000	0.000	0.000	0.000	0.000	0.000	0.000	0.000	0.000	0.000	0.000	283	1076	1282	1054	1054	0.000	0.000	480	802	0	0	395	659	0	0	100	1	
3	14	13	07: N-01   LM00001998	lmo2589	14564	7633	100	82	81	19	46	46	4	92	88	0	138	121	48	24	24	3	93	90	0	0	0	0	0	0	0	0	0	0	0	0	0	0	0	0	0	0	0	0	0	0	0	0	0	0	0.000	0.000	0.000	0.000	0.000	0.000	0.000	0.000	0.000	0.000	0.000	0.000	0.000	0.000	283	1076	150	132	132	0.000	0.000	36	114	0	0	35	97	0	0	100	1	
3	15	13	07: N-04   LM00002759	lmo2592	14814	7633	100	218	193	95	47	48	5	91	85	0	341	279	147	24	25	3	92	89	0	0	0	0	0	0	0	0	0	0	0	0	0	0	0	0	0	0	0	0	0	0	0	0	0	0	0.000	0.000	0.000	0.000	0.000	0.000	0.000	0.000	0.000	0.000	0.000	0.000	0.000	0.000	283	1076	488	401	401	0.000	0.000	171	317	0	0	146	255	0	0	100	1	
3	16	13	07: N-07   LM00002762	lmo2595	15064	7633	100	51	51	4	46	47	4	52	24	0	101	87	30	23	24	3	93	91	0	0	0	0	0	0	0	0	0	0	0	0	0	0	0	0	0	0	0	0	0	0	0	0	0	0	0.000	0.000	0.000	0.000	0.000	0.000	0.000	0.000	0.000	0.000	0.000	0.000	0.000	0.000	283	1076	83	69	69	0.000	0.000	5	78	0	0	5	64	0	0	100	1	
3	17	13	07: N-10   LM00002000	lmo2598	15314	7633	100	273	248	111	47	47	4	94	90	0	300	264	115	23	23	3	98	97	0	0	0	0	0	0	0	0	0	0	0	0	0	0	0	0	0	0	0	0	0	0	0	0	0	0	0.000	0.000	0.000	0.000	0.000	0.000	0.000	0.000	0.000	0.000	0.000	0.000	0.000	0.000	283	1076	503	442	442	0.000	0.000	226	277	0	0	201	241	0	0	100	1	
3	1	14	07: N-13   LM00002003	lmo2601	11314	7883	100	50	51	6	47	47	5	41	17	0	105	96	28	26	26	3	92	91	0	0	0	0	0	0	0	0	0	0	0	0	0	0	0	0	0	0	0	0	0	0	0	0	0	0	0.000	0.000	0.000	0.000	0.000	0.000	0.000	0.000	0.000	0.000	0.000	0.000	0.000	0.000	283	1076	82	74	74	0.000	0.000	3	79	0	0	4	70	0	0	100	1	
3	2	14	07: N-16   LM00002764	lmo2604	11564	7883	100	51	51	5	46	46	5	51	19	0	109	88	37	25	25	3	86	82	0	0	0	0	0	0	0	0	0	0	0	0	0	0	0	0	0	0	0	0	0	0	0	0	0	0	0.000	0.000	0.000	0.000	0.000	0.000	0.000	0.000	0.000	0.000	0.000	0.000	0.000	0.000	283	1076	89	68	68	0.000	0.000	5	84	0	0	5	63	0	0	100	1	
3	3	14	07: N-19   LM00000696	lmo2607	11814	7883	100	27879	22448	12688	46	46	4	100	100	0	22804	18639	10012	25	25	3	99	96	0	0	0	0	0	0	0	0	0	0	0	0	0	0	0	0	0	0	0	0	0	0	0	0	0	0	0.000	0.000	0.000	0.000	0.000	0.000	0.000	0.000	0.000	0.000	0.000	0.000	0.000	0.000	283	1076	50612	41016	41016	0.000	0.000	27833	22779	0	0	22402	18614	0	0	100	1	
3	4	14	07: N-22   LM00000698	lmo2610	12064	7883	100	25697	19945	11860	47	47	5	100	99	0	22459	17682	9880	24	24	3	96	95	0	0	0	0	0	0	0	0	0	0	0	0	0	0	0	0	0	0	0	0	0	0	0	0	0	0	0.000	0.000	0.000	0.000	0.000	0.000	0.000	0.000	0.000	0.000	0.000	0.000	0.000	0.000	283	1076	48085	37556	37556	0.000	0.000	25650	22435	0	0	19898	17658	0	0	100	1	
3	5	14	08: B-01   EMPTY	EMPTY	12314	7883	100	46	46	5	46	46	5	15	4	0	25	26	4	24	24	3	37	19	0	0	0	0	0	0	0	0	0	0	0	0	0	0	0	0	0	0	0	0	0	0	0	0	0	0	0.000	0.000	0.000	0.000	0.000	0.000	0.000	0.000	0.000	0.000	0.000	0.000	0.000	0.000	283	1076	1	2	2	0.000	0.000	0	1	0	0	0	2	0	0	-75	1	
3	6	14	08: B-04   LM00000744	lmo2684	12564	7883	100	1802	1529	826	46	47	5	95	92	0	6736	5777	2891	24	24	3	99	97	0	0	0	0	0	0	0	0	0	0	0	0	0	0	0	0	0	0	0	0	0	0	0	0	0	0	0.000	0.000	0.000	0.000	0.000	0.000	0.000	0.000	0.000	0.000	0.000	0.000	0.000	0.000	283	1076	8468	7236	7236	0.000	0.000	1756	6712	0	0	1483	5753	0	0	100	1	
3	7	14	08: B-07   LM00002027	lmo2687	12814	7883	100	63	64	12	46	46	4	85	73	0	124	107	43	24	25	3	93	89	0	0	0	0	0	0	0	0	0	0	0	0	0	0	0	0	0	0	0	0	0	0	0	0	0	0	0.000	0.000	0.000	0.000	0.000	0.000	0.000	0.000	0.000	0.000	0.000	0.000	0.000	0.000	283	1076	117	101	101	0.000	0.000	17	100	0	0	18	83	0	0	100	1	
3	8	14	08: B-10   LM00002030	lmo2690	13064	7883	100	312	267	123	46	46	5	92	86	0	164	141	57	25	25	3	91	90	0	0	0	0	0	0	0	0	0	0	0	0	0	0	0	0	0	0	0	0	0	0	0	0	0	0	0.000	0.000	0.000	0.000	0.000	0.000	0.000	0.000	0.000	0.000	0.000	0.000	0.000	0.000	283	1076	405	337	337	0.000	0.000	266	139	0	0	221	116	0	0	100	1	
3	9	14	08: B-13   LM00000747	lmo2693	13314	7883	100	526	452	230	47	47	5	90	88	0	396	344	158	25	25	3	95	90	0	0	0	0	0	0	0	0	0	0	0	0	0	0	0	0	0	0	0	0	0	0	0	0	0	0	0.000	0.000	0.000	0.000	0.000	0.000	0.000	0.000	0.000	0.000	0.000	0.000	0.000	0.000	283	1076	850	724	724	0.000	0.000	479	371	0	0	405	319	0	0	100	1	
3	10	14	08: B-16   LM00002032	lmo2696	13564	7883	100	2359	1945	1047	47	47	4	96	93	0	1829	1538	767	25	25	3	97	94	0	0	0	0	0	0	0	0	0	0	0	0	0	0	0	0	0	0	0	0	0	0	0	0	0	0	0.000	0.000	0.000	0.000	0.000	0.000	0.000	0.000	0.000	0.000	0.000	0.000	0.000	0.000	283	1076	4116	3411	3411	0.000	0.000	2312	1804	0	0	1898	1513	0	0	100	1	
3	11	14	08: B-19   LM00002035	lmo2699	13814	7883	100	140	131	53	47	47	4	87	81	0	226	192	87	25	25	3	95	91	0	0	0	0	0	0	0	0	0	0	0	0	0	0	0	0	0	0	0	0	0	0	0	0	0	0	0.000	0.000	0.000	0.000	0.000	0.000	0.000	0.000	0.000	0.000	0.000	0.000	0.000	0.000	283	1076	294	251	251	0.000	0.000	93	201	0	0	84	167	0	0	100	1	
3	12	14	08: B-22   LM00002038	lmo2702	14064	7883	100	217	190	88	47	47	4	91	84	0	359	298	151	24	24	3	94	91	0	0	0	0	0	0	0	0	0	0	0	0	0	0	0	0	0	0	0	0	0	0	0	0	0	0	0.000	0.000	0.000	0.000	0.000	0.000	0.000	0.000	0.000	0.000	0.000	0.000	0.000	0.000	283	1076	505	417	417	0.000	0.000	170	335	0	0	143	274	0	0	100	1	
3	13	14	08: F-01   LM00000775	lmo2777	14314	7883	100	53	53	7	47	47	4	65	41	0	95	81	31	23	23	3	88	84	0	0	0	0	0	0	0	0	0	0	0	0	0	0	0	0	0	0	0	0	0	0	0	0	0	0	0.000	0.000	0.000	0.000	0.000	0.000	0.000	0.000	0.000	0.000	0.000	0.000	0.000	0.000	283	1076	78	64	64	0.000	0.000	6	72	0	0	6	58	0	0	100	1	
3	14	14	08: F-04   LM00002788	lmo2780	14564	7883	100	59	58	9	48	48	5	72	54	0	180	150	73	24	24	3	91	87	0	0	0	0	0	0	0	0	0	0	0	0	0	0	0	0	0	0	0	0	0	0	0	0	0	0	0.000	0.000	0.000	0.000	0.000	0.000	0.000	0.000	0.000	0.000	0.000	0.000	0.000	0.000	283	1076	167	136	136	0.000	0.000	11	156	0	0	10	126	0	0	100	1	
3	15	14	08: F-07   LM00002791	lmo2783	14814	7883	100	53	52	5	48	48	5	51	14	0	120	104	43	24	25	3	90	87	0	0	0	0	0	0	0	0	0	0	0	0	0	0	0	0	0	0	0	0	0	0	0	0	0	0	0.000	0.000	0.000	0.000	0.000	0.000	0.000	0.000	0.000	0.000	0.000	0.000	0.000	0.000	283	1076	101	84	84	0.000	0.000	5	96	0	0	4	80	0	0	100	1	
3	16	14	08: F-10   LM00002793	lmo2786	15064	7883	100	52	53	6	47	48	4	55	37	0	113	97	35	24	24	3	93	89	0	0	0	0	0	0	0	0	0	0	0	0	0	0	0	0	0	0	0	0	0	0	0	0	0	0	0.000	0.000	0.000	0.000	0.000	0.000	0.000	0.000	0.000	0.000	0.000	0.000	0.000	0.000	283	1076	94	79	79	0.000	0.000	5	89	0	0	6	73	0	0	100	1	
3	17	14	08: F-13   LM00002071	lmo2789	15314	7883	100	135	132	55	46	46	4	88	85	0	306	275	131	23	23	3	94	91	0	0	0	0	0	0	0	0	0	0	0	0	0	0	0	0	0	0	0	0	0	0	0	0	0	0	0.000	0.000	0.000	0.000	0.000	0.000	0.000	0.000	0.000	0.000	0.000	0.000	0.000	0.000	283	1076	372	338	338	0.000	0.000	89	283	0	0	86	252	0	0	100	1	
3	1	15	08: F-16   LM00000777	lmo2792	11314	8133	100	1792	1483	809	47	47	4	92	90	0	1631	1398	721	26	26	3	91	89	0	0	0	0	0	0	0	0	0	0	0	0	0	0	0	0	0	0	0	0	0	0	0	0	0	0	0.000	0.000	0.000	0.000	0.000	0.000	0.000	0.000	0.000	0.000	0.000	0.000	0.000	0.000	283	1076	3350	2808	2808	0.000	0.000	1745	1605	0	0	1436	1372	0	0	100	1	
3	2	15	08: F-19   LM00002075	lmo2795	11564	8133	100	66	66	15	46	46	4	80	75	0	143	122	55	25	25	3	87	85	0	0	0	0	0	0	0	0	0	0	0	0	0	0	0	0	0	0	0	0	0	0	0	0	0	0	0.000	0.000	0.000	0.000	0.000	0.000	0.000	0.000	0.000	0.000	0.000	0.000	0.000	0.000	283	1076	138	117	117	0.000	0.000	20	118	0	0	20	97	0	0	100	1	
3	3	15	08: F-22   LM00002077	lmo2798	11814	8133	100	53	54	7	46	47	4	64	44	0	119	105	38	24	24	3	94	92	0	0	0	0	0	0	0	0	0	0	0	0	0	0	0	0	0	0	0	0	0	0	0	0	0	0	0.000	0.000	0.000	0.000	0.000	0.000	0.000	0.000	0.000	0.000	0.000	0.000	0.000	0.000	283	1076	102	89	89	0.000	0.000	7	95	0	0	8	81	0	0	100	1	
3	4	15	08: J-01   EMPTY	EMPTY	12064	8133	100	46	46	4	47	47	4	9	2	0	25	26	4	24	24	3	40	22	0	0	0	0	0	0	0	0	0	0	0	0	0	0	0	0	0	0	0	0	0	0	0	0	0	0	0.000	0.000	0.000	0.000	0.000	0.000	0.000	0.000	0.000	0.000	0.000	0.000	0.000	0.000	283	1076	0	1	1	0.000	0.000	-1	1	0	0	-1	2	0	0	-75	1	
3	5	15	08: J-04   EMPTY	EMPTY	12314	8133	100	45	46	5	46	47	4	13	2	0	24	26	5	25	25	3	27	17	0	0	0	0	0	0	0	0	0	0	0	0	0	0	0	0	0	0	0	0	0	0	0	0	0	0	0.000	0.000	0.000	0.000	0.000	0.000	0.000	0.000	0.000	0.000	0.000	0.000	0.000	0.000	283	1076	-2	1	1	0.000	0.000	-1	-1	0	0	0	1	0	0	-75	1	
3	6	15	08: J-07   EMPTY	EMPTY	12564	8133	100	46	47	4	47	47	4	12	1	0	25	26	5	24	24	3	37	23	0	0	0	0	0	0	0	0	0	0	0	0	0	0	0	0	0	0	0	0	0	0	0	0	0	0	0.000	0.000	0.000	0.000	0.000	0.000	0.000	0.000	0.000	0.000	0.000	0.000	0.000	0.000	283	1076	0	2	2	0.000	0.000	-1	1	0	0	0	2	0	0	-75	1	
3	7	15	09: B-01   EMPTY	EMPTY	12814	8133	100	48	47	5	46	47	5	25	2	0	27	28	6	25	25	3	37	24	0	0	0	0	0	0	0	0	0	0	0	0	0	0	0	0	0	0	0	0	0	0	0	0	0	0	0.000	0.000	0.000	0.000	0.000	0.000	0.000	0.000	0.000	0.000	0.000	0.000	0.000	0.000	283	1076	4	4	4	0.000	0.000	2	2	0	0	1	3	0	0	-75	1	
3	8	15	09: B-04   LM00001308	lmo1275	13064	8133	100	256	226	101	46	46	5	98	92	0	247	210	93	25	25	3	96	91	0	0	0	0	0	0	0	0	0	0	0	0	0	0	0	0	0	0	0	0	0	0	0	0	0	0	0.000	0.000	0.000	0.000	0.000	0.000	0.000	0.000	0.000	0.000	0.000	0.000	0.000	0.000	283	1076	432	365	365	0.000	0.000	210	222	0	0	180	185	0	0	100	1	
3	9	15	09: B-07   LM00002819	lmo1469	13314	8133	100	6375	4940	3308	47	47	4	100	99	0	6459	4756	3185	25	25	3	98	95	0	0	0	0	0	0	0	0	0	0	0	0	0	0	0	0	0	0	0	0	0	0	0	0	0	0	0.000	0.000	0.000	0.000	0.000	0.000	0.000	0.000	0.000	0.000	0.000	0.000	0.000	0.000	283	1076	12762	9624	9624	0.000	0.000	6328	6434	0	0	4893	4731	0	0	100	1	
3	10	15	09: B-10   LM00000452	lmo1657	13564	8133	100	2073	1661	876	46	46	4	100	98	0	1325	1089	551	25	25	3	94	94	0	0	0	0	0	0	0	0	0	0	0	0	0	0	0	0	0	0	0	0	0	0	0	0	0	0	0.000	0.000	0.000	0.000	0.000	0.000	0.000	0.000	0.000	0.000	0.000	0.000	0.000	0.000	283	1076	3327	2679	2679	0.000	0.000	2027	1300	0	0	1615	1064	0	0	100	1	
3	11	15	09: B-13   lmneg01	lmneg01	13814	8133	100	53	54	12	47	48	4	61	32	0	114	100	35	25	25	3	95	92	0	0	0	0	0	0	0	0	0	0	0	0	0	0	0	0	0	0	0	0	0	0	0	0	0	0	0.000	0.000	0.000	0.000	0.000	0.000	0.000	0.000	0.000	0.000	0.000	0.000	0.000	0.000	283	1076	95	82	82	0.000	0.000	6	89	0	0	7	75	0	0	100	1	
3	12	15	09: B-16   lmneg04	lmneg04	14064	8133	100	49	51	5	46	47	4	37	23	0	98	86	28	23	24	3	98	91	0	0	0	0	0	0	0	0	0	0	0	0	0	0	0	0	0	0	0	0	0	0	0	0	0	0	0.000	0.000	0.000	0.000	0.000	0.000	0.000	0.000	0.000	0.000	0.000	0.000	0.000	0.000	283	1076	78	68	68	0.000	0.000	3	75	0	0	5	63	0	0	100	1	
3	13	15	09: B-19   lmneg07	lmneg07	14314	8133	100	51	51	5	47	47	4	45	15	0	97	85	30	22	23	3	94	88	0	0	0	0	0	0	0	0	0	0	0	0	0	0	0	0	0	0	0	0	0	0	0	0	0	0	0.000	0.000	0.000	0.000	0.000	0.000	0.000	0.000	0.000	0.000	0.000	0.000	0.000	0.000	283	1076	79	67	67	0.000	0.000	4	75	0	0	4	63	0	0	100	1	
3	14	15	09: B-22   lmneg10	lmneg10	14564	8133	100	50	51	5	46	47	4	47	20	0	88	76	25	24	24	3	92	89	0	0	0	0	0	0	0	0	0	0	0	0	0	0	0	0	0	0	0	0	0	0	0	0	0	0	0.000	0.000	0.000	0.000	0.000	0.000	0.000	0.000	0.000	0.000	0.000	0.000	0.000	0.000	283	1076	68	57	57	0.000	0.000	4	64	0	0	5	52	0	0	100	1	
3	15	15	09: F-01   LM00000020	lmo0044	14814	8133	100	4450	3877	2065	47	47	4	100	99	0	5157	4506	2244	24	24	3	99	99	0	0	0	0	0	0	0	0	0	0	0	0	0	0	0	0	0	0	0	0	0	0	0	0	0	0	0.000	0.000	0.000	0.000	0.000	0.000	0.000	0.000	0.000	0.000	0.000	0.000	0.000	0.000	283	1076	9536	8312	8312	0.000	0.000	4403	5133	0	0	3830	4482	0	0	100	1	
3	16	15	09: F-04   LM00001308	lmo1275	15064	8133	100	223	201	90	47	48	4	96	93	0	222	192	86	24	24	3	97	95	0	0	0	0	0	0	0	0	0	0	0	0	0	0	0	0	0	0	0	0	0	0	0	0	0	0	0.000	0.000	0.000	0.000	0.000	0.000	0.000	0.000	0.000	0.000	0.000	0.000	0.000	0.000	283	1076	374	322	322	0.000	0.000	176	198	0	0	154	168	0	0	100	1	
3	17	15	09: F-07   LM00002819	lmo1469	15314	8133	100	6395	5186	2960	48	48	5	98	95	0	6179	5075	2867	24	24	3	96	95	0	0	0	0	0	0	0	0	0	0	0	0	0	0	0	0	0	0	0	0	0	0	0	0	0	0	0.000	0.000	0.000	0.000	0.000	0.000	0.000	0.000	0.000	0.000	0.000	0.000	0.000	0.000	283	1076	12502	10189	10189	0.000	0.000	6347	6155	0	0	5138	5051	0	0	100	1	
3	1	16	09: F-10   LM00000452	lmo1657	11314	8383	100	2262	1794	970	47	47	5	96	92	0	1364	1140	566	25	26	3	97	94	0	0	0	0	0	0	0	0	0	0	0	0	0	0	0	0	0	0	0	0	0	0	0	0	0	0	0.000	0.000	0.000	0.000	0.000	0.000	0.000	0.000	0.000	0.000	0.000	0.000	0.000	0.000	283	1076	3554	2862	2862	0.000	0.000	2215	1339	0	0	1747	1115	0	0	100	1	
3	2	16	09: F-13   lmneg01	lmneg01	11564	8383	100	53	54	6	46	46	4	70	38	0	120	108	33	25	25	3	95	94	0	0	0	0	0	0	0	0	0	0	0	0	0	0	0	0	0	0	0	0	0	0	0	0	0	0	0.000	0.000	0.000	0.000	0.000	0.000	0.000	0.000	0.000	0.000	0.000	0.000	0.000	0.000	283	1076	102	91	91	0.000	0.000	7	95	0	0	8	83	0	0	100	1	
3	3	16	09: F-16   lmneg04	lmneg04	11814	8383	100	51	52	6	46	46	4	59	33	0	107	96	27	24	24	3	96	94	0	0	0	0	0	0	0	0	0	0	0	0	0	0	0	0	0	0	0	0	0	0	0	0	0	0	0.000	0.000	0.000	0.000	0.000	0.000	0.000	0.000	0.000	0.000	0.000	0.000	0.000	0.000	283	1076	88	78	78	0.000	0.000	5	83	0	0	6	72	0	0	100	1	
3	4	16	09: F-19   lmneg07	lmneg07	12064	8383	100	55	56	7	47	47	4	76	48	0	117	99	36	24	25	3	93	89	0	0	0	0	0	0	0	0	0	0	0	0	0	0	0	0	0	0	0	0	0	0	0	0	0	0	0.000	0.000	0.000	0.000	0.000	0.000	0.000	0.000	0.000	0.000	0.000	0.000	0.000	0.000	283	1076	101	84	84	0.000	0.000	8	93	0	0	9	75	0	0	100	1	
3	5	16	09: F-22   lmneg10	lmneg10	12314	8383	100	49	50	5	48	48	5	24	10	0	96	87	24	24	25	3	96	94	0	0	0	0	0	0	0	0	0	0	0	0	0	0	0	0	0	0	0	0	0	0	0	0	0	0	0.000	0.000	0.000	0.000	0.000	0.000	0.000	0.000	0.000	0.000	0.000	0.000	0.000	0.000	283	1076	73	65	65	0.000	0.000	1	72	0	0	2	63	0	0	100	1	
3	6	16	09: J-01   LM00000020	lmo0044	12564	8383	100	6742	5541	2985	43	47	4	99	98	0	6436	5566	2839	23	24	3	98	97	0	0	0	0	0	0	0	0	0	0	0	0	0	0	0	0	0	0	0	0	0	0	0	0	0	0	0.000	0.000	0.000	0.000	0.000	0.000	0.000	0.000	0.000	0.000	0.000	0.000	0.000	0.000	283	1076	13112	11041	11041	0.000	0.000	6699	6413	0	0	5498	5543	0	0	100	1	
3	7	16	09: J-04   LM00001308	lmo1275	12814	8383	100	253	220	105	46	46	4	95	91	0	238	201	96	25	25	3	92	90	0	0	0	0	0	0	0	0	0	0	0	0	0	0	0	0	0	0	0	0	0	0	0	0	0	0	0.000	0.000	0.000	0.000	0.000	0.000	0.000	0.000	0.000	0.000	0.000	0.000	0.000	0.000	283	1076	420	350	350	0.000	0.000	207	213	0	0	174	176	0	0	100	1	
3	8	16	09: J-07   LM00002819	lmo1469	13064	8383	100	6819	5470	3086	47	47	4	100	99	0	6335	5316	2970	25	25	3	99	95	0	0	0	0	0	0	0	0	0	0	0	0	0	0	0	0	0	0	0	0	0	0	0	0	0	0	0.000	0.000	0.000	0.000	0.000	0.000	0.000	0.000	0.000	0.000	0.000	0.000	0.000	0.000	283	1076	13082	10714	10714	0.000	0.000	6772	6310	0	0	5423	5291	0	0	100	1	
3	9	16	09: J-10   LM00000452	lmo1657	13314	8383	100	2054	1667	897	47	48	4	99	98	0	1382	1093	581	25	25	3	96	93	0	0	0	0	0	0	0	0	0	0	0	0	0	0	0	0	0	0	0	0	0	0	0	0	0	0	0.000	0.000	0.000	0.000	0.000	0.000	0.000	0.000	0.000	0.000	0.000	0.000	0.000	0.000	283	1076	3364	2688	2688	0.000	0.000	2007	1357	0	0	1620	1068	0	0	100	1	
3	10	16	09: J-13   lmneg01	lmneg01	13564	8383	100	51	52	5	47	47	4	48	23	0	109	90	36	25	25	4	89	86	0	0	0	0	0	0	0	0	0	0	0	0	0	0	0	0	0	0	0	0	0	0	0	0	0	0	0.000	0.000	0.000	0.000	0.000	0.000	0.000	0.000	0.000	0.000	0.000	0.000	0.000	0.000	283	1076	88	70	70	0.000	0.000	4	84	0	0	5	65	0	0	100	1	
3	11	16	09: J-16   lmneg04	lmneg04	13814	8383	100	50	50	5	47	47	5	39	10	0	99	91	27	25	26	3	93	89	0	0	0	0	0	0	0	0	0	0	0	0	0	0	0	0	0	0	0	0	0	0	0	0	0	0	0.000	0.000	0.000	0.000	0.000	0.000	0.000	0.000	0.000	0.000	0.000	0.000	0.000	0.000	283	1076	77	69	69	0.000	0.000	3	74	0	0	3	66	0	0	100	1	
3	12	16	09: J-19   lmneg07	lmneg07	14064	8383	100	52	52	6	47	47	5	53	17	0	105	90	33	24	24	3	89	87	0	0	0	0	0	0	0	0	0	0	0	0	0	0	0	0	0	0	0	0	0	0	0	0	0	0	0.000	0.000	0.000	0.000	0.000	0.000	0.000	0.000	0.000	0.000	0.000	0.000	0.000	0.000	283	1076	86	71	71	0.000	0.000	5	81	0	0	5	66	0	0	100	1	
3	13	16	09: J-22   lmneg10	lmneg10	14314	8383	100	50	50	5	47	47	4	36	7	0	85	72	26	23	23	3	88	83	0	0	0	0	0	0	0	0	0	0	0	0	0	0	0	0	0	0	0	0	0	0	0	0	0	0	0.000	0.000	0.000	0.000	0.000	0.000	0.000	0.000	0.000	0.000	0.000	0.000	0.000	0.000	283	1076	65	52	52	0.000	0.000	3	62	0	0	3	49	0	0	100	1	
3	14	16	09: N-01   LM00000020	lmo0044	14564	8383	100	4287	3617	2200	47	47	4	100	96	0	5199	4346	2406	24	25	3	98	96	0	0	0	0	0	0	0	0	0	0	0	0	0	0	0	0	0	0	0	0	0	0	0	0	0	0	0.000	0.000	0.000	0.000	0.000	0.000	0.000	0.000	0.000	0.000	0.000	0.000	0.000	0.000	283	1076	9415	7892	7892	0.000	0.000	4240	5175	0	0	3570	4322	0	0	100	1	
3	15	16	09: N-04   LM00001308	lmo1275	14814	8383	100	210	193	87	47	47	5	94	87	0	209	191	92	25	25	3	93	91	0	0	0	0	0	0	0	0	0	0	0	0	0	0	0	0	0	0	0	0	0	0	0	0	0	0	0.000	0.000	0.000	0.000	0.000	0.000	0.000	0.000	0.000	0.000	0.000	0.000	0.000	0.000	283	1076	347	312	312	0.000	0.000	163	184	0	0	146	166	0	0	100	1	
3	16	16	09: N-07   LM00002819	lmo1469	15064	8383	100	6077	4789	3170	47	47	4	99	96	0	5824	4683	3062	24	24	3	99	97	0	0	0	0	0	0	0	0	0	0	0	0	0	0	0	0	0	0	0	0	0	0	0	0	0	0	0.000	0.000	0.000	0.000	0.000	0.000	0.000	0.000	0.000	0.000	0.000	0.000	0.000	0.000	283	1076	11830	9401	9401	0.000	0.000	6030	5800	0	0	4742	4659	0	0	100	1	
3	17	16	09: N-10   LM00000452	lmo1657	15314	8383	100	1877	1572	972	48	48	4	93	88	0	1243	1004	558	23	24	3	93	91	0	0	0	0	0	0	0	0	0	0	0	0	0	0	0	0	0	0	0	0	0	0	0	0	0	0	0.000	0.000	0.000	0.000	0.000	0.000	0.000	0.000	0.000	0.000	0.000	0.000	0.000	0.000	283	1076	3049	2505	2505	0.000	0.000	1829	1220	0	0	1524	981	0	0	100	1	
3	1	17	09: N-13   lmneg01	lmneg01	11314	8633	100	53	54	9	47	47	5	55	28	0	119	102	40	26	26	3	89	87	0	0	0	0	0	0	0	0	0	0	0	0	0	0	0	0	0	0	0	0	0	0	0	0	0	0	0.000	0.000	0.000	0.000	0.000	0.000	0.000	0.000	0.000	0.000	0.000	0.000	0.000	0.000	283	1076	99	83	83	0.000	0.000	6	93	0	0	7	76	0	0	100	1	
3	2	17	09: N-16   lmneg04	lmneg04	11564	8633	100	52	52	5	46	46	5	64	23	0	104	93	29	25	25	3	96	93	0	0	0	0	0	0	0	0	0	0	0	0	0	0	0	0	0	0	0	0	0	0	0	0	0	0	0.000	0.000	0.000	0.000	0.000	0.000	0.000	0.000	0.000	0.000	0.000	0.000	0.000	0.000	283	1076	85	74	74	0.000	0.000	6	79	0	0	6	68	0	0	100	1	
3	3	17	09: N-19   lmneg07	lmneg07	11814	8633	100	52	53	6	47	47	5	57	23	0	113	97	35	24	24	3	93	92	0	0	0	0	0	0	0	0	0	0	0	0	0	0	0	0	0	0	0	0	0	0	0	0	0	0	0.000	0.000	0.000	0.000	0.000	0.000	0.000	0.000	0.000	0.000	0.000	0.000	0.000	0.000	283	1076	94	79	79	0.000	0.000	5	89	0	0	6	73	0	0	100	1	
3	4	17	09: N-22   lmneg10	lmneg10	12064	8633	100	51	52	8	47	47	5	43	16	0	99	85	35	24	25	3	89	86	0	0	0	0	0	0	0	0	0	0	0	0	0	0	0	0	0	0	0	0	0	0	0	0	0	0	0.000	0.000	0.000	0.000	0.000	0.000	0.000	0.000	0.000	0.000	0.000	0.000	0.000	0.000	283	1076	79	66	66	0.000	0.000	4	75	0	0	5	61	0	0	100	1	
3	5	17	null	EMPTY	12314	8633	100	46	46	4	47	47	5	7	0	0	25	25	4	24	24	3	31	10	0	0	0	0	0	0	0	0	0	0	0	0	0	0	0	0	0	0	0	0	0	0	0	0	0	0	0.000	0.000	0.000	0.000	0.000	0.000	0.000	0.000	0.000	0.000	0.000	0.000	0.000	0.000	283	1076	0	0	0	0.000	0.000	-1	1	0	0	-1	1	0	0	-75	1	
3	6	17	null	EMPTY	12564	8633	100	45	45	4	47	47	4	6	1	0	24	24	3	24	24	3	9	1	0	0	0	0	0	0	0	0	0	0	0	0	0	0	0	0	0	0	0	0	0	0	0	0	0	0	0.000	0.000	0.000	0.000	0.000	0.000	0.000	0.000	0.000	0.000	0.000	0.000	0.000	0.000	283	1076	-2	-2	-2	0.000	0.000	-2	0	0	0	-2	0	0	0	-75	1	
3	7	17	null	EMPTY	12814	8633	100	47	48	4	47	47	4	24	2	0	25	25	3	25	26	3	11	2	0	0	0	0	0	0	0	0	0	0	0	0	0	0	0	0	0	0	0	0	0	0	0	0	0	0	0.000	0.000	0.000	0.000	0.000	0.000	0.000	0.000	0.000	0.000	0.000	0.000	0.000	0.000	283	1076	0	1	1	0.000	0.000	0	0	0	0	1	0	0	0	-75	1	
3	8	17	null	EMPTY	13064	8633	100	48	48	5	46	47	4	32	8	0	26	25	3	25	26	3	14	3	0	0	0	0	0	0	0	0	0	0	0	0	0	0	0	0	0	0	0	0	0	0	0	0	0	0	0.000	0.000	0.000	0.000	0.000	0.000	0.000	0.000	0.000	0.000	0.000	0.000	0.000	0.000	283	1076	3	2	2	0.000	0.000	2	1	0	0	2	0	0	0	-75	1	
3	9	17	null	EMPTY	13314	8633	100	47	47	4	47	47	4	20	3	0	26	26	3	25	25	3	24	3	0	0	0	0	0	0	0	0	0	0	0	0	0	0	0	0	0	0	0	0	0	0	0	0	0	0	0.000	0.000	0.000	0.000	0.000	0.000	0.000	0.000	0.000	0.000	0.000	0.000	0.000	0.000	283	1076	1	1	1	0.000	0.000	0	1	0	0	0	1	0	0	-75	1	
3	10	17	null	EMPTY	13564	8633	100	47	48	4	48	48	5	15	1	0	25	25	3	25	25	3	14	6	0	0	0	0	0	0	0	0	0	0	0	0	0	0	0	0	0	0	0	0	0	0	0	0	0	0	0.000	0.000	0.000	0.000	0.000	0.000	0.000	0.000	0.000	0.000	0.000	0.000	0.000	0.000	283	1076	-1	0	0	0.000	0.000	-1	0	0	0	0	0	0	0	-75	1	
3	11	17	null	EMPTY	13814	8633	100	47	47	5	47	47	5	13	3	0	25	26	3	25	25	3	24	5	0	0	0	0	0	0	0	0	0	0	0	0	0	0	0	0	0	0	0	0	0	0	0	0	0	0	0.000	0.000	0.000	0.000	0.000	0.000	0.000	0.000	0.000	0.000	0.000	0.000	0.000	0.000	283	1076	0	1	1	0.000	0.000	0	0	0	0	0	1	0	0	-75	1	
3	12	17	null	EMPTY	14064	8633	100	48	48	6	48	48	5	16	4	0	25	25	4	24	24	3	29	13	0	0	0	0	0	0	0	0	0	0	0	0	0	0	0	0	0	0	0	0	0	0	0	0	0	0	0.000	0.000	0.000	0.000	0.000	0.000	0.000	0.000	0.000	0.000	0.000	0.000	0.000	0.000	283	1076	1	1	1	0.000	0.000	0	1	0	0	0	1	0	0	-75	1	
3	13	17	null	EMPTY	14314	8633	100	46	46	4	47	47	5	9	1	0	23	23	2	23	24	3	16	2	0	0	0	0	0	0	0	0	0	0	0	0	0	0	0	0	0	0	0	0	0	0	0	0	0	0	0.000	0.000	0.000	0.000	0.000	0.000	0.000	0.000	0.000	0.000	0.000	0.000	0.000	0.000	283	1076	-1	-1	-1	0.000	0.000	-1	0	0	0	-1	0	0	0	-75	1	
3	14	17	null	EMPTY	14564	8633	100	47	47	5	47	47	5	17	7	0	25	25	3	24	25	3	23	5	0	0	0	0	0	0	0	0	0	0	0	0	0	0	0	0	0	0	0	0	0	0	0	0	0	0	0.000	0.000	0.000	0.000	0.000	0.000	0.000	0.000	0.000	0.000	0.000	0.000	0.000	0.000	283	1076	1	1	1	0.000	0.000	0	1	0	0	0	1	0	0	-75	1	
3	15	17	null	EMPTY	14814	8633	100	48	48	5	48	48	5	16	4	0	25	25	3	25	25	3	14	3	0	0	0	0	0	0	0	0	0	0	0	0	0	0	0	0	0	0	0	0	0	0	0	0	0	0	0.000	0.000	0.000	0.000	0.000	0.000	0.000	0.000	0.000	0.000	0.000	0.000	0.000	0.000	283	1076	0	0	0	0.000	0.000	0	0	0	0	0	0	0	0	-75	1	
3	16	17	null	EMPTY	15064	8633	100	47	48	5	47	47	5	23	8	0	24	25	3	24	24	3	20	3	0	0	0	0	0	0	0	0	0	0	0	0	0	0	0	0	0	0	0	0	0	0	0	0	0	0	0.000	0.000	0.000	0.000	0.000	0.000	0.000	0.000	0.000	0.000	0.000	0.000	0.000	0.000	283	1076	0	2	2	0.000	0.000	0	0	0	0	1	1	0	0	-75	1	
3	17	17	null	EMPTY	15314	8633	100	47	47	5	47	48	4	16	5	0	23	23	3	24	24	3	13	5	0	0	0	0	0	0	0	0	0	0	0	0	0	0	0	0	0	0	0	0	0	0	0	0	0	0	0.000	0.000	0.000	0.000	0.000	0.000	0.000	0.000	0.000	0.000	0.000	0.000	0.000	0.000	283	1076	-1	-1	-1	0.000	0.000	0	-1	0	0	0	-1	0	0	-75	1	
4	1	1	10: A-01   Dye Marker	Dye Marker	15839	4661	100	63	393	524	47	47	4	80	69	0	8535	24504	27262	26	26	3	100	99	0	0	0	0	0	0	0	0	0	0	0	0	0	0	0	0	0	0	0	0	0	0	0	0	0	0	0.000	0.000	0.000	0.000	0.000	0.000	0.000	0.000	0.000	0.000	0.000	0.000	0.000	0.000	283	1076	8525	24824	24824	0.000	0.000	16	8509	0	0	346	24478	0	0	100	1	
4	2	1	01: A-01   EMPTY	EMPTY	16089	4661	100	47	47	5	47	47	5	15	3	0	25	25	3	26	26	3	9	1	0	0	0	0	0	0	0	0	0	0	0	0	0	0	0	0	0	0	0	0	0	0	0	0	0	0	0.000	0.000	0.000	0.000	0.000	0.000	0.000	0.000	0.000	0.000	0.000	0.000	0.000	0.000	283	1076	-1	-1	-1	0.000	0.000	0	-1	0	0	0	-1	0	0	-75	1	
4	3	1	01: A-04   LM00000002	lmo0002	16339	4661	100	785	673	377	47	47	4	96	95	0	738	629	357	26	26	4	93	89	0	0	0	0	0	0	0	0	0	0	0	0	0	0	0	0	0	0	0	0	0	0	0	0	0	0	0.000	0.000	0.000	0.000	0.000	0.000	0.000	0.000	0.000	0.000	0.000	0.000	0.000	0.000	283	1076	1450	1229	1229	0.000	0.000	738	712	0	0	626	603	0	0	100	1	
4	4	1	01: A-07   LM00000810	lmo0005	16589	4661	100	351	328	179	47	47	4	92	90	0	281	246	133	24	25	3	91	89	0	0	0	0	0	0	0	0	0	0	0	0	0	0	0	0	0	0	0	0	0	0	0	0	0	0	0.000	0.000	0.000	0.000	0.000	0.000	0.000	0.000	0.000	0.000	0.000	0.000	0.000	0.000	283	1076	561	503	503	0.000	0.000	304	257	0	0	281	222	0	0	100	1	
4	5	1	01: A-10   LM00000006	lmo0008	16839	4661	100	91	92	30	47	47	4	90	84	0	178	154	76	24	25	3	93	88	0	0	0	0	0	0	0	0	0	0	0	0	0	0	0	0	0	0	0	0	0	0	0	0	0	0	0.000	0.000	0.000	0.000	0.000	0.000	0.000	0.000	0.000	0.000	0.000	0.000	0.000	0.000	283	1076	198	175	175	0.000	0.000	44	154	0	0	45	130	0	0	100	1	
4	6	1	01: A-13   LM00000008	lmo0011	17089	4661	100	161	155	68	47	47	4	90	88	0	291	257	142	24	25	3	91	90	0	0	0	0	0	0	0	0	0	0	0	0	0	0	0	0	0	0	0	0	0	0	0	0	0	0	0.000	0.000	0.000	0.000	0.000	0.000	0.000	0.000	0.000	0.000	0.000	0.000	0.000	0.000	283	1076	381	341	341	0.000	0.000	114	267	0	0	108	233	0	0	100	1	
4	7	1	01: A-16   LM00000011	lmo0014	17339	4661	100	611	525	285	47	47	5	96	93	0	1228	998	578	24	25	4	94	89	0	0	0	0	0	0	0	0	0	0	0	0	0	0	0	0	0	0	0	0	0	0	0	0	0	0	0.000	0.000	0.000	0.000	0.000	0.000	0.000	0.000	0.000	0.000	0.000	0.000	0.000	0.000	283	1076	1768	1452	1452	0.000	0.000	564	1204	0	0	478	974	0	0	100	1	
4	8	1	01: A-19   LM00002098	lmo0017	17589	4661	100	55	55	6	48	48	5	70	35	0	122	107	39	27	27	3	95	90	0	0	0	0	0	0	0	0	0	0	0	0	0	0	0	0	0	0	0	0	0	0	0	0	0	0	0.000	0.000	0.000	0.000	0.000	0.000	0.000	0.000	0.000	0.000	0.000	0.000	0.000	0.000	283	1076	102	87	87	0.000	0.000	7	95	0	0	7	80	0	0	100	1	
4	9	1	01: A-22   LM00000813	lmo0020	17839	4661	100	52	53	7	47	48	5	51	23	0	60	56	23	26	27	3	84	74	0	0	0	0	0	0	0	0	0	0	0	0	0	0	0	0	0	0	0	0	0	0	0	0	0	0	0.000	0.000	0.000	0.000	0.000	0.000	0.000	0.000	0.000	0.000	0.000	0.000	0.000	0.000	283	1076	39	36	36	0.000	0.000	5	34	0	0	6	30	0	0	100	1	
4	10	1	01: E-01   LM00002129	lmo0093	18089	4661	100	69	70	15	48	48	5	88	83	0	134	114	51	26	27	4	85	82	0	0	0	0	0	0	0	0	0	0	0	0	0	0	0	0	0	0	0	0	0	0	0	0	0	0	0.000	0.000	0.000	0.000	0.000	0.000	0.000	0.000	0.000	0.000	0.000	0.000	0.000	0.000	283	1076	129	110	110	0.000	0.000	21	108	0	0	22	88	0	0	100	1	
4	11	1	01: E-04   LM00000036	lmo0096	18339	4661	100	6423	4976	3160	49	49	6	99	98	0	3121	2480	1603	26	28	12	84	82	0	0	0	0	0	0	0	0	0	0	0	0	0	0	0	0	0	0	0	0	0	0	0	0	0	0	0.000	0.000	0.000	0.000	0.000	0.000	0.000	0.000	0.000	0.000	0.000	0.000	0.000	0.000	283	1076	9469	7381	7381	0.000	0.000	6374	3095	0	0	4927	2454	0	0	100	1	
4	12	1	01: E-07   LM00000039	lmo0099	18589	4661	100	868	744	439	49	49	4	97	92	0	833	681	422	26	26	4	87	83	0	0	0	0	0	0	0	0	0	0	0	0	0	0	0	0	0	0	0	0	0	0	0	0	0	0	0.000	0.000	0.000	0.000	0.000	0.000	0.000	0.000	0.000	0.000	0.000	0.000	0.000	0.000	283	1076	1626	1350	1350	0.000	0.000	819	807	0	0	695	655	0	0	100	1	
4	13	1	01: E-10   LM00000836	lmo0102	18839	4661	100	63	65	11	49	49	5	84	70	0	173	148	66	25	26	4	93	90	0	0	0	0	0	0	0	0	0	0	0	0	0	0	0	0	0	0	0	0	0	0	0	0	0	0	0.000	0.000	0.000	0.000	0.000	0.000	0.000	0.000	0.000	0.000	0.000	0.000	0.000	0.000	283	1076	162	139	139	0.000	0.000	14	148	0	0	16	123	0	0	100	1	
4	14	1	01: E-13   LM00000041	lmo0105	19089	4661	100	57	57	7	48	48	5	76	44	0	144	116	55	24	25	3	88	82	0	0	0	0	0	0	0	0	0	0	0	0	0	0	0	0	0	0	0	0	0	0	0	0	0	0	0.000	0.000	0.000	0.000	0.000	0.000	0.000	0.000	0.000	0.000	0.000	0.000	0.000	0.000	283	1076	129	101	101	0.000	0.000	9	120	0	0	9	92	0	0	100	1	
4	15	1	01: E-16   LM00000838	lmo0108	19339	4661	100	54	55	6	48	48	5	62	35	0	116	96	38	23	24	3	93	87	0	0	0	0	0	0	0	0	0	0	0	0	0	0	0	0	0	0	0	0	0	0	0	0	0	0	0.000	0.000	0.000	0.000	0.000	0.000	0.000	0.000	0.000	0.000	0.000	0.000	0.000	0.000	283	1076	99	80	80	0.000	0.000	6	93	0	0	7	73	0	0	100	1	
4	16	1	01: E-19   LM00002134	lmo0111	19589	4661	100	70	70	13	48	48	5	92	83	0	111	92	37	24	24	3	90	85	0	0	0	0	0	0	0	0	0	0	0	0	0	0	0	0	0	0	0	0	0	0	0	0	0	0	0.000	0.000	0.000	0.000	0.000	0.000	0.000	0.000	0.000	0.000	0.000	0.000	0.000	0.000	283	1076	109	90	90	0.000	0.000	22	87	0	0	22	68	0	0	100	1	
4	17	1	01: E-22   LM00000043	lmo0114	19839	4661	100	64	65	10	49	49	5	83	66	0	162	136	59	26	26	3	91	89	0	0	0	0	0	0	0	0	0	0	0	0	0	0	0	0	0	0	0	0	0	0	0	0	0	0	0.000	0.000	0.000	0.000	0.000	0.000	0.000	0.000	0.000	0.000	0.000	0.000	0.000	0.000	283	1076	151	126	126	0.000	0.000	15	136	0	0	16	110	0	0	100	1	
4	1	2	01: I-01   LM00000063	lmo0189	15839	4911	100	2852	2119	1464	46	47	5	96	93	0	957	696	483	26	26	3	90	86	0	0	0	0	0	0	0	0	0	0	0	0	0	0	0	0	0	0	0	0	0	0	0	0	0	0	0.000	0.000	0.000	0.000	0.000	0.000	0.000	0.000	0.000	0.000	0.000	0.000	0.000	0.000	283	1076	3737	2743	2743	0.000	0.000	2806	931	0	0	2073	670	0	0	100	1	
4	2	2	01: I-04   LM00000064	lmo0192	16089	4911	100	137	119	55	47	47	5	83	75	0	179	138	86	26	26	3	79	76	0	0	0	0	0	0	0	0	0	0	0	0	0	0	0	0	0	0	0	0	0	0	0	0	0	0	0.000	0.000	0.000	0.000	0.000	0.000	0.000	0.000	0.000	0.000	0.000	0.000	0.000	0.000	283	1076	243	184	184	0.000	0.000	90	153	0	0	72	112	0	0	100	1	
4	3	2	01: I-07   LM00000868	lmo0195	16339	4911	100	187	160	83	48	48	5	84	79	0	606	466	327	25	25	3	86	80	0	0	0	0	0	0	0	0	0	0	0	0	0	0	0	0	0	0	0	0	0	0	0	0	0	0	0.000	0.000	0.000	0.000	0.000	0.000	0.000	0.000	0.000	0.000	0.000	0.000	0.000	0.000	283	1076	720	553	553	0.000	0.000	139	581	0	0	112	441	0	0	100	1	
4	4	2	01: I-10   LM00000870	lmo0198	16589	4911	100	286	229	124	46	47	4	89	84	0	178	141	78	25	25	3	81	78	0	0	0	0	0	0	0	0	0	0	0	0	0	0	0	0	0	0	0	0	0	0	0	0	0	0	0.000	0.000	0.000	0.000	0.000	0.000	0.000	0.000	0.000	0.000	0.000	0.000	0.000	0.000	283	1076	393	299	299	0.000	0.000	240	153	0	0	183	116	0	0	100	1	
4	5	2	01: I-13   LM00002164	lmo0201	16839	4911	100	87	83	26	48	48	5	77	75	0	188	147	83	24	25	3	86	79	0	0	0	0	0	0	0	0	0	0	0	0	0	0	0	0	0	0	0	0	0	0	0	0	0	0	0.000	0.000	0.000	0.000	0.000	0.000	0.000	0.000	0.000	0.000	0.000	0.000	0.000	0.000	283	1076	203	158	158	0.000	0.000	39	164	0	0	35	123	0	0	100	1	
4	6	2	01: I-16   LM00002167	lmo0204	17089	4911	100	67	68	11	47	48	5	91	80	0	156	124	60	24	24	3	92	85	0	0	0	0	0	0	0	0	0	0	0	0	0	0	0	0	0	0	0	0	0	0	0	0	0	0	0.000	0.000	0.000	0.000	0.000	0.000	0.000	0.000	0.000	0.000	0.000	0.000	0.000	0.000	283	1076	152	121	121	0.000	0.000	20	132	0	0	21	100	0	0	100	1	
4	7	2	01: I-19   LM00002170	lmo0207	17339	4911	100	52	53	5	47	48	5	60	24	0	127	101	46	24	25	3	86	80	0	0	0	0	0	0	0	0	0	0	0	0	0	0	0	0	0	0	0	0	0	0	0	0	0	0	0.000	0.000	0.000	0.000	0.000	0.000	0.000	0.000	0.000	0.000	0.000	0.000	0.000	0.000	283	1076	108	83	83	0.000	0.000	5	103	0	0	6	77	0	0	100	1	
4	8	2	01: I-22   LM00000067	lmo0210	17589	4911	100	2996	2398	1526	48	49	5	98	95	0	5127	3926	2645	26	27	4	95	88	0	0	0	0	0	0	0	0	0	0	0	0	0	0	0	0	0	0	0	0	0	0	0	0	0	0	0.000	0.000	0.000	0.000	0.000	0.000	0.000	0.000	0.000	0.000	0.000	0.000	0.000	0.000	283	1076	8049	6250	6250	0.000	0.000	2948	5101	0	0	2350	3900	0	0	100	1	
4	9	2	01: M-01   LM00000092	lmo0285	17839	4911	100	164	152	66	47	47	5	90	82	0	261	220	120	27	27	3	91	85	0	0	0	0	0	0	0	0	0	0	0	0	0	0	0	0	0	0	0	0	0	0	0	0	0	0	0.000	0.000	0.000	0.000	0.000	0.000	0.000	0.000	0.000	0.000	0.000	0.000	0.000	0.000	283	1076	351	298	298	0.000	0.000	117	234	0	0	105	193	0	0	100	1	
4	10	2	01: M-04   LM00000906	lmo0288	18089	4911	100	93	92	33	48	48	5	87	77	0	181	144	77	26	26	4	85	82	0	0	0	0	0	0	0	0	0	0	0	0	0	0	0	0	0	0	0	0	0	0	0	0	0	0	0.000	0.000	0.000	0.000	0.000	0.000	0.000	0.000	0.000	0.000	0.000	0.000	0.000	0.000	283	1076	200	162	162	0.000	0.000	45	155	0	0	44	118	0	0	100	1	
4	11	2	01: M-07   LM00000909	lmo0291	18339	4911	100	1650	1378	881	48	49	6	94	90	0	1005	833	543	27	27	5	87	83	0	0	0	0	0	0	0	0	0	0	0	0	0	0	0	0	0	0	0	0	0	0	0	0	0	0	0.000	0.000	0.000	0.000	0.000	0.000	0.000	0.000	0.000	0.000	0.000	0.000	0.000	0.000	283	1076	2580	2136	2136	0.000	0.000	1602	978	0	0	1330	806	0	0	100	1	
4	12	2	01: M-10   LM00000094	lmo0294	18589	4911	100	58	63	20	48	48	5	71	47	0	130	113	56	27	28	4	84	83	0	0	0	0	0	0	0	0	0	0	0	0	0	0	0	0	0	0	0	0	0	0	0	0	0	0	0.000	0.000	0.000	0.000	0.000	0.000	0.000	0.000	0.000	0.000	0.000	0.000	0.000	0.000	283	1076	113	101	101	0.000	0.000	10	103	0	0	15	86	0	0	100	1	
4	13	2	01: M-13   LM00000097	lmo0297	18839	4911	100	52	56	16	48	48	5	42	24	0	124	107	51	25	26	4	86	80	0	0	0	0	0	0	0	0	0	0	0	0	0	0	0	0	0	0	0	0	0	0	0	0	0	0	0.000	0.000	0.000	0.000	0.000	0.000	0.000	0.000	0.000	0.000	0.000	0.000	0.000	0.000	283	1076	103	90	90	0.000	0.000	4	99	0	0	8	82	0	0	100	1	
4	14	2	01: M-16   LM00000100	lmo0300	19089	4911	100	56	57	11	48	49	5	72	35	0	149	119	60	24	25	3	92	87	0	0	0	0	0	0	0	0	0	0	0	0	0	0	0	0	0	0	0	0	0	0	0	0	0	0	0.000	0.000	0.000	0.000	0.000	0.000	0.000	0.000	0.000	0.000	0.000	0.000	0.000	0.000	283	1076	133	104	104	0.000	0.000	8	125	0	0	9	95	0	0	100	1	
4	15	2	01: M-19   LM00002187	lmo0303	19339	4911	100	67	68	15	48	49	5	82	71	0	140	109	60	23	24	3	82	76	0	0	0	0	0	0	0	0	0	0	0	0	0	0	0	0	0	0	0	0	0	0	0	0	0	0	0.000	0.000	0.000	0.000	0.000	0.000	0.000	0.000	0.000	0.000	0.000	0.000	0.000	0.000	283	1076	136	106	106	0.000	0.000	19	117	0	0	20	86	0	0	100	1	
4	16	2	01: M-22   LM00000103	lmo0306	19589	4911	100	53	54	7	48	49	5	59	25	0	124	88	52	24	24	3	77	69	0	0	0	0	0	0	0	0	0	0	0	0	0	0	0	0	0	0	0	0	0	0	0	0	0	0	0.000	0.000	0.000	0.000	0.000	0.000	0.000	0.000	0.000	0.000	0.000	0.000	0.000	0.000	283	1076	105	70	70	0.000	0.000	5	100	0	0	6	64	0	0	100	1	
4	17	2	02: A-01   EMPTY	EMPTY	19839	4911	100	50	50	5	49	50	5	24	7	0	25	25	3	25	25	3	11	3	0	0	0	0	0	0	0	0	0	0	0	0	0	0	0	0	0	0	0	0	0	0	0	0	0	0	0.000	0.000	0.000	0.000	0.000	0.000	0.000	0.000	0.000	0.000	0.000	0.000	0.000	0.000	283	1076	1	1	1	0.000	0.000	1	0	0	0	1	0	0	0	-75	1	
4	1	3	02: A-04   LM00000140	lmo0382	15839	5161	100	55	55	6	46	48	5	72	46	0	110	96	32	26	26	3	93	91	0	0	0	0	0	0	0	0	0	0	0	0	0	0	0	0	0	0	0	0	0	0	0	0	0	0	0.000	0.000	0.000	0.000	0.000	0.000	0.000	0.000	0.000	0.000	0.000	0.000	0.000	0.000	283	1076	93	79	79	0.000	0.000	9	84	0	0	9	70	0	0	100	1	
4	2	3	02: A-07   LM00000935	lmo0385	16089	5161	100	55	55	7	47	48	5	70	35	0	115	101	36	25	25	3	92	90	0	0	0	0	0	0	0	0	0	0	0	0	0	0	0	0	0	0	0	0	0	0	0	0	0	0	0.000	0.000	0.000	0.000	0.000	0.000	0.000	0.000	0.000	0.000	0.000	0.000	0.000	0.000	283	1076	98	84	84	0.000	0.000	8	90	0	0	8	76	0	0	100	1	
4	3	3	02: A-10   LM00000938	lmo0388	16339	5161	100	254	229	102	48	48	5	98	94	0	135	121	50	25	25	3	95	91	0	0	0	0	0	0	0	0	0	0	0	0	0	0	0	0	0	0	0	0	0	0	0	0	0	0	0.000	0.000	0.000	0.000	0.000	0.000	0.000	0.000	0.000	0.000	0.000	0.000	0.000	0.000	283	1076	316	277	277	0.000	0.000	206	110	0	0	181	96	0	0	100	1	
4	4	3	02: A-13   LM00000940	lmo0391	16589	5161	100	92	90	25	47	48	4	91	87	0	247	195	97	24	25	3	94	93	0	0	0	0	0	0	0	0	0	0	0	0	0	0	0	0	0	0	0	0	0	0	0	0	0	0	0.000	0.000	0.000	0.000	0.000	0.000	0.000	0.000	0.000	0.000	0.000	0.000	0.000	0.000	283	1076	268	214	214	0.000	0.000	45	223	0	0	43	171	0	0	100	1	
4	5	3	02: A-16   LM00000941	lmo0394	16839	5161	100	63	65	13	47	48	5	86	76	0	101	82	36	24	24	3	89	86	0	0	0	0	0	0	0	0	0	0	0	0	0	0	0	0	0	0	0	0	0	0	0	0	0	0	0.000	0.000	0.000	0.000	0.000	0.000	0.000	0.000	0.000	0.000	0.000	0.000	0.000	0.000	283	1076	93	76	76	0.000	0.000	16	77	0	0	18	58	0	0	100	1	
4	6	3	02: A-19   LM00000942	lmo0397	17089	5161	100	70	68	15	47	47	5	82	70	0	116	93	46	24	25	3	83	77	0	0	0	0	0	0	0	0	0	0	0	0	0	0	0	0	0	0	0	0	0	0	0	0	0	0	0.000	0.000	0.000	0.000	0.000	0.000	0.000	0.000	0.000	0.000	0.000	0.000	0.000	0.000	283	1076	115	90	90	0.000	0.000	23	92	0	0	21	69	0	0	100	1	
4	7	3	02: A-22   LM00000945	lmo0400	17339	5161	100	90	87	27	47	47	5	86	81	0	854	747	459	24	25	3	93	89	0	0	0	0	0	0	0	0	0	0	0	0	0	0	0	0	0	0	0	0	0	0	0	0	0	0	0.000	0.000	0.000	0.000	0.000	0.000	0.000	0.000	0.000	0.000	0.000	0.000	0.000	0.000	283	1076	873	763	763	0.000	0.000	43	830	0	0	40	723	0	0	100	1	
4	8	3	02: E-01   LM00003005	lmo0473	17589	5161	100	56	57	9	48	48	5	70	40	0	133	117	41	26	26	3	94	91	0	0	0	0	0	0	0	0	0	0	0	0	0	0	0	0	0	0	0	0	0	0	0	0	0	0	0.000	0.000	0.000	0.000	0.000	0.000	0.000	0.000	0.000	0.000	0.000	0.000	0.000	0.000	283	1076	115	100	100	0.000	0.000	8	107	0	0	9	91	0	0	100	1	
4	9	3	02: E-04   LM00002245	lmo0476	17839	5161	100	62	64	16	47	48	5	85	69	0	145	130	50	26	27	3	94	93	0	0	0	0	0	0	0	0	0	0	0	0	0	0	0	0	0	0	0	0	0	0	0	0	0	0	0.000	0.000	0.000	0.000	0.000	0.000	0.000	0.000	0.000	0.000	0.000	0.000	0.000	0.000	283	1076	134	121	121	0.000	0.000	15	119	0	0	17	104	0	0	100	1	
4	10	3	02: E-07   LM00000963	lmo0479	18089	5161	100	486	451	226	48	49	8	95	91	0	1332	1104	619	26	28	12	90	87	0	0	0	0	0	0	0	0	0	0	0	0	0	0	0	0	0	0	0	0	0	0	0	0	0	0	0.000	0.000	0.000	0.000	0.000	0.000	0.000	0.000	0.000	0.000	0.000	0.000	0.000	0.000	283	1076	1744	1481	1481	0.000	0.000	438	1306	0	0	403	1078	0	0	100	1	
4	11	3	02: E-10   LM00000163	lmo0482	18339	5161	100	199	192	88	50	50	5	90	86	0	175	156	67	26	27	3	98	93	0	0	0	0	0	0	0	0	0	0	0	0	0	0	0	0	0	0	0	0	0	0	0	0	0	0	0.000	0.000	0.000	0.000	0.000	0.000	0.000	0.000	0.000	0.000	0.000	0.000	0.000	0.000	283	1076	298	272	272	0.000	0.000	149	149	0	0	142	130	0	0	100	1	
4	12	3	02: E-13   LM00000166	lmo0485	18589	5161	100	100	102	33	49	50	6	93	89	0	408	347	177	26	27	6	88	86	0	0	0	0	0	0	0	0	0	0	0	0	0	0	0	0	0	0	0	0	0	0	0	0	0	0	0.000	0.000	0.000	0.000	0.000	0.000	0.000	0.000	0.000	0.000	0.000	0.000	0.000	0.000	283	1076	433	374	374	0.000	0.000	51	382	0	0	53	321	0	0	100	1	
4	13	3	02: E-16   LM00000167	lmo0488	18839	5161	100	185	163	65	48	49	5	94	92	0	227	197	99	25	26	4	94	88	0	0	0	0	0	0	0	0	0	0	0	0	0	0	0	0	0	0	0	0	0	0	0	0	0	0	0.000	0.000	0.000	0.000	0.000	0.000	0.000	0.000	0.000	0.000	0.000	0.000	0.000	0.000	283	1076	339	287	287	0.000	0.000	137	202	0	0	115	172	0	0	100	1	
4	14	3	02: E-19   LM00000169	lmo0491	19089	5161	100	126	118	43	48	48	5	91	85	0	168	148	70	24	25	3	89	86	0	0	0	0	0	0	0	0	0	0	0	0	0	0	0	0	0	0	0	0	0	0	0	0	0	0	0.000	0.000	0.000	0.000	0.000	0.000	0.000	0.000	0.000	0.000	0.000	0.000	0.000	0.000	283	1076	222	194	194	0.000	0.000	78	144	0	0	70	124	0	0	100	1	
4	15	3	02: E-22   LM00000170	lmo0494	19339	5161	100	142	136	53	50	50	5	93	85	0	135	110	51	24	25	3	88	84	0	0	0	0	0	0	0	0	0	0	0	0	0	0	0	0	0	0	0	0	0	0	0	0	0	0	0.000	0.000	0.000	0.000	0.000	0.000	0.000	0.000	0.000	0.000	0.000	0.000	0.000	0.000	283	1076	203	172	172	0.000	0.000	92	111	0	0	86	86	0	0	100	1	
4	16	3	02: I-01   LM00001002	lmo0569	19589	5161	100	58	60	9	48	49	5	76	50	0	140	120	47	25	25	4	92	90	0	0	0	0	0	0	0	0	0	0	0	0	0	0	0	0	0	0	0	0	0	0	0	0	0	0	0.000	0.000	0.000	0.000	0.000	0.000	0.000	0.000	0.000	0.000	0.000	0.000	0.000	0.000	283	1076	125	107	107	0.000	0.000	10	115	0	0	12	95	0	0	100	1	
4	17	3	02: I-04   LM00001004	lmo0572	19839	5161	100	68	68	12	49	49	5	88	81	0	138	117	46	26	27	4	95	93	0	0	0	0	0	0	0	0	0	0	0	0	0	0	0	0	0	0	0	0	0	0	0	0	0	0	0.000	0.000	0.000	0.000	0.000	0.000	0.000	0.000	0.000	0.000	0.000	0.000	0.000	0.000	283	1076	131	110	110	0.000	0.000	19	112	0	0	19	91	0	0	100	1	
4	1	4	02: I-07   LM00000194	lmo0575	15839	5411	100	314	280	122	47	48	4	98	96	0	272	240	100	27	27	4	94	93	0	0	0	0	0	0	0	0	0	0	0	0	0	0	0	0	0	0	0	0	0	0	0	0	0	0	0.000	0.000	0.000	0.000	0.000	0.000	0.000	0.000	0.000	0.000	0.000	0.000	0.000	0.000	283	1076	512	446	446	0.000	0.000	267	245	0	0	233	213	0	0	100	1	
4	2	4	02: I-10   LM00000197	lmo0578	16089	5411	100	61	61	11	47	48	4	81	70	0	123	109	39	26	26	3	91	89	0	0	0	0	0	0	0	0	0	0	0	0	0	0	0	0	0	0	0	0	0	0	0	0	0	0	0.000	0.000	0.000	0.000	0.000	0.000	0.000	0.000	0.000	0.000	0.000	0.000	0.000	0.000	283	1076	111	97	97	0.000	0.000	14	97	0	0	14	83	0	0	100	1	
4	3	4	02: I-13   LM00001006	lmo0581	16339	5411	100	383	343	170	47	48	5	97	95	0	362	301	153	24	25	3	97	94	0	0	0	0	0	0	0	0	0	0	0	0	0	0	0	0	0	0	0	0	0	0	0	0	0	0	0.000	0.000	0.000	0.000	0.000	0.000	0.000	0.000	0.000	0.000	0.000	0.000	0.000	0.000	283	1076	674	573	573	0.000	0.000	336	338	0	0	296	277	0	0	100	1	
4	4	4	02: I-16   LM00001009	lmo0584	16589	5411	100	68	69	12	47	48	5	94	80	0	156	134	55	24	24	3	98	95	0	0	0	0	0	0	0	0	0	0	0	0	0	0	0	0	0	0	0	0	0	0	0	0	0	0	0.000	0.000	0.000	0.000	0.000	0.000	0.000	0.000	0.000	0.000	0.000	0.000	0.000	0.000	283	1076	153	132	132	0.000	0.000	21	132	0	0	22	110	0	0	100	1	
4	5	4	02: I-19   LM00001011	lmo0587	16839	5411	100	58	58	6	47	47	4	87	69	0	156	129	54	25	25	3	90	88	0	0	0	0	0	0	0	0	0	0	0	0	0	0	0	0	0	0	0	0	0	0	0	0	0	0	0.000	0.000	0.000	0.000	0.000	0.000	0.000	0.000	0.000	0.000	0.000	0.000	0.000	0.000	283	1076	142	115	115	0.000	0.000	11	131	0	0	11	104	0	0	100	1	
4	6	4	02: I-22   LM00001014	lmo0590	17089	5411	100	103	100	34	47	47	5	91	86	0	151	129	61	23	24	3	89	86	0	0	0	0	0	0	0	0	0	0	0	0	0	0	0	0	0	0	0	0	0	0	0	0	0	0	0.000	0.000	0.000	0.000	0.000	0.000	0.000	0.000	0.000	0.000	0.000	0.000	0.000	0.000	283	1076	184	159	159	0.000	0.000	56	128	0	0	53	106	0	0	100	1	
4	7	4	02: M-01   LM00001043	lmo0665	17339	5411	100	388	349	184	48	48	4	94	91	0	347	278	152	24	24	3	85	83	0	0	0	0	0	0	0	0	0	0	0	0	0	0	0	0	0	0	0	0	0	0	0	0	0	0	0.000	0.000	0.000	0.000	0.000	0.000	0.000	0.000	0.000	0.000	0.000	0.000	0.000	0.000	283	1076	663	555	555	0.000	0.000	340	323	0	0	301	254	0	0	100	1	
4	8	4	02: M-04   LM00000217	lmo0668	17589	5411	100	255	228	110	48	48	5	94	90	0	511	433	241	26	26	3	93	90	0	0	0	0	0	0	0	0	0	0	0	0	0	0	0	0	0	0	0	0	0	0	0	0	0	0	0.000	0.000	0.000	0.000	0.000	0.000	0.000	0.000	0.000	0.000	0.000	0.000	0.000	0.000	283	1076	692	587	587	0.000	0.000	207	485	0	0	180	407	0	0	100	1	
4	9	4	02: M-07   LM00000219	lmo0671	17839	5411	100	78	79	19	48	48	5	86	83	0	153	135	61	26	27	3	94	89	0	0	0	0	0	0	0	0	0	0	0	0	0	0	0	0	0	0	0	0	0	0	0	0	0	0	0.000	0.000	0.000	0.000	0.000	0.000	0.000	0.000	0.000	0.000	0.000	0.000	0.000	0.000	283	1076	157	140	140	0.000	0.000	30	127	0	0	31	109	0	0	100	1	
4	10	4	02: M-10   LM00000220	lmo0674	18089	5411	100	455	431	229	49	50	6	100	98	0	352	319	149	26	27	5	97	95	0	0	0	0	0	0	0	0	0	0	0	0	0	0	0	0	0	0	0	0	0	0	0	0	0	0	0.000	0.000	0.000	0.000	0.000	0.000	0.000	0.000	0.000	0.000	0.000	0.000	0.000	0.000	283	1076	732	675	675	0.000	0.000	406	326	0	0	382	293	0	0	100	1	
4	11	4	02: M-13   LM00001048	lmo0677	18339	5411	100	74	76	17	49	50	5	93	89	0	117	109	37	27	28	4	95	92	0	0	0	0	0	0	0	0	0	0	0	0	0	0	0	0	0	0	0	0	0	0	0	0	0	0	0.000	0.000	0.000	0.000	0.000	0.000	0.000	0.000	0.000	0.000	0.000	0.000	0.000	0.000	283	1076	115	109	109	0.000	0.000	25	90	0	0	27	82	0	0	100	1	
4	12	4	02: M-16   LM00000222	lmo0680	18589	5411	100	100	100	33	49	49	5	94	89	0	134	120	49	27	27	4	97	96	0	0	0	0	0	0	0	0	0	0	0	0	0	0	0	0	0	0	0	0	0	0	0	0	0	0	0.000	0.000	0.000	0.000	0.000	0.000	0.000	0.000	0.000	0.000	0.000	0.000	0.000	0.000	283	1076	158	144	144	0.000	0.000	51	107	0	0	51	93	0	0	100	1	
4	13	4	02: M-19   LM00001051	lmo0683	18839	5411	100	210	206	84	49	49	5	96	93	0	134	125	43	26	26	4	96	94	0	0	0	0	0	0	0	0	0	0	0	0	0	0	0	0	0	0	0	0	0	0	0	0	0	0	0.000	0.000	0.000	0.000	0.000	0.000	0.000	0.000	0.000	0.000	0.000	0.000	0.000	0.000	283	1076	269	256	256	0.000	0.000	161	108	0	0	157	99	0	0	100	1	
4	14	4	02: M-22   LM00000225	lmo0686	19089	5411	100	681	576	326	48	48	5	98	92	0	922	763	444	24	25	4	96	95	0	0	0	0	0	0	0	0	0	0	0	0	0	0	0	0	0	0	0	0	0	0	0	0	0	0	0.000	0.000	0.000	0.000	0.000	0.000	0.000	0.000	0.000	0.000	0.000	0.000	0.000	0.000	283	1076	1531	1267	1267	0.000	0.000	633	898	0	0	528	739	0	0	100	1	
4	15	4	03: A-01   EMPTY	EMPTY	19339	5411	100	51	50	5	49	49	5	26	6	0	25	27	5	24	24	4	37	29	0	0	0	0	0	0	0	0	0	0	0	0	0	0	0	0	0	0	0	0	0	0	0	0	0	0	0.000	0.000	0.000	0.000	0.000	0.000	0.000	0.000	0.000	0.000	0.000	0.000	0.000	0.000	283	1076	3	4	4	0.000	0.000	2	1	0	0	1	3	0	0	-75	1	
4	16	4	03: A-04   LM00001084	lmo0762	19589	5411	100	78	80	17	49	49	5	95	90	0	140	127	47	25	25	3	95	92	0	0	0	0	0	0	0	0	0	0	0	0	0	0	0	0	0	0	0	0	0	0	0	0	0	0	0.000	0.000	0.000	0.000	0.000	0.000	0.000	0.000	0.000	0.000	0.000	0.000	0.000	0.000	283	1076	144	133	133	0.000	0.000	29	115	0	0	31	102	0	0	100	1	
4	17	4	03: A-07   LM00000248	lmo0765	19839	5411	100	57	58	9	49	49	5	60	33	0	124	115	32	26	26	4	96	94	0	0	0	0	0	0	0	0	0	0	0	0	0	0	0	0	0	0	0	0	0	0	0	0	0	0	0.000	0.000	0.000	0.000	0.000	0.000	0.000	0.000	0.000	0.000	0.000	0.000	0.000	0.000	283	1076	106	98	98	0.000	0.000	8	98	0	0	9	89	0	0	100	1	
4	1	5	03: A-10   LM00000251	lmo0768	15839	5661	100	57	59	7	46	47	5	92	64	0	117	105	33	26	27	3	97	96	0	0	0	0	0	0	0	0	0	0	0	0	0	0	0	0	0	0	0	0	0	0	0	0	0	0	0.000	0.000	0.000	0.000	0.000	0.000	0.000	0.000	0.000	0.000	0.000	0.000	0.000	0.000	283	1076	102	92	92	0.000	0.000	11	91	0	0	13	79	0	0	100	1	
4	2	5	03: A-13   LM00002319	lmo0771	16089	5661	100	173	161	58	48	48	5	100	95	0	181	156	64	25	25	3	95	93	0	0	0	0	0	0	0	0	0	0	0	0	0	0	0	0	0	0	0	0	0	0	0	0	0	0	0.000	0.000	0.000	0.000	0.000	0.000	0.000	0.000	0.000	0.000	0.000	0.000	0.000	0.000	283	1076	281	244	244	0.000	0.000	125	156	0	0	113	131	0	0	100	1	
4	3	5	03: A-16   LM00001091	lmo0774	16339	5661	100	154	148	46	47	47	4	99	96	0	254	239	95	25	25	3	99	96	0	0	0	0	0	0	0	0	0	0	0	0	0	0	0	0	0	0	0	0	0	0	0	0	0	0	0.000	0.000	0.000	0.000	0.000	0.000	0.000	0.000	0.000	0.000	0.000	0.000	0.000	0.000	283	1076	336	315	315	0.000	0.000	107	229	0	0	101	214	0	0	100	1	
4	4	5	03: A-19   LM00000252	lmo0777	16589	5661	100	160	148	54	47	47	5	97	93	0	203	181	76	24	24	3	98	96	0	0	0	0	0	0	0	0	0	0	0	0	0	0	0	0	0	0	0	0	0	0	0	0	0	0	0.000	0.000	0.000	0.000	0.000	0.000	0.000	0.000	0.000	0.000	0.000	0.000	0.000	0.000	283	1076	292	258	258	0.000	0.000	113	179	0	0	101	157	0	0	100	1	
4	5	5	03: A-22   LM00002322	lmo0780	16839	5661	100	52	52	4	47	47	4	59	21	0	107	91	34	24	24	3	95	89	0	0	0	0	0	0	0	0	0	0	0	0	0	0	0	0	0	0	0	0	0	0	0	0	0	0	0.000	0.000	0.000	0.000	0.000	0.000	0.000	0.000	0.000	0.000	0.000	0.000	0.000	0.000	283	1076	88	72	72	0.000	0.000	5	83	0	0	5	67	0	0	100	1	
4	6	5	03: E-01   LM00002341	lmo0853	17089	5661	100	66	69	18	47	47	5	79	71	0	131	107	50	24	24	3	89	83	0	0	0	0	0	0	0	0	0	0	0	0	0	0	0	0	0	0	0	0	0	0	0	0	0	0	0.000	0.000	0.000	0.000	0.000	0.000	0.000	0.000	0.000	0.000	0.000	0.000	0.000	0.000	283	1076	126	105	105	0.000	0.000	19	107	0	0	22	83	0	0	100	1	
4	7	5	03: E-04   LM00001128	lmo0856	17339	5661	100	156	146	63	47	47	4	88	83	0	318	268	139	24	24	3	93	89	0	0	0	0	0	0	0	0	0	0	0	0	0	0	0	0	0	0	0	0	0	0	0	0	0	0	0.000	0.000	0.000	0.000	0.000	0.000	0.000	0.000	0.000	0.000	0.000	0.000	0.000	0.000	283	1076	403	343	343	0.000	0.000	109	294	0	0	99	244	0	0	100	1	
4	8	5	03: E-07   LM00000271	lmo0859	17589	5661	100	55	57	9	46	48	5	77	39	0	108	100	33	26	26	3	94	94	0	0	0	0	0	0	0	0	0	0	0	0	0	0	0	0	0	0	0	0	0	0	0	0	0	0	0.000	0.000	0.000	0.000	0.000	0.000	0.000	0.000	0.000	0.000	0.000	0.000	0.000	0.000	283	1076	91	85	85	0.000	0.000	9	82	0	0	11	74	0	0	100	1	
4	9	5	03: E-10   LM00001132	lmo0862	17839	5661	100	55	56	7	47	47	5	72	43	0	117	106	32	26	27	4	96	93	0	0	0	0	0	0	0	0	0	0	0	0	0	0	0	0	0	0	0	0	0	0	0	0	0	0	0.000	0.000	0.000	0.000	0.000	0.000	0.000	0.000	0.000	0.000	0.000	0.000	0.000	0.000	283	1076	99	89	89	0.000	0.000	8	91	0	0	9	80	0	0	100	1	
4	10	5	03: E-13   LM00001134	lmo0865	18089	5661	100	57	62	20	48	48	5	84	50	0	129	122	41	26	27	4	95	93	0	0	0	0	0	0	0	0	0	0	0	0	0	0	0	0	0	0	0	0	0	0	0	0	0	0	0.000	0.000	0.000	0.000	0.000	0.000	0.000	0.000	0.000	0.000	0.000	0.000	0.000	0.000	283	1076	112	110	110	0.000	0.000	9	103	0	0	14	96	0	0	100	1	
4	11	5	03: E-16   LM00001135	lmo0868	18339	5661	100	55	56	7	49	49	5	52	24	0	112	95	43	28	28	5	89	84	0	0	0	0	0	0	0	0	0	0	0	0	0	0	0	0	0	0	0	0	0	0	0	0	0	0	0.000	0.000	0.000	0.000	0.000	0.000	0.000	0.000	0.000	0.000	0.000	0.000	0.000	0.000	283	1076	90	74	74	0.000	0.000	6	84	0	0	7	67	0	0	100	1	
4	12	5	03: E-19   LM00000275	lmo0871	18589	5661	100	86	86	26	49	49	5	92	86	0	173	151	66	27	28	4	94	91	0	0	0	0	0	0	0	0	0	0	0	0	0	0	0	0	0	0	0	0	0	0	0	0	0	0	0.000	0.000	0.000	0.000	0.000	0.000	0.000	0.000	0.000	0.000	0.000	0.000	0.000	0.000	283	1076	183	161	161	0.000	0.000	37	146	0	0	37	124	0	0	100	1	
4	13	5	03: E-22   LM00002344	lmo0874	18839	5661	100	57	59	10	49	49	5	72	35	0	131	128	35	25	27	4	98	97	0	0	0	0	0	0	0	0	0	0	0	0	0	0	0	0	0	0	0	0	0	0	0	0	0	0	0.000	0.000	0.000	0.000	0.000	0.000	0.000	0.000	0.000	0.000	0.000	0.000	0.000	0.000	283	1076	114	113	113	0.000	0.000	8	106	0	0	10	103	0	0	100	1	
4	14	5	03: I-01   LM00002365	lmo0949	19089	5661	100	62	64	10	48	49	5	86	72	0	114	102	35	25	25	4	95	92	0	0	0	0	0	0	0	0	0	0	0	0	0	0	0	0	0	0	0	0	0	0	0	0	0	0	0.000	0.000	0.000	0.000	0.000	0.000	0.000	0.000	0.000	0.000	0.000	0.000	0.000	0.000	283	1076	103	93	93	0.000	0.000	14	89	0	0	16	77	0	0	100	1	
4	15	5	03: I-04   LM00002367	lmo0952	19339	5661	100	58	59	7	49	49	5	80	45	0	110	92	35	24	24	3	92	90	0	0	0	0	0	0	0	0	0	0	0	0	0	0	0	0	0	0	0	0	0	0	0	0	0	0	0.000	0.000	0.000	0.000	0.000	0.000	0.000	0.000	0.000	0.000	0.000	0.000	0.000	0.000	283	1076	95	78	78	0.000	0.000	9	86	0	0	10	68	0	0	100	1	
4	16	5	03: I-07   LM00000294	lmo0955	19589	5661	100	215	191	75	47	48	5	98	94	0	999	844	419	24	24	3	98	95	0	0	0	0	0	0	0	0	0	0	0	0	0	0	0	0	0	0	0	0	0	0	0	0	0	0	0.000	0.000	0.000	0.000	0.000	0.000	0.000	0.000	0.000	0.000	0.000	0.000	0.000	0.000	283	1076	1143	964	964	0.000	0.000	168	975	0	0	144	820	0	0	100	1	
4	17	5	03: I-10   LM00000296	lmo0958	19839	5661	100	496	438	199	49	49	5	99	96	0	958	784	384	25	25	4	99	95	0	0	0	0	0	0	0	0	0	0	0	0	0	0	0	0	0	0	0	0	0	0	0	0	0	0	0.000	0.000	0.000	0.000	0.000	0.000	0.000	0.000	0.000	0.000	0.000	0.000	0.000	0.000	283	1076	1380	1148	1148	0.000	0.000	447	933	0	0	389	759	0	0	100	1	
4	1	6	03: I-13   LM00001178	lmo0961	15839	5911	100	108	106	32	47	47	5	95	92	0	222	199	87	28	28	4	97	94	0	0	0	0	0	0	0	0	0	0	0	0	0	0	0	0	0	0	0	0	0	0	0	0	0	0	0.000	0.000	0.000	0.000	0.000	0.000	0.000	0.000	0.000	0.000	0.000	0.000	0.000	0.000	283	1076	255	230	230	0.000	0.000	61	194	0	0	59	171	0	0	100	1	
4	2	6	03: I-16   LM00000297	lmo0964	16089	5911	100	455	441	206	47	47	4	100	99	0	630	559	264	26	26	3	96	95	0	0	0	0	0	0	0	0	0	0	0	0	0	0	0	0	0	0	0	0	0	0	0	0	0	0	0.000	0.000	0.000	0.000	0.000	0.000	0.000	0.000	0.000	0.000	0.000	0.000	0.000	0.000	283	1076	1012	927	927	0.000	0.000	408	604	0	0	394	533	0	0	100	1	
4	3	6	03: I-19   LM00000298	lmo0967	16339	5911	100	180	168	57	47	47	4	98	95	0	141	132	44	25	25	3	98	96	0	0	0	0	0	0	0	0	0	0	0	0	0	0	0	0	0	0	0	0	0	0	0	0	0	0	0.000	0.000	0.000	0.000	0.000	0.000	0.000	0.000	0.000	0.000	0.000	0.000	0.000	0.000	283	1076	249	228	228	0.000	0.000	133	116	0	0	121	107	0	0	100	1	
4	4	6	03: I-22   LM00001182	lmo0970	16589	5911	100	204	184	73	48	48	5	92	88	0	332	277	133	24	24	3	93	91	0	0	0	0	0	0	0	0	0	0	0	0	0	0	0	0	0	0	0	0	0	0	0	0	0	0	0.000	0.000	0.000	0.000	0.000	0.000	0.000	0.000	0.000	0.000	0.000	0.000	0.000	0.000	283	1076	464	389	389	0.000	0.000	156	308	0	0	136	253	0	0	100	1	
4	5	6	03: M-01   LM00002395	lmo1045	16839	5911	100	153	143	51	47	47	4	94	91	0	190	167	77	24	24	2	96	94	0	0	0	0	0	0	0	0	0	0	0	0	0	0	0	0	0	0	0	0	0	0	0	0	0	0	0.000	0.000	0.000	0.000	0.000	0.000	0.000	0.000	0.000	0.000	0.000	0.000	0.000	0.000	283	1076	272	239	239	0.000	0.000	106	166	0	0	96	143	0	0	100	1	
4	6	6	03: M-04   LM00002396	lmo1048	17089	5911	100	57	58	8	47	47	5	75	46	0	169	146	63	24	24	3	93	90	0	0	0	0	0	0	0	0	0	0	0	0	0	0	0	0	0	0	0	0	0	0	0	0	0	0	0.000	0.000	0.000	0.000	0.000	0.000	0.000	0.000	0.000	0.000	0.000	0.000	0.000	0.000	283	1076	155	133	133	0.000	0.000	10	145	0	0	11	122	0	0	100	1	
4	7	6	03: M-07   LM00001222	lmo1051	17339	5911	100	247	208	115	48	48	5	90	81	0	175	134	77	24	24	3	86	81	0	0	0	0	0	0	0	0	0	0	0	0	0	0	0	0	0	0	0	0	0	0	0	0	0	0	0.000	0.000	0.000	0.000	0.000	0.000	0.000	0.000	0.000	0.000	0.000	0.000	0.000	0.000	283	1076	350	270	270	0.000	0.000	199	151	0	0	160	110	0	0	100	1	
4	8	6	03: M-10   LM00000316	lmo1054	17589	5911	100	1877	1632	967	47	48	5	100	100	0	4264	3708	2229	25	26	3	97	95	0	0	0	0	0	0	0	0	0	0	0	0	0	0	0	0	0	0	0	0	0	0	0	0	0	0	0.000	0.000	0.000	0.000	0.000	0.000	0.000	0.000	0.000	0.000	0.000	0.000	0.000	0.000	283	1076	6069	5268	5268	0.000	0.000	1830	4239	0	0	1585	3683	0	0	100	1	
4	9	6	03: M-13   LM00001224	lmo1057	17839	5911	100	114	119	44	48	48	5	94	90	0	322	288	136	26	27	4	99	95	0	0	0	0	0	0	0	0	0	0	0	0	0	0	0	0	0	0	0	0	0	0	0	0	0	0	0.000	0.000	0.000	0.000	0.000	0.000	0.000	0.000	0.000	0.000	0.000	0.000	0.000	0.000	283	1076	362	333	333	0.000	0.000	66	296	0	0	71	262	0	0	100	1	
4	10	6	03: M-16   LM00002398	lmo1060	18089	5911	100	54	57	13	49	49	6	45	21	0	113	106	38	26	27	4	94	93	0	0	0	0	0	0	0	0	0	0	0	0	0	0	0	0	0	0	0	0	0	0	0	0	0	0	0.000	0.000	0.000	0.000	0.000	0.000	0.000	0.000	0.000	0.000	0.000	0.000	0.000	0.000	283	1076	92	88	88	0.000	0.000	5	87	0	0	8	80	0	0	100	1	
4	11	6	03: M-19   LM00002401	lmo1063	18339	5911	100	53	53	6	48	50	5	44	20	0	111	90	42	27	27	4	84	76	0	0	0	0	0	0	0	0	0	0	0	0	0	0	0	0	0	0	0	0	0	0	0	0	0	0	0.000	0.000	0.000	0.000	0.000	0.000	0.000	0.000	0.000	0.000	0.000	0.000	0.000	0.000	283	1076	89	68	68	0.000	0.000	5	84	0	0	5	63	0	0	100	1	
4	12	6	03: M-22   LM00002402	lmo1066	18589	5911	100	184	159	59	49	49	5	95	92	0	187	165	65	27	27	4	96	94	0	0	0	0	0	0	0	0	0	0	0	0	0	0	0	0	0	0	0	0	0	0	0	0	0	0	0.000	0.000	0.000	0.000	0.000	0.000	0.000	0.000	0.000	0.000	0.000	0.000	0.000	0.000	283	1076	295	248	248	0.000	0.000	135	160	0	0	110	138	0	0	100	1	
4	13	6	04: A-01   EMPTY	EMPTY	18839	5911	100	49	49	5	48	48	5	12	2	0	27	28	5	25	25	4	38	21	0	0	0	0	0	0	0	0	0	0	0	0	0	0	0	0	0	0	0	0	0	0	0	0	0	0	0.000	0.000	0.000	0.000	0.000	0.000	0.000	0.000	0.000	0.000	0.000	0.000	0.000	0.000	283	1076	3	4	4	0.000	0.000	1	2	0	0	1	3	0	0	-75	1	
4	14	6	04: A-04   LM00000334	lmo1142	19089	5911	100	57	57	6	47	48	5	82	53	0	131	113	40	24	24	3	95	93	0	0	0	0	0	0	0	0	0	0	0	0	0	0	0	0	0	0	0	0	0	0	0	0	0	0	0.000	0.000	0.000	0.000	0.000	0.000	0.000	0.000	0.000	0.000	0.000	0.000	0.000	0.000	283	1076	117	99	99	0.000	0.000	10	107	0	0	10	89	0	0	100	1	
4	15	6	04: A-07   LM00001237	lmo1145	19339	5911	100	54	55	5	48	49	4	62	34	0	114	99	31	23	24	3	97	95	0	0	0	0	0	0	0	0	0	0	0	0	0	0	0	0	0	0	0	0	0	0	0	0	0	0	0.000	0.000	0.000	0.000	0.000	0.000	0.000	0.000	0.000	0.000	0.000	0.000	0.000	0.000	283	1076	97	83	83	0.000	0.000	6	91	0	0	7	76	0	0	100	1	
4	16	6	04: A-10   LM00001238	lmo1148	19589	5911	100	55	56	6	48	49	5	64	33	0	120	107	36	24	24	3	95	93	0	0	0	0	0	0	0	0	0	0	0	0	0	0	0	0	0	0	0	0	0	0	0	0	0	0	0.000	0.000	0.000	0.000	0.000	0.000	0.000	0.000	0.000	0.000	0.000	0.000	0.000	0.000	283	1076	103	91	91	0.000	0.000	7	96	0	0	8	83	0	0	100	1	
4	17	6	04: A-13   LM00002816	lmo1151	19839	5911	100	60	62	9	49	49	5	84	57	0	129	121	39	25	25	3	100	97	0	0	0	0	0	0	0	0	0	0	0	0	0	0	0	0	0	0	0	0	0	0	0	0	0	0	0.000	0.000	0.000	0.000	0.000	0.000	0.000	0.000	0.000	0.000	0.000	0.000	0.000	0.000	283	1076	115	109	109	0.000	0.000	11	104	0	0	13	96	0	0	100	1	
4	1	7	04: A-16   LM00001240	lmo1154	15839	6161	100	52	54	6	47	47	4	61	33	0	95	87	24	27	27	4	95	93	0	0	0	0	0	0	0	0	0	0	0	0	0	0	0	0	0	0	0	0	0	0	0	0	0	0	0.000	0.000	0.000	0.000	0.000	0.000	0.000	0.000	0.000	0.000	0.000	0.000	0.000	0.000	283	1076	73	67	67	0.000	0.000	5	68	0	0	7	60	0	0	100	1	
4	2	7	04: A-19   LM00001243	lmo1157	16089	6161	100	53	54	6	47	47	5	63	34	0	118	97	38	26	26	3	91	88	0	0	0	0	0	0	0	0	0	0	0	0	0	0	0	0	0	0	0	0	0	0	0	0	0	0	0.000	0.000	0.000	0.000	0.000	0.000	0.000	0.000	0.000	0.000	0.000	0.000	0.000	0.000	283	1076	98	78	78	0.000	0.000	6	92	0	0	7	71	0	0	100	1	
4	3	7	04: A-22   LM00001245	lmo1160	16339	6161	100	52	52	5	47	47	5	51	22	0	102	91	30	25	25	3	96	93	0	0	0	0	0	0	0	0	0	0	0	0	0	0	0	0	0	0	0	0	0	0	0	0	0	0	0.000	0.000	0.000	0.000	0.000	0.000	0.000	0.000	0.000	0.000	0.000	0.000	0.000	0.000	283	1076	82	71	71	0.000	0.000	5	77	0	0	5	66	0	0	100	1	
4	4	7	04: E-01   LM00000355	lmo1233	16589	6161	100	463	409	185	48	48	5	96	94	0	1206	1037	523	24	24	3	97	93	0	0	0	0	0	0	0	0	0	0	0	0	0	0	0	0	0	0	0	0	0	0	0	0	0	0	0.000	0.000	0.000	0.000	0.000	0.000	0.000	0.000	0.000	0.000	0.000	0.000	0.000	0.000	283	1076	1597	1374	1374	0.000	0.000	415	1182	0	0	361	1013	0	0	100	1	
4	5	7	04: E-04   LM00001288	lmo1236	16839	6161	100	147	138	48	47	47	5	98	92	0	198	172	72	24	24	3	96	93	0	0	0	0	0	0	0	0	0	0	0	0	0	0	0	0	0	0	0	0	0	0	0	0	0	0	0.000	0.000	0.000	0.000	0.000	0.000	0.000	0.000	0.000	0.000	0.000	0.000	0.000	0.000	283	1076	274	239	239	0.000	0.000	100	174	0	0	91	148	0	0	100	1	
4	6	7	04: E-07   LM00000356	lmo1239	17089	6161	100	702	602	329	47	47	5	99	96	0	364	302	160	24	24	3	95	90	0	0	0	0	0	0	0	0	0	0	0	0	0	0	0	0	0	0	0	0	0	0	0	0	0	0	0.000	0.000	0.000	0.000	0.000	0.000	0.000	0.000	0.000	0.000	0.000	0.000	0.000	0.000	283	1076	995	833	833	0.000	0.000	655	340	0	0	555	278	0	0	100	1	
4	7	7	04: E-10   LM00001292	lmo1242	17339	6161	100	49	49	4	47	47	5	29	6	0	95	84	28	24	24	3	95	92	0	0	0	0	0	0	0	0	0	0	0	0	0	0	0	0	0	0	0	0	0	0	0	0	0	0	0.000	0.000	0.000	0.000	0.000	0.000	0.000	0.000	0.000	0.000	0.000	0.000	0.000	0.000	283	1076	73	62	62	0.000	0.000	2	71	0	0	2	60	0	0	100	1	
4	8	7	04: E-13   LM00001294	lmo1245	17589	6161	100	59	59	8	48	48	4	84	60	0	124	109	36	25	25	3	97	96	0	0	0	0	0	0	0	0	0	0	0	0	0	0	0	0	0	0	0	0	0	0	0	0	0	0	0.000	0.000	0.000	0.000	0.000	0.000	0.000	0.000	0.000	0.000	0.000	0.000	0.000	0.000	283	1076	110	95	95	0.000	0.000	11	99	0	0	11	84	0	0	100	1	
4	9	7	04: E-16   LM00002475	lmo1248	17839	6161	100	70	71	16	47	48	5	93	77	0	114	110	32	26	26	4	97	95	0	0	0	0	0	0	0	0	0	0	0	0	0	0	0	0	0	0	0	0	0	0	0	0	0	0	0.000	0.000	0.000	0.000	0.000	0.000	0.000	0.000	0.000	0.000	0.000	0.000	0.000	0.000	283	1076	111	108	108	0.000	0.000	23	88	0	0	24	84	0	0	100	1	
4	10	7	04: E-19   LM00001297	lmo1251	18089	6161	100	52	53	6	48	49	5	41	16	0	102	93	27	25	26	4	99	96	0	0	0	0	0	0	0	0	0	0	0	0	0	0	0	0	0	0	0	0	0	0	0	0	0	0	0.000	0.000	0.000	0.000	0.000	0.000	0.000	0.000	0.000	0.000	0.000	0.000	0.000	0.000	283	1076	81	73	73	0.000	0.000	4	77	0	0	5	68	0	0	100	1	
4	11	7	04: E-22   LM00001300	lmo1254	18339	6161	100	144	145	50	49	50	5	95	93	0	438	383	177	26	27	4	95	92	0	0	0	0	0	0	0	0	0	0	0	0	0	0	0	0	0	0	0	0	0	0	0	0	0	0	0.000	0.000	0.000	0.000	0.000	0.000	0.000	0.000	0.000	0.000	0.000	0.000	0.000	0.000	283	1076	507	453	453	0.000	0.000	95	412	0	0	96	357	0	0	100	1	
4	12	7	04: I-01   LM00001332	lmo1329	18589	6161	100	56	59	10	49	50	5	65	30	0	129	115	42	26	26	4	98	96	0	0	0	0	0	0	0	0	0	0	0	0	0	0	0	0	0	0	0	0	0	0	0	0	0	0	0.000	0.000	0.000	0.000	0.000	0.000	0.000	0.000	0.000	0.000	0.000	0.000	0.000	0.000	283	1076	110	99	99	0.000	0.000	7	103	0	0	10	89	0	0	100	1	
4	13	7	04: I-04   LM00002496	lmo1332	18839	6161	100	139	138	54	47	48	5	98	95	0	321	291	119	25	25	3	98	96	0	0	0	0	0	0	0	0	0	0	0	0	0	0	0	0	0	0	0	0	0	0	0	0	0	0	0.000	0.000	0.000	0.000	0.000	0.000	0.000	0.000	0.000	0.000	0.000	0.000	0.000	0.000	283	1076	388	357	357	0.000	0.000	92	296	0	0	91	266	0	0	100	1	
4	14	7	04: I-07   LM00002818	lmo1335	19089	6161	100	906	772	390	49	49	5	99	98	0	1870	1580	793	24	24	3	99	96	0	0	0	0	0	0	0	0	0	0	0	0	0	0	0	0	0	0	0	0	0	0	0	0	0	0	0.000	0.000	0.000	0.000	0.000	0.000	0.000	0.000	0.000	0.000	0.000	0.000	0.000	0.000	283	1076	2703	2279	2279	0.000	0.000	857	1846	0	0	723	1556	0	0	100	1	
4	15	7	04: I-10   LM00001336	lmo1338	19339	6161	100	136	133	51	48	48	5	96	93	0	196	179	73	23	24	3	96	94	0	0	0	0	0	0	0	0	0	0	0	0	0	0	0	0	0	0	0	0	0	0	0	0	0	0	0.000	0.000	0.000	0.000	0.000	0.000	0.000	0.000	0.000	0.000	0.000	0.000	0.000	0.000	283	1076	261	241	241	0.000	0.000	88	173	0	0	85	156	0	0	100	1	
4	16	7	04: I-13   LM00002498	lmo1341	19589	6161	100	51	52	4	48	48	5	26	6	0	100	75	40	24	24	3	73	66	0	0	0	0	0	0	0	0	0	0	0	0	0	0	0	0	0	0	0	0	0	0	0	0	0	0	0.000	0.000	0.000	0.000	0.000	0.000	0.000	0.000	0.000	0.000	0.000	0.000	0.000	0.000	283	1076	79	55	55	0.000	0.000	3	76	0	0	4	51	0	0	100	1	
4	17	7	04: I-16   LM00002501	lmo1344	19839	6161	100	52	53	6	49	50	5	34	10	0	113	95	35	25	25	4	95	93	0	0	0	0	0	0	0	0	0	0	0	0	0	0	0	0	0	0	0	0	0	0	0	0	0	0	0.000	0.000	0.000	0.000	0.000	0.000	0.000	0.000	0.000	0.000	0.000	0.000	0.000	0.000	283	1076	91	74	74	0.000	0.000	3	88	0	0	4	70	0	0	100	1	
4	1	8	04: I-19   LM00002503	lmo1347	15839	6411	100	50	51	5	47	47	4	35	13	0	103	93	25	25	25	3	98	98	0	0	0	0	0	0	0	0	0	0	0	0	0	0	0	0	0	0	0	0	0	0	0	0	0	0	0.000	0.000	0.000	0.000	0.000	0.000	0.000	0.000	0.000	0.000	0.000	0.000	0.000	0.000	283	1076	81	72	72	0.000	0.000	3	78	0	0	4	68	0	0	100	1	
4	2	8	04: I-22   LM00001342	lmo1350	16089	6411	100	141	138	53	47	47	4	96	94	0	207	198	88	26	26	3	98	96	0	0	0	0	0	0	0	0	0	0	0	0	0	0	0	0	0	0	0	0	0	0	0	0	0	0	0.000	0.000	0.000	0.000	0.000	0.000	0.000	0.000	0.000	0.000	0.000	0.000	0.000	0.000	283	1076	275	263	263	0.000	0.000	94	181	0	0	91	172	0	0	100	1	
4	3	8	04: M-01   LM00001393	lmo1425	16339	6411	100	924	880	431	48	48	5	99	98	0	1592	1384	728	25	25	3	96	95	0	0	0	0	0	0	0	0	0	0	0	0	0	0	0	0	0	0	0	0	0	0	0	0	0	0	0.000	0.000	0.000	0.000	0.000	0.000	0.000	0.000	0.000	0.000	0.000	0.000	0.000	0.000	283	1076	2443	2191	2191	0.000	0.000	876	1567	0	0	832	1359	0	0	100	1	
4	4	8	04: M-04   LM00000397	lmo1428	16589	6411	100	506	431	222	48	48	5	98	96	0	185	163	72	24	25	3	95	92	0	0	0	0	0	0	0	0	0	0	0	0	0	0	0	0	0	0	0	0	0	0	0	0	0	0	0.000	0.000	0.000	0.000	0.000	0.000	0.000	0.000	0.000	0.000	0.000	0.000	0.000	0.000	283	1076	619	522	522	0.000	0.000	458	161	0	0	383	139	0	0	100	1	
4	5	8	04: M-07   LM00000398	lmo1431	16839	6411	100	388	344	171	47	47	4	98	95	0	507	419	231	24	25	3	94	92	0	0	0	0	0	0	0	0	0	0	0	0	0	0	0	0	0	0	0	0	0	0	0	0	0	0	0.000	0.000	0.000	0.000	0.000	0.000	0.000	0.000	0.000	0.000	0.000	0.000	0.000	0.000	283	1076	824	692	692	0.000	0.000	341	483	0	0	297	395	0	0	100	1	
4	6	8	04: M-10   LM00000399	lmo1434	17089	6411	100	585	582	298	48	48	5	99	98	0	832	769	404	24	24	3	98	96	0	0	0	0	0	0	0	0	0	0	0	0	0	0	0	0	0	0	0	0	0	0	0	0	0	0	0.000	0.000	0.000	0.000	0.000	0.000	0.000	0.000	0.000	0.000	0.000	0.000	0.000	0.000	283	1076	1345	1279	1279	0.000	0.000	537	808	0	0	534	745	0	0	100	1	
4	7	8	04: M-13   LM00001400	lmo1437	17339	6411	100	219	213	89	48	48	5	94	92	0	156	139	51	24	24	3	96	92	0	0	0	0	0	0	0	0	0	0	0	0	0	0	0	0	0	0	0	0	0	0	0	0	0	0	0.000	0.000	0.000	0.000	0.000	0.000	0.000	0.000	0.000	0.000	0.000	0.000	0.000	0.000	283	1076	303	280	280	0.000	0.000	171	132	0	0	165	115	0	0	100	1	
4	8	8	04: M-16   LM00001402	lmo1440	17589	6411	100	55	57	9	48	48	5	70	33	0	110	93	36	24	25	3	98	93	0	0	0	0	0	0	0	0	0	0	0	0	0	0	0	0	0	0	0	0	0	0	0	0	0	0	0.000	0.000	0.000	0.000	0.000	0.000	0.000	0.000	0.000	0.000	0.000	0.000	0.000	0.000	283	1076	93	78	78	0.000	0.000	7	86	0	0	9	69	0	0	100	1	
4	9	8	04: M-19   LM00002517	lmo1443	17839	6411	100	144	137	47	48	48	4	95	93	0	135	121	41	26	26	3	94	93	0	0	0	0	0	0	0	0	0	0	0	0	0	0	0	0	0	0	0	0	0	0	0	0	0	0	0.000	0.000	0.000	0.000	0.000	0.000	0.000	0.000	0.000	0.000	0.000	0.000	0.000	0.000	283	1076	205	184	184	0.000	0.000	96	109	0	0	89	95	0	0	100	1	
4	10	8	04: M-22   LM00001406	lmo1446	18089	6411	100	55	56	6	49	50	6	52	23	0	104	92	32	26	26	3	96	95	0	0	0	0	0	0	0	0	0	0	0	0	0	0	0	0	0	0	0	0	0	0	0	0	0	0	0.000	0.000	0.000	0.000	0.000	0.000	0.000	0.000	0.000	0.000	0.000	0.000	0.000	0.000	283	1076	84	73	73	0.000	0.000	6	78	0	0	7	66	0	0	100	1	
4	11	8	05: A-01   EMPTY	EMPTY	18339	6411	100	49	49	4	49	49	6	8	0	0	28	30	6	26	26	4	43	22	0	0	0	0	0	0	0	0	0	0	0	0	0	0	0	0	0	0	0	0	0	0	0	0	0	0	0.000	0.000	0.000	0.000	0.000	0.000	0.000	0.000	0.000	0.000	0.000	0.000	0.000	0.000	283	1076	2	4	4	0.000	0.000	0	2	0	0	0	4	0	0	-75	1	
4	12	8	05: A-04   LM00001448	lmo1522	18589	6411	100	78	78	16	48	49	9	91	80	0	150	135	49	25	27	7	96	94	0	0	0	0	0	0	0	0	0	0	0	0	0	0	0	0	0	0	0	0	0	0	0	0	0	0	0.000	0.000	0.000	0.000	0.000	0.000	0.000	0.000	0.000	0.000	0.000	0.000	0.000	0.000	283	1076	155	140	140	0.000	0.000	30	125	0	0	30	110	0	0	100	1	
4	13	8	05: A-07   LM00000421	lmo1525	18839	6411	100	227	209	82	48	49	5	97	96	0	307	267	116	25	26	4	98	95	0	0	0	0	0	0	0	0	0	0	0	0	0	0	0	0	0	0	0	0	0	0	0	0	0	0	0.000	0.000	0.000	0.000	0.000	0.000	0.000	0.000	0.000	0.000	0.000	0.000	0.000	0.000	283	1076	461	403	403	0.000	0.000	179	282	0	0	161	242	0	0	100	1	
4	14	8	05: A-10   LM00001452	lmo1528	19089	6411	100	219	207	69	48	49	5	99	98	0	229	214	76	24	25	4	99	98	0	0	0	0	0	0	0	0	0	0	0	0	0	0	0	0	0	0	0	0	0	0	0	0	0	0	0.000	0.000	0.000	0.000	0.000	0.000	0.000	0.000	0.000	0.000	0.000	0.000	0.000	0.000	283	1076	376	349	349	0.000	0.000	171	205	0	0	159	190	0	0	100	1	
4	15	8	05: A-13   LM00001453	lmo1531	19339	6411	100	75	76	17	48	48	5	93	85	0	149	124	57	23	24	3	95	91	0	0	0	0	0	0	0	0	0	0	0	0	0	0	0	0	0	0	0	0	0	0	0	0	0	0	0.000	0.000	0.000	0.000	0.000	0.000	0.000	0.000	0.000	0.000	0.000	0.000	0.000	0.000	283	1076	153	129	129	0.000	0.000	27	126	0	0	28	101	0	0	100	1	
4	16	8	05: A-16   LM00002532	lmo1534	19589	6411	100	80	83	20	49	49	5	95	87	0	146	140	47	24	24	3	98	97	0	0	0	0	0	0	0	0	0	0	0	0	0	0	0	0	0	0	0	0	0	0	0	0	0	0	0.000	0.000	0.000	0.000	0.000	0.000	0.000	0.000	0.000	0.000	0.000	0.000	0.000	0.000	283	1076	153	150	150	0.000	0.000	31	122	0	0	34	116	0	0	100	1	
4	17	8	05: A-19   LM00000424	lmo1537	19839	6411	100	229	218	98	49	50	5	92	91	0	327	290	140	25	25	3	99	96	0	0	0	0	0	0	0	0	0	0	0	0	0	0	0	0	0	0	0	0	0	0	0	0	0	0	0.000	0.000	0.000	0.000	0.000	0.000	0.000	0.000	0.000	0.000	0.000	0.000	0.000	0.000	283	1076	482	434	434	0.000	0.000	180	302	0	0	169	265	0	0	100	1	
4	1	9	05: A-22   LM00000426	lmo1540	15839	6661	100	2724	2225	1276	47	47	4	99	99	0	11184	9243	5357	24	24	3	100	100	0	0	0	0	0	0	0	0	0	0	0	0	0	0	0	0	0	0	0	0	0	0	0	0	0	0	0.000	0.000	0.000	0.000	0.000	0.000	0.000	0.000	0.000	0.000	0.000	0.000	0.000	0.000	283	1076	13837	11397	11397	0.000	0.000	2677	11160	0	0	2178	9219	0	0	100	1	
4	2	9	05: E-01   LM00002548	lmo1613	16089	6661	100	65	64	11	47	47	5	84	73	0	108	91	35	26	26	3	90	86	0	0	0	0	0	0	0	0	0	0	0	0	0	0	0	0	0	0	0	0	0	0	0	0	0	0	0.000	0.000	0.000	0.000	0.000	0.000	0.000	0.000	0.000	0.000	0.000	0.000	0.000	0.000	283	1076	100	82	82	0.000	0.000	18	82	0	0	17	65	0	0	100	1	
4	3	9	05: E-04   LM00002549	lmo1616	16339	6661	100	113	111	31	48	48	5	97	94	0	157	142	47	25	25	3	97	96	0	0	0	0	0	0	0	0	0	0	0	0	0	0	0	0	0	0	0	0	0	0	0	0	0	0	0.000	0.000	0.000	0.000	0.000	0.000	0.000	0.000	0.000	0.000	0.000	0.000	0.000	0.000	283	1076	197	180	180	0.000	0.000	65	132	0	0	63	117	0	0	100	1	
4	4	9	05: E-07   LM00001497	lmo1619	16589	6661	100	119	109	35	47	48	4	95	89	0	411	340	174	24	24	3	94	93	0	0	0	0	0	0	0	0	0	0	0	0	0	0	0	0	0	0	0	0	0	0	0	0	0	0	0.000	0.000	0.000	0.000	0.000	0.000	0.000	0.000	0.000	0.000	0.000	0.000	0.000	0.000	283	1076	459	378	378	0.000	0.000	72	387	0	0	62	316	0	0	100	1	
4	5	9	05: E-10   LM00001500	lmo1622	16839	6661	100	52	53	6	47	48	5	51	22	0	106	95	31	24	24	3	96	95	0	0	0	0	0	0	0	0	0	0	0	0	0	0	0	0	0	0	0	0	0	0	0	0	0	0	0.000	0.000	0.000	0.000	0.000	0.000	0.000	0.000	0.000	0.000	0.000	0.000	0.000	0.000	283	1076	87	77	77	0.000	0.000	5	82	0	0	6	71	0	0	100	1	
4	6	9	05: E-13   LM00002551	lmo1625	17089	6661	100	50	50	5	47	47	4	35	12	0	96	83	28	24	24	3	96	92	0	0	0	0	0	0	0	0	0	0	0	0	0	0	0	0	0	0	0	0	0	0	0	0	0	0	0.000	0.000	0.000	0.000	0.000	0.000	0.000	0.000	0.000	0.000	0.000	0.000	0.000	0.000	283	1076	75	62	62	0.000	0.000	3	72	0	0	3	59	0	0	100	1	
4	7	9	05: E-16   LM00001505	lmo1628	17339	6661	100	52	51	5	46	47	5	59	17	0	99	84	29	24	24	3	95	92	0	0	0	0	0	0	0	0	0	0	0	0	0	0	0	0	0	0	0	0	0	0	0	0	0	0	0.000	0.000	0.000	0.000	0.000	0.000	0.000	0.000	0.000	0.000	0.000	0.000	0.000	0.000	283	1076	81	65	65	0.000	0.000	6	75	0	0	5	60	0	0	100	1	
4	8	9	05: E-19   LM00001507	lmo1631	17589	6661	100	71	74	16	48	49	5	93	85	0	129	119	39	25	25	4	99	97	0	0	0	0	0	0	0	0	0	0	0	0	0	0	0	0	0	0	0	0	0	0	0	0	0	0	0.000	0.000	0.000	0.000	0.000	0.000	0.000	0.000	0.000	0.000	0.000	0.000	0.000	0.000	283	1076	127	120	120	0.000	0.000	23	104	0	0	26	94	0	0	100	1	
4	9	9	05: E-22   LM00000449	lmo1634	17839	6661	100	8289	7653	4040	48	48	5	100	100	0	2678	2403	1157	25	26	3	99	99	0	0	0	0	0	0	0	0	0	0	0	0	0	0	0	0	0	0	0	0	0	0	0	0	0	0	0.000	0.000	0.000	0.000	0.000	0.000	0.000	0.000	0.000	0.000	0.000	0.000	0.000	0.000	283	1076	10894	9983	9983	0.000	0.000	8241	2653	0	0	7605	2378	0	0	100	1	
4	10	9	05: I-01   LM00001555	lmo1709	18089	6661	100	303	281	114	49	50	7	99	94	0	602	516	249	26	27	5	100	97	0	0	0	0	0	0	0	0	0	0	0	0	0	0	0	0	0	0	0	0	0	0	0	0	0	0	0.000	0.000	0.000	0.000	0.000	0.000	0.000	0.000	0.000	0.000	0.000	0.000	0.000	0.000	283	1076	830	722	722	0.000	0.000	254	576	0	0	232	490	0	0	100	1	
4	11	9	05: I-04   LM00001557	lmo1712	18339	6661	100	145	134	44	49	50	5	93	88	0	190	169	67	26	26	4	96	92	0	0	0	0	0	0	0	0	0	0	0	0	0	0	0	0	0	0	0	0	0	0	0	0	0	0	0.000	0.000	0.000	0.000	0.000	0.000	0.000	0.000	0.000	0.000	0.000	0.000	0.000	0.000	283	1076	260	228	228	0.000	0.000	96	164	0	0	85	143	0	0	100	1	
4	12	9	05: I-07   LM00001559	lmo1715	18589	6661	100	53	54	6	49	49	7	30	10	0	105	99	23	26	27	5	99	96	0	0	0	0	0	0	0	0	0	0	0	0	0	0	0	0	0	0	0	0	0	0	0	0	0	0	0.000	0.000	0.000	0.000	0.000	0.000	0.000	0.000	0.000	0.000	0.000	0.000	0.000	0.000	283	1076	83	78	78	0.000	0.000	4	79	0	0	5	73	0	0	100	1	
4	13	9	05: I-10   LM00000466	lmo1718	18839	6661	100	147	144	53	48	49	5	95	92	0	652	553	285	25	26	4	100	98	0	0	0	0	0	0	0	0	0	0	0	0	0	0	0	0	0	0	0	0	0	0	0	0	0	0	0.000	0.000	0.000	0.000	0.000	0.000	0.000	0.000	0.000	0.000	0.000	0.000	0.000	0.000	283	1076	726	624	624	0.000	0.000	99	627	0	0	96	528	0	0	100	1	
4	14	9	05: I-13   LM00001561	lmo1721	19089	6661	100	183	157	61	48	49	5	96	93	0	149	130	52	24	25	3	98	93	0	0	0	0	0	0	0	0	0	0	0	0	0	0	0	0	0	0	0	0	0	0	0	0	0	0	0.000	0.000	0.000	0.000	0.000	0.000	0.000	0.000	0.000	0.000	0.000	0.000	0.000	0.000	283	1076	260	215	215	0.000	0.000	135	125	0	0	109	106	0	0	100	1	
4	15	9	05: I-16   LM00001563	lmo1724	19339	6661	100	53	53	5	48	48	5	57	17	0	101	88	29	23	24	3	98	95	0	0	0	0	0	0	0	0	0	0	0	0	0	0	0	0	0	0	0	0	0	0	0	0	0	0	0.000	0.000	0.000	0.000	0.000	0.000	0.000	0.000	0.000	0.000	0.000	0.000	0.000	0.000	283	1076	83	70	70	0.000	0.000	5	78	0	0	5	65	0	0	100	1	
4	16	9	05: I-19   LM00000468	lmo1727	19589	6661	100	86	86	18	48	49	5	94	90	0	136	124	39	24	24	3	99	98	0	0	0	0	0	0	0	0	0	0	0	0	0	0	0	0	0	0	0	0	0	0	0	0	0	0	0.000	0.000	0.000	0.000	0.000	0.000	0.000	0.000	0.000	0.000	0.000	0.000	0.000	0.000	283	1076	150	138	138	0.000	0.000	38	112	0	0	38	100	0	0	100	1	
4	17	9	05: I-22   LM00000471	lmo1730	19839	6661	100	406	360	161	49	49	5	98	95	0	1561	1287	690	25	25	3	100	99	0	0	0	0	0	0	0	0	0	0	0	0	0	0	0	0	0	0	0	0	0	0	0	0	0	0	0.000	0.000	0.000	0.000	0.000	0.000	0.000	0.000	0.000	0.000	0.000	0.000	0.000	0.000	283	1076	1893	1573	1573	0.000	0.000	357	1536	0	0	311	1262	0	0	100	1	
4	1	10	05: M-01   LM00001610	lmo1805	15839	6911	100	189	177	77	47	48	5	91	89	0	129	112	42	24	25	3	95	91	0	0	0	0	0	0	0	0	0	0	0	0	0	0	0	0	0	0	0	0	0	0	0	0	0	0	0.000	0.000	0.000	0.000	0.000	0.000	0.000	0.000	0.000	0.000	0.000	0.000	0.000	0.000	283	1076	247	218	218	0.000	0.000	142	105	0	0	130	88	0	0	100	1	
4	2	10	05: M-04   LM00000492	lmo1808	16089	6911	100	437	425	202	47	47	5	99	98	0	645	587	276	26	26	3	98	96	0	0	0	0	0	0	0	0	0	0	0	0	0	0	0	0	0	0	0	0	0	0	0	0	0	0	0.000	0.000	0.000	0.000	0.000	0.000	0.000	0.000	0.000	0.000	0.000	0.000	0.000	0.000	283	1076	1009	939	939	0.000	0.000	390	619	0	0	378	561	0	0	100	1	
4	3	10	05: M-07   LM00000493	lmo1811	16339	6911	100	207	200	72	47	48	5	99	96	0	336	289	115	25	25	3	96	96	0	0	0	0	0	0	0	0	0	0	0	0	0	0	0	0	0	0	0	0	0	0	0	0	0	0	0.000	0.000	0.000	0.000	0.000	0.000	0.000	0.000	0.000	0.000	0.000	0.000	0.000	0.000	283	1076	471	417	417	0.000	0.000	160	311	0	0	153	264	0	0	100	1	
4	4	10	05: M-10   LM00001614	lmo1814	16589	6911	100	401	395	206	47	47	5	99	99	0	392	371	188	23	24	3	99	96	0	0	0	0	0	0	0	0	0	0	0	0	0	0	0	0	0	0	0	0	0	0	0	0	0	0	0.000	0.000	0.000	0.000	0.000	0.000	0.000	0.000	0.000	0.000	0.000	0.000	0.000	0.000	283	1076	723	696	696	0.000	0.000	354	369	0	0	348	348	0	0	100	1	
4	5	10	05: M-13   LM00001616	lmo1817	16839	6911	100	175	166	51	47	48	5	99	95	0	390	353	142	24	24	3	98	97	0	0	0	0	0	0	0	0	0	0	0	0	0	0	0	0	0	0	0	0	0	0	0	0	0	0	0.000	0.000	0.000	0.000	0.000	0.000	0.000	0.000	0.000	0.000	0.000	0.000	0.000	0.000	283	1076	494	448	448	0.000	0.000	128	366	0	0	119	329	0	0	100	1	
4	6	10	05: M-16   LM00001619	lmo1820	17089	6911	100	593	515	320	48	48	5	98	93	0	977	814	503	24	24	3	95	92	0	0	0	0	0	0	0	0	0	0	0	0	0	0	0	0	0	0	0	0	0	0	0	0	0	0	0.000	0.000	0.000	0.000	0.000	0.000	0.000	0.000	0.000	0.000	0.000	0.000	0.000	0.000	283	1076	1498	1257	1257	0.000	0.000	545	953	0	0	467	790	0	0	100	1	
4	7	10	05: M-19   LM00002583	lmo1823	17339	6911	100	192	182	69	47	47	5	98	95	0	338	302	141	23	24	3	99	93	0	0	0	0	0	0	0	0	0	0	0	0	0	0	0	0	0	0	0	0	0	0	0	0	0	0	0.000	0.000	0.000	0.000	0.000	0.000	0.000	0.000	0.000	0.000	0.000	0.000	0.000	0.000	283	1076	460	414	414	0.000	0.000	145	315	0	0	135	279	0	0	100	1	
4	8	10	05: M-22   LM00002584	lmo1826	17589	6911	100	354	321	130	48	48	5	98	96	0	475	404	182	25	25	4	99	99	0	0	0	0	0	0	0	0	0	0	0	0	0	0	0	0	0	0	0	0	0	0	0	0	0	0	0.000	0.000	0.000	0.000	0.000	0.000	0.000	0.000	0.000	0.000	0.000	0.000	0.000	0.000	283	1076	756	652	652	0.000	0.000	306	450	0	0	273	379	0	0	100	1	
4	9	10	06: A-01   EMPTY	EMPTY	17839	6911	100	47	47	5	48	49	5	18	2	0	29	30	5	25	26	3	56	35	0	0	0	0	0	0	0	0	0	0	0	0	0	0	0	0	0	0	0	0	0	0	0	0	0	0	0.000	0.000	0.000	0.000	0.000	0.000	0.000	0.000	0.000	0.000	0.000	0.000	0.000	0.000	283	1076	3	4	4	0.000	0.000	-1	4	0	0	-1	5	0	0	-75	1	
4	10	10	06: A-04   LM00001668	lmo1902	18089	6911	100	110	107	28	49	50	5	95	93	0	137	125	40	26	27	5	97	96	0	0	0	0	0	0	0	0	0	0	0	0	0	0	0	0	0	0	0	0	0	0	0	0	0	0	0.000	0.000	0.000	0.000	0.000	0.000	0.000	0.000	0.000	0.000	0.000	0.000	0.000	0.000	283	1076	172	157	157	0.000	0.000	61	111	0	0	58	99	0	0	100	1	
4	11	10	06: A-07   LM00001670	lmo1905	18339	6911	100	131	125	38	49	50	5	94	89	0	222	193	79	26	27	3	98	97	0	0	0	0	0	0	0	0	0	0	0	0	0	0	0	0	0	0	0	0	0	0	0	0	0	0	0.000	0.000	0.000	0.000	0.000	0.000	0.000	0.000	0.000	0.000	0.000	0.000	0.000	0.000	283	1076	278	243	243	0.000	0.000	82	196	0	0	76	167	0	0	100	1	
4	12	10	06: A-10   LM00001673	lmo1908	18589	6911	100	71	73	13	49	49	5	94	86	0	126	121	32	26	26	4	99	98	0	0	0	0	0	0	0	0	0	0	0	0	0	0	0	0	0	0	0	0	0	0	0	0	0	0	0.000	0.000	0.000	0.000	0.000	0.000	0.000	0.000	0.000	0.000	0.000	0.000	0.000	0.000	283	1076	122	119	119	0.000	0.000	22	100	0	0	24	95	0	0	100	1	
4	13	10	06: A-13   LM00000512	lmo1911	18839	6911	100	67	66	11	49	49	5	82	68	0	115	100	38	25	26	6	96	88	0	0	0	0	0	0	0	0	0	0	0	0	0	0	0	0	0	0	0	0	0	0	0	0	0	0	0.000	0.000	0.000	0.000	0.000	0.000	0.000	0.000	0.000	0.000	0.000	0.000	0.000	0.000	283	1076	108	92	92	0.000	0.000	18	90	0	0	17	75	0	0	100	1	
4	14	10	06: A-16   LM00000514	lmo1914	19089	6911	100	257	228	101	49	49	5	97	92	0	341	303	142	24	25	5	98	95	0	0	0	0	0	0	0	0	0	0	0	0	0	0	0	0	0	0	0	0	0	0	0	0	0	0	0.000	0.000	0.000	0.000	0.000	0.000	0.000	0.000	0.000	0.000	0.000	0.000	0.000	0.000	283	1076	525	458	458	0.000	0.000	208	317	0	0	179	279	0	0	100	1	
4	15	10	06: A-19   LM00001676	lmo1917	19339	6911	100	151	136	59	48	48	5	90	84	0	363	286	165	23	24	3	93	89	0	0	0	0	0	0	0	0	0	0	0	0	0	0	0	0	0	0	0	0	0	0	0	0	0	0	0.000	0.000	0.000	0.000	0.000	0.000	0.000	0.000	0.000	0.000	0.000	0.000	0.000	0.000	283	1076	443	351	351	0.000	0.000	103	340	0	0	88	263	0	0	100	1	
4	16	10	06: A-22   LM00001679	lmo1920	19589	6911	100	63	63	12	48	48	5	79	70	0	114	93	43	24	24	3	89	86	0	0	0	0	0	0	0	0	0	0	0	0	0	0	0	0	0	0	0	0	0	0	0	0	0	0	0.000	0.000	0.000	0.000	0.000	0.000	0.000	0.000	0.000	0.000	0.000	0.000	0.000	0.000	283	1076	105	84	84	0.000	0.000	15	90	0	0	15	69	0	0	100	1	
4	17	10	06: E-01   LM00000534	lmo1993	19839	6911	100	132	123	45	49	49	5	88	84	0	150	127	53	25	25	3	98	94	0	0	0	0	0	0	0	0	0	0	0	0	0	0	0	0	0	0	0	0	0	0	0	0	0	0	0.000	0.000	0.000	0.000	0.000	0.000	0.000	0.000	0.000	0.000	0.000	0.000	0.000	0.000	283	1076	208	176	176	0.000	0.000	83	125	0	0	74	102	0	0	100	1	
4	1	11	06: E-04   LM00001719	lmo1996	15839	7161	100	86	86	22	47	48	5	98	92	0	119	108	30	25	25	3	99	98	0	0	0	0	0	0	0	0	0	0	0	0	0	0	0	0	0	0	0	0	0	0	0	0	0	0	0.000	0.000	0.000	0.000	0.000	0.000	0.000	0.000	0.000	0.000	0.000	0.000	0.000	0.000	283	1076	133	122	122	0.000	0.000	39	94	0	0	39	83	0	0	100	1	
4	2	11	06: E-07   LM00002616	lmo1999	16089	7161	100	85	80	20	47	48	5	86	79	0	154	126	59	25	26	3	89	86	0	0	0	0	0	0	0	0	0	0	0	0	0	0	0	0	0	0	0	0	0	0	0	0	0	0	0.000	0.000	0.000	0.000	0.000	0.000	0.000	0.000	0.000	0.000	0.000	0.000	0.000	0.000	283	1076	167	134	134	0.000	0.000	38	129	0	0	33	101	0	0	100	1	
4	3	11	06: E-10   LM00001724	lmo2002	16339	7161	100	78	77	14	47	47	4	96	93	0	153	142	40	25	25	3	99	99	0	0	0	0	0	0	0	0	0	0	0	0	0	0	0	0	0	0	0	0	0	0	0	0	0	0	0.000	0.000	0.000	0.000	0.000	0.000	0.000	0.000	0.000	0.000	0.000	0.000	0.000	0.000	283	1076	159	147	147	0.000	0.000	31	128	0	0	30	117	0	0	100	1	
4	4	11	06: E-13   LM00001726	lmo2005	16589	7161	100	51	51	6	48	48	5	28	8	0	100	90	26	24	24	3	97	95	0	0	0	0	0	0	0	0	0	0	0	0	0	0	0	0	0	0	0	0	0	0	0	0	0	0	0.000	0.000	0.000	0.000	0.000	0.000	0.000	0.000	0.000	0.000	0.000	0.000	0.000	0.000	283	1076	79	69	69	0.000	0.000	3	76	0	0	3	66	0	0	100	1	
4	5	11	06: E-16   LM00000537	lmo2008	16839	7161	100	52	54	22	47	48	5	55	22	0	99	90	24	24	24	3	98	96	0	0	0	0	0	0	0	0	0	0	0	0	0	0	0	0	0	0	0	0	0	0	0	0	0	0	0.000	0.000	0.000	0.000	0.000	0.000	0.000	0.000	0.000	0.000	0.000	0.000	0.000	0.000	283	1076	80	73	73	0.000	0.000	5	75	0	0	7	66	0	0	100	1	
4	6	11	06: E-19   LM00001729	lmo2011	17089	7161	100	57	58	8	47	47	4	77	56	0	110	94	34	24	24	3	93	90	0	0	0	0	0	0	0	0	0	0	0	0	0	0	0	0	0	0	0	0	0	0	0	0	0	0	0.000	0.000	0.000	0.000	0.000	0.000	0.000	0.000	0.000	0.000	0.000	0.000	0.000	0.000	283	1076	96	81	81	0.000	0.000	10	86	0	0	11	70	0	0	100	1	
4	7	11	06: E-22   LM00001731	lmo2014	17339	7161	100	52	52	5	46	47	5	58	26	0	103	88	32	24	24	3	92	89	0	0	0	0	0	0	0	0	0	0	0	0	0	0	0	0	0	0	0	0	0	0	0	0	0	0	0.000	0.000	0.000	0.000	0.000	0.000	0.000	0.000	0.000	0.000	0.000	0.000	0.000	0.000	283	1076	85	70	70	0.000	0.000	6	79	0	0	6	64	0	0	100	1	
4	8	11	06: I-01   LM00001772	lmo2089	17589	7161	100	130	125	46	48	48	5	89	87	0	273	234	121	24	25	4	100	98	0	0	0	0	0	0	0	0	0	0	0	0	0	0	0	0	0	0	0	0	0	0	0	0	0	0	0.000	0.000	0.000	0.000	0.000	0.000	0.000	0.000	0.000	0.000	0.000	0.000	0.000	0.000	283	1076	331	287	287	0.000	0.000	82	249	0	0	77	210	0	0	100	1	
4	9	11	06: I-04   LM00002633	lmo2092	17839	7161	100	430	383	177	47	48	5	99	96	0	358	322	144	25	25	3	100	98	0	0	0	0	0	0	0	0	0	0	0	0	0	0	0	0	0	0	0	0	0	0	0	0	0	0	0.000	0.000	0.000	0.000	0.000	0.000	0.000	0.000	0.000	0.000	0.000	0.000	0.000	0.000	283	1076	716	633	633	0.000	0.000	383	333	0	0	336	297	0	0	100	1	
4	10	11	06: I-07   LM00000558	lmo2095	18089	7161	100	74	74	12	49	50	6	90	87	0	127	116	37	25	26	4	99	96	0	0	0	0	0	0	0	0	0	0	0	0	0	0	0	0	0	0	0	0	0	0	0	0	0	0	0.000	0.000	0.000	0.000	0.000	0.000	0.000	0.000	0.000	0.000	0.000	0.000	0.000	0.000	283	1076	127	116	116	0.000	0.000	25	102	0	0	25	91	0	0	100	1	
4	11	11	06: I-10   LM00000559	lmo2098	18339	7161	100	56	56	6	49	49	6	54	15	0	109	100	28	25	26	4	99	96	0	0	0	0	0	0	0	0	0	0	0	0	0	0	0	0	0	0	0	0	0	0	0	0	0	0	0.000	0.000	0.000	0.000	0.000	0.000	0.000	0.000	0.000	0.000	0.000	0.000	0.000	0.000	283	1076	91	82	82	0.000	0.000	7	84	0	0	7	75	0	0	100	1	
4	12	11	06: I-13   LM00000561	lmo2101	18589	7161	100	94	94	28	48	49	5	89	84	0	125	110	41	25	26	6	99	94	0	0	0	0	0	0	0	0	0	0	0	0	0	0	0	0	0	0	0	0	0	0	0	0	0	0	0.000	0.000	0.000	0.000	0.000	0.000	0.000	0.000	0.000	0.000	0.000	0.000	0.000	0.000	283	1076	146	131	131	0.000	0.000	46	100	0	0	46	85	0	0	100	1	
4	13	11	06: I-16   LM00001778	lmo2104	18839	7161	100	90	88	24	48	49	6	87	80	0	111	96	36	26	26	7	88	82	0	0	0	0	0	0	0	0	0	0	0	0	0	0	0	0	0	0	0	0	0	0	0	0	0	0	0.000	0.000	0.000	0.000	0.000	0.000	0.000	0.000	0.000	0.000	0.000	0.000	0.000	0.000	283	1076	127	110	110	0.000	0.000	42	85	0	0	40	70	0	0	100	1	
4	14	11	06: I-19   LM00001781	lmo2107	19089	7161	100	59	61	9	47	48	5	86	66	0	125	101	45	25	25	3	92	87	0	0	0	0	0	0	0	0	0	0	0	0	0	0	0	0	0	0	0	0	0	0	0	0	0	0	0.000	0.000	0.000	0.000	0.000	0.000	0.000	0.000	0.000	0.000	0.000	0.000	0.000	0.000	283	1076	112	90	90	0.000	0.000	12	100	0	0	14	76	0	0	100	1	
4	15	11	06: I-22   LM00001783	lmo2110	19339	7161	100	244	218	138	47	47	5	83	76	0	223	174	111	23	23	3	86	83	0	0	0	0	0	0	0	0	0	0	0	0	0	0	0	0	0	0	0	0	0	0	0	0	0	0	0.000	0.000	0.000	0.000	0.000	0.000	0.000	0.000	0.000	0.000	0.000	0.000	0.000	0.000	283	1076	397	322	322	0.000	0.000	197	200	0	0	171	151	0	0	100	1	
4	16	11	06: M-01   LM00001820	lmo2185	19589	7161	100	56	56	7	48	48	5	70	34	0	106	91	31	23	24	3	98	95	0	0	0	0	0	0	0	0	0	0	0	0	0	0	0	0	0	0	0	0	0	0	0	0	0	0	0.000	0.000	0.000	0.000	0.000	0.000	0.000	0.000	0.000	0.000	0.000	0.000	0.000	0.000	283	1076	91	76	76	0.000	0.000	8	83	0	0	8	68	0	0	100	1	
4	17	11	06: M-04   LM00001822	lmo2188	19839	7161	100	108	103	35	49	49	5	88	82	0	261	214	123	25	25	3	97	91	0	0	0	0	0	0	0	0	0	0	0	0	0	0	0	0	0	0	0	0	0	0	0	0	0	0	0.000	0.000	0.000	0.000	0.000	0.000	0.000	0.000	0.000	0.000	0.000	0.000	0.000	0.000	283	1076	295	243	243	0.000	0.000	59	236	0	0	54	189	0	0	100	1	
4	1	12	06: M-07   LM00000589	lmo2191	15839	7411	100	457	447	228	45	46	5	100	100	0	1291	1192	559	25	25	3	99	99	0	0	0	0	0	0	0	0	0	0	0	0	0	0	0	0	0	0	0	0	0	0	0	0	0	0	0.000	0.000	0.000	0.000	0.000	0.000	0.000	0.000	0.000	0.000	0.000	0.000	0.000	0.000	283	1076	1678	1569	1569	0.000	0.000	412	1266	0	0	402	1167	0	0	100	1	
4	2	12	06: M-10   LM00001823	lmo2194	16089	7411	100	1598	1619	943	47	47	4	100	99	0	1740	1672	888	26	26	3	99	98	0	0	0	0	0	0	0	0	0	0	0	0	0	0	0	0	0	0	0	0	0	0	0	0	0	0	0.000	0.000	0.000	0.000	0.000	0.000	0.000	0.000	0.000	0.000	0.000	0.000	0.000	0.000	283	1076	3265	3218	3218	0.000	0.000	1551	1714	0	0	1572	1646	0	0	100	1	
4	3	12	06: M-13   LM00002649	lmo2197	16339	7411	100	61	62	9	47	47	5	86	66	0	100	93	25	25	25	3	99	98	0	0	0	0	0	0	0	0	0	0	0	0	0	0	0	0	0	0	0	0	0	0	0	0	0	0	0.000	0.000	0.000	0.000	0.000	0.000	0.000	0.000	0.000	0.000	0.000	0.000	0.000	0.000	283	1076	89	83	83	0.000	0.000	14	75	0	0	15	68	0	0	100	1	
4	4	12	06: M-16   LM00001825	lmo2200	16589	7411	100	211	191	82	46	46	5	98	95	0	507	447	215	24	24	3	99	98	0	0	0	0	0	0	0	0	0	0	0	0	0	0	0	0	0	0	0	0	0	0	0	0	0	0	0.000	0.000	0.000	0.000	0.000	0.000	0.000	0.000	0.000	0.000	0.000	0.000	0.000	0.000	283	1076	648	568	568	0.000	0.000	165	483	0	0	145	423	0	0	100	1	
4	5	12	06: M-19   LM00001828	lmo2203	16839	7411	100	75	77	19	47	47	4	94	86	0	147	124	56	24	25	3	94	89	0	0	0	0	0	0	0	0	0	0	0	0	0	0	0	0	0	0	0	0	0	0	0	0	0	0	0.000	0.000	0.000	0.000	0.000	0.000	0.000	0.000	0.000	0.000	0.000	0.000	0.000	0.000	283	1076	151	130	130	0.000	0.000	28	123	0	0	30	100	0	0	100	1	
4	6	12	06: M-22   LM00001830	lmo2206	17089	7411	100	107	111	34	47	47	4	97	94	0	274	259	105	24	24	3	98	96	0	0	0	0	0	0	0	0	0	0	0	0	0	0	0	0	0	0	0	0	0	0	0	0	0	0	0.000	0.000	0.000	0.000	0.000	0.000	0.000	0.000	0.000	0.000	0.000	0.000	0.000	0.000	283	1076	310	299	299	0.000	0.000	60	250	0	0	64	235	0	0	100	1	
4	7	12	07: A-01   EMPTY	EMPTY	17339	7411	100	48	49	5	47	47	4	28	12	0	26	27	5	23	24	3	51	32	0	0	0	0	0	0	0	0	0	0	0	0	0	0	0	0	0	0	0	0	0	0	0	0	0	0	0.000	0.000	0.000	0.000	0.000	0.000	0.000	0.000	0.000	0.000	0.000	0.000	0.000	0.000	283	1076	4	6	6	0.000	0.000	1	3	0	0	2	4	0	0	-75	1	
4	8	12	07: A-04   LM00002677	lmo2282	17589	7411	100	60	60	7	48	48	5	86	68	0	108	102	23	24	25	3	100	100	0	0	0	0	0	0	0	0	0	0	0	0	0	0	0	0	0	0	0	0	0	0	0	0	0	0	0.000	0.000	0.000	0.000	0.000	0.000	0.000	0.000	0.000	0.000	0.000	0.000	0.000	0.000	283	1076	96	90	90	0.000	0.000	12	84	0	0	12	78	0	0	100	1	
4	9	12	07: A-07   LM00002680	lmo2285	17839	7411	100	50	51	7	47	48	5	42	11	0	98	91	24	25	26	3	100	98	0	0	0	0	0	0	0	0	0	0	0	0	0	0	0	0	0	0	0	0	0	0	0	0	0	0	0.000	0.000	0.000	0.000	0.000	0.000	0.000	0.000	0.000	0.000	0.000	0.000	0.000	0.000	283	1076	76	70	70	0.000	0.000	3	73	0	0	4	66	0	0	100	1	
4	10	12	07: A-10   LM00000610	lmo2288	18089	7411	100	55	55	6	49	49	5	51	21	0	101	99	22	26	27	4	100	99	0	0	0	0	0	0	0	0	0	0	0	0	0	0	0	0	0	0	0	0	0	0	0	0	0	0	0.000	0.000	0.000	0.000	0.000	0.000	0.000	0.000	0.000	0.000	0.000	0.000	0.000	0.000	283	1076	81	79	79	0.000	0.000	6	75	0	0	6	73	0	0	100	1	
4	11	12	07: A-13   LM00000612	lmo2291	18339	7411	100	55	61	23	49	50	7	48	20	0	112	117	36	26	27	5	100	99	0	0	0	0	0	0	0	0	0	0	0	0	0	0	0	0	0	0	0	0	0	0	0	0	0	0	0.000	0.000	0.000	0.000	0.000	0.000	0.000	0.000	0.000	0.000	0.000	0.000	0.000	0.000	283	1076	92	103	103	0.000	0.000	6	86	0	0	12	91	0	0	100	1	
4	12	12	07: A-16   LM00001864	lmo2294	18589	7411	100	52	54	9	48	49	6	36	13	0	104	100	26	27	28	7	99	96	0	0	0	0	0	0	0	0	0	0	0	0	0	0	0	0	0	0	0	0	0	0	0	0	0	0	0.000	0.000	0.000	0.000	0.000	0.000	0.000	0.000	0.000	0.000	0.000	0.000	0.000	0.000	283	1076	81	79	79	0.000	0.000	4	77	0	0	6	73	0	0	100	1	
4	13	12	07: A-19   LM00001866	lmo2297	18839	7411	100	52	55	10	48	49	5	43	18	0	108	108	29	26	26	4	100	98	0	0	0	0	0	0	0	0	0	0	0	0	0	0	0	0	0	0	0	0	0	0	0	0	0	0	0.000	0.000	0.000	0.000	0.000	0.000	0.000	0.000	0.000	0.000	0.000	0.000	0.000	0.000	283	1076	86	89	89	0.000	0.000	4	82	0	0	7	82	0	0	100	1	
4	14	12	07: A-22   LM00000616	lmo2300	19089	7411	100	52	53	7	49	49	6	26	7	0	110	104	29	24	25	10	97	94	0	0	0	0	0	0	0	0	0	0	0	0	0	0	0	0	0	0	0	0	0	0	0	0	0	0	0.000	0.000	0.000	0.000	0.000	0.000	0.000	0.000	0.000	0.000	0.000	0.000	0.000	0.000	283	1076	89	84	84	0.000	0.000	3	86	0	0	4	80	0	0	100	1	
4	15	12	07: E-01   LM00001895	lmo2373	19339	7411	100	1009	872	427	47	48	5	98	97	0	1599	1342	635	24	24	3	99	98	0	0	0	0	0	0	0	0	0	0	0	0	0	0	0	0	0	0	0	0	0	0	0	0	0	0	0.000	0.000	0.000	0.000	0.000	0.000	0.000	0.000	0.000	0.000	0.000	0.000	0.000	0.000	283	1076	2537	2143	2143	0.000	0.000	962	1575	0	0	825	1318	0	0	100	1	
4	16	12	07: E-04   LM00001898	lmo2376	19589	7411	100	172	157	65	48	49	5	92	88	0	314	278	144	24	24	3	97	95	0	0	0	0	0	0	0	0	0	0	0	0	0	0	0	0	0	0	0	0	0	0	0	0	0	0	0.000	0.000	0.000	0.000	0.000	0.000	0.000	0.000	0.000	0.000	0.000	0.000	0.000	0.000	283	1076	414	363	363	0.000	0.000	124	290	0	0	109	254	0	0	100	1	
4	17	12	07: E-07   LM00001899	lmo2379	19839	7411	100	90	90	25	48	49	5	95	84	0	189	172	74	25	25	3	100	98	0	0	0	0	0	0	0	0	0	0	0	0	0	0	0	0	0	0	0	0	0	0	0	0	0	0	0.000	0.000	0.000	0.000	0.000	0.000	0.000	0.000	0.000	0.000	0.000	0.000	0.000	0.000	283	1076	206	189	189	0.000	0.000	42	164	0	0	42	147	0	0	100	1	
4	1	13	07: E-10   LM00001901	lmo2382	15839	7661	100	129	125	45	46	46	5	95	91	0	324	280	137	24	24	3	99	96	0	0	0	0	0	0	0	0	0	0	0	0	0	0	0	0	0	0	0	0	0	0	0	0	0	0	0.000	0.000	0.000	0.000	0.000	0.000	0.000	0.000	0.000	0.000	0.000	0.000	0.000	0.000	283	1076	383	335	335	0.000	0.000	83	300	0	0	79	256	0	0	100	1	
4	2	13	07: E-13   LM00001903	lmo2385	16089	7661	100	59	58	9	46	47	5	78	63	0	100	85	29	25	26	3	96	93	0	0	0	0	0	0	0	0	0	0	0	0	0	0	0	0	0	0	0	0	0	0	0	0	0	0	0.000	0.000	0.000	0.000	0.000	0.000	0.000	0.000	0.000	0.000	0.000	0.000	0.000	0.000	283	1076	88	72	72	0.000	0.000	13	75	0	0	12	60	0	0	100	1	
4	3	13	07: E-16   LM00001904	lmo2388	16339	7661	100	89	88	20	47	47	5	98	95	0	150	139	43	24	24	3	98	98	0	0	0	0	0	0	0	0	0	0	0	0	0	0	0	0	0	0	0	0	0	0	0	0	0	0	0.000	0.000	0.000	0.000	0.000	0.000	0.000	0.000	0.000	0.000	0.000	0.000	0.000	0.000	283	1076	168	156	156	0.000	0.000	42	126	0	0	41	115	0	0	100	1	
4	4	13	07: E-19   LM00001905	lmo2391	16589	7661	100	571	477	222	47	47	5	99	96	0	737	604	281	24	24	3	99	96	0	0	0	0	0	0	0	0	0	0	0	0	0	0	0	0	0	0	0	0	0	0	0	0	0	0	0.000	0.000	0.000	0.000	0.000	0.000	0.000	0.000	0.000	0.000	0.000	0.000	0.000	0.000	283	1076	1237	1010	1010	0.000	0.000	524	713	0	0	430	580	0	0	100	1	
4	5	13	07: E-22   LM00002846	lmo2394	16839	7661	100	53	52	6	47	47	5	56	22	0	104	83	40	24	24	3	87	80	0	0	0	0	0	0	0	0	0	0	0	0	0	0	0	0	0	0	0	0	0	0	0	0	0	0	0.000	0.000	0.000	0.000	0.000	0.000	0.000	0.000	0.000	0.000	0.000	0.000	0.000	0.000	283	1076	86	64	64	0.000	0.000	6	80	0	0	5	59	0	0	100	1	
4	6	13	07: I-01   LM00001936	lmo2469	17089	7661	100	102	101	30	46	47	5	98	92	0	344	300	142	24	24	3	96	93	0	0	0	0	0	0	0	0	0	0	0	0	0	0	0	0	0	0	0	0	0	0	0	0	0	0	0.000	0.000	0.000	0.000	0.000	0.000	0.000	0.000	0.000	0.000	0.000	0.000	0.000	0.000	283	1076	376	331	331	0.000	0.000	56	320	0	0	55	276	0	0	100	1	
4	7	13	07: I-04   LM00001938	lmo2472	17339	7661	100	156	152	67	47	47	5	94	91	0	229	201	92	24	24	3	95	94	0	0	0	0	0	0	0	0	0	0	0	0	0	0	0	0	0	0	0	0	0	0	0	0	0	0	0.000	0.000	0.000	0.000	0.000	0.000	0.000	0.000	0.000	0.000	0.000	0.000	0.000	0.000	283	1076	314	282	282	0.000	0.000	109	205	0	0	105	177	0	0	100	1	
4	8	13	07: I-07   LM00001940	lmo2475	17589	7661	100	130	124	51	48	49	5	86	80	0	259	216	113	24	25	3	94	92	0	0	0	0	0	0	0	0	0	0	0	0	0	0	0	0	0	0	0	0	0	0	0	0	0	0	0.000	0.000	0.000	0.000	0.000	0.000	0.000	0.000	0.000	0.000	0.000	0.000	0.000	0.000	283	1076	317	268	268	0.000	0.000	82	235	0	0	76	192	0	0	100	1	
4	9	13	07: I-10   LM00001942	lmo2478	17839	7661	100	77	75	15	48	48	5	88	85	0	185	154	67	25	25	3	98	94	0	0	0	0	0	0	0	0	0	0	0	0	0	0	0	0	0	0	0	0	0	0	0	0	0	0	0.000	0.000	0.000	0.000	0.000	0.000	0.000	0.000	0.000	0.000	0.000	0.000	0.000	0.000	283	1076	189	156	156	0.000	0.000	29	160	0	0	27	129	0	0	100	1	
4	10	13	07: I-13   LM00001944	lmo2481	18089	7661	100	251	215	106	48	48	5	93	89	0	263	219	112	25	25	3	96	94	0	0	0	0	0	0	0	0	0	0	0	0	0	0	0	0	0	0	0	0	0	0	0	0	0	0	0.000	0.000	0.000	0.000	0.000	0.000	0.000	0.000	0.000	0.000	0.000	0.000	0.000	0.000	283	1076	441	361	361	0.000	0.000	203	238	0	0	167	194	0	0	100	1	
4	11	13	07: I-16   LM00001947	lmo2484	18339	7661	100	400	345	168	50	50	6	98	91	0	1110	931	511	25	26	5	99	97	0	0	0	0	0	0	0	0	0	0	0	0	0	0	0	0	0	0	0	0	0	0	0	0	0	0	0.000	0.000	0.000	0.000	0.000	0.000	0.000	0.000	0.000	0.000	0.000	0.000	0.000	0.000	283	1076	1435	1201	1201	0.000	0.000	350	1085	0	0	295	906	0	0	100	1	
4	12	13	07: I-19   LM00001949	lmo2487	18589	7661	100	362	324	159	47	48	7	96	93	0	1750	1495	833	26	26	4	100	99	0	0	0	0	0	0	0	0	0	0	0	0	0	0	0	0	0	0	0	0	0	0	0	0	0	0	0.000	0.000	0.000	0.000	0.000	0.000	0.000	0.000	0.000	0.000	0.000	0.000	0.000	0.000	283	1076	2039	1746	1746	0.000	0.000	315	1724	0	0	277	1469	0	0	100	1	
4	13	13	07: I-22   LM00002735	lmo2490	18839	7661	100	67	76	40	48	49	5	90	75	0	101	102	51	25	26	4	100	98	0	0	0	0	0	0	0	0	0	0	0	0	0	0	0	0	0	0	0	0	0	0	0	0	0	0	0.000	0.000	0.000	0.000	0.000	0.000	0.000	0.000	0.000	0.000	0.000	0.000	0.000	0.000	283	1076	95	105	105	0.000	0.000	19	76	0	0	28	77	0	0	100	1	
4	14	13	07: M-01   LM00001987	lmo2565	19089	7661	100	134	129	42	48	49	5	98	94	0	174	161	63	24	25	4	99	96	0	0	0	0	0	0	0	0	0	0	0	0	0	0	0	0	0	0	0	0	0	0	0	0	0	0	0.000	0.000	0.000	0.000	0.000	0.000	0.000	0.000	0.000	0.000	0.000	0.000	0.000	0.000	283	1076	236	218	218	0.000	0.000	86	150	0	0	81	137	0	0	100	1	
4	15	13	07: M-04   LM00001989	lmo2568	19339	7661	100	119	108	36	48	48	5	92	87	0	302	258	136	23	23	3	97	90	0	0	0	0	0	0	0	0	0	0	0	0	0	0	0	0	0	0	0	0	0	0	0	0	0	0	0.000	0.000	0.000	0.000	0.000	0.000	0.000	0.000	0.000	0.000	0.000	0.000	0.000	0.000	283	1076	350	295	295	0.000	0.000	71	279	0	0	60	235	0	0	100	1	
4	16	13	07: M-07   LM00000689	lmo2571	19589	7661	100	1084	986	524	48	49	5	98	96	0	931	839	434	24	24	3	100	98	0	0	0	0	0	0	0	0	0	0	0	0	0	0	0	0	0	0	0	0	0	0	0	0	0	0	0.000	0.000	0.000	0.000	0.000	0.000	0.000	0.000	0.000	0.000	0.000	0.000	0.000	0.000	283	1076	1943	1753	1753	0.000	0.000	1036	907	0	0	938	815	0	0	100	1	
4	17	13	07: M-10   LM00001991	lmo2574	19839	7661	100	172	158	51	48	48	5	96	94	0	242	211	81	25	25	3	99	99	0	0	0	0	0	0	0	0	0	0	0	0	0	0	0	0	0	0	0	0	0	0	0	0	0	0	0.000	0.000	0.000	0.000	0.000	0.000	0.000	0.000	0.000	0.000	0.000	0.000	0.000	0.000	283	1076	341	296	296	0.000	0.000	124	217	0	0	110	186	0	0	100	1	
4	1	14	07: M-13   LM00001993	lmo2577	15839	7911	100	51	51	6	47	47	4	45	20	0	101	92	25	26	26	4	98	93	0	0	0	0	0	0	0	0	0	0	0	0	0	0	0	0	0	0	0	0	0	0	0	0	0	0	0.000	0.000	0.000	0.000	0.000	0.000	0.000	0.000	0.000	0.000	0.000	0.000	0.000	0.000	283	1076	79	70	70	0.000	0.000	4	75	0	0	4	66	0	0	100	1	
4	2	14	07: M-16   LM00002755	lmo2580	16089	7911	100	60	61	10	48	48	5	77	59	0	110	92	36	26	26	3	88	83	0	0	0	0	0	0	0	0	0	0	0	0	0	0	0	0	0	0	0	0	0	0	0	0	0	0	0.000	0.000	0.000	0.000	0.000	0.000	0.000	0.000	0.000	0.000	0.000	0.000	0.000	0.000	283	1076	96	79	79	0.000	0.000	12	84	0	0	13	66	0	0	100	1	
4	3	14	07: M-19   LM00001994	lmo2583	16339	7911	100	76	74	15	46	46	5	99	90	0	108	101	25	24	25	3	99	97	0	0	0	0	0	0	0	0	0	0	0	0	0	0	0	0	0	0	0	0	0	0	0	0	0	0	0.000	0.000	0.000	0.000	0.000	0.000	0.000	0.000	0.000	0.000	0.000	0.000	0.000	0.000	283	1076	114	105	105	0.000	0.000	30	84	0	0	28	77	0	0	100	1	
4	4	14	07: M-22   LM00001997	lmo2586	16589	7911	100	51	51	6	47	47	5	49	13	0	100	87	29	24	24	3	95	92	0	0	0	0	0	0	0	0	0	0	0	0	0	0	0	0	0	0	0	0	0	0	0	0	0	0	0.000	0.000	0.000	0.000	0.000	0.000	0.000	0.000	0.000	0.000	0.000	0.000	0.000	0.000	283	1076	80	67	67	0.000	0.000	4	76	0	0	4	63	0	0	100	1	
4	5	14	08: A-01   EMPTY	EMPTY	16839	7911	100	47	47	5	47	47	5	18	6	0	26	27	5	24	24	3	49	29	0	0	0	0	0	0	0	0	0	0	0	0	0	0	0	0	0	0	0	0	0	0	0	0	0	0	0.000	0.000	0.000	0.000	0.000	0.000	0.000	0.000	0.000	0.000	0.000	0.000	0.000	0.000	283	1076	2	3	3	0.000	0.000	0	2	0	0	0	3	0	0	-75	1	
4	6	14	08: A-04   LM00002017	lmo2662	17089	7911	100	52	52	5	47	48	5	51	14	0	100	89	25	24	24	3	99	96	0	0	0	0	0	0	0	0	0	0	0	0	0	0	0	0	0	0	0	0	0	0	0	0	0	0	0.000	0.000	0.000	0.000	0.000	0.000	0.000	0.000	0.000	0.000	0.000	0.000	0.000	0.000	283	1076	81	70	70	0.000	0.000	5	76	0	0	5	65	0	0	100	1	
4	7	14	08: A-07   LM00000736	lmo2665	17339	7911	100	57	59	9	47	48	5	80	53	0	160	138	61	24	24	3	96	90	0	0	0	0	0	0	0	0	0	0	0	0	0	0	0	0	0	0	0	0	0	0	0	0	0	0	0.000	0.000	0.000	0.000	0.000	0.000	0.000	0.000	0.000	0.000	0.000	0.000	0.000	0.000	283	1076	146	126	126	0.000	0.000	10	136	0	0	12	114	0	0	100	1	
4	8	14	08: A-10   LM00000738	lmo2668	17589	7911	100	71	73	15	47	47	4	93	89	0	350	340	181	25	25	3	97	96	0	0	0	0	0	0	0	0	0	0	0	0	0	0	0	0	0	0	0	0	0	0	0	0	0	0	0.000	0.000	0.000	0.000	0.000	0.000	0.000	0.000	0.000	0.000	0.000	0.000	0.000	0.000	283	1076	349	341	341	0.000	0.000	24	325	0	0	26	315	0	0	100	1	
4	9	14	08: A-13   LM00002767	lmo2671	17839	7911	100	276	255	92	48	48	5	98	93	0	308	277	106	26	26	3	99	96	0	0	0	0	0	0	0	0	0	0	0	0	0	0	0	0	0	0	0	0	0	0	0	0	0	0	0.000	0.000	0.000	0.000	0.000	0.000	0.000	0.000	0.000	0.000	0.000	0.000	0.000	0.000	283	1076	510	458	458	0.000	0.000	228	282	0	0	207	251	0	0	100	1	
4	10	14	08: A-16   LM00002020	lmo2674	18089	7911	100	332	313	123	48	49	5	100	99	0	1364	1292	553	26	26	3	99	97	0	0	0	0	0	0	0	0	0	0	0	0	0	0	0	0	0	0	0	0	0	0	0	0	0	0	0.000	0.000	0.000	0.000	0.000	0.000	0.000	0.000	0.000	0.000	0.000	0.000	0.000	0.000	283	1076	1622	1531	1531	0.000	0.000	284	1338	0	0	265	1266	0	0	100	1	
4	11	14	08: A-19   LM00000741	lmo2677	18339	7911	100	112	111	33	49	50	7	98	94	0	161	154	50	26	28	12	96	93	0	0	0	0	0	0	0	0	0	0	0	0	0	0	0	0	0	0	0	0	0	0	0	0	0	0	0.000	0.000	0.000	0.000	0.000	0.000	0.000	0.000	0.000	0.000	0.000	0.000	0.000	0.000	283	1076	198	190	190	0.000	0.000	63	135	0	0	62	128	0	0	100	1	
4	12	14	08: A-22   LM00002024	lmo2680	18589	7911	100	96	93	25	49	49	5	92	88	0	167	158	63	26	27	9	96	90	0	0	0	0	0	0	0	0	0	0	0	0	0	0	0	0	0	0	0	0	0	0	0	0	0	0	0.000	0.000	0.000	0.000	0.000	0.000	0.000	0.000	0.000	0.000	0.000	0.000	0.000	0.000	283	1076	188	176	176	0.000	0.000	47	141	0	0	44	132	0	0	100	1	
4	13	14	08: E-01   LM00002779	lmo2753	18839	7911	100	54	54	4	49	49	5	45	10	0	150	130	45	25	26	4	96	94	0	0	0	0	0	0	0	0	0	0	0	0	0	0	0	0	0	0	0	0	0	0	0	0	0	0	0.000	0.000	0.000	0.000	0.000	0.000	0.000	0.000	0.000	0.000	0.000	0.000	0.000	0.000	283	1076	130	110	110	0.000	0.000	5	125	0	0	5	105	0	0	100	1	
4	14	14	08: E-04   LM00002781	lmo2756	19089	7911	100	113	109	32	49	49	5	90	88	0	351	305	138	25	25	5	98	95	0	0	0	0	0	0	0	0	0	0	0	0	0	0	0	0	0	0	0	0	0	0	0	0	0	0	0.000	0.000	0.000	0.000	0.000	0.000	0.000	0.000	0.000	0.000	0.000	0.000	0.000	0.000	283	1076	390	340	340	0.000	0.000	64	326	0	0	60	280	0	0	100	1	
4	15	14	08: E-07   LM00002061	lmo2759	19339	7911	100	88	86	20	48	49	5	95	87	0	178	156	57	23	23	3	99	97	0	0	0	0	0	0	0	0	0	0	0	0	0	0	0	0	0	0	0	0	0	0	0	0	0	0	0.000	0.000	0.000	0.000	0.000	0.000	0.000	0.000	0.000	0.000	0.000	0.000	0.000	0.000	283	1076	195	171	171	0.000	0.000	40	155	0	0	38	133	0	0	100	1	
4	16	14	08: E-10   LM00002063	lmo2762	19589	7911	100	51	52	6	48	48	5	31	14	0	100	92	24	23	24	3	99	98	0	0	0	0	0	0	0	0	0	0	0	0	0	0	0	0	0	0	0	0	0	0	0	0	0	0	0.000	0.000	0.000	0.000	0.000	0.000	0.000	0.000	0.000	0.000	0.000	0.000	0.000	0.000	283	1076	80	73	73	0.000	0.000	3	77	0	0	4	69	0	0	100	1	
4	17	14	08: E-13   LM00002065	lmo2765	19839	7911	100	53	53	5	49	49	5	33	7	0	106	91	34	25	25	3	94	92	0	0	0	0	0	0	0	0	0	0	0	0	0	0	0	0	0	0	0	0	0	0	0	0	0	0	0.000	0.000	0.000	0.000	0.000	0.000	0.000	0.000	0.000	0.000	0.000	0.000	0.000	0.000	283	1076	85	70	70	0.000	0.000	4	81	0	0	4	66	0	0	100	1	
4	1	15	08: E-16   LM00002782	lmo2768	15839	8161	100	96	96	29	47	47	5	94	90	0	147	131	47	26	27	3	99	97	0	0	0	0	0	0	0	0	0	0	0	0	0	0	0	0	0	0	0	0	0	0	0	0	0	0	0.000	0.000	0.000	0.000	0.000	0.000	0.000	0.000	0.000	0.000	0.000	0.000	0.000	0.000	283	1076	170	154	154	0.000	0.000	49	121	0	0	49	105	0	0	100	1	
4	2	15	08: E-19   LM00002784	lmo2771	16089	8161	100	59	59	7	48	48	4	83	60	0	123	113	35	25	26	3	98	97	0	0	0	0	0	0	0	0	0	0	0	0	0	0	0	0	0	0	0	0	0	0	0	0	0	0	0.000	0.000	0.000	0.000	0.000	0.000	0.000	0.000	0.000	0.000	0.000	0.000	0.000	0.000	283	1076	109	99	99	0.000	0.000	11	98	0	0	11	88	0	0	100	1	
4	3	15	08: E-22   LM00000773	lmo2774	16339	8161	100	54	54	6	48	48	4	60	33	0	100	90	26	24	25	3	98	94	0	0	0	0	0	0	0	0	0	0	0	0	0	0	0	0	0	0	0	0	0	0	0	0	0	0	0.000	0.000	0.000	0.000	0.000	0.000	0.000	0.000	0.000	0.000	0.000	0.000	0.000	0.000	283	1076	82	72	72	0.000	0.000	6	76	0	0	6	66	0	0	100	1	
4	4	15	08: I-01   LM00000803	lmo2849	16589	8161	100	55	57	7	47	47	5	79	40	0	223	203	56	24	24	3	100	100	0	0	0	0	0	0	0	0	0	0	0	0	0	0	0	0	0	0	0	0	0	0	0	0	0	0	0.000	0.000	0.000	0.000	0.000	0.000	0.000	0.000	0.000	0.000	0.000	0.000	0.000	0.000	283	1076	207	189	189	0.000	0.000	8	199	0	0	10	179	0	0	100	1	
4	5	15	08: I-04   LM00002804	lmo2852	16839	8161	100	65	66	10	48	48	5	87	77	0	180	163	65	25	25	3	100	97	0	0	0	0	0	0	0	0	0	0	0	0	0	0	0	0	0	0	0	0	0	0	0	0	0	0	0.000	0.000	0.000	0.000	0.000	0.000	0.000	0.000	0.000	0.000	0.000	0.000	0.000	0.000	283	1076	172	156	156	0.000	0.000	17	155	0	0	18	138	0	0	100	1	
4	6	15	08: I-07   LM00000808	lmo2855	17089	8161	100	445	416	210	47	47	5	98	97	0	444	393	203	25	25	3	98	96	0	0	0	0	0	0	0	0	0	0	0	0	0	0	0	0	0	0	0	0	0	0	0	0	0	0	0.000	0.000	0.000	0.000	0.000	0.000	0.000	0.000	0.000	0.000	0.000	0.000	0.000	0.000	283	1076	817	737	737	0.000	0.000	398	419	0	0	369	368	0	0	100	1	
4	7	15	09: A-01   EMPTY	EMPTY	17339	8161	100	47	47	4	47	48	5	12	4	0	27	29	6	24	24	3	50	38	0	0	0	0	0	0	0	0	0	0	0	0	0	0	0	0	0	0	0	0	0	0	0	0	0	0	0.000	0.000	0.000	0.000	0.000	0.000	0.000	0.000	0.000	0.000	0.000	0.000	0.000	0.000	283	1076	3	5	5	0.000	0.000	0	3	0	0	0	5	0	0	-75	1	
4	8	15	09: A-04   LM00001308	lmo1275	17589	8161	100	129	127	56	48	48	4	86	81	0	167	145	67	25	25	3	89	86	0	0	0	0	0	0	0	0	0	0	0	0	0	0	0	0	0	0	0	0	0	0	0	0	0	0	0.000	0.000	0.000	0.000	0.000	0.000	0.000	0.000	0.000	0.000	0.000	0.000	0.000	0.000	283	1076	223	199	199	0.000	0.000	81	142	0	0	79	120	0	0	100	1	
4	9	15	09: A-07   LM00002819	lmo1469	17839	8161	100	5106	4089	2797	47	48	5	100	99	0	5474	4175	2851	25	26	3	97	92	0	0	0	0	0	0	0	0	0	0	0	0	0	0	0	0	0	0	0	0	0	0	0	0	0	0	0.000	0.000	0.000	0.000	0.000	0.000	0.000	0.000	0.000	0.000	0.000	0.000	0.000	0.000	283	1076	10508	8192	8192	0.000	0.000	5059	5449	0	0	4042	4150	0	0	100	1	
4	10	15	09: A-10   LM00000452	lmo1657	18089	8161	100	1285	1224	681	48	49	5	100	100	0	1094	951	502	26	26	3	100	98	0	0	0	0	0	0	0	0	0	0	0	0	0	0	0	0	0	0	0	0	0	0	0	0	0	0	0.000	0.000	0.000	0.000	0.000	0.000	0.000	0.000	0.000	0.000	0.000	0.000	0.000	0.000	283	1076	2305	2101	2101	0.000	0.000	1237	1068	0	0	1176	925	0	0	100	1	
4	11	15	09: A-13   lmneg01	lmneg01	18339	8161	100	54	56	10	49	50	5	44	27	0	115	105	36	26	27	5	93	90	0	0	0	0	0	0	0	0	0	0	0	0	0	0	0	0	0	0	0	0	0	0	0	0	0	0	0.000	0.000	0.000	0.000	0.000	0.000	0.000	0.000	0.000	0.000	0.000	0.000	0.000	0.000	283	1076	94	86	86	0.000	0.000	5	89	0	0	7	79	0	0	100	1	
4	12	15	09: A-16   lmneg04	lmneg04	18589	8161	100	52	53	6	48	49	5	41	20	0	102	92	32	26	27	4	92	88	0	0	0	0	0	0	0	0	0	0	0	0	0	0	0	0	0	0	0	0	0	0	0	0	0	0	0.000	0.000	0.000	0.000	0.000	0.000	0.000	0.000	0.000	0.000	0.000	0.000	0.000	0.000	283	1076	80	71	71	0.000	0.000	4	76	0	0	5	66	0	0	100	1	
4	13	15	09: A-19   lmneg07	lmneg07	18839	8161	100	53	53	7	49	49	6	27	8	0	108	98	33	25	26	8	90	86	0	0	0	0	0	0	0	0	0	0	0	0	0	0	0	0	0	0	0	0	0	0	0	0	0	0	0.000	0.000	0.000	0.000	0.000	0.000	0.000	0.000	0.000	0.000	0.000	0.000	0.000	0.000	283	1076	87	77	77	0.000	0.000	4	83	0	0	4	73	0	0	100	1	
4	14	15	09: A-22   lmneg10	lmneg10	19089	8161	100	135	131	51	49	50	6	94	85	0	94	83	27	24	25	4	91	88	0	0	0	0	0	0	0	0	0	0	0	0	0	0	0	0	0	0	0	0	0	0	0	0	0	0	0.000	0.000	0.000	0.000	0.000	0.000	0.000	0.000	0.000	0.000	0.000	0.000	0.000	0.000	283	1076	156	141	141	0.000	0.000	86	70	0	0	82	59	0	0	100	1	
4	15	15	09: E-01   LM00000020	lmo0044	19339	8161	100	2473	2372	1191	48	49	5	100	100	0	3243	3021	1547	23	23	3	99	96	0	0	0	0	0	0	0	0	0	0	0	0	0	0	0	0	0	0	0	0	0	0	0	0	0	0	0.000	0.000	0.000	0.000	0.000	0.000	0.000	0.000	0.000	0.000	0.000	0.000	0.000	0.000	283	1076	5645	5322	5322	0.000	0.000	2425	3220	0	0	2324	2998	0	0	100	1	
4	16	15	09: E-04   LM00001308	lmo1275	19589	8161	100	127	126	48	48	48	5	92	88	0	165	141	64	23	23	3	96	91	0	0	0	0	0	0	0	0	0	0	0	0	0	0	0	0	0	0	0	0	0	0	0	0	0	0	0.000	0.000	0.000	0.000	0.000	0.000	0.000	0.000	0.000	0.000	0.000	0.000	0.000	0.000	283	1076	221	196	196	0.000	0.000	79	142	0	0	78	118	0	0	100	1	
4	17	15	09: E-07   LM00002819	lmo1469	19839	8161	100	5768	4827	2624	49	49	6	100	99	0	5827	4834	2590	25	25	4	98	97	0	0	0	0	0	0	0	0	0	0	0	0	0	0	0	0	0	0	0	0	0	0	0	0	0	0	0.000	0.000	0.000	0.000	0.000	0.000	0.000	0.000	0.000	0.000	0.000	0.000	0.000	0.000	283	1076	11521	9587	9587	0.000	0.000	5719	5802	0	0	4778	4809	0	0	100	1	
4	1	16	09: E-10   LM00000452	lmo1657	15839	8411	100	1576	1369	804	47	47	5	98	97	0	1213	975	557	25	26	3	89	88	0	0	0	0	0	0	0	0	0	0	0	0	0	0	0	0	0	0	0	0	0	0	0	0	0	0	0.000	0.000	0.000	0.000	0.000	0.000	0.000	0.000	0.000	0.000	0.000	0.000	0.000	0.000	283	1076	2717	2272	2272	0.000	0.000	1529	1188	0	0	1322	950	0	0	100	1	
4	2	16	09: E-13   lmneg01	lmneg01	16089	8411	100	52	52	6	47	47	5	52	21	0	103	90	31	26	26	3	89	87	0	0	0	0	0	0	0	0	0	0	0	0	0	0	0	0	0	0	0	0	0	0	0	0	0	0	0.000	0.000	0.000	0.000	0.000	0.000	0.000	0.000	0.000	0.000	0.000	0.000	0.000	0.000	283	1076	82	69	69	0.000	0.000	5	77	0	0	5	64	0	0	100	1	
4	3	16	09: E-16   lmneg04	lmneg04	16339	8411	100	50	51	5	47	48	5	43	13	0	91	79	27	25	25	3	90	87	0	0	0	0	0	0	0	0	0	0	0	0	0	0	0	0	0	0	0	0	0	0	0	0	0	0	0.000	0.000	0.000	0.000	0.000	0.000	0.000	0.000	0.000	0.000	0.000	0.000	0.000	0.000	283	1076	69	58	58	0.000	0.000	3	66	0	0	4	54	0	0	100	1	
4	4	16	09: E-19   lmneg07	lmneg07	16589	8411	100	53	53	7	47	48	5	58	16	0	102	87	46	24	24	3	91	88	0	0	0	0	0	0	0	0	0	0	0	0	0	0	0	0	0	0	0	0	0	0	0	0	0	0	0.000	0.000	0.000	0.000	0.000	0.000	0.000	0.000	0.000	0.000	0.000	0.000	0.000	0.000	283	1076	84	69	69	0.000	0.000	6	78	0	0	6	63	0	0	100	1	
4	5	16	09: E-22   lmneg10	lmneg10	16839	8411	100	50	51	6	48	48	4	31	18	0	85	77	24	24	25	3	95	92	0	0	0	0	0	0	0	0	0	0	0	0	0	0	0	0	0	0	0	0	0	0	0	0	0	0	0.000	0.000	0.000	0.000	0.000	0.000	0.000	0.000	0.000	0.000	0.000	0.000	0.000	0.000	283	1076	63	56	56	0.000	0.000	2	61	0	0	3	53	0	0	100	1	
4	6	16	09: I-01   LM00000020	lmo0044	17089	8411	100	4251	3710	2081	47	47	4	100	99	0	5138	4442	2497	24	24	3	96	94	0	0	0	0	0	0	0	0	0	0	0	0	0	0	0	0	0	0	0	0	0	0	0	0	0	0	0.000	0.000	0.000	0.000	0.000	0.000	0.000	0.000	0.000	0.000	0.000	0.000	0.000	0.000	283	1076	9318	8081	8081	0.000	0.000	4204	5114	0	0	3663	4418	0	0	100	1	
4	7	16	09: I-04   LM00001308	lmo1275	17339	8411	100	130	136	59	48	48	5	91	85	0	166	144	66	24	24	3	93	88	0	0	0	0	0	0	0	0	0	0	0	0	0	0	0	0	0	0	0	0	0	0	0	0	0	0	0.000	0.000	0.000	0.000	0.000	0.000	0.000	0.000	0.000	0.000	0.000	0.000	0.000	0.000	283	1076	224	208	208	0.000	0.000	82	142	0	0	88	120	0	0	100	1	
4	8	16	09: I-07   LM00002819	lmo1469	17589	8411	100	5823	4811	2670	48	49	5	100	99	0	5925	4827	2764	25	25	3	97	94	0	0	0	0	0	0	0	0	0	0	0	0	0	0	0	0	0	0	0	0	0	0	0	0	0	0	0.000	0.000	0.000	0.000	0.000	0.000	0.000	0.000	0.000	0.000	0.000	0.000	0.000	0.000	283	1076	11675	9565	9565	0.000	0.000	5775	5900	0	0	4763	4802	0	0	100	1	
4	9	16	09: I-10   LM00000452	lmo1657	17839	8411	100	1299	1143	647	48	49	5	99	96	0	1086	881	491	25	26	4	95	92	0	0	0	0	0	0	0	0	0	0	0	0	0	0	0	0	0	0	0	0	0	0	0	0	0	0	0.000	0.000	0.000	0.000	0.000	0.000	0.000	0.000	0.000	0.000	0.000	0.000	0.000	0.000	283	1076	2312	1951	1951	0.000	0.000	1251	1061	0	0	1095	856	0	0	100	1	
4	10	16	09: I-13   lmneg01	lmneg01	18089	8411	100	56	57	8	48	49	5	79	36	0	111	100	32	26	26	3	98	94	0	0	0	0	0	0	0	0	0	0	0	0	0	0	0	0	0	0	0	0	0	0	0	0	0	0	0.000	0.000	0.000	0.000	0.000	0.000	0.000	0.000	0.000	0.000	0.000	0.000	0.000	0.000	283	1076	93	83	83	0.000	0.000	8	85	0	0	9	74	0	0	100	1	
4	11	16	09: I-16   lmneg04	lmneg04	18339	8411	100	54	55	6	49	50	5	47	20	0	102	93	28	26	27	4	97	94	0	0	0	0	0	0	0	0	0	0	0	0	0	0	0	0	0	0	0	0	0	0	0	0	0	0	0.000	0.000	0.000	0.000	0.000	0.000	0.000	0.000	0.000	0.000	0.000	0.000	0.000	0.000	283	1076	81	73	73	0.000	0.000	5	76	0	0	6	67	0	0	100	1	
4	12	16	09: I-19   lmneg07	lmneg07	18589	8411	100	56	56	6	49	49	5	55	25	0	107	98	32	25	26	4	95	92	0	0	0	0	0	0	0	0	0	0	0	0	0	0	0	0	0	0	0	0	0	0	0	0	0	0	0.000	0.000	0.000	0.000	0.000	0.000	0.000	0.000	0.000	0.000	0.000	0.000	0.000	0.000	283	1076	89	80	80	0.000	0.000	7	82	0	0	7	73	0	0	100	1	
4	13	16	09: I-22   lmneg10	lmneg10	18839	8411	100	52	55	9	49	49	6	38	16	0	94	90	33	25	26	5	96	89	0	0	0	0	0	0	0	0	0	0	0	0	0	0	0	0	0	0	0	0	0	0	0	0	0	0	0.000	0.000	0.000	0.000	0.000	0.000	0.000	0.000	0.000	0.000	0.000	0.000	0.000	0.000	283	1076	72	71	71	0.000	0.000	3	69	0	0	6	65	0	0	100	1	
4	14	16	09: M-01   LM00000020	lmo0044	19089	8411	100	2794	2680	1455	48	49	4	100	99	0	3881	3532	1816	24	25	3	100	100	0	0	0	0	0	0	0	0	0	0	0	0	0	0	0	0	0	0	0	0	0	0	0	0	0	0	0.000	0.000	0.000	0.000	0.000	0.000	0.000	0.000	0.000	0.000	0.000	0.000	0.000	0.000	283	1076	6603	6140	6140	0.000	0.000	2746	3857	0	0	2632	3508	0	0	100	1	
4	15	16	09: M-04   LM00001308	lmo1275	19339	8411	100	110	113	40	49	49	4	97	93	0	141	133	54	23	24	3	95	92	0	0	0	0	0	0	0	0	0	0	0	0	0	0	0	0	0	0	0	0	0	0	0	0	0	0	0.000	0.000	0.000	0.000	0.000	0.000	0.000	0.000	0.000	0.000	0.000	0.000	0.000	0.000	283	1076	179	174	174	0.000	0.000	61	118	0	0	64	110	0	0	100	1	
4	16	16	09: M-07   LM00002819	lmo1469	19589	8411	100	5411	4255	2831	48	48	5	99	97	0	5183	4064	2752	24	24	3	98	95	0	0	0	0	0	0	0	0	0	0	0	0	0	0	0	0	0	0	0	0	0	0	0	0	0	0	0.000	0.000	0.000	0.000	0.000	0.000	0.000	0.000	0.000	0.000	0.000	0.000	0.000	0.000	283	1076	10522	8247	8247	0.000	0.000	5363	5159	0	0	4207	4040	0	0	100	1	
4	17	16	09: M-10   LM00000452	lmo1657	19839	8411	100	1557	1365	716	49	49	5	99	98	0	1190	1011	504	25	25	3	96	95	0	0	0	0	0	0	0	0	0	0	0	0	0	0	0	0	0	0	0	0	0	0	0	0	0	0	0.000	0.000	0.000	0.000	0.000	0.000	0.000	0.000	0.000	0.000	0.000	0.000	0.000	0.000	283	1076	2673	2302	2302	0.000	0.000	1508	1165	0	0	1316	986	0	0	100	1	
4	1	17	09: M-13   lmneg01	lmneg01	15839	8661	100	50	51	5	47	47	5	41	18	0	102	86	33	24	25	3	93	89	0	0	0	0	0	0	0	0	0	0	0	0	0	0	0	0	0	0	0	0	0	0	0	0	0	0	0.000	0.000	0.000	0.000	0.000	0.000	0.000	0.000	0.000	0.000	0.000	0.000	0.000	0.000	283	1076	81	66	66	0.000	0.000	3	78	0	0	4	62	0	0	100	1	
4	2	17	09: M-16   lmneg04	lmneg04	16089	8661	100	51	51	5	47	47	4	39	15	0	93	85	23	26	26	3	95	94	0	0	0	0	0	0	0	0	0	0	0	0	0	0	0	0	0	0	0	0	0	0	0	0	0	0	0.000	0.000	0.000	0.000	0.000	0.000	0.000	0.000	0.000	0.000	0.000	0.000	0.000	0.000	283	1076	71	63	63	0.000	0.000	4	67	0	0	4	59	0	0	100	1	
4	3	17	09: M-19   lmneg07	lmneg07	16339	8661	100	51	51	6	48	48	4	35	14	0	99	86	31	25	25	3	90	88	0	0	0	0	0	0	0	0	0	0	0	0	0	0	0	0	0	0	0	0	0	0	0	0	0	0	0.000	0.000	0.000	0.000	0.000	0.000	0.000	0.000	0.000	0.000	0.000	0.000	0.000	0.000	283	1076	77	64	64	0.000	0.000	3	74	0	0	3	61	0	0	100	1	
4	4	17	09: M-22   lmneg10	lmneg10	16589	8661	100	51	51	4	48	48	4	31	11	0	84	72	27	23	24	3	94	89	0	0	0	0	0	0	0	0	0	0	0	0	0	0	0	0	0	0	0	0	0	0	0	0	0	0	0.000	0.000	0.000	0.000	0.000	0.000	0.000	0.000	0.000	0.000	0.000	0.000	0.000	0.000	283	1076	64	52	52	0.000	0.000	3	61	0	0	3	49	0	0	100	1	
4	5	17	null	EMPTY	16839	8661	100	47	47	4	47	48	5	11	1	0	25	25	3	24	24	3	26	5	0	0	0	0	0	0	0	0	0	0	0	0	0	0	0	0	0	0	0	0	0	0	0	0	0	0	0.000	0.000	0.000	0.000	0.000	0.000	0.000	0.000	0.000	0.000	0.000	0.000	0.000	0.000	283	1076	1	1	1	0.000	0.000	0	1	0	0	0	1	0	0	-75	1	
4	6	17	null	EMPTY	17089	8661	100	46	47	5	47	47	5	19	4	0	24	24	3	24	24	3	10	3	0	0	0	0	0	0	0	0	0	0	0	0	0	0	0	0	0	0	0	0	0	0	0	0	0	0	0.000	0.000	0.000	0.000	0.000	0.000	0.000	0.000	0.000	0.000	0.000	0.000	0.000	0.000	283	1076	-1	0	0	0.000	0.000	-1	0	0	0	0	0	0	0	-75	1	
4	7	17	null	EMPTY	17339	8661	100	47	48	5	47	48	5	21	2	0	24	24	3	24	24	3	14	6	0	0	0	0	0	0	0	0	0	0	0	0	0	0	0	0	0	0	0	0	0	0	0	0	0	0	0.000	0.000	0.000	0.000	0.000	0.000	0.000	0.000	0.000	0.000	0.000	0.000	0.000	0.000	283	1076	0	1	1	0.000	0.000	0	0	0	0	1	0	0	0	-75	1	
4	8	17	null	EMPTY	17589	8661	100	47	47	4	48	48	5	6	1	0	25	25	3	24	24	3	19	2	0	0	0	0	0	0	0	0	0	0	0	0	0	0	0	0	0	0	0	0	0	0	0	0	0	0	0.000	0.000	0.000	0.000	0.000	0.000	0.000	0.000	0.000	0.000	0.000	0.000	0.000	0.000	283	1076	0	0	0	0.000	0.000	-1	1	0	0	-1	1	0	0	-75	1	
4	9	17	null	EMPTY	17839	8661	100	47	48	5	48	48	5	19	5	0	27	26	3	26	26	3	11	1	0	0	0	0	0	0	0	0	0	0	0	0	0	0	0	0	0	0	0	0	0	0	0	0	0	0	0.000	0.000	0.000	0.000	0.000	0.000	0.000	0.000	0.000	0.000	0.000	0.000	0.000	0.000	283	1076	0	0	0	0.000	0.000	-1	1	0	0	0	0	0	0	-75	1	
4	10	17	null	EMPTY	18089	8661	100	47	48	5	49	50	6	11	1	0	25	26	3	25	26	4	18	5	0	0	0	0	0	0	0	0	0	0	0	0	0	0	0	0	0	0	0	0	0	0	0	0	0	0	0.000	0.000	0.000	0.000	0.000	0.000	0.000	0.000	0.000	0.000	0.000	0.000	0.000	0.000	283	1076	-2	0	0	0.000	0.000	-2	0	0	0	-1	1	0	0	-75	1	
4	11	17	null	EMPTY	18339	8661	100	50	50	5	50	50	6	6	1	0	27	28	5	26	27	7	16	4	0	0	0	0	0	0	0	0	0	0	0	0	0	0	0	0	0	0	0	0	0	0	0	0	0	0	0.000	0.000	0.000	0.000	0.000	0.000	0.000	0.000	0.000	0.000	0.000	0.000	0.000	0.000	283	1076	1	2	2	0.000	0.000	0	1	0	0	0	2	0	0	-75	1	
4	12	17	null	EMPTY	18589	8661	100	49	49	5	49	49	6	9	1	0	27	27	6	26	27	6	8	2	0	0	0	0	0	0	0	0	0	0	0	0	0	0	0	0	0	0	0	0	0	0	0	0	0	0	0.000	0.000	0.000	0.000	0.000	0.000	0.000	0.000	0.000	0.000	0.000	0.000	0.000	0.000	283	1076	1	1	1	0.000	0.000	0	1	0	0	0	1	0	0	-75	1	
4	13	17	null	EMPTY	18839	8661	100	49	49	4	48	49	6	10	2	0	25	25	3	25	27	19	0	0	0	0	0	0	0	0	0	0	0	0	0	0	0	0	0	0	0	0	0	0	0	0	0	0	0	0	0.000	0.000	0.000	0.000	0.000	0.000	0.000	0.000	0.000	0.000	0.000	0.000	0.000	0.000	283	1076	1	1	1	0.000	0.000	1	0	0	0	1	0	0	0	-75	1	
4	14	17	null	EMPTY	19089	8661	100	48	49	5	48	49	6	23	5	0	26	26	4	24	25	9	5	0	0	0	0	0	0	0	0	0	0	0	0	0	0	0	0	0	0	0	0	0	0	0	0	0	0	0	0.000	0.000	0.000	0.000	0.000	0.000	0.000	0.000	0.000	0.000	0.000	0.000	0.000	0.000	283	1076	2	3	3	0.000	0.000	0	2	0	0	1	2	0	0	-75	1	
4	15	17	null	EMPTY	19339	8661	100	49	50	5	48	49	5	27	6	0	23	23	3	23	23	3	10	4	0	0	0	0	0	0	0	0	0	0	0	0	0	0	0	0	0	0	0	0	0	0	0	0	0	0	0.000	0.000	0.000	0.000	0.000	0.000	0.000	0.000	0.000	0.000	0.000	0.000	0.000	0.000	283	1076	1	2	2	0.000	0.000	1	0	0	0	2	0	0	0	-75	1	
4	16	17	null	EMPTY	19589	8661	100	48	48	4	47	48	5	14	2	0	23	23	3	24	24	3	7	2	0	0	0	0	0	0	0	0	0	0	0	0	0	0	0	0	0	0	0	0	0	0	0	0	0	0	0.000	0.000	0.000	0.000	0.000	0.000	0.000	0.000	0.000	0.000	0.000	0.000	0.000	0.000	283	1076	0	0	0	0.000	0.000	1	-1	0	0	1	-1	0	0	-75	1	
4	17	17	null	EMPTY	19839	8661	100	49	49	4	48	49	6	14	2	0	25	25	3	24	24	3	17	6	0	0	0	0	0	0	0	0	0	0	0	0	0	0	0	0	0	0	0	0	0	0	0	0	0	0	0.000	0.000	0.000	0.000	0.000	0.000	0.000	0.000	0.000	0.000	0.000	0.000	0.000	0.000	283	1076	2	2	2	0.000	0.000	1	1	0	0	1	1	0	0	-75	1	
5	1	1	10: D-02   Dye Marker	Dye Marker	2305	9118	100	61	278	352	47	48	5	76	59	0	8086	18915	20872	30	31	4	99	99	0	0	0	0	0	0	0	0	0	0	0	0	0	0	0	0	0	0	0	0	0	0	0	0	0	0	0.000	0.000	0.000	0.000	0.000	0.000	0.000	0.000	0.000	0.000	0.000	0.000	0.000	0.000	283	1076	8070	19116	19116	0.000	0.000	14	8056	0	0	231	18885	0	0	100	1	
5	2	1	01: D-02   LM00002112	lmo0070	2555	9118	100	56	57	7	47	48	5	74	43	0	141	129	50	30	30	4	92	89	0	0	0	0	0	0	0	0	0	0	0	0	0	0	0	0	0	0	0	0	0	0	0	0	0	0	0.000	0.000	0.000	0.000	0.000	0.000	0.000	0.000	0.000	0.000	0.000	0.000	0.000	0.000	283	1076	120	109	109	0.000	0.000	9	111	0	0	10	99	0	0	100	1	
5	3	1	01: D-05   LM00002115	lmo0073	2805	9118	100	55	55	6	47	47	5	71	41	0	130	118	48	29	30	4	92	88	0	0	0	0	0	0	0	0	0	0	0	0	0	0	0	0	0	0	0	0	0	0	0	0	0	0	0.000	0.000	0.000	0.000	0.000	0.000	0.000	0.000	0.000	0.000	0.000	0.000	0.000	0.000	283	1076	109	97	97	0.000	0.000	8	101	0	0	8	89	0	0	100	1	
5	4	1	01: D-08   LM00000830	lmo0076	3055	9118	100	99	98	31	47	47	4	93	88	0	239	198	95	29	29	3	90	89	0	0	0	0	0	0	0	0	0	0	0	0	0	0	0	0	0	0	0	0	0	0	0	0	0	0	0.000	0.000	0.000	0.000	0.000	0.000	0.000	0.000	0.000	0.000	0.000	0.000	0.000	0.000	283	1076	262	220	220	0.000	0.000	52	210	0	0	51	169	0	0	100	1	
5	5	1	01: D-11   LM00002117	lmo0079	3305	9118	100	74	72	16	46	46	4	89	82	0	161	140	58	26	27	3	94	93	0	0	0	0	0	0	0	0	0	0	0	0	0	0	0	0	0	0	0	0	0	0	0	0	0	0	0.000	0.000	0.000	0.000	0.000	0.000	0.000	0.000	0.000	0.000	0.000	0.000	0.000	0.000	283	1076	163	140	140	0.000	0.000	28	135	0	0	26	114	0	0	100	1	
5	6	1	01: D-14   LM00002120	lmo0082	3555	9118	100	55	55	6	47	48	5	75	35	0	141	128	47	28	29	4	90	87	0	0	0	0	0	0	0	0	0	0	0	0	0	0	0	0	0	0	0	0	0	0	0	0	0	0	0.000	0.000	0.000	0.000	0.000	0.000	0.000	0.000	0.000	0.000	0.000	0.000	0.000	0.000	283	1076	121	108	108	0.000	0.000	8	113	0	0	8	100	0	0	100	1	
5	7	1	01: D-17   LM00002123	lmo0085	3805	9118	100	55	56	6	46	46	4	83	51	0	158	133	56	28	29	4	92	88	0	0	0	0	0	0	0	0	0	0	0	0	0	0	0	0	0	0	0	0	0	0	0	0	0	0	0.000	0.000	0.000	0.000	0.000	0.000	0.000	0.000	0.000	0.000	0.000	0.000	0.000	0.000	283	1076	139	115	115	0.000	0.000	9	130	0	0	10	105	0	0	100	1	
5	8	1	01: D-20   LM00000832	lmo0088	4055	9118	100	64	64	11	46	47	5	89	75	0	190	171	72	28	28	3	95	93	0	0	0	0	0	0	0	0	0	0	0	0	0	0	0	0	0	0	0	0	0	0	0	0	0	0	0.000	0.000	0.000	0.000	0.000	0.000	0.000	0.000	0.000	0.000	0.000	0.000	0.000	0.000	283	1076	180	161	161	0.000	0.000	18	162	0	0	18	143	0	0	100	1	
5	9	1	01: D-23   LM00002127	lmo0091	4305	9118	100	69	69	13	47	47	4	92	81	0	152	140	69	29	29	4	91	88	0	0	0	0	0	0	0	0	0	0	0	0	0	0	0	0	0	0	0	0	0	0	0	0	0	0	0.000	0.000	0.000	0.000	0.000	0.000	0.000	0.000	0.000	0.000	0.000	0.000	0.000	0.000	283	1076	145	133	133	0.000	0.000	22	123	0	0	22	111	0	0	100	1	
5	10	1	01: H-02   LM00002158	lmo0166	4555	9118	100	140	126	46	47	47	5	95	86	0	370	309	150	28	28	3	91	88	0	0	0	0	0	0	0	0	0	0	0	0	0	0	0	0	0	0	0	0	0	0	0	0	0	0	0.000	0.000	0.000	0.000	0.000	0.000	0.000	0.000	0.000	0.000	0.000	0.000	0.000	0.000	283	1076	435	360	360	0.000	0.000	93	342	0	0	79	281	0	0	100	1	
5	11	1	01: H-05   LM00000053	lmo0169	4805	9118	100	1396	1120	640	46	46	4	98	95	0	1408	1143	649	28	28	4	93	89	0	0	0	0	0	0	0	0	0	0	0	0	0	0	0	0	0	0	0	0	0	0	0	0	0	0	0.000	0.000	0.000	0.000	0.000	0.000	0.000	0.000	0.000	0.000	0.000	0.000	0.000	0.000	283	1076	2730	2189	2189	0.000	0.000	1350	1380	0	0	1074	1115	0	0	100	1	
5	12	1	01: H-08   LM00003001	lmo0172	5055	9118	100	54	54	5	46	47	5	74	38	0	139	116	50	27	28	5	87	81	0	0	0	0	0	0	0	0	0	0	0	0	0	0	0	0	0	0	0	0	0	0	0	0	0	0	0.000	0.000	0.000	0.000	0.000	0.000	0.000	0.000	0.000	0.000	0.000	0.000	0.000	0.000	283	1076	120	97	97	0.000	0.000	8	112	0	0	8	89	0	0	100	1	
5	13	1	01: H-11   LM00000861	lmo0175	5305	9118	100	53	54	7	47	48	5	59	33	0	148	119	57	26	27	3	88	86	0	0	0	0	0	0	0	0	0	0	0	0	0	0	0	0	0	0	0	0	0	0	0	0	0	0	0.000	0.000	0.000	0.000	0.000	0.000	0.000	0.000	0.000	0.000	0.000	0.000	0.000	0.000	283	1076	128	100	100	0.000	0.000	6	122	0	0	7	93	0	0	100	1	
5	14	1	01: H-14   LM00000056	lmo0178	5555	9118	100	60	60	10	46	46	5	80	62	0	148	124	53	28	28	5	87	84	0	0	0	0	0	0	0	0	0	0	0	0	0	0	0	0	0	0	0	0	0	0	0	0	0	0	0.000	0.000	0.000	0.000	0.000	0.000	0.000	0.000	0.000	0.000	0.000	0.000	0.000	0.000	283	1076	134	110	110	0.000	0.000	14	120	0	0	14	96	0	0	100	1	
5	15	1	01: H-17   LM00000059	lmo0181	5805	9118	100	47	47	5	46	47	5	20	5	0	28	29	5	27	27	3	22	15	0	0	0	0	0	0	0	0	0	0	0	0	0	0	0	0	0	0	0	0	0	0	0	0	0	0	0.000	0.000	0.000	0.000	0.000	0.000	0.000	0.000	0.000	0.000	0.000	0.000	0.000	0.000	283	1076	2	3	3	0.000	0.000	1	1	0	0	1	2	0	0	100	1	
5	16	1	01: H-20   LM00000864	lmo0184	6055	9118	100	60	61	10	47	47	5	82	70	0	159	135	59	27	27	3	88	86	0	0	0	0	0	0	0	0	0	0	0	0	0	0	0	0	0	0	0	0	0	0	0	0	0	0	0.000	0.000	0.000	0.000	0.000	0.000	0.000	0.000	0.000	0.000	0.000	0.000	0.000	0.000	283	1076	145	122	122	0.000	0.000	13	132	0	0	14	108	0	0	100	1	
5	17	1	01: H-23   LM00002160	lmo0187	6305	9118	100	240	214	113	46	47	5	93	84	0	232	188	107	27	27	3	92	88	0	0	0	0	0	0	0	0	0	0	0	0	0	0	0	0	0	0	0	0	0	0	0	0	0	0	0.000	0.000	0.000	0.000	0.000	0.000	0.000	0.000	0.000	0.000	0.000	0.000	0.000	0.000	283	1076	399	329	329	0.000	0.000	194	205	0	0	168	161	0	0	100	1	
5	1	2	01: L-02   LM00002182	lmo0262	2305	9368	100	56	56	8	47	47	5	73	49	0	161	133	66	30	30	4	85	81	0	0	0	0	0	0	0	0	0	0	0	0	0	0	0	0	0	0	0	0	0	0	0	0	0	0	0.000	0.000	0.000	0.000	0.000	0.000	0.000	0.000	0.000	0.000	0.000	0.000	0.000	0.000	283	1076	140	112	112	0.000	0.000	9	131	0	0	9	103	0	0	100	1	
5	2	2	01: L-05   LM00000085	lmo0265	2555	9368	100	678	550	422	46	47	5	90	83	0	1700	1314	1049	29	29	3	86	80	0	0	0	0	0	0	0	0	0	0	0	0	0	0	0	0	0	0	0	0	0	0	0	0	0	0	0.000	0.000	0.000	0.000	0.000	0.000	0.000	0.000	0.000	0.000	0.000	0.000	0.000	0.000	283	1076	2303	1789	1789	0.000	0.000	632	1671	0	0	504	1285	0	0	100	1	
5	3	2	01: L-08   LM00000896	lmo0268	2805	9368	100	216	196	99	47	47	4	89	84	0	446	363	218	29	29	4	87	82	0	0	0	0	0	0	0	0	0	0	0	0	0	0	0	0	0	0	0	0	0	0	0	0	0	0	0.000	0.000	0.000	0.000	0.000	0.000	0.000	0.000	0.000	0.000	0.000	0.000	0.000	0.000	283	1076	586	483	483	0.000	0.000	169	417	0	0	149	334	0	0	100	1	
5	4	2	01: L-11   LM00000087	lmo0271	3055	9368	100	293	258	179	47	47	5	80	73	0	400	324	239	28	28	4	82	74	0	0	0	0	0	0	0	0	0	0	0	0	0	0	0	0	0	0	0	0	0	0	0	0	0	0	0.000	0.000	0.000	0.000	0.000	0.000	0.000	0.000	0.000	0.000	0.000	0.000	0.000	0.000	283	1076	618	507	507	0.000	0.000	246	372	0	0	211	296	0	0	100	1	
5	5	2	01: L-14   LM00000900	lmo0274	3305	9368	100	88	83	25	46	46	5	81	78	0	199	166	86	27	27	4	84	81	0	0	0	0	0	0	0	0	0	0	0	0	0	0	0	0	0	0	0	0	0	0	0	0	0	0	0.000	0.000	0.000	0.000	0.000	0.000	0.000	0.000	0.000	0.000	0.000	0.000	0.000	0.000	283	1076	214	176	176	0.000	0.000	42	172	0	0	37	139	0	0	100	1	
5	6	2	01: L-17   LM00000902	lmo0277	3555	9368	100	48	49	7	46	47	4	28	13	0	29	40	30	28	29	5	33	21	0	0	0	0	0	0	0	0	0	0	0	0	0	0	0	0	0	0	0	0	0	0	0	0	0	0	0.000	0.000	0.000	0.000	0.000	0.000	0.000	0.000	0.000	0.000	0.000	0.000	0.000	0.000	283	1076	3	15	15	0.000	0.000	2	1	0	0	3	12	0	0	100	1	
5	7	2	01: L-20   LM00000903	lmo0280	3805	9368	100	231	193	85	46	46	4	89	87	0	365	284	158	28	28	4	82	82	0	0	0	0	0	0	0	0	0	0	0	0	0	0	0	0	0	0	0	0	0	0	0	0	0	0	0.000	0.000	0.000	0.000	0.000	0.000	0.000	0.000	0.000	0.000	0.000	0.000	0.000	0.000	283	1076	522	403	403	0.000	0.000	185	337	0	0	147	256	0	0	100	1	
5	8	2	01: L-23   LM00000904	lmo0283	4055	9368	100	207	178	93	46	46	4	88	83	0	463	368	238	27	27	3	90	83	0	0	0	0	0	0	0	0	0	0	0	0	0	0	0	0	0	0	0	0	0	0	0	0	0	0	0.000	0.000	0.000	0.000	0.000	0.000	0.000	0.000	0.000	0.000	0.000	0.000	0.000	0.000	283	1076	597	473	473	0.000	0.000	161	436	0	0	132	341	0	0	100	1	
5	9	2	01: P-02   LM00000128	lmo0358	4305	9368	100	58	58	6	46	47	5	89	72	0	147	134	47	27	27	3	96	94	0	0	0	0	0	0	0	0	0	0	0	0	0	0	0	0	0	0	0	0	0	0	0	0	0	0	0.000	0.000	0.000	0.000	0.000	0.000	0.000	0.000	0.000	0.000	0.000	0.000	0.000	0.000	283	1076	132	119	119	0.000	0.000	12	120	0	0	12	107	0	0	100	1	
5	10	2	01: P-05   LM00000926	lmo0361	4555	9368	100	52	52	5	47	47	5	53	18	0	119	109	30	27	27	3	96	93	0	0	0	0	0	0	0	0	0	0	0	0	0	0	0	0	0	0	0	0	0	0	0	0	0	0	0.000	0.000	0.000	0.000	0.000	0.000	0.000	0.000	0.000	0.000	0.000	0.000	0.000	0.000	283	1076	97	87	87	0.000	0.000	5	92	0	0	5	82	0	0	100	1	
5	11	2	01: P-08   LM00000131	lmo0364	4805	9368	100	60	62	13	46	47	5	79	67	0	150	124	60	27	27	3	83	80	0	0	0	0	0	0	0	0	0	0	0	0	0	0	0	0	0	0	0	0	0	0	0	0	0	0	0.000	0.000	0.000	0.000	0.000	0.000	0.000	0.000	0.000	0.000	0.000	0.000	0.000	0.000	283	1076	137	113	113	0.000	0.000	14	123	0	0	16	97	0	0	100	1	
5	12	2	01: P-11   LM00000928	lmo0367	5055	9368	100	55	55	6	46	47	5	75	37	0	135	109	57	27	28	7	76	70	0	0	0	0	0	0	0	0	0	0	0	0	0	0	0	0	0	0	0	0	0	0	0	0	0	0	0.000	0.000	0.000	0.000	0.000	0.000	0.000	0.000	0.000	0.000	0.000	0.000	0.000	0.000	283	1076	117	91	91	0.000	0.000	9	108	0	0	9	82	0	0	100	1	
5	13	2	01: P-14   LM00000929	lmo0370	5305	9368	100	313	231	137	46	46	5	82	73	0	559	407	286	27	28	5	77	73	0	0	0	0	0	0	0	0	0	0	0	0	0	0	0	0	0	0	0	0	0	0	0	0	0	0	0.000	0.000	0.000	0.000	0.000	0.000	0.000	0.000	0.000	0.000	0.000	0.000	0.000	0.000	283	1076	799	565	565	0.000	0.000	267	532	0	0	185	380	0	0	100	1	
5	14	2	01: P-17   LM00000930	lmo0373	5555	9368	100	61	60	12	46	46	4	72	66	0	139	111	58	27	28	4	77	74	0	0	0	0	0	0	0	0	0	0	0	0	0	0	0	0	0	0	0	0	0	0	0	0	0	0	0.000	0.000	0.000	0.000	0.000	0.000	0.000	0.000	0.000	0.000	0.000	0.000	0.000	0.000	283	1076	127	98	98	0.000	0.000	15	112	0	0	14	84	0	0	100	1	
5	15	2	01: P-20   LM00000932	lmo0376	5805	9368	100	105	95	34	47	47	6	78	72	0	140	111	58	27	27	6	76	74	0	0	0	0	0	0	0	0	0	0	0	0	0	0	0	0	0	0	0	0	0	0	0	0	0	0	0.000	0.000	0.000	0.000	0.000	0.000	0.000	0.000	0.000	0.000	0.000	0.000	0.000	0.000	283	1076	171	132	132	0.000	0.000	58	113	0	0	48	84	0	0	100	1	
5	16	2	01: P-23   LM00002201	lmo0379	6055	9368	100	53	53	6	46	46	4	68	41	0	146	134	35	26	27	6	99	94	0	0	0	0	0	0	0	0	0	0	0	0	0	0	0	0	0	0	0	0	0	0	0	0	0	0	0.000	0.000	0.000	0.000	0.000	0.000	0.000	0.000	0.000	0.000	0.000	0.000	0.000	0.000	283	1076	127	115	115	0.000	0.000	7	120	0	0	7	108	0	0	100	1	
5	17	2	02: D-02   LM00000958	lmo0450	6305	9368	100	54	55	9	45	46	4	71	54	0	131	113	46	26	27	4	89	85	0	0	0	0	0	0	0	0	0	0	0	0	0	0	0	0	0	0	0	0	0	0	0	0	0	0	0.000	0.000	0.000	0.000	0.000	0.000	0.000	0.000	0.000	0.000	0.000	0.000	0.000	0.000	283	1076	114	97	97	0.000	0.000	9	105	0	0	10	87	0	0	100	1	
5	1	3	02: D-05   LM00000158	lmo0453	2305	9618	100	253	227	110	48	49	7	95	90	0	413	345	178	31	39	21	90	84	0	0	0	0	0	0	0	0	0	0	0	0	0	0	0	0	0	0	0	0	0	0	0	0	0	0	0.000	0.000	0.000	0.000	0.000	0.000	0.000	0.000	0.000	0.000	0.000	0.000	0.000	0.000	283	1076	587	493	493	0.000	0.000	205	382	0	0	179	314	0	0	100	1	
5	2	3	02: D-08   LM00000962	lmo0456	2555	9618	100	53	54	6	47	47	5	54	21	0	131	116	47	29	30	5	91	87	0	0	0	0	0	0	0	0	0	0	0	0	0	0	0	0	0	0	0	0	0	0	0	0	0	0	0.000	0.000	0.000	0.000	0.000	0.000	0.000	0.000	0.000	0.000	0.000	0.000	0.000	0.000	283	1076	108	94	94	0.000	0.000	6	102	0	0	7	87	0	0	100	1	
5	3	3	02: D-11   LM00002229	lmo0459	2805	9618	100	54	55	6	46	47	4	78	50	0	142	126	50	28	29	14	86	80	0	0	0	0	0	0	0	0	0	0	0	0	0	0	0	0	0	0	0	0	0	0	0	0	0	0	0.000	0.000	0.000	0.000	0.000	0.000	0.000	0.000	0.000	0.000	0.000	0.000	0.000	0.000	283	1076	122	107	107	0.000	0.000	8	114	0	0	9	98	0	0	100	1	
5	4	3	02: D-14   LM00002232	lmo0462	3055	9618	100	101	102	25	47	47	5	96	94	0	230	209	80	28	29	3	96	94	0	0	0	0	0	0	0	0	0	0	0	0	0	0	0	0	0	0	0	0	0	0	0	0	0	0	0.000	0.000	0.000	0.000	0.000	0.000	0.000	0.000	0.000	0.000	0.000	0.000	0.000	0.000	283	1076	256	236	236	0.000	0.000	54	202	0	0	55	181	0	0	100	1	
5	5	3	02: D-17   LM00002235	lmo0465	3305	9618	100	52	52	6	46	46	4	63	31	0	138	108	55	27	27	3	83	80	0	0	0	0	0	0	0	0	0	0	0	0	0	0	0	0	0	0	0	0	0	0	0	0	0	0	0.000	0.000	0.000	0.000	0.000	0.000	0.000	0.000	0.000	0.000	0.000	0.000	0.000	0.000	283	1076	117	87	87	0.000	0.000	6	111	0	0	6	81	0	0	100	1	
5	6	3	02: D-20   LM00002238	lmo0468	3555	9618	100	53	53	6	46	46	4	63	41	0	128	118	45	27	28	4	89	88	0	0	0	0	0	0	0	0	0	0	0	0	0	0	0	0	0	0	0	0	0	0	0	0	0	0	0.000	0.000	0.000	0.000	0.000	0.000	0.000	0.000	0.000	0.000	0.000	0.000	0.000	0.000	283	1076	108	98	98	0.000	0.000	7	101	0	0	7	91	0	0	100	1	
5	7	3	02: D-23   LM00002241	lmo0471	3805	9618	100	58	58	9	46	47	5	78	63	0	187	171	69	26	27	5	92	91	0	0	0	0	0	0	0	0	0	0	0	0	0	0	0	0	0	0	0	0	0	0	0	0	0	0	0.000	0.000	0.000	0.000	0.000	0.000	0.000	0.000	0.000	0.000	0.000	0.000	0.000	0.000	283	1076	173	157	157	0.000	0.000	12	161	0	0	12	145	0	0	100	1	
5	8	3	02: H-02   LM00000993	lmo0546	4055	9618	100	57	57	8	46	46	4	84	63	0	141	125	56	26	27	3	92	87	0	0	0	0	0	0	0	0	0	0	0	0	0	0	0	0	0	0	0	0	0	0	0	0	0	0	0.000	0.000	0.000	0.000	0.000	0.000	0.000	0.000	0.000	0.000	0.000	0.000	0.000	0.000	283	1076	126	110	110	0.000	0.000	11	115	0	0	11	99	0	0	100	1	
5	9	3	02: H-05   LM00002256	lmo0549	4305	9618	100	55	55	7	47	47	4	73	48	0	137	115	51	27	27	4	89	84	0	0	0	0	0	0	0	0	0	0	0	0	0	0	0	0	0	0	0	0	0	0	0	0	0	0	0.000	0.000	0.000	0.000	0.000	0.000	0.000	0.000	0.000	0.000	0.000	0.000	0.000	0.000	283	1076	118	96	96	0.000	0.000	8	110	0	0	8	88	0	0	100	1	
5	10	3	02: H-08   LM00000996	lmo0552	4555	9618	100	57	59	10	46	46	5	81	61	0	155	134	68	27	27	3	91	86	0	0	0	0	0	0	0	0	0	0	0	0	0	0	0	0	0	0	0	0	0	0	0	0	0	0	0.000	0.000	0.000	0.000	0.000	0.000	0.000	0.000	0.000	0.000	0.000	0.000	0.000	0.000	283	1076	139	120	120	0.000	0.000	11	128	0	0	13	107	0	0	100	1	
5	11	3	02: H-11   LM00000999	lmo0555	4805	9618	100	1740	1257	861	46	46	5	94	90	0	901	696	446	27	27	4	90	86	0	0	0	0	0	0	0	0	0	0	0	0	0	0	0	0	0	0	0	0	0	0	0	0	0	0	0.000	0.000	0.000	0.000	0.000	0.000	0.000	0.000	0.000	0.000	0.000	0.000	0.000	0.000	283	1076	2568	1880	1880	0.000	0.000	1694	874	0	0	1211	669	0	0	100	1	
5	12	3	02: H-14   LM00000191	lmo0558	5055	9618	100	923	741	417	46	47	6	98	94	0	1214	964	543	27	27	5	93	88	0	0	0	0	0	0	0	0	0	0	0	0	0	0	0	0	0	0	0	0	0	0	0	0	0	0	0.000	0.000	0.000	0.000	0.000	0.000	0.000	0.000	0.000	0.000	0.000	0.000	0.000	0.000	283	1076	2064	1632	1632	0.000	0.000	877	1187	0	0	695	937	0	0	100	1	
5	13	3	02: H-17   LM00002260	lmo0561	5305	9618	100	51	51	6	47	47	4	40	20	0	126	107	49	26	27	4	89	84	0	0	0	0	0	0	0	0	0	0	0	0	0	0	0	0	0	0	0	0	0	0	0	0	0	0	0.000	0.000	0.000	0.000	0.000	0.000	0.000	0.000	0.000	0.000	0.000	0.000	0.000	0.000	283	1076	104	85	85	0.000	0.000	4	100	0	0	4	81	0	0	100	1	
5	14	3	02: H-20   LM00002262	lmo0564	5555	9618	100	101	98	33	45	46	5	90	82	0	242	200	104	27	28	5	83	81	0	0	0	0	0	0	0	0	0	0	0	0	0	0	0	0	0	0	0	0	0	0	0	0	0	0	0.000	0.000	0.000	0.000	0.000	0.000	0.000	0.000	0.000	0.000	0.000	0.000	0.000	0.000	283	1076	271	226	226	0.000	0.000	56	215	0	0	53	173	0	0	100	1	
5	15	3	02: H-23   LM00002265	lmo0567	5805	9618	100	68	66	15	46	46	5	78	68	0	172	138	72	27	27	4	82	81	0	0	0	0	0	0	0	0	0	0	0	0	0	0	0	0	0	0	0	0	0	0	0	0	0	0	0.000	0.000	0.000	0.000	0.000	0.000	0.000	0.000	0.000	0.000	0.000	0.000	0.000	0.000	283	1076	167	131	131	0.000	0.000	22	145	0	0	20	111	0	0	100	1	
5	16	3	02: L-02   LM00001031	lmo0642	6055	9618	100	768	689	317	46	47	4	99	98	0	490	442	189	26	27	3	97	94	0	0	0	0	0	0	0	0	0	0	0	0	0	0	0	0	0	0	0	0	0	0	0	0	0	0	0.000	0.000	0.000	0.000	0.000	0.000	0.000	0.000	0.000	0.000	0.000	0.000	0.000	0.000	283	1076	1186	1059	1059	0.000	0.000	722	464	0	0	643	416	0	0	100	1	
5	17	3	02: L-05   LM00001034	lmo0645	6305	9618	100	60	62	14	46	46	4	77	66	0	136	105	56	26	26	3	84	79	0	0	0	0	0	0	0	0	0	0	0	0	0	0	0	0	0	0	0	0	0	0	0	0	0	0	0.000	0.000	0.000	0.000	0.000	0.000	0.000	0.000	0.000	0.000	0.000	0.000	0.000	0.000	283	1076	124	95	95	0.000	0.000	14	110	0	0	16	79	0	0	100	1	
5	1	4	02: L-08   LM00001036	lmo0648	2305	9868	100	200	164	77	48	49	5	90	85	0	250	199	98	31	37	16	87	77	0	0	0	0	0	0	0	0	0	0	0	0	0	0	0	0	0	0	0	0	0	0	0	0	0	0	0.000	0.000	0.000	0.000	0.000	0.000	0.000	0.000	0.000	0.000	0.000	0.000	0.000	0.000	283	1076	371	284	284	0.000	0.000	152	219	0	0	116	168	0	0	100	1	
5	2	4	02: L-11   LM00002291	lmo0651	2555	9868	100	66	68	14	46	47	5	88	80	0	221	180	89	30	30	5	89	83	0	0	0	0	0	0	0	0	0	0	0	0	0	0	0	0	0	0	0	0	0	0	0	0	0	0	0.000	0.000	0.000	0.000	0.000	0.000	0.000	0.000	0.000	0.000	0.000	0.000	0.000	0.000	283	1076	211	172	172	0.000	0.000	20	191	0	0	22	150	0	0	100	1	
5	3	4	02: L-14   LM00002293	lmo0654	2805	9868	100	1027	838	465	46	47	5	99	98	0	823	690	366	27	28	4	98	97	0	0	0	0	0	0	0	0	0	0	0	0	0	0	0	0	0	0	0	0	0	0	0	0	0	0	0.000	0.000	0.000	0.000	0.000	0.000	0.000	0.000	0.000	0.000	0.000	0.000	0.000	0.000	283	1076	1777	1455	1455	0.000	0.000	981	796	0	0	792	663	0	0	100	1	
5	4	4	02: L-17   LM00002295	lmo0657	3055	9868	100	111	105	32	46	46	4	93	91	0	191	164	74	28	28	3	93	88	0	0	0	0	0	0	0	0	0	0	0	0	0	0	0	0	0	0	0	0	0	0	0	0	0	0	0.000	0.000	0.000	0.000	0.000	0.000	0.000	0.000	0.000	0.000	0.000	0.000	0.000	0.000	283	1076	228	195	195	0.000	0.000	65	163	0	0	59	136	0	0	100	1	
5	5	4	02: L-20   LM00002296	lmo0660	3305	9868	100	53	53	6	47	47	5	56	27	0	137	127	41	26	27	3	96	94	0	0	0	0	0	0	0	0	0	0	0	0	0	0	0	0	0	0	0	0	0	0	0	0	0	0	0.000	0.000	0.000	0.000	0.000	0.000	0.000	0.000	0.000	0.000	0.000	0.000	0.000	0.000	283	1076	117	107	107	0.000	0.000	6	111	0	0	6	101	0	0	100	1	
5	6	4	02: L-23   LM00000215	lmo0663	3555	9868	100	854	810	484	46	47	5	98	96	0	546	482	264	27	28	6	94	91	0	0	0	0	0	0	0	0	0	0	0	0	0	0	0	0	0	0	0	0	0	0	0	0	0	0	0.000	0.000	0.000	0.000	0.000	0.000	0.000	0.000	0.000	0.000	0.000	0.000	0.000	0.000	283	1076	1327	1219	1219	0.000	0.000	808	519	0	0	764	455	0	0	100	1	
5	7	4	02: P-02   LM00002307	lmo0738	3805	9868	100	66	66	13	46	46	5	89	78	0	235	196	97	27	27	4	92	88	0	0	0	0	0	0	0	0	0	0	0	0	0	0	0	0	0	0	0	0	0	0	0	0	0	0	0.000	0.000	0.000	0.000	0.000	0.000	0.000	0.000	0.000	0.000	0.000	0.000	0.000	0.000	283	1076	228	189	189	0.000	0.000	20	208	0	0	20	169	0	0	100	1	
5	8	4	02: P-05   LM00000244	lmo0741	4055	9868	100	53	54	7	47	47	5	57	33	0	146	119	57	27	27	3	86	84	0	0	0	0	0	0	0	0	0	0	0	0	0	0	0	0	0	0	0	0	0	0	0	0	0	0	0.000	0.000	0.000	0.000	0.000	0.000	0.000	0.000	0.000	0.000	0.000	0.000	0.000	0.000	283	1076	125	99	99	0.000	0.000	6	119	0	0	7	92	0	0	100	1	
5	9	4	02: P-08   LM00002309	lmo0744	4305	9868	100	54	55	6	46	46	5	78	42	0	143	124	54	27	27	3	89	85	0	0	0	0	0	0	0	0	0	0	0	0	0	0	0	0	0	0	0	0	0	0	0	0	0	0	0.000	0.000	0.000	0.000	0.000	0.000	0.000	0.000	0.000	0.000	0.000	0.000	0.000	0.000	283	1076	124	106	106	0.000	0.000	8	116	0	0	9	97	0	0	100	1	
5	10	4	02: P-11   LM00002311	lmo0747	4555	9868	100	53	54	6	47	47	4	62	33	0	130	108	48	27	28	3	89	84	0	0	0	0	0	0	0	0	0	0	0	0	0	0	0	0	0	0	0	0	0	0	0	0	0	0	0.000	0.000	0.000	0.000	0.000	0.000	0.000	0.000	0.000	0.000	0.000	0.000	0.000	0.000	283	1076	109	88	88	0.000	0.000	6	103	0	0	7	81	0	0	100	1	
5	11	4	02: P-14   LM00002314	lmo0750	4805	9868	100	54	54	6	47	47	5	64	23	0	128	113	50	27	28	7	84	81	0	0	0	0	0	0	0	0	0	0	0	0	0	0	0	0	0	0	0	0	0	0	0	0	0	0	0.000	0.000	0.000	0.000	0.000	0.000	0.000	0.000	0.000	0.000	0.000	0.000	0.000	0.000	283	1076	108	93	93	0.000	0.000	7	101	0	0	7	86	0	0	100	1	
5	12	4	02: P-17   LM00002317	lmo0753	5055	9868	100	52	53	6	46	47	5	57	25	0	131	108	49	27	27	3	88	84	0	0	0	0	0	0	0	0	0	0	0	0	0	0	0	0	0	0	0	0	0	0	0	0	0	0	0.000	0.000	0.000	0.000	0.000	0.000	0.000	0.000	0.000	0.000	0.000	0.000	0.000	0.000	283	1076	110	88	88	0.000	0.000	6	104	0	0	7	81	0	0	100	1	
5	13	4	02: P-20   LM00000247	lmo0756	5305	9868	100	71	70	16	46	47	5	88	77	0	173	150	62	26	27	6	94	90	0	0	0	0	0	0	0	0	0	0	0	0	0	0	0	0	0	0	0	0	0	0	0	0	0	0	0.000	0.000	0.000	0.000	0.000	0.000	0.000	0.000	0.000	0.000	0.000	0.000	0.000	0.000	283	1076	172	148	148	0.000	0.000	25	147	0	0	24	124	0	0	100	1	
5	14	4	02: P-23   LM00001081	lmo0759	5555	9868	100	168	150	66	46	47	5	90	86	0	355	298	163	27	28	4	91	89	0	0	0	0	0	0	0	0	0	0	0	0	0	0	0	0	0	0	0	0	0	0	0	0	0	0	0.000	0.000	0.000	0.000	0.000	0.000	0.000	0.000	0.000	0.000	0.000	0.000	0.000	0.000	283	1076	450	375	375	0.000	0.000	122	328	0	0	104	271	0	0	100	1	
5	15	4	03: D-02   LM00002330	lmo0830	5805	9868	100	55	55	8	47	47	5	68	45	0	183	140	78	27	28	6	78	75	0	0	0	0	0	0	0	0	0	0	0	0	0	0	0	0	0	0	0	0	0	0	0	0	0	0	0.000	0.000	0.000	0.000	0.000	0.000	0.000	0.000	0.000	0.000	0.000	0.000	0.000	0.000	283	1076	164	121	121	0.000	0.000	8	156	0	0	8	113	0	0	100	1	
5	16	4	03: D-05   LM00002333	lmo0833	6055	9868	100	57	56	6	46	47	4	80	64	0	169	140	61	26	26	3	90	87	0	0	0	0	0	0	0	0	0	0	0	0	0	0	0	0	0	0	0	0	0	0	0	0	0	0	0.000	0.000	0.000	0.000	0.000	0.000	0.000	0.000	0.000	0.000	0.000	0.000	0.000	0.000	283	1076	154	124	124	0.000	0.000	11	143	0	0	10	114	0	0	100	1	
5	17	4	03: D-08   LM00001119	lmo0836	6305	9868	100	60	61	8	46	47	5	90	71	0	144	127	51	26	27	8	90	86	0	0	0	0	0	0	0	0	0	0	0	0	0	0	0	0	0	0	0	0	0	0	0	0	0	0	0.000	0.000	0.000	0.000	0.000	0.000	0.000	0.000	0.000	0.000	0.000	0.000	0.000	0.000	283	1076	132	116	116	0.000	0.000	14	118	0	0	15	101	0	0	100	1	
5	1	5	03: D-11   LM00002337	lmo0839	2305	10118	100	55	55	5	49	50	7	46	8	0	125	112	34	30	41	23	87	82	0	0	0	0	0	0	0	0	0	0	0	0	0	0	0	0	0	0	0	0	0	0	0	0	0	0	0.000	0.000	0.000	0.000	0.000	0.000	0.000	0.000	0.000	0.000	0.000	0.000	0.000	0.000	283	1076	101	88	88	0.000	0.000	6	95	0	0	6	82	0	0	100	1	
5	2	5	03: D-14   LM00002338	lmo0842	2555	10118	100	64	63	8	49	50	6	86	66	0	218	186	67	34	44	21	90	85	0	0	0	0	0	0	0	0	0	0	0	0	0	0	0	0	0	0	0	0	0	0	0	0	0	0	0.000	0.000	0.000	0.000	0.000	0.000	0.000	0.000	0.000	0.000	0.000	0.000	0.000	0.000	283	1076	199	166	166	0.000	0.000	15	184	0	0	14	152	0	0	100	1	
5	3	5	03: D-17   LM00001122	lmo0845	2805	10118	100	113	108	34	47	47	4	96	93	0	197	179	77	28	29	3	94	93	0	0	0	0	0	0	0	0	0	0	0	0	0	0	0	0	0	0	0	0	0	0	0	0	0	0	0.000	0.000	0.000	0.000	0.000	0.000	0.000	0.000	0.000	0.000	0.000	0.000	0.000	0.000	283	1076	235	212	212	0.000	0.000	66	169	0	0	61	151	0	0	100	1	
5	4	5	03: D-20   LM00001125	lmo0848	3055	10118	100	149	141	59	46	47	4	95	90	0	249	219	107	28	28	3	96	93	0	0	0	0	0	0	0	0	0	0	0	0	0	0	0	0	0	0	0	0	0	0	0	0	0	0	0.000	0.000	0.000	0.000	0.000	0.000	0.000	0.000	0.000	0.000	0.000	0.000	0.000	0.000	283	1076	324	286	286	0.000	0.000	103	221	0	0	95	191	0	0	100	1	
5	5	5	03: D-23   LM00001126	lmo0851	3305	10118	100	473	398	220	47	48	5	92	86	0	169	148	73	27	27	4	87	85	0	0	0	0	0	0	0	0	0	0	0	0	0	0	0	0	0	0	0	0	0	0	0	0	0	0	0.000	0.000	0.000	0.000	0.000	0.000	0.000	0.000	0.000	0.000	0.000	0.000	0.000	0.000	283	1076	568	472	472	0.000	0.000	426	142	0	0	351	121	0	0	100	1	
5	6	5	03: H-02   LM00002357	lmo0926	3555	10118	100	133	119	50	47	48	5	90	78	0	221	174	101	27	28	5	89	83	0	0	0	0	0	0	0	0	0	0	0	0	0	0	0	0	0	0	0	0	0	0	0	0	0	0	0.000	0.000	0.000	0.000	0.000	0.000	0.000	0.000	0.000	0.000	0.000	0.000	0.000	0.000	283	1076	280	219	219	0.000	0.000	86	194	0	0	72	147	0	0	100	1	
5	7	5	03: H-05   LM00001163	lmo0929	3805	10118	100	54	54	6	47	47	5	64	33	0	148	127	52	27	27	3	91	88	0	0	0	0	0	0	0	0	0	0	0	0	0	0	0	0	0	0	0	0	0	0	0	0	0	0	0.000	0.000	0.000	0.000	0.000	0.000	0.000	0.000	0.000	0.000	0.000	0.000	0.000	0.000	283	1076	128	107	107	0.000	0.000	7	121	0	0	7	100	0	0	100	1	
5	8	5	03: H-08   LM00000292	lmo0932	4055	10118	100	75	75	22	47	47	5	75	71	0	225	180	104	26	27	4	89	81	0	0	0	0	0	0	0	0	0	0	0	0	0	0	0	0	0	0	0	0	0	0	0	0	0	0	0.000	0.000	0.000	0.000	0.000	0.000	0.000	0.000	0.000	0.000	0.000	0.000	0.000	0.000	283	1076	227	182	182	0.000	0.000	28	199	0	0	28	154	0	0	100	1	
5	9	5	03: H-11   LM00002359	lmo0935	4305	10118	100	380	325	159	47	47	5	95	92	0	539	433	234	27	28	3	96	92	0	0	0	0	0	0	0	0	0	0	0	0	0	0	0	0	0	0	0	0	0	0	0	0	0	0	0.000	0.000	0.000	0.000	0.000	0.000	0.000	0.000	0.000	0.000	0.000	0.000	0.000	0.000	283	1076	845	684	684	0.000	0.000	333	512	0	0	278	406	0	0	100	1	
5	10	5	03: H-14   LM00002360	lmo0938	4555	10118	100	61	61	9	47	47	5	87	62	0	159	137	51	27	28	3	97	95	0	0	0	0	0	0	0	0	0	0	0	0	0	0	0	0	0	0	0	0	0	0	0	0	0	0	0.000	0.000	0.000	0.000	0.000	0.000	0.000	0.000	0.000	0.000	0.000	0.000	0.000	0.000	283	1076	146	124	124	0.000	0.000	14	132	0	0	14	110	0	0	100	1	
5	11	5	03: H-17   LM00002363	lmo0941	4805	10118	100	52	53	6	47	47	5	54	24	0	137	109	60	27	27	4	81	75	0	0	0	0	0	0	0	0	0	0	0	0	0	0	0	0	0	0	0	0	0	0	0	0	0	0	0.000	0.000	0.000	0.000	0.000	0.000	0.000	0.000	0.000	0.000	0.000	0.000	0.000	0.000	283	1076	115	88	88	0.000	0.000	5	110	0	0	6	82	0	0	100	1	
5	12	5	03: H-20   LM00001169	lmo0944	5055	10118	100	272	234	116	48	47	4	92	85	0	412	338	184	26	27	3	94	90	0	0	0	0	0	0	0	0	0	0	0	0	0	0	0	0	0	0	0	0	0	0	0	0	0	0	0.000	0.000	0.000	0.000	0.000	0.000	0.000	0.000	0.000	0.000	0.000	0.000	0.000	0.000	283	1076	610	498	498	0.000	0.000	224	386	0	0	186	312	0	0	100	1	
5	13	5	03: H-23   LM00001172	lmo0947	5305	10118	100	141	128	43	46	47	5	96	91	0	192	176	76	27	27	5	95	91	0	0	0	0	0	0	0	0	0	0	0	0	0	0	0	0	0	0	0	0	0	0	0	0	0	0	0.000	0.000	0.000	0.000	0.000	0.000	0.000	0.000	0.000	0.000	0.000	0.000	0.000	0.000	283	1076	260	231	231	0.000	0.000	95	165	0	0	82	149	0	0	100	1	
5	14	5	03: L-02   LM00001212	lmo1022	5555	10118	100	446	351	196	46	47	5	91	85	0	717	543	331	27	28	5	90	84	0	0	0	0	0	0	0	0	0	0	0	0	0	0	0	0	0	0	0	0	0	0	0	0	0	0	0.000	0.000	0.000	0.000	0.000	0.000	0.000	0.000	0.000	0.000	0.000	0.000	0.000	0.000	283	1076	1090	821	821	0.000	0.000	400	690	0	0	305	516	0	0	100	1	
5	15	5	03: L-05   LM00002383	lmo1025	5805	10118	100	78	77	20	47	47	5	86	77	0	151	125	62	27	28	4	83	80	0	0	0	0	0	0	0	0	0	0	0	0	0	0	0	0	0	0	0	0	0	0	0	0	0	0	0.000	0.000	0.000	0.000	0.000	0.000	0.000	0.000	0.000	0.000	0.000	0.000	0.000	0.000	283	1076	155	128	128	0.000	0.000	31	124	0	0	30	98	0	0	100	1	
5	16	5	03: L-08   LM00000311	lmo1028	6055	10118	100	1330	1228	791	46	46	4	98	95	0	885	795	487	27	27	4	94	89	0	0	0	0	0	0	0	0	0	0	0	0	0	0	0	0	0	0	0	0	0	0	0	0	0	0	0.000	0.000	0.000	0.000	0.000	0.000	0.000	0.000	0.000	0.000	0.000	0.000	0.000	0.000	283	1076	2142	1950	1950	0.000	0.000	1284	858	0	0	1182	768	0	0	100	1	
5	17	5	03: L-11   LM00002385	lmo1031	6305	10118	100	58	58	7	47	48	5	78	64	0	140	123	47	26	27	4	92	89	0	0	0	0	0	0	0	0	0	0	0	0	0	0	0	0	0	0	0	0	0	0	0	0	0	0	0.000	0.000	0.000	0.000	0.000	0.000	0.000	0.000	0.000	0.000	0.000	0.000	0.000	0.000	283	1076	125	108	108	0.000	0.000	11	114	0	0	11	97	0	0	100	1	
5	1	6	03: L-14   LM00002388	lmo1034	2305	10368	100	53	54	5	47	47	5	66	33	0	134	109	48	27	28	3	89	86	0	0	0	0	0	0	0	0	0	0	0	0	0	0	0	0	0	0	0	0	0	0	0	0	0	0	0.000	0.000	0.000	0.000	0.000	0.000	0.000	0.000	0.000	0.000	0.000	0.000	0.000	0.000	283	1076	113	89	89	0.000	0.000	6	107	0	0	7	82	0	0	100	1	
5	2	6	03: L-17   LM00001217	lmo1037	2555	10368	100	74	72	14	47	48	5	89	83	0	144	125	49	30	33	9	89	83	0	0	0	0	0	0	0	0	0	0	0	0	0	0	0	0	0	0	0	0	0	0	0	0	0	0	0.000	0.000	0.000	0.000	0.000	0.000	0.000	0.000	0.000	0.000	0.000	0.000	0.000	0.000	283	1076	141	120	120	0.000	0.000	27	114	0	0	25	95	0	0	100	1	
5	3	6	03: L-20   LM00000312	lmo1040	2805	10368	100	207	185	73	47	48	5	95	91	0	330	286	128	30	31	6	93	91	0	0	0	0	0	0	0	0	0	0	0	0	0	0	0	0	0	0	0	0	0	0	0	0	0	0	0.000	0.000	0.000	0.000	0.000	0.000	0.000	0.000	0.000	0.000	0.000	0.000	0.000	0.000	283	1076	460	394	394	0.000	0.000	160	300	0	0	138	256	0	0	100	1	
5	4	6	03: L-23   LM00002393	lmo1043	3055	10368	100	146	136	62	46	47	5	89	84	0	257	212	119	28	29	3	90	87	0	0	0	0	0	0	0	0	0	0	0	0	0	0	0	0	0	0	0	0	0	0	0	0	0	0	0.000	0.000	0.000	0.000	0.000	0.000	0.000	0.000	0.000	0.000	0.000	0.000	0.000	0.000	283	1076	329	274	274	0.000	0.000	100	229	0	0	90	184	0	0	100	1	
5	5	6	03: P-02   LM00002445	lmo1118	3305	10368	100	53	54	6	46	46	5	72	35	0	133	117	44	26	27	4	92	88	0	0	0	0	0	0	0	0	0	0	0	0	0	0	0	0	0	0	0	0	0	0	0	0	0	0	0.000	0.000	0.000	0.000	0.000	0.000	0.000	0.000	0.000	0.000	0.000	0.000	0.000	0.000	283	1076	114	99	99	0.000	0.000	7	107	0	0	8	91	0	0	100	1	
5	6	6	03: P-05   LM00002448	lmo1121	3555	10368	100	63	63	10	46	47	5	93	77	0	143	123	50	27	28	4	94	87	0	0	0	0	0	0	0	0	0	0	0	0	0	0	0	0	0	0	0	0	0	0	0	0	0	0	0.000	0.000	0.000	0.000	0.000	0.000	0.000	0.000	0.000	0.000	0.000	0.000	0.000	0.000	283	1076	133	113	113	0.000	0.000	17	116	0	0	17	96	0	0	100	1	
5	7	6	03: P-08   LM00000324	lmo1124	3805	10368	100	70	71	20	46	47	4	78	69	0	134	113	63	27	27	3	83	77	0	0	0	0	0	0	0	0	0	0	0	0	0	0	0	0	0	0	0	0	0	0	0	0	0	0	0.000	0.000	0.000	0.000	0.000	0.000	0.000	0.000	0.000	0.000	0.000	0.000	0.000	0.000	283	1076	131	111	111	0.000	0.000	24	107	0	0	25	86	0	0	100	1	
5	8	6	03: P-11   LM00000326	lmo1127	4055	10368	100	70	69	15	47	47	6	83	66	0	142	123	56	27	28	10	84	80	0	0	0	0	0	0	0	0	0	0	0	0	0	0	0	0	0	0	0	0	0	0	0	0	0	0	0.000	0.000	0.000	0.000	0.000	0.000	0.000	0.000	0.000	0.000	0.000	0.000	0.000	0.000	283	1076	138	118	118	0.000	0.000	23	115	0	0	22	96	0	0	100	1	
5	9	6	03: P-14   LM00000329	lmo1130	4305	10368	100	60	62	11	47	47	5	80	59	0	154	136	54	27	28	8	90	86	0	0	0	0	0	0	0	0	0	0	0	0	0	0	0	0	0	0	0	0	0	0	0	0	0	0	0.000	0.000	0.000	0.000	0.000	0.000	0.000	0.000	0.000	0.000	0.000	0.000	0.000	0.000	283	1076	140	124	124	0.000	0.000	13	127	0	0	15	109	0	0	100	1	
5	10	6	03: P-17   LM00002450	lmo1133	4555	10368	100	56	55	6	46	47	5	77	53	0	147	124	54	27	28	5	90	83	0	0	0	0	0	0	0	0	0	0	0	0	0	0	0	0	0	0	0	0	0	0	0	0	0	0	0.000	0.000	0.000	0.000	0.000	0.000	0.000	0.000	0.000	0.000	0.000	0.000	0.000	0.000	283	1076	130	106	106	0.000	0.000	10	120	0	0	9	97	0	0	100	1	
5	11	6	03: P-20   LM00000332	lmo1136	4805	10368	100	58	58	9	46	46	5	80	55	0	144	122	51	27	27	5	88	86	0	0	0	0	0	0	0	0	0	0	0	0	0	0	0	0	0	0	0	0	0	0	0	0	0	0	0.000	0.000	0.000	0.000	0.000	0.000	0.000	0.000	0.000	0.000	0.000	0.000	0.000	0.000	283	1076	129	107	107	0.000	0.000	12	117	0	0	12	95	0	0	100	1	
5	12	6	03: P-23   LM00002453	lmo1139	5055	10368	100	55	55	7	47	47	5	71	33	0	139	115	51	26	26	4	90	85	0	0	0	0	0	0	0	0	0	0	0	0	0	0	0	0	0	0	0	0	0	0	0	0	0	0	0.000	0.000	0.000	0.000	0.000	0.000	0.000	0.000	0.000	0.000	0.000	0.000	0.000	0.000	283	1076	121	97	97	0.000	0.000	8	113	0	0	8	89	0	0	100	1	
5	13	6	04: D-02   LM00000348	lmo1210	5305	10368	100	52	53	7	46	46	5	61	34	0	132	122	43	26	26	3	95	94	0	0	0	0	0	0	0	0	0	0	0	0	0	0	0	0	0	0	0	0	0	0	0	0	0	0	0.000	0.000	0.000	0.000	0.000	0.000	0.000	0.000	0.000	0.000	0.000	0.000	0.000	0.000	283	1076	112	103	103	0.000	0.000	6	106	0	0	7	96	0	0	100	1	
5	14	6	04: D-05   LM00002469	lmo1213	5555	10368	100	124	119	42	46	46	4	91	89	0	144	127	51	27	27	4	92	87	0	0	0	0	0	0	0	0	0	0	0	0	0	0	0	0	0	0	0	0	0	0	0	0	0	0	0.000	0.000	0.000	0.000	0.000	0.000	0.000	0.000	0.000	0.000	0.000	0.000	0.000	0.000	283	1076	195	173	173	0.000	0.000	78	117	0	0	73	100	0	0	100	1	
5	15	6	04: D-08   LM00001276	lmo1216	5805	10368	100	125	114	40	47	47	5	89	84	0	156	137	55	26	27	3	95	91	0	0	0	0	0	0	0	0	0	0	0	0	0	0	0	0	0	0	0	0	0	0	0	0	0	0	0.000	0.000	0.000	0.000	0.000	0.000	0.000	0.000	0.000	0.000	0.000	0.000	0.000	0.000	283	1076	208	178	178	0.000	0.000	78	130	0	0	67	111	0	0	100	1	
5	16	6	04: D-11   LM00002471	lmo1219	6055	10368	100	204	185	72	47	47	5	93	88	0	240	205	91	27	28	5	91	89	0	0	0	0	0	0	0	0	0	0	0	0	0	0	0	0	0	0	0	0	0	0	0	0	0	0	0.000	0.000	0.000	0.000	0.000	0.000	0.000	0.000	0.000	0.000	0.000	0.000	0.000	0.000	283	1076	370	316	316	0.000	0.000	157	213	0	0	138	178	0	0	100	1	
5	17	6	04: D-14   LM00001278	lmo1222	6305	10368	100	497	424	212	46	47	5	93	91	0	693	585	305	26	27	5	94	91	0	0	0	0	0	0	0	0	0	0	0	0	0	0	0	0	0	0	0	0	0	0	0	0	0	0	0.000	0.000	0.000	0.000	0.000	0.000	0.000	0.000	0.000	0.000	0.000	0.000	0.000	0.000	283	1076	1118	937	937	0.000	0.000	451	667	0	0	378	559	0	0	100	1	
5	1	7	04: D-17   LM00001280	lmo1225	2305	10618	100	358	299	143	47	47	5	97	92	0	417	332	176	29	29	6	93	88	0	0	0	0	0	0	0	0	0	0	0	0	0	0	0	0	0	0	0	0	0	0	0	0	0	0	0.000	0.000	0.000	0.000	0.000	0.000	0.000	0.000	0.000	0.000	0.000	0.000	0.000	0.000	283	1076	699	555	555	0.000	0.000	311	388	0	0	252	303	0	0	100	1	
5	2	7	04: D-20   LM00001282	lmo1228	2555	10618	100	134	123	41	46	47	5	95	88	0	178	148	64	28	29	4	94	90	0	0	0	0	0	0	0	0	0	0	0	0	0	0	0	0	0	0	0	0	0	0	0	0	0	0	0.000	0.000	0.000	0.000	0.000	0.000	0.000	0.000	0.000	0.000	0.000	0.000	0.000	0.000	283	1076	238	197	197	0.000	0.000	88	150	0	0	77	120	0	0	100	1	
5	3	7	04: D-23   LM00001284	lmo1231	2805	10618	100	144	129	44	47	47	4	95	92	0	477	395	179	31	33	8	99	97	0	0	0	0	0	0	0	0	0	0	0	0	0	0	0	0	0	0	0	0	0	0	0	0	0	0	0.000	0.000	0.000	0.000	0.000	0.000	0.000	0.000	0.000	0.000	0.000	0.000	0.000	0.000	283	1076	543	446	446	0.000	0.000	97	446	0	0	82	364	0	0	100	1	
5	4	7	04: H-02   LM00001323	lmo1306	3055	10618	100	627	536	272	47	47	6	99	95	0	777	648	326	28	28	4	98	96	0	0	0	0	0	0	0	0	0	0	0	0	0	0	0	0	0	0	0	0	0	0	0	0	0	0	0.000	0.000	0.000	0.000	0.000	0.000	0.000	0.000	0.000	0.000	0.000	0.000	0.000	0.000	283	1076	1329	1109	1109	0.000	0.000	580	749	0	0	489	620	0	0	100	1	
5	5	7	04: H-05   LM00001324	lmo1309	3305	10618	100	247	205	107	47	47	5	89	81	0	328	267	161	27	28	7	83	80	0	0	0	0	0	0	0	0	0	0	0	0	0	0	0	0	0	0	0	0	0	0	0	0	0	0	0.000	0.000	0.000	0.000	0.000	0.000	0.000	0.000	0.000	0.000	0.000	0.000	0.000	0.000	283	1076	501	398	398	0.000	0.000	200	301	0	0	158	240	0	0	100	1	
5	6	7	04: H-08   LM00002494	lmo1312	3555	10618	100	66	65	13	46	47	5	87	72	0	132	116	48	26	27	4	92	89	0	0	0	0	0	0	0	0	0	0	0	0	0	0	0	0	0	0	0	0	0	0	0	0	0	0	0.000	0.000	0.000	0.000	0.000	0.000	0.000	0.000	0.000	0.000	0.000	0.000	0.000	0.000	283	1076	126	109	109	0.000	0.000	20	106	0	0	19	90	0	0	100	1	
5	7	7	04: H-11   LM00000376	lmo1315	3805	10618	100	637	495	306	46	46	5	95	91	0	422	331	200	26	27	3	89	86	0	0	0	0	0	0	0	0	0	0	0	0	0	0	0	0	0	0	0	0	0	0	0	0	0	0	0.000	0.000	0.000	0.000	0.000	0.000	0.000	0.000	0.000	0.000	0.000	0.000	0.000	0.000	283	1076	987	754	754	0.000	0.000	591	396	0	0	449	305	0	0	100	1	
5	8	7	04: H-14   LM00001325	lmo1318	4055	10618	100	690	597	339	46	46	4	95	94	0	962	789	449	26	27	3	92	91	0	0	0	0	0	0	0	0	0	0	0	0	0	0	0	0	0	0	0	0	0	0	0	0	0	0	0.000	0.000	0.000	0.000	0.000	0.000	0.000	0.000	0.000	0.000	0.000	0.000	0.000	0.000	283	1076	1580	1314	1314	0.000	0.000	644	936	0	0	551	763	0	0	100	1	
5	9	7	04: H-17   LM00001328	lmo1321	4305	10618	100	1940	1487	910	46	47	5	97	90	0	2963	2361	1463	27	27	3	92	89	0	0	0	0	0	0	0	0	0	0	0	0	0	0	0	0	0	0	0	0	0	0	0	0	0	0	0.000	0.000	0.000	0.000	0.000	0.000	0.000	0.000	0.000	0.000	0.000	0.000	0.000	0.000	283	1076	4830	3775	3775	0.000	0.000	1894	2936	0	0	1441	2334	0	0	100	1	
5	10	7	04: H-20   LM00001330	lmo1324	4555	10618	100	2255	1990	883	46	47	5	100	100	0	4046	3603	1661	27	27	4	97	96	0	0	0	0	0	0	0	0	0	0	0	0	0	0	0	0	0	0	0	0	0	0	0	0	0	0	0.000	0.000	0.000	0.000	0.000	0.000	0.000	0.000	0.000	0.000	0.000	0.000	0.000	0.000	283	1076	6228	5520	5520	0.000	0.000	2209	4019	0	0	1944	3576	0	0	100	1	
5	11	7	04: H-23   LM00000381	lmo1327	4805	10618	100	152	150	165	46	47	5	90	83	0	819	640	357	26	27	5	94	90	0	0	0	0	0	0	0	0	0	0	0	0	0	0	0	0	0	0	0	0	0	0	0	0	0	0	0.000	0.000	0.000	0.000	0.000	0.000	0.000	0.000	0.000	0.000	0.000	0.000	0.000	0.000	283	1076	899	718	718	0.000	0.000	106	793	0	0	104	614	0	0	100	1	
5	12	7	04: L-02   LM00001374	lmo1402	5055	10618	100	79	80	27	47	47	5	78	72	0	158	122	72	26	26	3	79	76	0	0	0	0	0	0	0	0	0	0	0	0	0	0	0	0	0	0	0	0	0	0	0	0	0	0	0.000	0.000	0.000	0.000	0.000	0.000	0.000	0.000	0.000	0.000	0.000	0.000	0.000	0.000	283	1076	164	129	129	0.000	0.000	32	132	0	0	33	96	0	0	100	1	
5	13	7	04: L-05   LM00002512	lmo1405	5305	10618	100	59	60	9	45	45	4	86	72	0	142	126	52	26	26	3	90	86	0	0	0	0	0	0	0	0	0	0	0	0	0	0	0	0	0	0	0	0	0	0	0	0	0	0	0.000	0.000	0.000	0.000	0.000	0.000	0.000	0.000	0.000	0.000	0.000	0.000	0.000	0.000	283	1076	130	115	115	0.000	0.000	14	116	0	0	15	100	0	0	100	1	
5	14	7	04: L-08   LM00001378	lmo1408	5555	10618	100	55	54	6	46	46	5	67	37	0	135	110	55	27	27	4	83	78	0	0	0	0	0	0	0	0	0	0	0	0	0	0	0	0	0	0	0	0	0	0	0	0	0	0	0.000	0.000	0.000	0.000	0.000	0.000	0.000	0.000	0.000	0.000	0.000	0.000	0.000	0.000	283	1076	117	91	91	0.000	0.000	9	108	0	0	8	83	0	0	100	1	
5	15	7	04: L-11   LM00001381	lmo1411	5805	10618	100	131	121	46	47	47	5	87	81	0	151	129	59	26	26	5	86	81	0	0	0	0	0	0	0	0	0	0	0	0	0	0	0	0	0	0	0	0	0	0	0	0	0	0	0.000	0.000	0.000	0.000	0.000	0.000	0.000	0.000	0.000	0.000	0.000	0.000	0.000	0.000	283	1076	209	177	177	0.000	0.000	84	125	0	0	74	103	0	0	100	1	
5	16	7	04: L-14   LM00001382	lmo1414	6055	10618	100	141	126	48	46	47	6	82	80	0	173	147	64	27	28	23	83	79	0	0	0	0	0	0	0	0	0	0	0	0	0	0	0	0	0	0	0	0	0	0	0	0	0	0	0.000	0.000	0.000	0.000	0.000	0.000	0.000	0.000	0.000	0.000	0.000	0.000	0.000	0.000	283	1076	241	200	200	0.000	0.000	95	146	0	0	80	120	0	0	100	1	
5	17	7	04: L-17   LM00001385	lmo1417	6305	10618	100	66	66	12	47	47	5	84	79	0	196	164	69	26	27	4	98	91	0	0	0	0	0	0	0	0	0	0	0	0	0	0	0	0	0	0	0	0	0	0	0	0	0	0	0.000	0.000	0.000	0.000	0.000	0.000	0.000	0.000	0.000	0.000	0.000	0.000	0.000	0.000	283	1076	189	157	157	0.000	0.000	19	170	0	0	19	138	0	0	100	1	
5	1	8	04: L-20   LM00001388	lmo1420	2305	10868	100	175	164	65	49	74	103	70	4	0	189	162	65	29	64	152	59	0	0	0	0	0	0	0	0	0	0	0	0	0	0	0	0	0	0	0	0	0	0	0	0	0	0	0	0.000	0.000	0.000	0.000	0.000	0.000	0.000	0.000	0.000	0.000	0.000	0.000	0.000	0.000	283	1076	286	248	248	0.000	0.000	126	160	0	0	115	133	0	0	100	1	
5	2	8	04: L-23   LM00001391	lmo1423	2555	10868	100	901	699	407	47	47	5	96	94	0	1172	934	549	28	28	3	96	94	0	0	0	0	0	0	0	0	0	0	0	0	0	0	0	0	0	0	0	0	0	0	0	0	0	0	0.000	0.000	0.000	0.000	0.000	0.000	0.000	0.000	0.000	0.000	0.000	0.000	0.000	0.000	283	1076	1998	1558	1558	0.000	0.000	854	1144	0	0	652	906	0	0	100	1	
5	3	8	04: P-02   LM00002530	lmo1498	2805	10868	100	92	89	25	48	48	5	87	80	0	170	152	56	32	34	8	92	90	0	0	0	0	0	0	0	0	0	0	0	0	0	0	0	0	0	0	0	0	0	0	0	0	0	0	0.000	0.000	0.000	0.000	0.000	0.000	0.000	0.000	0.000	0.000	0.000	0.000	0.000	0.000	283	1076	182	161	161	0.000	0.000	44	138	0	0	41	120	0	0	100	1	
5	4	8	04: P-05   LM00000415	lmo1501	3055	10868	100	48	48	4	47	47	6	11	0	0	31	34	10	31	33	7	26	14	0	0	0	0	0	0	0	0	0	0	0	0	0	0	0	0	0	0	0	0	0	0	0	0	0	0	0.000	0.000	0.000	0.000	0.000	0.000	0.000	0.000	0.000	0.000	0.000	0.000	0.000	0.000	283	1076	1	4	4	0.000	0.000	1	0	0	0	1	3	0	0	100	1	
5	5	8	04: P-08   LM00001433	lmo1504	3305	10868	100	373	323	159	47	47	4	98	95	0	587	494	260	26	27	7	91	89	0	0	0	0	0	0	0	0	0	0	0	0	0	0	0	0	0	0	0	0	0	0	0	0	0	0	0.000	0.000	0.000	0.000	0.000	0.000	0.000	0.000	0.000	0.000	0.000	0.000	0.000	0.000	283	1076	887	744	744	0.000	0.000	326	561	0	0	276	468	0	0	100	1	
5	6	8	04: P-11   LM00001436	lmo1507	3555	10868	100	52	53	5	46	46	4	58	34	0	131	119	44	27	27	4	93	89	0	0	0	0	0	0	0	0	0	0	0	0	0	0	0	0	0	0	0	0	0	0	0	0	0	0	0.000	0.000	0.000	0.000	0.000	0.000	0.000	0.000	0.000	0.000	0.000	0.000	0.000	0.000	283	1076	110	99	99	0.000	0.000	6	104	0	0	7	92	0	0	100	1	
5	7	8	04: P-14   LM00001439	lmo1510	3805	10868	100	343	301	131	46	46	4	95	94	0	401	354	149	26	27	3	97	96	0	0	0	0	0	0	0	0	0	0	0	0	0	0	0	0	0	0	0	0	0	0	0	0	0	0	0.000	0.000	0.000	0.000	0.000	0.000	0.000	0.000	0.000	0.000	0.000	0.000	0.000	0.000	283	1076	672	583	583	0.000	0.000	297	375	0	0	255	328	0	0	100	1	
5	8	8	04: P-17   LM00000418	lmo1513	4055	10868	100	129	113	46	45	46	5	90	79	0	300	239	143	26	27	3	86	81	0	0	0	0	0	0	0	0	0	0	0	0	0	0	0	0	0	0	0	0	0	0	0	0	0	0	0.000	0.000	0.000	0.000	0.000	0.000	0.000	0.000	0.000	0.000	0.000	0.000	0.000	0.000	283	1076	358	281	281	0.000	0.000	84	274	0	0	68	213	0	0	100	1	
5	9	8	04: P-20   LM00001444	lmo1516	4305	10868	100	128	120	43	46	47	5	92	87	0	400	346	163	27	27	3	96	93	0	0	0	0	0	0	0	0	0	0	0	0	0	0	0	0	0	0	0	0	0	0	0	0	0	0	0.000	0.000	0.000	0.000	0.000	0.000	0.000	0.000	0.000	0.000	0.000	0.000	0.000	0.000	283	1076	455	393	393	0.000	0.000	82	373	0	0	74	319	0	0	100	1	
5	10	8	04: P-23   LM00001445	lmo1519	4555	10868	100	446	368	206	46	47	4	93	89	0	585	467	286	26	27	4	93	87	0	0	0	0	0	0	0	0	0	0	0	0	0	0	0	0	0	0	0	0	0	0	0	0	0	0	0.000	0.000	0.000	0.000	0.000	0.000	0.000	0.000	0.000	0.000	0.000	0.000	0.000	0.000	283	1076	959	763	763	0.000	0.000	400	559	0	0	322	441	0	0	100	1	
5	11	8	05: D-02   LM00001482	lmo1590	4805	10868	100	56	57	9	47	47	4	76	56	0	146	125	52	27	27	4	91	87	0	0	0	0	0	0	0	0	0	0	0	0	0	0	0	0	0	0	0	0	0	0	0	0	0	0	0.000	0.000	0.000	0.000	0.000	0.000	0.000	0.000	0.000	0.000	0.000	0.000	0.000	0.000	283	1076	128	108	108	0.000	0.000	9	119	0	0	10	98	0	0	100	1	
5	12	8	05: D-05   LM00002542	lmo1593	5055	10868	100	52	52	5	46	46	4	62	34	0	129	111	43	26	26	3	93	89	0	0	0	0	0	0	0	0	0	0	0	0	0	0	0	0	0	0	0	0	0	0	0	0	0	0	0.000	0.000	0.000	0.000	0.000	0.000	0.000	0.000	0.000	0.000	0.000	0.000	0.000	0.000	283	1076	109	91	91	0.000	0.000	6	103	0	0	6	85	0	0	100	1	
5	13	8	05: D-08   LM00000444	lmo1596	5305	10868	100	308	249	129	46	46	5	91	86	0	1506	1125	681	25	26	3	94	90	0	0	0	0	0	0	0	0	0	0	0	0	0	0	0	0	0	0	0	0	0	0	0	0	0	0	0.000	0.000	0.000	0.000	0.000	0.000	0.000	0.000	0.000	0.000	0.000	0.000	0.000	0.000	283	1076	1743	1303	1303	0.000	0.000	262	1481	0	0	203	1100	0	0	100	1	
5	14	8	05: D-11   LM00001487	lmo1599	5555	10868	100	497	462	285	46	47	5	96	93	0	987	842	433	27	28	3	96	95	0	0	0	0	0	0	0	0	0	0	0	0	0	0	0	0	0	0	0	0	0	0	0	0	0	0	0.000	0.000	0.000	0.000	0.000	0.000	0.000	0.000	0.000	0.000	0.000	0.000	0.000	0.000	283	1076	1411	1231	1231	0.000	0.000	451	960	0	0	416	815	0	0	100	1	
5	15	8	05: D-14   LM00000447	lmo1602	5805	10868	100	7366	5894	3742	46	47	5	100	99	0	8564	6708	4234	26	27	4	98	93	0	0	0	0	0	0	0	0	0	0	0	0	0	0	0	0	0	0	0	0	0	0	0	0	0	0	0.000	0.000	0.000	0.000	0.000	0.000	0.000	0.000	0.000	0.000	0.000	0.000	0.000	0.000	283	1076	15858	12530	12530	0.000	0.000	7320	8538	0	0	5848	6682	0	0	100	1	
5	16	8	05: D-17   LM00000448	lmo1605	6055	10868	100	471	425	167	45	46	5	100	99	0	426	382	151	26	26	3	98	97	0	0	0	0	0	0	0	0	0	0	0	0	0	0	0	0	0	0	0	0	0	0	0	0	0	0	0.000	0.000	0.000	0.000	0.000	0.000	0.000	0.000	0.000	0.000	0.000	0.000	0.000	0.000	283	1076	826	736	736	0.000	0.000	426	400	0	0	380	356	0	0	100	1	
5	17	8	05: D-20   LM00002546	lmo1608	6305	10868	100	184	170	90	47	47	5	88	79	0	482	390	250	26	27	4	85	81	0	0	0	0	0	0	0	0	0	0	0	0	0	0	0	0	0	0	0	0	0	0	0	0	0	0	0.000	0.000	0.000	0.000	0.000	0.000	0.000	0.000	0.000	0.000	0.000	0.000	0.000	0.000	283	1076	593	487	487	0.000	0.000	137	456	0	0	123	364	0	0	100	1	
5	1	9	05: D-23   LM00001492	lmo1611	2305	11118	100	477	375	217	47	49	14	86	79	0	1466	1087	683	29	31	14	87	84	0	0	0	0	0	0	0	0	0	0	0	0	0	0	0	0	0	0	0	0	0	0	0	0	0	0	0.000	0.000	0.000	0.000	0.000	0.000	0.000	0.000	0.000	0.000	0.000	0.000	0.000	0.000	283	1076	1867	1386	1386	0.000	0.000	430	1437	0	0	328	1058	0	0	100	1	
5	2	9	05: H-02   LM00001540	lmo1686	2555	11118	100	356	297	152	46	47	5	96	93	0	196	165	78	28	29	5	92	88	0	0	0	0	0	0	0	0	0	0	0	0	0	0	0	0	0	0	0	0	0	0	0	0	0	0	0.000	0.000	0.000	0.000	0.000	0.000	0.000	0.000	0.000	0.000	0.000	0.000	0.000	0.000	283	1076	478	388	388	0.000	0.000	310	168	0	0	251	137	0	0	100	1	
5	3	9	05: H-05   LM00001542	lmo1689	2805	11118	100	62	63	13	46	47	5	81	68	0	156	134	52	31	33	8	89	85	0	0	0	0	0	0	0	0	0	0	0	0	0	0	0	0	0	0	0	0	0	0	0	0	0	0	0.000	0.000	0.000	0.000	0.000	0.000	0.000	0.000	0.000	0.000	0.000	0.000	0.000	0.000	283	1076	141	120	120	0.000	0.000	16	125	0	0	17	103	0	0	100	1	
5	4	9	05: H-08   LM00001545	lmo1692	3055	11118	100	245	209	100	48	49	5	90	85	0	285	234	113	37	37	8	94	87	0	0	0	0	0	0	0	0	0	0	0	0	0	0	0	0	0	0	0	0	0	0	0	0	0	0	0.000	0.000	0.000	0.000	0.000	0.000	0.000	0.000	0.000	0.000	0.000	0.000	0.000	0.000	283	1076	445	358	358	0.000	0.000	197	248	0	0	161	197	0	0	100	1	
5	5	9	05: H-11   LM00001547	lmo1695	3305	11118	100	56	56	7	46	46	4	75	57	0	148	129	55	27	28	5	92	86	0	0	0	0	0	0	0	0	0	0	0	0	0	0	0	0	0	0	0	0	0	0	0	0	0	0	0.000	0.000	0.000	0.000	0.000	0.000	0.000	0.000	0.000	0.000	0.000	0.000	0.000	0.000	283	1076	131	112	112	0.000	0.000	10	121	0	0	10	102	0	0	100	1	
5	6	9	05: H-14   LM00001549	lmo1698	3555	11118	100	59	60	12	45	46	5	76	58	0	130	104	53	27	28	3	86	78	0	0	0	0	0	0	0	0	0	0	0	0	0	0	0	0	0	0	0	0	0	0	0	0	0	0	0.000	0.000	0.000	0.000	0.000	0.000	0.000	0.000	0.000	0.000	0.000	0.000	0.000	0.000	283	1076	117	92	92	0.000	0.000	14	103	0	0	15	77	0	0	100	1	
5	7	9	05: H-17   LM00002567	lmo1701	3805	11118	100	54	54	7	46	46	5	68	37	0	137	117	51	26	27	5	94	88	0	0	0	0	0	0	0	0	0	0	0	0	0	0	0	0	0	0	0	0	0	0	0	0	0	0	0.000	0.000	0.000	0.000	0.000	0.000	0.000	0.000	0.000	0.000	0.000	0.000	0.000	0.000	283	1076	119	99	99	0.000	0.000	8	111	0	0	8	91	0	0	100	1	
5	8	9	05: H-20   LM00000463	lmo1704	4055	11118	100	290	250	118	46	47	5	93	89	0	311	252	131	28	28	6	87	86	0	0	0	0	0	0	0	0	0	0	0	0	0	0	0	0	0	0	0	0	0	0	0	0	0	0	0.000	0.000	0.000	0.000	0.000	0.000	0.000	0.000	0.000	0.000	0.000	0.000	0.000	0.000	283	1076	527	428	428	0.000	0.000	244	283	0	0	204	224	0	0	100	1	
5	9	9	05: H-23   LM00001553	lmo1707	4305	11118	100	57	57	7	47	47	5	79	53	0	140	124	48	27	27	3	93	90	0	0	0	0	0	0	0	0	0	0	0	0	0	0	0	0	0	0	0	0	0	0	0	0	0	0	0.000	0.000	0.000	0.000	0.000	0.000	0.000	0.000	0.000	0.000	0.000	0.000	0.000	0.000	283	1076	123	107	107	0.000	0.000	10	113	0	0	10	97	0	0	100	1	
5	10	9	05: L-02   LM00001596	lmo1782	4555	11118	100	135	130	50	46	47	8	89	83	0	353	304	162	27	27	9	90	85	0	0	0	0	0	0	0	0	0	0	0	0	0	0	0	0	0	0	0	0	0	0	0	0	0	0	0.000	0.000	0.000	0.000	0.000	0.000	0.000	0.000	0.000	0.000	0.000	0.000	0.000	0.000	283	1076	415	361	361	0.000	0.000	89	326	0	0	84	277	0	0	100	1	
5	11	9	05: L-05   LM00000484	lmo1785	4805	11118	100	6274	6313	3561	45	45	5	100	100	0	8776	8228	4265	26	27	4	100	100	0	0	0	0	0	0	0	0	0	0	0	0	0	0	0	0	0	0	0	0	0	0	0	0	0	0	0.000	0.000	0.000	0.000	0.000	0.000	0.000	0.000	0.000	0.000	0.000	0.000	0.000	0.000	283	1076	14979	14470	14470	0.000	0.000	6229	8750	0	0	6268	8202	0	0	100	1	
5	12	9	05: L-08   LM00001598	lmo1788	5055	11118	100	66	64	13	46	46	4	79	71	0	126	102	48	26	26	4	87	80	0	0	0	0	0	0	0	0	0	0	0	0	0	0	0	0	0	0	0	0	0	0	0	0	0	0	0.000	0.000	0.000	0.000	0.000	0.000	0.000	0.000	0.000	0.000	0.000	0.000	0.000	0.000	283	1076	120	94	94	0.000	0.000	20	100	0	0	18	76	0	0	100	1	
5	13	9	05: L-11   LM00001600	lmo1791	5305	11118	100	551	473	257	45	45	4	97	95	0	964	773	453	26	26	3	90	88	0	0	0	0	0	0	0	0	0	0	0	0	0	0	0	0	0	0	0	0	0	0	0	0	0	0	0.000	0.000	0.000	0.000	0.000	0.000	0.000	0.000	0.000	0.000	0.000	0.000	0.000	0.000	283	1076	1444	1175	1175	0.000	0.000	506	938	0	0	428	747	0	0	100	1	
5	14	9	05: L-14   LM00001603	lmo1794	5555	11118	100	57	58	10	46	46	5	72	57	0	153	127	54	26	27	4	92	87	0	0	0	0	0	0	0	0	0	0	0	0	0	0	0	0	0	0	0	0	0	0	0	0	0	0	0.000	0.000	0.000	0.000	0.000	0.000	0.000	0.000	0.000	0.000	0.000	0.000	0.000	0.000	283	1076	138	113	113	0.000	0.000	11	127	0	0	12	101	0	0	100	1	
5	15	9	05: L-17   LM00000487	lmo1797	5805	11118	100	5524	4578	2330	46	46	5	100	99	0	11616	9647	4947	26	26	4	100	98	0	0	0	0	0	0	0	0	0	0	0	0	0	0	0	0	0	0	0	0	0	0	0	0	0	0	0.000	0.000	0.000	0.000	0.000	0.000	0.000	0.000	0.000	0.000	0.000	0.000	0.000	0.000	283	1076	17068	14153	14153	0.000	0.000	5478	11590	0	0	4532	9621	0	0	100	1	
5	16	9	05: L-20   LM00001607	lmo1800	6055	11118	100	53	53	5	46	46	5	69	31	0	125	111	37	26	26	3	94	93	0	0	0	0	0	0	0	0	0	0	0	0	0	0	0	0	0	0	0	0	0	0	0	0	0	0	0.000	0.000	0.000	0.000	0.000	0.000	0.000	0.000	0.000	0.000	0.000	0.000	0.000	0.000	283	1076	106	92	92	0.000	0.000	7	99	0	0	7	85	0	0	100	1	
5	17	9	05: L-23   LM00001609	lmo1803	6305	11118	100	524	457	229	47	47	5	98	93	0	514	444	219	26	27	4	96	94	0	0	0	0	0	0	0	0	0	0	0	0	0	0	0	0	0	0	0	0	0	0	0	0	0	0	0.000	0.000	0.000	0.000	0.000	0.000	0.000	0.000	0.000	0.000	0.000	0.000	0.000	0.000	283	1076	965	828	828	0.000	0.000	477	488	0	0	410	418	0	0	100	1	
5	1	10	05: P-02   LM00001658	lmo1878	2305	11368	100	341	286	140	46	47	5	96	92	0	330	272	145	28	29	4	92	86	0	0	0	0	0	0	0	0	0	0	0	0	0	0	0	0	0	0	0	0	0	0	0	0	0	0	0.000	0.000	0.000	0.000	0.000	0.000	0.000	0.000	0.000	0.000	0.000	0.000	0.000	0.000	283	1076	597	484	484	0.000	0.000	295	302	0	0	240	244	0	0	100	1	
5	2	10	05: P-05   LM00001660	lmo1881	2555	11368	100	533	467	207	46	47	5	96	96	0	469	415	181	28	28	4	98	95	0	0	0	0	0	0	0	0	0	0	0	0	0	0	0	0	0	0	0	0	0	0	0	0	0	0	0.000	0.000	0.000	0.000	0.000	0.000	0.000	0.000	0.000	0.000	0.000	0.000	0.000	0.000	283	1076	928	808	808	0.000	0.000	487	441	0	0	421	387	0	0	100	1	
5	3	10	05: P-08   LM00001661	lmo1884	2805	11368	100	296	260	129	47	47	5	96	89	0	156	129	58	31	33	9	84	79	0	0	0	0	0	0	0	0	0	0	0	0	0	0	0	0	0	0	0	0	0	0	0	0	0	0	0.000	0.000	0.000	0.000	0.000	0.000	0.000	0.000	0.000	0.000	0.000	0.000	0.000	0.000	283	1076	374	311	311	0.000	0.000	249	125	0	0	213	98	0	0	100	1	
5	4	10	05: P-11   LM00001664	lmo1887	3055	11368	100	260	237	101	49	49	6	95	91	0	458	392	171	43	44	9	93	92	0	0	0	0	0	0	0	0	0	0	0	0	0	0	0	0	0	0	0	0	0	0	0	0	0	0	0.000	0.000	0.000	0.000	0.000	0.000	0.000	0.000	0.000	0.000	0.000	0.000	0.000	0.000	283	1076	626	537	537	0.000	0.000	211	415	0	0	188	349	0	0	100	1	
5	5	10	05: P-14   LM00002593	lmo1890	3305	11368	100	155	145	53	47	48	5	94	89	0	211	190	76	32	33	7	93	90	0	0	0	0	0	0	0	0	0	0	0	0	0	0	0	0	0	0	0	0	0	0	0	0	0	0	0.000	0.000	0.000	0.000	0.000	0.000	0.000	0.000	0.000	0.000	0.000	0.000	0.000	0.000	283	1076	287	256	256	0.000	0.000	108	179	0	0	98	158	0	0	100	1	
5	6	10	05: P-17   LM00002594	lmo1893	3555	11368	100	293	247	130	46	46	4	96	93	0	427	343	196	27	27	5	90	87	0	0	0	0	0	0	0	0	0	0	0	0	0	0	0	0	0	0	0	0	0	0	0	0	0	0	0.000	0.000	0.000	0.000	0.000	0.000	0.000	0.000	0.000	0.000	0.000	0.000	0.000	0.000	283	1076	647	517	517	0.000	0.000	247	400	0	0	201	316	0	0	100	1	
5	7	10	05: P-20   LM00000508	lmo1896	3805	11368	100	524	452	216	46	46	5	97	96	0	1184	965	497	27	28	4	96	95	0	0	0	0	0	0	0	0	0	0	0	0	0	0	0	0	0	0	0	0	0	0	0	0	0	0	0.000	0.000	0.000	0.000	0.000	0.000	0.000	0.000	0.000	0.000	0.000	0.000	0.000	0.000	283	1076	1635	1344	1344	0.000	0.000	478	1157	0	0	406	938	0	0	100	1	
5	8	10	05: P-23   LM00001667	lmo1899	4055	11368	100	413	355	173	46	46	5	98	94	0	391	336	165	27	27	3	96	95	0	0	0	0	0	0	0	0	0	0	0	0	0	0	0	0	0	0	0	0	0	0	0	0	0	0	0.000	0.000	0.000	0.000	0.000	0.000	0.000	0.000	0.000	0.000	0.000	0.000	0.000	0.000	283	1076	731	618	618	0.000	0.000	367	364	0	0	309	309	0	0	100	1	
5	9	10	06: D-02   LM00002610	lmo1970	4305	11368	100	52	53	5	47	47	5	49	14	0	129	107	47	27	27	6	85	82	0	0	0	0	0	0	0	0	0	0	0	0	0	0	0	0	0	0	0	0	0	0	0	0	0	0	0.000	0.000	0.000	0.000	0.000	0.000	0.000	0.000	0.000	0.000	0.000	0.000	0.000	0.000	283	1076	107	86	86	0.000	0.000	5	102	0	0	6	80	0	0	100	1	
5	10	10	06: D-05   LM00002613	lmo1973	4555	11368	100	51	51	5	46	47	6	44	9	0	138	120	47	26	27	4	95	89	0	0	0	0	0	0	0	0	0	0	0	0	0	0	0	0	0	0	0	0	0	0	0	0	0	0	0.000	0.000	0.000	0.000	0.000	0.000	0.000	0.000	0.000	0.000	0.000	0.000	0.000	0.000	283	1076	117	99	99	0.000	0.000	5	112	0	0	5	94	0	0	100	1	
5	11	10	06: D-08   LM00000529	lmo1976	4805	11368	100	224	191	88	45	46	4	91	84	0	243	202	99	27	27	3	91	89	0	0	0	0	0	0	0	0	0	0	0	0	0	0	0	0	0	0	0	0	0	0	0	0	0	0	0.000	0.000	0.000	0.000	0.000	0.000	0.000	0.000	0.000	0.000	0.000	0.000	0.000	0.000	283	1076	395	321	321	0.000	0.000	179	216	0	0	146	175	0	0	100	1	
5	12	10	06: D-11   LM00001707	lmo1979	5055	11368	100	68	67	14	46	46	5	82	73	0	142	122	49	26	26	3	94	92	0	0	0	0	0	0	0	0	0	0	0	0	0	0	0	0	0	0	0	0	0	0	0	0	0	0	0.000	0.000	0.000	0.000	0.000	0.000	0.000	0.000	0.000	0.000	0.000	0.000	0.000	0.000	283	1076	138	117	117	0.000	0.000	22	116	0	0	21	96	0	0	100	1	
5	13	10	06: D-14   LM00001708	lmo1982	5305	11368	100	70	70	17	46	46	5	87	70	0	136	110	49	26	27	3	91	87	0	0	0	0	0	0	0	0	0	0	0	0	0	0	0	0	0	0	0	0	0	0	0	0	0	0	0.000	0.000	0.000	0.000	0.000	0.000	0.000	0.000	0.000	0.000	0.000	0.000	0.000	0.000	283	1076	134	108	108	0.000	0.000	24	110	0	0	24	84	0	0	100	1	
5	14	10	06: D-17   LM00001710	lmo1985	5555	11368	100	106	97	30	46	46	4	87	81	0	316	266	132	26	27	4	94	91	0	0	0	0	0	0	0	0	0	0	0	0	0	0	0	0	0	0	0	0	0	0	0	0	0	0	0.000	0.000	0.000	0.000	0.000	0.000	0.000	0.000	0.000	0.000	0.000	0.000	0.000	0.000	283	1076	350	291	291	0.000	0.000	60	290	0	0	51	240	0	0	100	1	
5	15	10	06: D-20   LM00001712	lmo1988	5805	11368	100	51	51	5	45	46	5	61	21	0	126	100	49	26	26	3	82	80	0	0	0	0	0	0	0	0	0	0	0	0	0	0	0	0	0	0	0	0	0	0	0	0	0	0	0.000	0.000	0.000	0.000	0.000	0.000	0.000	0.000	0.000	0.000	0.000	0.000	0.000	0.000	283	1076	106	80	80	0.000	0.000	6	100	0	0	6	74	0	0	100	1	
5	16	10	06: D-23   LM00001715	lmo1991	6055	11368	100	56	58	11	45	46	5	80	62	0	164	128	71	26	27	13	73	72	0	0	0	0	0	0	0	0	0	0	0	0	0	0	0	0	0	0	0	0	0	0	0	0	0	0	0.000	0.000	0.000	0.000	0.000	0.000	0.000	0.000	0.000	0.000	0.000	0.000	0.000	0.000	283	1076	149	115	115	0.000	0.000	11	138	0	0	13	102	0	0	100	1	
5	17	10	06: H-02   LM00002625	lmo2066	6305	11368	100	85	84	24	46	47	4	90	83	0	181	148	74	26	26	3	88	84	0	0	0	0	0	0	0	0	0	0	0	0	0	0	0	0	0	0	0	0	0	0	0	0	0	0	0.000	0.000	0.000	0.000	0.000	0.000	0.000	0.000	0.000	0.000	0.000	0.000	0.000	0.000	283	1076	194	160	160	0.000	0.000	39	155	0	0	38	122	0	0	100	1	
5	1	11	06: H-05   LM00000553	lmo2069	2305	11618	100	670	578	256	47	49	31	91	88	0	655	571	254	28	33	51	90	87	0	0	0	0	0	0	0	0	0	0	0	0	0	0	0	0	0	0	0	0	0	0	0	0	0	0	0.000	0.000	0.000	0.000	0.000	0.000	0.000	0.000	0.000	0.000	0.000	0.000	0.000	0.000	283	1076	1250	1074	1074	0.000	0.000	623	627	0	0	531	543	0	0	100	1	
5	2	11	06: H-08   LM00000554	lmo2072	2555	11618	100	649	527	316	46	46	5	94	90	0	2159	1688	1088	28	28	3	95	92	0	0	0	0	0	0	0	0	0	0	0	0	0	0	0	0	0	0	0	0	0	0	0	0	0	0	0.000	0.000	0.000	0.000	0.000	0.000	0.000	0.000	0.000	0.000	0.000	0.000	0.000	0.000	283	1076	2734	2141	2141	0.000	0.000	603	2131	0	0	481	1660	0	0	100	1
[truncated: 2,741,447 more chars]
