# Supplementary material for: Different Transcriptional Responses from Slow and Fast Growth Rate Strains of Listeria monocytogenes Adapted to Low Temperature
Source: Front Microbiol. 2016 Mar 1;7:229. doi: 10.3389/fmicb.2016.00229 (PMC4772535; doi:10.3389/fmicb.2016.00229)
Supplement: Data Sheet S1 — Microarry gpr data. [file Data_Sheet_1.ZIP › microarray data/8.gpr]

ATF	1.0
21	82
"Type=GenePix Results 2"
"DateTime=2014/03/11 14:43:32"
"Settings=Easy Quant"
"GalFile=C:\Users\Felipe\Desktop\INTA\Microarreglos\LM3001_Listeria monocytogenes_v1.GAL"
"Scanner=Model:  Serial No.: "
"Comment=<F1>Cy5<F2>Cy3<F1 Offset>0,0<F2 Offset>0,-1<Comment>"
"PixelSize=5"
"Wavelengths=1 nm	2 nm"
"ImageFiles=C:\Users\Felipe\Desktop\INTA\Microarreglos\Im�genes\19723692_11B-11D_2_1.tif	C:\Users\Felipe\Desktop\INTA\Microarreglos\Im�genes\19723692_11B-11D_2_2.tif"
"PMTGain=0	0"
"NormalizationMethod=LOWESS"
"NormalizationFactors=0.000	0.000"
"JpegImage="
"RatioFormulations=W2/W1(2/1)"
"Barcode=Unknown	Unknown"
"ImageOrigin=0	0"
"JpegOrigin=0	0"
"Creator=ScanArray Express, Microarray Analysis System 4.0.0.4"
"Temperature=0.0"
"LaserPower=0	0	0	0"
"LaserOnTime=0	0	0	0"
"Block"	"Column"	"Row"	"Name"	"ID"	"X"	"Y"	"Dia."	"F1 Median"	"F1 Mean"	"F1 SD"	"B1 Median"	"B1 Mean"	"B1 SD"	"% > B1+1SD"	"% > B1+2SD"	"F1 % Sat."	"F2 Median"	"F2 Mean"	"F2 SD"	"B2 Median"	"B2 Mean"	"B2 SD"	"% > B2+1SD"	"% > B2+2SD"	"F2 % Sat."	"F3 Median"	"F3 Mean"	"F3 SD"	"B3 Median"	"B3 Mean"	"B3 SD"	"% > B3+1SD"	"% > B3+2SD"	"F3 % Sat."	"F4 Median"	"F4 Mean"	"F4 SD"	"B4 Median"	"B4 Mean"	"B4 SD"	"% > B4+1SD"	"% > B4+2SD"	"F4 % Sat."	"Ratio of Medians (2/1)"	"Ratio of Means (2/1)"	"Median of Ratios (2/1)"	"Mean of Ratios (2/1)"	"Ratios SD (2/1)"	"Rgn Ratio (2/1)"	"Rgn R� (2/1)"	"Ratio of Medians (Ratio/2)"	"Ratio of Means (Ratio/2)"	"Median of Ratios (Ratio/2)"	"Mean of Ratios (Ratio/2)"	"Ratios SD (Ratio/2)"	"Rgn Ratio (Ratio/2)"	"Rgn R� (Ratio/2)"	"Ratio of Medians (Ratio/3)"	"Ratio of Means (Ratio/3)"	"Median of Ratios (Ratio/3)"	"Mean of Ratios (Ratio/3)"	"Ratios SD (Ratio/3)"	"Rgn Ratio (Ratio/3)"	"Rgn R� (Ratio/3)"	"F Pixels"	"B Pixels"	"Sum of Medians"	"Sum of Means"	"Log Ratio (2/1)"	"Log Ratio (Ratio/2)"	"Log Ratio (Ratio/3)"	"F1 Median - B1"	"F2 Median - B2"	"F3 Median - B3"	"F4 Median - B4"	"F1 Mean - B1"	"F2 Mean - B2"	"F3 Mean - B3"	"F4 Mean - B4"	"Flags"	"Normalize"
1	1	1	10: D-01   Dye Marker	Dye Marker	2218	4777	100	71	342	429	51	51	7	73	56	0	12108	27451	27006	18	19	7	100	100	19	0	0	0	0	0	0	0	0	0	0	0	0	0	0	0	0	0	0	0	0	0	0	0	0	0	0.000	0.000	0.000	0.000	0.000	0.000	0.000	0.000	0.000	0.000	0.000	0.000	0.000	0.000	282	1076	12110	27724	27724	0.000	0.000	20	12090	0	0	291	27433	0	0	100	1	
1	2	1	01: D-01   LM00002111	lmo0069	2468	4777	100	63	63	10	51	52	9	65	19	0	82	73	30	19	20	7	87	82	0	0	0	0	0	0	0	0	0	0	0	0	0	0	0	0	0	0	0	0	0	0	0	0	0	0	0.000	0.000	0.000	0.000	0.000	0.000	0.000	0.000	0.000	0.000	0.000	0.000	0.000	0.000	282	1076	75	66	66	0.000	0.000	12	63	0	0	12	54	0	0	100	1	
1	3	1	01: D-04   LM00002114	lmo0072	2718	4777	100	49	51	8	51	52	9	14	2	0	57	51	18	18	20	11	79	74	0	0	0	0	0	0	0	0	0	0	0	0	0	0	0	0	0	0	0	0	0	0	0	0	0	0	0.000	0.000	0.000	0.000	0.000	0.000	0.000	0.000	0.000	0.000	0.000	0.000	0.000	0.000	282	1076	37	33	33	0.000	0.000	-2	39	0	0	0	33	0	0	100	1	
1	4	1	01: D-07   LM00000829	lmo0075	2968	4777	100	110	107	34	49	49	6	88	84	0	133	113	49	17	18	5	90	87	0	0	0	0	0	0	0	0	0	0	0	0	0	0	0	0	0	0	0	0	0	0	0	0	0	0	0.000	0.000	0.000	0.000	0.000	0.000	0.000	0.000	0.000	0.000	0.000	0.000	0.000	0.000	282	1076	177	154	154	0.000	0.000	61	116	0	0	58	96	0	0	100	1	
1	5	1	01: D-10   LM00000831	lmo0078	3218	4777	100	245	209	91	48	50	7	89	88	0	116	98	46	17	19	5	90	85	0	0	0	0	0	0	0	0	0	0	0	0	0	0	0	0	0	0	0	0	0	0	0	0	0	0	0.000	0.000	0.000	0.000	0.000	0.000	0.000	0.000	0.000	0.000	0.000	0.000	0.000	0.000	282	1076	296	242	242	0.000	0.000	197	99	0	0	161	81	0	0	100	1	
1	6	1	01: D-13   LM00002119	lmo0081	3468	4777	100	50	51	7	49	50	6	31	13	0	24	26	10	17	18	6	60	30	0	0	0	0	0	0	0	0	0	0	0	0	0	0	0	0	0	0	0	0	0	0	0	0	0	0	0.000	0.000	0.000	0.000	0.000	0.000	0.000	0.000	0.000	0.000	0.000	0.000	0.000	0.000	282	1076	8	11	11	0.000	0.000	1	7	0	0	2	9	0	0	100	1	
1	7	1	01: D-16   LM00002122	lmo0084	3718	4777	100	86	86	21	50	51	7	91	85	0	98	86	35	18	18	5	88	85	0	0	0	0	0	0	0	0	0	0	0	0	0	0	0	0	0	0	0	0	0	0	0	0	0	0	0.000	0.000	0.000	0.000	0.000	0.000	0.000	0.000	0.000	0.000	0.000	0.000	0.000	0.000	282	1076	116	104	104	0.000	0.000	36	80	0	0	36	68	0	0	100	1	
1	8	1	01: D-19   LM00002125	lmo0087	3968	4777	100	51	52	6	49	50	6	20	5	0	56	53	17	17	18	5	93	87	0	0	0	0	0	0	0	0	0	0	0	0	0	0	0	0	0	0	0	0	0	0	0	0	0	0	0.000	0.000	0.000	0.000	0.000	0.000	0.000	0.000	0.000	0.000	0.000	0.000	0.000	0.000	282	1076	41	39	39	0.000	0.000	2	39	0	0	3	36	0	0	100	1	
1	9	1	01: D-22   LM00000833	lmo0090	4218	4777	100	55	58	9	48	49	7	56	29	0	63	56	20	16	17	4	85	84	0	0	0	0	0	0	0	0	0	0	0	0	0	0	0	0	0	0	0	0	0	0	0	0	0	0	0.000	0.000	0.000	0.000	0.000	0.000	0.000	0.000	0.000	0.000	0.000	0.000	0.000	0.000	282	1076	54	50	50	0.000	0.000	7	47	0	0	10	40	0	0	100	1	
1	10	1	01: H-01   LM00000858	lmo0165	4468	4777	100	104	102	34	48	49	7	89	83	0	125	107	54	16	17	4	95	91	0	0	0	0	0	0	0	0	0	0	0	0	0	0	0	0	0	0	0	0	0	0	0	0	0	0	0.000	0.000	0.000	0.000	0.000	0.000	0.000	0.000	0.000	0.000	0.000	0.000	0.000	0.000	282	1076	165	145	145	0.000	0.000	56	109	0	0	54	91	0	0	100	1	
1	11	1	01: H-04   LM00000860	lmo0168	4718	4777	100	52	53	8	48	49	6	34	11	0	51	45	15	16	17	6	83	79	0	0	0	0	0	0	0	0	0	0	0	0	0	0	0	0	0	0	0	0	0	0	0	0	0	0	0.000	0.000	0.000	0.000	0.000	0.000	0.000	0.000	0.000	0.000	0.000	0.000	0.000	0.000	282	1076	39	34	34	0.000	0.000	4	35	0	0	5	29	0	0	100	1	
1	12	1	01: H-07   LM00002159	lmo0171	4968	4777	100	51	52	6	47	48	6	41	13	0	56	49	17	15	16	4	88	85	0	0	0	0	0	0	0	0	0	0	0	0	0	0	0	0	0	0	0	0	0	0	0	0	0	0	0.000	0.000	0.000	0.000	0.000	0.000	0.000	0.000	0.000	0.000	0.000	0.000	0.000	0.000	282	1076	45	39	39	0.000	0.000	4	41	0	0	5	34	0	0	100	1	
1	13	1	01: H-10   LM00002839	lmo0174	5218	4777	100	53	54	6	48	49	6	43	14	0	85	72	26	16	16	4	93	85	0	0	0	0	0	0	0	0	0	0	0	0	0	0	0	0	0	0	0	0	0	0	0	0	0	0	0.000	0.000	0.000	0.000	0.000	0.000	0.000	0.000	0.000	0.000	0.000	0.000	0.000	0.000	282	1076	74	62	62	0.000	0.000	5	69	0	0	6	56	0	0	100	1	
1	14	1	01: H-13   LM00000055	lmo0177	5468	4777	100	187	160	71	48	49	6	91	84	0	93	80	37	15	16	4	91	87	0	0	0	0	0	0	0	0	0	0	0	0	0	0	0	0	0	0	0	0	0	0	0	0	0	0	0.000	0.000	0.000	0.000	0.000	0.000	0.000	0.000	0.000	0.000	0.000	0.000	0.000	0.000	282	1076	217	177	177	0.000	0.000	139	78	0	0	112	65	0	0	100	1	
1	15	1	01: H-16   LM00000058	lmo0180	5718	4777	100	62	63	11	49	49	6	76	57	0	71	62	26	15	16	3	88	84	0	0	0	0	0	0	0	0	0	0	0	0	0	0	0	0	0	0	0	0	0	0	0	0	0	0	0.000	0.000	0.000	0.000	0.000	0.000	0.000	0.000	0.000	0.000	0.000	0.000	0.000	0.000	282	1076	69	61	61	0.000	0.000	13	56	0	0	14	47	0	0	100	1	
1	16	1	01: H-19   LM00000863	lmo0183	5968	4777	100	48	49	6	48	48	6	18	9	0	19	20	6	15	16	4	48	28	0	0	0	0	0	0	0	0	0	0	0	0	0	0	0	0	0	0	0	0	0	0	0	0	0	0	0.000	0.000	0.000	0.000	0.000	0.000	0.000	0.000	0.000	0.000	0.000	0.000	0.000	0.000	282	1076	4	6	6	0.000	0.000	0	4	0	0	1	5	0	0	100	1	
1	17	1	01: H-22   LM00000062	lmo0186	6218	4777	100	265	223	124	47	48	5	87	80	0	83	73	41	15	16	4	81	76	0	0	0	0	0	0	0	0	0	0	0	0	0	0	0	0	0	0	0	0	0	0	0	0	0	0	0.000	0.000	0.000	0.000	0.000	0.000	0.000	0.000	0.000	0.000	0.000	0.000	0.000	0.000	282	1076	286	234	234	0.000	0.000	218	68	0	0	176	58	0	0	100	1	
1	1	2	01: L-01   LM00000084	lmo0261	2218	5027	100	69	70	13	52	54	10	72	37	0	86	75	29	18	20	7	90	81	0	0	0	0	0	0	0	0	0	0	0	0	0	0	0	0	0	0	0	0	0	0	0	0	0	0	0.000	0.000	0.000	0.000	0.000	0.000	0.000	0.000	0.000	0.000	0.000	0.000	0.000	0.000	282	1076	85	75	75	0.000	0.000	17	68	0	0	18	57	0	0	100	1	
1	2	2	01: L-04   LM00002184	lmo0264	2468	5027	100	53	55	10	49	51	7	28	15	0	73	67	27	18	19	5	89	86	0	0	0	0	0	0	0	0	0	0	0	0	0	0	0	0	0	0	0	0	0	0	0	0	0	0	0.000	0.000	0.000	0.000	0.000	0.000	0.000	0.000	0.000	0.000	0.000	0.000	0.000	0.000	282	1076	59	55	55	0.000	0.000	4	55	0	0	6	49	0	0	100	1	
1	3	2	01: L-07   LM00000895	lmo0267	2718	5027	100	117	109	37	49	50	11	79	77	0	136	109	60	18	20	13	74	72	0	0	0	0	0	0	0	0	0	0	0	0	0	0	0	0	0	0	0	0	0	0	0	0	0	0	0.000	0.000	0.000	0.000	0.000	0.000	0.000	0.000	0.000	0.000	0.000	0.000	0.000	0.000	282	1076	186	151	151	0.000	0.000	68	118	0	0	60	91	0	0	100	1	
1	4	2	01: L-10   LM00000897	lmo0270	2968	5027	100	58	60	10	50	52	11	34	10	0	65	60	22	18	20	10	85	77	0	0	0	0	0	0	0	0	0	0	0	0	0	0	0	0	0	0	0	0	0	0	0	0	0	0	0.000	0.000	0.000	0.000	0.000	0.000	0.000	0.000	0.000	0.000	0.000	0.000	0.000	0.000	282	1076	55	52	52	0.000	0.000	8	47	0	0	10	42	0	0	100	1	
1	5	2	01: L-13   LM00000899	lmo0273	3218	5027	100	148	137	45	50	51	8	88	85	0	71	64	23	19	20	7	86	79	0	0	0	0	0	0	0	0	0	0	0	0	0	0	0	0	0	0	0	0	0	0	0	0	0	0	0.000	0.000	0.000	0.000	0.000	0.000	0.000	0.000	0.000	0.000	0.000	0.000	0.000	0.000	282	1076	150	132	132	0.000	0.000	98	52	0	0	87	45	0	0	100	1	
1	6	2	01: L-16   LM00000901	lmo0276	3468	5027	100	386	323	158	51	52	8	85	82	0	170	139	68	18	19	6	87	84	0	0	0	0	0	0	0	0	0	0	0	0	0	0	0	0	0	0	0	0	0	0	0	0	0	0	0.000	0.000	0.000	0.000	0.000	0.000	0.000	0.000	0.000	0.000	0.000	0.000	0.000	0.000	282	1076	487	393	393	0.000	0.000	335	152	0	0	272	121	0	0	100	1	
1	7	2	01: L-19   LM00000089	lmo0279	3718	5027	100	265	224	107	50	50	6	89	87	0	113	93	44	18	19	5	90	85	0	0	0	0	0	0	0	0	0	0	0	0	0	0	0	0	0	0	0	0	0	0	0	0	0	0	0.000	0.000	0.000	0.000	0.000	0.000	0.000	0.000	0.000	0.000	0.000	0.000	0.000	0.000	282	1076	310	249	249	0.000	0.000	215	95	0	0	174	75	0	0	100	1	
1	8	2	01: L-22   LM00000090	lmo0282	3968	5027	100	49	51	8	49	49	6	23	8	0	18	19	4	17	18	4	25	10	0	0	0	0	0	0	0	0	0	0	0	0	0	0	0	0	0	0	0	0	0	0	0	0	0	0	0.000	0.000	0.000	0.000	0.000	0.000	0.000	0.000	0.000	0.000	0.000	0.000	0.000	0.000	282	1076	1	4	4	0.000	0.000	0	1	0	0	2	2	0	0	100	1	
1	9	2	01: P-01   LM00000925	lmo0357	4218	5027	100	53	54	6	49	49	6	34	8	0	63	53	23	16	17	3	85	81	0	0	0	0	0	0	0	0	0	0	0	0	0	0	0	0	0	0	0	0	0	0	0	0	0	0	0.000	0.000	0.000	0.000	0.000	0.000	0.000	0.000	0.000	0.000	0.000	0.000	0.000	0.000	282	1076	51	42	42	0.000	0.000	4	47	0	0	5	37	0	0	100	1	
1	10	2	01: P-04   LM00000130	lmo0360	4468	5027	100	59	60	12	49	50	7	61	40	0	51	42	20	16	18	6	71	65	0	0	0	0	0	0	0	0	0	0	0	0	0	0	0	0	0	0	0	0	0	0	0	0	0	0	0.000	0.000	0.000	0.000	0.000	0.000	0.000	0.000	0.000	0.000	0.000	0.000	0.000	0.000	282	1076	45	37	37	0.000	0.000	10	35	0	0	11	26	0	0	100	1	
1	11	2	01: P-07   LM00000927	lmo0363	4718	5027	100	53	53	6	48	49	6	39	11	0	52	45	17	16	17	4	82	76	0	0	0	0	0	0	0	0	0	0	0	0	0	0	0	0	0	0	0	0	0	0	0	0	0	0	0.000	0.000	0.000	0.000	0.000	0.000	0.000	0.000	0.000	0.000	0.000	0.000	0.000	0.000	282	1076	41	34	34	0.000	0.000	5	36	0	0	5	29	0	0	100	1	
1	12	2	01: P-10   LM00000133	lmo0366	4968	5027	100	56	59	13	48	49	5	63	40	0	77	66	28	15	16	4	91	85	0	0	0	0	0	0	0	0	0	0	0	0	0	0	0	0	0	0	0	0	0	0	0	0	0	0	0.000	0.000	0.000	0.000	0.000	0.000	0.000	0.000	0.000	0.000	0.000	0.000	0.000	0.000	282	1076	70	62	62	0.000	0.000	8	62	0	0	11	51	0	0	100	1	
1	13	2	01: P-13   LM00000135	lmo0369	5218	5027	100	417	328	184	48	49	5	85	84	0	183	147	87	16	17	4	84	79	0	0	0	0	0	0	0	0	0	0	0	0	0	0	0	0	0	0	0	0	0	0	0	0	0	0	0.000	0.000	0.000	0.000	0.000	0.000	0.000	0.000	0.000	0.000	0.000	0.000	0.000	0.000	282	1076	536	411	411	0.000	0.000	369	167	0	0	280	131	0	0	100	1	
1	14	2	01: P-16   LM00000137	lmo0372	5468	5027	100	61	64	15	48	49	6	74	51	0	66	55	24	16	16	4	81	74	0	0	0	0	0	0	0	0	0	0	0	0	0	0	0	0	0	0	0	0	0	0	0	0	0	0	0.000	0.000	0.000	0.000	0.000	0.000	0.000	0.000	0.000	0.000	0.000	0.000	0.000	0.000	282	1076	63	55	55	0.000	0.000	13	50	0	0	16	39	0	0	100	1	
1	15	2	01: P-19   LM00000138	lmo0375	5718	5027	100	80	79	24	47	48	6	80	73	0	69	57	28	16	16	4	82	76	0	0	0	0	0	0	0	0	0	0	0	0	0	0	0	0	0	0	0	0	0	0	0	0	0	0	0.000	0.000	0.000	0.000	0.000	0.000	0.000	0.000	0.000	0.000	0.000	0.000	0.000	0.000	282	1076	86	73	73	0.000	0.000	33	53	0	0	32	41	0	0	100	1	
1	16	2	01: P-22   LM00002200	lmo0378	5968	5027	100	54	55	8	48	48	5	53	24	0	60	48	25	15	16	3	77	70	0	0	0	0	0	0	0	0	0	0	0	0	0	0	0	0	0	0	0	0	0	0	0	0	0	0	0.000	0.000	0.000	0.000	0.000	0.000	0.000	0.000	0.000	0.000	0.000	0.000	0.000	0.000	282	1076	51	40	40	0.000	0.000	6	45	0	0	7	33	0	0	100	1	
1	17	2	02: D-01   LM00000157	lmo0449	6218	5027	100	113	105	34	47	48	6	86	83	0	65	56	22	15	16	7	82	79	0	0	0	0	0	0	0	0	0	0	0	0	0	0	0	0	0	0	0	0	0	0	0	0	0	0	0.000	0.000	0.000	0.000	0.000	0.000	0.000	0.000	0.000	0.000	0.000	0.000	0.000	0.000	282	1076	116	99	99	0.000	0.000	66	50	0	0	58	41	0	0	100	1	
1	1	3	02: D-04   LM00000959	lmo0452	2218	5277	100	78	79	14	51	52	7	91	80	0	83	74	29	19	20	7	87	84	0	0	0	0	0	0	0	0	0	0	0	0	0	0	0	0	0	0	0	0	0	0	0	0	0	0	0.000	0.000	0.000	0.000	0.000	0.000	0.000	0.000	0.000	0.000	0.000	0.000	0.000	0.000	282	1076	91	83	83	0.000	0.000	27	64	0	0	28	55	0	0	100	1	
1	2	3	02: D-07   LM00000961	lmo0455	2468	5277	100	60	61	9	50	51	7	66	35	0	58	53	17	19	20	6	90	81	0	0	0	0	0	0	0	0	0	0	0	0	0	0	0	0	0	0	0	0	0	0	0	0	0	0	0.000	0.000	0.000	0.000	0.000	0.000	0.000	0.000	0.000	0.000	0.000	0.000	0.000	0.000	282	1076	49	45	45	0.000	0.000	10	39	0	0	11	34	0	0	100	1	
1	3	3	02: D-10   LM00000160	lmo0458	2718	5277	100	112	106	32	49	50	6	89	86	0	162	131	68	18	20	8	86	84	0	0	0	0	0	0	0	0	0	0	0	0	0	0	0	0	0	0	0	0	0	0	0	0	0	0	0.000	0.000	0.000	0.000	0.000	0.000	0.000	0.000	0.000	0.000	0.000	0.000	0.000	0.000	282	1076	207	170	170	0.000	0.000	63	144	0	0	57	113	0	0	100	1	
1	4	3	02: D-13   LM00002231	lmo0461	2968	5277	100	60	60	7	49	50	6	81	44	0	70	64	23	18	19	7	87	82	0	0	0	0	0	0	0	0	0	0	0	0	0	0	0	0	0	0	0	0	0	0	0	0	0	0	0.000	0.000	0.000	0.000	0.000	0.000	0.000	0.000	0.000	0.000	0.000	0.000	0.000	0.000	282	1076	63	57	57	0.000	0.000	11	52	0	0	11	46	0	0	100	1	
1	5	3	02: D-16   LM00002234	lmo0464	3218	5277	100	61	62	12	49	50	7	68	49	0	72	62	32	19	20	7	75	66	0	0	0	0	0	0	0	0	0	0	0	0	0	0	0	0	0	0	0	0	0	0	0	0	0	0	0.000	0.000	0.000	0.000	0.000	0.000	0.000	0.000	0.000	0.000	0.000	0.000	0.000	0.000	282	1076	65	56	56	0.000	0.000	12	53	0	0	13	43	0	0	100	1	
1	6	3	02: D-19   LM00002237	lmo0467	3468	5277	100	50	52	6	50	51	7	13	4	0	59	52	18	19	20	7	83	76	0	0	0	0	0	0	0	0	0	0	0	0	0	0	0	0	0	0	0	0	0	0	0	0	0	0	0.000	0.000	0.000	0.000	0.000	0.000	0.000	0.000	0.000	0.000	0.000	0.000	0.000	0.000	282	1076	40	35	35	0.000	0.000	0	40	0	0	2	33	0	0	100	1	
1	7	3	02: D-22   LM00002240	lmo0470	3718	5277	100	56	57	7	49	50	7	54	17	0	70	62	20	17	19	5	93	88	0	0	0	0	0	0	0	0	0	0	0	0	0	0	0	0	0	0	0	0	0	0	0	0	0	0	0.000	0.000	0.000	0.000	0.000	0.000	0.000	0.000	0.000	0.000	0.000	0.000	0.000	0.000	282	1076	60	53	53	0.000	0.000	7	53	0	0	8	45	0	0	100	1	
1	8	3	02: H-01   LM00000992	lmo0545	3968	5277	100	53	54	6	50	50	7	25	5	0	61	53	18	18	20	10	83	77	0	0	0	0	0	0	0	0	0	0	0	0	0	0	0	0	0	0	0	0	0	0	0	0	0	0	0.000	0.000	0.000	0.000	0.000	0.000	0.000	0.000	0.000	0.000	0.000	0.000	0.000	0.000	282	1076	46	39	39	0.000	0.000	3	43	0	0	4	35	0	0	100	1	
1	9	3	02: H-04   LM00002255	lmo0548	4218	5277	100	197	177	75	49	49	6	91	89	0	116	93	42	17	18	6	87	82	0	0	0	0	0	0	0	0	0	0	0	0	0	0	0	0	0	0	0	0	0	0	0	0	0	0	0.000	0.000	0.000	0.000	0.000	0.000	0.000	0.000	0.000	0.000	0.000	0.000	0.000	0.000	282	1076	247	204	204	0.000	0.000	148	99	0	0	128	76	0	0	100	1	
1	10	3	02: H-07   LM00000995	lmo0551	4468	5277	100	60	61	10	48	49	6	71	46	0	61	57	20	16	17	4	90	87	0	0	0	0	0	0	0	0	0	0	0	0	0	0	0	0	0	0	0	0	0	0	0	0	0	0	0.000	0.000	0.000	0.000	0.000	0.000	0.000	0.000	0.000	0.000	0.000	0.000	0.000	0.000	282	1076	57	54	54	0.000	0.000	12	45	0	0	13	41	0	0	100	1	
1	11	3	02: H-10   LM00000998	lmo0554	4718	5277	100	1117	901	511	48	49	6	94	91	0	431	358	207	15	16	3	92	89	0	0	0	0	0	0	0	0	0	0	0	0	0	0	0	0	0	0	0	0	0	0	0	0	0	0	0.000	0.000	0.000	0.000	0.000	0.000	0.000	0.000	0.000	0.000	0.000	0.000	0.000	0.000	282	1076	1485	1196	1196	0.000	0.000	1069	416	0	0	853	343	0	0	100	1	
1	12	3	02: H-13   LM00002258	lmo0557	4968	5277	100	73	76	20	48	49	6	91	76	0	61	57	18	15	16	4	91	88	0	0	0	0	0	0	0	0	0	0	0	0	0	0	0	0	0	0	0	0	0	0	0	0	0	0	0.000	0.000	0.000	0.000	0.000	0.000	0.000	0.000	0.000	0.000	0.000	0.000	0.000	0.000	282	1076	71	70	70	0.000	0.000	25	46	0	0	28	42	0	0	100	1	
1	13	3	02: H-16   LM00000192	lmo0560	5218	5277	100	528	425	231	49	49	6	91	86	0	146	123	70	15	15	3	89	84	0	0	0	0	0	0	0	0	0	0	0	0	0	0	0	0	0	0	0	0	0	0	0	0	0	0	0.000	0.000	0.000	0.000	0.000	0.000	0.000	0.000	0.000	0.000	0.000	0.000	0.000	0.000	282	1076	610	484	484	0.000	0.000	479	131	0	0	376	108	0	0	100	1	
1	14	3	02: H-19   LM00001000	lmo0563	5468	5277	100	88	87	24	48	49	6	87	77	0	88	78	35	15	15	3	89	84	0	0	0	0	0	0	0	0	0	0	0	0	0	0	0	0	0	0	0	0	0	0	0	0	0	0	0.000	0.000	0.000	0.000	0.000	0.000	0.000	0.000	0.000	0.000	0.000	0.000	0.000	0.000	282	1076	113	102	102	0.000	0.000	40	73	0	0	39	63	0	0	100	1	
1	15	3	02: H-22   LM00002264	lmo0566	5718	5277	100	71	72	14	48	48	6	89	79	0	65	56	24	15	16	8	79	76	0	0	0	0	0	0	0	0	0	0	0	0	0	0	0	0	0	0	0	0	0	0	0	0	0	0	0.000	0.000	0.000	0.000	0.000	0.000	0.000	0.000	0.000	0.000	0.000	0.000	0.000	0.000	282	1076	73	65	65	0.000	0.000	23	50	0	0	24	41	0	0	100	1	
1	16	3	02: L-01   LM00000210	lmo0641	5968	5277	100	175	165	60	47	48	5	94	90	0	136	121	51	14	15	3	96	93	0	0	0	0	0	0	0	0	0	0	0	0	0	0	0	0	0	0	0	0	0	0	0	0	0	0	0.000	0.000	0.000	0.000	0.000	0.000	0.000	0.000	0.000	0.000	0.000	0.000	0.000	0.000	282	1076	250	225	225	0.000	0.000	128	122	0	0	118	107	0	0	100	1	
1	17	3	02: L-04   LM00001033	lmo0644	6218	5277	100	699	588	260	48	48	5	96	92	0	286	248	116	15	16	7	89	87	0	0	0	0	0	0	0	0	0	0	0	0	0	0	0	0	0	0	0	0	0	0	0	0	0	0	0.000	0.000	0.000	0.000	0.000	0.000	0.000	0.000	0.000	0.000	0.000	0.000	0.000	0.000	282	1076	922	773	773	0.000	0.000	651	271	0	0	540	233	0	0	100	1	
1	1	4	02: L-07   LM00000211	lmo0647	2218	5527	100	548	445	256	49	52	9	88	82	0	128	104	52	19	22	19	79	71	0	0	0	0	0	0	0	0	0	0	0	0	0	0	0	0	0	0	0	0	0	0	0	0	0	0	0.000	0.000	0.000	0.000	0.000	0.000	0.000	0.000	0.000	0.000	0.000	0.000	0.000	0.000	282	1076	608	481	481	0.000	0.000	499	109	0	0	396	85	0	0	100	1	
1	2	4	02: L-10   LM00001038	lmo0650	2468	5527	100	157	140	56	50	52	8	88	79	0	134	109	59	19	20	7	80	76	0	0	0	0	0	0	0	0	0	0	0	0	0	0	0	0	0	0	0	0	0	0	0	0	0	0	0.000	0.000	0.000	0.000	0.000	0.000	0.000	0.000	0.000	0.000	0.000	0.000	0.000	0.000	282	1076	222	180	180	0.000	0.000	107	115	0	0	90	90	0	0	100	1	
1	3	4	02: L-13   LM00001039	lmo0653	2718	5527	100	123	114	35	49	51	7	90	85	0	69	65	23	18	19	7	89	84	0	0	0	0	0	0	0	0	0	0	0	0	0	0	0	0	0	0	0	0	0	0	0	0	0	0	0.000	0.000	0.000	0.000	0.000	0.000	0.000	0.000	0.000	0.000	0.000	0.000	0.000	0.000	282	1076	125	112	112	0.000	0.000	74	51	0	0	65	47	0	0	100	1	
1	4	4	02: L-16   LM00000212	lmo0656	2968	5527	100	74	72	15	50	51	7	78	70	0	63	56	22	19	20	9	80	75	0	0	0	0	0	0	0	0	0	0	0	0	0	0	0	0	0	0	0	0	0	0	0	0	0	0	0.000	0.000	0.000	0.000	0.000	0.000	0.000	0.000	0.000	0.000	0.000	0.000	0.000	0.000	282	1076	68	59	59	0.000	0.000	24	44	0	0	22	37	0	0	100	1	
1	5	4	02: L-19   LM00001041	lmo0659	3218	5527	100	50	50	6	48	49	6	16	5	0	56	51	14	18	20	5	92	88	0	0	0	0	0	0	0	0	0	0	0	0	0	0	0	0	0	0	0	0	0	0	0	0	0	0	0.000	0.000	0.000	0.000	0.000	0.000	0.000	0.000	0.000	0.000	0.000	0.000	0.000	0.000	282	1076	40	35	35	0.000	0.000	2	38	0	0	2	33	0	0	100	1	
1	6	4	02: L-22   LM00000214	lmo0662	3468	5527	100	611	483	262	49	50	7	92	88	0	224	181	97	19	20	6	88	83	0	0	0	0	0	0	0	0	0	0	0	0	0	0	0	0	0	0	0	0	0	0	0	0	0	0	0.000	0.000	0.000	0.000	0.000	0.000	0.000	0.000	0.000	0.000	0.000	0.000	0.000	0.000	282	1076	767	596	596	0.000	0.000	562	205	0	0	434	162	0	0	100	1	
1	7	4	02: P-01   LM00002306	lmo0737	3718	5527	100	53	54	7	49	51	9	33	5	0	72	66	18	17	19	7	93	88	0	0	0	0	0	0	0	0	0	0	0	0	0	0	0	0	0	0	0	0	0	0	0	0	0	0	0.000	0.000	0.000	0.000	0.000	0.000	0.000	0.000	0.000	0.000	0.000	0.000	0.000	0.000	282	1076	59	54	54	0.000	0.000	4	55	0	0	5	49	0	0	100	1	
1	8	4	02: P-04   LM00000243	lmo0740	3968	5527	100	141	133	52	49	51	8	85	81	0	118	99	51	17	18	4	87	81	0	0	0	0	0	0	0	0	0	0	0	0	0	0	0	0	0	0	0	0	0	0	0	0	0	0	0.000	0.000	0.000	0.000	0.000	0.000	0.000	0.000	0.000	0.000	0.000	0.000	0.000	0.000	282	1076	193	166	166	0.000	0.000	92	101	0	0	84	82	0	0	100	1	
1	9	4	02: P-07   LM00000245	lmo0743	4218	5527	100	52	54	12	48	50	7	33	10	0	49	45	16	17	18	4	86	84	0	0	0	0	0	0	0	0	0	0	0	0	0	0	0	0	0	0	0	0	0	0	0	0	0	0	0.000	0.000	0.000	0.000	0.000	0.000	0.000	0.000	0.000	0.000	0.000	0.000	0.000	0.000	282	1076	36	34	34	0.000	0.000	4	32	0	0	6	28	0	0	100	1	
1	10	4	02: P-10   LM00002310	lmo0746	4468	5527	100	51	52	5	48	48	5	33	7	0	55	48	18	17	18	5	86	78	0	0	0	0	0	0	0	0	0	0	0	0	0	0	0	0	0	0	0	0	0	0	0	0	0	0	0.000	0.000	0.000	0.000	0.000	0.000	0.000	0.000	0.000	0.000	0.000	0.000	0.000	0.000	282	1076	41	35	35	0.000	0.000	3	38	0	0	4	31	0	0	100	1	
1	11	4	02: P-13   LM00002313	lmo0749	4718	5527	100	50	50	6	47	49	6	24	10	0	50	43	16	16	17	4	84	78	0	0	0	0	0	0	0	0	0	0	0	0	0	0	0	0	0	0	0	0	0	0	0	0	0	0	0.000	0.000	0.000	0.000	0.000	0.000	0.000	0.000	0.000	0.000	0.000	0.000	0.000	0.000	282	1076	37	30	30	0.000	0.000	3	34	0	0	3	27	0	0	100	1	
1	12	4	02: P-16   LM00002316	lmo0752	4968	5527	100	67	72	22	48	48	6	89	70	0	83	72	31	17	18	5	83	81	0	0	0	0	0	0	0	0	0	0	0	0	0	0	0	0	0	0	0	0	0	0	0	0	0	0	0.000	0.000	0.000	0.000	0.000	0.000	0.000	0.000	0.000	0.000	0.000	0.000	0.000	0.000	282	1076	85	79	79	0.000	0.000	19	66	0	0	24	55	0	0	100	1	
1	13	4	02: P-19   LM00001078	lmo0755	5218	5527	100	75	76	16	49	49	6	90	83	0	61	55	20	16	17	5	88	82	0	0	0	0	0	0	0	0	0	0	0	0	0	0	0	0	0	0	0	0	0	0	0	0	0	0	0.000	0.000	0.000	0.000	0.000	0.000	0.000	0.000	0.000	0.000	0.000	0.000	0.000	0.000	282	1076	71	66	66	0.000	0.000	26	45	0	0	27	39	0	0	100	1	
1	14	4	02: P-22   LM00001080	lmo0758	5468	5527	100	72	70	12	48	49	7	85	74	0	71	62	26	15	16	3	94	86	0	0	0	0	0	0	0	0	0	0	0	0	0	0	0	0	0	0	0	0	0	0	0	0	0	0	0.000	0.000	0.000	0.000	0.000	0.000	0.000	0.000	0.000	0.000	0.000	0.000	0.000	0.000	282	1076	80	69	69	0.000	0.000	24	56	0	0	22	47	0	0	100	1	
1	15	4	03: D-01   LM00000267	lmo0829	5718	5527	100	240	209	94	47	48	5	95	90	0	110	97	46	15	16	3	95	90	0	0	0	0	0	0	0	0	0	0	0	0	0	0	0	0	0	0	0	0	0	0	0	0	0	0	0.000	0.000	0.000	0.000	0.000	0.000	0.000	0.000	0.000	0.000	0.000	0.000	0.000	0.000	282	1076	288	244	244	0.000	0.000	193	95	0	0	162	82	0	0	100	1	
1	16	4	03: D-04   LM00002332	lmo0832	5968	5527	100	57	58	6	48	48	6	73	41	0	62	58	15	16	17	4	97	94	0	0	0	0	0	0	0	0	0	0	0	0	0	0	0	0	0	0	0	0	0	0	0	0	0	0	0.000	0.000	0.000	0.000	0.000	0.000	0.000	0.000	0.000	0.000	0.000	0.000	0.000	0.000	282	1076	55	52	52	0.000	0.000	9	46	0	0	10	42	0	0	100	1	
1	17	4	03: D-07   LM00002335	lmo0835	6218	5527	100	81	79	17	47	48	5	91	85	0	58	52	15	16	17	4	92	87	0	0	0	0	0	0	0	0	0	0	0	0	0	0	0	0	0	0	0	0	0	0	0	0	0	0	0.000	0.000	0.000	0.000	0.000	0.000	0.000	0.000	0.000	0.000	0.000	0.000	0.000	0.000	282	1076	76	68	68	0.000	0.000	34	42	0	0	32	36	0	0	100	1	
1	1	5	03: D-10   LM00002336	lmo0838	2218	5777	100	57	58	8	49	50	7	50	24	0	66	62	18	19	20	6	92	88	0	0	0	0	0	0	0	0	0	0	0	0	0	0	0	0	0	0	0	0	0	0	0	0	0	0	0.000	0.000	0.000	0.000	0.000	0.000	0.000	0.000	0.000	0.000	0.000	0.000	0.000	0.000	282	1076	55	52	52	0.000	0.000	8	47	0	0	9	43	0	0	100	1	
1	2	5	03: D-13   LM00000269	lmo0841	2468	5777	100	67	68	14	49	51	8	81	56	0	69	64	16	18	19	6	96	94	0	0	0	0	0	0	0	0	0	0	0	0	0	0	0	0	0	0	0	0	0	0	0	0	0	0	0.000	0.000	0.000	0.000	0.000	0.000	0.000	0.000	0.000	0.000	0.000	0.000	0.000	0.000	282	1076	69	65	65	0.000	0.000	18	51	0	0	19	46	0	0	100	1	
1	3	5	03: D-16   LM00001121	lmo0844	2718	5777	100	73	74	13	49	50	7	90	84	0	56	51	15	18	19	6	88	87	0	0	0	0	0	0	0	0	0	0	0	0	0	0	0	0	0	0	0	0	0	0	0	0	0	0	0.000	0.000	0.000	0.000	0.000	0.000	0.000	0.000	0.000	0.000	0.000	0.000	0.000	0.000	282	1076	62	58	58	0.000	0.000	24	38	0	0	25	33	0	0	100	1	
1	4	5	03: D-19   LM00001124	lmo0847	2968	5777	100	118	114	36	49	50	7	89	85	0	88	81	31	18	20	7	91	87	0	0	0	0	0	0	0	0	0	0	0	0	0	0	0	0	0	0	0	0	0	0	0	0	0	0	0.000	0.000	0.000	0.000	0.000	0.000	0.000	0.000	0.000	0.000	0.000	0.000	0.000	0.000	282	1076	139	128	128	0.000	0.000	69	70	0	0	65	63	0	0	100	1	
1	5	5	03: D-22   LM00002814	lmo0850	3218	5777	100	69	69	15	49	49	5	78	68	0	69	58	22	18	19	5	88	80	0	0	0	0	0	0	0	0	0	0	0	0	0	0	0	0	0	0	0	0	0	0	0	0	0	0	0.000	0.000	0.000	0.000	0.000	0.000	0.000	0.000	0.000	0.000	0.000	0.000	0.000	0.000	282	1076	71	60	60	0.000	0.000	20	51	0	0	20	40	0	0	100	1	
1	6	5	03: H-01   LM00001161	lmo0925	3468	5777	100	133	123	51	47	49	7	85	77	0	81	68	35	18	19	5	82	74	0	0	0	0	0	0	0	0	0	0	0	0	0	0	0	0	0	0	0	0	0	0	0	0	0	0	0.000	0.000	0.000	0.000	0.000	0.000	0.000	0.000	0.000	0.000	0.000	0.000	0.000	0.000	282	1076	149	126	126	0.000	0.000	86	63	0	0	76	50	0	0	100	1	
1	7	5	03: H-04   LM00001162	lmo0928	3718	5777	100	57	58	8	50	51	8	45	21	0	56	50	17	18	19	5	85	79	0	0	0	0	0	0	0	0	0	0	0	0	0	0	0	0	0	0	0	0	0	0	0	0	0	0	0.000	0.000	0.000	0.000	0.000	0.000	0.000	0.000	0.000	0.000	0.000	0.000	0.000	0.000	282	1076	45	40	40	0.000	0.000	7	38	0	0	8	32	0	0	100	1	
1	8	5	03: H-07   LM00001165	lmo0931	3968	5777	100	186	171	69	49	51	7	94	87	0	176	148	72	18	19	5	90	86	0	0	0	0	0	0	0	0	0	0	0	0	0	0	0	0	0	0	0	0	0	0	0	0	0	0	0.000	0.000	0.000	0.000	0.000	0.000	0.000	0.000	0.000	0.000	0.000	0.000	0.000	0.000	282	1076	295	252	252	0.000	0.000	137	158	0	0	122	130	0	0	100	1	
1	9	5	03: H-10   LM00001166	lmo0934	4218	5777	100	241	212	99	49	50	8	87	82	0	130	112	55	17	18	4	87	85	0	0	0	0	0	0	0	0	0	0	0	0	0	0	0	0	0	0	0	0	0	0	0	0	0	0	0.000	0.000	0.000	0.000	0.000	0.000	0.000	0.000	0.000	0.000	0.000	0.000	0.000	0.000	282	1076	305	258	258	0.000	0.000	192	113	0	0	163	95	0	0	100	1	
1	10	5	03: H-13   LM00002815	lmo0937	4468	5777	100	128	120	39	49	50	7	90	84	0	115	102	42	17	18	5	89	89	0	0	0	0	0	0	0	0	0	0	0	0	0	0	0	0	0	0	0	0	0	0	0	0	0	0	0.000	0.000	0.000	0.000	0.000	0.000	0.000	0.000	0.000	0.000	0.000	0.000	0.000	0.000	282	1076	177	156	156	0.000	0.000	79	98	0	0	71	85	0	0	100	1	
1	11	5	03: H-16   LM00002362	lmo0940	4718	5777	100	68	70	16	48	49	7	77	70	0	67	59	25	17	18	5	81	75	0	0	0	0	0	0	0	0	0	0	0	0	0	0	0	0	0	0	0	0	0	0	0	0	0	0	0.000	0.000	0.000	0.000	0.000	0.000	0.000	0.000	0.000	0.000	0.000	0.000	0.000	0.000	282	1076	70	64	64	0.000	0.000	20	50	0	0	22	42	0	0	100	1	
1	12	5	03: H-19   LM00000293	lmo0943	4968	5777	100	2736	2423	1261	47	48	7	100	99	0	1148	993	534	16	18	15	91	88	0	0	0	0	0	0	0	0	0	0	0	0	0	0	0	0	0	0	0	0	0	0	0	0	0	0	0.000	0.000	0.000	0.000	0.000	0.000	0.000	0.000	0.000	0.000	0.000	0.000	0.000	0.000	282	1076	3821	3353	3353	0.000	0.000	2689	1132	0	0	2376	977	0	0	100	1	
1	13	5	03: H-22   LM00001171	lmo0946	5218	5777	100	61	62	10	48	49	6	79	56	0	82	70	27	16	18	7	83	81	0	0	0	0	0	0	0	0	0	0	0	0	0	0	0	0	0	0	0	0	0	0	0	0	0	0	0.000	0.000	0.000	0.000	0.000	0.000	0.000	0.000	0.000	0.000	0.000	0.000	0.000	0.000	282	1076	79	68	68	0.000	0.000	13	66	0	0	14	54	0	0	100	1	
1	14	5	03: L-01   LM00001211	lmo1021	5468	5777	100	202	182	72	49	49	6	88	85	0	170	145	70	16	16	5	90	87	0	0	0	0	0	0	0	0	0	0	0	0	0	0	0	0	0	0	0	0	0	0	0	0	0	0	0.000	0.000	0.000	0.000	0.000	0.000	0.000	0.000	0.000	0.000	0.000	0.000	0.000	0.000	282	1076	307	262	262	0.000	0.000	153	154	0	0	133	129	0	0	100	1	
1	15	5	03: L-04   LM00002382	lmo1024	5718	5777	100	67	70	15	49	49	5	85	76	0	47	45	12	16	17	4	92	91	0	0	0	0	0	0	0	0	0	0	0	0	0	0	0	0	0	0	0	0	0	0	0	0	0	0	0.000	0.000	0.000	0.000	0.000	0.000	0.000	0.000	0.000	0.000	0.000	0.000	0.000	0.000	282	1076	49	50	50	0.000	0.000	18	31	0	0	21	29	0	0	100	1	
1	16	5	03: L-07   LM00001215	lmo1027	5968	5777	100	934	797	352	47	47	5	100	95	0	1270	1072	506	16	17	3	94	92	0	0	0	0	0	0	0	0	0	0	0	0	0	0	0	0	0	0	0	0	0	0	0	0	0	0	0.000	0.000	0.000	0.000	0.000	0.000	0.000	0.000	0.000	0.000	0.000	0.000	0.000	0.000	282	1076	2141	1806	1806	0.000	0.000	887	1254	0	0	750	1056	0	0	100	1	
1	17	5	03: L-10   LM00002384	lmo1030	6218	5777	100	100	99	22	47	48	6	97	94	0	67	63	21	16	17	4	90	89	0	0	0	0	0	0	0	0	0	0	0	0	0	0	0	0	0	0	0	0	0	0	0	0	0	0	0.000	0.000	0.000	0.000	0.000	0.000	0.000	0.000	0.000	0.000	0.000	0.000	0.000	0.000	282	1076	104	99	99	0.000	0.000	53	51	0	0	52	47	0	0	100	1	
1	1	6	03: L-13   LM00002387	lmo1033	2218	6027	100	52	54	7	49	50	7	26	8	0	60	54	15	18	19	5	93	90	0	0	0	0	0	0	0	0	0	0	0	0	0	0	0	0	0	0	0	0	0	0	0	0	0	0	0.000	0.000	0.000	0.000	0.000	0.000	0.000	0.000	0.000	0.000	0.000	0.000	0.000	0.000	282	1076	45	41	41	0.000	0.000	3	42	0	0	5	36	0	0	100	1	
1	2	6	03: L-16   LM00002390	lmo1036	2468	6027	100	59	60	9	49	50	7	65	35	0	67	59	21	19	21	7	83	79	0	0	0	0	0	0	0	0	0	0	0	0	0	0	0	0	0	0	0	0	0	0	0	0	0	0	0.000	0.000	0.000	0.000	0.000	0.000	0.000	0.000	0.000	0.000	0.000	0.000	0.000	0.000	282	1076	58	51	51	0.000	0.000	10	48	0	0	11	40	0	0	100	1	
1	3	6	03: L-19   LM00001218	lmo1039	2718	6027	100	122	117	34	49	50	7	94	89	0	95	88	34	18	20	7	89	86	0	0	0	0	0	0	0	0	0	0	0	0	0	0	0	0	0	0	0	0	0	0	0	0	0	0	0.000	0.000	0.000	0.000	0.000	0.000	0.000	0.000	0.000	0.000	0.000	0.000	0.000	0.000	282	1076	150	138	138	0.000	0.000	73	77	0	0	68	70	0	0	100	1	
1	4	6	03: L-22   LM00002392	lmo1042	2968	6027	100	80	80	18	49	50	6	88	80	0	76	67	27	18	19	5	84	83	0	0	0	0	0	0	0	0	0	0	0	0	0	0	0	0	0	0	0	0	0	0	0	0	0	0	0.000	0.000	0.000	0.000	0.000	0.000	0.000	0.000	0.000	0.000	0.000	0.000	0.000	0.000	282	1076	89	80	80	0.000	0.000	31	58	0	0	31	49	0	0	100	1	
1	5	6	03: P-01   LM00002444	lmo1117	3218	6027	100	50	51	6	48	51	11	10	0	0	58	51	17	19	20	9	83	77	0	0	0	0	0	0	0	0	0	0	0	0	0	0	0	0	0	0	0	0	0	0	0	0	0	0	0.000	0.000	0.000	0.000	0.000	0.000	0.000	0.000	0.000	0.000	0.000	0.000	0.000	0.000	282	1076	41	35	35	0.000	0.000	2	39	0	0	3	32	0	0	100	1	
1	6	6	03: P-04   LM00002447	lmo1120	3468	6027	100	60	61	11	48	49	7	74	45	0	54	48	16	18	19	6	82	78	0	0	0	0	0	0	0	0	0	0	0	0	0	0	0	0	0	0	0	0	0	0	0	0	0	0	0.000	0.000	0.000	0.000	0.000	0.000	0.000	0.000	0.000	0.000	0.000	0.000	0.000	0.000	282	1076	48	43	43	0.000	0.000	12	36	0	0	13	30	0	0	100	1	
1	7	6	03: P-07   LM00000323	lmo1123	3718	6027	100	62	62	9	48	49	6	83	58	0	52	48	13	18	19	5	91	86	0	0	0	0	0	0	0	0	0	0	0	0	0	0	0	0	0	0	0	0	0	0	0	0	0	0	0.000	0.000	0.000	0.000	0.000	0.000	0.000	0.000	0.000	0.000	0.000	0.000	0.000	0.000	282	1076	48	44	44	0.000	0.000	14	34	0	0	14	30	0	0	100	1	
1	8	6	03: P-10   LM00000325	lmo1126	3968	6027	100	75	75	18	49	50	7	85	73	0	57	53	20	18	19	7	81	77	0	0	0	0	0	0	0	0	0	0	0	0	0	0	0	0	0	0	0	0	0	0	0	0	0	0	0.000	0.000	0.000	0.000	0.000	0.000	0.000	0.000	0.000	0.000	0.000	0.000	0.000	0.000	282	1076	65	61	61	0.000	0.000	26	39	0	0	26	35	0	0	100	1	
1	9	6	03: P-13   LM00000328	lmo1129	4218	6027	100	54	55	7	48	49	6	50	17	0	54	48	15	17	18	6	86	81	0	0	0	0	0	0	0	0	0	0	0	0	0	0	0	0	0	0	0	0	0	0	0	0	0	0	0.000	0.000	0.000	0.000	0.000	0.000	0.000	0.000	0.000	0.000	0.000	0.000	0.000	0.000	282	1076	43	38	38	0.000	0.000	6	37	0	0	7	31	0	0	100	1	
1	10	6	03: P-16   LM00000331	lmo1132	4468	6027	100	54	55	7	48	49	6	52	23	0	55	49	15	17	18	4	89	85	0	0	0	0	0	0	0	0	0	0	0	0	0	0	0	0	0	0	0	0	0	0	0	0	0	0	0.000	0.000	0.000	0.000	0.000	0.000	0.000	0.000	0.000	0.000	0.000	0.000	0.000	0.000	282	1076	44	39	39	0.000	0.000	6	38	0	0	7	32	0	0	100	1	
1	11	6	03: P-19   LM00002452	lmo1135	4718	6027	100	52	53	7	48	49	7	35	9	0	61	57	18	17	18	5	90	85	0	0	0	0	0	0	0	0	0	0	0	0	0	0	0	0	0	0	0	0	0	0	0	0	0	0	0.000	0.000	0.000	0.000	0.000	0.000	0.000	0.000	0.000	0.000	0.000	0.000	0.000	0.000	282	1076	48	45	45	0.000	0.000	4	44	0	0	5	40	0	0	100	1	
1	12	6	03: P-22   LM00000333	lmo1138	4968	6027	100	189	181	71	47	49	7	95	91	0	97	89	37	16	17	6	90	85	0	0	0	0	0	0	0	0	0	0	0	0	0	0	0	0	0	0	0	0	0	0	0	0	0	0	0.000	0.000	0.000	0.000	0.000	0.000	0.000	0.000	0.000	0.000	0.000	0.000	0.000	0.000	282	1076	223	207	207	0.000	0.000	142	81	0	0	134	73	0	0	100	1	
1	13	6	04: D-01   LM00002467	lmo1209	5218	6027	100	162	151	48	48	49	6	93	90	0	154	141	55	16	17	6	95	90	0	0	0	0	0	0	0	0	0	0	0	0	0	0	0	0	0	0	0	0	0	0	0	0	0	0	0.000	0.000	0.000	0.000	0.000	0.000	0.000	0.000	0.000	0.000	0.000	0.000	0.000	0.000	282	1076	252	228	228	0.000	0.000	114	138	0	0	103	125	0	0	100	1	
1	14	6	04: D-04   LM00002468	lmo1212	5468	6027	100	57	58	9	48	49	6	59	31	0	56	52	15	16	17	4	93	88	0	0	0	0	0	0	0	0	0	0	0	0	0	0	0	0	0	0	0	0	0	0	0	0	0	0	0.000	0.000	0.000	0.000	0.000	0.000	0.000	0.000	0.000	0.000	0.000	0.000	0.000	0.000	282	1076	49	46	46	0.000	0.000	9	40	0	0	10	36	0	0	100	1	
1	15	6	04: D-07   LM00001275	lmo1215	5718	6027	100	57	58	7	48	48	5	70	42	0	69	63	17	16	17	3	96	94	0	0	0	0	0	0	0	0	0	0	0	0	0	0	0	0	0	0	0	0	0	0	0	0	0	0	0.000	0.000	0.000	0.000	0.000	0.000	0.000	0.000	0.000	0.000	0.000	0.000	0.000	0.000	282	1076	62	57	57	0.000	0.000	9	53	0	0	10	47	0	0	100	1	
1	16	6	04: D-10   LM00001277	lmo1218	5968	6027	100	378	350	125	47	48	5	100	99	0	663	589	231	16	17	3	99	97	0	0	0	0	0	0	0	0	0	0	0	0	0	0	0	0	0	0	0	0	0	0	0	0	0	0	0.000	0.000	0.000	0.000	0.000	0.000	0.000	0.000	0.000	0.000	0.000	0.000	0.000	0.000	282	1076	978	876	876	0.000	0.000	331	647	0	0	303	573	0	0	100	1	
1	17	6	04: D-13   LM00000352	lmo1221	6218	6027	100	356	327	120	47	47	6	99	95	0	161	144	54	16	16	4	96	93	0	0	0	0	0	0	0	0	0	0	0	0	0	0	0	0	0	0	0	0	0	0	0	0	0	0	0.000	0.000	0.000	0.000	0.000	0.000	0.000	0.000	0.000	0.000	0.000	0.000	0.000	0.000	282	1076	454	408	408	0.000	0.000	309	145	0	0	280	128	0	0	100	1	
1	1	7	04: D-16   LM00001279	lmo1224	2218	6277	100	71	71	15	49	50	7	80	66	0	68	64	15	18	19	5	97	94	0	0	0	0	0	0	0	0	0	0	0	0	0	0	0	0	0	0	0	0	0	0	0	0	0	0	0.000	0.000	0.000	0.000	0.000	0.000	0.000	0.000	0.000	0.000	0.000	0.000	0.000	0.000	282	1076	72	68	68	0.000	0.000	22	50	0	0	22	46	0	0	100	1	
1	2	7	04: D-19   LM00001281	lmo1227	2468	6277	100	57	58	9	49	50	7	50	20	0	61	57	13	18	20	16	89	82	0	0	0	0	0	0	0	0	0	0	0	0	0	0	0	0	0	0	0	0	0	0	0	0	0	0	0.000	0.000	0.000	0.000	0.000	0.000	0.000	0.000	0.000	0.000	0.000	0.000	0.000	0.000	282	1076	51	48	48	0.000	0.000	8	43	0	0	9	39	0	0	100	1	
1	3	7	04: D-22   LM00000354	lmo1230	2718	6277	100	99	97	21	49	50	8	95	91	0	67	64	17	17	20	9	94	90	0	0	0	0	0	0	0	0	0	0	0	0	0	0	0	0	0	0	0	0	0	0	0	0	0	0	0.000	0.000	0.000	0.000	0.000	0.000	0.000	0.000	0.000	0.000	0.000	0.000	0.000	0.000	282	1076	100	95	95	0.000	0.000	50	50	0	0	48	47	0	0	100	1	
1	4	7	04: H-01   LM00000373	lmo1305	2968	6277	100	611	533	262	49	50	7	96	93	0	229	193	97	18	19	5	91	87	0	0	0	0	0	0	0	0	0	0	0	0	0	0	0	0	0	0	0	0	0	0	0	0	0	0	0.000	0.000	0.000	0.000	0.000	0.000	0.000	0.000	0.000	0.000	0.000	0.000	0.000	0.000	282	1076	773	659	659	0.000	0.000	562	211	0	0	484	175	0	0	100	1	
1	5	7	04: H-04   LM00002491	lmo1308	3218	6277	100	52	52	7	50	50	7	21	4	0	54	49	13	18	19	6	92	88	0	0	0	0	0	0	0	0	0	0	0	0	0	0	0	0	0	0	0	0	0	0	0	0	0	0	0.000	0.000	0.000	0.000	0.000	0.000	0.000	0.000	0.000	0.000	0.000	0.000	0.000	0.000	282	1076	38	33	33	0.000	0.000	2	36	0	0	2	31	0	0	100	1	
1	6	7	04: H-07   LM00002493	lmo1311	3468	6277	100	92	90	25	48	50	9	85	80	0	85	76	31	17	18	4	90	87	0	0	0	0	0	0	0	0	0	0	0	0	0	0	0	0	0	0	0	0	0	0	0	0	0	0	0.000	0.000	0.000	0.000	0.000	0.000	0.000	0.000	0.000	0.000	0.000	0.000	0.000	0.000	282	1076	112	101	101	0.000	0.000	44	68	0	0	42	59	0	0	100	1	
1	7	7	04: H-10   LM00000375	lmo1314	3718	6277	100	419	377	152	48	49	6	97	95	0	265	245	99	17	18	4	94	93	0	0	0	0	0	0	0	0	0	0	0	0	0	0	0	0	0	0	0	0	0	0	0	0	0	0	0.000	0.000	0.000	0.000	0.000	0.000	0.000	0.000	0.000	0.000	0.000	0.000	0.000	0.000	282	1076	619	557	557	0.000	0.000	371	248	0	0	329	228	0	0	100	1	
1	8	7	04: H-13   LM00000378	lmo1317	3968	6277	100	501	430	203	48	49	7	95	89	0	224	191	93	17	18	5	90	87	0	0	0	0	0	0	0	0	0	0	0	0	0	0	0	0	0	0	0	0	0	0	0	0	0	0	0.000	0.000	0.000	0.000	0.000	0.000	0.000	0.000	0.000	0.000	0.000	0.000	0.000	0.000	282	1076	660	556	556	0.000	0.000	453	207	0	0	382	174	0	0	100	1	
1	9	7	04: H-16   LM00001327	lmo1320	4218	6277	100	283	247	112	48	49	6	94	89	0	230	191	95	17	18	5	93	91	0	0	0	0	0	0	0	0	0	0	0	0	0	0	0	0	0	0	0	0	0	0	0	0	0	0	0.000	0.000	0.000	0.000	0.000	0.000	0.000	0.000	0.000	0.000	0.000	0.000	0.000	0.000	282	1076	448	373	373	0.000	0.000	235	213	0	0	199	174	0	0	100	1	
1	10	7	04: H-19   LM00001329	lmo1323	4468	6277	100	666	534	327	48	48	5	95	89	0	606	475	303	17	18	4	87	83	0	0	0	0	0	0	0	0	0	0	0	0	0	0	0	0	0	0	0	0	0	0	0	0	0	0	0.000	0.000	0.000	0.000	0.000	0.000	0.000	0.000	0.000	0.000	0.000	0.000	0.000	0.000	282	1076	1207	944	944	0.000	0.000	618	589	0	0	486	458	0	0	100	1	
1	11	7	04: H-22   LM00002495	lmo1326	4718	6277	100	456	382	174	48	48	6	96	94	0	621	507	259	17	17	4	94	89	0	0	0	0	0	0	0	0	0	0	0	0	0	0	0	0	0	0	0	0	0	0	0	0	0	0	0.000	0.000	0.000	0.000	0.000	0.000	0.000	0.000	0.000	0.000	0.000	0.000	0.000	0.000	282	1076	1012	824	824	0.000	0.000	408	604	0	0	334	490	0	0	100	1	
1	12	7	04: L-01   LM00002511	lmo1401	4968	6277	100	130	126	50	49	50	6	87	83	0	80	70	33	16	18	6	81	77	0	0	0	0	0	0	0	0	0	0	0	0	0	0	0	0	0	0	0	0	0	0	0	0	0	0	0.000	0.000	0.000	0.000	0.000	0.000	0.000	0.000	0.000	0.000	0.000	0.000	0.000	0.000	282	1076	145	131	131	0.000	0.000	81	64	0	0	77	54	0	0	100	1	
1	13	7	04: L-04   LM00001376	lmo1404	5218	6277	100	371	340	138	49	49	6	99	96	0	226	213	94	17	17	5	97	92	0	0	0	0	0	0	0	0	0	0	0	0	0	0	0	0	0	0	0	0	0	0	0	0	0	0	0.000	0.000	0.000	0.000	0.000	0.000	0.000	0.000	0.000	0.000	0.000	0.000	0.000	0.000	282	1076	531	487	487	0.000	0.000	322	209	0	0	291	196	0	0	100	1	
1	14	7	04: L-07   LM00001377	lmo1407	5468	6277	100	702	568	304	49	49	6	96	90	0	477	395	221	16	17	4	92	87	0	0	0	0	0	0	0	0	0	0	0	0	0	0	0	0	0	0	0	0	0	0	0	0	0	0	0.000	0.000	0.000	0.000	0.000	0.000	0.000	0.000	0.000	0.000	0.000	0.000	0.000	0.000	282	1076	1114	898	898	0.000	0.000	653	461	0	0	519	379	0	0	100	1	
1	15	7	04: L-10   LM00001380	lmo1410	5718	6277	100	50	50	5	48	49	6	10	2	0	48	47	10	16	17	4	96	93	0	0	0	0	0	0	0	0	0	0	0	0	0	0	0	0	0	0	0	0	0	0	0	0	0	0	0.000	0.000	0.000	0.000	0.000	0.000	0.000	0.000	0.000	0.000	0.000	0.000	0.000	0.000	282	1076	34	33	33	0.000	0.000	2	32	0	0	2	31	0	0	100	1	
1	16	7	04: L-13   LM00002513	lmo1413	5968	6277	100	77	76	18	47	48	6	89	79	0	83	73	28	16	16	3	90	87	0	0	0	0	0	0	0	0	0	0	0	0	0	0	0	0	0	0	0	0	0	0	0	0	0	0	0.000	0.000	0.000	0.000	0.000	0.000	0.000	0.000	0.000	0.000	0.000	0.000	0.000	0.000	282	1076	97	86	86	0.000	0.000	30	67	0	0	29	57	0	0	100	1	
1	17	7	04: L-16   LM00001384	lmo1416	6218	6277	100	136	134	46	47	48	6	93	90	0	83	78	29	15	16	5	93	91	0	0	0	0	0	0	0	0	0	0	0	0	0	0	0	0	0	0	0	0	0	0	0	0	0	0	0.000	0.000	0.000	0.000	0.000	0.000	0.000	0.000	0.000	0.000	0.000	0.000	0.000	0.000	282	1076	157	150	150	0.000	0.000	89	68	0	0	87	63	0	0	100	1	
1	1	8	04: L-19   LM00001387	lmo1419	2218	6527	100	73	73	16	50	51	8	82	69	0	63	56	22	18	20	6	85	78	0	0	0	0	0	0	0	0	0	0	0	0	0	0	0	0	0	0	0	0	0	0	0	0	0	0	0.000	0.000	0.000	0.000	0.000	0.000	0.000	0.000	0.000	0.000	0.000	0.000	0.000	0.000	282	1076	68	61	61	0.000	0.000	23	45	0	0	23	38	0	0	100	1	
1	2	8	04: L-22   LM00001390	lmo1422	2468	6527	100	313	270	115	50	51	8	90	88	0	111	101	43	18	20	7	91	86	0	0	0	0	0	0	0	0	0	0	0	0	0	0	0	0	0	0	0	0	0	0	0	0	0	0	0.000	0.000	0.000	0.000	0.000	0.000	0.000	0.000	0.000	0.000	0.000	0.000	0.000	0.000	282	1076	356	303	303	0.000	0.000	263	93	0	0	220	83	0	0	100	1	
1	3	8	04: P-01   LM00001430	lmo1497	2718	6527	100	59	60	9	50	51	7	56	28	0	62	56	18	17	18	7	89	82	0	0	0	0	0	0	0	0	0	0	0	0	0	0	0	0	0	0	0	0	0	0	0	0	0	0	0.000	0.000	0.000	0.000	0.000	0.000	0.000	0.000	0.000	0.000	0.000	0.000	0.000	0.000	282	1076	54	49	49	0.000	0.000	9	45	0	0	10	39	0	0	100	1	
1	4	8	04: P-04   LM00001432	lmo1500	2968	6527	100	54	55	7	49	50	7	34	11	0	50	47	16	18	19	5	90	85	0	0	0	0	0	0	0	0	0	0	0	0	0	0	0	0	0	0	0	0	0	0	0	0	0	0	0.000	0.000	0.000	0.000	0.000	0.000	0.000	0.000	0.000	0.000	0.000	0.000	0.000	0.000	282	1076	37	35	35	0.000	0.000	5	32	0	0	6	29	0	0	100	1	
1	5	8	04: P-07   LM00000417	lmo1503	3218	6527	100	601	515	235	49	49	6	95	93	0	464	394	199	18	19	4	94	92	0	0	0	0	0	0	0	0	0	0	0	0	0	0	0	0	0	0	0	0	0	0	0	0	0	0	0.000	0.000	0.000	0.000	0.000	0.000	0.000	0.000	0.000	0.000	0.000	0.000	0.000	0.000	282	1076	998	842	842	0.000	0.000	552	446	0	0	466	376	0	0	100	1	
1	6	8	04: P-10   LM00001435	lmo1506	3468	6527	100	50	53	7	49	49	6	25	12	0	49	47	12	18	19	4	94	91	0	0	0	0	0	0	0	0	0	0	0	0	0	0	0	0	0	0	0	0	0	0	0	0	0	0	0.000	0.000	0.000	0.000	0.000	0.000	0.000	0.000	0.000	0.000	0.000	0.000	0.000	0.000	282	1076	32	33	33	0.000	0.000	1	31	0	0	4	29	0	0	100	1	
1	7	8	04: P-13   LM00001438	lmo1509	3718	6527	100	179	168	64	49	49	6	94	91	0	157	135	64	17	18	5	89	85	0	0	0	0	0	0	0	0	0	0	0	0	0	0	0	0	0	0	0	0	0	0	0	0	0	0	0.000	0.000	0.000	0.000	0.000	0.000	0.000	0.000	0.000	0.000	0.000	0.000	0.000	0.000	282	1076	270	237	237	0.000	0.000	130	140	0	0	119	118	0	0	100	1	
1	8	8	04: P-16   LM00001441	lmo1512	3968	6527	100	310	274	114	48	49	7	93	89	0	364	306	152	16	17	4	95	90	0	0	0	0	0	0	0	0	0	0	0	0	0	0	0	0	0	0	0	0	0	0	0	0	0	0	0.000	0.000	0.000	0.000	0.000	0.000	0.000	0.000	0.000	0.000	0.000	0.000	0.000	0.000	282	1076	610	516	516	0.000	0.000	262	348	0	0	226	290	0	0	100	1	
1	9	8	04: P-19   LM00001443	lmo1515	4218	6527	100	82	82	15	49	49	6	94	89	0	74	68	19	17	19	9	91	88	0	0	0	0	0	0	0	0	0	0	0	0	0	0	0	0	0	0	0	0	0	0	0	0	0	0	0.000	0.000	0.000	0.000	0.000	0.000	0.000	0.000	0.000	0.000	0.000	0.000	0.000	0.000	282	1076	90	84	84	0.000	0.000	33	57	0	0	33	51	0	0	100	1	
1	10	8	04: P-22   LM00000419	lmo1518	4468	6527	100	114	108	33	48	49	6	91	85	0	217	184	100	17	18	4	85	83	0	0	0	0	0	0	0	0	0	0	0	0	0	0	0	0	0	0	0	0	0	0	0	0	0	0	0.000	0.000	0.000	0.000	0.000	0.000	0.000	0.000	0.000	0.000	0.000	0.000	0.000	0.000	282	1076	266	227	227	0.000	0.000	66	200	0	0	60	167	0	0	100	1	
1	11	8	05: D-01   LM00002541	lmo1589	4718	6527	100	56	57	10	48	49	6	57	30	0	56	48	17	16	18	8	81	75	0	0	0	0	0	0	0	0	0	0	0	0	0	0	0	0	0	0	0	0	0	0	0	0	0	0	0.000	0.000	0.000	0.000	0.000	0.000	0.000	0.000	0.000	0.000	0.000	0.000	0.000	0.000	282	1076	48	41	41	0.000	0.000	8	40	0	0	9	32	0	0	100	1	
1	12	8	05: D-04   LM00001484	lmo1592	4968	6527	100	57	60	16	48	49	7	58	29	0	44	44	13	17	18	4	93	91	0	0	0	0	0	0	0	0	0	0	0	0	0	0	0	0	0	0	0	0	0	0	0	0	0	0	0.000	0.000	0.000	0.000	0.000	0.000	0.000	0.000	0.000	0.000	0.000	0.000	0.000	0.000	282	1076	36	39	39	0.000	0.000	9	27	0	0	12	27	0	0	100	1	
1	13	8	05: D-07   LM00001486	lmo1595	5218	6527	100	133	125	35	48	49	7	97	91	0	107	101	39	16	17	5	96	92	0	0	0	0	0	0	0	0	0	0	0	0	0	0	0	0	0	0	0	0	0	0	0	0	0	0	0.000	0.000	0.000	0.000	0.000	0.000	0.000	0.000	0.000	0.000	0.000	0.000	0.000	0.000	282	1076	176	162	162	0.000	0.000	85	91	0	0	77	85	0	0	100	1	
1	14	8	05: D-10   LM00000445	lmo1598	5468	6527	100	143	136	40	48	48	5	98	95	0	103	97	32	16	17	4	97	95	0	0	0	0	0	0	0	0	0	0	0	0	0	0	0	0	0	0	0	0	0	0	0	0	0	0	0.000	0.000	0.000	0.000	0.000	0.000	0.000	0.000	0.000	0.000	0.000	0.000	0.000	0.000	282	1076	182	169	169	0.000	0.000	95	87	0	0	88	81	0	0	100	1	
1	15	8	05: D-13   LM00000446	lmo1601	5718	6527	100	4321	3581	1814	49	50	6	100	99	0	3085	2621	1337	16	17	4	99	98	0	0	0	0	0	0	0	0	0	0	0	0	0	0	0	0	0	0	0	0	0	0	0	0	0	0	0.000	0.000	0.000	0.000	0.000	0.000	0.000	0.000	0.000	0.000	0.000	0.000	0.000	0.000	282	1076	7341	6137	6137	0.000	0.000	4272	3069	0	0	3532	2605	0	0	100	1	
1	16	8	05: D-16   LM00001490	lmo1604	5968	6527	100	323	293	104	47	48	5	97	95	0	109	99	36	16	16	4	98	94	0	0	0	0	0	0	0	0	0	0	0	0	0	0	0	0	0	0	0	0	0	0	0	0	0	0	0.000	0.000	0.000	0.000	0.000	0.000	0.000	0.000	0.000	0.000	0.000	0.000	0.000	0.000	282	1076	369	329	329	0.000	0.000	276	93	0	0	246	83	0	0	100	1	
1	17	8	05: D-19   LM00002545	lmo1607	6218	6527	100	158	147	51	47	47	5	97	91	0	153	133	62	16	17	4	93	90	0	0	0	0	0	0	0	0	0	0	0	0	0	0	0	0	0	0	0	0	0	0	0	0	0	0	0.000	0.000	0.000	0.000	0.000	0.000	0.000	0.000	0.000	0.000	0.000	0.000	0.000	0.000	282	1076	248	217	217	0.000	0.000	111	137	0	0	100	117	0	0	100	1	
1	1	9	05: D-22   LM00002547	lmo1610	2218	6777	100	99	98	27	50	51	7	89	86	0	133	117	54	18	20	6	89	86	0	0	0	0	0	0	0	0	0	0	0	0	0	0	0	0	0	0	0	0	0	0	0	0	0	0	0.000	0.000	0.000	0.000	0.000	0.000	0.000	0.000	0.000	0.000	0.000	0.000	0.000	0.000	282	1076	164	147	147	0.000	0.000	49	115	0	0	48	99	0	0	100	1	
1	2	9	05: H-01   LM00001539	lmo1685	2468	6777	100	155	142	50	50	51	8	90	86	0	93	84	33	18	20	10	86	83	0	0	0	0	0	0	0	0	0	0	0	0	0	0	0	0	0	0	0	0	0	0	0	0	0	0	0.000	0.000	0.000	0.000	0.000	0.000	0.000	0.000	0.000	0.000	0.000	0.000	0.000	0.000	282	1076	180	158	158	0.000	0.000	105	75	0	0	92	66	0	0	100	1	
1	3	9	05: H-04   LM00001541	lmo1688	2718	6777	100	79	80	16	50	51	7	94	84	0	83	75	26	18	19	6	92	89	0	0	0	0	0	0	0	0	0	0	0	0	0	0	0	0	0	0	0	0	0	0	0	0	0	0	0.000	0.000	0.000	0.000	0.000	0.000	0.000	0.000	0.000	0.000	0.000	0.000	0.000	0.000	282	1076	94	87	87	0.000	0.000	29	65	0	0	30	57	0	0	100	1	
1	4	9	05: H-07   LM00001544	lmo1691	2968	6777	100	145	138	41	49	50	10	95	91	0	83	76	27	18	19	5	94	90	0	0	0	0	0	0	0	0	0	0	0	0	0	0	0	0	0	0	0	0	0	0	0	0	0	0	0.000	0.000	0.000	0.000	0.000	0.000	0.000	0.000	0.000	0.000	0.000	0.000	0.000	0.000	282	1076	161	147	147	0.000	0.000	96	65	0	0	89	58	0	0	100	1	
1	5	9	05: H-10   LM00000459	lmo1694	3218	6777	100	653	553	259	50	50	6	96	90	0	316	253	128	17	18	4	94	90	0	0	0	0	0	0	0	0	0	0	0	0	0	0	0	0	0	0	0	0	0	0	0	0	0	0	0.000	0.000	0.000	0.000	0.000	0.000	0.000	0.000	0.000	0.000	0.000	0.000	0.000	0.000	282	1076	902	739	739	0.000	0.000	603	299	0	0	503	236	0	0	100	1	
1	6	9	05: H-13   LM00002566	lmo1697	3468	6777	100	60	61	9	49	50	6	72	40	0	54	51	11	17	18	5	95	94	0	0	0	0	0	0	0	0	0	0	0	0	0	0	0	0	0	0	0	0	0	0	0	0	0	0	0.000	0.000	0.000	0.000	0.000	0.000	0.000	0.000	0.000	0.000	0.000	0.000	0.000	0.000	282	1076	48	46	46	0.000	0.000	11	37	0	0	12	34	0	0	100	1	
1	7	9	05: H-16   LM00000461	lmo1700	3718	6777	100	100	98	26	49	51	7	91	88	0	93	87	27	17	18	5	97	94	0	0	0	0	0	0	0	0	0	0	0	0	0	0	0	0	0	0	0	0	0	0	0	0	0	0	0.000	0.000	0.000	0.000	0.000	0.000	0.000	0.000	0.000	0.000	0.000	0.000	0.000	0.000	282	1076	127	119	119	0.000	0.000	51	76	0	0	49	70	0	0	100	1	
1	8	9	05: H-19   LM00000462	lmo1703	3968	6777	100	340	293	125	48	49	6	96	93	0	195	169	80	17	18	6	94	89	0	0	0	0	0	0	0	0	0	0	0	0	0	0	0	0	0	0	0	0	0	0	0	0	0	0	0.000	0.000	0.000	0.000	0.000	0.000	0.000	0.000	0.000	0.000	0.000	0.000	0.000	0.000	282	1076	470	397	397	0.000	0.000	292	178	0	0	245	152	0	0	100	1	
1	9	9	05: H-22   LM00001552	lmo1706	4218	6777	100	217	207	66	49	50	7	98	93	0	133	118	45	17	18	5	95	94	0	0	0	0	0	0	0	0	0	0	0	0	0	0	0	0	0	0	0	0	0	0	0	0	0	0	0.000	0.000	0.000	0.000	0.000	0.000	0.000	0.000	0.000	0.000	0.000	0.000	0.000	0.000	282	1076	284	259	259	0.000	0.000	168	116	0	0	158	101	0	0	100	1	
1	10	9	05: L-01   LM00002580	lmo1781	4468	6777	100	73	74	13	48	49	6	95	84	0	63	57	18	18	18	4	90	87	0	0	0	0	0	0	0	0	0	0	0	0	0	0	0	0	0	0	0	0	0	0	0	0	0	0	0.000	0.000	0.000	0.000	0.000	0.000	0.000	0.000	0.000	0.000	0.000	0.000	0.000	0.000	282	1076	70	65	65	0.000	0.000	25	45	0	0	26	39	0	0	100	1	
1	11	9	05: L-04   LM00001597	lmo1784	4718	6777	100	6325	5420	2396	49	49	6	100	100	0	5662	4736	2247	16	18	5	96	94	0	0	0	0	0	0	0	0	0	0	0	0	0	0	0	0	0	0	0	0	0	0	0	0	0	0	0.000	0.000	0.000	0.000	0.000	0.000	0.000	0.000	0.000	0.000	0.000	0.000	0.000	0.000	282	1076	11922	10091	10091	0.000	0.000	6276	5646	0	0	5371	4720	0	0	100	1	
1	12	9	05: L-07   LM00000485	lmo1787	4968	6777	100	1856	1749	698	49	50	7	100	99	0	2159	2014	776	16	17	5	98	96	0	0	0	0	0	0	0	0	0	0	0	0	0	0	0	0	0	0	0	0	0	0	0	0	0	0	0.000	0.000	0.000	0.000	0.000	0.000	0.000	0.000	0.000	0.000	0.000	0.000	0.000	0.000	282	1076	3950	3698	3698	0.000	0.000	1807	2143	0	0	1700	1998	0	0	100	1	
1	13	9	05: L-10   LM00002582	lmo1790	5218	6777	100	201	186	68	49	49	6	94	91	0	265	226	110	17	18	5	94	90	0	0	0	0	0	0	0	0	0	0	0	0	0	0	0	0	0	0	0	0	0	0	0	0	0	0	0.000	0.000	0.000	0.000	0.000	0.000	0.000	0.000	0.000	0.000	0.000	0.000	0.000	0.000	282	1076	400	346	346	0.000	0.000	152	248	0	0	137	209	0	0	100	1	
1	14	9	05: L-13   LM00001602	lmo1793	5468	6777	100	255	237	81	49	49	6	96	95	0	184	170	69	16	17	5	94	93	0	0	0	0	0	0	0	0	0	0	0	0	0	0	0	0	0	0	0	0	0	0	0	0	0	0	0.000	0.000	0.000	0.000	0.000	0.000	0.000	0.000	0.000	0.000	0.000	0.000	0.000	0.000	282	1076	374	342	342	0.000	0.000	206	168	0	0	188	154	0	0	100	1	
1	15	9	05: L-16   LM00000486	lmo1796	5718	6777	100	963	797	375	49	50	5	98	96	0	3600	2993	1543	16	17	4	96	93	0	0	0	0	0	0	0	0	0	0	0	0	0	0	0	0	0	0	0	0	0	0	0	0	0	0	0.000	0.000	0.000	0.000	0.000	0.000	0.000	0.000	0.000	0.000	0.000	0.000	0.000	0.000	282	1076	4498	3725	3725	0.000	0.000	914	3584	0	0	748	2977	0	0	100	1	
1	16	9	05: L-19   LM00001606	lmo1799	5968	6777	100	54	55	7	48	48	5	60	31	0	56	54	13	16	16	4	96	92	0	0	0	0	0	0	0	0	0	0	0	0	0	0	0	0	0	0	0	0	0	0	0	0	0	0	0.000	0.000	0.000	0.000	0.000	0.000	0.000	0.000	0.000	0.000	0.000	0.000	0.000	0.000	282	1076	46	45	45	0.000	0.000	6	40	0	0	7	38	0	0	100	1	
1	17	9	05: L-22   LM00001608	lmo1802	6218	6777	100	195	180	65	48	49	6	93	90	0	107	95	39	16	16	3	95	91	0	0	0	0	0	0	0	0	0	0	0	0	0	0	0	0	0	0	0	0	0	0	0	0	0	0	0.000	0.000	0.000	0.000	0.000	0.000	0.000	0.000	0.000	0.000	0.000	0.000	0.000	0.000	282	1076	238	211	211	0.000	0.000	147	91	0	0	132	79	0	0	100	1	
1	1	10	05: P-01   LM00000504	lmo1877	2218	7027	100	167	155	49	51	52	8	91	88	0	85	78	27	18	20	8	90	86	0	0	0	0	0	0	0	0	0	0	0	0	0	0	0	0	0	0	0	0	0	0	0	0	0	0	0.000	0.000	0.000	0.000	0.000	0.000	0.000	0.000	0.000	0.000	0.000	0.000	0.000	0.000	282	1076	183	164	164	0.000	0.000	116	67	0	0	104	60	0	0	100	1	
1	2	10	05: P-04   LM00001659	lmo1880	2468	7027	100	70	71	11	50	52	8	90	65	0	67	62	16	18	19	5	95	91	0	0	0	0	0	0	0	0	0	0	0	0	0	0	0	0	0	0	0	0	0	0	0	0	0	0	0.000	0.000	0.000	0.000	0.000	0.000	0.000	0.000	0.000	0.000	0.000	0.000	0.000	0.000	282	1076	69	65	65	0.000	0.000	20	49	0	0	21	44	0	0	100	1	
1	3	10	05: P-07   LM00000505	lmo1883	2718	7027	100	110	101	30	49	50	7	90	84	0	77	71	27	17	18	8	88	82	0	0	0	0	0	0	0	0	0	0	0	0	0	0	0	0	0	0	0	0	0	0	0	0	0	0	0.000	0.000	0.000	0.000	0.000	0.000	0.000	0.000	0.000	0.000	0.000	0.000	0.000	0.000	282	1076	121	106	106	0.000	0.000	61	60	0	0	52	54	0	0	100	1	
1	4	10	05: P-10   LM00001663	lmo1886	2968	7027	100	110	106	27	49	50	6	96	95	0	98	91	32	18	19	5	98	91	0	0	0	0	0	0	0	0	0	0	0	0	0	0	0	0	0	0	0	0	0	0	0	0	0	0	0.000	0.000	0.000	0.000	0.000	0.000	0.000	0.000	0.000	0.000	0.000	0.000	0.000	0.000	282	1076	141	130	130	0.000	0.000	61	80	0	0	57	73	0	0	100	1	
1	5	10	05: P-13   LM00002592	lmo1889	3218	7027	100	85	86	18	50	51	8	93	84	0	81	73	23	18	21	19	88	84	0	0	0	0	0	0	0	0	0	0	0	0	0	0	0	0	0	0	0	0	0	0	0	0	0	0	0.000	0.000	0.000	0.000	0.000	0.000	0.000	0.000	0.000	0.000	0.000	0.000	0.000	0.000	282	1076	98	91	91	0.000	0.000	35	63	0	0	36	55	0	0	100	1	
1	6	10	05: P-16   LM00000507	lmo1892	3468	7027	100	267	248	89	49	50	6	96	94	0	134	128	45	18	19	5	96	94	0	0	0	0	0	0	0	0	0	0	0	0	0	0	0	0	0	0	0	0	0	0	0	0	0	0	0.000	0.000	0.000	0.000	0.000	0.000	0.000	0.000	0.000	0.000	0.000	0.000	0.000	0.000	282	1076	334	309	309	0.000	0.000	218	116	0	0	199	110	0	0	100	1	
1	7	10	05: P-19   LM00002595	lmo1895	3718	7027	100	168	163	56	49	49	6	95	91	0	102	93	34	17	18	4	93	91	0	0	0	0	0	0	0	0	0	0	0	0	0	0	0	0	0	0	0	0	0	0	0	0	0	0	0.000	0.000	0.000	0.000	0.000	0.000	0.000	0.000	0.000	0.000	0.000	0.000	0.000	0.000	282	1076	204	190	190	0.000	0.000	119	85	0	0	114	76	0	0	100	1	
1	8	10	05: P-22   LM00000510	lmo1898	3968	7027	100	278	259	102	47	49	7	95	91	0	137	123	52	18	20	9	88	88	0	0	0	0	0	0	0	0	0	0	0	0	0	0	0	0	0	0	0	0	0	0	0	0	0	0	0.000	0.000	0.000	0.000	0.000	0.000	0.000	0.000	0.000	0.000	0.000	0.000	0.000	0.000	282	1076	350	317	317	0.000	0.000	231	119	0	0	212	105	0	0	100	1	
1	9	10	06: D-01   LM00002609	lmo1969	4218	7027	100	51	52	6	49	49	6	26	9	0	61	56	16	17	18	5	93	90	0	0	0	0	0	0	0	0	0	0	0	0	0	0	0	0	0	0	0	0	0	0	0	0	0	0	0.000	0.000	0.000	0.000	0.000	0.000	0.000	0.000	0.000	0.000	0.000	0.000	0.000	0.000	282	1076	46	42	42	0.000	0.000	2	44	0	0	3	39	0	0	100	1	
1	10	10	06: D-04   LM00002612	lmo1972	4468	7027	100	221	210	65	49	49	6	100	98	0	286	257	99	17	18	4	97	95	0	0	0	0	0	0	0	0	0	0	0	0	0	0	0	0	0	0	0	0	0	0	0	0	0	0	0.000	0.000	0.000	0.000	0.000	0.000	0.000	0.000	0.000	0.000	0.000	0.000	0.000	0.000	282	1076	441	401	401	0.000	0.000	172	269	0	0	161	240	0	0	100	1	
1	11	10	06: D-07   LM00000528	lmo1975	4718	7027	100	133	124	43	48	49	6	94	89	0	135	119	58	17	17	4	93	86	0	0	0	0	0	0	0	0	0	0	0	0	0	0	0	0	0	0	0	0	0	0	0	0	0	0	0.000	0.000	0.000	0.000	0.000	0.000	0.000	0.000	0.000	0.000	0.000	0.000	0.000	0.000	282	1076	203	178	178	0.000	0.000	85	118	0	0	76	102	0	0	100	1	
1	12	10	06: D-10   LM00000531	lmo1978	4968	7027	100	308	290	109	48	49	7	98	96	0	233	216	74	17	17	5	98	96	0	0	0	0	0	0	0	0	0	0	0	0	0	0	0	0	0	0	0	0	0	0	0	0	0	0	0.000	0.000	0.000	0.000	0.000	0.000	0.000	0.000	0.000	0.000	0.000	0.000	0.000	0.000	282	1076	476	441	441	0.000	0.000	260	216	0	0	242	199	0	0	100	1	
1	13	10	06: D-13   LM00002615	lmo1981	5218	7027	100	62	62	10	49	49	6	75	52	0	55	51	17	16	17	5	90	87	0	0	0	0	0	0	0	0	0	0	0	0	0	0	0	0	0	0	0	0	0	0	0	0	0	0	0.000	0.000	0.000	0.000	0.000	0.000	0.000	0.000	0.000	0.000	0.000	0.000	0.000	0.000	282	1076	52	48	48	0.000	0.000	13	39	0	0	13	35	0	0	100	1	
1	14	10	06: D-16   LM00001709	lmo1984	5468	7027	100	67	67	10	49	49	5	89	72	0	89	85	32	16	16	3	97	94	0	0	0	0	0	0	0	0	0	0	0	0	0	0	0	0	0	0	0	0	0	0	0	0	0	0	0.000	0.000	0.000	0.000	0.000	0.000	0.000	0.000	0.000	0.000	0.000	0.000	0.000	0.000	282	1076	91	87	87	0.000	0.000	18	73	0	0	18	69	0	0	100	1	
1	15	10	06: D-19   LM00000533	lmo1987	5718	7027	100	66	66	11	49	49	6	84	67	0	73	66	26	16	17	4	93	87	0	0	0	0	0	0	0	0	0	0	0	0	0	0	0	0	0	0	0	0	0	0	0	0	0	0	0.000	0.000	0.000	0.000	0.000	0.000	0.000	0.000	0.000	0.000	0.000	0.000	0.000	0.000	282	1076	74	67	67	0.000	0.000	17	57	0	0	17	50	0	0	100	1	
1	16	10	06: D-22   LM00001714	lmo1990	5968	7027	100	51	52	6	47	48	6	30	12	0	51	47	15	16	16	6	89	81	0	0	0	0	0	0	0	0	0	0	0	0	0	0	0	0	0	0	0	0	0	0	0	0	0	0	0.000	0.000	0.000	0.000	0.000	0.000	0.000	0.000	0.000	0.000	0.000	0.000	0.000	0.000	282	1076	39	36	36	0.000	0.000	4	35	0	0	5	31	0	0	100	1	
1	17	10	06: H-01   LM00001760	lmo2065	6218	7027	100	92	89	24	48	49	9	83	77	0	64	57	21	15	17	9	85	80	0	0	0	0	0	0	0	0	0	0	0	0	0	0	0	0	0	0	0	0	0	0	0	0	0	0	0.000	0.000	0.000	0.000	0.000	0.000	0.000	0.000	0.000	0.000	0.000	0.000	0.000	0.000	282	1076	93	83	83	0.000	0.000	44	49	0	0	41	42	0	0	100	1	
1	1	11	06: H-04   LM00000552	lmo2068	2218	7277	100	186	170	59	50	51	7	94	91	0	152	134	60	18	19	4	93	88	0	0	0	0	0	0	0	0	0	0	0	0	0	0	0	0	0	0	0	0	0	0	0	0	0	0	0.000	0.000	0.000	0.000	0.000	0.000	0.000	0.000	0.000	0.000	0.000	0.000	0.000	0.000	282	1076	270	236	236	0.000	0.000	136	134	0	0	120	116	0	0	100	1	
1	2	11	06: H-07   LM00002627	lmo2071	2468	7277	100	58	59	9	50	51	8	51	11	0	55	51	17	18	20	10	82	78	0	0	0	0	0	0	0	0	0	0	0	0	0	0	0	0	0	0	0	0	0	0	0	0	0	0	0.000	0.000	0.000	0.000	0.000	0.000	0.000	0.000	0.000	0.000	0.000	0.000	0.000	0.000	282	1076	45	42	42	0.000	0.000	8	37	0	0	9	33	0	0	100	1	
1	3	11	06: H-10   LM00001763	lmo2074	2718	7277	100	77	76	14	49	50	7	89	84	0	72	66	21	17	18	5	92	90	0	0	0	0	0	0	0	0	0	0	0	0	0	0	0	0	0	0	0	0	0	0	0	0	0	0	0.000	0.000	0.000	0.000	0.000	0.000	0.000	0.000	0.000	0.000	0.000	0.000	0.000	0.000	282	1076	83	76	76	0.000	0.000	28	55	0	0	27	49	0	0	100	1	
1	4	11	06: H-13   LM00002628	lmo2077	2968	7277	100	110	108	26	49	50	7	94	91	0	64	61	16	18	18	4	95	93	0	0	0	0	0	0	0	0	0	0	0	0	0	0	0	0	0	0	0	0	0	0	0	0	0	0	0.000	0.000	0.000	0.000	0.000	0.000	0.000	0.000	0.000	0.000	0.000	0.000	0.000	0.000	282	1076	107	102	102	0.000	0.000	61	46	0	0	59	43	0	0	100	1	
1	5	11	06: H-16   LM00002629	lmo2080	3218	7277	100	106	106	30	49	49	5	95	90	0	78	72	26	17	18	3	95	93	0	0	0	0	0	0	0	0	0	0	0	0	0	0	0	0	0	0	0	0	0	0	0	0	0	0	0.000	0.000	0.000	0.000	0.000	0.000	0.000	0.000	0.000	0.000	0.000	0.000	0.000	0.000	282	1076	118	112	112	0.000	0.000	57	61	0	0	57	55	0	0	100	1	
1	6	11	06: H-19   LM00001769	lmo2083	3468	7277	100	76	76	15	48	49	7	90	84	0	70	64	23	18	19	6	89	85	0	0	0	0	0	0	0	0	0	0	0	0	0	0	0	0	0	0	0	0	0	0	0	0	0	0	0.000	0.000	0.000	0.000	0.000	0.000	0.000	0.000	0.000	0.000	0.000	0.000	0.000	0.000	282	1076	80	74	74	0.000	0.000	28	52	0	0	28	46	0	0	100	1	
1	7	11	06: H-22   LM00002632	lmo2086	3718	7277	100	68	70	13	48	49	6	90	81	0	58	55	16	17	18	6	89	88	0	0	0	0	0	0	0	0	0	0	0	0	0	0	0	0	0	0	0	0	0	0	0	0	0	0	0.000	0.000	0.000	0.000	0.000	0.000	0.000	0.000	0.000	0.000	0.000	0.000	0.000	0.000	282	1076	61	60	60	0.000	0.000	20	41	0	0	22	38	0	0	100	1	
1	8	11	06: L-01   LM00001807	lmo2161	3968	7277	100	53	55	7	48	49	6	45	18	0	57	51	18	17	18	5	87	79	0	0	0	0	0	0	0	0	0	0	0	0	0	0	0	0	0	0	0	0	0	0	0	0	0	0	0.000	0.000	0.000	0.000	0.000	0.000	0.000	0.000	0.000	0.000	0.000	0.000	0.000	0.000	282	1076	45	41	41	0.000	0.000	5	40	0	0	7	34	0	0	100	1	
1	9	11	06: L-04   LM00001809	lmo2164	4218	7277	100	71	70	12	48	48	5	90	82	0	53	49	12	17	17	3	97	92	0	0	0	0	0	0	0	0	0	0	0	0	0	0	0	0	0	0	0	0	0	0	0	0	0	0	0.000	0.000	0.000	0.000	0.000	0.000	0.000	0.000	0.000	0.000	0.000	0.000	0.000	0.000	282	1076	59	54	54	0.000	0.000	23	36	0	0	22	32	0	0	100	1	
1	10	11	06: L-07   LM00002644	lmo2167	4468	7277	100	78	78	21	49	50	7	81	73	0	60	54	21	16	17	4	90	82	0	0	0	0	0	0	0	0	0	0	0	0	0	0	0	0	0	0	0	0	0	0	0	0	0	0	0.000	0.000	0.000	0.000	0.000	0.000	0.000	0.000	0.000	0.000	0.000	0.000	0.000	0.000	282	1076	73	67	67	0.000	0.000	29	44	0	0	29	38	0	0	100	1	
1	11	11	06: L-10   LM00001813	lmo2170	4718	7277	100	58	58	9	48	49	7	62	30	0	66	60	19	17	18	6	90	88	0	0	0	0	0	0	0	0	0	0	0	0	0	0	0	0	0	0	0	0	0	0	0	0	0	0	0.000	0.000	0.000	0.000	0.000	0.000	0.000	0.000	0.000	0.000	0.000	0.000	0.000	0.000	282	1076	59	53	53	0.000	0.000	10	49	0	0	10	43	0	0	100	1	
1	12	11	06: L-13   LM00000584	lmo2173	4968	7277	100	269	233	122	48	48	6	87	81	0	144	125	71	16	17	4	83	78	0	0	0	0	0	0	0	0	0	0	0	0	0	0	0	0	0	0	0	0	0	0	0	0	0	0	0.000	0.000	0.000	0.000	0.000	0.000	0.000	0.000	0.000	0.000	0.000	0.000	0.000	0.000	282	1076	349	294	294	0.000	0.000	221	128	0	0	185	109	0	0	100	1	
1	13	11	06: L-16   LM00002645	lmo2176	5218	7277	100	53	61	20	48	49	8	44	26	0	60	59	18	16	17	5	95	90	0	0	0	0	0	0	0	0	0	0	0	0	0	0	0	0	0	0	0	0	0	0	0	0	0	0	0.000	0.000	0.000	0.000	0.000	0.000	0.000	0.000	0.000	0.000	0.000	0.000	0.000	0.000	282	1076	49	56	56	0.000	0.000	5	44	0	0	13	43	0	0	100	1	
1	14	11	06: L-19   LM00000586	lmo2179	5468	7277	100	52	53	6	49	49	6	38	10	0	60	55	16	15	16	4	95	92	0	0	0	0	0	0	0	0	0	0	0	0	0	0	0	0	0	0	0	0	0	0	0	0	0	0	0.000	0.000	0.000	0.000	0.000	0.000	0.000	0.000	0.000	0.000	0.000	0.000	0.000	0.000	282	1076	48	44	44	0.000	0.000	3	45	0	0	4	40	0	0	100	1	
1	15	11	06: L-22   LM00001817	lmo2182	5718	7277	100	55	57	7	48	49	6	53	30	0	56	54	10	15	16	4	99	97	0	0	0	0	0	0	0	0	0	0	0	0	0	0	0	0	0	0	0	0	0	0	0	0	0	0	0.000	0.000	0.000	0.000	0.000	0.000	0.000	0.000	0.000	0.000	0.000	0.000	0.000	0.000	282	1076	48	48	48	0.000	0.000	7	41	0	0	9	39	0	0	100	1	
1	16	11	06: P-01   LM00002664	lmo2257	5968	7277	100	330	310	109	47	48	6	99	96	0	280	264	95	16	16	3	97	95	0	0	0	0	0	0	0	0	0	0	0	0	0	0	0	0	0	0	0	0	0	0	0	0	0	0	0.000	0.000	0.000	0.000	0.000	0.000	0.000	0.000	0.000	0.000	0.000	0.000	0.000	0.000	282	1076	547	511	511	0.000	0.000	283	264	0	0	263	248	0	0	100	1	
1	17	11	06: P-04   LM00002667	lmo2260	6218	7277	100	54	55	7	47	49	8	42	12	0	50	46	17	16	16	3	89	82	0	0	0	0	0	0	0	0	0	0	0	0	0	0	0	0	0	0	0	0	0	0	0	0	0	0	0.000	0.000	0.000	0.000	0.000	0.000	0.000	0.000	0.000	0.000	0.000	0.000	0.000	0.000	282	1076	41	38	38	0.000	0.000	7	34	0	0	8	30	0	0	100	1	
1	1	12	06: P-07   LM00001856	lmo2263	2218	7527	100	66	67	11	50	51	7	79	55	0	68	60	19	18	19	6	85	84	0	0	0	0	0	0	0	0	0	0	0	0	0	0	0	0	0	0	0	0	0	0	0	0	0	0	0.000	0.000	0.000	0.000	0.000	0.000	0.000	0.000	0.000	0.000	0.000	0.000	0.000	0.000	282	1076	66	59	59	0.000	0.000	16	50	0	0	17	42	0	0	100	1	
1	2	12	06: P-10   LM00002671	lmo2266	2468	7527	100	68	70	12	49	50	7	91	72	0	71	66	23	18	19	5	91	87	0	0	0	0	0	0	0	0	0	0	0	0	0	0	0	0	0	0	0	0	0	0	0	0	0	0	0.000	0.000	0.000	0.000	0.000	0.000	0.000	0.000	0.000	0.000	0.000	0.000	0.000	0.000	282	1076	72	69	69	0.000	0.000	19	53	0	0	21	48	0	0	100	1	
1	3	12	06: P-13   LM00000607	lmo2269	2718	7527	100	125	121	31	49	49	6	96	95	0	121	115	40	17	18	5	97	95	0	0	0	0	0	0	0	0	0	0	0	0	0	0	0	0	0	0	0	0	0	0	0	0	0	0	0.000	0.000	0.000	0.000	0.000	0.000	0.000	0.000	0.000	0.000	0.000	0.000	0.000	0.000	282	1076	180	170	170	0.000	0.000	76	104	0	0	72	98	0	0	100	1	
1	4	12	06: P-16   LM00001861	lmo2272	2968	7527	100	49	50	6	49	50	7	10	2	0	62	57	14	17	18	4	94	93	0	0	0	0	0	0	0	0	0	0	0	0	0	0	0	0	0	0	0	0	0	0	0	0	0	0	0.000	0.000	0.000	0.000	0.000	0.000	0.000	0.000	0.000	0.000	0.000	0.000	0.000	0.000	282	1076	45	41	41	0.000	0.000	0	45	0	0	1	40	0	0	100	1	
1	5	12	06: P-19   LM00001863	lmo2275	3218	7527	100	49	50	6	49	50	7	15	2	0	59	51	18	17	18	6	84	80	0	0	0	0	0	0	0	0	0	0	0	0	0	0	0	0	0	0	0	0	0	0	0	0	0	0	0.000	0.000	0.000	0.000	0.000	0.000	0.000	0.000	0.000	0.000	0.000	0.000	0.000	0.000	282	1076	42	35	35	0.000	0.000	0	42	0	0	1	34	0	0	100	1	
1	6	12	06: P-22   LM00002675	lmo2278	3468	7527	100	55	54	6	48	48	5	57	32	0	62	60	12	18	19	4	97	96	0	0	0	0	0	0	0	0	0	0	0	0	0	0	0	0	0	0	0	0	0	0	0	0	0	0	0.000	0.000	0.000	0.000	0.000	0.000	0.000	0.000	0.000	0.000	0.000	0.000	0.000	0.000	282	1076	51	48	48	0.000	0.000	7	44	0	0	6	42	0	0	100	1	
1	7	12	07: D-01   LM00001884	lmo2349	3718	7527	100	61	63	10	48	49	6	77	51	0	65	60	14	17	18	5	98	92	0	0	0	0	0	0	0	0	0	0	0	0	0	0	0	0	0	0	0	0	0	0	0	0	0	0	0.000	0.000	0.000	0.000	0.000	0.000	0.000	0.000	0.000	0.000	0.000	0.000	0.000	0.000	282	1076	61	58	58	0.000	0.000	13	48	0	0	15	43	0	0	100	1	
1	8	12	07: D-04   LM00001886	lmo2352	3968	7527	100	110	106	25	48	49	6	92	91	0	61	55	15	17	19	6	93	89	0	0	0	0	0	0	0	0	0	0	0	0	0	0	0	0	0	0	0	0	0	0	0	0	0	0	0.000	0.000	0.000	0.000	0.000	0.000	0.000	0.000	0.000	0.000	0.000	0.000	0.000	0.000	282	1076	106	96	96	0.000	0.000	62	44	0	0	58	38	0	0	100	1	
1	9	12	07: D-07   LM00001889	lmo2355	4218	7527	100	55	55	8	48	49	6	52	23	0	48	45	11	17	18	5	94	89	0	0	0	0	0	0	0	0	0	0	0	0	0	0	0	0	0	0	0	0	0	0	0	0	0	0	0.000	0.000	0.000	0.000	0.000	0.000	0.000	0.000	0.000	0.000	0.000	0.000	0.000	0.000	282	1076	38	35	35	0.000	0.000	7	31	0	0	7	28	0	0	100	1	
1	10	12	07: D-10   LM00002706	lmo2358	4468	7527	100	275	257	74	49	49	6	100	100	0	175	164	52	17	18	6	98	97	0	0	0	0	0	0	0	0	0	0	0	0	0	0	0	0	0	0	0	0	0	0	0	0	0	0	0.000	0.000	0.000	0.000	0.000	0.000	0.000	0.000	0.000	0.000	0.000	0.000	0.000	0.000	282	1076	384	355	355	0.000	0.000	226	158	0	0	208	147	0	0	100	1	
1	11	12	07: D-13   LM00000626	lmo2361	4718	7527	100	83	82	16	48	49	8	97	88	0	52	51	10	17	18	6	96	95	0	0	0	0	0	0	0	0	0	0	0	0	0	0	0	0	0	0	0	0	0	0	0	0	0	0	0.000	0.000	0.000	0.000	0.000	0.000	0.000	0.000	0.000	0.000	0.000	0.000	0.000	0.000	282	1076	70	68	68	0.000	0.000	35	35	0	0	34	34	0	0	100	1	
1	12	12	07: D-16   LM00002708	lmo2364	4968	7527	100	54	55	7	48	49	8	34	9	0	58	56	13	17	18	8	95	93	0	0	0	0	0	0	0	0	0	0	0	0	0	0	0	0	0	0	0	0	0	0	0	0	0	0	0.000	0.000	0.000	0.000	0.000	0.000	0.000	0.000	0.000	0.000	0.000	0.000	0.000	0.000	282	1076	47	46	46	0.000	0.000	6	41	0	0	7	39	0	0	100	1	
1	13	12	07: D-19   LM00000629	lmo2367	5218	7527	100	764	723	220	48	49	5	100	100	0	390	370	108	16	17	6	100	99	0	0	0	0	0	0	0	0	0	0	0	0	0	0	0	0	0	0	0	0	0	0	0	0	0	0	0.000	0.000	0.000	0.000	0.000	0.000	0.000	0.000	0.000	0.000	0.000	0.000	0.000	0.000	282	1076	1090	1029	1029	0.000	0.000	716	374	0	0	675	354	0	0	100	1	
1	14	12	07: D-22   LM00000630	lmo2370	5468	7527	100	106	107	26	48	49	7	97	92	0	79	74	22	16	17	5	97	94	0	0	0	0	0	0	0	0	0	0	0	0	0	0	0	0	0	0	0	0	0	0	0	0	0	0	0.000	0.000	0.000	0.000	0.000	0.000	0.000	0.000	0.000	0.000	0.000	0.000	0.000	0.000	282	1076	121	117	117	0.000	0.000	58	63	0	0	59	58	0	0	100	1	
1	15	12	07: H-01   LM00002727	lmo2445	5718	7527	100	55	55	6	48	49	6	59	18	0	51	48	11	16	17	5	93	91	0	0	0	0	0	0	0	0	0	0	0	0	0	0	0	0	0	0	0	0	0	0	0	0	0	0	0.000	0.000	0.000	0.000	0.000	0.000	0.000	0.000	0.000	0.000	0.000	0.000	0.000	0.000	282	1076	42	39	39	0.000	0.000	7	35	0	0	7	32	0	0	100	1	
1	16	12	07: H-04   LM00000650	lmo2448	5968	7527	100	240	216	94	47	48	5	97	92	0	451	384	194	16	17	6	92	90	0	0	0	0	0	0	0	0	0	0	0	0	0	0	0	0	0	0	0	0	0	0	0	0	0	0	0.000	0.000	0.000	0.000	0.000	0.000	0.000	0.000	0.000	0.000	0.000	0.000	0.000	0.000	282	1076	628	537	537	0.000	0.000	193	435	0	0	169	368	0	0	100	1	
1	17	12	07: H-07   LM00000653	lmo2451	6218	7527	100	851	729	316	48	48	6	99	97	0	379	331	143	16	16	5	96	93	0	0	0	0	0	0	0	0	0	0	0	0	0	0	0	0	0	0	0	0	0	0	0	0	0	0	0.000	0.000	0.000	0.000	0.000	0.000	0.000	0.000	0.000	0.000	0.000	0.000	0.000	0.000	282	1076	1166	996	996	0.000	0.000	803	363	0	0	681	315	0	0	100	1	
1	1	13	07: H-10   LM00002834	lmo2454	2218	7777	100	301	272	110	49	51	9	95	91	0	126	110	47	18	20	11	86	84	0	0	0	0	0	0	0	0	0	0	0	0	0	0	0	0	0	0	0	0	0	0	0	0	0	0	0.000	0.000	0.000	0.000	0.000	0.000	0.000	0.000	0.000	0.000	0.000	0.000	0.000	0.000	282	1076	360	315	315	0.000	0.000	252	108	0	0	223	92	0	0	100	1	
1	2	13	07: H-13   LM00000657	lmo2457	2468	7777	100	5655	4700	2227	48	49	7	100	100	0	4958	4072	2036	18	19	5	99	97	0	0	0	0	0	0	0	0	0	0	0	0	0	0	0	0	0	0	0	0	0	0	0	0	0	0	0.000	0.000	0.000	0.000	0.000	0.000	0.000	0.000	0.000	0.000	0.000	0.000	0.000	0.000	282	1076	10547	8706	8706	0.000	0.000	5607	4940	0	0	4652	4054	0	0	100	1	
1	3	13	07: H-16   LM00000660	lmo2460	2718	7777	100	2839	2325	1135	48	49	6	100	99	0	430	359	175	17	18	5	96	93	0	0	0	0	0	0	0	0	0	0	0	0	0	0	0	0	0	0	0	0	0	0	0	0	0	0	0.000	0.000	0.000	0.000	0.000	0.000	0.000	0.000	0.000	0.000	0.000	0.000	0.000	0.000	282	1076	3204	2619	2619	0.000	0.000	2791	413	0	0	2277	342	0	0	100	1	
1	4	13	07: H-19   LM00001933	lmo2463	2968	7777	100	217	199	63	47	48	6	96	94	0	128	119	47	17	18	6	94	91	0	0	0	0	0	0	0	0	0	0	0	0	0	0	0	0	0	0	0	0	0	0	0	0	0	0	0.000	0.000	0.000	0.000	0.000	0.000	0.000	0.000	0.000	0.000	0.000	0.000	0.000	0.000	282	1076	281	254	254	0.000	0.000	170	111	0	0	152	102	0	0	100	1	
1	5	13	07: H-22   LM00002729	lmo2466	3218	7777	100	54	54	7	47	48	6	53	18	0	50	44	14	17	18	5	83	76	0	0	0	0	0	0	0	0	0	0	0	0	0	0	0	0	0	0	0	0	0	0	0	0	0	0	0.000	0.000	0.000	0.000	0.000	0.000	0.000	0.000	0.000	0.000	0.000	0.000	0.000	0.000	282	1076	40	34	34	0.000	0.000	7	33	0	0	7	27	0	0	100	1	
1	6	13	07: L-01   LM00002744	lmo2541	3468	7777	100	99	98	27	48	49	7	93	88	0	80	76	24	17	18	5	95	92	0	0	0	0	0	0	0	0	0	0	0	0	0	0	0	0	0	0	0	0	0	0	0	0	0	0	0.000	0.000	0.000	0.000	0.000	0.000	0.000	0.000	0.000	0.000	0.000	0.000	0.000	0.000	282	1076	114	109	109	0.000	0.000	51	63	0	0	50	59	0	0	100	1	
1	7	13	07: L-04   LM00001977	lmo2544	3718	7777	100	95	95	27	47	48	6	95	88	0	74	69	27	17	18	4	93	86	0	0	0	0	0	0	0	0	0	0	0	0	0	0	0	0	0	0	0	0	0	0	0	0	0	0	0.000	0.000	0.000	0.000	0.000	0.000	0.000	0.000	0.000	0.000	0.000	0.000	0.000	0.000	282	1076	105	100	100	0.000	0.000	48	57	0	0	48	52	0	0	100	1	
1	8	13	07: L-07   LM00000682	lmo2547	3968	7777	100	175	162	65	48	48	5	93	90	0	75	66	27	17	18	4	88	84	0	0	0	0	0	0	0	0	0	0	0	0	0	0	0	0	0	0	0	0	0	0	0	0	0	0	0.000	0.000	0.000	0.000	0.000	0.000	0.000	0.000	0.000	0.000	0.000	0.000	0.000	0.000	282	1076	185	163	163	0.000	0.000	127	58	0	0	114	49	0	0	100	1	
1	9	13	07: L-10   LM00001979	lmo2550	4218	7777	100	141	137	47	48	49	10	92	88	0	107	94	38	17	18	6	90	87	0	0	0	0	0	0	0	0	0	0	0	0	0	0	0	0	0	0	0	0	0	0	0	0	0	0	0.000	0.000	0.000	0.000	0.000	0.000	0.000	0.000	0.000	0.000	0.000	0.000	0.000	0.000	282	1076	183	166	166	0.000	0.000	93	90	0	0	89	77	0	0	100	1	
1	10	13	07: L-13   LM00001982	lmo2553	4468	7777	100	148	143	47	48	49	6	96	93	0	127	116	50	17	18	5	91	88	0	0	0	0	0	0	0	0	0	0	0	0	0	0	0	0	0	0	0	0	0	0	0	0	0	0	0.000	0.000	0.000	0.000	0.000	0.000	0.000	0.000	0.000	0.000	0.000	0.000	0.000	0.000	282	1076	210	194	194	0.000	0.000	100	110	0	0	95	99	0	0	100	1	
1	11	13	07: L-16   LM00000685	lmo2556	4718	7777	100	8144	6702	3455	48	49	6	100	100	0	3942	3250	1718	16	17	6	97	96	0	0	0	0	0	0	0	0	0	0	0	0	0	0	0	0	0	0	0	0	0	0	0	0	0	0	0.000	0.000	0.000	0.000	0.000	0.000	0.000	0.000	0.000	0.000	0.000	0.000	0.000	0.000	282	1076	12022	9888	9888	0.000	0.000	8096	3926	0	0	6654	3234	0	0	100	1	
1	12	13	07: L-19   LM00000686	lmo2559	4968	7777	100	443	393	152	48	48	6	99	98	0	282	250	97	16	17	8	96	95	0	0	0	0	0	0	0	0	0	0	0	0	0	0	0	0	0	0	0	0	0	0	0	0	0	0	0.000	0.000	0.000	0.000	0.000	0.000	0.000	0.000	0.000	0.000	0.000	0.000	0.000	0.000	282	1076	661	579	579	0.000	0.000	395	266	0	0	345	234	0	0	100	1	
1	13	13	07: L-22   LM00001986	lmo2562	5218	7777	100	299	302	108	47	48	6	100	100	0	153	156	61	16	17	4	98	97	0	0	0	0	0	0	0	0	0	0	0	0	0	0	0	0	0	0	0	0	0	0	0	0	0	0	0.000	0.000	0.000	0.000	0.000	0.000	0.000	0.000	0.000	0.000	0.000	0.000	0.000	0.000	282	1076	389	395	395	0.000	0.000	252	137	0	0	255	140	0	0	100	1	
1	14	13	07: P-01   LM00000721	lmo2637	5468	7777	100	693	610	235	48	49	7	99	97	0	1982	1728	712	16	16	4	99	98	0	0	0	0	0	0	0	0	0	0	0	0	0	0	0	0	0	0	0	0	0	0	0	0	0	0	0.000	0.000	0.000	0.000	0.000	0.000	0.000	0.000	0.000	0.000	0.000	0.000	0.000	0.000	282	1076	2611	2274	2274	0.000	0.000	645	1966	0	0	562	1712	0	0	100	1	
1	15	13	07: P-04   LM00000723	lmo2640	5718	7777	100	193	175	71	49	49	6	96	93	0	118	107	47	15	16	4	99	94	0	0	0	0	0	0	0	0	0	0	0	0	0	0	0	0	0	0	0	0	0	0	0	0	0	0	0.000	0.000	0.000	0.000	0.000	0.000	0.000	0.000	0.000	0.000	0.000	0.000	0.000	0.000	282	1076	247	218	218	0.000	0.000	144	103	0	0	126	92	0	0	100	1	
1	16	13	07: P-07   LM00002009	lmo2643	5968	7777	100	77	78	16	47	48	5	99	93	0	71	67	21	16	17	4	98	94	0	0	0	0	0	0	0	0	0	0	0	0	0	0	0	0	0	0	0	0	0	0	0	0	0	0	0.000	0.000	0.000	0.000	0.000	0.000	0.000	0.000	0.000	0.000	0.000	0.000	0.000	0.000	282	1076	85	82	82	0.000	0.000	30	55	0	0	31	51	0	0	100	1	
1	17	13	07: P-10   LM00002010	lmo2646	6218	7777	100	51	51	5	48	48	6	28	7	0	68	65	19	16	16	4	97	95	0	0	0	0	0	0	0	0	0	0	0	0	0	0	0	0	0	0	0	0	0	0	0	0	0	0	0.000	0.000	0.000	0.000	0.000	0.000	0.000	0.000	0.000	0.000	0.000	0.000	0.000	0.000	282	1076	55	52	52	0.000	0.000	3	52	0	0	3	49	0	0	100	1	
1	1	14	07: P-13   LM00000727	lmo2649	2218	8027	100	60	60	7	50	51	7	65	29	0	189	167	78	18	20	13	87	84	0	0	0	0	0	0	0	0	0	0	0	0	0	0	0	0	0	0	0	0	0	0	0	0	0	0	0.000	0.000	0.000	0.000	0.000	0.000	0.000	0.000	0.000	0.000	0.000	0.000	0.000	0.000	282	1076	181	159	159	0.000	0.000	10	171	0	0	10	149	0	0	100	1	
1	2	14	07: P-16   LM00002013	lmo2652	2468	8027	100	89	82	22	49	51	9	79	68	0	60	56	26	18	19	6	79	75	0	0	0	0	0	0	0	0	0	0	0	0	0	0	0	0	0	0	0	0	0	0	0	0	0	0	0.000	0.000	0.000	0.000	0.000	0.000	0.000	0.000	0.000	0.000	0.000	0.000	0.000	0.000	282	1076	82	71	71	0.000	0.000	40	42	0	0	33	38	0	0	100	1	
1	3	14	07: P-19   LM00000730	lmo2655	2718	8027	100	23297	18996	8897	49	50	8	100	100	0	19037	15563	7811	17	18	10	98	96	0	0	0	0	0	0	0	0	0	0	0	0	0	0	0	0	0	0	0	0	0	0	0	0	0	0	0.000	0.000	0.000	0.000	0.000	0.000	0.000	0.000	0.000	0.000	0.000	0.000	0.000	0.000	282	1076	42268	34493	34493	0.000	0.000	23248	19020	0	0	18947	15546	0	0	100	1	
1	4	14	07: P-22   LM00002014	lmo2658	2968	8027	100	100	99	26	49	50	7	92	87	0	66	59	18	17	19	9	89	86	0	0	0	0	0	0	0	0	0	0	0	0	0	0	0	0	0	0	0	0	0	0	0	0	0	0	0.000	0.000	0.000	0.000	0.000	0.000	0.000	0.000	0.000	0.000	0.000	0.000	0.000	0.000	282	1076	100	92	92	0.000	0.000	51	49	0	0	50	42	0	0	100	1	
1	5	14	08: D-01   LM00000764	lmo2729	3218	8027	100	97	93	24	48	50	8	90	82	0	79	68	30	17	18	6	84	79	0	0	0	0	0	0	0	0	0	0	0	0	0	0	0	0	0	0	0	0	0	0	0	0	0	0	0.000	0.000	0.000	0.000	0.000	0.000	0.000	0.000	0.000	0.000	0.000	0.000	0.000	0.000	282	1076	111	96	96	0.000	0.000	49	62	0	0	45	51	0	0	100	1	
1	6	14	08: D-04   LM00002772	lmo2732	3468	8027	100	68	68	11	48	49	5	93	81	0	59	57	16	17	17	3	95	93	0	0	0	0	0	0	0	0	0	0	0	0	0	0	0	0	0	0	0	0	0	0	0	0	0	0	0.000	0.000	0.000	0.000	0.000	0.000	0.000	0.000	0.000	0.000	0.000	0.000	0.000	0.000	282	1076	62	60	60	0.000	0.000	20	42	0	0	20	40	0	0	100	1	
1	7	14	08: D-07   LM00002775	lmo2735	3718	8027	100	50	51	6	47	48	5	39	16	0	50	46	13	16	17	6	89	82	0	0	0	0	0	0	0	0	0	0	0	0	0	0	0	0	0	0	0	0	0	0	0	0	0	0	0.000	0.000	0.000	0.000	0.000	0.000	0.000	0.000	0.000	0.000	0.000	0.000	0.000	0.000	282	1076	37	34	34	0.000	0.000	3	34	0	0	4	30	0	0	100	1	
1	8	14	08: D-10   LM00000765	lmo2738	3968	8027	100	173	162	61	48	49	19	88	82	0	105	93	40	16	18	25	83	77	0	0	0	0	0	0	0	0	0	0	0	0	0	0	0	0	0	0	0	0	0	0	0	0	0	0	0.000	0.000	0.000	0.000	0.000	0.000	0.000	0.000	0.000	0.000	0.000	0.000	0.000	0.000	282	1076	214	191	191	0.000	0.000	125	89	0	0	114	77	0	0	100	1	
1	9	14	08: D-13   LM00002051	lmo2741	4218	8027	100	75	75	13	47	48	6	96	91	0	56	54	11	17	17	4	98	97	0	0	0	0	0	0	0	0	0	0	0	0	0	0	0	0	0	0	0	0	0	0	0	0	0	0	0.000	0.000	0.000	0.000	0.000	0.000	0.000	0.000	0.000	0.000	0.000	0.000	0.000	0.000	282	1076	67	65	65	0.000	0.000	28	39	0	0	28	37	0	0	100	1	
1	10	14	08: D-16   LM00000767	lmo2744	4468	8027	100	102	96	24	48	48	5	93	90	0	77	69	24	17	18	5	90	89	0	0	0	0	0	0	0	0	0	0	0	0	0	0	0	0	0	0	0	0	0	0	0	0	0	0	0.000	0.000	0.000	0.000	0.000	0.000	0.000	0.000	0.000	0.000	0.000	0.000	0.000	0.000	282	1076	114	100	100	0.000	0.000	54	60	0	0	48	52	0	0	100	1	
1	11	14	08: D-19   LM00000768	lmo2747	4718	8027	100	656	578	229	47	48	6	99	97	0	336	295	121	16	16	3	96	95	0	0	0	0	0	0	0	0	0	0	0	0	0	0	0	0	0	0	0	0	0	0	0	0	0	0	0.000	0.000	0.000	0.000	0.000	0.000	0.000	0.000	0.000	0.000	0.000	0.000	0.000	0.000	282	1076	929	810	810	0.000	0.000	609	320	0	0	531	279	0	0	100	1	
1	12	14	08: D-22   LM00002057	lmo2750	4968	8027	100	118	114	32	47	47	6	93	90	0	72	65	21	16	16	4	92	90	0	0	0	0	0	0	0	0	0	0	0	0	0	0	0	0	0	0	0	0	0	0	0	0	0	0	0.000	0.000	0.000	0.000	0.000	0.000	0.000	0.000	0.000	0.000	0.000	0.000	0.000	0.000	282	1076	127	116	116	0.000	0.000	71	56	0	0	67	49	0	0	100	1	
1	13	14	08: H-01   LM00000792	lmo2825	5218	8027	100	177	176	57	49	50	6	98	96	0	81	79	27	16	16	4	99	96	0	0	0	0	0	0	0	0	0	0	0	0	0	0	0	0	0	0	0	0	0	0	0	0	0	0	0.000	0.000	0.000	0.000	0.000	0.000	0.000	0.000	0.000	0.000	0.000	0.000	0.000	0.000	282	1076	193	190	190	0.000	0.000	128	65	0	0	127	63	0	0	100	1	
1	14	14	08: H-04   LM00002087	lmo2828	5468	8027	100	69	69	12	48	49	6	92	82	0	76	70	21	16	17	4	97	96	0	0	0	0	0	0	0	0	0	0	0	0	0	0	0	0	0	0	0	0	0	0	0	0	0	0	0.000	0.000	0.000	0.000	0.000	0.000	0.000	0.000	0.000	0.000	0.000	0.000	0.000	0.000	282	1076	81	75	75	0.000	0.000	21	60	0	0	21	54	0	0	100	1	
1	15	14	08: H-07   LM00002089	lmo2831	5718	8027	100	267	244	85	48	49	7	99	96	0	156	143	55	16	16	4	99	96	0	0	0	0	0	0	0	0	0	0	0	0	0	0	0	0	0	0	0	0	0	0	0	0	0	0	0.000	0.000	0.000	0.000	0.000	0.000	0.000	0.000	0.000	0.000	0.000	0.000	0.000	0.000	282	1076	359	323	323	0.000	0.000	219	140	0	0	196	127	0	0	100	1	
1	16	14	08: H-10   LM00002091	lmo2834	5968	8027	100	54	55	7	48	49	5	54	27	0	52	50	12	15	16	4	97	96	0	0	0	0	0	0	0	0	0	0	0	0	0	0	0	0	0	0	0	0	0	0	0	0	0	0	0.000	0.000	0.000	0.000	0.000	0.000	0.000	0.000	0.000	0.000	0.000	0.000	0.000	0.000	282	1076	43	42	42	0.000	0.000	6	37	0	0	7	35	0	0	100	1	
1	17	14	08: H-13   LM00000796	lmo2837	6218	8027	100	53	53	6	47	48	6	51	12	0	53	52	12	15	16	4	97	95	0	0	0	0	0	0	0	0	0	0	0	0	0	0	0	0	0	0	0	0	0	0	0	0	0	0	0.000	0.000	0.000	0.000	0.000	0.000	0.000	0.000	0.000	0.000	0.000	0.000	0.000	0.000	282	1076	44	43	43	0.000	0.000	6	38	0	0	6	37	0	0	100	1	
1	1	15	08: H-16   LM00000799	lmo2840	2218	8277	100	50	51	5	50	51	8	10	1	0	57	54	12	18	19	5	96	93	0	0	0	0	0	0	0	0	0	0	0	0	0	0	0	0	0	0	0	0	0	0	0	0	0	0	0.000	0.000	0.000	0.000	0.000	0.000	0.000	0.000	0.000	0.000	0.000	0.000	0.000	0.000	282	1076	39	37	37	0.000	0.000	0	39	0	0	1	36	0	0	100	1	
1	2	15	08: H-19   LM00002094	lmo2843	2468	8277	100	54	55	8	49	50	8	27	11	0	53	49	14	17	18	5	89	84	0	0	0	0	0	0	0	0	0	0	0	0	0	0	0	0	0	0	0	0	0	0	0	0	0	0	0.000	0.000	0.000	0.000	0.000	0.000	0.000	0.000	0.000	0.000	0.000	0.000	0.000	0.000	282	1076	41	38	38	0.000	0.000	5	36	0	0	6	32	0	0	100	1	
1	3	15	08: H-22   LM00000800	lmo2846	2718	8277	100	56	58	11	50	50	7	47	25	0	63	59	21	17	18	5	91	88	0	0	0	0	0	0	0	0	0	0	0	0	0	0	0	0	0	0	0	0	0	0	0	0	0	0	0.000	0.000	0.000	0.000	0.000	0.000	0.000	0.000	0.000	0.000	0.000	0.000	0.000	0.000	282	1076	52	50	50	0.000	0.000	6	46	0	0	8	42	0	0	100	1	
1	4	15	08: L-01   EMPTY	EMPTY	2968	8277	100	49	49	7	49	49	6	10	5	0	18	20	6	17	18	5	24	9	0	0	0	0	0	0	0	0	0	0	0	0	0	0	0	0	0	0	0	0	0	0	0	0	0	0	0.000	0.000	0.000	0.000	0.000	0.000	0.000	0.000	0.000	0.000	0.000	0.000	0.000	0.000	282	1076	1	3	3	0.000	0.000	0	1	0	0	0	3	0	0	-75	1	
1	5	15	08: L-04   EMPTY	EMPTY	3218	8277	100	48	50	8	48	49	6	16	6	0	18	20	11	17	18	4	27	12	0	0	0	0	0	0	0	0	0	0	0	0	0	0	0	0	0	0	0	0	0	0	0	0	0	0	0.000	0.000	0.000	0.000	0.000	0.000	0.000	0.000	0.000	0.000	0.000	0.000	0.000	0.000	282	1076	1	5	5	0.000	0.000	0	1	0	0	2	3	0	0	-75	1	
1	6	15	08: L-07   EMPTY	EMPTY	3468	8277	100	49	49	6	47	49	6	21	7	0	18	19	5	17	18	5	23	6	0	0	0	0	0	0	0	0	0	0	0	0	0	0	0	0	0	0	0	0	0	0	0	0	0	0	0.000	0.000	0.000	0.000	0.000	0.000	0.000	0.000	0.000	0.000	0.000	0.000	0.000	0.000	282	1076	3	4	4	0.000	0.000	2	1	0	0	2	2	0	0	-75	1	
1	7	15	09: D-01   LM00000020	lmo0044	3718	8277	100	1422	1142	591	48	49	8	96	94	0	985	802	426	17	17	5	92	88	0	0	0	0	0	0	0	0	0	0	0	0	0	0	0	0	0	0	0	0	0	0	0	0	0	0	0.000	0.000	0.000	0.000	0.000	0.000	0.000	0.000	0.000	0.000	0.000	0.000	0.000	0.000	282	1076	2342	1879	1879	0.000	0.000	1374	968	0	0	1094	785	0	0	100	1	
1	8	15	09: D-04   LM00001308	lmo1275	3968	8277	100	99	94	25	49	49	5	90	86	0	66	58	22	16	17	3	87	85	0	0	0	0	0	0	0	0	0	0	0	0	0	0	0	0	0	0	0	0	0	0	0	0	0	0	0.000	0.000	0.000	0.000	0.000	0.000	0.000	0.000	0.000	0.000	0.000	0.000	0.000	0.000	282	1076	100	87	87	0.000	0.000	50	50	0	0	45	42	0	0	100	1	
1	9	15	09: D-07   LM00002819	lmo1469	4218	8277	100	2392	1740	1130	48	49	8	91	87	0	1303	923	626	16	18	10	79	76	0	0	0	0	0	0	0	0	0	0	0	0	0	0	0	0	0	0	0	0	0	0	0	0	0	0	0.000	0.000	0.000	0.000	0.000	0.000	0.000	0.000	0.000	0.000	0.000	0.000	0.000	0.000	282	1076	3631	2599	2599	0.000	0.000	2344	1287	0	0	1692	907	0	0	100	1	
1	10	15	09: D-10   LM00000452	lmo1657	4468	8277	100	1083	914	398	48	49	5	100	99	0	387	335	145	16	17	6	94	92	0	0	0	0	0	0	0	0	0	0	0	0	0	0	0	0	0	0	0	0	0	0	0	0	0	0	0.000	0.000	0.000	0.000	0.000	0.000	0.000	0.000	0.000	0.000	0.000	0.000	0.000	0.000	282	1076	1406	1185	1185	0.000	0.000	1035	371	0	0	866	319	0	0	100	1	
1	11	15	09: D-13   lmneg01	lmneg01	4718	8277	100	49	51	7	47	48	6	24	5	0	52	49	12	15	16	5	95	92	0	0	0	0	0	0	0	0	0	0	0	0	0	0	0	0	0	0	0	0	0	0	0	0	0	0	0.000	0.000	0.000	0.000	0.000	0.000	0.000	0.000	0.000	0.000	0.000	0.000	0.000	0.000	282	1076	39	38	38	0.000	0.000	2	37	0	0	4	34	0	0	100	1	
1	12	15	09: D-16   lmneg04	lmneg04	4968	8277	100	49	50	7	48	48	6	21	7	0	45	42	11	15	16	3	94	90	0	0	0	0	0	0	0	0	0	0	0	0	0	0	0	0	0	0	0	0	0	0	0	0	0	0	0.000	0.000	0.000	0.000	0.000	0.000	0.000	0.000	0.000	0.000	0.000	0.000	0.000	0.000	282	1076	31	29	29	0.000	0.000	1	30	0	0	2	27	0	0	100	1	
1	13	15	09: D-19   lmneg07	lmneg07	5218	8277	100	59	65	20	48	50	6	68	41	0	58	60	20	16	16	5	96	94	0	0	0	0	0	0	0	0	0	0	0	0	0	0	0	0	0	0	0	0	0	0	0	0	0	0	0.000	0.000	0.000	0.000	0.000	0.000	0.000	0.000	0.000	0.000	0.000	0.000	0.000	0.000	282	1076	53	61	61	0.000	0.000	11	42	0	0	17	44	0	0	100	1	
1	14	15	09: D-22   lmneg10	lmneg10	5468	8277	100	50	51	5	48	49	6	24	3	0	41	40	10	16	17	5	89	87	0	0	0	0	0	0	0	0	0	0	0	0	0	0	0	0	0	0	0	0	0	0	0	0	0	0	0.000	0.000	0.000	0.000	0.000	0.000	0.000	0.000	0.000	0.000	0.000	0.000	0.000	0.000	282	1076	27	27	27	0.000	0.000	2	25	0	0	3	24	0	0	100	1	
1	15	15	09: H-01   LM00000020	lmo0044	5718	8277	100	2047	1708	783	47	48	6	100	100	0	1439	1227	583	15	16	5	96	93	0	0	0	0	0	0	0	0	0	0	0	0	0	0	0	0	0	0	0	0	0	0	0	0	0	0	0.000	0.000	0.000	0.000	0.000	0.000	0.000	0.000	0.000	0.000	0.000	0.000	0.000	0.000	282	1076	3424	2873	2873	0.000	0.000	2000	1424	0	0	1661	1212	0	0	100	1	
1	16	15	09: H-04   LM00001308	lmo1275	5968	8277	100	144	138	47	49	49	6	90	89	0	73	72	29	15	16	4	91	88	0	0	0	0	0	0	0	0	0	0	0	0	0	0	0	0	0	0	0	0	0	0	0	0	0	0	0.000	0.000	0.000	0.000	0.000	0.000	0.000	0.000	0.000	0.000	0.000	0.000	0.000	0.000	282	1076	153	146	146	0.000	0.000	95	58	0	0	89	57	0	0	100	1	
1	17	15	09: H-07   LM00002819	lmo1469	6218	8277	100	2655	2193	1097	48	48	7	100	97	0	1554	1261	634	15	16	5	95	91	0	0	0	0	0	0	0	0	0	0	0	0	0	0	0	0	0	0	0	0	0	0	0	0	0	0	0.000	0.000	0.000	0.000	0.000	0.000	0.000	0.000	0.000	0.000	0.000	0.000	0.000	0.000	282	1076	4146	3391	3391	0.000	0.000	2607	1539	0	0	2145	1246	0	0	100	1	
1	1	16	09: H-10   LM00000452	lmo1657	2218	8527	100	1083	905	437	49	49	6	98	97	0	393	332	166	18	19	10	95	88	0	0	0	0	0	0	0	0	0	0	0	0	0	0	0	0	0	0	0	0	0	0	0	0	0	0	0.000	0.000	0.000	0.000	0.000	0.000	0.000	0.000	0.000	0.000	0.000	0.000	0.000	0.000	282	1076	1409	1170	1170	0.000	0.000	1034	375	0	0	856	314	0	0	100	1	
1	2	16	09: H-13   lmneg01	lmneg01	2468	8527	100	51	52	6	49	50	11	10	0	0	55	49	13	17	19	10	86	79	0	0	0	0	0	0	0	0	0	0	0	0	0	0	0	0	0	0	0	0	0	0	0	0	0	0	0.000	0.000	0.000	0.000	0.000	0.000	0.000	0.000	0.000	0.000	0.000	0.000	0.000	0.000	282	1076	40	35	35	0.000	0.000	2	38	0	0	3	32	0	0	100	1	
1	3	16	09: H-16   lmneg04	lmneg04	2718	8527	100	50	51	6	49	50	7	19	3	0	44	42	10	17	18	5	91	88	0	0	0	0	0	0	0	0	0	0	0	0	0	0	0	0	0	0	0	0	0	0	0	0	0	0	0.000	0.000	0.000	0.000	0.000	0.000	0.000	0.000	0.000	0.000	0.000	0.000	0.000	0.000	282	1076	28	27	27	0.000	0.000	1	27	0	0	2	25	0	0	100	1	
1	4	16	09: H-19   lmneg07	lmneg07	2968	8527	100	52	54	10	48	49	6	32	12	0	54	48	17	16	17	4	88	83	0	0	0	0	0	0	0	0	0	0	0	0	0	0	0	0	0	0	0	0	0	0	0	0	0	0	0.000	0.000	0.000	0.000	0.000	0.000	0.000	0.000	0.000	0.000	0.000	0.000	0.000	0.000	282	1076	42	38	38	0.000	0.000	4	38	0	0	6	32	0	0	100	1	
1	5	16	09: H-22   lmneg10	lmneg10	3218	8527	100	50	50	5	47	48	5	35	6	0	43	40	10	16	17	4	91	89	0	0	0	0	0	0	0	0	0	0	0	0	0	0	0	0	0	0	0	0	0	0	0	0	0	0	0.000	0.000	0.000	0.000	0.000	0.000	0.000	0.000	0.000	0.000	0.000	0.000	0.000	0.000	282	1076	30	27	27	0.000	0.000	3	27	0	0	3	24	0	0	100	1	
1	6	16	09: L-01   LM00000020	lmo0044	3468	8527	100	1390	1193	509	47	49	5	100	99	0	927	821	371	17	18	5	93	93	0	0	0	0	0	0	0	0	0	0	0	0	0	0	0	0	0	0	0	0	0	0	0	0	0	0	0.000	0.000	0.000	0.000	0.000	0.000	0.000	0.000	0.000	0.000	0.000	0.000	0.000	0.000	282	1076	2253	1950	1950	0.000	0.000	1343	910	0	0	1146	804	0	0	100	1	
1	7	16	09: L-04   LM00001308	lmo1275	3718	8527	100	90	88	23	47	48	6	93	85	0	63	55	21	16	17	5	88	81	0	0	0	0	0	0	0	0	0	0	0	0	0	0	0	0	0	0	0	0	0	0	0	0	0	0	0.000	0.000	0.000	0.000	0.000	0.000	0.000	0.000	0.000	0.000	0.000	0.000	0.000	0.000	282	1076	90	80	80	0.000	0.000	43	47	0	0	41	39	0	0	100	1	
1	8	16	09: L-07   LM00002819	lmo1469	3968	8527	100	2273	1846	911	49	49	6	100	99	0	1224	982	511	16	17	4	94	89	0	0	0	0	0	0	0	0	0	0	0	0	0	0	0	0	0	0	0	0	0	0	0	0	0	0	0.000	0.000	0.000	0.000	0.000	0.000	0.000	0.000	0.000	0.000	0.000	0.000	0.000	0.000	282	1076	3432	2763	2763	0.000	0.000	2224	1208	0	0	1797	966	0	0	100	1	
1	9	16	09: L-10   LM00000452	lmo1657	4218	8527	100	870	710	342	47	48	5	99	94	0	339	284	143	16	16	3	90	90	0	0	0	0	0	0	0	0	0	0	0	0	0	0	0	0	0	0	0	0	0	0	0	0	0	0	0.000	0.000	0.000	0.000	0.000	0.000	0.000	0.000	0.000	0.000	0.000	0.000	0.000	0.000	282	1076	1146	931	931	0.000	0.000	823	323	0	0	663	268	0	0	100	1	
1	10	16	09: L-13   lmneg01	lmneg01	4468	8527	100	51	52	7	48	49	5	33	7	0	50	44	14	16	16	3	88	84	0	0	0	0	0	0	0	0	0	0	0	0	0	0	0	0	0	0	0	0	0	0	0	0	0	0	0.000	0.000	0.000	0.000	0.000	0.000	0.000	0.000	0.000	0.000	0.000	0.000	0.000	0.000	282	1076	37	32	32	0.000	0.000	3	34	0	0	4	28	0	0	100	1	
1	11	16	09: L-16   lmneg04	lmneg04	4718	8527	100	48	49	6	47	49	14	5	1	0	44	40	11	16	17	16	80	25	0	0	0	0	0	0	0	0	0	0	0	0	0	0	0	0	0	0	0	0	0	0	0	0	0	0	0.000	0.000	0.000	0.000	0.000	0.000	0.000	0.000	0.000	0.000	0.000	0.000	0.000	0.000	282	1076	29	26	26	0.000	0.000	1	28	0	0	2	24	0	0	100	1	
1	12	16	09: L-19   lmneg07	lmneg07	4968	8527	100	52	53	7	48	49	7	34	8	0	54	50	16	15	16	4	91	87	0	0	0	0	0	0	0	0	0	0	0	0	0	0	0	0	0	0	0	0	0	0	0	0	0	0	0.000	0.000	0.000	0.000	0.000	0.000	0.000	0.000	0.000	0.000	0.000	0.000	0.000	0.000	282	1076	43	40	40	0.000	0.000	4	39	0	0	5	35	0	0	100	1	
1	13	16	09: L-22   lmneg10	lmneg10	5218	8527	100	50	51	7	48	50	11	8	2	0	41	40	11	15	17	12	86	65	0	0	0	0	0	0	0	0	0	0	0	0	0	0	0	0	0	0	0	0	0	0	0	0	0	0	0.000	0.000	0.000	0.000	0.000	0.000	0.000	0.000	0.000	0.000	0.000	0.000	0.000	0.000	282	1076	28	28	28	0.000	0.000	2	26	0	0	3	25	0	0	100	1	
1	14	16	09: P-01   LM00000020	lmo0044	5468	8527	100	1913	1710	597	47	48	6	100	100	0	1362	1253	458	15	16	5	100	97	0	0	0	0	0	0	0	0	0	0	0	0	0	0	0	0	0	0	0	0	0	0	0	0	0	0	0.000	0.000	0.000	0.000	0.000	0.000	0.000	0.000	0.000	0.000	0.000	0.000	0.000	0.000	282	1076	3213	2901	2901	0.000	0.000	1866	1347	0	0	1663	1238	0	0	100	1	
1	15	16	09: P-04   LM00001308	lmo1275	5718	8527	100	127	124	31	48	48	6	99	97	0	75	73	17	15	16	3	100	100	0	0	0	0	0	0	0	0	0	0	0	0	0	0	0	0	0	0	0	0	0	0	0	0	0	0	0.000	0.000	0.000	0.000	0.000	0.000	0.000	0.000	0.000	0.000	0.000	0.000	0.000	0.000	282	1076	139	134	134	0.000	0.000	79	60	0	0	76	58	0	0	100	1	
1	16	16	09: P-07   LM00002819	lmo1469	5968	8527	100	2428	2096	825	48	49	6	100	100	0	1384	1164	481	15	16	4	99	97	0	0	0	0	0	0	0	0	0	0	0	0	0	0	0	0	0	0	0	0	0	0	0	0	0	0	0.000	0.000	0.000	0.000	0.000	0.000	0.000	0.000	0.000	0.000	0.000	0.000	0.000	0.000	282	1076	3749	3197	3197	0.000	0.000	2380	1369	0	0	2048	1149	0	0	100	1	
1	17	16	09: P-10   LM00000452	lmo1657	6218	8527	100	1351	1143	509	47	48	5	100	100	0	496	446	199	15	16	3	97	94	0	0	0	0	0	0	0	0	0	0	0	0	0	0	0	0	0	0	0	0	0	0	0	0	0	0	0.000	0.000	0.000	0.000	0.000	0.000	0.000	0.000	0.000	0.000	0.000	0.000	0.000	0.000	282	1076	1785	1527	1527	0.000	0.000	1304	481	0	0	1096	431	0	0	100	1	
1	1	17	09: P-13   lmneg01	lmneg01	2218	8777	100	52	55	16	49	50	11	17	4	0	52	50	26	18	19	6	92	88	0	0	0	0	0	0	0	0	0	0	0	0	0	0	0	0	0	0	0	0	0	0	0	0	0	0	0.000	0.000	0.000	0.000	0.000	0.000	0.000	0.000	0.000	0.000	0.000	0.000	0.000	0.000	282	1076	37	38	38	0.000	0.000	3	34	0	0	6	32	0	0	100	1	
1	2	17	09: P-16   lmneg04	lmneg04	2468	8777	100	55	56	7	49	50	12	24	2	0	51	50	10	18	20	19	89	32	0	0	0	0	0	0	0	0	0	0	0	0	0	0	0	0	0	0	0	0	0	0	0	0	0	0	0.000	0.000	0.000	0.000	0.000	0.000	0.000	0.000	0.000	0.000	0.000	0.000	0.000	0.000	282	1076	39	39	39	0.000	0.000	6	33	0	0	7	32	0	0	100	1	
1	3	17	09: P-19   lmneg07	lmneg07	2718	8777	100	52	54	8	49	49	6	39	17	0	50	46	14	17	18	4	90	85	0	0	0	0	0	0	0	0	0	0	0	0	0	0	0	0	0	0	0	0	0	0	0	0	0	0	0.000	0.000	0.000	0.000	0.000	0.000	0.000	0.000	0.000	0.000	0.000	0.000	0.000	0.000	282	1076	36	34	34	0.000	0.000	3	33	0	0	5	29	0	0	100	1	
1	4	17	09: P-22   lmneg10	lmneg10	2968	8777	100	51	51	5	50	50	6	8	3	0	41	38	11	16	17	6	80	76	0	0	0	0	0	0	0	0	0	0	0	0	0	0	0	0	0	0	0	0	0	0	0	0	0	0	0.000	0.000	0.000	0.000	0.000	0.000	0.000	0.000	0.000	0.000	0.000	0.000	0.000	0.000	282	1076	26	23	23	0.000	0.000	1	25	0	0	1	22	0	0	100	1	
1	5	17	null	EMPTY	3218	8777	100	49	49	6	48	49	8	11	0	0	16	16	3	17	18	11	0	0	0	0	0	0	0	0	0	0	0	0	0	0	0	0	0	0	0	0	0	0	0	0	0	0	0	0	0.000	0.000	0.000	0.000	0.000	0.000	0.000	0.000	0.000	0.000	0.000	0.000	0.000	0.000	282	1076	0	0	0	0.000	0.000	1	-1	0	0	1	-1	0	0	-75	1	
1	6	17	null	EMPTY	3468	8777	100	48	49	6	48	49	6	13	5	0	15	16	4	16	17	4	8	2	0	0	0	0	0	0	0	0	0	0	0	0	0	0	0	0	0	0	0	0	0	0	0	0	0	0	0.000	0.000	0.000	0.000	0.000	0.000	0.000	0.000	0.000	0.000	0.000	0.000	0.000	0.000	282	1076	-1	1	1	0.000	0.000	0	-1	0	0	1	0	0	0	-75	1	
1	7	17	null	EMPTY	3718	8777	100	46	47	6	48	48	5	18	5	0	15	15	3	16	16	4	4	1	0	0	0	0	0	0	0	0	0	0	0	0	0	0	0	0	0	0	0	0	0	0	0	0	0	0	0.000	0.000	0.000	0.000	0.000	0.000	0.000	0.000	0.000	0.000	0.000	0.000	0.000	0.000	282	1076	-3	-2	-2	0.000	0.000	-2	-1	0	0	-1	-1	0	0	-75	1	
1	8	17	null	EMPTY	3968	8777	100	46	47	5	48	48	7	6	1	0	15	16	3	16	16	4	6	1	0	0	0	0	0	0	0	0	0	0	0	0	0	0	0	0	0	0	0	0	0	0	0	0	0	0	0.000	0.000	0.000	0.000	0.000	0.000	0.000	0.000	0.000	0.000	0.000	0.000	0.000	0.000	282	1076	-3	-1	-1	0.000	0.000	-2	-1	0	0	-1	0	0	0	-75	1	
1	9	17	null	EMPTY	4218	8777	100	47	48	5	48	48	6	9	3	0	14	15	3	16	17	4	6	0	0	0	0	0	0	0	0	0	0	0	0	0	0	0	0	0	0	0	0	0	0	0	0	0	0	0	0.000	0.000	0.000	0.000	0.000	0.000	0.000	0.000	0.000	0.000	0.000	0.000	0.000	0.000	282	1076	-3	-1	-1	0.000	0.000	-1	-2	0	0	0	-1	0	0	-75	1	
1	10	17	null	EMPTY	4468	8777	100	47	48	6	48	49	6	15	4	0	16	16	3	15	16	3	10	4	0	0	0	0	0	0	0	0	0	0	0	0	0	0	0	0	0	0	0	0	0	0	0	0	0	0	0.000	0.000	0.000	0.000	0.000	0.000	0.000	0.000	0.000	0.000	0.000	0.000	0.000	0.000	282	1076	0	1	1	0.000	0.000	-1	1	0	0	0	1	0	0	-75	1	
1	11	17	null	EMPTY	4718	8777	100	46	47	5	46	47	5	18	5	0	14	15	2	15	15	3	10	2	0	0	0	0	0	0	0	0	0	0	0	0	0	0	0	0	0	0	0	0	0	0	0	0	0	0	0.000	0.000	0.000	0.000	0.000	0.000	0.000	0.000	0.000	0.000	0.000	0.000	0.000	0.000	282	1076	-1	1	1	0.000	0.000	0	-1	0	0	1	0	0	0	-75	1	
1	12	17	null	EMPTY	4968	8777	100	49	49	6	47	48	5	25	10	0	15	15	3	15	16	4	9	2	0	0	0	0	0	0	0	0	0	0	0	0	0	0	0	0	0	0	0	0	0	0	0	0	0	0	0.000	0.000	0.000	0.000	0.000	0.000	0.000	0.000	0.000	0.000	0.000	0.000	0.000	0.000	282	1076	2	2	2	0.000	0.000	2	0	0	0	2	0	0	0	-75	1	
1	13	17	null	EMPTY	5218	8777	100	47	48	6	48	51	14	2	0	0	14	15	3	16	18	13	1	0	0	0	0	0	0	0	0	0	0	0	0	0	0	0	0	0	0	0	0	0	0	0	0	0	0	0	0.000	0.000	0.000	0.000	0.000	0.000	0.000	0.000	0.000	0.000	0.000	0.000	0.000	0.000	282	1076	-3	-1	-1	0.000	0.000	-1	-2	0	0	0	-1	0	0	-75	1	
1	14	17	null	EMPTY	5468	8777	100	49	49	6	47	48	7	16	3	0	16	17	13	15	16	5	11	2	0	0	0	0	0	0	0	0	0	0	0	0	0	0	0	0	0	0	0	0	0	0	0	0	0	0	0.000	0.000	0.000	0.000	0.000	0.000	0.000	0.000	0.000	0.000	0.000	0.000	0.000	0.000	282	1076	3	4	4	0.000	0.000	2	1	0	0	2	2	0	0	-75	1	
1	15	17	null	EMPTY	5718	8777	100	50	50	6	50	52	10	5	1	0	15	17	8	15	16	4	11	5	0	0	0	0	0	0	0	0	0	0	0	0	0	0	0	0	0	0	0	0	0	0	0	0	0	0	0.000	0.000	0.000	0.000	0.000	0.000	0.000	0.000	0.000	0.000	0.000	0.000	0.000	0.000	282	1076	0	2	2	0.000	0.000	0	0	0	0	0	2	0	0	-75	1	
1	16	17	null	EMPTY	5968	8777	100	49	50	6	49	52	11	4	0	0	15	16	3	16	17	5	10	1	0	0	0	0	0	0	0	0	0	0	0	0	0	0	0	0	0	0	0	0	0	0	0	0	0	0	0.000	0.000	0.000	0.000	0.000	0.000	0.000	0.000	0.000	0.000	0.000	0.000	0.000	0.000	282	1076	-1	1	1	0.000	0.000	0	-1	0	0	1	0	0	0	-75	1	
1	17	17	null	EMPTY	6218	8777	100	47	48	5	47	48	5	17	4	0	15	16	3	15	16	6	4	0	0	0	0	0	0	0	0	0	0	0	0	0	0	0	0	0	0	0	0	0	0	0	0	0	0	0	0.000	0.000	0.000	0.000	0.000	0.000	0.000	0.000	0.000	0.000	0.000	0.000	0.000	0.000	282	1076	0	2	2	0.000	0.000	0	0	0	0	1	1	0	0	-75	1	
2	1	1	10: C-01   Dye Marker	Dye Marker	6717	4797	100	63	267	361	47	48	5	72	57	0	11189	24979	25114	15	16	4	100	100	6	0	0	0	0	0	0	0	0	0	0	0	0	0	0	0	0	0	0	0	0	0	0	0	0	0	0.000	0.000	0.000	0.000	0.000	0.000	0.000	0.000	0.000	0.000	0.000	0.000	0.000	0.000	282	1076	11190	25184	25184	0.000	0.000	16	11174	0	0	220	24964	0	0	100	1	
2	2	1	01: C-01   LM00000021	lmo0045	6967	4797	100	5260	4203	2238	48	48	5	100	100	0	4818	3815	1995	15	16	3	98	98	0	0	0	0	0	0	0	0	0	0	0	0	0	0	0	0	0	0	0	0	0	0	0	0	0	0	0.000	0.000	0.000	0.000	0.000	0.000	0.000	0.000	0.000	0.000	0.000	0.000	0.000	0.000	282	1076	10015	7955	7955	0.000	0.000	5212	4803	0	0	4155	3800	0	0	100	1	
2	3	1	01: C-04   LM00000023	lmo0048	7217	4797	100	2962	2327	1322	47	47	6	99	99	0	1855	1425	840	15	15	3	98	95	0	0	0	0	0	0	0	0	0	0	0	0	0	0	0	0	0	0	0	0	0	0	0	0	0	0	0.000	0.000	0.000	0.000	0.000	0.000	0.000	0.000	0.000	0.000	0.000	0.000	0.000	0.000	282	1076	4755	3690	3690	0.000	0.000	2915	1840	0	0	2280	1410	0	0	100	1	
2	4	1	01: C-07   LM00000826	lmo0051	7467	4797	100	570	470	256	48	49	9	94	87	0	272	222	122	16	18	7	89	83	0	0	0	0	0	0	0	0	0	0	0	0	0	0	0	0	0	0	0	0	0	0	0	0	0	0	0.000	0.000	0.000	0.000	0.000	0.000	0.000	0.000	0.000	0.000	0.000	0.000	0.000	0.000	282	1076	778	628	628	0.000	0.000	522	256	0	0	422	206	0	0	100	1	
2	5	1	01: C-10   LM00000026	lmo0054	7717	4797	100	344	311	134	49	49	6	97	94	0	382	341	157	18	20	6	98	95	0	0	0	0	0	0	0	0	0	0	0	0	0	0	0	0	0	0	0	0	0	0	0	0	0	0	0.000	0.000	0.000	0.000	0.000	0.000	0.000	0.000	0.000	0.000	0.000	0.000	0.000	0.000	282	1076	659	585	585	0.000	0.000	295	364	0	0	262	323	0	0	100	1	
2	6	1	01: C-13   LM00002106	lmo0057	7967	4797	100	54	54	6	48	49	5	51	18	0	65	61	21	16	17	5	94	91	0	0	0	0	0	0	0	0	0	0	0	0	0	0	0	0	0	0	0	0	0	0	0	0	0	0	0.000	0.000	0.000	0.000	0.000	0.000	0.000	0.000	0.000	0.000	0.000	0.000	0.000	0.000	282	1076	55	51	51	0.000	0.000	6	49	0	0	6	45	0	0	100	1	
2	7	1	01: C-16   LM00000828	lmo0060	8217	4797	100	53	55	7	48	48	6	49	22	0	70	66	21	16	17	4	97	93	0	0	0	0	0	0	0	0	0	0	0	0	0	0	0	0	0	0	0	0	0	0	0	0	0	0	0.000	0.000	0.000	0.000	0.000	0.000	0.000	0.000	0.000	0.000	0.000	0.000	0.000	0.000	282	1076	59	57	57	0.000	0.000	5	54	0	0	7	50	0	0	100	1	
2	8	1	01: C-19   LM00000031	lmo0063	8467	4797	100	51	52	7	48	49	6	24	9	0	77	67	22	16	17	4	93	92	0	0	0	0	0	0	0	0	0	0	0	0	0	0	0	0	0	0	0	0	0	0	0	0	0	0	0.000	0.000	0.000	0.000	0.000	0.000	0.000	0.000	0.000	0.000	0.000	0.000	0.000	0.000	282	1076	64	55	55	0.000	0.000	3	61	0	0	4	51	0	0	100	1	
2	9	1	01: C-22   LM00000034	lmo0066	8717	4797	100	75	75	15	48	49	6	94	80	0	92	79	34	17	17	4	91	85	0	0	0	0	0	0	0	0	0	0	0	0	0	0	0	0	0	0	0	0	0	0	0	0	0	0	0.000	0.000	0.000	0.000	0.000	0.000	0.000	0.000	0.000	0.000	0.000	0.000	0.000	0.000	282	1076	102	89	89	0.000	0.000	27	75	0	0	27	62	0	0	100	1	
2	10	1	01: G-01   LM00002145	lmo0141	8967	4797	100	49	50	6	49	49	6	18	6	0	65	56	19	16	17	5	90	87	0	0	0	0	0	0	0	0	0	0	0	0	0	0	0	0	0	0	0	0	0	0	0	0	0	0	0.000	0.000	0.000	0.000	0.000	0.000	0.000	0.000	0.000	0.000	0.000	0.000	0.000	0.000	282	1076	49	41	41	0.000	0.000	0	49	0	0	1	40	0	0	100	1	
2	11	1	01: G-04   LM00002147	lmo0144	9217	4797	100	49	50	5	49	49	7	12	1	0	59	53	17	15	17	5	94	90	0	0	0	0	0	0	0	0	0	0	0	0	0	0	0	0	0	0	0	0	0	0	0	0	0	0	0.000	0.000	0.000	0.000	0.000	0.000	0.000	0.000	0.000	0.000	0.000	0.000	0.000	0.000	282	1076	44	39	39	0.000	0.000	0	44	0	0	1	38	0	0	100	1	
2	12	1	01: G-07   LM00002149	lmo0147	9467	4797	100	54	55	10	48	49	7	37	15	0	74	71	20	17	18	11	93	91	0	0	0	0	0	0	0	0	0	0	0	0	0	0	0	0	0	0	0	0	0	0	0	0	0	0	0.000	0.000	0.000	0.000	0.000	0.000	0.000	0.000	0.000	0.000	0.000	0.000	0.000	0.000	282	1076	63	61	61	0.000	0.000	6	57	0	0	7	54	0	0	100	1	
2	13	1	01: G-10   LM00000050	lmo0150	9717	4797	100	58	59	8	49	50	8	59	20	0	76	66	27	17	18	9	84	80	0	0	0	0	0	0	0	0	0	0	0	0	0	0	0	0	0	0	0	0	0	0	0	0	0	0	0.000	0.000	0.000	0.000	0.000	0.000	0.000	0.000	0.000	0.000	0.000	0.000	0.000	0.000	282	1076	68	59	59	0.000	0.000	9	59	0	0	10	49	0	0	100	1	
2	14	1	01: G-13   LM00000852	lmo0153	9967	4797	100	70	71	17	48	48	5	84	78	0	79	66	27	15	16	5	91	85	0	0	0	0	0	0	0	0	0	0	0	0	0	0	0	0	0	0	0	0	0	0	0	0	0	0	0.000	0.000	0.000	0.000	0.000	0.000	0.000	0.000	0.000	0.000	0.000	0.000	0.000	0.000	282	1076	86	74	74	0.000	0.000	22	64	0	0	23	51	0	0	100	1	
2	15	1	01: G-16   LM00000855	lmo0156	10217	4797	100	51	51	6	47	48	6	42	10	0	66	59	17	16	16	4	96	93	0	0	0	0	0	0	0	0	0	0	0	0	0	0	0	0	0	0	0	0	0	0	0	0	0	0	0.000	0.000	0.000	0.000	0.000	0.000	0.000	0.000	0.000	0.000	0.000	0.000	0.000	0.000	282	1076	54	47	47	0.000	0.000	4	50	0	0	4	43	0	0	100	1	
2	16	1	01: G-19   LM00002155	lmo0159	10467	4797	100	53	53	6	49	50	6	30	10	0	68	59	22	17	18	4	88	83	0	0	0	0	0	0	0	0	0	0	0	0	0	0	0	0	0	0	0	0	0	0	0	0	0	0	0.000	0.000	0.000	0.000	0.000	0.000	0.000	0.000	0.000	0.000	0.000	0.000	0.000	0.000	282	1076	55	46	46	0.000	0.000	4	51	0	0	4	42	0	0	100	1	
2	17	1	01: G-22   LM00000052	lmo0162	10717	4797	100	376	302	164	49	50	6	84	82	0	114	95	43	19	20	9	83	80	0	0	0	0	0	0	0	0	0	0	0	0	0	0	0	0	0	0	0	0	0	0	0	0	0	0	0.000	0.000	0.000	0.000	0.000	0.000	0.000	0.000	0.000	0.000	0.000	0.000	0.000	0.000	282	1076	422	329	329	0.000	0.000	327	95	0	0	253	76	0	0	100	1	
2	1	2	01: K-01   LM00000886	lmo0237	6717	5047	100	999	794	520	47	47	5	99	93	0	1082	837	551	15	15	2	93	91	0	0	0	0	0	0	0	0	0	0	0	0	0	0	0	0	0	0	0	0	0	0	0	0	0	0	0.000	0.000	0.000	0.000	0.000	0.000	0.000	0.000	0.000	0.000	0.000	0.000	0.000	0.000	282	1076	2019	1569	1569	0.000	0.000	952	1067	0	0	747	822	0	0	100	1	
2	2	2	01: K-04   LM00000888	lmo0240	6967	5047	100	300	256	109	49	49	6	95	92	0	145	125	54	15	16	5	91	90	0	0	0	0	0	0	0	0	0	0	0	0	0	0	0	0	0	0	0	0	0	0	0	0	0	0	0.000	0.000	0.000	0.000	0.000	0.000	0.000	0.000	0.000	0.000	0.000	0.000	0.000	0.000	282	1076	381	317	317	0.000	0.000	251	130	0	0	207	110	0	0	100	1	
2	3	2	01: K-07   LM00000891	lmo0243	7217	5047	100	328	267	141	47	48	8	90	83	0	130	108	55	16	17	5	89	87	0	0	0	0	0	0	0	0	0	0	0	0	0	0	0	0	0	0	0	0	0	0	0	0	0	0	0.000	0.000	0.000	0.000	0.000	0.000	0.000	0.000	0.000	0.000	0.000	0.000	0.000	0.000	282	1076	395	312	312	0.000	0.000	281	114	0	0	220	92	0	0	100	1	
2	4	2	01: K-10   LM00000892	lmo0246	7467	5047	100	168	153	55	48	48	6	94	90	0	93	87	35	17	19	7	93	89	0	0	0	0	0	0	0	0	0	0	0	0	0	0	0	0	0	0	0	0	0	0	0	0	0	0	0.000	0.000	0.000	0.000	0.000	0.000	0.000	0.000	0.000	0.000	0.000	0.000	0.000	0.000	282	1076	196	175	175	0.000	0.000	120	76	0	0	105	70	0	0	100	1	
2	5	2	01: K-13   LM00000078	lmo0249	7717	5047	100	13467	9747	6829	48	49	6	100	99	0	13710	9829	6757	16	17	4	98	95	0	0	0	0	0	0	0	0	0	0	0	0	0	0	0	0	0	0	0	0	0	0	0	0	0	0	0.000	0.000	0.000	0.000	0.000	0.000	0.000	0.000	0.000	0.000	0.000	0.000	0.000	0.000	282	1076	27113	19512	19512	0.000	0.000	13419	13694	0	0	9699	9813	0	0	100	1	
2	6	2	01: K-16   LM00002177	lmo0252	7967	5047	100	52	53	7	48	49	6	34	11	0	63	56	20	16	16	4	91	87	0	0	0	0	0	0	0	0	0	0	0	0	0	0	0	0	0	0	0	0	0	0	0	0	0	0	0.000	0.000	0.000	0.000	0.000	0.000	0.000	0.000	0.000	0.000	0.000	0.000	0.000	0.000	282	1076	51	45	45	0.000	0.000	4	47	0	0	5	40	0	0	100	1	
2	7	2	01: K-19   LM00002180	lmo0255	8217	5047	100	51	51	6	48	49	6	26	6	0	71	60	23	16	17	8	85	79	0	0	0	0	0	0	0	0	0	0	0	0	0	0	0	0	0	0	0	0	0	0	0	0	0	0	0.000	0.000	0.000	0.000	0.000	0.000	0.000	0.000	0.000	0.000	0.000	0.000	0.000	0.000	282	1076	58	47	47	0.000	0.000	3	55	0	0	3	44	0	0	100	1	
2	8	2	01: K-22   LM00000082	lmo0258	8467	5047	100	1217	975	611	48	48	5	98	95	0	976	774	502	17	17	4	94	88	0	0	0	0	0	0	0	0	0	0	0	0	0	0	0	0	0	0	0	0	0	0	0	0	0	0	0.000	0.000	0.000	0.000	0.000	0.000	0.000	0.000	0.000	0.000	0.000	0.000	0.000	0.000	282	1076	2128	1684	1684	0.000	0.000	1169	959	0	0	927	757	0	0	100	1	
2	9	2	01: O-01   LM00002195	lmo0333	8717	5047	100	52	53	7	48	49	7	31	9	0	64	54	22	16	17	5	88	78	0	0	0	0	0	0	0	0	0	0	0	0	0	0	0	0	0	0	0	0	0	0	0	0	0	0	0.000	0.000	0.000	0.000	0.000	0.000	0.000	0.000	0.000	0.000	0.000	0.000	0.000	0.000	282	1076	52	43	43	0.000	0.000	4	48	0	0	5	38	0	0	100	1	
2	10	2	01: O-04   LM00000116	lmo0336	8967	5047	100	81	80	20	48	49	6	84	77	0	82	69	31	16	17	4	83	80	0	0	0	0	0	0	0	0	0	0	0	0	0	0	0	0	0	0	0	0	0	0	0	0	0	0	0.000	0.000	0.000	0.000	0.000	0.000	0.000	0.000	0.000	0.000	0.000	0.000	0.000	0.000	282	1076	99	85	85	0.000	0.000	33	66	0	0	32	53	0	0	100	1	
2	11	2	01: O-07   LM00000920	lmo0339	9217	5047	100	62	63	12	49	49	5	78	66	0	64	57	20	16	16	4	92	88	0	0	0	0	0	0	0	0	0	0	0	0	0	0	0	0	0	0	0	0	0	0	0	0	0	0	0.000	0.000	0.000	0.000	0.000	0.000	0.000	0.000	0.000	0.000	0.000	0.000	0.000	0.000	282	1076	61	55	55	0.000	0.000	13	48	0	0	14	41	0	0	100	1	
2	12	2	01: O-10   LM00000118	lmo0342	9467	5047	100	76	73	17	48	49	5	86	75	0	84	70	36	16	17	4	83	78	0	0	0	0	0	0	0	0	0	0	0	0	0	0	0	0	0	0	0	0	0	0	0	0	0	0	0.000	0.000	0.000	0.000	0.000	0.000	0.000	0.000	0.000	0.000	0.000	0.000	0.000	0.000	282	1076	96	79	79	0.000	0.000	28	68	0	0	25	54	0	0	100	1	
2	13	2	01: O-13   LM00000121	lmo0345	9717	5047	100	69	73	18	47	48	6	84	76	0	85	74	37	17	18	5	81	78	0	0	0	0	0	0	0	0	0	0	0	0	0	0	0	0	0	0	0	0	0	0	0	0	0	0	0.000	0.000	0.000	0.000	0.000	0.000	0.000	0.000	0.000	0.000	0.000	0.000	0.000	0.000	282	1076	90	83	83	0.000	0.000	22	68	0	0	26	57	0	0	100	1	
2	14	2	01: O-16   LM00000123	lmo0348	9967	5047	100	57	58	10	47	48	6	65	45	0	75	62	31	15	16	4	82	78	0	0	0	0	0	0	0	0	0	0	0	0	0	0	0	0	0	0	0	0	0	0	0	0	0	0	0.000	0.000	0.000	0.000	0.000	0.000	0.000	0.000	0.000	0.000	0.000	0.000	0.000	0.000	282	1076	70	58	58	0.000	0.000	10	60	0	0	11	47	0	0	100	1	
2	15	2	01: O-19   LM00000923	lmo0351	10217	5047	100	63	63	13	48	49	6	75	57	0	73	62	26	15	16	6	86	79	0	0	0	0	0	0	0	0	0	0	0	0	0	0	0	0	0	0	0	0	0	0	0	0	0	0	0.000	0.000	0.000	0.000	0.000	0.000	0.000	0.000	0.000	0.000	0.000	0.000	0.000	0.000	282	1076	73	62	62	0.000	0.000	15	58	0	0	15	47	0	0	100	1	
2	16	2	01: O-22   LM00000924	lmo0354	10467	5047	100	174	148	84	50	51	8	66	63	0	92	72	44	17	18	6	72	66	0	0	0	0	0	0	0	0	0	0	0	0	0	0	0	0	0	0	0	0	0	0	0	0	0	0	0.000	0.000	0.000	0.000	0.000	0.000	0.000	0.000	0.000	0.000	0.000	0.000	0.000	0.000	282	1076	199	153	153	0.000	0.000	124	75	0	0	98	55	0	0	100	1	
2	17	2	02: C-01   LM00000146	lmo0425	10717	5047	100	62	64	12	49	50	7	75	48	0	75	70	23	18	19	4	92	89	0	0	0	0	0	0	0	0	0	0	0	0	0	0	0	0	0	0	0	0	0	0	0	0	0	0	0.000	0.000	0.000	0.000	0.000	0.000	0.000	0.000	0.000	0.000	0.000	0.000	0.000	0.000	282	1076	70	67	67	0.000	0.000	13	57	0	0	15	52	0	0	100	1	
2	1	3	02: C-04   LM00000148	lmo0428	6717	5297	100	92	89	22	48	49	6	93	88	0	112	104	43	15	16	4	95	93	0	0	0	0	0	0	0	0	0	0	0	0	0	0	0	0	0	0	0	0	0	0	0	0	0	0	0.000	0.000	0.000	0.000	0.000	0.000	0.000	0.000	0.000	0.000	0.000	0.000	0.000	0.000	282	1076	141	130	130	0.000	0.000	44	97	0	0	41	89	0	0	100	1	
2	2	3	02: C-07   LM00000151	lmo0431	6967	5297	100	57	58	10	50	51	6	50	33	0	68	58	22	16	16	3	88	86	0	0	0	0	0	0	0	0	0	0	0	0	0	0	0	0	0	0	0	0	0	0	0	0	0	0	0.000	0.000	0.000	0.000	0.000	0.000	0.000	0.000	0.000	0.000	0.000	0.000	0.000	0.000	282	1076	59	50	50	0.000	0.000	7	52	0	0	8	42	0	0	100	1	
2	3	3	02: C-10   LM00002220	lmo0434	7217	5297	100	240	216	108	48	49	7	90	86	0	178	153	87	16	17	7	85	83	0	0	0	0	0	0	0	0	0	0	0	0	0	0	0	0	0	0	0	0	0	0	0	0	0	0	0.000	0.000	0.000	0.000	0.000	0.000	0.000	0.000	0.000	0.000	0.000	0.000	0.000	0.000	282	1076	354	305	305	0.000	0.000	192	162	0	0	168	137	0	0	100	1	
2	4	3	02: C-13   LM00000956	lmo0437	7467	5297	100	54	55	6	48	49	6	53	18	0	66	56	22	15	16	4	94	85	0	0	0	0	0	0	0	0	0	0	0	0	0	0	0	0	0	0	0	0	0	0	0	0	0	0	0.000	0.000	0.000	0.000	0.000	0.000	0.000	0.000	0.000	0.000	0.000	0.000	0.000	0.000	282	1076	57	48	48	0.000	0.000	6	51	0	0	7	41	0	0	100	1	
2	5	3	02: C-16   LM00002222	lmo0440	7717	5297	100	57	60	11	48	49	6	67	44	0	62	50	23	15	16	4	82	74	0	0	0	0	0	0	0	0	0	0	0	0	0	0	0	0	0	0	0	0	0	0	0	0	0	0	0.000	0.000	0.000	0.000	0.000	0.000	0.000	0.000	0.000	0.000	0.000	0.000	0.000	0.000	282	1076	56	47	47	0.000	0.000	9	47	0	0	12	35	0	0	100	1	
2	6	3	02: C-19   LM00000957	lmo0443	7967	5297	100	424	367	184	49	50	7	95	91	0	325	268	141	15	16	4	96	94	0	0	0	0	0	0	0	0	0	0	0	0	0	0	0	0	0	0	0	0	0	0	0	0	0	0	0.000	0.000	0.000	0.000	0.000	0.000	0.000	0.000	0.000	0.000	0.000	0.000	0.000	0.000	282	1076	685	571	571	0.000	0.000	375	310	0	0	318	253	0	0	100	1	
2	7	3	02: C-22   LM00002225	lmo0446	8217	5297	100	58	58	9	48	49	6	63	35	0	68	59	22	16	17	4	92	84	0	0	0	0	0	0	0	0	0	0	0	0	0	0	0	0	0	0	0	0	0	0	0	0	0	0	0.000	0.000	0.000	0.000	0.000	0.000	0.000	0.000	0.000	0.000	0.000	0.000	0.000	0.000	282	1076	62	53	53	0.000	0.000	10	52	0	0	10	43	0	0	100	1	
2	8	3	02: G-01   LM00000184	lmo0521	8467	5297	100	236	206	100	49	50	6	92	87	0	226	181	95	17	17	5	91	88	0	0	0	0	0	0	0	0	0	0	0	0	0	0	0	0	0	0	0	0	0	0	0	0	0	0	0.000	0.000	0.000	0.000	0.000	0.000	0.000	0.000	0.000	0.000	0.000	0.000	0.000	0.000	282	1076	396	321	321	0.000	0.000	187	209	0	0	157	164	0	0	100	1	
2	9	3	02: G-04   LM00000978	lmo0524	8717	5297	100	1168	915	530	49	49	7	100	95	0	304	250	135	17	18	11	90	84	0	0	0	0	0	0	0	0	0	0	0	0	0	0	0	0	0	0	0	0	0	0	0	0	0	0	0.000	0.000	0.000	0.000	0.000	0.000	0.000	0.000	0.000	0.000	0.000	0.000	0.000	0.000	282	1076	1406	1099	1099	0.000	0.000	1119	287	0	0	866	233	0	0	100	1	
2	10	3	02: G-07   LM00000979	lmo0527	8967	5297	100	121	117	46	49	50	13	83	76	0	80	75	32	16	18	15	85	76	0	0	0	0	0	0	0	0	0	0	0	0	0	0	0	0	0	0	0	0	0	0	0	0	0	0	0.000	0.000	0.000	0.000	0.000	0.000	0.000	0.000	0.000	0.000	0.000	0.000	0.000	0.000	282	1076	136	127	127	0.000	0.000	72	64	0	0	68	59	0	0	100	1	
2	11	3	02: G-10   LM00000980	lmo0530	9217	5297	100	396	329	168	48	49	6	91	91	0	267	217	112	15	16	4	94	89	0	0	0	0	0	0	0	0	0	0	0	0	0	0	0	0	0	0	0	0	0	0	0	0	0	0	0.000	0.000	0.000	0.000	0.000	0.000	0.000	0.000	0.000	0.000	0.000	0.000	0.000	0.000	282	1076	600	483	483	0.000	0.000	348	252	0	0	281	202	0	0	100	1	
2	12	3	02: G-13   LM00000982	lmo0533	9467	5297	100	74	75	15	48	49	6	93	84	0	63	59	18	16	17	7	93	88	0	0	0	0	0	0	0	0	0	0	0	0	0	0	0	0	0	0	0	0	0	0	0	0	0	0	0.000	0.000	0.000	0.000	0.000	0.000	0.000	0.000	0.000	0.000	0.000	0.000	0.000	0.000	282	1076	73	70	70	0.000	0.000	26	47	0	0	27	43	0	0	100	1	
2	13	3	02: G-16   LM00000985	lmo0536	9717	5297	100	121	112	39	49	49	6	90	83	0	103	90	46	16	16	4	86	82	0	0	0	0	0	0	0	0	0	0	0	0	0	0	0	0	0	0	0	0	0	0	0	0	0	0	0.000	0.000	0.000	0.000	0.000	0.000	0.000	0.000	0.000	0.000	0.000	0.000	0.000	0.000	282	1076	159	137	137	0.000	0.000	72	87	0	0	63	74	0	0	100	1	
2	14	3	02: G-19   LM00000189	lmo0539	9967	5297	100	1292	1057	614	47	48	7	98	92	0	1554	1228	737	15	15	4	89	87	0	0	0	0	0	0	0	0	0	0	0	0	0	0	0	0	0	0	0	0	0	0	0	0	0	0	0.000	0.000	0.000	0.000	0.000	0.000	0.000	0.000	0.000	0.000	0.000	0.000	0.000	0.000	282	1076	2784	2223	2223	0.000	0.000	1245	1539	0	0	1010	1213	0	0	100	1	
2	15	3	02: G-22   LM00002254	lmo0542	10217	5297	100	52	55	16	48	49	5	46	24	0	65	56	21	16	16	3	89	87	0	0	0	0	0	0	0	0	0	0	0	0	0	0	0	0	0	0	0	0	0	0	0	0	0	0	0.000	0.000	0.000	0.000	0.000	0.000	0.000	0.000	0.000	0.000	0.000	0.000	0.000	0.000	282	1076	53	47	47	0.000	0.000	4	49	0	0	7	40	0	0	100	1	
2	16	3	02: K-01   LM00002277	lmo0617	10467	5297	100	65	66	11	47	48	5	90	77	0	109	98	35	15	16	3	97	95	0	0	0	0	0	0	0	0	0	0	0	0	0	0	0	0	0	0	0	0	0	0	0	0	0	0	0.000	0.000	0.000	0.000	0.000	0.000	0.000	0.000	0.000	0.000	0.000	0.000	0.000	0.000	282	1076	112	102	102	0.000	0.000	18	94	0	0	19	83	0	0	100	1	
2	17	3	02: K-04   LM00002279	lmo0620	10717	5297	100	87	85	18	48	48	6	94	86	0	73	67	20	17	17	5	95	92	0	0	0	0	0	0	0	0	0	0	0	0	0	0	0	0	0	0	0	0	0	0	0	0	0	0	0.000	0.000	0.000	0.000	0.000	0.000	0.000	0.000	0.000	0.000	0.000	0.000	0.000	0.000	282	1076	95	87	87	0.000	0.000	39	56	0	0	37	50	0	0	100	1	
2	1	4	02: K-07   LM00002282	lmo0623	6717	5547	100	107	98	34	48	49	6	87	79	0	76	63	29	16	17	4	85	77	0	0	0	0	0	0	0	0	0	0	0	0	0	0	0	0	0	0	0	0	0	0	0	0	0	0	0.000	0.000	0.000	0.000	0.000	0.000	0.000	0.000	0.000	0.000	0.000	0.000	0.000	0.000	282	1076	119	97	97	0.000	0.000	59	60	0	0	50	47	0	0	100	1	
2	2	4	02: K-10   LM00000206	lmo0626	6967	5547	100	163	143	64	48	49	7	87	79	0	89	78	38	16	17	6	83	79	0	0	0	0	0	0	0	0	0	0	0	0	0	0	0	0	0	0	0	0	0	0	0	0	0	0	0.000	0.000	0.000	0.000	0.000	0.000	0.000	0.000	0.000	0.000	0.000	0.000	0.000	0.000	282	1076	188	157	157	0.000	0.000	115	73	0	0	95	62	0	0	100	1	
2	3	4	02: K-13   LM00001028	lmo0629	7217	5547	100	264	226	97	48	49	8	94	90	0	96	117	51	16	17	6	93	89	0	0	0	0	0	0	0	0	0	0	0	0	0	0	0	0	0	0	0	0	0	0	0	0	0	0	0.000	0.000	0.000	0.000	0.000	0.000	0.000	0.000	0.000	0.000	0.000	0.000	0.000	0.000	282	1076	296	279	279	0.000	0.000	216	80	0	0	178	101	0	0	100	1	
2	4	4	02: K-16   LM00002286	lmo0632	7467	5547	100	50	51	7	48	49	6	33	11	0	58	51	18	15	16	3	94	87	0	0	0	0	0	0	0	0	0	0	0	0	0	0	0	0	0	0	0	0	0	0	0	0	0	0	0.000	0.000	0.000	0.000	0.000	0.000	0.000	0.000	0.000	0.000	0.000	0.000	0.000	0.000	282	1076	45	39	39	0.000	0.000	2	43	0	0	3	36	0	0	100	1	
2	5	4	02: K-19   LM00001029	lmo0635	7717	5547	100	74	74	16	47	48	6	88	82	0	63	56	21	15	16	4	88	86	0	0	0	0	0	0	0	0	0	0	0	0	0	0	0	0	0	0	0	0	0	0	0	0	0	0	0.000	0.000	0.000	0.000	0.000	0.000	0.000	0.000	0.000	0.000	0.000	0.000	0.000	0.000	282	1076	75	68	68	0.000	0.000	27	48	0	0	27	41	0	0	100	1	
2	6	4	02: K-22   LM00002290	lmo0638	7967	5547	100	62	63	12	48	49	6	81	59	0	71	68	28	15	16	3	96	93	0	0	0	0	0	0	0	0	0	0	0	0	0	0	0	0	0	0	0	0	0	0	0	0	0	0	0.000	0.000	0.000	0.000	0.000	0.000	0.000	0.000	0.000	0.000	0.000	0.000	0.000	0.000	282	1076	70	68	68	0.000	0.000	14	56	0	0	15	53	0	0	100	1	
2	7	4	02: O-01   LM00000237	lmo0713	8217	5547	100	457	388	200	48	49	5	97	93	0	204	172	85	16	16	4	93	90	0	0	0	0	0	0	0	0	0	0	0	0	0	0	0	0	0	0	0	0	0	0	0	0	0	0	0.000	0.000	0.000	0.000	0.000	0.000	0.000	0.000	0.000	0.000	0.000	0.000	0.000	0.000	282	1076	597	496	496	0.000	0.000	409	188	0	0	340	156	0	0	100	1	
2	8	4	02: O-04   LM00001067	lmo0716	8467	5547	100	599	465	268	48	48	5	95	93	0	792	597	364	16	17	4	94	90	0	0	0	0	0	0	0	0	0	0	0	0	0	0	0	0	0	0	0	0	0	0	0	0	0	0	0.000	0.000	0.000	0.000	0.000	0.000	0.000	0.000	0.000	0.000	0.000	0.000	0.000	0.000	282	1076	1327	998	998	0.000	0.000	551	776	0	0	417	581	0	0	100	1	
2	9	4	02: O-07   LM00001068	lmo0719	8717	5547	100	227	190	85	48	50	6	91	85	0	129	108	51	16	17	4	91	88	0	0	0	0	0	0	0	0	0	0	0	0	0	0	0	0	0	0	0	0	0	0	0	0	0	0	0.000	0.000	0.000	0.000	0.000	0.000	0.000	0.000	0.000	0.000	0.000	0.000	0.000	0.000	282	1076	292	234	234	0.000	0.000	179	113	0	0	142	92	0	0	100	1	
2	10	4	02: O-10   LM00001071	lmo0722	8967	5547	100	1600	1194	784	49	49	6	97	94	0	717	560	358	16	16	4	99	93	0	0	0	0	0	0	0	0	0	0	0	0	0	0	0	0	0	0	0	0	0	0	0	0	0	0	0.000	0.000	0.000	0.000	0.000	0.000	0.000	0.000	0.000	0.000	0.000	0.000	0.000	0.000	282	1076	2252	1689	1689	0.000	0.000	1551	701	0	0	1145	544	0	0	100	1	
2	11	4	02: O-13   LM00002301	lmo0725	9217	5547	100	57	57	8	48	50	8	51	16	0	63	57	17	16	17	10	90	82	0	0	0	0	0	0	0	0	0	0	0	0	0	0	0	0	0	0	0	0	0	0	0	0	0	0	0.000	0.000	0.000	0.000	0.000	0.000	0.000	0.000	0.000	0.000	0.000	0.000	0.000	0.000	282	1076	56	50	50	0.000	0.000	9	47	0	0	9	41	0	0	100	1	
2	12	4	02: O-16   LM00001073	lmo0728	9467	5547	100	81	78	20	48	49	6	80	75	0	62	54	21	15	17	5	90	83	0	0	0	0	0	0	0	0	0	0	0	0	0	0	0	0	0	0	0	0	0	0	0	0	0	0	0.000	0.000	0.000	0.000	0.000	0.000	0.000	0.000	0.000	0.000	0.000	0.000	0.000	0.000	282	1076	80	69	69	0.000	0.000	33	47	0	0	30	39	0	0	100	1	
2	13	4	02: O-19   LM00001076	lmo0731	9717	5547	100	165	158	55	48	49	6	98	93	0	155	140	60	16	17	6	96	91	0	0	0	0	0	0	0	0	0	0	0	0	0	0	0	0	0	0	0	0	0	0	0	0	0	0	0.000	0.000	0.000	0.000	0.000	0.000	0.000	0.000	0.000	0.000	0.000	0.000	0.000	0.000	282	1076	256	234	234	0.000	0.000	117	139	0	0	110	124	0	0	100	1	
2	14	4	02: O-22   LM00002303	lmo0734	9967	5547	100	51	52	7	47	47	6	35	13	0	62	52	21	15	16	3	84	83	0	0	0	0	0	0	0	0	0	0	0	0	0	0	0	0	0	0	0	0	0	0	0	0	0	0	0.000	0.000	0.000	0.000	0.000	0.000	0.000	0.000	0.000	0.000	0.000	0.000	0.000	0.000	282	1076	51	42	42	0.000	0.000	4	47	0	0	5	37	0	0	100	1	
2	15	4	03: C-01   LM00002328	lmo0805	10217	5547	100	53	53	7	48	49	6	48	12	0	62	55	18	16	16	4	93	89	0	0	0	0	0	0	0	0	0	0	0	0	0	0	0	0	0	0	0	0	0	0	0	0	0	0	0.000	0.000	0.000	0.000	0.000	0.000	0.000	0.000	0.000	0.000	0.000	0.000	0.000	0.000	282	1076	51	44	44	0.000	0.000	5	46	0	0	5	39	0	0	100	1	
2	16	4	03: C-04   LM00000260	lmo0808	10467	5547	100	111	105	33	48	50	7	87	84	0	114	105	44	16	17	8	92	88	0	0	0	0	0	0	0	0	0	0	0	0	0	0	0	0	0	0	0	0	0	0	0	0	0	0	0.000	0.000	0.000	0.000	0.000	0.000	0.000	0.000	0.000	0.000	0.000	0.000	0.000	0.000	282	1076	161	146	146	0.000	0.000	63	98	0	0	57	89	0	0	100	1	
2	17	4	03: C-07   LM00000262	lmo0811	10717	5547	100	241	210	83	48	49	5	95	91	0	350	294	138	16	16	4	93	91	0	0	0	0	0	0	0	0	0	0	0	0	0	0	0	0	0	0	0	0	0	0	0	0	0	0	0.000	0.000	0.000	0.000	0.000	0.000	0.000	0.000	0.000	0.000	0.000	0.000	0.000	0.000	282	1076	527	440	440	0.000	0.000	193	334	0	0	162	278	0	0	100	1	
2	1	5	03: C-10   LM00001111	lmo0814	6717	5797	100	220	198	74	48	48	5	97	95	0	168	149	62	16	17	4	95	94	0	0	0	0	0	0	0	0	0	0	0	0	0	0	0	0	0	0	0	0	0	0	0	0	0	0	0.000	0.000	0.000	0.000	0.000	0.000	0.000	0.000	0.000	0.000	0.000	0.000	0.000	0.000	282	1076	324	283	283	0.000	0.000	172	152	0	0	150	133	0	0	100	1	
2	2	5	03: C-13   LM00001112	lmo0817	6967	5797	100	163	147	55	48	49	6	95	90	0	124	112	53	15	16	5	92	89	0	0	0	0	0	0	0	0	0	0	0	0	0	0	0	0	0	0	0	0	0	0	0	0	0	0	0.000	0.000	0.000	0.000	0.000	0.000	0.000	0.000	0.000	0.000	0.000	0.000	0.000	0.000	282	1076	224	196	196	0.000	0.000	115	109	0	0	99	97	0	0	100	1	
2	3	5	03: C-16   LM00001114	lmo0820	7217	5797	100	364	307	143	49	49	6	98	94	0	188	162	82	15	16	4	98	91	0	0	0	0	0	0	0	0	0	0	0	0	0	0	0	0	0	0	0	0	0	0	0	0	0	0	0.000	0.000	0.000	0.000	0.000	0.000	0.000	0.000	0.000	0.000	0.000	0.000	0.000	0.000	282	1076	488	405	405	0.000	0.000	315	173	0	0	258	147	0	0	100	1	
2	4	5	03: C-19   LM00000266	lmo0823	7467	5797	100	530	431	218	47	48	5	98	97	0	463	382	204	16	17	4	95	91	0	0	0	0	0	0	0	0	0	0	0	0	0	0	0	0	0	0	0	0	0	0	0	0	0	0	0.000	0.000	0.000	0.000	0.000	0.000	0.000	0.000	0.000	0.000	0.000	0.000	0.000	0.000	282	1076	930	750	750	0.000	0.000	483	447	0	0	384	366	0	0	100	1	
2	5	5	03: C-22   LM00001118	lmo0826	7717	5797	100	208	180	95	48	48	6	85	79	0	141	114	69	15	16	4	82	77	0	0	0	0	0	0	0	0	0	0	0	0	0	0	0	0	0	0	0	0	0	0	0	0	0	0	0.000	0.000	0.000	0.000	0.000	0.000	0.000	0.000	0.000	0.000	0.000	0.000	0.000	0.000	282	1076	286	231	231	0.000	0.000	160	126	0	0	132	99	0	0	100	1	
2	6	5	03: G-01   LM00001149	lmo0901	7967	5797	100	53	54	7	49	49	7	36	13	0	52	42	19	15	16	6	73	66	0	0	0	0	0	0	0	0	0	0	0	0	0	0	0	0	0	0	0	0	0	0	0	0	0	0	0.000	0.000	0.000	0.000	0.000	0.000	0.000	0.000	0.000	0.000	0.000	0.000	0.000	0.000	282	1076	41	32	32	0.000	0.000	4	37	0	0	5	27	0	0	100	1	
2	7	5	03: G-04   LM00002351	lmo0904	8217	5797	100	122	109	37	48	48	6	84	81	0	63	55	23	16	17	4	85	81	0	0	0	0	0	0	0	0	0	0	0	0	0	0	0	0	0	0	0	0	0	0	0	0	0	0	0.000	0.000	0.000	0.000	0.000	0.000	0.000	0.000	0.000	0.000	0.000	0.000	0.000	0.000	282	1076	121	100	100	0.000	0.000	74	47	0	0	61	39	0	0	100	1	
2	8	5	03: G-07   LM00001153	lmo0907	8467	5797	100	526	417	226	47	47	6	97	93	0	629	496	288	17	18	8	92	88	0	0	0	0	0	0	0	0	0	0	0	0	0	0	0	0	0	0	0	0	0	0	0	0	0	0	0.000	0.000	0.000	0.000	0.000	0.000	0.000	0.000	0.000	0.000	0.000	0.000	0.000	0.000	282	1076	1091	849	849	0.000	0.000	479	612	0	0	370	479	0	0	100	1	
2	9	5	03: G-10   LM00002353	lmo0910	8717	5797	100	52	52	7	48	48	6	34	10	0	56	51	16	16	17	13	86	74	0	0	0	0	0	0	0	0	0	0	0	0	0	0	0	0	0	0	0	0	0	0	0	0	0	0	0.000	0.000	0.000	0.000	0.000	0.000	0.000	0.000	0.000	0.000	0.000	0.000	0.000	0.000	282	1076	44	39	39	0.000	0.000	4	40	0	0	4	35	0	0	100	1	
2	10	5	03: G-13   LM00001155	lmo0913	8967	5797	100	1543	1219	676	49	50	10	99	93	0	377	308	156	16	18	18	86	83	0	0	0	0	0	0	0	0	0	0	0	0	0	0	0	0	0	0	0	0	0	0	0	0	0	0	0.000	0.000	0.000	0.000	0.000	0.000	0.000	0.000	0.000	0.000	0.000	0.000	0.000	0.000	282	1076	1855	1462	1462	0.000	0.000	1494	361	0	0	1170	292	0	0	100	1	
2	11	5	03: G-16   LM00001156	lmo0916	9217	5797	100	56	57	8	48	48	8	51	20	0	174	144	98	16	17	7	80	76	0	0	0	0	0	0	0	0	0	0	0	0	0	0	0	0	0	0	0	0	0	0	0	0	0	0	0.000	0.000	0.000	0.000	0.000	0.000	0.000	0.000	0.000	0.000	0.000	0.000	0.000	0.000	282	1076	166	137	137	0.000	0.000	8	158	0	0	9	128	0	0	100	1	
2	12	5	03: G-19   LM00001159	lmo0919	9467	5797	100	80	78	20	48	48	7	86	72	0	89	74	35	15	16	4	92	84	0	0	0	0	0	0	0	0	0	0	0	0	0	0	0	0	0	0	0	0	0	0	0	0	0	0	0.000	0.000	0.000	0.000	0.000	0.000	0.000	0.000	0.000	0.000	0.000	0.000	0.000	0.000	282	1076	106	89	89	0.000	0.000	32	74	0	0	30	59	0	0	100	1	
2	13	5	03: G-22   LM00000290	lmo0922	9717	5797	100	207	181	79	48	48	5	96	90	0	104	91	41	15	16	3	93	91	0	0	0	0	0	0	0	0	0	0	0	0	0	0	0	0	0	0	0	0	0	0	0	0	0	0	0.000	0.000	0.000	0.000	0.000	0.000	0.000	0.000	0.000	0.000	0.000	0.000	0.000	0.000	282	1076	248	209	209	0.000	0.000	159	89	0	0	133	76	0	0	100	1	
2	14	5	03: K-01   LM00001199	lmo0997	9967	5797	100	104	102	36	47	47	5	91	86	0	368	298	178	15	16	4	91	88	0	0	0	0	0	0	0	0	0	0	0	0	0	0	0	0	0	0	0	0	0	0	0	0	0	0	0.000	0.000	0.000	0.000	0.000	0.000	0.000	0.000	0.000	0.000	0.000	0.000	0.000	0.000	282	1076	410	338	338	0.000	0.000	57	353	0	0	55	283	0	0	100	1	
2	15	5	03: K-04   LM00001201	lmo1000	10217	5797	100	103	98	32	47	48	5	89	84	0	70	63	28	16	16	3	89	85	0	0	0	0	0	0	0	0	0	0	0	0	0	0	0	0	0	0	0	0	0	0	0	0	0	0	0.000	0.000	0.000	0.000	0.000	0.000	0.000	0.000	0.000	0.000	0.000	0.000	0.000	0.000	282	1076	110	98	98	0.000	0.000	56	54	0	0	51	47	0	0	100	1	
2	16	5	03: K-07   LM00000304	lmo1003	10467	5797	100	251	215	108	48	48	5	93	86	0	636	492	295	16	17	4	94	93	0	0	0	0	0	0	0	0	0	0	0	0	0	0	0	0	0	0	0	0	0	0	0	0	0	0	0.000	0.000	0.000	0.000	0.000	0.000	0.000	0.000	0.000	0.000	0.000	0.000	0.000	0.000	282	1076	823	643	643	0.000	0.000	203	620	0	0	167	476	0	0	100	1	
2	17	5	03: K-10   LM00002379	lmo1006	10717	5797	100	55	57	9	47	48	5	68	41	0	68	66	21	16	17	5	95	91	0	0	0	0	0	0	0	0	0	0	0	0	0	0	0	0	0	0	0	0	0	0	0	0	0	0	0.000	0.000	0.000	0.000	0.000	0.000	0.000	0.000	0.000	0.000	0.000	0.000	0.000	0.000	282	1076	60	60	60	0.000	0.000	8	52	0	0	10	50	0	0	100	1	
2	1	6	03: K-13   LM00001205	lmo1009	6717	6047	100	172	168	57	47	47	5	97	94	0	91	85	29	15	16	3	98	96	0	0	0	0	0	0	0	0	0	0	0	0	0	0	0	0	0	0	0	0	0	0	0	0	0	0	0.000	0.000	0.000	0.000	0.000	0.000	0.000	0.000	0.000	0.000	0.000	0.000	0.000	0.000	282	1076	201	191	191	0.000	0.000	125	76	0	0	121	70	0	0	100	1	
2	2	6	03: K-16   LM00000306	lmo1012	6967	6047	100	89	89	31	48	49	6	77	72	0	145	122	73	15	16	4	87	84	0	0	0	0	0	0	0	0	0	0	0	0	0	0	0	0	0	0	0	0	0	0	0	0	0	0	0.000	0.000	0.000	0.000	0.000	0.000	0.000	0.000	0.000	0.000	0.000	0.000	0.000	0.000	282	1076	171	148	148	0.000	0.000	41	130	0	0	41	107	0	0	100	1	
2	3	6	03: K-19   LM00000309	lmo1015	7217	6047	100	426	353	188	47	47	5	98	95	0	618	479	295	16	16	3	94	90	0	0	0	0	0	0	0	0	0	0	0	0	0	0	0	0	0	0	0	0	0	0	0	0	0	0	0.000	0.000	0.000	0.000	0.000	0.000	0.000	0.000	0.000	0.000	0.000	0.000	0.000	0.000	282	1076	981	769	769	0.000	0.000	379	602	0	0	306	463	0	0	100	1	
2	4	6	03: K-22   LM00002381	lmo1018	7467	6047	100	151	138	63	46	47	7	88	77	0	75	67	31	15	16	4	89	82	0	0	0	0	0	0	0	0	0	0	0	0	0	0	0	0	0	0	0	0	0	0	0	0	0	0	0.000	0.000	0.000	0.000	0.000	0.000	0.000	0.000	0.000	0.000	0.000	0.000	0.000	0.000	282	1076	165	144	144	0.000	0.000	105	60	0	0	92	52	0	0	100	1	
2	5	6	03: O-01   LM00000321	lmo1093	7717	6047	100	415	375	150	48	48	6	97	94	0	241	214	86	15	16	4	100	96	0	0	0	0	0	0	0	0	0	0	0	0	0	0	0	0	0	0	0	0	0	0	0	0	0	0	0.000	0.000	0.000	0.000	0.000	0.000	0.000	0.000	0.000	0.000	0.000	0.000	0.000	0.000	282	1076	593	526	526	0.000	0.000	367	226	0	0	327	199	0	0	100	1	
2	6	6	03: O-04   LM00000322	lmo1096	7967	6047	100	611	482	287	47	48	6	99	93	0	176	145	83	15	16	4	90	84	0	0	0	0	0	0	0	0	0	0	0	0	0	0	0	0	0	0	0	0	0	0	0	0	0	0	0.000	0.000	0.000	0.000	0.000	0.000	0.000	0.000	0.000	0.000	0.000	0.000	0.000	0.000	282	1076	725	565	565	0.000	0.000	564	161	0	0	435	130	0	0	100	1	
2	7	6	03: O-07   LM00002426	lmo1099	8217	6047	100	54	55	6	48	48	6	54	19	0	68	59	19	16	17	5	96	88	0	0	0	0	0	0	0	0	0	0	0	0	0	0	0	0	0	0	0	0	0	0	0	0	0	0	0.000	0.000	0.000	0.000	0.000	0.000	0.000	0.000	0.000	0.000	0.000	0.000	0.000	0.000	282	1076	58	50	50	0.000	0.000	6	52	0	0	7	43	0	0	100	1	
2	8	6	03: O-10   LM00002429	lmo1102	8467	6047	100	49	49	6	48	48	6	22	7	0	56	48	16	16	17	5	86	83	0	0	0	0	0	0	0	0	0	0	0	0	0	0	0	0	0	0	0	0	0	0	0	0	0	0	0.000	0.000	0.000	0.000	0.000	0.000	0.000	0.000	0.000	0.000	0.000	0.000	0.000	0.000	282	1076	41	33	33	0.000	0.000	1	40	0	0	1	32	0	0	100	1	
2	9	6	03: O-13   LM00002432	lmo1105	8717	6047	100	52	53	7	48	49	6	36	9	0	67	59	21	16	17	4	94	91	0	0	0	0	0	0	0	0	0	0	0	0	0	0	0	0	0	0	0	0	0	0	0	0	0	0	0.000	0.000	0.000	0.000	0.000	0.000	0.000	0.000	0.000	0.000	0.000	0.000	0.000	0.000	282	1076	55	48	48	0.000	0.000	4	51	0	0	5	43	0	0	100	1	
2	10	6	03: O-16   LM00002435	lmo1108	8967	6047	100	50	50	4	48	49	7	11	0	0	54	44	17	15	16	4	81	77	0	0	0	0	0	0	0	0	0	0	0	0	0	0	0	0	0	0	0	0	0	0	0	0	0	0	0.000	0.000	0.000	0.000	0.000	0.000	0.000	0.000	0.000	0.000	0.000	0.000	0.000	0.000	282	1076	41	31	31	0.000	0.000	2	39	0	0	2	29	0	0	100	1	
2	11	6	03: O-19   LM00002438	lmo1111	9217	6047	100	52	52	5	47	48	5	57	17	0	61	54	18	15	16	3	97	91	0	0	0	0	0	0	0	0	0	0	0	0	0	0	0	0	0	0	0	0	0	0	0	0	0	0	0.000	0.000	0.000	0.000	0.000	0.000	0.000	0.000	0.000	0.000	0.000	0.000	0.000	0.000	282	1076	51	44	44	0.000	0.000	5	46	0	0	5	39	0	0	100	1	
2	12	6	03: O-22   LM00002441	lmo1114	9467	6047	100	50	50	5	47	48	5	39	8	0	59	51	18	16	16	4	90	87	0	0	0	0	0	0	0	0	0	0	0	0	0	0	0	0	0	0	0	0	0	0	0	0	0	0	0.000	0.000	0.000	0.000	0.000	0.000	0.000	0.000	0.000	0.000	0.000	0.000	0.000	0.000	282	1076	46	38	38	0.000	0.000	3	43	0	0	3	35	0	0	100	1	
2	13	6	04: C-01   LM00000346	lmo1185	9717	6047	100	51	53	8	47	48	6	34	16	0	50	48	14	15	16	5	95	89	0	0	0	0	0	0	0	0	0	0	0	0	0	0	0	0	0	0	0	0	0	0	0	0	0	0	0.000	0.000	0.000	0.000	0.000	0.000	0.000	0.000	0.000	0.000	0.000	0.000	0.000	0.000	282	1076	39	39	39	0.000	0.000	4	35	0	0	6	33	0	0	100	1	
2	14	6	04: C-04   LM00002459	lmo1188	9967	6047	100	115	105	36	47	48	6	86	81	0	76	68	28	15	16	9	89	81	0	0	0	0	0	0	0	0	0	0	0	0	0	0	0	0	0	0	0	0	0	0	0	0	0	0	0.000	0.000	0.000	0.000	0.000	0.000	0.000	0.000	0.000	0.000	0.000	0.000	0.000	0.000	282	1076	129	111	111	0.000	0.000	68	61	0	0	58	53	0	0	100	1	
2	15	6	04: C-07   LM00001264	lmo1191	10217	6047	100	56	55	6	48	49	6	56	21	0	85	76	25	16	17	5	95	91	0	0	0	0	0	0	0	0	0	0	0	0	0	0	0	0	0	0	0	0	0	0	0	0	0	0	0.000	0.000	0.000	0.000	0.000	0.000	0.000	0.000	0.000	0.000	0.000	0.000	0.000	0.000	282	1076	77	67	67	0.000	0.000	8	69	0	0	7	60	0	0	100	1	
2	16	6	04: C-10   LM00001266	lmo1194	10467	6047	100	62	63	11	47	48	6	85	66	0	72	68	20	16	17	3	97	95	0	0	0	0	0	0	0	0	0	0	0	0	0	0	0	0	0	0	0	0	0	0	0	0	0	0	0.000	0.000	0.000	0.000	0.000	0.000	0.000	0.000	0.000	0.000	0.000	0.000	0.000	0.000	282	1076	71	68	68	0.000	0.000	15	56	0	0	16	52	0	0	100	1	
2	17	6	04: C-13   LM00002463	lmo1197	10717	6047	100	53	54	6	48	48	6	51	16	0	65	60	15	16	16	4	96	93	0	0	0	0	0	0	0	0	0	0	0	0	0	0	0	0	0	0	0	0	0	0	0	0	0	0	0.000	0.000	0.000	0.000	0.000	0.000	0.000	0.000	0.000	0.000	0.000	0.000	0.000	0.000	282	1076	54	50	50	0.000	0.000	5	49	0	0	6	44	0	0	100	1	
2	1	7	04: C-16   LM00002465	lmo1200	6717	6297	100	72	77	19	48	48	6	93	84	0	98	89	35	16	16	4	95	91	0	0	0	0	0	0	0	0	0	0	0	0	0	0	0	0	0	0	0	0	0	0	0	0	0	0	0.000	0.000	0.000	0.000	0.000	0.000	0.000	0.000	0.000	0.000	0.000	0.000	0.000	0.000	282	1076	106	102	102	0.000	0.000	24	82	0	0	29	73	0	0	100	1	
2	2	7	04: C-19   LM00001269	lmo1203	6967	6297	100	54	54	6	48	48	6	45	15	0	55	49	17	15	15	3	93	88	0	0	0	0	0	0	0	0	0	0	0	0	0	0	0	0	0	0	0	0	0	0	0	0	0	0	0.000	0.000	0.000	0.000	0.000	0.000	0.000	0.000	0.000	0.000	0.000	0.000	0.000	0.000	282	1076	46	40	40	0.000	0.000	6	40	0	0	6	34	0	0	100	1	
2	3	7	04: C-22   LM00001272	lmo1206	7217	6297	100	52	52	5	48	48	7	21	1	0	57	52	18	15	16	4	92	85	0	0	0	0	0	0	0	0	0	0	0	0	0	0	0	0	0	0	0	0	0	0	0	0	0	0	0.000	0.000	0.000	0.000	0.000	0.000	0.000	0.000	0.000	0.000	0.000	0.000	0.000	0.000	282	1076	46	41	41	0.000	0.000	4	42	0	0	4	37	0	0	100	1	
2	4	7	04: G-01   LM00000368	lmo1281	7467	6297	100	220	200	93	48	50	12	90	83	0	152	129	61	16	18	17	86	81	0	0	0	0	0	0	0	0	0	0	0	0	0	0	0	0	0	0	0	0	0	0	0	0	0	0	0.000	0.000	0.000	0.000	0.000	0.000	0.000	0.000	0.000	0.000	0.000	0.000	0.000	0.000	282	1076	308	265	265	0.000	0.000	172	136	0	0	152	113	0	0	100	1	
2	5	7	04: G-04   LM00001314	lmo1284	7717	6297	100	81	80	18	47	48	6	90	85	0	85	78	26	15	16	5	94	91	0	0	0	0	0	0	0	0	0	0	0	0	0	0	0	0	0	0	0	0	0	0	0	0	0	0	0.000	0.000	0.000	0.000	0.000	0.000	0.000	0.000	0.000	0.000	0.000	0.000	0.000	0.000	282	1076	104	96	96	0.000	0.000	34	70	0	0	33	63	0	0	100	1	
2	6	7	04: G-07   LM00001316	lmo1287	7967	6297	100	382	307	191	47	48	6	90	83	0	391	299	206	16	16	3	91	85	0	0	0	0	0	0	0	0	0	0	0	0	0	0	0	0	0	0	0	0	0	0	0	0	0	0	0.000	0.000	0.000	0.000	0.000	0.000	0.000	0.000	0.000	0.000	0.000	0.000	0.000	0.000	282	1076	710	543	543	0.000	0.000	335	375	0	0	260	283	0	0	100	1	
2	7	7	04: G-10   LM00002484	lmo1290	8217	6297	100	55	55	7	48	49	6	51	19	0	59	54	20	16	17	6	90	84	0	0	0	0	0	0	0	0	0	0	0	0	0	0	0	0	0	0	0	0	0	0	0	0	0	0	0.000	0.000	0.000	0.000	0.000	0.000	0.000	0.000	0.000	0.000	0.000	0.000	0.000	0.000	282	1076	50	45	45	0.000	0.000	7	43	0	0	7	38	0	0	100	1	
2	8	7	04: G-13   LM00001318	lmo1293	8467	6297	100	1132	891	524	47	48	6	98	95	0	1837	1398	859	16	16	5	94	92	0	0	0	0	0	0	0	0	0	0	0	0	0	0	0	0	0	0	0	0	0	0	0	0	0	0	0.000	0.000	0.000	0.000	0.000	0.000	0.000	0.000	0.000	0.000	0.000	0.000	0.000	0.000	282	1076	2906	2226	2226	0.000	0.000	1085	1821	0	0	844	1382	0	0	100	1	
2	9	7	04: G-16   LM00001320	lmo1296	8717	6297	100	109	104	34	47	49	17	80	74	0	75	67	27	16	18	18	80	73	0	0	0	0	0	0	0	0	0	0	0	0	0	0	0	0	0	0	0	0	0	0	0	0	0	0	0.000	0.000	0.000	0.000	0.000	0.000	0.000	0.000	0.000	0.000	0.000	0.000	0.000	0.000	282	1076	121	108	108	0.000	0.000	62	59	0	0	57	51	0	0	100	1	
2	10	7	04: G-19   LM00000372	lmo1299	8967	6297	100	1552	1155	733	48	48	6	99	96	0	572	448	277	16	16	4	90	89	0	0	0	0	0	0	0	0	0	0	0	0	0	0	0	0	0	0	0	0	0	0	0	0	0	0	0.000	0.000	0.000	0.000	0.000	0.000	0.000	0.000	0.000	0.000	0.000	0.000	0.000	0.000	282	1076	2060	1539	1539	0.000	0.000	1504	556	0	0	1107	432	0	0	100	1	
2	11	7	04: G-22   LM00001321	lmo1302	9217	6297	100	675	604	342	47	48	11	94	87	0	778	604	369	15	16	7	91	88	0	0	0	0	0	0	0	0	0	0	0	0	0	0	0	0	0	0	0	0	0	0	0	0	0	0	0.000	0.000	0.000	0.000	0.000	0.000	0.000	0.000	0.000	0.000	0.000	0.000	0.000	0.000	282	1076	1391	1146	1146	0.000	0.000	628	763	0	0	557	589	0	0	100	1	
2	12	7	04: K-01   LM00001361	lmo1377	9467	6297	100	354	334	210	48	49	7	88	79	0	207	162	106	15	16	7	80	78	0	0	0	0	0	0	0	0	0	0	0	0	0	0	0	0	0	0	0	0	0	0	0	0	0	0	0.000	0.000	0.000	0.000	0.000	0.000	0.000	0.000	0.000	0.000	0.000	0.000	0.000	0.000	282	1076	498	433	433	0.000	0.000	306	192	0	0	286	147	0	0	100	1	
2	13	7	04: K-04   LM00001363	lmo1380	9717	6297	100	492	421	198	48	48	5	98	97	0	233	197	90	15	16	5	96	92	0	0	0	0	0	0	0	0	0	0	0	0	0	0	0	0	0	0	0	0	0	0	0	0	0	0	0.000	0.000	0.000	0.000	0.000	0.000	0.000	0.000	0.000	0.000	0.000	0.000	0.000	0.000	282	1076	662	555	555	0.000	0.000	444	218	0	0	373	182	0	0	100	1	
2	14	7	04: K-07   LM00001365	lmo1383	9967	6297	100	75	73	17	48	50	21	61	16	0	61	56	18	16	19	32	76	1	0	0	0	0	0	0	0	0	0	0	0	0	0	0	0	0	0	0	0	0	0	0	0	0	0	0	0.000	0.000	0.000	0.000	0.000	0.000	0.000	0.000	0.000	0.000	0.000	0.000	0.000	0.000	282	1076	72	65	65	0.000	0.000	27	45	0	0	25	40	0	0	100	1	
2	15	7	04: K-10   LM00001367	lmo1386	10217	6297	100	155	141	55	48	49	6	90	86	0	108	95	43	16	16	3	92	90	0	0	0	0	0	0	0	0	0	0	0	0	0	0	0	0	0	0	0	0	0	0	0	0	0	0	0.000	0.000	0.000	0.000	0.000	0.000	0.000	0.000	0.000	0.000	0.000	0.000	0.000	0.000	282	1076	199	172	172	0.000	0.000	107	92	0	0	93	79	0	0	100	1	
2	16	7	04: K-13   LM00000391	lmo1389	10467	6297	100	763	599	333	47	49	6	97	91	0	209	178	90	16	17	5	91	86	0	0	0	0	0	0	0	0	0	0	0	0	0	0	0	0	0	0	0	0	0	0	0	0	0	0	0.000	0.000	0.000	0.000	0.000	0.000	0.000	0.000	0.000	0.000	0.000	0.000	0.000	0.000	282	1076	909	714	714	0.000	0.000	716	193	0	0	552	162	0	0	100	1	
2	17	7	04: K-16   LM00001368	lmo1392	10717	6297	100	157	142	62	47	48	5	93	90	0	173	144	76	16	16	4	95	89	0	0	0	0	0	0	0	0	0	0	0	0	0	0	0	0	0	0	0	0	0	0	0	0	0	0	0.000	0.000	0.000	0.000	0.000	0.000	0.000	0.000	0.000	0.000	0.000	0.000	0.000	0.000	282	1076	267	223	223	0.000	0.000	110	157	0	0	95	128	0	0	100	1	
2	1	8	04: K-19   LM00001370	lmo1395	6717	6547	100	448	364	220	47	48	5	90	84	0	458	342	225	15	15	3	89	86	0	0	0	0	0	0	0	0	0	0	0	0	0	0	0	0	0	0	0	0	0	0	0	0	0	0	0.000	0.000	0.000	0.000	0.000	0.000	0.000	0.000	0.000	0.000	0.000	0.000	0.000	0.000	282	1076	844	644	644	0.000	0.000	401	443	0	0	317	327	0	0	100	1	
2	2	8	04: K-22   LM00001372	lmo1398	6967	6547	100	521	424	237	48	48	5	97	92	0	895	692	428	14	15	3	93	90	0	0	0	0	0	0	0	0	0	0	0	0	0	0	0	0	0	0	0	0	0	0	0	0	0	0	0.000	0.000	0.000	0.000	0.000	0.000	0.000	0.000	0.000	0.000	0.000	0.000	0.000	0.000	282	1076	1354	1054	1054	0.000	0.000	473	881	0	0	376	678	0	0	100	1	
2	3	8	04: O-01   LM00000408	lmo1473	7217	6547	100	1867	1470	907	48	49	6	98	96	0	1716	1297	817	15	16	4	95	93	0	0	0	0	0	0	0	0	0	0	0	0	0	0	0	0	0	0	0	0	0	0	0	0	0	0	0.000	0.000	0.000	0.000	0.000	0.000	0.000	0.000	0.000	0.000	0.000	0.000	0.000	0.000	282	1076	3520	2704	2704	0.000	0.000	1819	1701	0	0	1422	1282	0	0	100	1	
2	4	8	04: O-04   LM00001421	lmo1476	7467	6547	100	104	99	27	48	48	6	96	91	0	84	77	30	15	16	4	95	91	0	0	0	0	0	0	0	0	0	0	0	0	0	0	0	0	0	0	0	0	0	0	0	0	0	0	0.000	0.000	0.000	0.000	0.000	0.000	0.000	0.000	0.000	0.000	0.000	0.000	0.000	0.000	282	1076	125	113	113	0.000	0.000	56	69	0	0	51	62	0	0	100	1	
2	5	8	04: O-07   LM00000411	lmo1479	7717	6547	100	299	251	122	48	49	6	95	89	0	119	102	48	15	16	6	94	87	0	0	0	0	0	0	0	0	0	0	0	0	0	0	0	0	0	0	0	0	0	0	0	0	0	0	0.000	0.000	0.000	0.000	0.000	0.000	0.000	0.000	0.000	0.000	0.000	0.000	0.000	0.000	282	1076	355	290	290	0.000	0.000	251	104	0	0	203	87	0	0	100	1	
2	6	8	04: O-10   LM00002525	lmo1482	7967	6547	100	125	114	36	48	49	5	94	89	0	86	76	29	15	15	3	94	93	0	0	0	0	0	0	0	0	0	0	0	0	0	0	0	0	0	0	0	0	0	0	0	0	0	0	0.000	0.000	0.000	0.000	0.000	0.000	0.000	0.000	0.000	0.000	0.000	0.000	0.000	0.000	282	1076	148	127	127	0.000	0.000	77	71	0	0	66	61	0	0	100	1	
2	7	8	04: O-13   LM00001423	lmo1485	8217	6547	100	66	67	14	49	49	8	72	51	0	65	60	24	16	17	4	90	85	0	0	0	0	0	0	0	0	0	0	0	0	0	0	0	0	0	0	0	0	0	0	0	0	0	0	0.000	0.000	0.000	0.000	0.000	0.000	0.000	0.000	0.000	0.000	0.000	0.000	0.000	0.000	282	1076	66	62	62	0.000	0.000	17	49	0	0	18	44	0	0	100	1	
2	8	8	04: O-16   LM00001425	lmo1488	8467	6547	100	355	292	165	47	48	6	93	88	0	358	287	181	15	16	5	91	87	0	0	0	0	0	0	0	0	0	0	0	0	0	0	0	0	0	0	0	0	0	0	0	0	0	0	0.000	0.000	0.000	0.000	0.000	0.000	0.000	0.000	0.000	0.000	0.000	0.000	0.000	0.000	282	1076	651	517	517	0.000	0.000	308	343	0	0	245	272	0	0	100	1	
2	9	8	04: O-19   LM00001426	lmo1491	8717	6547	100	261	227	101	47	48	6	97	94	0	144	124	58	16	17	5	92	90	0	0	0	0	0	0	0	0	0	0	0	0	0	0	0	0	0	0	0	0	0	0	0	0	0	0	0.000	0.000	0.000	0.000	0.000	0.000	0.000	0.000	0.000	0.000	0.000	0.000	0.000	0.000	282	1076	342	288	288	0.000	0.000	214	128	0	0	180	108	0	0	100	1	
2	10	8	04: O-22   LM00002529	lmo1494	8967	6547	100	187	165	75	47	48	6	91	84	0	117	100	53	14	16	4	91	88	0	0	0	0	0	0	0	0	0	0	0	0	0	0	0	0	0	0	0	0	0	0	0	0	0	0	0.000	0.000	0.000	0.000	0.000	0.000	0.000	0.000	0.000	0.000	0.000	0.000	0.000	0.000	282	1076	243	204	204	0.000	0.000	140	103	0	0	118	86	0	0	100	1	
2	11	8	05: C-01   LM00001469	lmo1565	9217	6547	100	109	105	41	48	48	6	86	78	0	90	76	40	15	15	3	85	80	0	0	0	0	0	0	0	0	0	0	0	0	0	0	0	0	0	0	0	0	0	0	0	0	0	0	0.000	0.000	0.000	0.000	0.000	0.000	0.000	0.000	0.000	0.000	0.000	0.000	0.000	0.000	282	1076	136	118	118	0.000	0.000	61	75	0	0	57	61	0	0	100	1	
2	12	8	05: C-04   LM00001472	lmo1568	9467	6547	100	174	154	66	48	48	5	89	86	0	77	68	27	16	16	4	93	88	0	0	0	0	0	0	0	0	0	0	0	0	0	0	0	0	0	0	0	0	0	0	0	0	0	0	0.000	0.000	0.000	0.000	0.000	0.000	0.000	0.000	0.000	0.000	0.000	0.000	0.000	0.000	282	1076	187	158	158	0.000	0.000	126	61	0	0	106	52	0	0	100	1	
2	13	8	05: C-07   LM00000435	lmo1571	9717	6547	100	1399	1113	643	48	48	6	98	97	0	708	570	320	15	16	3	94	93	0	0	0	0	0	0	0	0	0	0	0	0	0	0	0	0	0	0	0	0	0	0	0	0	0	0	0.000	0.000	0.000	0.000	0.000	0.000	0.000	0.000	0.000	0.000	0.000	0.000	0.000	0.000	282	1076	2044	1620	1620	0.000	0.000	1351	693	0	0	1065	555	0	0	100	1	
2	14	8	05: C-10   LM00000436	lmo1574	9967	6547	100	211	182	78	48	48	5	93	89	0	124	109	50	15	16	4	97	95	0	0	0	0	0	0	0	0	0	0	0	0	0	0	0	0	0	0	0	0	0	0	0	0	0	0	0.000	0.000	0.000	0.000	0.000	0.000	0.000	0.000	0.000	0.000	0.000	0.000	0.000	0.000	282	1076	272	228	228	0.000	0.000	163	109	0	0	134	94	0	0	100	1	
2	15	8	05: C-13   LM00000437	lmo1577	10217	6547	100	155	143	64	47	47	5	90	88	0	99	85	41	15	16	3	93	88	0	0	0	0	0	0	0	0	0	0	0	0	0	0	0	0	0	0	0	0	0	0	0	0	0	0	0.000	0.000	0.000	0.000	0.000	0.000	0.000	0.000	0.000	0.000	0.000	0.000	0.000	0.000	282	1076	192	166	166	0.000	0.000	108	84	0	0	96	70	0	0	100	1	
2	16	8	05: C-16   LM00001480	lmo1580	10467	6547	100	149	134	47	48	48	6	93	85	0	149	128	57	15	16	3	93	91	0	0	0	0	0	0	0	0	0	0	0	0	0	0	0	0	0	0	0	0	0	0	0	0	0	0	0.000	0.000	0.000	0.000	0.000	0.000	0.000	0.000	0.000	0.000	0.000	0.000	0.000	0.000	282	1076	235	199	199	0.000	0.000	101	134	0	0	86	113	0	0	100	1	
2	17	8	05: C-19   LM00000440	lmo1583	10717	6547	100	293	238	128	48	49	6	93	87	0	572	427	277	16	17	5	93	89	0	0	0	0	0	0	0	0	0	0	0	0	0	0	0	0	0	0	0	0	0	0	0	0	0	0	0.000	0.000	0.000	0.000	0.000	0.000	0.000	0.000	0.000	0.000	0.000	0.000	0.000	0.000	282	1076	801	601	601	0.000	0.000	245	556	0	0	190	411	0	0	100	1	
2	1	9	05: C-22   LM00000442	lmo1586	6717	6797	100	1745	1209	916	48	48	6	93	89	0	838	592	456	15	16	3	85	80	0	0	0	0	0	0	0	0	0	0	0	0	0	0	0	0	0	0	0	0	0	0	0	0	0	0	0.000	0.000	0.000	0.000	0.000	0.000	0.000	0.000	0.000	0.000	0.000	0.000	0.000	0.000	282	1076	2520	1738	1738	0.000	0.000	1697	823	0	0	1161	577	0	0	100	1	
2	2	9	05: G-01   LM00001523	lmo1661	6967	6797	100	66	67	15	47	48	6	80	69	0	66	56	27	15	16	4	82	78	0	0	0	0	0	0	0	0	0	0	0	0	0	0	0	0	0	0	0	0	0	0	0	0	0	0	0.000	0.000	0.000	0.000	0.000	0.000	0.000	0.000	0.000	0.000	0.000	0.000	0.000	0.000	282	1076	70	61	61	0.000	0.000	19	51	0	0	20	41	0	0	100	1	
2	3	9	05: G-04   LM00001525	lmo1664	7217	6797	100	61	63	12	48	49	7	72	44	0	59	50	20	16	17	9	80	72	0	0	0	0	0	0	0	0	0	0	0	0	0	0	0	0	0	0	0	0	0	0	0	0	0	0	0.000	0.000	0.000	0.000	0.000	0.000	0.000	0.000	0.000	0.000	0.000	0.000	0.000	0.000	282	1076	56	49	49	0.000	0.000	13	43	0	0	15	34	0	0	100	1	
2	4	9	05: G-07   LM00001527	lmo1667	7467	6797	100	152	132	49	48	52	49	71	53	0	71	65	29	15	19	42	68	10	0	0	0	0	0	0	0	0	0	0	0	0	0	0	0	0	0	0	0	0	0	0	0	0	0	0	0.000	0.000	0.000	0.000	0.000	0.000	0.000	0.000	0.000	0.000	0.000	0.000	0.000	0.000	282	1076	160	134	134	0.000	0.000	104	56	0	0	84	50	0	0	100	1	
2	5	9	05: G-10   LM00002563	lmo1670	7717	6797	100	197	170	72	47	48	6	89	85	0	65	55	23	15	15	3	90	84	0	0	0	0	0	0	0	0	0	0	0	0	0	0	0	0	0	0	0	0	0	0	0	0	0	0	0.000	0.000	0.000	0.000	0.000	0.000	0.000	0.000	0.000	0.000	0.000	0.000	0.000	0.000	282	1076	200	163	163	0.000	0.000	150	50	0	0	123	40	0	0	100	1	
2	6	9	05: G-13   LM00000456	lmo1673	7967	6797	100	881	722	358	47	48	6	98	97	0	1033	819	429	15	15	4	98	95	0	0	0	0	0	0	0	0	0	0	0	0	0	0	0	0	0	0	0	0	0	0	0	0	0	0	0.000	0.000	0.000	0.000	0.000	0.000	0.000	0.000	0.000	0.000	0.000	0.000	0.000	0.000	282	1076	1852	1479	1479	0.000	0.000	834	1018	0	0	675	804	0	0	100	1	
2	7	9	05: G-16   LM00000457	lmo1676	8217	6797	100	408	364	176	47	48	5	99	96	0	192	164	80	15	16	3	98	95	0	0	0	0	0	0	0	0	0	0	0	0	0	0	0	0	0	0	0	0	0	0	0	0	0	0	0.000	0.000	0.000	0.000	0.000	0.000	0.000	0.000	0.000	0.000	0.000	0.000	0.000	0.000	282	1076	538	466	466	0.000	0.000	361	177	0	0	317	149	0	0	100	1	
2	8	9	05: G-19   LM00001534	lmo1679	8467	6797	100	67	67	14	49	49	7	74	63	0	68	61	27	15	16	4	94	87	0	0	0	0	0	0	0	0	0	0	0	0	0	0	0	0	0	0	0	0	0	0	0	0	0	0	0.000	0.000	0.000	0.000	0.000	0.000	0.000	0.000	0.000	0.000	0.000	0.000	0.000	0.000	282	1076	71	64	64	0.000	0.000	18	53	0	0	18	46	0	0	100	1	
2	9	9	05: G-22   LM00001537	lmo1682	8717	6797	100	74	74	17	48	48	6	84	76	0	63	58	21	15	17	15	85	77	0	0	0	0	0	0	0	0	0	0	0	0	0	0	0	0	0	0	0	0	0	0	0	0	0	0	0.000	0.000	0.000	0.000	0.000	0.000	0.000	0.000	0.000	0.000	0.000	0.000	0.000	0.000	282	1076	74	69	69	0.000	0.000	26	48	0	0	26	43	0	0	100	1	
2	10	9	05: K-01   LM00001581	lmo1757	8967	6797	100	982	782	428	48	49	7	99	93	0	560	451	243	15	16	4	96	94	0	0	0	0	0	0	0	0	0	0	0	0	0	0	0	0	0	0	0	0	0	0	0	0	0	0	0.000	0.000	0.000	0.000	0.000	0.000	0.000	0.000	0.000	0.000	0.000	0.000	0.000	0.000	282	1076	1479	1170	1170	0.000	0.000	934	545	0	0	734	436	0	0	100	1	
2	11	9	05: K-04   LM00001583	lmo1760	9217	6797	100	119	111	35	48	49	6	93	87	0	76	68	25	15	16	4	93	89	0	0	0	0	0	0	0	0	0	0	0	0	0	0	0	0	0	0	0	0	0	0	0	0	0	0	0.000	0.000	0.000	0.000	0.000	0.000	0.000	0.000	0.000	0.000	0.000	0.000	0.000	0.000	282	1076	132	116	116	0.000	0.000	71	61	0	0	63	53	0	0	100	1	
2	12	9	05: K-07   LM00001586	lmo1763	9467	6797	100	123	117	36	48	49	6	98	92	0	81	72	24	15	16	4	98	95	0	0	0	0	0	0	0	0	0	0	0	0	0	0	0	0	0	0	0	0	0	0	0	0	0	0	0.000	0.000	0.000	0.000	0.000	0.000	0.000	0.000	0.000	0.000	0.000	0.000	0.000	0.000	282	1076	141	126	126	0.000	0.000	75	66	0	0	69	57	0	0	100	1	
2	13	9	05: K-10   LM00002577	lmo1766	9717	6797	100	92	93	33	48	49	7	85	77	0	75	65	28	15	16	8	86	80	0	0	0	0	0	0	0	0	0	0	0	0	0	0	0	0	0	0	0	0	0	0	0	0	0	0	0.000	0.000	0.000	0.000	0.000	0.000	0.000	0.000	0.000	0.000	0.000	0.000	0.000	0.000	282	1076	104	95	95	0.000	0.000	44	60	0	0	45	50	0	0	100	1	
2	14	9	05: K-13   LM00000479	lmo1769	9967	6797	100	231	201	97	47	48	8	91	84	0	115	104	55	15	16	7	88	85	0	0	0	0	0	0	0	0	0	0	0	0	0	0	0	0	0	0	0	0	0	0	0	0	0	0	0.000	0.000	0.000	0.000	0.000	0.000	0.000	0.000	0.000	0.000	0.000	0.000	0.000	0.000	282	1076	284	243	243	0.000	0.000	184	100	0	0	154	89	0	0	100	1	
2	15	9	05: K-16   LM00001591	lmo1772	10217	6797	100	223	186	94	47	48	6	93	86	0	85	76	36	15	16	4	94	84	0	0	0	0	0	0	0	0	0	0	0	0	0	0	0	0	0	0	0	0	0	0	0	0	0	0	0.000	0.000	0.000	0.000	0.000	0.000	0.000	0.000	0.000	0.000	0.000	0.000	0.000	0.000	282	1076	246	200	200	0.000	0.000	176	70	0	0	139	61	0	0	100	1	
2	16	9	05: K-19   LM00000482	lmo1775	10467	6797	100	270	232	103	48	48	5	95	89	0	62	58	19	15	16	4	93	89	0	0	0	0	0	0	0	0	0	0	0	0	0	0	0	0	0	0	0	0	0	0	0	0	0	0	0.000	0.000	0.000	0.000	0.000	0.000	0.000	0.000	0.000	0.000	0.000	0.000	0.000	0.000	282	1076	269	227	227	0.000	0.000	222	47	0	0	184	43	0	0	100	1	
2	17	9	05: K-22   LM00001594	lmo1778	10717	6797	100	131	117	44	47	48	6	91	87	0	140	117	58	16	16	4	91	88	0	0	0	0	0	0	0	0	0	0	0	0	0	0	0	0	0	0	0	0	0	0	0	0	0	0	0.000	0.000	0.000	0.000	0.000	0.000	0.000	0.000	0.000	0.000	0.000	0.000	0.000	0.000	282	1076	208	171	171	0.000	0.000	84	124	0	0	70	101	0	0	100	1	
2	1	10	05: O-01   LM00001639	lmo1853	6717	7047	100	163	146	62	48	48	6	92	83	0	200	162	95	15	16	3	91	87	0	0	0	0	0	0	0	0	0	0	0	0	0	0	0	0	0	0	0	0	0	0	0	0	0	0	0.000	0.000	0.000	0.000	0.000	0.000	0.000	0.000	0.000	0.000	0.000	0.000	0.000	0.000	282	1076	300	245	245	0.000	0.000	115	185	0	0	98	147	0	0	100	1	
2	2	10	05: O-04   LM00001641	lmo1856	6967	7047	100	613	513	262	48	48	5	97	94	0	240	203	99	15	15	3	96	93	0	0	0	0	0	0	0	0	0	0	0	0	0	0	0	0	0	0	0	0	0	0	0	0	0	0	0.000	0.000	0.000	0.000	0.000	0.000	0.000	0.000	0.000	0.000	0.000	0.000	0.000	0.000	282	1076	790	653	653	0.000	0.000	565	225	0	0	465	188	0	0	100	1	
2	3	10	05: O-07   LM00001644	lmo1859	7217	7047	100	867	654	429	47	47	5	91	88	0	730	537	363	15	15	3	90	85	0	0	0	0	0	0	0	0	0	0	0	0	0	0	0	0	0	0	0	0	0	0	0	0	0	0	0.000	0.000	0.000	0.000	0.000	0.000	0.000	0.000	0.000	0.000	0.000	0.000	0.000	0.000	282	1076	1535	1129	1129	0.000	0.000	820	715	0	0	607	522	0	0	100	1	
2	4	10	05: O-10   LM00001647	lmo1862	7467	7047	100	522	440	204	47	47	5	98	96	0	272	232	103	15	15	3	98	97	0	0	0	0	0	0	0	0	0	0	0	0	0	0	0	0	0	0	0	0	0	0	0	0	0	0	0.000	0.000	0.000	0.000	0.000	0.000	0.000	0.000	0.000	0.000	0.000	0.000	0.000	0.000	282	1076	732	610	610	0.000	0.000	475	257	0	0	393	217	0	0	100	1	
2	5	10	05: O-13   LM00001650	lmo1865	7717	7047	100	54	55	6	48	49	6	56	18	0	58	53	14	14	15	3	98	97	0	0	0	0	0	0	0	0	0	0	0	0	0	0	0	0	0	0	0	0	0	0	0	0	0	0	0.000	0.000	0.000	0.000	0.000	0.000	0.000	0.000	0.000	0.000	0.000	0.000	0.000	0.000	282	1076	50	46	46	0.000	0.000	6	44	0	0	7	39	0	0	100	1	
2	6	10	05: O-16   LM00001653	lmo1868	7967	7047	100	236	203	102	47	48	5	90	86	0	129	115	61	15	16	3	94	91	0	0	0	0	0	0	0	0	0	0	0	0	0	0	0	0	0	0	0	0	0	0	0	0	0	0	0.000	0.000	0.000	0.000	0.000	0.000	0.000	0.000	0.000	0.000	0.000	0.000	0.000	0.000	282	1076	303	256	256	0.000	0.000	189	114	0	0	156	100	0	0	100	1	
2	7	10	05: O-19   LM00000502	lmo1871	8217	7047	100	112	111	36	47	48	6	95	92	0	60	60	28	15	16	5	94	90	0	0	0	0	0	0	0	0	0	0	0	0	0	0	0	0	0	0	0	0	0	0	0	0	0	0	0.000	0.000	0.000	0.000	0.000	0.000	0.000	0.000	0.000	0.000	0.000	0.000	0.000	0.000	282	1076	110	109	109	0.000	0.000	65	45	0	0	64	45	0	0	100	1	
2	8	10	05: O-22   LM00000503	lmo1874	8467	7047	100	173	156	65	48	49	6	94	88	0	177	150	78	15	16	3	94	91	0	0	0	0	0	0	0	0	0	0	0	0	0	0	0	0	0	0	0	0	0	0	0	0	0	0	0.000	0.000	0.000	0.000	0.000	0.000	0.000	0.000	0.000	0.000	0.000	0.000	0.000	0.000	282	1076	287	243	243	0.000	0.000	125	162	0	0	108	135	0	0	100	1	
2	9	10	06: C-01   LM00001693	lmo1945	8717	7047	100	218	187	95	48	49	7	87	82	0	138	114	61	15	18	46	70	65	0	0	0	0	0	0	0	0	0	0	0	0	0	0	0	0	0	0	0	0	0	0	0	0	0	0	0.000	0.000	0.000	0.000	0.000	0.000	0.000	0.000	0.000	0.000	0.000	0.000	0.000	0.000	282	1076	293	238	238	0.000	0.000	170	123	0	0	139	99	0	0	100	1	
2	10	10	06: C-04   LM00000522	lmo1948	8967	7047	100	149	139	57	48	49	6	93	85	0	100	82	37	15	15	4	90	85	0	0	0	0	0	0	0	0	0	0	0	0	0	0	0	0	0	0	0	0	0	0	0	0	0	0	0.000	0.000	0.000	0.000	0.000	0.000	0.000	0.000	0.000	0.000	0.000	0.000	0.000	0.000	282	1076	186	158	158	0.000	0.000	101	85	0	0	91	67	0	0	100	1	
2	11	10	06: C-07   LM00000523	lmo1951	9217	7047	100	282	228	127	48	48	5	87	80	0	148	120	73	15	16	3	87	83	0	0	0	0	0	0	0	0	0	0	0	0	0	0	0	0	0	0	0	0	0	0	0	0	0	0	0.000	0.000	0.000	0.000	0.000	0.000	0.000	0.000	0.000	0.000	0.000	0.000	0.000	0.000	282	1076	367	285	285	0.000	0.000	234	133	0	0	180	105	0	0	100	1	
2	12	10	06: C-10   LM00001699	lmo1954	9467	7047	100	559	472	230	47	48	6	92	91	0	335	293	144	14	16	9	89	88	0	0	0	0	0	0	0	0	0	0	0	0	0	0	0	0	0	0	0	0	0	0	0	0	0	0	0.000	0.000	0.000	0.000	0.000	0.000	0.000	0.000	0.000	0.000	0.000	0.000	0.000	0.000	282	1076	833	704	704	0.000	0.000	512	321	0	0	425	279	0	0	100	1	
2	13	10	06: C-13   LM00001701	lmo1957	9717	7047	100	74	73	18	48	49	5	80	72	0	56	52	20	15	15	4	90	84	0	0	0	0	0	0	0	0	0	0	0	0	0	0	0	0	0	0	0	0	0	0	0	0	0	0	0.000	0.000	0.000	0.000	0.000	0.000	0.000	0.000	0.000	0.000	0.000	0.000	0.000	0.000	282	1076	67	62	62	0.000	0.000	26	41	0	0	25	37	0	0	100	1	
2	14	10	06: C-16   LM00001704	lmo1960	9967	7047	100	77	76	14	47	48	7	91	82	0	53	48	14	15	16	5	94	90	0	0	0	0	0	0	0	0	0	0	0	0	0	0	0	0	0	0	0	0	0	0	0	0	0	0	0.000	0.000	0.000	0.000	0.000	0.000	0.000	0.000	0.000	0.000	0.000	0.000	0.000	0.000	282	1076	68	62	62	0.000	0.000	30	38	0	0	29	33	0	0	100	1	
2	15	10	06: C-19   LM00000525	lmo1963	10217	7047	100	253	231	127	48	48	6	90	86	0	178	140	83	15	16	4	87	82	0	0	0	0	0	0	0	0	0	0	0	0	0	0	0	0	0	0	0	0	0	0	0	0	0	0	0.000	0.000	0.000	0.000	0.000	0.000	0.000	0.000	0.000	0.000	0.000	0.000	0.000	0.000	282	1076	368	308	308	0.000	0.000	205	163	0	0	183	125	0	0	100	1	
2	16	10	06: C-22   LM00000526	lmo1966	10467	7047	100	627	482	331	47	47	5	89	84	0	1098	777	582	15	15	5	85	80	0	0	0	0	0	0	0	0	0	0	0	0	0	0	0	0	0	0	0	0	0	0	0	0	0	0	0.000	0.000	0.000	0.000	0.000	0.000	0.000	0.000	0.000	0.000	0.000	0.000	0.000	0.000	282	1076	1663	1197	1197	0.000	0.000	580	1083	0	0	435	762	0	0	100	1	
2	17	10	06: G-01   LM00000547	lmo2041	10717	7047	100	727	541	334	48	48	6	93	88	0	202	157	91	15	16	4	92	88	0	0	0	0	0	0	0	0	0	0	0	0	0	0	0	0	0	0	0	0	0	0	0	0	0	0	0.000	0.000	0.000	0.000	0.000	0.000	0.000	0.000	0.000	0.000	0.000	0.000	0.000	0.000	282	1076	866	635	635	0.000	0.000	679	187	0	0	493	142	0	0	100	1	
2	1	11	06: G-04   LM00001747	lmo2044	6717	7297	100	78	77	20	47	47	5	90	79	0	56	50	18	15	15	3	93	87	0	0	0	0	0	0	0	0	0	0	0	0	0	0	0	0	0	0	0	0	0	0	0	0	0	0	0.000	0.000	0.000	0.000	0.000	0.000	0.000	0.000	0.000	0.000	0.000	0.000	0.000	0.000	282	1076	72	65	65	0.000	0.000	31	41	0	0	30	35	0	0	100	1	
2	2	11	06: G-07   LM00002824	lmo2047	6967	7297	100	1749	1332	853	47	47	6	99	93	0	921	686	438	15	15	3	90	89	0	0	0	0	0	0	0	0	0	0	0	0	0	0	0	0	0	0	0	0	0	0	0	0	0	0	0.000	0.000	0.000	0.000	0.000	0.000	0.000	0.000	0.000	0.000	0.000	0.000	0.000	0.000	282	1076	2608	1956	1956	0.000	0.000	1702	906	0	0	1285	671	0	0	100	1	
2	3	11	06: G-10   LM00001748	lmo2050	7217	7297	100	96	97	28	47	47	5	96	90	0	80	72	27	15	16	4	96	90	0	0	0	0	0	0	0	0	0	0	0	0	0	0	0	0	0	0	0	0	0	0	0	0	0	0	0.000	0.000	0.000	0.000	0.000	0.000	0.000	0.000	0.000	0.000	0.000	0.000	0.000	0.000	282	1076	114	107	107	0.000	0.000	49	65	0	0	50	57	0	0	100	1	
2	4	11	06: G-13   LM00001751	lmo2053	7467	7297	100	114	111	34	47	47	6	93	91	0	67	60	22	15	15	3	92	89	0	0	0	0	0	0	0	0	0	0	0	0	0	0	0	0	0	0	0	0	0	0	0	0	0	0	0.000	0.000	0.000	0.000	0.000	0.000	0.000	0.000	0.000	0.000	0.000	0.000	0.000	0.000	282	1076	119	109	109	0.000	0.000	67	52	0	0	64	45	0	0	100	1	
2	5	11	06: G-16   LM00001753	lmo2056	7717	7297	100	168	150	60	48	48	6	89	84	0	105	89	40	14	15	10	88	84	0	0	0	0	0	0	0	0	0	0	0	0	0	0	0	0	0	0	0	0	0	0	0	0	0	0	0.000	0.000	0.000	0.000	0.000	0.000	0.000	0.000	0.000	0.000	0.000	0.000	0.000	0.000	282	1076	211	177	177	0.000	0.000	120	91	0	0	102	75	0	0	100	1	
2	6	11	06: G-19   LM00001756	lmo2059	7967	7297	100	63	65	20	47	48	5	79	66	0	62	53	23	15	15	4	87	79	0	0	0	0	0	0	0	0	0	0	0	0	0	0	0	0	0	0	0	0	0	0	0	0	0	0	0.000	0.000	0.000	0.000	0.000	0.000	0.000	0.000	0.000	0.000	0.000	0.000	0.000	0.000	282	1076	63	56	56	0.000	0.000	16	47	0	0	18	38	0	0	100	1	
2	7	11	06: G-22   LM00000551	lmo2062	8217	7297	100	62	63	13	47	48	6	77	61	0	46	41	13	15	16	4	86	83	0	0	0	0	0	0	0	0	0	0	0	0	0	0	0	0	0	0	0	0	0	0	0	0	0	0	0.000	0.000	0.000	0.000	0.000	0.000	0.000	0.000	0.000	0.000	0.000	0.000	0.000	0.000	282	1076	46	42	42	0.000	0.000	15	31	0	0	16	26	0	0	100	1	
2	8	11	06: K-01   LM00001801	lmo2137	8467	7297	100	78	75	20	48	48	5	78	69	0	63	54	26	15	16	3	83	78	0	0	0	0	0	0	0	0	0	0	0	0	0	0	0	0	0	0	0	0	0	0	0	0	0	0	0.000	0.000	0.000	0.000	0.000	0.000	0.000	0.000	0.000	0.000	0.000	0.000	0.000	0.000	282	1076	78	66	66	0.000	0.000	30	48	0	0	27	39	0	0	100	1	
2	9	11	06: K-04   LM00001804	lmo2140	8717	7297	100	143	131	45	47	48	5	93	90	0	101	91	40	15	16	4	95	91	0	0	0	0	0	0	0	0	0	0	0	0	0	0	0	0	0	0	0	0	0	0	0	0	0	0	0.000	0.000	0.000	0.000	0.000	0.000	0.000	0.000	0.000	0.000	0.000	0.000	0.000	0.000	282	1076	182	160	160	0.000	0.000	96	86	0	0	84	76	0	0	100	1	
2	10	11	06: K-07   LM00002639	lmo2143	8967	7297	100	62	63	12	48	48	5	82	57	0	75	61	28	15	16	4	88	80	0	0	0	0	0	0	0	0	0	0	0	0	0	0	0	0	0	0	0	0	0	0	0	0	0	0	0.000	0.000	0.000	0.000	0.000	0.000	0.000	0.000	0.000	0.000	0.000	0.000	0.000	0.000	282	1076	74	61	61	0.000	0.000	14	60	0	0	15	46	0	0	100	1	
2	11	11	06: K-10   LM00000571	lmo2146	9217	7297	100	62	65	11	47	48	6	87	63	0	57	51	14	15	16	5	95	92	0	0	0	0	0	0	0	0	0	0	0	0	0	0	0	0	0	0	0	0	0	0	0	0	0	0	0.000	0.000	0.000	0.000	0.000	0.000	0.000	0.000	0.000	0.000	0.000	0.000	0.000	0.000	282	1076	57	54	54	0.000	0.000	15	42	0	0	18	36	0	0	100	1	
2	12	11	06: K-13   LM00000574	lmo2149	9467	7297	100	130	121	53	47	48	6	87	80	0	77	65	34	15	15	4	85	75	0	0	0	0	0	0	0	0	0	0	0	0	0	0	0	0	0	0	0	0	0	0	0	0	0	0	0.000	0.000	0.000	0.000	0.000	0.000	0.000	0.000	0.000	0.000	0.000	0.000	0.000	0.000	282	1076	145	124	124	0.000	0.000	83	62	0	0	74	50	0	0	100	1	
2	13	11	06: K-16   LM00000576	lmo2152	9717	7297	100	805	625	368	47	48	5	98	93	0	959	728	443	15	16	4	98	93	0	0	0	0	0	0	0	0	0	0	0	0	0	0	0	0	0	0	0	0	0	0	0	0	0	0	0.000	0.000	0.000	0.000	0.000	0.000	0.000	0.000	0.000	0.000	0.000	0.000	0.000	0.000	282	1076	1702	1291	1291	0.000	0.000	758	944	0	0	578	713	0	0	100	1	
2	14	11	06: K-19   LM00000579	lmo2155	9967	7297	100	915	685	433	47	47	5	96	91	0	864	645	417	15	16	10	87	83	0	0	0	0	0	0	0	0	0	0	0	0	0	0	0	0	0	0	0	0	0	0	0	0	0	0	0.000	0.000	0.000	0.000	0.000	0.000	0.000	0.000	0.000	0.000	0.000	0.000	0.000	0.000	282	1076	1717	1268	1268	0.000	0.000	868	849	0	0	638	630	0	0	100	1	
2	15	11	06: K-22   LM00001806	lmo2158	10217	7297	100	1138	947	537	48	49	6	93	90	0	340	272	151	15	16	6	88	85	0	0	0	0	0	0	0	0	0	0	0	0	0	0	0	0	0	0	0	0	0	0	0	0	0	0	0.000	0.000	0.000	0.000	0.000	0.000	0.000	0.000	0.000	0.000	0.000	0.000	0.000	0.000	282	1076	1415	1156	1156	0.000	0.000	1090	325	0	0	899	257	0	0	100	1	
2	16	11	06: O-01   LM00002656	lmo2233	10467	7297	100	94	92	29	48	48	5	85	82	0	86	75	33	15	15	3	93	88	0	0	0	0	0	0	0	0	0	0	0	0	0	0	0	0	0	0	0	0	0	0	0	0	0	0	0.000	0.000	0.000	0.000	0.000	0.000	0.000	0.000	0.000	0.000	0.000	0.000	0.000	0.000	282	1076	117	104	104	0.000	0.000	46	71	0	0	44	60	0	0	100	1	
2	17	11	06: O-04   LM00001847	lmo2236	10717	7297	100	63	64	11	48	48	6	86	59	0	66	58	19	15	15	3	97	92	0	0	0	0	0	0	0	0	0	0	0	0	0	0	0	0	0	0	0	0	0	0	0	0	0	0	0.000	0.000	0.000	0.000	0.000	0.000	0.000	0.000	0.000	0.000	0.000	0.000	0.000	0.000	282	1076	66	59	59	0.000	0.000	15	51	0	0	16	43	0	0	100	1	
2	1	12	06: O-07   LM00002657	lmo2239	6717	7547	100	122	110	39	47	47	5	88	82	0	82	77	37	15	15	4	89	84	0	0	0	0	0	0	0	0	0	0	0	0	0	0	0	0	0	0	0	0	0	0	0	0	0	0	0.000	0.000	0.000	0.000	0.000	0.000	0.000	0.000	0.000	0.000	0.000	0.000	0.000	0.000	282	1076	142	125	125	0.000	0.000	75	67	0	0	63	62	0	0	100	1	
2	2	12	06: O-10   LM00002660	lmo2242	6967	7547	100	101	95	27	48	48	5	89	83	0	72	63	26	15	16	3	91	88	0	0	0	0	0	0	0	0	0	0	0	0	0	0	0	0	0	0	0	0	0	0	0	0	0	0	0.000	0.000	0.000	0.000	0.000	0.000	0.000	0.000	0.000	0.000	0.000	0.000	0.000	0.000	282	1076	110	95	95	0.000	0.000	53	57	0	0	47	48	0	0	100	1	
2	3	12	06: O-13   LM00002662	lmo2245	7217	7547	100	61	63	12	48	48	6	81	57	0	56	51	14	15	16	5	93	89	0	0	0	0	0	0	0	0	0	0	0	0	0	0	0	0	0	0	0	0	0	0	0	0	0	0	0.000	0.000	0.000	0.000	0.000	0.000	0.000	0.000	0.000	0.000	0.000	0.000	0.000	0.000	282	1076	54	51	51	0.000	0.000	13	41	0	0	15	36	0	0	100	1	
2	4	12	06: O-16   LM00000603	lmo2248	7467	7547	100	868	745	372	47	47	5	98	93	0	168	145	66	15	15	4	96	93	0	0	0	0	0	0	0	0	0	0	0	0	0	0	0	0	0	0	0	0	0	0	0	0	0	0	0.000	0.000	0.000	0.000	0.000	0.000	0.000	0.000	0.000	0.000	0.000	0.000	0.000	0.000	282	1076	974	828	828	0.000	0.000	821	153	0	0	698	130	0	0	100	1	
2	5	12	06: O-19   LM00001853	lmo2251	7717	7547	100	698	549	342	47	48	5	94	90	0	264	217	137	14	14	3	86	82	0	0	0	0	0	0	0	0	0	0	0	0	0	0	0	0	0	0	0	0	0	0	0	0	0	0	0.000	0.000	0.000	0.000	0.000	0.000	0.000	0.000	0.000	0.000	0.000	0.000	0.000	0.000	282	1076	901	705	705	0.000	0.000	651	250	0	0	502	203	0	0	100	1	
2	6	12	06: O-22   LM00000605	lmo2254	7967	7547	100	187	168	66	47	47	5	95	91	0	62	57	22	14	15	4	95	90	0	0	0	0	0	0	0	0	0	0	0	0	0	0	0	0	0	0	0	0	0	0	0	0	0	0	0.000	0.000	0.000	0.000	0.000	0.000	0.000	0.000	0.000	0.000	0.000	0.000	0.000	0.000	282	1076	188	164	164	0.000	0.000	140	48	0	0	121	43	0	0	100	1	
2	7	12	07: C-01   LM00002695	lmo2325	8217	7547	100	50	51	8	48	48	5	24	10	0	49	44	15	15	16	3	88	86	0	0	0	0	0	0	0	0	0	0	0	0	0	0	0	0	0	0	0	0	0	0	0	0	0	0	0.000	0.000	0.000	0.000	0.000	0.000	0.000	0.000	0.000	0.000	0.000	0.000	0.000	0.000	282	1076	36	32	32	0.000	0.000	2	34	0	0	3	29	0	0	100	1	
2	8	12	07: C-04   LM00002697	lmo2328	8467	7547	100	49	49	4	47	48	6	20	1	0	42	38	12	15	16	4	89	80	0	0	0	0	0	0	0	0	0	0	0	0	0	0	0	0	0	0	0	0	0	0	0	0	0	0	0.000	0.000	0.000	0.000	0.000	0.000	0.000	0.000	0.000	0.000	0.000	0.000	0.000	0.000	282	1076	29	25	25	0.000	0.000	2	27	0	0	2	23	0	0	100	1	
2	9	12	07: C-07   LM00002699	lmo2331	8717	7547	100	52	52	7	47	48	5	48	21	0	60	52	20	15	16	4	88	84	0	0	0	0	0	0	0	0	0	0	0	0	0	0	0	0	0	0	0	0	0	0	0	0	0	0	0.000	0.000	0.000	0.000	0.000	0.000	0.000	0.000	0.000	0.000	0.000	0.000	0.000	0.000	282	1076	50	42	42	0.000	0.000	5	45	0	0	5	37	0	0	100	1	
2	10	12	07: C-10   LM00001874	lmo2334	8967	7547	100	168	153	47	48	48	5	94	90	0	80	76	25	15	15	3	98	96	0	0	0	0	0	0	0	0	0	0	0	0	0	0	0	0	0	0	0	0	0	0	0	0	0	0	0.000	0.000	0.000	0.000	0.000	0.000	0.000	0.000	0.000	0.000	0.000	0.000	0.000	0.000	282	1076	185	166	166	0.000	0.000	120	65	0	0	105	61	0	0	100	1	
2	11	12	07: C-13   LM00000623	lmo2337	9217	7547	100	657	585	233	48	49	6	99	98	0	234	226	94	15	15	3	98	98	0	0	0	0	0	0	0	0	0	0	0	0	0	0	0	0	0	0	0	0	0	0	0	0	0	0	0.000	0.000	0.000	0.000	0.000	0.000	0.000	0.000	0.000	0.000	0.000	0.000	0.000	0.000	282	1076	828	748	748	0.000	0.000	609	219	0	0	537	211	0	0	100	1	
2	12	12	07: C-16   LM00001879	lmo2340	9467	7547	100	222	203	71	48	48	6	97	95	0	150	135	53	15	16	4	98	95	0	0	0	0	0	0	0	0	0	0	0	0	0	0	0	0	0	0	0	0	0	0	0	0	0	0	0.000	0.000	0.000	0.000	0.000	0.000	0.000	0.000	0.000	0.000	0.000	0.000	0.000	0.000	282	1076	309	275	275	0.000	0.000	174	135	0	0	155	120	0	0	100	1	
2	13	12	07: C-19   LM00002700	lmo2343	9717	7547	100	54	55	6	47	48	5	59	35	0	74	67	25	15	16	4	98	94	0	0	0	0	0	0	0	0	0	0	0	0	0	0	0	0	0	0	0	0	0	0	0	0	0	0	0.000	0.000	0.000	0.000	0.000	0.000	0.000	0.000	0.000	0.000	0.000	0.000	0.000	0.000	282	1076	66	60	60	0.000	0.000	7	59	0	0	8	52	0	0	100	1	
2	14	12	07: C-22   LM00001882	lmo2346	9967	7547	100	66	68	14	47	48	6	87	75	0	63	57	18	15	15	3	93	91	0	0	0	0	0	0	0	0	0	0	0	0	0	0	0	0	0	0	0	0	0	0	0	0	0	0	0.000	0.000	0.000	0.000	0.000	0.000	0.000	0.000	0.000	0.000	0.000	0.000	0.000	0.000	282	1076	67	63	63	0.000	0.000	19	48	0	0	21	42	0	0	100	1	
2	15	12	07: G-01   LM00002718	lmo2421	10217	7547	100	318	277	123	47	50	6	97	91	0	136	116	53	15	16	4	92	88	0	0	0	0	0	0	0	0	0	0	0	0	0	0	0	0	0	0	0	0	0	0	0	0	0	0	0.000	0.000	0.000	0.000	0.000	0.000	0.000	0.000	0.000	0.000	0.000	0.000	0.000	0.000	282	1076	392	331	331	0.000	0.000	271	121	0	0	230	101	0	0	100	1	
2	16	12	07: G-04   LM00002719	lmo2424	10467	7547	100	291	249	118	47	48	6	92	89	0	93	80	39	15	15	4	89	83	0	0	0	0	0	0	0	0	0	0	0	0	0	0	0	0	0	0	0	0	0	0	0	0	0	0	0.000	0.000	0.000	0.000	0.000	0.000	0.000	0.000	0.000	0.000	0.000	0.000	0.000	0.000	282	1076	322	267	267	0.000	0.000	244	78	0	0	202	65	0	0	100	1	
2	17	12	07: G-07   LM00000646	lmo2427	10717	7547	100	205	181	81	48	48	5	89	85	0	93	79	36	15	16	4	89	86	0	0	0	0	0	0	0	0	0	0	0	0	0	0	0	0	0	0	0	0	0	0	0	0	0	0	0.000	0.000	0.000	0.000	0.000	0.000	0.000	0.000	0.000	0.000	0.000	0.000	0.000	0.000	282	1076	235	197	197	0.000	0.000	157	78	0	0	133	64	0	0	100	1	
2	1	13	07: G-10   LM00001923	lmo2430	6717	7797	100	176	163	65	46	47	5	95	90	0	107	95	40	15	15	3	94	93	0	0	0	0	0	0	0	0	0	0	0	0	0	0	0	0	0	0	0	0	0	0	0	0	0	0	0.000	0.000	0.000	0.000	0.000	0.000	0.000	0.000	0.000	0.000	0.000	0.000	0.000	0.000	282	1076	222	197	197	0.000	0.000	130	92	0	0	117	80	0	0	100	1	
2	2	13	07: G-13   LM00001924	lmo2433	6967	7797	100	141	134	44	47	47	5	96	94	0	109	98	40	15	15	3	97	92	0	0	0	0	0	0	0	0	0	0	0	0	0	0	0	0	0	0	0	0	0	0	0	0	0	0	0.000	0.000	0.000	0.000	0.000	0.000	0.000	0.000	0.000	0.000	0.000	0.000	0.000	0.000	282	1076	188	170	170	0.000	0.000	94	94	0	0	87	83	0	0	100	1	
2	3	13	07: G-16   LM00001926	lmo2436	7217	7797	100	177	163	60	48	47	5	96	94	0	80	74	31	15	15	3	92	89	0	0	0	0	0	0	0	0	0	0	0	0	0	0	0	0	0	0	0	0	0	0	0	0	0	0	0.000	0.000	0.000	0.000	0.000	0.000	0.000	0.000	0.000	0.000	0.000	0.000	0.000	0.000	282	1076	194	174	174	0.000	0.000	129	65	0	0	115	59	0	0	100	1	
2	4	13	07: G-19   LM00002723	lmo2439	7467	7797	100	168	144	52	46	47	5	96	89	0	62	57	24	14	15	3	92	88	0	0	0	0	0	0	0	0	0	0	0	0	0	0	0	0	0	0	0	0	0	0	0	0	0	0	0.000	0.000	0.000	0.000	0.000	0.000	0.000	0.000	0.000	0.000	0.000	0.000	0.000	0.000	282	1076	170	141	141	0.000	0.000	122	48	0	0	98	43	0	0	100	1	
2	5	13	07: G-22   LM00001927	lmo2442	7717	7797	100	59	61	11	46	47	6	76	55	0	52	44	18	15	15	4	82	77	0	0	0	0	0	0	0	0	0	0	0	0	0	0	0	0	0	0	0	0	0	0	0	0	0	0	0.000	0.000	0.000	0.000	0.000	0.000	0.000	0.000	0.000	0.000	0.000	0.000	0.000	0.000	282	1076	50	44	44	0.000	0.000	13	37	0	0	15	29	0	0	100	1	
2	6	13	07: K-01   LM00002740	lmo2517	7967	7797	100	157	141	63	47	48	5	89	84	0	87	75	37	14	15	5	90	84	0	0	0	0	0	0	0	0	0	0	0	0	0	0	0	0	0	0	0	0	0	0	0	0	0	0	0.000	0.000	0.000	0.000	0.000	0.000	0.000	0.000	0.000	0.000	0.000	0.000	0.000	0.000	282	1076	183	155	155	0.000	0.000	110	73	0	0	94	61	0	0	100	1	
2	7	13	07: K-04   LM00001968	lmo2520	8217	7797	100	120	113	42	48	48	6	87	81	0	81	74	38	15	16	4	82	79	0	0	0	0	0	0	0	0	0	0	0	0	0	0	0	0	0	0	0	0	0	0	0	0	0	0	0.000	0.000	0.000	0.000	0.000	0.000	0.000	0.000	0.000	0.000	0.000	0.000	0.000	0.000	282	1076	138	124	124	0.000	0.000	72	66	0	0	65	59	0	0	100	1	
2	8	13	07: K-07   LM00002741	lmo2523	8467	7797	100	58	59	9	48	50	13	38	7	0	61	54	17	16	18	21	80	61	0	0	0	0	0	0	0	0	0	0	0	0	0	0	0	0	0	0	0	0	0	0	0	0	0	0	0.000	0.000	0.000	0.000	0.000	0.000	0.000	0.000	0.000	0.000	0.000	0.000	0.000	0.000	282	1076	55	49	49	0.000	0.000	10	45	0	0	11	38	0	0	100	1	
2	9	13	07: K-10   LM00000670	lmo2526	8717	7797	100	464	395	185	47	48	7	98	93	0	197	171	81	15	16	6	95	90	0	0	0	0	0	0	0	0	0	0	0	0	0	0	0	0	0	0	0	0	0	0	0	0	0	0	0.000	0.000	0.000	0.000	0.000	0.000	0.000	0.000	0.000	0.000	0.000	0.000	0.000	0.000	282	1076	599	504	504	0.000	0.000	417	182	0	0	348	156	0	0	100	1	
2	10	13	07: K-13   LM00000672	lmo2529	8967	7797	100	6067	4685	3067	47	48	7	99	99	0	4088	3036	1984	15	16	5	92	88	0	0	0	0	0	0	0	0	0	0	0	0	0	0	0	0	0	0	0	0	0	0	0	0	0	0	0.000	0.000	0.000	0.000	0.000	0.000	0.000	0.000	0.000	0.000	0.000	0.000	0.000	0.000	282	1076	10093	7659	7659	0.000	0.000	6020	4073	0	0	4638	3021	0	0	100	1	
2	11	13	07: K-16   LM00000675	lmo2532	9217	7797	100	4406	3333	1981	47	48	5	99	99	0	1303	1083	641	15	16	4	97	95	0	0	0	0	0	0	0	0	0	0	0	0	0	0	0	0	0	0	0	0	0	0	0	0	0	0	0.000	0.000	0.000	0.000	0.000	0.000	0.000	0.000	0.000	0.000	0.000	0.000	0.000	0.000	282	1076	5647	4354	4354	0.000	0.000	4359	1288	0	0	3286	1068	0	0	100	1	
2	12	13	07: K-19   LM00000677	lmo2535	9467	7797	100	3739	2855	1687	48	48	6	100	99	0	976	775	459	15	16	5	94	91	0	0	0	0	0	0	0	0	0	0	0	0	0	0	0	0	0	0	0	0	0	0	0	0	0	0	0.000	0.000	0.000	0.000	0.000	0.000	0.000	0.000	0.000	0.000	0.000	0.000	0.000	0.000	282	1076	4652	3567	3567	0.000	0.000	3691	961	0	0	2807	760	0	0	100	1	
2	13	13	07: K-22   LM00000679	lmo2538	9717	7797	100	691	544	305	47	48	6	95	93	0	135	114	58	15	16	4	94	88	0	0	0	0	0	0	0	0	0	0	0	0	0	0	0	0	0	0	0	0	0	0	0	0	0	0	0.000	0.000	0.000	0.000	0.000	0.000	0.000	0.000	0.000	0.000	0.000	0.000	0.000	0.000	282	1076	764	596	596	0.000	0.000	644	120	0	0	497	99	0	0	100	1	
2	14	13	07: O-01   LM00000701	lmo2613	9967	7797	100	55678	44147	22972	47	48	6	100	100	0	32405	25875	13305	15	16	6	100	100	0	0	0	0	0	0	0	0	0	0	0	0	0	0	0	0	0	0	0	0	0	0	0	0	0	0	0.000	0.000	0.000	0.000	0.000	0.000	0.000	0.000	0.000	0.000	0.000	0.000	0.000	0.000	282	1076	88021	69960	69960	0.000	0.000	55631	32390	0	0	44100	25860	0	0	100	1	
2	15	13	07: O-04   LM00000703	lmo2616	10217	7797	100	38743	28288	17719	49	50	6	100	100	0	31524	22938	14329	15	16	4	100	99	0	0	0	0	0	0	0	0	0	0	0	0	0	0	0	0	0	0	0	0	0	0	0	0	0	0	0.000	0.000	0.000	0.000	0.000	0.000	0.000	0.000	0.000	0.000	0.000	0.000	0.000	0.000	282	1076	70203	51162	51162	0.000	0.000	38694	31509	0	0	28239	22923	0	0	100	1	
2	16	13	07: O-07   LM00000706	lmo2619	10467	7797	100	44124	31845	19639	48	49	8	100	100	0	42472	30736	18795	15	16	3	100	100	0	0	0	0	0	0	0	0	0	0	0	0	0	0	0	0	0	0	0	0	0	0	0	0	0	0	0.000	0.000	0.000	0.000	0.000	0.000	0.000	0.000	0.000	0.000	0.000	0.000	0.000	0.000	282	1076	86533	62518	62518	0.000	0.000	44076	42457	0	0	31797	30721	0	0	100	1	
2	17	13	07: O-10   LM00000709	lmo2622	10717	7797	100	43168	30282	19596	47	48	5	100	100	0	41062	28243	18496	15	16	4	100	100	0	0	0	0	0	0	0	0	0	0	0	0	0	0	0	0	0	0	0	0	0	0	0	0	0	0	0.000	0.000	0.000	0.000	0.000	0.000	0.000	0.000	0.000	0.000	0.000	0.000	0.000	0.000	282	1076	84168	58463	58463	0.000	0.000	43121	41047	0	0	30235	28228	0	0	100	1	
2	1	14	07: O-13   LM00000712	lmo2625	6717	8047	100	28417	21878	13847	47	47	5	100	100	0	30498	23226	14470	15	15	3	100	99	0	0	0	0	0	0	0	0	0	0	0	0	0	0	0	0	0	0	0	0	0	0	0	0	0	0	0.000	0.000	0.000	0.000	0.000	0.000	0.000	0.000	0.000	0.000	0.000	0.000	0.000	0.000	282	1076	58853	45042	45042	0.000	0.000	28370	30483	0	0	21831	23211	0	0	100	1	
2	2	14	07: O-16   LM00000715	lmo2628	6967	8047	100	40712	28622	22171	47	48	5	100	99	0	29272	20622	16014	15	15	3	98	92	0	0	0	0	0	0	0	0	0	0	0	0	0	0	0	0	0	0	0	0	0	0	0	0	0	0	0.000	0.000	0.000	0.000	0.000	0.000	0.000	0.000	0.000	0.000	0.000	0.000	0.000	0.000	282	1076	69922	49182	49182	0.000	0.000	40665	29257	0	0	28575	20607	0	0	100	1	
2	3	14	07: O-19   LM00000718	lmo2631	7217	8047	100	35832	28382	15328	47	48	10	100	100	0	33161	26500	14856	15	15	3	100	100	0	0	0	0	0	0	0	0	0	0	0	0	0	0	0	0	0	0	0	0	0	0	0	0	0	0	0.000	0.000	0.000	0.000	0.000	0.000	0.000	0.000	0.000	0.000	0.000	0.000	0.000	0.000	282	1076	68931	54820	54820	0.000	0.000	35785	33146	0	0	28335	26485	0	0	100	1	
2	4	14	07: O-22   LM00002765	lmo2634	7467	8047	100	259	222	107	47	48	5	95	90	0	142	125	67	14	15	4	91	87	0	0	0	0	0	0	0	0	0	0	0	0	0	0	0	0	0	0	0	0	0	0	0	0	0	0	0.000	0.000	0.000	0.000	0.000	0.000	0.000	0.000	0.000	0.000	0.000	0.000	0.000	0.000	282	1076	340	286	286	0.000	0.000	212	128	0	0	175	111	0	0	100	1	
2	5	14	08: C-01   LM00002039	lmo2705	7717	8047	100	136	121	51	47	47	5	84	77	0	121	100	61	14	15	4	81	75	0	0	0	0	0	0	0	0	0	0	0	0	0	0	0	0	0	0	0	0	0	0	0	0	0	0	0.000	0.000	0.000	0.000	0.000	0.000	0.000	0.000	0.000	0.000	0.000	0.000	0.000	0.000	282	1076	196	160	160	0.000	0.000	89	107	0	0	74	86	0	0	100	1	
2	6	14	08: C-04   LM00000753	lmo2708	7967	8047	100	123	117	36	47	48	5	95	89	0	88	81	33	15	15	8	90	88	0	0	0	0	0	0	0	0	0	0	0	0	0	0	0	0	0	0	0	0	0	0	0	0	0	0	0.000	0.000	0.000	0.000	0.000	0.000	0.000	0.000	0.000	0.000	0.000	0.000	0.000	0.000	282	1076	149	136	136	0.000	0.000	76	73	0	0	70	66	0	0	100	1	
2	7	14	08: C-07   LM00000755	lmo2711	8217	8047	100	51	53	7	49	49	7	26	7	0	63	54	22	15	15	3	90	84	0	0	0	0	0	0	0	0	0	0	0	0	0	0	0	0	0	0	0	0	0	0	0	0	0	0	0.000	0.000	0.000	0.000	0.000	0.000	0.000	0.000	0.000	0.000	0.000	0.000	0.000	0.000	282	1076	50	43	43	0.000	0.000	2	48	0	0	4	39	0	0	100	1	
2	8	14	08: C-10   LM00002770	lmo2714	8467	8047	100	2398	1893	1221	49	51	15	95	90	0	672	553	354	15	16	10	85	84	0	0	0	0	0	0	0	0	0	0	0	0	0	0	0	0	0	0	0	0	0	0	0	0	0	0	0.000	0.000	0.000	0.000	0.000	0.000	0.000	0.000	0.000	0.000	0.000	0.000	0.000	0.000	282	1076	3006	2382	2382	0.000	0.000	2349	657	0	0	1844	538	0	0	100	1	
2	9	14	08: C-13   LM00000757	lmo2717	8717	8047	100	1058	844	442	49	49	5	95	93	0	1503	1243	636	15	16	5	98	95	0	0	0	0	0	0	0	0	0	0	0	0	0	0	0	0	0	0	0	0	0	0	0	0	0	0	0.000	0.000	0.000	0.000	0.000	0.000	0.000	0.000	0.000	0.000	0.000	0.000	0.000	0.000	282	1076	2497	2023	2023	0.000	0.000	1009	1488	0	0	795	1228	0	0	100	1	
2	10	14	08: C-16   LM00002044	lmo2720	8967	8047	100	543	453	220	48	49	6	95	91	0	519	414	213	15	16	8	90	88	0	0	0	0	0	0	0	0	0	0	0	0	0	0	0	0	0	0	0	0	0	0	0	0	0	0	0.000	0.000	0.000	0.000	0.000	0.000	0.000	0.000	0.000	0.000	0.000	0.000	0.000	0.000	282	1076	999	804	804	0.000	0.000	495	504	0	0	405	399	0	0	100	1	
2	11	14	08: C-19   LM00000761	lmo2723	9217	8047	100	142	134	40	48	49	6	96	91	0	148	136	52	15	16	6	94	92	0	0	0	0	0	0	0	0	0	0	0	0	0	0	0	0	0	0	0	0	0	0	0	0	0	0	0.000	0.000	0.000	0.000	0.000	0.000	0.000	0.000	0.000	0.000	0.000	0.000	0.000	0.000	282	1076	227	207	207	0.000	0.000	94	133	0	0	86	121	0	0	100	1	
2	12	14	08: C-22   LM00002045	lmo2726	9467	8047	100	80	79	19	48	48	5	92	82	0	55	50	20	15	16	4	88	81	0	0	0	0	0	0	0	0	0	0	0	0	0	0	0	0	0	0	0	0	0	0	0	0	0	0	0.000	0.000	0.000	0.000	0.000	0.000	0.000	0.000	0.000	0.000	0.000	0.000	0.000	0.000	282	1076	72	66	66	0.000	0.000	32	40	0	0	31	35	0	0	100	1	
2	13	14	08: G-01   LM00000782	lmo2801	9717	8047	100	70	70	13	48	48	5	89	78	0	71	64	22	15	16	4	95	91	0	0	0	0	0	0	0	0	0	0	0	0	0	0	0	0	0	0	0	0	0	0	0	0	0	0	0.000	0.000	0.000	0.000	0.000	0.000	0.000	0.000	0.000	0.000	0.000	0.000	0.000	0.000	282	1076	78	71	71	0.000	0.000	22	56	0	0	22	49	0	0	100	1	
2	14	14	08: G-04   LM00000784	lmo2804	9967	8047	100	78	79	20	47	48	6	93	83	0	76	69	31	14	15	4	93	85	0	0	0	0	0	0	0	0	0	0	0	0	0	0	0	0	0	0	0	0	0	0	0	0	0	0	0.000	0.000	0.000	0.000	0.000	0.000	0.000	0.000	0.000	0.000	0.000	0.000	0.000	0.000	282	1076	93	87	87	0.000	0.000	31	62	0	0	32	55	0	0	100	1	
2	15	14	08: G-07   LM00002797	lmo2807	10217	8047	100	51	54	12	46	49	6	40	13	0	61	53	18	15	16	5	92	85	0	0	0	0	0	0	0	0	0	0	0	0	0	0	0	0	0	0	0	0	0	0	0	0	0	0	0.000	0.000	0.000	0.000	0.000	0.000	0.000	0.000	0.000	0.000	0.000	0.000	0.000	0.000	282	1076	51	46	46	0.000	0.000	5	46	0	0	8	38	0	0	100	1	
2	16	14	08: G-10   LM00000785	lmo2810	10467	8047	100	1013	838	386	48	50	7	98	92	0	452	390	169	15	16	4	98	96	0	0	0	0	0	0	0	0	0	0	0	0	0	0	0	0	0	0	0	0	0	0	0	0	0	0	0.000	0.000	0.000	0.000	0.000	0.000	0.000	0.000	0.000	0.000	0.000	0.000	0.000	0.000	282	1076	1402	1165	1165	0.000	0.000	965	437	0	0	790	375	0	0	100	1	
2	17	14	08: G-13   LM00002081	lmo2813	10717	8047	100	59	61	9	49	49	5	84	51	0	60	57	18	15	16	4	94	90	0	0	0	0	0	0	0	0	0	0	0	0	0	0	0	0	0	0	0	0	0	0	0	0	0	0	0.000	0.000	0.000	0.000	0.000	0.000	0.000	0.000	0.000	0.000	0.000	0.000	0.000	0.000	282	1076	55	54	54	0.000	0.000	10	45	0	0	12	42	0	0	100	1	
2	1	15	08: G-16   LM00002083	lmo2816	6717	8297	100	50	51	6	47	47	5	41	17	0	50	44	15	14	15	3	91	85	0	0	0	0	0	0	0	0	0	0	0	0	0	0	0	0	0	0	0	0	0	0	0	0	0	0	0.000	0.000	0.000	0.000	0.000	0.000	0.000	0.000	0.000	0.000	0.000	0.000	0.000	0.000	282	1076	39	34	34	0.000	0.000	3	36	0	0	4	30	0	0	100	1	
2	2	15	08: G-19   LM00000788	lmo2819	6967	8297	100	52	53	6	48	49	7	26	4	0	55	48	16	14	15	5	91	84	0	0	0	0	0	0	0	0	0	0	0	0	0	0	0	0	0	0	0	0	0	0	0	0	0	0	0.000	0.000	0.000	0.000	0.000	0.000	0.000	0.000	0.000	0.000	0.000	0.000	0.000	0.000	282	1076	45	39	39	0.000	0.000	4	41	0	0	5	34	0	0	100	1	
2	3	15	08: G-22   LM00000790	lmo2822	7217	8297	100	67	68	13	47	48	5	89	74	0	63	54	24	14	15	3	85	78	0	0	0	0	0	0	0	0	0	0	0	0	0	0	0	0	0	0	0	0	0	0	0	0	0	0	0.000	0.000	0.000	0.000	0.000	0.000	0.000	0.000	0.000	0.000	0.000	0.000	0.000	0.000	282	1076	69	61	61	0.000	0.000	20	49	0	0	21	40	0	0	100	1	
2	4	15	08: K-01   EMPTY	EMPTY	7467	8297	100	47	47	6	47	47	5	16	6	0	16	17	5	14	15	3	40	26	0	0	0	0	0	0	0	0	0	0	0	0	0	0	0	0	0	0	0	0	0	0	0	0	0	0	0.000	0.000	0.000	0.000	0.000	0.000	0.000	0.000	0.000	0.000	0.000	0.000	0.000	0.000	282	1076	2	3	3	0.000	0.000	0	2	0	0	0	3	0	0	-75	1	
2	5	15	08: K-04   EMPTY	EMPTY	7717	8297	100	49	49	6	47	47	7	16	4	0	15	17	5	14	15	5	30	5	0	0	0	0	0	0	0	0	0	0	0	0	0	0	0	0	0	0	0	0	0	0	0	0	0	0	0.000	0.000	0.000	0.000	0.000	0.000	0.000	0.000	0.000	0.000	0.000	0.000	0.000	0.000	282	1076	3	5	5	0.000	0.000	2	1	0	0	2	3	0	0	-75	1	
2	6	15	08: K-07   EMPTY	EMPTY	7967	8297	100	48	49	6	47	47	5	21	10	0	16	18	6	14	15	3	41	29	0	0	0	0	0	0	0	0	0	0	0	0	0	0	0	0	0	0	0	0	0	0	0	0	0	0	0.000	0.000	0.000	0.000	0.000	0.000	0.000	0.000	0.000	0.000	0.000	0.000	0.000	0.000	282	1076	3	6	6	0.000	0.000	1	2	0	0	2	4	0	0	-75	1	
2	7	15	09: C-01   LM00000020	lmo0044	8217	8297	100	2699	2111	1184	47	48	5	99	97	0	1913	1497	856	15	16	4	90	88	0	0	0	0	0	0	0	0	0	0	0	0	0	0	0	0	0	0	0	0	0	0	0	0	0	0	0.000	0.000	0.000	0.000	0.000	0.000	0.000	0.000	0.000	0.000	0.000	0.000	0.000	0.000	282	1076	4550	3546	3546	0.000	0.000	2652	1898	0	0	2064	1482	0	0	100	1	
2	8	15	09: C-04   LM00001308	lmo1275	8467	8297	100	161	152	53	49	49	6	91	89	0	84	77	34	15	16	4	90	87	0	0	0	0	0	0	0	0	0	0	0	0	0	0	0	0	0	0	0	0	0	0	0	0	0	0	0.000	0.000	0.000	0.000	0.000	0.000	0.000	0.000	0.000	0.000	0.000	0.000	0.000	0.000	282	1076	181	165	165	0.000	0.000	112	69	0	0	103	62	0	0	100	1	
2	9	15	09: C-07   LM00002819	lmo1469	8717	8297	100	3236	2141	1635	48	49	6	91	87	0	1805	1196	924	14	15	4	89	82	0	0	0	0	0	0	0	0	0	0	0	0	0	0	0	0	0	0	0	0	0	0	0	0	0	0	0.000	0.000	0.000	0.000	0.000	0.000	0.000	0.000	0.000	0.000	0.000	0.000	0.000	0.000	282	1076	4979	3275	3275	0.000	0.000	3188	1791	0	0	2093	1182	0	0	100	1	
2	10	15	09: C-10   LM00000452	lmo1657	8967	8297	100	1490	1165	652	47	48	5	99	97	0	565	458	252	15	15	4	89	87	0	0	0	0	0	0	0	0	0	0	0	0	0	0	0	0	0	0	0	0	0	0	0	0	0	0	0.000	0.000	0.000	0.000	0.000	0.000	0.000	0.000	0.000	0.000	0.000	0.000	0.000	0.000	282	1076	1993	1561	1561	0.000	0.000	1443	550	0	0	1118	443	0	0	100	1	
2	11	15	09: C-13   lmneg01	lmneg01	9217	8297	100	51	52	6	47	48	6	32	10	0	55	50	16	14	15	3	94	91	0	0	0	0	0	0	0	0	0	0	0	0	0	0	0	0	0	0	0	0	0	0	0	0	0	0	0.000	0.000	0.000	0.000	0.000	0.000	0.000	0.000	0.000	0.000	0.000	0.000	0.000	0.000	282	1076	45	41	41	0.000	0.000	4	41	0	0	5	36	0	0	100	1	
2	12	15	09: C-16   lmneg04	lmneg04	9467	8297	100	49	50	4	47	48	5	27	7	0	48	42	13	15	15	4	85	83	0	0	0	0	0	0	0	0	0	0	0	0	0	0	0	0	0	0	0	0	0	0	0	0	0	0	0.000	0.000	0.000	0.000	0.000	0.000	0.000	0.000	0.000	0.000	0.000	0.000	0.000	0.000	282	1076	35	30	30	0.000	0.000	2	33	0	0	3	27	0	0	100	1	
2	13	15	09: C-19   lmneg07	lmneg07	9717	8297	100	53	53	5	48	49	5	51	19	0	55	50	15	15	15	3	94	91	0	0	0	0	0	0	0	0	0	0	0	0	0	0	0	0	0	0	0	0	0	0	0	0	0	0	0.000	0.000	0.000	0.000	0.000	0.000	0.000	0.000	0.000	0.000	0.000	0.000	0.000	0.000	282	1076	45	40	40	0.000	0.000	5	40	0	0	5	35	0	0	100	1	
2	14	15	09: C-22   lmneg10	lmneg10	9967	8297	100	51	52	6	47	48	5	38	17	0	44	40	12	14	15	4	93	85	0	0	0	0	0	0	0	0	0	0	0	0	0	0	0	0	0	0	0	0	0	0	0	0	0	0	0.000	0.000	0.000	0.000	0.000	0.000	0.000	0.000	0.000	0.000	0.000	0.000	0.000	0.000	282	1076	34	31	31	0.000	0.000	4	30	0	0	5	26	0	0	100	1	
2	15	15	09: G-01   LM00000020	lmo0044	10217	8297	100	2911	2337	1261	48	48	5	98	98	0	2203	1773	933	15	15	3	94	93	0	0	0	0	0	0	0	0	0	0	0	0	0	0	0	0	0	0	0	0	0	0	0	0	0	0	0.000	0.000	0.000	0.000	0.000	0.000	0.000	0.000	0.000	0.000	0.000	0.000	0.000	0.000	282	1076	5051	4047	4047	0.000	0.000	2863	2188	0	0	2289	1758	0	0	100	1	
2	16	15	09: G-04   LM00001308	lmo1275	10467	8297	100	178	160	71	47	48	5	86	83	0	90	76	37	14	14	3	89	82	0	0	0	0	0	0	0	0	0	0	0	0	0	0	0	0	0	0	0	0	0	0	0	0	0	0	0.000	0.000	0.000	0.000	0.000	0.000	0.000	0.000	0.000	0.000	0.000	0.000	0.000	0.000	282	1076	207	175	175	0.000	0.000	131	76	0	0	113	62	0	0	100	1	
2	17	15	09: G-07   LM00002819	lmo1469	10717	8297	100	3488	2534	1524	48	49	5	99	97	0	1917	1395	847	14	15	3	93	88	0	0	0	0	0	0	0	0	0	0	0	0	0	0	0	0	0	0	0	0	0	0	0	0	0	0	0.000	0.000	0.000	0.000	0.000	0.000	0.000	0.000	0.000	0.000	0.000	0.000	0.000	0.000	282	1076	5343	3867	3867	0.000	0.000	3440	1903	0	0	2486	1381	0	0	100	1	
2	1	16	09: G-10   LM00000452	lmo1657	6717	8547	100	1409	1131	663	47	48	7	97	94	0	539	430	249	14	15	4	92	89	0	0	0	0	0	0	0	0	0	0	0	0	0	0	0	0	0	0	0	0	0	0	0	0	0	0	0.000	0.000	0.000	0.000	0.000	0.000	0.000	0.000	0.000	0.000	0.000	0.000	0.000	0.000	282	1076	1887	1500	1500	0.000	0.000	1362	525	0	0	1084	416	0	0	100	1	
2	2	16	09: G-13   lmneg01	lmneg01	6967	8547	100	52	52	5	48	49	6	34	8	0	57	51	17	15	16	6	88	84	0	0	0	0	0	0	0	0	0	0	0	0	0	0	0	0	0	0	0	0	0	0	0	0	0	0	0.000	0.000	0.000	0.000	0.000	0.000	0.000	0.000	0.000	0.000	0.000	0.000	0.000	0.000	282	1076	46	40	40	0.000	0.000	4	42	0	0	4	36	0	0	100	1	
2	3	16	09: G-16   lmneg04	lmneg04	7217	8547	100	49	49	6	47	48	5	23	6	0	46	43	11	15	16	5	92	88	0	0	0	0	0	0	0	0	0	0	0	0	0	0	0	0	0	0	0	0	0	0	0	0	0	0	0.000	0.000	0.000	0.000	0.000	0.000	0.000	0.000	0.000	0.000	0.000	0.000	0.000	0.000	282	1076	33	30	30	0.000	0.000	2	31	0	0	2	28	0	0	100	1	
2	4	16	09: G-19   lmneg07	lmneg07	7467	8547	100	51	52	7	47	47	6	34	12	0	55	49	16	14	15	3	96	89	0	0	0	0	0	0	0	0	0	0	0	0	0	0	0	0	0	0	0	0	0	0	0	0	0	0	0.000	0.000	0.000	0.000	0.000	0.000	0.000	0.000	0.000	0.000	0.000	0.000	0.000	0.000	282	1076	45	40	40	0.000	0.000	4	41	0	0	5	35	0	0	100	1	
2	5	16	09: G-22   lmneg10	lmneg10	7717	8547	100	51	52	7	48	48	5	39	12	0	43	39	13	15	15	5	87	84	0	0	0	0	0	0	0	0	0	0	0	0	0	0	0	0	0	0	0	0	0	0	0	0	0	0	0.000	0.000	0.000	0.000	0.000	0.000	0.000	0.000	0.000	0.000	0.000	0.000	0.000	0.000	282	1076	31	28	28	0.000	0.000	3	28	0	0	4	24	0	0	100	1	
2	6	16	09: K-01   LM00000020	lmo0044	7967	8547	100	2685	2239	1071	47	48	6	100	100	0	1960	1601	784	14	14	3	99	99	0	0	0	0	0	0	0	0	0	0	0	0	0	0	0	0	0	0	0	0	0	0	0	0	0	0	0.000	0.000	0.000	0.000	0.000	0.000	0.000	0.000	0.000	0.000	0.000	0.000	0.000	0.000	282	1076	4584	3779	3779	0.000	0.000	2638	1946	0	0	2192	1587	0	0	100	1	
2	7	16	09: K-04   LM00001308	lmo1275	8217	8547	100	148	133	56	47	48	5	87	82	0	79	71	35	15	15	4	89	82	0	0	0	0	0	0	0	0	0	0	0	0	0	0	0	0	0	0	0	0	0	0	0	0	0	0	0.000	0.000	0.000	0.000	0.000	0.000	0.000	0.000	0.000	0.000	0.000	0.000	0.000	0.000	282	1076	165	142	142	0.000	0.000	101	64	0	0	86	56	0	0	100	1	
2	8	16	09: K-07   LM00002819	lmo1469	8467	8547	100	3195	2419	1427	48	48	5	100	100	0	1765	1324	781	15	16	6	91	88	0	0	0	0	0	0	0	0	0	0	0	0	0	0	0	0	0	0	0	0	0	0	0	0	0	0	0.000	0.000	0.000	0.000	0.000	0.000	0.000	0.000	0.000	0.000	0.000	0.000	0.000	0.000	282	1076	4897	3680	3680	0.000	0.000	3147	1750	0	0	2371	1309	0	0	100	1	
2	9	16	09: K-10   LM00000452	lmo1657	8717	8547	100	1372	1140	570	48	49	6	95	91	0	487	438	211	15	16	6	94	90	0	0	0	0	0	0	0	0	0	0	0	0	0	0	0	0	0	0	0	0	0	0	0	0	0	0	0.000	0.000	0.000	0.000	0.000	0.000	0.000	0.000	0.000	0.000	0.000	0.000	0.000	0.000	282	1076	1796	1515	1515	0.000	0.000	1324	472	0	0	1092	423	0	0	100	1	
2	10	16	09: K-13   lmneg01	lmneg01	8967	8547	100	52	52	6	47	47	5	47	15	0	53	44	20	14	15	3	85	75	0	0	0	0	0	0	0	0	0	0	0	0	0	0	0	0	0	0	0	0	0	0	0	0	0	0	0.000	0.000	0.000	0.000	0.000	0.000	0.000	0.000	0.000	0.000	0.000	0.000	0.000	0.000	282	1076	44	35	35	0.000	0.000	5	39	0	0	5	30	0	0	100	1	
2	11	16	09: K-16   lmneg04	lmneg04	9217	8547	100	49	50	5	48	48	6	19	1	0	45	40	14	14	15	3	89	84	0	0	0	0	0	0	0	0	0	0	0	0	0	0	0	0	0	0	0	0	0	0	0	0	0	0	0.000	0.000	0.000	0.000	0.000	0.000	0.000	0.000	0.000	0.000	0.000	0.000	0.000	0.000	282	1076	32	28	28	0.000	0.000	1	31	0	0	2	26	0	0	100	1	
2	12	16	09: K-19   lmneg07	lmneg07	9467	8547	100	52	52	6	47	48	5	48	15	0	57	47	19	14	15	4	87	79	0	0	0	0	0	0	0	0	0	0	0	0	0	0	0	0	0	0	0	0	0	0	0	0	0	0	0.000	0.000	0.000	0.000	0.000	0.000	0.000	0.000	0.000	0.000	0.000	0.000	0.000	0.000	282	1076	48	38	38	0.000	0.000	5	43	0	0	5	33	0	0	100	1	
2	13	16	09: K-22   lmneg10	lmneg10	9717	8547	100	50	50	6	48	48	5	22	7	0	42	37	13	15	16	6	77	75	0	0	0	0	0	0	0	0	0	0	0	0	0	0	0	0	0	0	0	0	0	0	0	0	0	0	0.000	0.000	0.000	0.000	0.000	0.000	0.000	0.000	0.000	0.000	0.000	0.000	0.000	0.000	282	1076	29	24	24	0.000	0.000	2	27	0	0	2	22	0	0	100	1	
2	14	16	09: O-01   LM00000020	lmo0044	9967	8547	100	2823	2185	1230	48	48	5	100	99	0	2045	1577	907	14	15	4	95	91	0	0	0	0	0	0	0	0	0	0	0	0	0	0	0	0	0	0	0	0	0	0	0	0	0	0	0.000	0.000	0.000	0.000	0.000	0.000	0.000	0.000	0.000	0.000	0.000	0.000	0.000	0.000	282	1076	4806	3700	3700	0.000	0.000	2775	2031	0	0	2137	1563	0	0	100	1	
2	15	16	09: O-04   LM00001308	lmo1275	10217	8547	100	164	147	59	47	48	5	90	85	0	89	80	38	14	15	4	90	87	0	0	0	0	0	0	0	0	0	0	0	0	0	0	0	0	0	0	0	0	0	0	0	0	0	0	0.000	0.000	0.000	0.000	0.000	0.000	0.000	0.000	0.000	0.000	0.000	0.000	0.000	0.000	282	1076	192	166	166	0.000	0.000	117	75	0	0	100	66	0	0	100	1	
2	16	16	09: O-07   LM00002819	lmo1469	10467	8547	100	3065	2516	1164	47	48	5	100	99	0	1679	1413	613	14	15	3	99	97	0	0	0	0	0	0	0	0	0	0	0	0	0	0	0	0	0	0	0	0	0	0	0	0	0	0	0.000	0.000	0.000	0.000	0.000	0.000	0.000	0.000	0.000	0.000	0.000	0.000	0.000	0.000	282	1076	4683	3868	3868	0.000	0.000	3018	1665	0	0	2469	1399	0	0	100	1	
2	17	16	09: O-10   LM00000452	lmo1657	10717	8547	100	1513	1136	713	48	49	6	95	90	0	596	447	269	15	15	3	95	93	0	0	0	0	0	0	0	0	0	0	0	0	0	0	0	0	0	0	0	0	0	0	0	0	0	0	0.000	0.000	0.000	0.000	0.000	0.000	0.000	0.000	0.000	0.000	0.000	0.000	0.000	0.000	282	1076	2046	1520	1520	0.000	0.000	1465	581	0	0	1088	432	0	0	100	1	
2	1	17	09: O-13   lmneg01	lmneg01	6717	8797	100	49	50	6	47	47	6	30	5	0	54	47	18	15	15	4	86	82	0	0	0	0	0	0	0	0	0	0	0	0	0	0	0	0	0	0	0	0	0	0	0	0	0	0	0.000	0.000	0.000	0.000	0.000	0.000	0.000	0.000	0.000	0.000	0.000	0.000	0.000	0.000	282	1076	41	35	35	0.000	0.000	2	39	0	0	3	32	0	0	100	1	
2	2	17	09: O-16   lmneg04	lmneg04	6967	8797	100	50	50	4	47	47	5	35	6	0	45	41	12	15	15	3	96	90	0	0	0	0	0	0	0	0	0	0	0	0	0	0	0	0	0	0	0	0	0	0	0	0	0	0	0.000	0.000	0.000	0.000	0.000	0.000	0.000	0.000	0.000	0.000	0.000	0.000	0.000	0.000	282	1076	33	29	29	0.000	0.000	3	30	0	0	3	26	0	0	100	1	
2	3	17	09: O-19   lmneg07	lmneg07	7217	8797	100	50	51	6	47	47	5	39	9	0	53	44	19	15	15	3	83	78	0	0	0	0	0	0	0	0	0	0	0	0	0	0	0	0	0	0	0	0	0	0	0	0	0	0	0.000	0.000	0.000	0.000	0.000	0.000	0.000	0.000	0.000	0.000	0.000	0.000	0.000	0.000	282	1076	41	33	33	0.000	0.000	3	38	0	0	4	29	0	0	100	1	
2	4	17	09: O-22   lmneg10	lmneg10	7467	8797	100	54	56	10	47	47	5	61	38	0	46	40	19	15	15	3	76	71	0	0	0	0	0	0	0	0	0	0	0	0	0	0	0	0	0	0	0	0	0	0	0	0	0	0	0.000	0.000	0.000	0.000	0.000	0.000	0.000	0.000	0.000	0.000	0.000	0.000	0.000	0.000	282	1076	38	34	34	0.000	0.000	7	31	0	0	9	25	0	0	100	1	
2	5	17	null	EMPTY	7717	8797	100	48	48	4	47	47	5	11	3	0	14	14	3	14	15	3	16	6	0	0	0	0	0	0	0	0	0	0	0	0	0	0	0	0	0	0	0	0	0	0	0	0	0	0	0.000	0.000	0.000	0.000	0.000	0.000	0.000	0.000	0.000	0.000	0.000	0.000	0.000	0.000	282	1076	1	1	1	0.000	0.000	1	0	0	0	1	0	0	0	-75	1	
2	6	17	null	EMPTY	7967	8797	100	47	47	6	48	49	6	9	3	0	15	15	3	14	15	4	13	2	0	0	0	0	0	0	0	0	0	0	0	0	0	0	0	0	0	0	0	0	0	0	0	0	0	0	0.000	0.000	0.000	0.000	0.000	0.000	0.000	0.000	0.000	0.000	0.000	0.000	0.000	0.000	282	1076	0	0	0	0.000	0.000	-1	1	0	0	-1	1	0	0	-75	1	
2	7	17	null	EMPTY	8217	8797	100	48	49	6	47	48	6	17	5	0	14	15	2	14	15	7	2	0	0	0	0	0	0	0	0	0	0	0	0	0	0	0	0	0	0	0	0	0	0	0	0	0	0	0	0.000	0.000	0.000	0.000	0.000	0.000	0.000	0.000	0.000	0.000	0.000	0.000	0.000	0.000	282	1076	1	3	3	0.000	0.000	1	0	0	0	2	1	0	0	-75	1	
2	8	17	null	EMPTY	8467	8797	100	49	49	4	47	48	6	18	2	0	15	16	4	15	16	6	8	2	0	0	0	0	0	0	0	0	0	0	0	0	0	0	0	0	0	0	0	0	0	0	0	0	0	0	0.000	0.000	0.000	0.000	0.000	0.000	0.000	0.000	0.000	0.000	0.000	0.000	0.000	0.000	282	1076	2	3	3	0.000	0.000	2	0	0	0	2	1	0	0	-75	1	
2	9	17	null	EMPTY	8717	8797	100	47	48	5	48	48	5	15	2	0	15	15	4	15	15	4	12	5	0	0	0	0	0	0	0	0	0	0	0	0	0	0	0	0	0	0	0	0	0	0	0	0	0	0	0.000	0.000	0.000	0.000	0.000	0.000	0.000	0.000	0.000	0.000	0.000	0.000	0.000	0.000	282	1076	-1	0	0	0.000	0.000	-1	0	0	0	0	0	0	0	-75	1	
2	10	17	null	EMPTY	8967	8797	100	49	50	8	48	49	6	17	7	0	15	15	2	14	15	5	6	1	0	0	0	0	0	0	0	0	0	0	0	0	0	0	0	0	0	0	0	0	0	0	0	0	0	0	0.000	0.000	0.000	0.000	0.000	0.000	0.000	0.000	0.000	0.000	0.000	0.000	0.000	0.000	282	1076	2	3	3	0.000	0.000	1	1	0	0	2	1	0	0	-75	1	
2	11	17	null	EMPTY	9217	8797	100	48	49	5	47	47	5	25	6	0	14	15	3	14	14	2	17	7	0	0	0	0	0	0	0	0	0	0	0	0	0	0	0	0	0	0	0	0	0	0	0	0	0	0	0.000	0.000	0.000	0.000	0.000	0.000	0.000	0.000	0.000	0.000	0.000	0.000	0.000	0.000	282	1076	1	3	3	0.000	0.000	1	0	0	0	2	1	0	0	-75	1	
2	12	17	null	EMPTY	9467	8797	100	47	47	5	46	47	5	18	3	0	14	15	5	14	15	3	18	11	0	0	0	0	0	0	0	0	0	0	0	0	0	0	0	0	0	0	0	0	0	0	0	0	0	0	0.000	0.000	0.000	0.000	0.000	0.000	0.000	0.000	0.000	0.000	0.000	0.000	0.000	0.000	282	1076	1	2	2	0.000	0.000	1	0	0	0	1	1	0	0	-75	1	
2	13	17	null	EMPTY	9717	8797	100	47	48	5	47	48	5	20	5	0	15	15	4	15	15	3	9	3	0	0	0	0	0	0	0	0	0	0	0	0	0	0	0	0	0	0	0	0	0	0	0	0	0	0	0.000	0.000	0.000	0.000	0.000	0.000	0.000	0.000	0.000	0.000	0.000	0.000	0.000	0.000	282	1076	0	1	1	0.000	0.000	0	0	0	0	1	0	0	0	-75	1	
2	14	17	null	EMPTY	9967	8797	100	47	49	8	48	48	5	22	8	0	14	15	3	15	15	4	8	1	0	0	0	0	0	0	0	0	0	0	0	0	0	0	0	0	0	0	0	0	0	0	0	0	0	0	0.000	0.000	0.000	0.000	0.000	0.000	0.000	0.000	0.000	0.000	0.000	0.000	0.000	0.000	282	1076	-2	1	1	0.000	0.000	-1	-1	0	0	1	0	0	0	-75	1	
2	15	17	null	EMPTY	10217	8797	100	49	49	7	47	48	6	19	4	0	15	15	2	15	15	3	7	2	0	0	0	0	0	0	0	0	0	0	0	0	0	0	0	0	0	0	0	0	0	0	0	0	0	0	0.000	0.000	0.000	0.000	0.000	0.000	0.000	0.000	0.000	0.000	0.000	0.000	0.000	0.000	282	1076	2	2	2	0.000	0.000	2	0	0	0	2	0	0	0	-75	1	
2	16	17	null	EMPTY	10467	8797	100	49	54	30	48	48	5	22	13	0	17	23	51	15	15	3	40	17	0	0	0	0	0	0	0	0	0	0	0	0	0	0	0	0	0	0	0	0	0	0	0	0	0	0	0.000	0.000	0.000	0.000	0.000	0.000	0.000	0.000	0.000	0.000	0.000	0.000	0.000	0.000	282	1076	3	14	14	0.000	0.000	1	2	0	0	6	8	0	0	-75	1	
2	17	17	null	EMPTY	10717	8797	100	46	47	5	47	48	5	14	2	0	15	16	3	15	15	3	18	7	0	0	0	0	0	0	0	0	0	0	0	0	0	0	0	0	0	0	0	0	0	0	0	0	0	0	0.000	0.000	0.000	0.000	0.000	0.000	0.000	0.000	0.000	0.000	0.000	0.000	0.000	0.000	282	1076	-1	1	1	0.000	0.000	-1	0	0	0	0	1	0	0	-75	1	
3	1	1	10: B-01   Dye Marker	Dye Marker	11231	4773	100	79	364	455	49	50	7	79	69	0	12409	29198	27462	18	20	6	100	100	22	0	0	0	0	0	0	0	0	0	0	0	0	0	0	0	0	0	0	0	0	0	0	0	0	0	0.000	0.000	0.000	0.000	0.000	0.000	0.000	0.000	0.000	0.000	0.000	0.000	0.000	0.000	283	1076	12421	29495	29495	0.000	0.000	30	12391	0	0	315	29180	0	0	100	1	
3	2	1	01: B-01   EMPTY	EMPTY	11481	4773	100	49	51	7	49	50	8	20	4	0	21	22	7	18	19	5	40	15	0	0	0	0	0	0	0	0	0	0	0	0	0	0	0	0	0	0	0	0	0	0	0	0	0	0	0.000	0.000	0.000	0.000	0.000	0.000	0.000	0.000	0.000	0.000	0.000	0.000	0.000	0.000	283	1076	3	6	6	0.000	0.000	0	3	0	0	2	4	0	0	-75	1	
3	3	1	01: B-04   LM00000015	lmo0024	11731	4773	100	54	55	9	49	50	6	42	17	0	58	54	15	17	17	4	94	92	0	0	0	0	0	0	0	0	0	0	0	0	0	0	0	0	0	0	0	0	0	0	0	0	0	0	0.000	0.000	0.000	0.000	0.000	0.000	0.000	0.000	0.000	0.000	0.000	0.000	0.000	0.000	283	1076	46	43	43	0.000	0.000	5	41	0	0	6	37	0	0	100	1	
3	4	1	01: B-07   LM00000017	lmo0027	11981	4773	100	58	60	10	48	48	5	75	48	0	96	82	34	16	17	4	90	87	0	0	0	0	0	0	0	0	0	0	0	0	0	0	0	0	0	0	0	0	0	0	0	0	0	0	0.000	0.000	0.000	0.000	0.000	0.000	0.000	0.000	0.000	0.000	0.000	0.000	0.000	0.000	283	1076	90	78	78	0.000	0.000	10	80	0	0	12	66	0	0	100	1	
3	5	1	01: B-10   LM00000819	lmo0030	12231	4773	100	102	95	27	48	49	6	87	84	0	75	67	25	16	17	4	90	87	0	0	0	0	0	0	0	0	0	0	0	0	0	0	0	0	0	0	0	0	0	0	0	0	0	0	0.000	0.000	0.000	0.000	0.000	0.000	0.000	0.000	0.000	0.000	0.000	0.000	0.000	0.000	283	1076	113	98	98	0.000	0.000	54	59	0	0	47	51	0	0	100	1	
3	6	1	01: B-13   LM00000018	lmo0033	12481	4773	100	57	56	7	49	50	6	62	26	0	75	67	20	17	18	4	94	92	0	0	0	0	0	0	0	0	0	0	0	0	0	0	0	0	0	0	0	0	0	0	0	0	0	0	0.000	0.000	0.000	0.000	0.000	0.000	0.000	0.000	0.000	0.000	0.000	0.000	0.000	0.000	283	1076	66	57	57	0.000	0.000	8	58	0	0	7	50	0	0	100	1	
3	7	1	01: B-16   LM00002100	lmo0036	12731	4773	100	55	55	6	49	49	5	52	19	0	74	67	20	17	17	3	94	92	0	0	0	0	0	0	0	0	0	0	0	0	0	0	0	0	0	0	0	0	0	0	0	0	0	0	0.000	0.000	0.000	0.000	0.000	0.000	0.000	0.000	0.000	0.000	0.000	0.000	0.000	0.000	283	1076	63	56	56	0.000	0.000	6	57	0	0	6	50	0	0	100	1	
3	8	1	01: B-19   LM00002103	lmo0039	12981	4773	100	79	78	17	49	49	6	88	80	0	77	68	27	17	17	5	87	83	0	0	0	0	0	0	0	0	0	0	0	0	0	0	0	0	0	0	0	0	0	0	0	0	0	0	0.000	0.000	0.000	0.000	0.000	0.000	0.000	0.000	0.000	0.000	0.000	0.000	0.000	0.000	283	1076	90	80	80	0.000	0.000	30	60	0	0	29	51	0	0	100	1	
3	9	1	01: B-22   LM00000823	lmo0042	13231	4773	100	74	73	13	49	50	7	87	77	0	71	66	20	17	18	5	96	90	0	0	0	0	0	0	0	0	0	0	0	0	0	0	0	0	0	0	0	0	0	0	0	0	0	0	0.000	0.000	0.000	0.000	0.000	0.000	0.000	0.000	0.000	0.000	0.000	0.000	0.000	0.000	283	1076	79	73	73	0.000	0.000	25	54	0	0	24	49	0	0	100	1	
3	10	1	01: F-01   LM00000841	lmo0117	13481	4773	100	566	476	232	49	50	7	95	93	0	4553	3573	1903	16	18	6	95	92	0	0	0	0	0	0	0	0	0	0	0	0	0	0	0	0	0	0	0	0	0	0	0	0	0	0	0.000	0.000	0.000	0.000	0.000	0.000	0.000	0.000	0.000	0.000	0.000	0.000	0.000	0.000	283	1076	5054	3984	3984	0.000	0.000	517	4537	0	0	427	3557	0	0	100	1	
3	11	1	01: F-04   LM00000843	lmo0120	13731	4773	100	582	487	259	48	48	6	97	91	0	4933	3815	2195	16	17	4	98	94	0	0	0	0	0	0	0	0	0	0	0	0	0	0	0	0	0	0	0	0	0	0	0	0	0	0	0.000	0.000	0.000	0.000	0.000	0.000	0.000	0.000	0.000	0.000	0.000	0.000	0.000	0.000	283	1076	5451	4238	4238	0.000	0.000	534	4917	0	0	439	3799	0	0	100	1	
3	12	1	01: F-07   LM00000846	lmo0123	13981	4773	100	415	346	183	48	49	6	92	85	0	4457	3402	2025	17	18	5	88	86	0	0	0	0	0	0	0	0	0	0	0	0	0	0	0	0	0	0	0	0	0	0	0	0	0	0	0.000	0.000	0.000	0.000	0.000	0.000	0.000	0.000	0.000	0.000	0.000	0.000	0.000	0.000	283	1076	4807	3683	3683	0.000	0.000	367	4440	0	0	298	3385	0	0	100	1	
3	13	1	01: F-10   LM00000847	lmo0126	14231	4773	100	67	67	12	48	49	8	84	58	0	324	276	126	17	18	6	90	89	0	0	0	0	0	0	0	0	0	0	0	0	0	0	0	0	0	0	0	0	0	0	0	0	0	0	0.000	0.000	0.000	0.000	0.000	0.000	0.000	0.000	0.000	0.000	0.000	0.000	0.000	0.000	283	1076	326	278	278	0.000	0.000	19	307	0	0	19	259	0	0	100	1	
3	14	1	01: F-13   LM00000848	lmo0129	14481	4773	100	253	218	90	49	50	8	94	89	0	1741	1398	687	16	17	6	95	94	0	0	0	0	0	0	0	0	0	0	0	0	0	0	0	0	0	0	0	0	0	0	0	0	0	0	0.000	0.000	0.000	0.000	0.000	0.000	0.000	0.000	0.000	0.000	0.000	0.000	0.000	0.000	283	1076	1929	1551	1551	0.000	0.000	204	1725	0	0	169	1382	0	0	100	1	
3	15	1	01: F-16   LM00000046	lmo0132	14731	4773	100	112	105	26	49	50	7	94	89	0	130	120	45	17	18	5	94	92	0	0	0	0	0	0	0	0	0	0	0	0	0	0	0	0	0	0	0	0	0	0	0	0	0	0	0.000	0.000	0.000	0.000	0.000	0.000	0.000	0.000	0.000	0.000	0.000	0.000	0.000	0.000	283	1076	176	159	159	0.000	0.000	63	113	0	0	56	103	0	0	100	1	
3	16	1	01: F-19   LM00000047	lmo0135	14981	4773	100	1698	1381	707	52	53	7	96	93	0	302	257	117	17	19	8	95	92	0	0	0	0	0	0	0	0	0	0	0	0	0	0	0	0	0	0	0	0	0	0	0	0	0	0	0.000	0.000	0.000	0.000	0.000	0.000	0.000	0.000	0.000	0.000	0.000	0.000	0.000	0.000	283	1076	1931	1569	1569	0.000	0.000	1646	285	0	0	1329	240	0	0	100	1	
3	17	1	01: F-22   LM00002144	lmo0138	15231	4773	100	143	133	38	51	53	10	94	88	0	173	155	71	17	18	7	92	87	0	0	0	0	0	0	0	0	0	0	0	0	0	0	0	0	0	0	0	0	0	0	0	0	0	0	0.000	0.000	0.000	0.000	0.000	0.000	0.000	0.000	0.000	0.000	0.000	0.000	0.000	0.000	283	1076	248	220	220	0.000	0.000	92	156	0	0	82	138	0	0	100	1	
3	1	2	01: J-01   LM00000873	lmo0213	11231	5023	100	205	181	68	49	49	6	93	88	0	95	85	33	18	19	6	89	84	0	0	0	0	0	0	0	0	0	0	0	0	0	0	0	0	0	0	0	0	0	0	0	0	0	0	0.000	0.000	0.000	0.000	0.000	0.000	0.000	0.000	0.000	0.000	0.000	0.000	0.000	0.000	283	1076	233	199	199	0.000	0.000	156	77	0	0	132	67	0	0	100	1	
3	2	2	01: J-04   LM00002172	lmo0216	11481	5023	100	359	300	138	48	49	6	90	85	0	318	263	134	17	18	3	95	91	0	0	0	0	0	0	0	0	0	0	0	0	0	0	0	0	0	0	0	0	0	0	0	0	0	0	0.000	0.000	0.000	0.000	0.000	0.000	0.000	0.000	0.000	0.000	0.000	0.000	0.000	0.000	283	1076	612	498	498	0.000	0.000	311	301	0	0	252	246	0	0	100	1	
3	3	2	01: J-07   LM00000070	lmo0219	11731	5023	100	323	270	132	48	49	6	91	85	0	114	97	44	17	18	5	89	83	0	0	0	0	0	0	0	0	0	0	0	0	0	0	0	0	0	0	0	0	0	0	0	0	0	0	0.000	0.000	0.000	0.000	0.000	0.000	0.000	0.000	0.000	0.000	0.000	0.000	0.000	0.000	283	1076	372	302	302	0.000	0.000	275	97	0	0	222	80	0	0	100	1	
3	4	2	01: J-10   LM00000877	lmo0222	11981	5023	100	175	159	63	48	49	6	92	84	0	154	129	61	15	17	4	91	88	0	0	0	0	0	0	0	0	0	0	0	0	0	0	0	0	0	0	0	0	0	0	0	0	0	0	0.000	0.000	0.000	0.000	0.000	0.000	0.000	0.000	0.000	0.000	0.000	0.000	0.000	0.000	283	1076	266	225	225	0.000	0.000	127	139	0	0	111	114	0	0	100	1	
3	5	2	01: J-13   LM00002174	lmo0225	12231	5023	100	56	57	7	48	49	6	70	27	0	77	71	19	16	16	3	99	95	0	0	0	0	0	0	0	0	0	0	0	0	0	0	0	0	0	0	0	0	0	0	0	0	0	0	0.000	0.000	0.000	0.000	0.000	0.000	0.000	0.000	0.000	0.000	0.000	0.000	0.000	0.000	283	1076	69	64	64	0.000	0.000	8	61	0	0	9	55	0	0	100	1	
3	6	2	01: J-16   LM00000881	lmo0228	12481	5023	100	474	395	199	50	51	6	89	85	0	194	166	79	17	18	5	88	86	0	0	0	0	0	0	0	0	0	0	0	0	0	0	0	0	0	0	0	0	0	0	0	0	0	0	0.000	0.000	0.000	0.000	0.000	0.000	0.000	0.000	0.000	0.000	0.000	0.000	0.000	0.000	283	1076	601	494	494	0.000	0.000	424	177	0	0	345	149	0	0	100	1	
3	7	2	01: J-19   LM00000073	lmo0231	12731	5023	100	49	50	5	50	50	5	11	3	0	22	22	7	17	17	4	54	30	0	0	0	0	0	0	0	0	0	0	0	0	0	0	0	0	0	0	0	0	0	0	0	0	0	0	0.000	0.000	0.000	0.000	0.000	0.000	0.000	0.000	0.000	0.000	0.000	0.000	0.000	0.000	283	1076	4	5	5	0.000	0.000	-1	5	0	0	0	5	0	0	100	1	
3	8	2	01: J-22   LM00000075	lmo0234	12981	5023	100	1012	851	421	49	50	6	98	96	0	665	553	270	17	17	4	92	90	0	0	0	0	0	0	0	0	0	0	0	0	0	0	0	0	0	0	0	0	0	0	0	0	0	0	0.000	0.000	0.000	0.000	0.000	0.000	0.000	0.000	0.000	0.000	0.000	0.000	0.000	0.000	283	1076	1611	1338	1338	0.000	0.000	963	648	0	0	802	536	0	0	100	1	
3	9	2	01: N-01   LM00000913	lmo0309	13231	5023	100	50	51	6	50	50	7	16	4	0	63	55	19	17	17	4	89	86	0	0	0	0	0	0	0	0	0	0	0	0	0	0	0	0	0	0	0	0	0	0	0	0	0	0	0.000	0.000	0.000	0.000	0.000	0.000	0.000	0.000	0.000	0.000	0.000	0.000	0.000	0.000	283	1076	46	39	39	0.000	0.000	0	46	0	0	1	38	0	0	100	1	
3	10	2	01: N-04   LM00002191	lmo0312	13481	5023	100	51	50	6	48	49	5	24	2	0	55	46	20	16	17	4	82	76	0	0	0	0	0	0	0	0	0	0	0	0	0	0	0	0	0	0	0	0	0	0	0	0	0	0	0.000	0.000	0.000	0.000	0.000	0.000	0.000	0.000	0.000	0.000	0.000	0.000	0.000	0.000	283	1076	42	32	32	0.000	0.000	3	39	0	0	2	30	0	0	100	1	
3	11	2	01: N-07   LM00000106	lmo0315	13731	5023	100	90	91	26	47	48	6	90	86	0	93	84	34	16	17	5	89	86	0	0	0	0	0	0	0	0	0	0	0	0	0	0	0	0	0	0	0	0	0	0	0	0	0	0	0.000	0.000	0.000	0.000	0.000	0.000	0.000	0.000	0.000	0.000	0.000	0.000	0.000	0.000	283	1076	120	112	112	0.000	0.000	43	77	0	0	44	68	0	0	100	1	
3	12	2	01: N-10   LM00000915	lmo0318	13981	5023	100	67	66	13	48	49	6	82	72	0	74	62	28	17	18	5	81	78	0	0	0	0	0	0	0	0	0	0	0	0	0	0	0	0	0	0	0	0	0	0	0	0	0	0	0.000	0.000	0.000	0.000	0.000	0.000	0.000	0.000	0.000	0.000	0.000	0.000	0.000	0.000	283	1076	76	63	63	0.000	0.000	19	57	0	0	18	45	0	0	100	1	
3	13	2	01: N-13   LM00000109	lmo0321	14231	5023	100	708	580	340	48	49	5	87	84	0	216	171	94	16	17	4	90	84	0	0	0	0	0	0	0	0	0	0	0	0	0	0	0	0	0	0	0	0	0	0	0	0	0	0	0.000	0.000	0.000	0.000	0.000	0.000	0.000	0.000	0.000	0.000	0.000	0.000	0.000	0.000	283	1076	860	687	687	0.000	0.000	660	200	0	0	532	155	0	0	100	1	
3	14	2	01: N-16   LM00000917	lmo0324	14481	5023	100	52	52	5	48	49	6	31	6	0	66	56	22	16	17	4	87	81	0	0	0	0	0	0	0	0	0	0	0	0	0	0	0	0	0	0	0	0	0	0	0	0	0	0	0.000	0.000	0.000	0.000	0.000	0.000	0.000	0.000	0.000	0.000	0.000	0.000	0.000	0.000	283	1076	54	44	44	0.000	0.000	4	50	0	0	4	40	0	0	100	1	
3	15	2	01: N-19   LM00000112	lmo0327	14731	5023	100	55	55	8	48	49	7	44	15	0	81	68	28	16	18	9	83	78	0	0	0	0	0	0	0	0	0	0	0	0	0	0	0	0	0	0	0	0	0	0	0	0	0	0	0.000	0.000	0.000	0.000	0.000	0.000	0.000	0.000	0.000	0.000	0.000	0.000	0.000	0.000	283	1076	72	59	59	0.000	0.000	7	65	0	0	7	52	0	0	100	1	
3	16	2	01: N-22   LM00002841	lmo0330	14981	5023	100	51	52	6	51	52	8	12	1	0	72	58	26	17	18	4	84	76	0	0	0	0	0	0	0	0	0	0	0	0	0	0	0	0	0	0	0	0	0	0	0	0	0	0	0.000	0.000	0.000	0.000	0.000	0.000	0.000	0.000	0.000	0.000	0.000	0.000	0.000	0.000	283	1076	55	42	42	0.000	0.000	0	55	0	0	1	41	0	0	100	1	
3	17	2	02: B-01   EMPTY	EMPTY	15231	5023	100	49	51	7	48	49	6	19	8	0	18	20	6	16	17	5	34	16	0	0	0	0	0	0	0	0	0	0	0	0	0	0	0	0	0	0	0	0	0	0	0	0	0	0	0.000	0.000	0.000	0.000	0.000	0.000	0.000	0.000	0.000	0.000	0.000	0.000	0.000	0.000	283	1076	3	7	7	0.000	0.000	1	2	0	0	3	4	0	0	-75	1	
3	1	3	02: B-04   LM00002209	lmo0404	11231	5273	100	159	151	35	48	50	6	100	98	0	103	102	19	17	18	5	100	100	0	0	0	0	0	0	0	0	0	0	0	0	0	0	0	0	0	0	0	0	0	0	0	0	0	0	0.000	0.000	0.000	0.000	0.000	0.000	0.000	0.000	0.000	0.000	0.000	0.000	0.000	0.000	283	1076	197	188	188	0.000	0.000	111	86	0	0	103	85	0	0	100	1	
3	2	3	02: B-07   LM00000948	lmo0407	11481	5273	100	640	544	230	48	49	6	100	98	0	288	257	109	17	18	5	98	93	0	0	0	0	0	0	0	0	0	0	0	0	0	0	0	0	0	0	0	0	0	0	0	0	0	0	0.000	0.000	0.000	0.000	0.000	0.000	0.000	0.000	0.000	0.000	0.000	0.000	0.000	0.000	283	1076	863	736	736	0.000	0.000	592	271	0	0	496	240	0	0	100	1	
3	3	3	02: B-10   LM00003004	lmo0410	11731	5273	100	66	68	11	49	50	7	90	67	0	73	70	19	16	18	6	97	96	0	0	0	0	0	0	0	0	0	0	0	0	0	0	0	0	0	0	0	0	0	0	0	0	0	0	0.000	0.000	0.000	0.000	0.000	0.000	0.000	0.000	0.000	0.000	0.000	0.000	0.000	0.000	283	1076	74	73	73	0.000	0.000	17	57	0	0	19	54	0	0	100	1	
3	4	3	02: B-13   LM00002215	lmo0413	11981	5273	100	149	139	47	48	49	5	96	93	0	69	64	20	16	17	4	96	93	0	0	0	0	0	0	0	0	0	0	0	0	0	0	0	0	0	0	0	0	0	0	0	0	0	0	0.000	0.000	0.000	0.000	0.000	0.000	0.000	0.000	0.000	0.000	0.000	0.000	0.000	0.000	283	1076	154	139	139	0.000	0.000	101	53	0	0	91	48	0	0	100	1	
3	5	3	02: B-16   LM00002216	lmo0416	12231	5273	100	93	87	24	49	50	7	86	79	0	75	64	25	16	17	4	90	87	0	0	0	0	0	0	0	0	0	0	0	0	0	0	0	0	0	0	0	0	0	0	0	0	0	0	0.000	0.000	0.000	0.000	0.000	0.000	0.000	0.000	0.000	0.000	0.000	0.000	0.000	0.000	283	1076	103	86	86	0.000	0.000	44	59	0	0	38	48	0	0	100	1	
3	6	3	02: B-19   LM00002217	lmo0419	12481	5273	100	86	85	16	49	50	7	94	90	0	61	57	15	17	18	4	94	92	0	0	0	0	0	0	0	0	0	0	0	0	0	0	0	0	0	0	0	0	0	0	0	0	0	0	0.000	0.000	0.000	0.000	0.000	0.000	0.000	0.000	0.000	0.000	0.000	0.000	0.000	0.000	283	1076	81	76	76	0.000	0.000	37	44	0	0	36	40	0	0	100	1	
3	7	3	02: B-22   LM00000954	lmo0422	12731	5273	100	52	53	6	49	50	6	22	8	0	67	61	19	16	17	4	93	90	0	0	0	0	0	0	0	0	0	0	0	0	0	0	0	0	0	0	0	0	0	0	0	0	0	0	0.000	0.000	0.000	0.000	0.000	0.000	0.000	0.000	0.000	0.000	0.000	0.000	0.000	0.000	283	1076	54	49	49	0.000	0.000	3	51	0	0	4	45	0	0	100	1	
3	8	3	02: F-01   LM00002250	lmo0497	12981	5273	100	138	132	47	49	49	6	91	87	0	81	73	25	17	17	3	95	94	0	0	0	0	0	0	0	0	0	0	0	0	0	0	0	0	0	0	0	0	0	0	0	0	0	0	0.000	0.000	0.000	0.000	0.000	0.000	0.000	0.000	0.000	0.000	0.000	0.000	0.000	0.000	283	1076	153	139	139	0.000	0.000	89	64	0	0	83	56	0	0	100	1	
3	9	3	02: F-04   LM00000967	lmo0500	13231	5273	100	64	65	10	49	50	6	83	58	0	76	69	20	16	17	12	91	87	0	0	0	0	0	0	0	0	0	0	0	0	0	0	0	0	0	0	0	0	0	0	0	0	0	0	0.000	0.000	0.000	0.000	0.000	0.000	0.000	0.000	0.000	0.000	0.000	0.000	0.000	0.000	283	1076	75	69	69	0.000	0.000	15	60	0	0	16	53	0	0	100	1	
3	10	3	02: F-07   LM00000968	lmo0503	13481	5273	100	55	56	7	48	49	5	59	32	0	69	62	20	16	17	4	95	92	0	0	0	0	0	0	0	0	0	0	0	0	0	0	0	0	0	0	0	0	0	0	0	0	0	0	0.000	0.000	0.000	0.000	0.000	0.000	0.000	0.000	0.000	0.000	0.000	0.000	0.000	0.000	283	1076	60	54	54	0.000	0.000	7	53	0	0	8	46	0	0	100	1	
3	11	3	02: F-10   LM00000178	lmo0506	13731	5273	100	119	113	28	47	49	8	94	91	0	123	117	38	16	17	5	97	95	0	0	0	0	0	0	0	0	0	0	0	0	0	0	0	0	0	0	0	0	0	0	0	0	0	0	0.000	0.000	0.000	0.000	0.000	0.000	0.000	0.000	0.000	0.000	0.000	0.000	0.000	0.000	283	1076	179	167	167	0.000	0.000	72	107	0	0	66	101	0	0	100	1	
3	12	3	02: F-13   LM00000179	lmo0509	13981	5273	100	138	140	52	48	49	6	94	90	0	110	103	37	17	18	6	95	92	0	0	0	0	0	0	0	0	0	0	0	0	0	0	0	0	0	0	0	0	0	0	0	0	0	0	0.000	0.000	0.000	0.000	0.000	0.000	0.000	0.000	0.000	0.000	0.000	0.000	0.000	0.000	283	1076	183	178	178	0.000	0.000	90	93	0	0	92	86	0	0	100	1	
3	13	3	02: F-16   LM00002251	lmo0512	14231	5273	100	111	109	30	49	49	6	97	90	0	93	86	29	17	18	9	93	88	0	0	0	0	0	0	0	0	0	0	0	0	0	0	0	0	0	0	0	0	0	0	0	0	0	0	0.000	0.000	0.000	0.000	0.000	0.000	0.000	0.000	0.000	0.000	0.000	0.000	0.000	0.000	283	1076	138	129	129	0.000	0.000	62	76	0	0	60	69	0	0	100	1	
3	14	3	02: F-19   LM00000975	lmo0515	14481	5273	100	261	230	86	49	50	7	95	89	0	251	221	88	16	17	4	99	97	0	0	0	0	0	0	0	0	0	0	0	0	0	0	0	0	0	0	0	0	0	0	0	0	0	0	0.000	0.000	0.000	0.000	0.000	0.000	0.000	0.000	0.000	0.000	0.000	0.000	0.000	0.000	283	1076	447	386	386	0.000	0.000	212	235	0	0	181	205	0	0	100	1	
3	15	3	02: F-22   LM00000181	lmo0518	14731	5273	100	96	94	20	50	51	16	87	79	0	89	83	27	17	19	21	88	83	0	0	0	0	0	0	0	0	0	0	0	0	0	0	0	0	0	0	0	0	0	0	0	0	0	0	0.000	0.000	0.000	0.000	0.000	0.000	0.000	0.000	0.000	0.000	0.000	0.000	0.000	0.000	283	1076	118	110	110	0.000	0.000	46	72	0	0	44	66	0	0	100	1	
3	16	3	02: J-01   LM00000198	lmo0593	14981	5273	100	224	198	83	49	49	6	92	88	0	102	93	38	17	18	5	92	86	0	0	0	0	0	0	0	0	0	0	0	0	0	0	0	0	0	0	0	0	0	0	0	0	0	0	0.000	0.000	0.000	0.000	0.000	0.000	0.000	0.000	0.000	0.000	0.000	0.000	0.000	0.000	283	1076	260	225	225	0.000	0.000	175	85	0	0	149	76	0	0	100	1	
3	17	3	02: J-04   LM00000199	lmo0596	15231	5273	100	2591	2139	978	48	49	6	98	96	0	737	618	269	16	17	4	99	96	0	0	0	0	0	0	0	0	0	0	0	0	0	0	0	0	0	0	0	0	0	0	0	0	0	0	0.000	0.000	0.000	0.000	0.000	0.000	0.000	0.000	0.000	0.000	0.000	0.000	0.000	0.000	283	1076	3264	2693	2693	0.000	0.000	2543	721	0	0	2091	602	0	0	100	1	
3	1	4	02: J-07   LM00001020	lmo0599	11231	5523	100	349	315	124	48	48	6	99	97	0	191	169	67	16	17	8	98	92	0	0	0	0	0	0	0	0	0	0	0	0	0	0	0	0	0	0	0	0	0	0	0	0	0	0	0.000	0.000	0.000	0.000	0.000	0.000	0.000	0.000	0.000	0.000	0.000	0.000	0.000	0.000	283	1076	476	420	420	0.000	0.000	301	175	0	0	267	153	0	0	100	1	
3	2	4	02: J-10   LM00001022	lmo0602	11481	5523	100	393	360	130	48	49	6	98	95	0	205	187	66	16	16	3	98	96	0	0	0	0	0	0	0	0	0	0	0	0	0	0	0	0	0	0	0	0	0	0	0	0	0	0	0.000	0.000	0.000	0.000	0.000	0.000	0.000	0.000	0.000	0.000	0.000	0.000	0.000	0.000	283	1076	534	483	483	0.000	0.000	345	189	0	0	312	171	0	0	100	1	
3	3	4	02: J-13   LM00000200	lmo0605	11731	5523	100	73	75	14	48	49	7	92	83	0	70	62	22	17	17	4	90	86	0	0	0	0	0	0	0	0	0	0	0	0	0	0	0	0	0	0	0	0	0	0	0	0	0	0	0.000	0.000	0.000	0.000	0.000	0.000	0.000	0.000	0.000	0.000	0.000	0.000	0.000	0.000	283	1076	78	72	72	0.000	0.000	25	53	0	0	27	45	0	0	100	1	
3	4	4	02: J-16   LM00001023	lmo0608	11981	5523	100	252	223	84	51	55	17	91	86	0	188	167	70	18	22	14	94	90	0	0	0	0	0	0	0	0	0	0	0	0	0	0	0	0	0	0	0	0	0	0	0	0	0	0	0.000	0.000	0.000	0.000	0.000	0.000	0.000	0.000	0.000	0.000	0.000	0.000	0.000	0.000	283	1076	371	321	321	0.000	0.000	201	170	0	0	172	149	0	0	100	1	
3	5	4	02: J-19   LM00001024	lmo0611	12231	5523	100	93	91	22	51	52	7	90	82	0	88	79	29	17	18	5	94	90	0	0	0	0	0	0	0	0	0	0	0	0	0	0	0	0	0	0	0	0	0	0	0	0	0	0	0.000	0.000	0.000	0.000	0.000	0.000	0.000	0.000	0.000	0.000	0.000	0.000	0.000	0.000	283	1076	113	102	102	0.000	0.000	42	71	0	0	40	62	0	0	100	1	
3	6	4	02: J-22   LM00002275	lmo0614	12481	5523	100	61	63	10	50	51	6	77	42	0	65	59	19	17	18	4	90	88	0	0	0	0	0	0	0	0	0	0	0	0	0	0	0	0	0	0	0	0	0	0	0	0	0	0	0.000	0.000	0.000	0.000	0.000	0.000	0.000	0.000	0.000	0.000	0.000	0.000	0.000	0.000	283	1076	59	55	55	0.000	0.000	11	48	0	0	13	42	0	0	100	1	
3	7	4	02: N-01   LM00001054	lmo0689	12731	5523	100	199	185	68	48	49	5	96	92	0	274	241	113	16	17	4	94	91	0	0	0	0	0	0	0	0	0	0	0	0	0	0	0	0	0	0	0	0	0	0	0	0	0	0	0.000	0.000	0.000	0.000	0.000	0.000	0.000	0.000	0.000	0.000	0.000	0.000	0.000	0.000	283	1076	409	362	362	0.000	0.000	151	258	0	0	137	225	0	0	100	1	
3	8	4	02: N-04   LM00000229	lmo0692	12981	5523	100	475	390	182	48	49	6	93	89	0	296	251	122	16	17	5	93	90	0	0	0	0	0	0	0	0	0	0	0	0	0	0	0	0	0	0	0	0	0	0	0	0	0	0	0.000	0.000	0.000	0.000	0.000	0.000	0.000	0.000	0.000	0.000	0.000	0.000	0.000	0.000	283	1076	707	577	577	0.000	0.000	427	280	0	0	342	235	0	0	100	1	
3	9	4	02: N-07   LM00001055	lmo0695	13231	5523	100	508	445	182	49	50	7	94	93	0	155	141	53	17	18	8	95	92	0	0	0	0	0	0	0	0	0	0	0	0	0	0	0	0	0	0	0	0	0	0	0	0	0	0	0.000	0.000	0.000	0.000	0.000	0.000	0.000	0.000	0.000	0.000	0.000	0.000	0.000	0.000	283	1076	597	520	520	0.000	0.000	459	138	0	0	396	124	0	0	100	1	
3	10	4	02: N-10   LM00001057	lmo0698	13481	5523	100	476	394	188	48	49	6	96	95	0	476	383	189	17	18	5	98	95	0	0	0	0	0	0	0	0	0	0	0	0	0	0	0	0	0	0	0	0	0	0	0	0	0	0	0.000	0.000	0.000	0.000	0.000	0.000	0.000	0.000	0.000	0.000	0.000	0.000	0.000	0.000	283	1076	887	712	712	0.000	0.000	428	459	0	0	346	366	0	0	100	1	
3	11	4	02: N-13   LM00002298	lmo0701	13731	5523	100	330	279	127	47	48	6	91	89	0	213	183	89	15	16	4	93	89	0	0	0	0	0	0	0	0	0	0	0	0	0	0	0	0	0	0	0	0	0	0	0	0	0	0	0.000	0.000	0.000	0.000	0.000	0.000	0.000	0.000	0.000	0.000	0.000	0.000	0.000	0.000	283	1076	481	400	400	0.000	0.000	283	198	0	0	232	168	0	0	100	1	
3	12	4	02: N-16   LM00001060	lmo0704	13981	5523	100	506	427	215	48	49	5	95	93	0	131	118	54	16	17	4	92	88	0	0	0	0	0	0	0	0	0	0	0	0	0	0	0	0	0	0	0	0	0	0	0	0	0	0	0.000	0.000	0.000	0.000	0.000	0.000	0.000	0.000	0.000	0.000	0.000	0.000	0.000	0.000	283	1076	573	481	481	0.000	0.000	458	115	0	0	379	102	0	0	100	1	
3	13	4	02: N-19   LM00001062	lmo0707	14231	5523	100	48	49	5	49	50	8	7	0	0	19	21	9	17	18	6	33	11	0	0	0	0	0	0	0	0	0	0	0	0	0	0	0	0	0	0	0	0	0	0	0	0	0	0	0.000	0.000	0.000	0.000	0.000	0.000	0.000	0.000	0.000	0.000	0.000	0.000	0.000	0.000	283	1076	1	4	4	0.000	0.000	-1	2	0	0	0	4	0	0	100	1	
3	14	4	02: N-22   LM00001065	lmo0710	14481	5523	100	1093	882	455	48	48	6	98	95	0	464	394	200	16	18	9	94	89	0	0	0	0	0	0	0	0	0	0	0	0	0	0	0	0	0	0	0	0	0	0	0	0	0	0	0.000	0.000	0.000	0.000	0.000	0.000	0.000	0.000	0.000	0.000	0.000	0.000	0.000	0.000	283	1076	1493	1212	1212	0.000	0.000	1045	448	0	0	834	378	0	0	100	1	
3	15	4	03: B-01   EMPTY	EMPTY	14731	5523	100	48	48	6	48	49	11	3	1	0	19	21	6	16	18	7	31	9	0	0	0	0	0	0	0	0	0	0	0	0	0	0	0	0	0	0	0	0	0	0	0	0	0	0	0.000	0.000	0.000	0.000	0.000	0.000	0.000	0.000	0.000	0.000	0.000	0.000	0.000	0.000	283	1076	3	5	5	0.000	0.000	0	3	0	0	0	5	0	0	-75	1	
3	16	4	03: B-04   LM00001095	lmo0784	14981	5523	100	1434	1124	619	50	54	12	91	87	0	688	568	297	17	18	5	92	90	0	0	0	0	0	0	0	0	0	0	0	0	0	0	0	0	0	0	0	0	0	0	0	0	0	0	0.000	0.000	0.000	0.000	0.000	0.000	0.000	0.000	0.000	0.000	0.000	0.000	0.000	0.000	283	1076	2055	1625	1625	0.000	0.000	1384	671	0	0	1074	551	0	0	100	1	
3	17	4	03: B-07   LM00001098	lmo0787	15231	5523	100	192	175	63	51	57	16	89	83	0	95	85	30	17	18	7	89	87	0	0	0	0	0	0	0	0	0	0	0	0	0	0	0	0	0	0	0	0	0	0	0	0	0	0	0.000	0.000	0.000	0.000	0.000	0.000	0.000	0.000	0.000	0.000	0.000	0.000	0.000	0.000	283	1076	219	192	192	0.000	0.000	141	78	0	0	124	68	0	0	100	1	
3	1	5	03: B-10   LM00002324	lmo0790	11231	5773	100	99	97	24	48	49	6	93	89	0	82	76	23	16	17	6	94	92	0	0	0	0	0	0	0	0	0	0	0	0	0	0	0	0	0	0	0	0	0	0	0	0	0	0	0.000	0.000	0.000	0.000	0.000	0.000	0.000	0.000	0.000	0.000	0.000	0.000	0.000	0.000	283	1076	117	109	109	0.000	0.000	51	66	0	0	49	60	0	0	100	1	
3	2	5	03: B-13   LM00000256	lmo0793	11481	5773	100	68	71	14	48	49	6	92	81	0	64	62	13	16	17	4	100	98	0	0	0	0	0	0	0	0	0	0	0	0	0	0	0	0	0	0	0	0	0	0	0	0	0	0	0.000	0.000	0.000	0.000	0.000	0.000	0.000	0.000	0.000	0.000	0.000	0.000	0.000	0.000	283	1076	68	69	69	0.000	0.000	20	48	0	0	23	46	0	0	100	1	
3	3	5	03: B-16   LM00001103	lmo0796	11731	5773	100	1143	1028	379	48	49	6	100	99	0	517	461	161	17	18	6	99	98	0	0	0	0	0	0	0	0	0	0	0	0	0	0	0	0	0	0	0	0	0	0	0	0	0	0	0.000	0.000	0.000	0.000	0.000	0.000	0.000	0.000	0.000	0.000	0.000	0.000	0.000	0.000	283	1076	1595	1424	1424	0.000	0.000	1095	500	0	0	980	444	0	0	100	1	
3	4	5	03: B-19   LM00001106	lmo0799	11981	5773	100	317	278	104	50	53	11	95	90	0	100	93	24	18	21	9	96	94	0	0	0	0	0	0	0	0	0	0	0	0	0	0	0	0	0	0	0	0	0	0	0	0	0	0	0.000	0.000	0.000	0.000	0.000	0.000	0.000	0.000	0.000	0.000	0.000	0.000	0.000	0.000	283	1076	349	303	303	0.000	0.000	267	82	0	0	228	75	0	0	100	1	
3	5	5	03: B-22   LM00001107	lmo0802	12231	5773	100	78	80	19	49	50	7	87	82	0	73	64	22	17	19	6	93	86	0	0	0	0	0	0	0	0	0	0	0	0	0	0	0	0	0	0	0	0	0	0	0	0	0	0	0.000	0.000	0.000	0.000	0.000	0.000	0.000	0.000	0.000	0.000	0.000	0.000	0.000	0.000	283	1076	85	78	78	0.000	0.000	29	56	0	0	31	47	0	0	100	1	
3	6	5	03: F-01   LM00002345	lmo0877	12481	5773	100	59	61	12	48	49	5	67	54	0	69	61	27	15	17	4	90	84	0	0	0	0	0	0	0	0	0	0	0	0	0	0	0	0	0	0	0	0	0	0	0	0	0	0	0.000	0.000	0.000	0.000	0.000	0.000	0.000	0.000	0.000	0.000	0.000	0.000	0.000	0.000	283	1076	65	59	59	0.000	0.000	11	54	0	0	13	46	0	0	100	1	
3	7	5	03: F-04   LM00002347	lmo0880	12731	5773	100	356	288	136	48	49	6	94	90	0	146	121	56	16	17	4	94	87	0	0	0	0	0	0	0	0	0	0	0	0	0	0	0	0	0	0	0	0	0	0	0	0	0	0	0.000	0.000	0.000	0.000	0.000	0.000	0.000	0.000	0.000	0.000	0.000	0.000	0.000	0.000	283	1076	438	345	345	0.000	0.000	308	130	0	0	240	105	0	0	100	1	
3	8	5	03: F-07   LM00001140	lmo0883	12981	5773	100	278	243	98	48	49	6	97	95	0	94	86	30	17	17	5	94	91	0	0	0	0	0	0	0	0	0	0	0	0	0	0	0	0	0	0	0	0	0	0	0	0	0	0	0.000	0.000	0.000	0.000	0.000	0.000	0.000	0.000	0.000	0.000	0.000	0.000	0.000	0.000	283	1076	307	264	264	0.000	0.000	230	77	0	0	195	69	0	0	100	1	
3	9	5	03: F-10   LM00002350	lmo0886	13231	5773	100	387	337	143	49	50	8	96	92	0	183	163	68	16	17	5	98	93	0	0	0	0	0	0	0	0	0	0	0	0	0	0	0	0	0	0	0	0	0	0	0	0	0	0	0.000	0.000	0.000	0.000	0.000	0.000	0.000	0.000	0.000	0.000	0.000	0.000	0.000	0.000	283	1076	505	435	435	0.000	0.000	338	167	0	0	288	147	0	0	100	1	
3	10	5	03: F-13   LM00000281	lmo0889	13481	5773	100	935	763	376	48	49	5	96	94	0	224	197	83	16	17	4	100	95	0	0	0	0	0	0	0	0	0	0	0	0	0	0	0	0	0	0	0	0	0	0	0	0	0	0	0.000	0.000	0.000	0.000	0.000	0.000	0.000	0.000	0.000	0.000	0.000	0.000	0.000	0.000	283	1076	1095	896	896	0.000	0.000	887	208	0	0	715	181	0	0	100	1	
3	11	5	03: F-16   LM00001143	lmo0892	13731	5773	100	572	464	255	47	48	6	91	87	0	202	171	89	16	17	4	91	86	0	0	0	0	0	0	0	0	0	0	0	0	0	0	0	0	0	0	0	0	0	0	0	0	0	0	0.000	0.000	0.000	0.000	0.000	0.000	0.000	0.000	0.000	0.000	0.000	0.000	0.000	0.000	283	1076	711	572	572	0.000	0.000	525	186	0	0	417	155	0	0	100	1	
3	12	5	03: F-19   LM00000285	lmo0895	13981	5773	100	2064	1648	923	47	48	6	97	93	0	886	730	363	17	17	3	98	98	0	0	0	0	0	0	0	0	0	0	0	0	0	0	0	0	0	0	0	0	0	0	0	0	0	0	0.000	0.000	0.000	0.000	0.000	0.000	0.000	0.000	0.000	0.000	0.000	0.000	0.000	0.000	283	1076	2886	2314	2314	0.000	0.000	2017	869	0	0	1601	713	0	0	100	1	
3	13	5	03: F-22   LM00001146	lmo0898	14231	5773	100	212	195	67	48	49	5	97	93	0	179	165	60	17	17	4	95	95	0	0	0	0	0	0	0	0	0	0	0	0	0	0	0	0	0	0	0	0	0	0	0	0	0	0	0.000	0.000	0.000	0.000	0.000	0.000	0.000	0.000	0.000	0.000	0.000	0.000	0.000	0.000	283	1076	326	295	295	0.000	0.000	164	162	0	0	147	148	0	0	100	1	
3	14	5	03: J-01   LM00001184	lmo0973	14481	5773	100	1470	1227	557	48	48	5	98	98	0	350	305	133	16	17	6	96	94	0	0	0	0	0	0	0	0	0	0	0	0	0	0	0	0	0	0	0	0	0	0	0	0	0	0	0.000	0.000	0.000	0.000	0.000	0.000	0.000	0.000	0.000	0.000	0.000	0.000	0.000	0.000	283	1076	1756	1468	1468	0.000	0.000	1422	334	0	0	1179	289	0	0	100	1	
3	15	5	03: J-04   LM00002374	lmo0976	14731	5773	100	72	73	14	48	49	5	92	83	0	102	95	30	15	16	4	98	95	0	0	0	0	0	0	0	0	0	0	0	0	0	0	0	0	0	0	0	0	0	0	0	0	0	0	0.000	0.000	0.000	0.000	0.000	0.000	0.000	0.000	0.000	0.000	0.000	0.000	0.000	0.000	283	1076	111	105	105	0.000	0.000	24	87	0	0	25	80	0	0	100	1	
3	16	5	03: J-07   LM00002375	lmo0979	14981	5773	100	59	60	8	49	50	6	70	42	0	69	64	18	17	17	4	95	92	0	0	0	0	0	0	0	0	0	0	0	0	0	0	0	0	0	0	0	0	0	0	0	0	0	0	0.000	0.000	0.000	0.000	0.000	0.000	0.000	0.000	0.000	0.000	0.000	0.000	0.000	0.000	283	1076	62	58	58	0.000	0.000	10	52	0	0	11	47	0	0	100	1	
3	17	5	03: J-10   LM00001189	lmo0982	15231	5773	100	158	141	53	48	49	6	88	81	0	108	95	38	16	16	3	94	90	0	0	0	0	0	0	0	0	0	0	0	0	0	0	0	0	0	0	0	0	0	0	0	0	0	0	0.000	0.000	0.000	0.000	0.000	0.000	0.000	0.000	0.000	0.000	0.000	0.000	0.000	0.000	283	1076	202	172	172	0.000	0.000	110	92	0	0	93	79	0	0	100	1	
3	1	6	03: J-13   LM00002376	lmo0985	11231	6023	100	59	60	10	48	49	7	65	44	0	54	54	12	16	17	3	99	98	0	0	0	0	0	0	0	0	0	0	0	0	0	0	0	0	0	0	0	0	0	0	0	0	0	0	0.000	0.000	0.000	0.000	0.000	0.000	0.000	0.000	0.000	0.000	0.000	0.000	0.000	0.000	283	1076	49	50	50	0.000	0.000	11	38	0	0	12	38	0	0	100	1	
3	2	6	03: J-16   LM00000300	lmo0988	11481	6023	100	125	120	33	49	49	7	92	89	0	106	97	32	17	17	5	98	95	0	0	0	0	0	0	0	0	0	0	0	0	0	0	0	0	0	0	0	0	0	0	0	0	0	0	0.000	0.000	0.000	0.000	0.000	0.000	0.000	0.000	0.000	0.000	0.000	0.000	0.000	0.000	283	1076	165	151	151	0.000	0.000	76	89	0	0	71	80	0	0	100	1	
3	3	6	03: J-19   LM00000301	lmo0991	11731	6023	100	181	166	55	47	48	6	96	92	0	193	174	62	16	17	4	99	97	0	0	0	0	0	0	0	0	0	0	0	0	0	0	0	0	0	0	0	0	0	0	0	0	0	0	0.000	0.000	0.000	0.000	0.000	0.000	0.000	0.000	0.000	0.000	0.000	0.000	0.000	0.000	283	1076	311	277	277	0.000	0.000	134	177	0	0	119	158	0	0	100	1	
3	4	6	03: J-22   LM00001197	lmo0994	11981	6023	100	1777	1420	777	48	49	5	100	98	0	970	795	428	16	17	3	99	98	0	0	0	0	0	0	0	0	0	0	0	0	0	0	0	0	0	0	0	0	0	0	0	0	0	0	0.000	0.000	0.000	0.000	0.000	0.000	0.000	0.000	0.000	0.000	0.000	0.000	0.000	0.000	283	1076	2683	2151	2151	0.000	0.000	1729	954	0	0	1372	779	0	0	100	1	
3	5	6	03: N-01   LM00001229	lmo1069	12231	6023	100	77	76	13	49	49	5	92	88	0	68	65	16	17	17	4	96	94	0	0	0	0	0	0	0	0	0	0	0	0	0	0	0	0	0	0	0	0	0	0	0	0	0	0	0.000	0.000	0.000	0.000	0.000	0.000	0.000	0.000	0.000	0.000	0.000	0.000	0.000	0.000	283	1076	79	75	75	0.000	0.000	28	51	0	0	27	48	0	0	100	1	
3	6	6	03: N-04   LM00000319	lmo1072	12481	6023	100	938	780	370	49	51	9	99	97	0	507	420	199	16	17	5	99	96	0	0	0	0	0	0	0	0	0	0	0	0	0	0	0	0	0	0	0	0	0	0	0	0	0	0	0.000	0.000	0.000	0.000	0.000	0.000	0.000	0.000	0.000	0.000	0.000	0.000	0.000	0.000	283	1076	1380	1135	1135	0.000	0.000	889	491	0	0	731	404	0	0	100	1	
3	7	6	03: N-07   LM00002405	lmo1075	12731	6023	100	103	104	28	48	49	5	96	89	0	144	134	49	17	17	3	98	95	0	0	0	0	0	0	0	0	0	0	0	0	0	0	0	0	0	0	0	0	0	0	0	0	0	0	0.000	0.000	0.000	0.000	0.000	0.000	0.000	0.000	0.000	0.000	0.000	0.000	0.000	0.000	283	1076	182	173	173	0.000	0.000	55	127	0	0	56	117	0	0	100	1	
3	8	6	03: N-10   LM00002408	lmo1078	12981	6023	100	133	127	36	48	49	6	96	93	0	128	120	41	17	18	4	95	94	0	0	0	0	0	0	0	0	0	0	0	0	0	0	0	0	0	0	0	0	0	0	0	0	0	0	0.000	0.000	0.000	0.000	0.000	0.000	0.000	0.000	0.000	0.000	0.000	0.000	0.000	0.000	283	1076	196	182	182	0.000	0.000	85	111	0	0	79	103	0	0	100	1	
3	9	6	03: N-13   LM00002411	lmo1081	13231	6023	100	951	813	351	48	49	6	100	100	0	651	580	240	17	17	10	94	93	0	0	0	0	0	0	0	0	0	0	0	0	0	0	0	0	0	0	0	0	0	0	0	0	0	0	0.000	0.000	0.000	0.000	0.000	0.000	0.000	0.000	0.000	0.000	0.000	0.000	0.000	0.000	283	1076	1537	1328	1328	0.000	0.000	903	634	0	0	765	563	0	0	100	1	
3	10	6	03: N-16   LM00002414	lmo1084	13481	6023	100	688	555	282	47	48	6	97	90	0	708	581	303	16	17	5	95	89	0	0	0	0	0	0	0	0	0	0	0	0	0	0	0	0	0	0	0	0	0	0	0	0	0	0	0.000	0.000	0.000	0.000	0.000	0.000	0.000	0.000	0.000	0.000	0.000	0.000	0.000	0.000	283	1076	1333	1073	1073	0.000	0.000	641	692	0	0	508	565	0	0	100	1	
3	11	6	03: N-19   LM00002417	lmo1087	13731	6023	100	510	449	185	47	47	6	98	95	0	313	288	108	16	17	4	99	98	0	0	0	0	0	0	0	0	0	0	0	0	0	0	0	0	0	0	0	0	0	0	0	0	0	0	0.000	0.000	0.000	0.000	0.000	0.000	0.000	0.000	0.000	0.000	0.000	0.000	0.000	0.000	283	1076	760	674	674	0.000	0.000	463	297	0	0	402	272	0	0	100	1	
3	12	6	03: N-22   LM00002420	lmo1090	13981	6023	100	258	231	90	47	48	6	97	94	0	158	142	57	17	17	3	95	94	0	0	0	0	0	0	0	0	0	0	0	0	0	0	0	0	0	0	0	0	0	0	0	0	0	0	0.000	0.000	0.000	0.000	0.000	0.000	0.000	0.000	0.000	0.000	0.000	0.000	0.000	0.000	283	1076	352	309	309	0.000	0.000	211	141	0	0	184	125	0	0	100	1	
3	13	6	04: B-01   EMPTY	EMPTY	14231	6023	100	49	50	6	48	49	6	17	7	0	17	19	6	17	18	5	30	13	0	0	0	0	0	0	0	0	0	0	0	0	0	0	0	0	0	0	0	0	0	0	0	0	0	0	0.000	0.000	0.000	0.000	0.000	0.000	0.000	0.000	0.000	0.000	0.000	0.000	0.000	0.000	283	1076	1	4	4	0.000	0.000	1	0	0	0	2	2	0	0	-75	1	
3	14	6	04: B-04   LM00000338	lmo1164	14481	6023	100	53	54	6	47	48	6	60	14	0	68	60	21	16	17	3	90	86	0	0	0	0	0	0	0	0	0	0	0	0	0	0	0	0	0	0	0	0	0	0	0	0	0	0	0.000	0.000	0.000	0.000	0.000	0.000	0.000	0.000	0.000	0.000	0.000	0.000	0.000	0.000	283	1076	58	51	51	0.000	0.000	6	52	0	0	7	44	0	0	100	1	
3	15	6	04: B-07   LM00001250	lmo1167	14731	6023	100	61	63	10	48	48	5	88	70	0	75	69	20	16	17	5	96	93	0	0	0	0	0	0	0	0	0	0	0	0	0	0	0	0	0	0	0	0	0	0	0	0	0	0	0.000	0.000	0.000	0.000	0.000	0.000	0.000	0.000	0.000	0.000	0.000	0.000	0.000	0.000	283	1076	72	68	68	0.000	0.000	13	59	0	0	15	53	0	0	100	1	
3	16	6	04: B-10   LM00001253	lmo1170	14981	6023	100	55	57	9	48	49	6	57	31	0	67	61	17	16	17	4	95	92	0	0	0	0	0	0	0	0	0	0	0	0	0	0	0	0	0	0	0	0	0	0	0	0	0	0	0.000	0.000	0.000	0.000	0.000	0.000	0.000	0.000	0.000	0.000	0.000	0.000	0.000	0.000	283	1076	58	54	54	0.000	0.000	7	51	0	0	9	45	0	0	100	1	
3	17	6	04: B-13   LM00001256	lmo1173	15231	6023	100	68	68	14	47	48	5	87	79	0	60	54	16	16	17	3	92	90	0	0	0	0	0	0	0	0	0	0	0	0	0	0	0	0	0	0	0	0	0	0	0	0	0	0	0.000	0.000	0.000	0.000	0.000	0.000	0.000	0.000	0.000	0.000	0.000	0.000	0.000	0.000	283	1076	65	59	59	0.000	0.000	21	44	0	0	21	38	0	0	100	1	
3	1	7	04: B-16   LM00000340	lmo1176	11231	6273	100	53	54	6	47	48	5	52	22	0	61	57	14	16	17	6	98	91	0	0	0	0	0	0	0	0	0	0	0	0	0	0	0	0	0	0	0	0	0	0	0	0	0	0	0.000	0.000	0.000	0.000	0.000	0.000	0.000	0.000	0.000	0.000	0.000	0.000	0.000	0.000	283	1076	51	48	48	0.000	0.000	6	45	0	0	7	41	0	0	100	1	
3	2	7	04: B-19   LM00000342	lmo1179	11481	6273	100	52	52	5	47	49	6	40	8	0	76	72	15	16	17	10	98	95	0	0	0	0	0	0	0	0	0	0	0	0	0	0	0	0	0	0	0	0	0	0	0	0	0	0	0.000	0.000	0.000	0.000	0.000	0.000	0.000	0.000	0.000	0.000	0.000	0.000	0.000	0.000	283	1076	65	61	61	0.000	0.000	5	60	0	0	5	56	0	0	100	1	
3	3	7	04: B-22   LM00000345	lmo1182	11731	6273	100	54	54	7	48	49	8	24	7	0	62	59	15	16	17	4	96	94	0	0	0	0	0	0	0	0	0	0	0	0	0	0	0	0	0	0	0	0	0	0	0	0	0	0	0.000	0.000	0.000	0.000	0.000	0.000	0.000	0.000	0.000	0.000	0.000	0.000	0.000	0.000	283	1076	52	49	49	0.000	0.000	6	46	0	0	6	43	0	0	100	1	
3	4	7	04: F-01   LM00000359	lmo1257	11981	6273	100	69	69	11	48	49	6	90	81	0	68	63	17	16	17	5	94	92	0	0	0	0	0	0	0	0	0	0	0	0	0	0	0	0	0	0	0	0	0	0	0	0	0	0	0.000	0.000	0.000	0.000	0.000	0.000	0.000	0.000	0.000	0.000	0.000	0.000	0.000	0.000	283	1076	73	68	68	0.000	0.000	21	52	0	0	21	47	0	0	100	1	
3	5	7	04: F-04   LM00000362	lmo1260	12231	6273	100	53	54	6	48	49	6	48	20	0	72	68	16	16	17	3	98	98	0	0	0	0	0	0	0	0	0	0	0	0	0	0	0	0	0	0	0	0	0	0	0	0	0	0	0.000	0.000	0.000	0.000	0.000	0.000	0.000	0.000	0.000	0.000	0.000	0.000	0.000	0.000	283	1076	61	58	58	0.000	0.000	5	56	0	0	6	52	0	0	100	1	
3	6	7	04: F-07   LM00002478	lmo1263	12481	6273	100	77	75	15	49	50	6	92	81	0	76	70	26	16	17	4	94	89	0	0	0	0	0	0	0	0	0	0	0	0	0	0	0	0	0	0	0	0	0	0	0	0	0	0	0.000	0.000	0.000	0.000	0.000	0.000	0.000	0.000	0.000	0.000	0.000	0.000	0.000	0.000	283	1076	88	80	80	0.000	0.000	28	60	0	0	26	54	0	0	100	1	
3	7	7	04: F-10   LM00001303	lmo1266	12731	6273	100	151	146	47	48	48	5	96	92	0	56	53	12	16	16	3	96	94	0	0	0	0	0	0	0	0	0	0	0	0	0	0	0	0	0	0	0	0	0	0	0	0	0	0	0.000	0.000	0.000	0.000	0.000	0.000	0.000	0.000	0.000	0.000	0.000	0.000	0.000	0.000	283	1076	143	135	135	0.000	0.000	103	40	0	0	98	37	0	0	100	1	
3	8	7	04: F-13   LM00001304	lmo1269	12981	6273	100	286	258	101	47	48	6	96	95	0	163	146	57	16	17	5	97	95	0	0	0	0	0	0	0	0	0	0	0	0	0	0	0	0	0	0	0	0	0	0	0	0	0	0	0.000	0.000	0.000	0.000	0.000	0.000	0.000	0.000	0.000	0.000	0.000	0.000	0.000	0.000	283	1076	386	341	341	0.000	0.000	239	147	0	0	211	130	0	0	100	1	
3	9	7	04: F-16   LM00001307	lmo1272	13231	6273	100	241	207	83	48	48	6	92	89	0	143	128	56	16	16	4	93	89	0	0	0	0	0	0	0	0	0	0	0	0	0	0	0	0	0	0	0	0	0	0	0	0	0	0	0.000	0.000	0.000	0.000	0.000	0.000	0.000	0.000	0.000	0.000	0.000	0.000	0.000	0.000	283	1076	320	271	271	0.000	0.000	193	127	0	0	159	112	0	0	100	1	
3	10	7	04: F-19   LM00001308	lmo1275	13481	6273	100	197	173	69	48	49	6	92	89	0	103	90	40	16	17	4	93	89	0	0	0	0	0	0	0	0	0	0	0	0	0	0	0	0	0	0	0	0	0	0	0	0	0	0	0.000	0.000	0.000	0.000	0.000	0.000	0.000	0.000	0.000	0.000	0.000	0.000	0.000	0.000	283	1076	236	199	199	0.000	0.000	149	87	0	0	125	74	0	0	100	1	
3	11	7	04: F-22   LM00001310	lmo1278	13731	6273	100	431	371	167	48	48	5	95	92	0	254	224	98	16	16	3	97	94	0	0	0	0	0	0	0	0	0	0	0	0	0	0	0	0	0	0	0	0	0	0	0	0	0	0	0.000	0.000	0.000	0.000	0.000	0.000	0.000	0.000	0.000	0.000	0.000	0.000	0.000	0.000	283	1076	621	531	531	0.000	0.000	383	238	0	0	323	208	0	0	100	1	
3	12	7	04: J-01   LM00001343	lmo1353	13981	6273	100	96	96	30	48	49	5	86	82	0	70	64	23	16	17	4	95	90	0	0	0	0	0	0	0	0	0	0	0	0	0	0	0	0	0	0	0	0	0	0	0	0	0	0	0.000	0.000	0.000	0.000	0.000	0.000	0.000	0.000	0.000	0.000	0.000	0.000	0.000	0.000	283	1076	102	96	96	0.000	0.000	48	54	0	0	48	48	0	0	100	1	
3	13	7	04: J-04   LM00001345	lmo1356	14231	6273	100	448	397	189	48	49	8	90	88	0	218	192	80	17	17	4	94	93	0	0	0	0	0	0	0	0	0	0	0	0	0	0	0	0	0	0	0	0	0	0	0	0	0	0	0.000	0.000	0.000	0.000	0.000	0.000	0.000	0.000	0.000	0.000	0.000	0.000	0.000	0.000	283	1076	601	524	524	0.000	0.000	400	201	0	0	349	175	0	0	100	1	
3	14	7	04: J-07   LM00001347	lmo1359	14481	6273	100	624	511	245	48	48	6	98	94	0	486	405	198	16	16	4	94	91	0	0	0	0	0	0	0	0	0	0	0	0	0	0	0	0	0	0	0	0	0	0	0	0	0	0	0.000	0.000	0.000	0.000	0.000	0.000	0.000	0.000	0.000	0.000	0.000	0.000	0.000	0.000	283	1076	1046	852	852	0.000	0.000	576	470	0	0	463	389	0	0	100	1	
3	15	7	04: J-10   LM00001350	lmo1362	14731	6273	100	375	311	157	48	49	6	91	88	0	238	202	100	16	17	6	92	88	0	0	0	0	0	0	0	0	0	0	0	0	0	0	0	0	0	0	0	0	0	0	0	0	0	0	0.000	0.000	0.000	0.000	0.000	0.000	0.000	0.000	0.000	0.000	0.000	0.000	0.000	0.000	283	1076	549	449	449	0.000	0.000	327	222	0	0	263	186	0	0	100	1	
3	16	7	04: J-13   LM00001352	lmo1365	14981	6273	100	170	151	57	48	48	6	88	85	0	85	77	28	16	18	16	84	81	0	0	0	0	0	0	0	0	0	0	0	0	0	0	0	0	0	0	0	0	0	0	0	0	0	0	0.000	0.000	0.000	0.000	0.000	0.000	0.000	0.000	0.000	0.000	0.000	0.000	0.000	0.000	283	1076	191	164	164	0.000	0.000	122	69	0	0	103	61	0	0	100	1	
3	17	7	04: J-16   LM00001355	lmo1368	15231	6273	100	142	131	50	47	48	5	88	83	0	77	70	30	16	16	4	86	84	0	0	0	0	0	0	0	0	0	0	0	0	0	0	0	0	0	0	0	0	0	0	0	0	0	0	0.000	0.000	0.000	0.000	0.000	0.000	0.000	0.000	0.000	0.000	0.000	0.000	0.000	0.000	283	1076	156	138	138	0.000	0.000	95	61	0	0	84	54	0	0	100	1	
3	1	8	04: J-19   LM00001357	lmo1371	11231	6523	100	376	328	131	48	48	5	96	95	0	214	187	75	16	17	5	97	93	0	0	0	0	0	0	0	0	0	0	0	0	0	0	0	0	0	0	0	0	0	0	0	0	0	0	0.000	0.000	0.000	0.000	0.000	0.000	0.000	0.000	0.000	0.000	0.000	0.000	0.000	0.000	283	1076	526	451	451	0.000	0.000	328	198	0	0	280	171	0	0	100	1	
3	2	8	04: J-22   LM00000386	lmo1374	11481	6523	100	1006	871	360	48	49	6	99	96	0	1318	1150	471	16	17	5	99	98	0	0	0	0	0	0	0	0	0	0	0	0	0	0	0	0	0	0	0	0	0	0	0	0	0	0	0.000	0.000	0.000	0.000	0.000	0.000	0.000	0.000	0.000	0.000	0.000	0.000	0.000	0.000	283	1076	2260	1957	1957	0.000	0.000	958	1302	0	0	823	1134	0	0	100	1	
3	3	8	04: N-01   LM00001408	lmo1449	11731	6523	100	397	352	150	48	49	6	96	94	0	358	313	130	16	17	4	96	95	0	0	0	0	0	0	0	0	0	0	0	0	0	0	0	0	0	0	0	0	0	0	0	0	0	0	0.000	0.000	0.000	0.000	0.000	0.000	0.000	0.000	0.000	0.000	0.000	0.000	0.000	0.000	283	1076	691	601	601	0.000	0.000	349	342	0	0	304	297	0	0	100	1	
3	4	8	04: N-04   LM00001409	lmo1452	11981	6523	100	452	399	167	47	47	5	99	95	0	149	136	51	16	17	4	97	92	0	0	0	0	0	0	0	0	0	0	0	0	0	0	0	0	0	0	0	0	0	0	0	0	0	0	0.000	0.000	0.000	0.000	0.000	0.000	0.000	0.000	0.000	0.000	0.000	0.000	0.000	0.000	283	1076	538	472	472	0.000	0.000	405	133	0	0	352	120	0	0	100	1	
3	5	8	04: N-07   LM00001410	lmo1455	12231	6523	100	230	203	84	48	48	6	92	90	0	162	137	59	16	17	3	94	91	0	0	0	0	0	0	0	0	0	0	0	0	0	0	0	0	0	0	0	0	0	0	0	0	0	0	0.000	0.000	0.000	0.000	0.000	0.000	0.000	0.000	0.000	0.000	0.000	0.000	0.000	0.000	283	1076	328	276	276	0.000	0.000	182	146	0	0	155	121	0	0	100	1	
3	6	8	04: N-10   LM00001412	lmo1458	12481	6523	100	273	241	100	48	49	6	98	91	0	170	151	60	16	17	3	98	96	0	0	0	0	0	0	0	0	0	0	0	0	0	0	0	0	0	0	0	0	0	0	0	0	0	0	0.000	0.000	0.000	0.000	0.000	0.000	0.000	0.000	0.000	0.000	0.000	0.000	0.000	0.000	283	1076	379	328	328	0.000	0.000	225	154	0	0	193	135	0	0	100	1	
3	7	8	04: N-13   LM00002520	lmo1461	12731	6523	100	52	54	7	48	49	5	40	19	0	56	52	14	16	17	4	95	90	0	0	0	0	0	0	0	0	0	0	0	0	0	0	0	0	0	0	0	0	0	0	0	0	0	0	0.000	0.000	0.000	0.000	0.000	0.000	0.000	0.000	0.000	0.000	0.000	0.000	0.000	0.000	283	1076	44	42	42	0.000	0.000	4	40	0	0	6	36	0	0	100	1	
3	8	8	04: N-16   LM00001416	lmo1464	12981	6523	100	196	182	88	48	49	6	86	83	0	154	131	64	16	17	4	87	85	0	0	0	0	0	0	0	0	0	0	0	0	0	0	0	0	0	0	0	0	0	0	0	0	0	0	0.000	0.000	0.000	0.000	0.000	0.000	0.000	0.000	0.000	0.000	0.000	0.000	0.000	0.000	283	1076	286	249	249	0.000	0.000	148	138	0	0	134	115	0	0	100	1	
3	9	8	04: N-19   LM00001419	lmo1467	13231	6523	100	232	203	86	48	48	5	91	89	0	121	107	46	16	16	3	91	88	0	0	0	0	0	0	0	0	0	0	0	0	0	0	0	0	0	0	0	0	0	0	0	0	0	0	0.000	0.000	0.000	0.000	0.000	0.000	0.000	0.000	0.000	0.000	0.000	0.000	0.000	0.000	283	1076	289	246	246	0.000	0.000	184	105	0	0	155	91	0	0	100	1	
3	10	8	04: N-22   LM00000406	lmo1470	13481	6523	100	66	66	11	47	48	6	93	78	0	70	64	19	15	16	4	96	93	0	0	0	0	0	0	0	0	0	0	0	0	0	0	0	0	0	0	0	0	0	0	0	0	0	0	0.000	0.000	0.000	0.000	0.000	0.000	0.000	0.000	0.000	0.000	0.000	0.000	0.000	0.000	283	1076	74	68	68	0.000	0.000	19	55	0	0	19	49	0	0	100	1	
3	11	8	05: B-01   EMPTY	EMPTY	13731	6523	100	47	48	5	47	48	5	23	6	0	18	19	5	16	16	3	48	28	0	0	0	0	0	0	0	0	0	0	0	0	0	0	0	0	0	0	0	0	0	0	0	0	0	0	0.000	0.000	0.000	0.000	0.000	0.000	0.000	0.000	0.000	0.000	0.000	0.000	0.000	0.000	283	1076	2	4	4	0.000	0.000	0	2	0	0	1	3	0	0	-75	1	
3	12	8	05: B-04   LM00001459	lmo1544	13981	6523	100	256	230	100	48	48	4	93	89	0	87	79	29	16	17	4	95	91	0	0	0	0	0	0	0	0	0	0	0	0	0	0	0	0	0	0	0	0	0	0	0	0	0	0	0.000	0.000	0.000	0.000	0.000	0.000	0.000	0.000	0.000	0.000	0.000	0.000	0.000	0.000	283	1076	279	245	245	0.000	0.000	208	71	0	0	182	63	0	0	100	1	
3	13	8	05: B-07   LM00000428	lmo1547	14231	6523	100	280	249	109	49	49	7	93	88	0	202	178	77	16	17	5	96	90	0	0	0	0	0	0	0	0	0	0	0	0	0	0	0	0	0	0	0	0	0	0	0	0	0	0	0.000	0.000	0.000	0.000	0.000	0.000	0.000	0.000	0.000	0.000	0.000	0.000	0.000	0.000	283	1076	417	362	362	0.000	0.000	231	186	0	0	200	162	0	0	100	1	
3	14	8	05: B-10   LM00002537	lmo1550	14481	6523	100	52	52	6	48	48	5	40	12	0	59	54	15	16	16	3	95	93	0	0	0	0	0	0	0	0	0	0	0	0	0	0	0	0	0	0	0	0	0	0	0	0	0	0	0.000	0.000	0.000	0.000	0.000	0.000	0.000	0.000	0.000	0.000	0.000	0.000	0.000	0.000	283	1076	47	42	42	0.000	0.000	4	43	0	0	4	38	0	0	100	1	
3	15	8	05: B-13   LM00001462	lmo1553	14731	6523	100	289	267	108	48	48	5	93	91	0	254	229	90	15	16	4	99	95	0	0	0	0	0	0	0	0	0	0	0	0	0	0	0	0	0	0	0	0	0	0	0	0	0	0	0.000	0.000	0.000	0.000	0.000	0.000	0.000	0.000	0.000	0.000	0.000	0.000	0.000	0.000	283	1076	480	433	433	0.000	0.000	241	239	0	0	219	214	0	0	100	1	
3	16	8	05: B-16   LM00001464	lmo1556	14981	6523	100	145	140	46	48	49	8	93	90	0	82	76	22	16	18	11	93	88	0	0	0	0	0	0	0	0	0	0	0	0	0	0	0	0	0	0	0	0	0	0	0	0	0	0	0.000	0.000	0.000	0.000	0.000	0.000	0.000	0.000	0.000	0.000	0.000	0.000	0.000	0.000	283	1076	163	152	152	0.000	0.000	97	66	0	0	92	60	0	0	100	1	
3	17	8	05: B-19   LM00000431	lmo1559	15231	6523	100	196	176	68	48	49	9	90	85	0	105	95	37	16	17	6	92	87	0	0	0	0	0	0	0	0	0	0	0	0	0	0	0	0	0	0	0	0	0	0	0	0	0	0	0.000	0.000	0.000	0.000	0.000	0.000	0.000	0.000	0.000	0.000	0.000	0.000	0.000	0.000	283	1076	237	207	207	0.000	0.000	148	89	0	0	128	79	0	0	100	1	
3	1	9	05: B-22   LM00000433	lmo1562	11231	6773	100	550	459	248	48	49	5	96	90	0	317	255	139	16	17	4	92	90	0	0	0	0	0	0	0	0	0	0	0	0	0	0	0	0	0	0	0	0	0	0	0	0	0	0	0.000	0.000	0.000	0.000	0.000	0.000	0.000	0.000	0.000	0.000	0.000	0.000	0.000	0.000	283	1076	803	650	650	0.000	0.000	502	301	0	0	411	239	0	0	100	1	
3	2	9	05: F-01   LM00001511	lmo1637	11481	6773	100	77	80	19	48	48	5	94	84	0	347	297	133	15	16	4	98	95	0	0	0	0	0	0	0	0	0	0	0	0	0	0	0	0	0	0	0	0	0	0	0	0	0	0	0.000	0.000	0.000	0.000	0.000	0.000	0.000	0.000	0.000	0.000	0.000	0.000	0.000	0.000	283	1076	361	314	314	0.000	0.000	29	332	0	0	32	282	0	0	100	1	
3	3	9	05: F-04   LM00002555	lmo1640	11731	6773	100	84	83	17	48	50	8	92	83	0	62	60	21	16	17	5	96	90	0	0	0	0	0	0	0	0	0	0	0	0	0	0	0	0	0	0	0	0	0	0	0	0	0	0	0.000	0.000	0.000	0.000	0.000	0.000	0.000	0.000	0.000	0.000	0.000	0.000	0.000	0.000	283	1076	82	79	79	0.000	0.000	36	46	0	0	35	44	0	0	100	1	
3	4	9	05: F-07   LM00001515	lmo1643	11981	6773	100	148	141	47	47	48	5	95	93	0	145	131	56	17	17	4	97	93	0	0	0	0	0	0	0	0	0	0	0	0	0	0	0	0	0	0	0	0	0	0	0	0	0	0	0.000	0.000	0.000	0.000	0.000	0.000	0.000	0.000	0.000	0.000	0.000	0.000	0.000	0.000	283	1076	229	208	208	0.000	0.000	101	128	0	0	94	114	0	0	100	1	
3	5	9	05: F-10   LM00001518	lmo1646	12231	6773	100	77	78	15	49	50	10	90	67	0	90	83	24	16	17	4	98	95	0	0	0	0	0	0	0	0	0	0	0	0	0	0	0	0	0	0	0	0	0	0	0	0	0	0	0.000	0.000	0.000	0.000	0.000	0.000	0.000	0.000	0.000	0.000	0.000	0.000	0.000	0.000	283	1076	102	96	96	0.000	0.000	28	74	0	0	29	67	0	0	100	1	
3	6	9	05: F-13   LM00001519	lmo1649	12481	6773	100	973	840	342	49	49	6	96	95	0	2146	1896	739	16	17	7	96	95	0	0	0	0	0	0	0	0	0	0	0	0	0	0	0	0	0	0	0	0	0	0	0	0	0	0	0.000	0.000	0.000	0.000	0.000	0.000	0.000	0.000	0.000	0.000	0.000	0.000	0.000	0.000	283	1076	3054	2671	2671	0.000	0.000	924	2130	0	0	791	1880	0	0	100	1	
3	7	9	05: F-16   LM00001521	lmo1652	12731	6773	100	173	160	56	49	49	5	95	92	0	175	154	67	16	17	4	95	92	0	0	0	0	0	0	0	0	0	0	0	0	0	0	0	0	0	0	0	0	0	0	0	0	0	0	0.000	0.000	0.000	0.000	0.000	0.000	0.000	0.000	0.000	0.000	0.000	0.000	0.000	0.000	283	1076	283	249	249	0.000	0.000	124	159	0	0	111	138	0	0	100	1	
3	8	9	05: F-19   LM00001522	lmo1655	12981	6773	100	51	50	5	47	48	6	31	5	0	54	48	14	16	17	5	91	86	0	0	0	0	0	0	0	0	0	0	0	0	0	0	0	0	0	0	0	0	0	0	0	0	0	0	0.000	0.000	0.000	0.000	0.000	0.000	0.000	0.000	0.000	0.000	0.000	0.000	0.000	0.000	283	1076	42	35	35	0.000	0.000	4	38	0	0	3	32	0	0	100	1	
3	9	9	05: F-22   LM00000453	lmo1658	13231	6773	100	4836	4004	2068	48	48	5	100	98	0	1438	1213	581	15	16	3	97	96	0	0	0	0	0	0	0	0	0	0	0	0	0	0	0	0	0	0	0	0	0	0	0	0	0	0	0.000	0.000	0.000	0.000	0.000	0.000	0.000	0.000	0.000	0.000	0.000	0.000	0.000	0.000	283	1076	6211	5154	5154	0.000	0.000	4788	1423	0	0	3956	1198	0	0	100	1	
3	10	9	05: J-01   LM00001566	lmo1733	13481	6773	100	118	119	40	49	49	5	94	89	0	177	158	70	16	17	12	91	86	0	0	0	0	0	0	0	0	0	0	0	0	0	0	0	0	0	0	0	0	0	0	0	0	0	0	0.000	0.000	0.000	0.000	0.000	0.000	0.000	0.000	0.000	0.000	0.000	0.000	0.000	0.000	283	1076	230	212	212	0.000	0.000	69	161	0	0	70	142	0	0	100	1	
3	11	9	05: J-04   LM00001569	lmo1736	13731	6773	100	108	103	31	48	49	6	89	85	0	110	100	38	16	16	3	98	93	0	0	0	0	0	0	0	0	0	0	0	0	0	0	0	0	0	0	0	0	0	0	0	0	0	0	0.000	0.000	0.000	0.000	0.000	0.000	0.000	0.000	0.000	0.000	0.000	0.000	0.000	0.000	283	1076	154	139	139	0.000	0.000	60	94	0	0	55	84	0	0	100	1	
3	12	9	05: J-07   LM00001571	lmo1739	13981	6773	100	60	62	11	48	48	5	75	55	0	60	56	18	16	17	3	93	89	0	0	0	0	0	0	0	0	0	0	0	0	0	0	0	0	0	0	0	0	0	0	0	0	0	0	0.000	0.000	0.000	0.000	0.000	0.000	0.000	0.000	0.000	0.000	0.000	0.000	0.000	0.000	283	1076	56	54	54	0.000	0.000	12	44	0	0	14	40	0	0	100	1	
3	13	9	05: J-10   LM00001573	lmo1742	14231	6773	100	127	123	45	48	49	6	89	86	0	103	93	37	16	17	4	94	91	0	0	0	0	0	0	0	0	0	0	0	0	0	0	0	0	0	0	0	0	0	0	0	0	0	0	0.000	0.000	0.000	0.000	0.000	0.000	0.000	0.000	0.000	0.000	0.000	0.000	0.000	0.000	283	1076	166	152	152	0.000	0.000	79	87	0	0	75	77	0	0	100	1	
3	14	9	05: J-13   LM00001575	lmo1745	14481	6773	100	129	123	44	48	49	6	90	85	0	93	90	34	16	17	4	95	92	0	0	0	0	0	0	0	0	0	0	0	0	0	0	0	0	0	0	0	0	0	0	0	0	0	0	0.000	0.000	0.000	0.000	0.000	0.000	0.000	0.000	0.000	0.000	0.000	0.000	0.000	0.000	283	1076	158	149	149	0.000	0.000	81	77	0	0	75	74	0	0	100	1	
3	15	9	05: J-16   LM00002575	lmo1748	14731	6773	100	141	130	42	49	50	6	90	88	0	63	58	19	16	17	5	91	86	0	0	0	0	0	0	0	0	0	0	0	0	0	0	0	0	0	0	0	0	0	0	0	0	0	0	0.000	0.000	0.000	0.000	0.000	0.000	0.000	0.000	0.000	0.000	0.000	0.000	0.000	0.000	283	1076	139	123	123	0.000	0.000	92	47	0	0	81	42	0	0	100	1	
3	16	9	05: J-19   LM00001578	lmo1751	14981	6773	100	83	81	18	48	49	6	88	82	0	83	79	26	16	17	3	94	92	0	0	0	0	0	0	0	0	0	0	0	0	0	0	0	0	0	0	0	0	0	0	0	0	0	0	0.000	0.000	0.000	0.000	0.000	0.000	0.000	0.000	0.000	0.000	0.000	0.000	0.000	0.000	283	1076	102	96	96	0.000	0.000	35	67	0	0	33	63	0	0	100	1	
3	17	9	05: J-22   LM00000475	lmo1754	15231	6773	100	210	196	71	48	49	5	95	93	0	255	228	95	16	17	3	97	95	0	0	0	0	0	0	0	0	0	0	0	0	0	0	0	0	0	0	0	0	0	0	0	0	0	0	0.000	0.000	0.000	0.000	0.000	0.000	0.000	0.000	0.000	0.000	0.000	0.000	0.000	0.000	283	1076	401	360	360	0.000	0.000	162	239	0	0	148	212	0	0	100	1	
3	1	10	05: N-01   LM00001624	lmo1829	11231	7023	100	89	86	19	47	48	6	93	88	0	80	72	22	15	16	4	97	94	0	0	0	0	0	0	0	0	0	0	0	0	0	0	0	0	0	0	0	0	0	0	0	0	0	0	0.000	0.000	0.000	0.000	0.000	0.000	0.000	0.000	0.000	0.000	0.000	0.000	0.000	0.000	283	1076	107	96	96	0.000	0.000	42	65	0	0	39	57	0	0	100	1	
3	2	10	05: N-04   LM00001626	lmo1832	11481	7023	100	908	787	311	48	49	5	98	97	0	270	249	92	15	16	4	99	97	0	0	0	0	0	0	0	0	0	0	0	0	0	0	0	0	0	0	0	0	0	0	0	0	0	0	0.000	0.000	0.000	0.000	0.000	0.000	0.000	0.000	0.000	0.000	0.000	0.000	0.000	0.000	283	1076	1115	973	973	0.000	0.000	860	255	0	0	739	234	0	0	100	1	
3	3	10	05: N-07   LM00001629	lmo1835	11731	7023	100	1654	1348	734	48	49	6	96	93	0	530	431	234	16	16	4	91	89	0	0	0	0	0	0	0	0	0	0	0	0	0	0	0	0	0	0	0	0	0	0	0	0	0	0	0.000	0.000	0.000	0.000	0.000	0.000	0.000	0.000	0.000	0.000	0.000	0.000	0.000	0.000	283	1076	2120	1715	1715	0.000	0.000	1606	514	0	0	1300	415	0	0	100	1	
3	4	10	05: N-10   LM00001632	lmo1838	11981	7023	100	64	69	21	47	47	6	78	64	0	33	33	12	15	16	4	85	77	0	0	0	0	0	0	0	0	0	0	0	0	0	0	0	0	0	0	0	0	0	0	0	0	0	0	0.000	0.000	0.000	0.000	0.000	0.000	0.000	0.000	0.000	0.000	0.000	0.000	0.000	0.000	283	1076	35	40	40	0.000	0.000	17	18	0	0	22	18	0	0	100	1	
3	5	10	05: N-13   LM00002586	lmo1841	12231	7023	100	58	60	9	49	50	6	67	43	0	60	56	14	16	16	5	95	92	0	0	0	0	0	0	0	0	0	0	0	0	0	0	0	0	0	0	0	0	0	0	0	0	0	0	0.000	0.000	0.000	0.000	0.000	0.000	0.000	0.000	0.000	0.000	0.000	0.000	0.000	0.000	283	1076	53	51	51	0.000	0.000	9	44	0	0	11	40	0	0	100	1	
3	6	10	05: N-16   LM00000500	lmo1844	12481	7023	100	354	315	132	49	50	6	98	95	0	343	290	121	16	17	6	98	94	0	0	0	0	0	0	0	0	0	0	0	0	0	0	0	0	0	0	0	0	0	0	0	0	0	0	0.000	0.000	0.000	0.000	0.000	0.000	0.000	0.000	0.000	0.000	0.000	0.000	0.000	0.000	283	1076	632	540	540	0.000	0.000	305	327	0	0	266	274	0	0	100	1	
3	7	10	05: N-19   LM00001635	lmo1847	12731	7023	100	921	766	345	48	48	5	96	95	0	1357	1152	497	16	17	4	98	97	0	0	0	0	0	0	0	0	0	0	0	0	0	0	0	0	0	0	0	0	0	0	0	0	0	0	0.000	0.000	0.000	0.000	0.000	0.000	0.000	0.000	0.000	0.000	0.000	0.000	0.000	0.000	283	1076	2214	1854	1854	0.000	0.000	873	1341	0	0	718	1136	0	0	100	1	
3	8	10	05: N-22   LM00001637	lmo1850	12981	7023	100	517	435	182	48	48	6	96	94	0	287	243	104	16	17	4	97	94	0	0	0	0	0	0	0	0	0	0	0	0	0	0	0	0	0	0	0	0	0	0	0	0	0	0	0.000	0.000	0.000	0.000	0.000	0.000	0.000	0.000	0.000	0.000	0.000	0.000	0.000	0.000	283	1076	740	614	614	0.000	0.000	469	271	0	0	387	227	0	0	100	1	
3	9	10	06: B-01   EMPTY	EMPTY	13231	7023	100	48	49	6	48	49	5	20	4	0	17	18	5	16	17	7	22	2	0	0	0	0	0	0	0	0	0	0	0	0	0	0	0	0	0	0	0	0	0	0	0	0	0	0	0.000	0.000	0.000	0.000	0.000	0.000	0.000	0.000	0.000	0.000	0.000	0.000	0.000	0.000	283	1076	1	3	3	0.000	0.000	0	1	0	0	1	2	0	0	-75	1	
3	10	10	06: B-04   LM00001681	lmo1924	13481	7023	100	161	142	54	47	48	5	90	86	0	176	154	71	15	16	3	92	91	0	0	0	0	0	0	0	0	0	0	0	0	0	0	0	0	0	0	0	0	0	0	0	0	0	0	0.000	0.000	0.000	0.000	0.000	0.000	0.000	0.000	0.000	0.000	0.000	0.000	0.000	0.000	283	1076	275	234	234	0.000	0.000	114	161	0	0	95	139	0	0	100	1	
3	11	10	06: B-07   LM00001684	lmo1927	13731	7023	100	271	246	119	49	50	7	93	90	0	222	196	107	16	17	7	90	85	0	0	0	0	0	0	0	0	0	0	0	0	0	0	0	0	0	0	0	0	0	0	0	0	0	0	0.000	0.000	0.000	0.000	0.000	0.000	0.000	0.000	0.000	0.000	0.000	0.000	0.000	0.000	283	1076	428	377	377	0.000	0.000	222	206	0	0	197	180	0	0	100	1	
3	12	10	06: B-10   LM00001686	lmo1930	13981	7023	100	182	170	60	48	50	8	94	90	0	126	114	41	17	18	5	94	92	0	0	0	0	0	0	0	0	0	0	0	0	0	0	0	0	0	0	0	0	0	0	0	0	0	0	0.000	0.000	0.000	0.000	0.000	0.000	0.000	0.000	0.000	0.000	0.000	0.000	0.000	0.000	283	1076	243	219	219	0.000	0.000	134	109	0	0	122	97	0	0	100	1	
3	13	10	06: B-13   LM00001688	lmo1933	14231	7023	100	256	226	102	49	49	6	91	87	0	111	98	43	17	17	4	92	89	0	0	0	0	0	0	0	0	0	0	0	0	0	0	0	0	0	0	0	0	0	0	0	0	0	0	0.000	0.000	0.000	0.000	0.000	0.000	0.000	0.000	0.000	0.000	0.000	0.000	0.000	0.000	283	1076	301	258	258	0.000	0.000	207	94	0	0	177	81	0	0	100	1	
3	14	10	06: B-16   LM00000519	lmo1936	14481	7023	100	389	324	146	48	49	6	94	88	0	537	456	222	16	17	6	90	88	0	0	0	0	0	0	0	0	0	0	0	0	0	0	0	0	0	0	0	0	0	0	0	0	0	0	0.000	0.000	0.000	0.000	0.000	0.000	0.000	0.000	0.000	0.000	0.000	0.000	0.000	0.000	283	1076	862	716	716	0.000	0.000	341	521	0	0	276	440	0	0	100	1	
3	15	10	06: B-19   LM00002602	lmo1939	14731	7023	100	287	252	112	48	48	6	93	91	0	130	114	51	15	16	4	92	87	0	0	0	0	0	0	0	0	0	0	0	0	0	0	0	0	0	0	0	0	0	0	0	0	0	0	0.000	0.000	0.000	0.000	0.000	0.000	0.000	0.000	0.000	0.000	0.000	0.000	0.000	0.000	283	1076	354	303	303	0.000	0.000	239	115	0	0	204	99	0	0	100	1	
3	16	10	06: B-22   LM00002603	lmo1942	14981	7023	100	55	56	10	47	48	6	53	25	0	57	51	16	16	16	3	94	89	0	0	0	0	0	0	0	0	0	0	0	0	0	0	0	0	0	0	0	0	0	0	0	0	0	0	0.000	0.000	0.000	0.000	0.000	0.000	0.000	0.000	0.000	0.000	0.000	0.000	0.000	0.000	283	1076	49	44	44	0.000	0.000	8	41	0	0	9	35	0	0	100	1	
3	17	10	06: F-01   LM00001733	lmo2017	15231	7023	100	113	107	32	48	48	6	89	87	0	122	112	44	16	16	5	95	90	0	0	0	0	0	0	0	0	0	0	0	0	0	0	0	0	0	0	0	0	0	0	0	0	0	0	0.000	0.000	0.000	0.000	0.000	0.000	0.000	0.000	0.000	0.000	0.000	0.000	0.000	0.000	283	1076	171	155	155	0.000	0.000	65	106	0	0	59	96	0	0	100	1	
3	1	11	06: F-04   LM00000541	lmo2020	11231	7273	100	727	629	265	48	48	5	96	95	0	157	142	52	16	16	3	95	94	0	0	0	0	0	0	0	0	0	0	0	0	0	0	0	0	0	0	0	0	0	0	0	0	0	0	0.000	0.000	0.000	0.000	0.000	0.000	0.000	0.000	0.000	0.000	0.000	0.000	0.000	0.000	283	1076	820	707	707	0.000	0.000	679	141	0	0	581	126	0	0	100	1	
3	2	11	06: F-07   LM00001735	lmo2023	11481	7273	100	87	83	21	48	48	5	88	84	0	132	112	55	15	16	3	88	84	0	0	0	0	0	0	0	0	0	0	0	0	0	0	0	0	0	0	0	0	0	0	0	0	0	0	0.000	0.000	0.000	0.000	0.000	0.000	0.000	0.000	0.000	0.000	0.000	0.000	0.000	0.000	283	1076	156	132	132	0.000	0.000	39	117	0	0	35	97	0	0	100	1	
3	3	11	06: F-10   LM00002619	lmo2026	11731	7273	100	50	51	6	47	48	5	42	9	0	70	65	17	16	16	3	98	95	0	0	0	0	0	0	0	0	0	0	0	0	0	0	0	0	0	0	0	0	0	0	0	0	0	0	0.000	0.000	0.000	0.000	0.000	0.000	0.000	0.000	0.000	0.000	0.000	0.000	0.000	0.000	283	1076	57	53	53	0.000	0.000	3	54	0	0	4	49	0	0	100	1	
3	4	11	06: F-13   LM00000542	lmo2029	11981	7273	100	327	287	125	48	48	6	97	90	0	526	450	200	16	17	5	96	94	0	0	0	0	0	0	0	0	0	0	0	0	0	0	0	0	0	0	0	0	0	0	0	0	0	0	0.000	0.000	0.000	0.000	0.000	0.000	0.000	0.000	0.000	0.000	0.000	0.000	0.000	0.000	283	1076	789	673	673	0.000	0.000	279	510	0	0	239	434	0	0	100	1	
3	5	11	06: F-16   LM00000544	lmo2032	12231	7273	100	839	676	351	48	48	5	94	92	0	473	398	192	15	16	3	97	95	0	0	0	0	0	0	0	0	0	0	0	0	0	0	0	0	0	0	0	0	0	0	0	0	0	0	0.000	0.000	0.000	0.000	0.000	0.000	0.000	0.000	0.000	0.000	0.000	0.000	0.000	0.000	283	1076	1249	1011	1011	0.000	0.000	791	458	0	0	628	383	0	0	100	1	
3	6	11	06: F-19   LM00001741	lmo2035	12481	7273	100	597	493	231	48	49	5	94	91	0	229	198	87	16	16	3	97	95	0	0	0	0	0	0	0	0	0	0	0	0	0	0	0	0	0	0	0	0	0	0	0	0	0	0	0.000	0.000	0.000	0.000	0.000	0.000	0.000	0.000	0.000	0.000	0.000	0.000	0.000	0.000	283	1076	762	627	627	0.000	0.000	549	213	0	0	445	182	0	0	100	1	
3	7	11	06: F-22   LM00001744	lmo2038	12731	7273	100	245	224	96	48	49	5	94	89	0	107	97	38	16	16	4	96	91	0	0	0	0	0	0	0	0	0	0	0	0	0	0	0	0	0	0	0	0	0	0	0	0	0	0	0.000	0.000	0.000	0.000	0.000	0.000	0.000	0.000	0.000	0.000	0.000	0.000	0.000	0.000	283	1076	288	257	257	0.000	0.000	197	91	0	0	176	81	0	0	100	1	
3	8	11	06: J-01   LM00001786	lmo2113	12981	7273	100	222	194	83	48	48	6	90	85	0	170	142	68	16	17	4	90	88	0	0	0	0	0	0	0	0	0	0	0	0	0	0	0	0	0	0	0	0	0	0	0	0	0	0	0.000	0.000	0.000	0.000	0.000	0.000	0.000	0.000	0.000	0.000	0.000	0.000	0.000	0.000	283	1076	328	272	272	0.000	0.000	174	154	0	0	146	126	0	0	100	1	
3	9	11	06: J-04   LM00002635	lmo2116	13231	7273	100	65	67	13	47	48	6	87	72	0	69	65	24	15	16	4	93	90	0	0	0	0	0	0	0	0	0	0	0	0	0	0	0	0	0	0	0	0	0	0	0	0	0	0	0.000	0.000	0.000	0.000	0.000	0.000	0.000	0.000	0.000	0.000	0.000	0.000	0.000	0.000	283	1076	72	70	70	0.000	0.000	18	54	0	0	20	50	0	0	100	1	
3	10	11	06: J-07   LM00001790	lmo2119	13481	7273	100	535	440	224	47	48	5	96	94	0	246	206	99	16	16	3	98	95	0	0	0	0	0	0	0	0	0	0	0	0	0	0	0	0	0	0	0	0	0	0	0	0	0	0	0.000	0.000	0.000	0.000	0.000	0.000	0.000	0.000	0.000	0.000	0.000	0.000	0.000	0.000	283	1076	718	583	583	0.000	0.000	488	230	0	0	393	190	0	0	100	1	
3	11	11	06: J-10   LM00000565	lmo2122	13731	7273	100	66	67	12	48	48	5	87	71	0	64	61	20	16	17	5	95	91	0	0	0	0	0	0	0	0	0	0	0	0	0	0	0	0	0	0	0	0	0	0	0	0	0	0	0.000	0.000	0.000	0.000	0.000	0.000	0.000	0.000	0.000	0.000	0.000	0.000	0.000	0.000	283	1076	66	64	64	0.000	0.000	18	48	0	0	19	45	0	0	100	1	
3	12	11	06: J-13   LM00000567	lmo2125	13981	7273	100	88	87	24	49	49	6	89	81	0	76	69	27	16	17	4	94	89	0	0	0	0	0	0	0	0	0	0	0	0	0	0	0	0	0	0	0	0	0	0	0	0	0	0	0.000	0.000	0.000	0.000	0.000	0.000	0.000	0.000	0.000	0.000	0.000	0.000	0.000	0.000	283	1076	99	91	91	0.000	0.000	39	60	0	0	38	53	0	0	100	1	
3	13	11	06: J-16   LM00001793	lmo2128	14231	7273	100	55	56	7	47	48	5	69	37	0	61	57	16	16	17	3	95	93	0	0	0	0	0	0	0	0	0	0	0	0	0	0	0	0	0	0	0	0	0	0	0	0	0	0	0.000	0.000	0.000	0.000	0.000	0.000	0.000	0.000	0.000	0.000	0.000	0.000	0.000	0.000	283	1076	53	50	50	0.000	0.000	8	45	0	0	9	41	0	0	100	1	
3	14	11	06: J-19   LM00001796	lmo2131	14481	7273	100	55	56	7	48	48	5	65	34	0	62	58	17	15	16	3	95	94	0	0	0	0	0	0	0	0	0	0	0	0	0	0	0	0	0	0	0	0	0	0	0	0	0	0	0.000	0.000	0.000	0.000	0.000	0.000	0.000	0.000	0.000	0.000	0.000	0.000	0.000	0.000	283	1076	54	51	51	0.000	0.000	7	47	0	0	8	43	0	0	100	1	
3	15	11	06: J-22   LM00001798	lmo2134	14731	7273	100	51	51	5	48	49	6	29	9	0	53	48	13	15	16	5	91	87	0	0	0	0	0	0	0	0	0	0	0	0	0	0	0	0	0	0	0	0	0	0	0	0	0	0	0.000	0.000	0.000	0.000	0.000	0.000	0.000	0.000	0.000	0.000	0.000	0.000	0.000	0.000	283	1076	41	36	36	0.000	0.000	3	38	0	0	3	33	0	0	100	1	
3	16	11	06: N-01   LM00000597	lmo2209	14981	7273	100	122	116	38	48	63	51	70	16	0	77	69	22	16	23	22	84	81	0	0	0	0	0	0	0	0	0	0	0	0	0	0	0	0	0	0	0	0	0	0	0	0	0	0	0.000	0.000	0.000	0.000	0.000	0.000	0.000	0.000	0.000	0.000	0.000	0.000	0.000	0.000	283	1076	135	121	121	0.000	0.000	74	61	0	0	68	53	0	0	100	1	
3	17	11	06: N-04   LM00001832	lmo2212	15231	7273	100	197	173	72	47	48	5	91	88	0	147	122	57	15	16	4	91	89	0	0	0	0	0	0	0	0	0	0	0	0	0	0	0	0	0	0	0	0	0	0	0	0	0	0	0.000	0.000	0.000	0.000	0.000	0.000	0.000	0.000	0.000	0.000	0.000	0.000	0.000	0.000	283	1076	282	233	233	0.000	0.000	150	132	0	0	126	107	0	0	100	1	
3	1	12	06: N-07   LM00001834	lmo2215	11231	7523	100	119	115	37	48	48	5	90	86	0	75	69	26	15	16	3	93	91	0	0	0	0	0	0	0	0	0	0	0	0	0	0	0	0	0	0	0	0	0	0	0	0	0	0	0.000	0.000	0.000	0.000	0.000	0.000	0.000	0.000	0.000	0.000	0.000	0.000	0.000	0.000	283	1076	131	121	121	0.000	0.000	71	60	0	0	67	54	0	0	100	1	
3	2	12	06: N-10   LM00001836	lmo2218	11481	7523	100	73	72	13	47	48	5	96	84	0	66	63	21	15	15	3	99	97	0	0	0	0	0	0	0	0	0	0	0	0	0	0	0	0	0	0	0	0	0	0	0	0	0	0	0.000	0.000	0.000	0.000	0.000	0.000	0.000	0.000	0.000	0.000	0.000	0.000	0.000	0.000	283	1076	77	73	73	0.000	0.000	26	51	0	0	25	48	0	0	100	1	
3	3	12	06: N-13   LM00002652	lmo2221	11731	7523	100	93	90	24	47	48	6	92	82	0	94	84	33	15	16	4	95	92	0	0	0	0	0	0	0	0	0	0	0	0	0	0	0	0	0	0	0	0	0	0	0	0	0	0	0.000	0.000	0.000	0.000	0.000	0.000	0.000	0.000	0.000	0.000	0.000	0.000	0.000	0.000	283	1076	125	112	112	0.000	0.000	46	79	0	0	43	69	0	0	100	1	
3	4	12	06: N-16   LM00001841	lmo2224	11981	7523	100	84	84	20	47	48	6	93	84	0	75	71	27	16	17	5	93	89	0	0	0	0	0	0	0	0	0	0	0	0	0	0	0	0	0	0	0	0	0	0	0	0	0	0	0.000	0.000	0.000	0.000	0.000	0.000	0.000	0.000	0.000	0.000	0.000	0.000	0.000	0.000	283	1076	96	92	92	0.000	0.000	37	59	0	0	37	55	0	0	100	1	
3	5	12	06: N-19   LM00001843	lmo2227	12231	7523	100	58	60	9	48	48	5	82	49	0	61	57	18	15	16	3	94	93	0	0	0	0	0	0	0	0	0	0	0	0	0	0	0	0	0	0	0	0	0	0	0	0	0	0	0.000	0.000	0.000	0.000	0.000	0.000	0.000	0.000	0.000	0.000	0.000	0.000	0.000	0.000	283	1076	56	54	54	0.000	0.000	10	46	0	0	12	42	0	0	100	1	
3	6	12	06: N-22   LM00000600	lmo2230	12481	7523	100	601	523	222	48	49	6	98	97	0	688	614	237	15	16	7	98	95	0	0	0	0	0	0	0	0	0	0	0	0	0	0	0	0	0	0	0	0	0	0	0	0	0	0	0.000	0.000	0.000	0.000	0.000	0.000	0.000	0.000	0.000	0.000	0.000	0.000	0.000	0.000	283	1076	1226	1074	1074	0.000	0.000	553	673	0	0	475	599	0	0	100	1	
3	7	12	07: B-01   EMPTY	EMPTY	12731	7523	100	48	49	5	49	49	6	13	2	0	18	19	4	16	16	4	41	15	0	0	0	0	0	0	0	0	0	0	0	0	0	0	0	0	0	0	0	0	0	0	0	0	0	0	0.000	0.000	0.000	0.000	0.000	0.000	0.000	0.000	0.000	0.000	0.000	0.000	0.000	0.000	283	1076	1	3	3	0.000	0.000	-1	2	0	0	0	3	0	0	-75	1	
3	8	12	07: B-04   LM00002829	lmo2304	12981	7523	100	50	50	6	47	48	6	25	6	0	61	57	14	15	16	3	98	97	0	0	0	0	0	0	0	0	0	0	0	0	0	0	0	0	0	0	0	0	0	0	0	0	0	0	0.000	0.000	0.000	0.000	0.000	0.000	0.000	0.000	0.000	0.000	0.000	0.000	0.000	0.000	283	1076	49	45	45	0.000	0.000	3	46	0	0	3	42	0	0	100	1	
3	9	12	07: B-07   LM00001869	lmo2307	13231	7523	100	55	55	7	48	49	6	51	18	0	84	78	21	15	16	4	96	94	0	0	0	0	0	0	0	0	0	0	0	0	0	0	0	0	0	0	0	0	0	0	0	0	0	0	0.000	0.000	0.000	0.000	0.000	0.000	0.000	0.000	0.000	0.000	0.000	0.000	0.000	0.000	283	1076	76	70	70	0.000	0.000	7	69	0	0	7	63	0	0	100	1	
3	10	12	07: B-10   LM00002831	lmo2310	13481	7523	100	50	51	5	48	48	5	37	12	0	63	58	16	15	16	4	95	91	0	0	0	0	0	0	0	0	0	0	0	0	0	0	0	0	0	0	0	0	0	0	0	0	0	0	0.000	0.000	0.000	0.000	0.000	0.000	0.000	0.000	0.000	0.000	0.000	0.000	0.000	0.000	283	1076	50	46	46	0.000	0.000	2	48	0	0	3	43	0	0	100	1	
3	11	12	07: B-13   LM00002688	lmo2313	13731	7523	100	50	50	4	46	47	6	33	5	0	52	48	13	16	16	3	90	88	0	0	0	0	0	0	0	0	0	0	0	0	0	0	0	0	0	0	0	0	0	0	0	0	0	0	0.000	0.000	0.000	0.000	0.000	0.000	0.000	0.000	0.000	0.000	0.000	0.000	0.000	0.000	283	1076	40	36	36	0.000	0.000	4	36	0	0	4	32	0	0	100	1	
3	12	12	07: B-16   LM00000619	lmo2316	13981	7523	100	50	51	5	48	49	6	21	10	0	51	47	12	16	17	3	94	91	0	0	0	0	0	0	0	0	0	0	0	0	0	0	0	0	0	0	0	0	0	0	0	0	0	0	0.000	0.000	0.000	0.000	0.000	0.000	0.000	0.000	0.000	0.000	0.000	0.000	0.000	0.000	283	1076	37	34	34	0.000	0.000	2	35	0	0	3	31	0	0	100	1	
3	13	12	07: B-19   LM00002692	lmo2319	14231	7523	100	77	77	16	47	48	5	93	87	0	67	62	18	16	16	3	98	95	0	0	0	0	0	0	0	0	0	0	0	0	0	0	0	0	0	0	0	0	0	0	0	0	0	0	0.000	0.000	0.000	0.000	0.000	0.000	0.000	0.000	0.000	0.000	0.000	0.000	0.000	0.000	283	1076	81	76	76	0.000	0.000	30	51	0	0	30	46	0	0	100	1	
3	14	12	07: B-22   LM00002832	lmo2322	14481	7523	100	50	52	5	48	49	6	29	5	0	57	51	15	16	16	3	91	89	0	0	0	0	0	0	0	0	0	0	0	0	0	0	0	0	0	0	0	0	0	0	0	0	0	0	0.000	0.000	0.000	0.000	0.000	0.000	0.000	0.000	0.000	0.000	0.000	0.000	0.000	0.000	283	1076	43	39	39	0.000	0.000	2	41	0	0	4	35	0	0	100	1	
3	15	12	07: F-01   LM00002710	lmo2397	14731	7523	100	69	70	13	48	49	5	88	84	0	67	62	16	15	15	3	97	95	0	0	0	0	0	0	0	0	0	0	0	0	0	0	0	0	0	0	0	0	0	0	0	0	0	0	0.000	0.000	0.000	0.000	0.000	0.000	0.000	0.000	0.000	0.000	0.000	0.000	0.000	0.000	283	1076	73	69	69	0.000	0.000	21	52	0	0	22	47	0	0	100	1	
3	16	12	07: F-04   LM00002712	lmo2400	14981	7523	100	145	131	44	48	58	39	78	61	0	76	71	23	16	20	17	86	81	0	0	0	0	0	0	0	0	0	0	0	0	0	0	0	0	0	0	0	0	0	0	0	0	0	0	0.000	0.000	0.000	0.000	0.000	0.000	0.000	0.000	0.000	0.000	0.000	0.000	0.000	0.000	283	1076	157	138	138	0.000	0.000	97	60	0	0	83	55	0	0	100	1	
3	17	12	07: F-07   LM00000639	lmo2403	15231	7523	100	50	60	30	48	57	43	10	4	0	18	25	16	15	20	18	22	11	0	0	0	0	0	0	0	0	0	0	0	0	0	0	0	0	0	0	0	0	0	0	0	0	0	0	0.000	0.000	0.000	0.000	0.000	0.000	0.000	0.000	0.000	0.000	0.000	0.000	0.000	0.000	283	1076	5	22	22	0.000	0.000	2	3	0	0	12	10	0	0	100	1	
3	1	13	07: F-10   LM00001913	lmo2406	11231	7773	100	105	103	27	47	48	6	95	89	0	82	76	24	16	17	4	94	92	0	0	0	0	0	0	0	0	0	0	0	0	0	0	0	0	0	0	0	0	0	0	0	0	0	0	0.000	0.000	0.000	0.000	0.000	0.000	0.000	0.000	0.000	0.000	0.000	0.000	0.000	0.000	283	1076	124	116	116	0.000	0.000	58	66	0	0	56	60	0	0	100	1	
3	2	13	07: F-13   LM00002715	lmo2409	11481	7773	100	398	331	158	48	48	6	92	86	0	473	404	206	16	16	3	94	93	0	0	0	0	0	0	0	0	0	0	0	0	0	0	0	0	0	0	0	0	0	0	0	0	0	0	0.000	0.000	0.000	0.000	0.000	0.000	0.000	0.000	0.000	0.000	0.000	0.000	0.000	0.000	283	1076	807	671	671	0.000	0.000	350	457	0	0	283	388	0	0	100	1	
3	3	13	07: F-16   LM00000642	lmo2412	11731	7773	100	2066	1715	789	48	48	5	99	99	0	1856	1582	673	15	16	4	98	96	0	0	0	0	0	0	0	0	0	0	0	0	0	0	0	0	0	0	0	0	0	0	0	0	0	0	0.000	0.000	0.000	0.000	0.000	0.000	0.000	0.000	0.000	0.000	0.000	0.000	0.000	0.000	283	1076	3859	3234	3234	0.000	0.000	2018	1841	0	0	1667	1567	0	0	100	1	
3	4	13	07: F-19   LM00000645	lmo2415	11981	7773	100	2321	1854	978	48	48	5	96	93	0	1331	1079	534	15	17	4	94	93	0	0	0	0	0	0	0	0	0	0	0	0	0	0	0	0	0	0	0	0	0	0	0	0	0	0	0.000	0.000	0.000	0.000	0.000	0.000	0.000	0.000	0.000	0.000	0.000	0.000	0.000	0.000	283	1076	3589	2870	2870	0.000	0.000	2273	1316	0	0	1806	1064	0	0	100	1	
3	5	13	07: F-22   LM00001916	lmo2418	12231	7773	100	242	217	97	48	49	5	90	87	0	188	157	71	15	16	5	95	91	0	0	0	0	0	0	0	0	0	0	0	0	0	0	0	0	0	0	0	0	0	0	0	0	0	0	0.000	0.000	0.000	0.000	0.000	0.000	0.000	0.000	0.000	0.000	0.000	0.000	0.000	0.000	283	1076	367	311	311	0.000	0.000	194	173	0	0	169	142	0	0	100	1	
3	6	13	07: J-01   LM00002737	lmo2493	12481	7773	100	81	81	17	47	48	6	97	93	0	61	57	14	15	16	4	99	94	0	0	0	0	0	0	0	0	0	0	0	0	0	0	0	0	0	0	0	0	0	0	0	0	0	0	0.000	0.000	0.000	0.000	0.000	0.000	0.000	0.000	0.000	0.000	0.000	0.000	0.000	0.000	283	1076	80	76	76	0.000	0.000	34	46	0	0	34	42	0	0	100	1	
3	7	13	07: J-04   LM00000662	lmo2496	12731	7773	100	52	53	5	48	49	5	41	19	0	62	57	15	16	17	5	99	95	0	0	0	0	0	0	0	0	0	0	0	0	0	0	0	0	0	0	0	0	0	0	0	0	0	0	0.000	0.000	0.000	0.000	0.000	0.000	0.000	0.000	0.000	0.000	0.000	0.000	0.000	0.000	283	1076	50	46	46	0.000	0.000	4	46	0	0	5	41	0	0	100	1	
3	8	13	07: J-07   LM00000665	lmo2499	12981	7773	100	56	58	8	47	48	5	72	46	0	73	67	18	15	16	3	99	95	0	0	0	0	0	0	0	0	0	0	0	0	0	0	0	0	0	0	0	0	0	0	0	0	0	0	0.000	0.000	0.000	0.000	0.000	0.000	0.000	0.000	0.000	0.000	0.000	0.000	0.000	0.000	283	1076	67	63	63	0.000	0.000	9	58	0	0	11	52	0	0	100	1	
3	9	13	07: J-10   LM00002738	lmo2502	13231	7773	100	194	175	71	47	48	5	90	88	0	92	85	33	15	16	11	90	86	0	0	0	0	0	0	0	0	0	0	0	0	0	0	0	0	0	0	0	0	0	0	0	0	0	0	0.000	0.000	0.000	0.000	0.000	0.000	0.000	0.000	0.000	0.000	0.000	0.000	0.000	0.000	283	1076	224	198	198	0.000	0.000	147	77	0	0	128	70	0	0	100	1	
3	10	13	07: J-13   LM00001959	lmo2505	13481	7773	100	1208	949	509	47	47	5	95	93	0	669	542	282	15	16	3	99	96	0	0	0	0	0	0	0	0	0	0	0	0	0	0	0	0	0	0	0	0	0	0	0	0	0	0	0.000	0.000	0.000	0.000	0.000	0.000	0.000	0.000	0.000	0.000	0.000	0.000	0.000	0.000	283	1076	1815	1429	1429	0.000	0.000	1161	654	0	0	902	527	0	0	100	1	
3	11	13	07: J-16   LM00001960	lmo2508	13731	7773	100	181	159	65	47	48	5	87	84	0	185	164	78	16	16	3	93	92	0	0	0	0	0	0	0	0	0	0	0	0	0	0	0	0	0	0	0	0	0	0	0	0	0	0	0.000	0.000	0.000	0.000	0.000	0.000	0.000	0.000	0.000	0.000	0.000	0.000	0.000	0.000	283	1076	303	260	260	0.000	0.000	134	169	0	0	112	148	0	0	100	1	
3	12	13	07: J-19   LM00000669	lmo2511	13981	7773	100	1359	1077	582	47	48	5	95	93	0	1078	882	446	16	17	4	96	92	0	0	0	0	0	0	0	0	0	0	0	0	0	0	0	0	0	0	0	0	0	0	0	0	0	0	0.000	0.000	0.000	0.000	0.000	0.000	0.000	0.000	0.000	0.000	0.000	0.000	0.000	0.000	283	1076	2374	1896	1896	0.000	0.000	1312	1062	0	0	1030	866	0	0	100	1	
3	13	13	07: J-22   LM00001963	lmo2514	14231	7773	100	281	257	101	49	51	26	87	86	0	261	234	98	17	26	132	80	40	0	0	0	0	0	0	0	0	0	0	0	0	0	0	0	0	0	0	0	0	0	0	0	0	0	0	0.000	0.000	0.000	0.000	0.000	0.000	0.000	0.000	0.000	0.000	0.000	0.000	0.000	0.000	283	1076	476	425	425	0.000	0.000	232	244	0	0	208	217	0	0	100	1	
3	14	13	07: N-01   LM00001998	lmo2589	14481	7773	100	79	79	19	49	50	6	83	79	0	74	69	25	16	17	4	92	89	0	0	0	0	0	0	0	0	0	0	0	0	0	0	0	0	0	0	0	0	0	0	0	0	0	0	0.000	0.000	0.000	0.000	0.000	0.000	0.000	0.000	0.000	0.000	0.000	0.000	0.000	0.000	283	1076	88	83	83	0.000	0.000	30	58	0	0	30	53	0	0	100	1	
3	15	13	07: N-04   LM00002759	lmo2592	14731	7773	100	141	124	43	48	49	5	90	84	0	141	125	60	16	16	6	90	85	0	0	0	0	0	0	0	0	0	0	0	0	0	0	0	0	0	0	0	0	0	0	0	0	0	0	0.000	0.000	0.000	0.000	0.000	0.000	0.000	0.000	0.000	0.000	0.000	0.000	0.000	0.000	283	1076	218	185	185	0.000	0.000	93	125	0	0	76	109	0	0	100	1	
3	16	13	07: N-07   LM00002762	lmo2595	14981	7773	100	55	56	8	48	49	6	59	19	0	57	53	12	16	16	3	95	95	0	0	0	0	0	0	0	0	0	0	0	0	0	0	0	0	0	0	0	0	0	0	0	0	0	0	0.000	0.000	0.000	0.000	0.000	0.000	0.000	0.000	0.000	0.000	0.000	0.000	0.000	0.000	283	1076	48	45	45	0.000	0.000	7	41	0	0	8	37	0	0	100	1	
3	17	13	07: N-10   LM00002000	lmo2598	15231	7773	100	239	208	78	48	49	5	95	90	0	137	124	46	15	16	4	98	94	0	0	0	0	0	0	0	0	0	0	0	0	0	0	0	0	0	0	0	0	0	0	0	0	0	0	0.000	0.000	0.000	0.000	0.000	0.000	0.000	0.000	0.000	0.000	0.000	0.000	0.000	0.000	283	1076	313	269	269	0.000	0.000	191	122	0	0	160	109	0	0	100	1	
3	1	14	07: N-13   LM00002003	lmo2601	11231	8023	100	72	73	14	47	48	7	90	82	0	55	51	15	16	17	5	90	88	0	0	0	0	0	0	0	0	0	0	0	0	0	0	0	0	0	0	0	0	0	0	0	0	0	0	0.000	0.000	0.000	0.000	0.000	0.000	0.000	0.000	0.000	0.000	0.000	0.000	0.000	0.000	283	1076	64	61	61	0.000	0.000	25	39	0	0	26	35	0	0	100	1	
3	2	14	07: N-16   LM00002764	lmo2604	11481	8023	100	66	68	14	48	48	5	83	70	0	73	66	30	15	16	4	88	86	0	0	0	0	0	0	0	0	0	0	0	0	0	0	0	0	0	0	0	0	0	0	0	0	0	0	0.000	0.000	0.000	0.000	0.000	0.000	0.000	0.000	0.000	0.000	0.000	0.000	0.000	0.000	283	1076	76	71	71	0.000	0.000	18	58	0	0	20	51	0	0	100	1	
3	3	14	07: N-19   LM00000696	lmo2607	11731	8023	100	22908	18353	8936	47	48	6	100	100	0	12394	10103	4564	15	16	4	100	99	0	0	0	0	0	0	0	0	0	0	0	0	0	0	0	0	0	0	0	0	0	0	0	0	0	0	0.000	0.000	0.000	0.000	0.000	0.000	0.000	0.000	0.000	0.000	0.000	0.000	0.000	0.000	283	1076	35240	28394	28394	0.000	0.000	22861	12379	0	0	18306	10088	0	0	100	1	
3	4	14	07: N-22   LM00000698	lmo2610	11981	8023	100	19452	16004	7393	46	47	5	100	100	0	11499	9503	4405	15	16	4	100	100	0	0	0	0	0	0	0	0	0	0	0	0	0	0	0	0	0	0	0	0	0	0	0	0	0	0	0.000	0.000	0.000	0.000	0.000	0.000	0.000	0.000	0.000	0.000	0.000	0.000	0.000	0.000	283	1076	30890	25446	25446	0.000	0.000	19406	11484	0	0	15958	9488	0	0	100	1	
3	5	14	08: B-01   EMPTY	EMPTY	12231	8023	100	47	48	5	48	49	5	12	3	0	17	18	3	15	15	4	28	7	0	0	0	0	0	0	0	0	0	0	0	0	0	0	0	0	0	0	0	0	0	0	0	0	0	0	0.000	0.000	0.000	0.000	0.000	0.000	0.000	0.000	0.000	0.000	0.000	0.000	0.000	0.000	283	1076	1	3	3	0.000	0.000	-1	2	0	0	0	3	0	0	-75	1	
3	6	14	08: B-04   LM00000744	lmo2684	12481	8023	100	1908	1561	772	48	48	5	96	94	0	4180	3552	1697	15	15	4	96	96	0	0	0	0	0	0	0	0	0	0	0	0	0	0	0	0	0	0	0	0	0	0	0	0	0	0	0.000	0.000	0.000	0.000	0.000	0.000	0.000	0.000	0.000	0.000	0.000	0.000	0.000	0.000	283	1076	6025	5050	5050	0.000	0.000	1860	4165	0	0	1513	3537	0	0	100	1	
3	7	14	08: B-07   LM00002027	lmo2687	12731	8023	100	60	63	11	47	48	5	87	63	0	58	54	16	15	15	5	94	91	0	0	0	0	0	0	0	0	0	0	0	0	0	0	0	0	0	0	0	0	0	0	0	0	0	0	0.000	0.000	0.000	0.000	0.000	0.000	0.000	0.000	0.000	0.000	0.000	0.000	0.000	0.000	283	1076	56	55	55	0.000	0.000	13	43	0	0	16	39	0	0	100	1	
3	8	14	08: B-10   LM00002030	lmo2690	12981	8023	100	252	215	92	48	48	9	88	83	0	78	70	25	15	16	7	89	87	0	0	0	0	0	0	0	0	0	0	0	0	0	0	0	0	0	0	0	0	0	0	0	0	0	0	0.000	0.000	0.000	0.000	0.000	0.000	0.000	0.000	0.000	0.000	0.000	0.000	0.000	0.000	283	1076	267	222	222	0.000	0.000	204	63	0	0	167	55	0	0	100	1	
3	9	14	08: B-13   LM00000747	lmo2693	13231	8023	100	478	388	199	47	48	6	89	86	0	207	174	91	15	16	3	89	87	0	0	0	0	0	0	0	0	0	0	0	0	0	0	0	0	0	0	0	0	0	0	0	0	0	0	0.000	0.000	0.000	0.000	0.000	0.000	0.000	0.000	0.000	0.000	0.000	0.000	0.000	0.000	283	1076	623	500	500	0.000	0.000	431	192	0	0	341	159	0	0	100	1	
3	10	14	08: B-16   LM00002032	lmo2696	13481	8023	100	1606	1280	734	48	49	6	93	88	0	835	660	365	15	16	4	93	90	0	0	0	0	0	0	0	0	0	0	0	0	0	0	0	0	0	0	0	0	0	0	0	0	0	0	0.000	0.000	0.000	0.000	0.000	0.000	0.000	0.000	0.000	0.000	0.000	0.000	0.000	0.000	283	1076	2378	1877	1877	0.000	0.000	1558	820	0	0	1232	645	0	0	100	1	
3	11	14	08: B-19   LM00002035	lmo2699	13731	8023	100	107	102	27	47	48	6	95	90	0	100	91	30	16	17	5	95	93	0	0	0	0	0	0	0	0	0	0	0	0	0	0	0	0	0	0	0	0	0	0	0	0	0	0	0.000	0.000	0.000	0.000	0.000	0.000	0.000	0.000	0.000	0.000	0.000	0.000	0.000	0.000	283	1076	144	130	130	0.000	0.000	60	84	0	0	55	75	0	0	100	1	
3	12	14	08: B-22   LM00002038	lmo2702	13981	8023	100	306	267	114	49	49	7	94	89	0	177	159	66	16	17	4	94	92	0	0	0	0	0	0	0	0	0	0	0	0	0	0	0	0	0	0	0	0	0	0	0	0	0	0	0.000	0.000	0.000	0.000	0.000	0.000	0.000	0.000	0.000	0.000	0.000	0.000	0.000	0.000	283	1076	418	361	361	0.000	0.000	257	161	0	0	218	143	0	0	100	1	
3	13	14	08: F-01   LM00000775	lmo2777	14231	8023	100	56	57	9	48	49	5	65	35	0	47	44	13	16	16	3	91	89	0	0	0	0	0	0	0	0	0	0	0	0	0	0	0	0	0	0	0	0	0	0	0	0	0	0	0.000	0.000	0.000	0.000	0.000	0.000	0.000	0.000	0.000	0.000	0.000	0.000	0.000	0.000	283	1076	39	37	37	0.000	0.000	8	31	0	0	9	28	0	0	100	1	
3	14	14	08: F-04   LM00002788	lmo2780	14481	8023	100	128	113	42	48	49	6	87	80	0	197	162	83	15	16	4	94	90	0	0	0	0	0	0	0	0	0	0	0	0	0	0	0	0	0	0	0	0	0	0	0	0	0	0	0.000	0.000	0.000	0.000	0.000	0.000	0.000	0.000	0.000	0.000	0.000	0.000	0.000	0.000	283	1076	262	212	212	0.000	0.000	80	182	0	0	65	147	0	0	100	1	
3	15	14	08: F-07   LM00002791	lmo2783	14731	8023	100	51	52	7	49	49	6	22	5	0	58	53	19	16	16	4	89	87	0	0	0	0	0	0	0	0	0	0	0	0	0	0	0	0	0	0	0	0	0	0	0	0	0	0	0.000	0.000	0.000	0.000	0.000	0.000	0.000	0.000	0.000	0.000	0.000	0.000	0.000	0.000	283	1076	44	40	40	0.000	0.000	2	42	0	0	3	37	0	0	100	1	
3	16	14	08: F-10   LM00002793	lmo2786	14981	8023	100	55	55	6	48	49	6	58	25	0	68	61	21	16	16	5	91	87	0	0	0	0	0	0	0	0	0	0	0	0	0	0	0	0	0	0	0	0	0	0	0	0	0	0	0.000	0.000	0.000	0.000	0.000	0.000	0.000	0.000	0.000	0.000	0.000	0.000	0.000	0.000	283	1076	59	52	52	0.000	0.000	7	52	0	0	7	45	0	0	100	1	
3	17	14	08: F-13   LM00002071	lmo2789	15231	8023	100	100	95	28	49	49	5	86	80	0	99	92	42	16	16	4	87	84	0	0	0	0	0	0	0	0	0	0	0	0	0	0	0	0	0	0	0	0	0	0	0	0	0	0	0.000	0.000	0.000	0.000	0.000	0.000	0.000	0.000	0.000	0.000	0.000	0.000	0.000	0.000	283	1076	134	122	122	0.000	0.000	51	83	0	0	46	76	0	0	100	1	
3	1	15	08: F-16   LM00000777	lmo2792	11231	8273	100	1450	1196	566	48	47	5	96	93	0	682	584	265	15	15	3	97	95	0	0	0	0	0	0	0	0	0	0	0	0	0	0	0	0	0	0	0	0	0	0	0	0	0	0	0.000	0.000	0.000	0.000	0.000	0.000	0.000	0.000	0.000	0.000	0.000	0.000	0.000	0.000	283	1076	2069	1717	1717	0.000	0.000	1402	667	0	0	1148	569	0	0	100	1	
3	2	15	08: F-19   LM00002075	lmo2795	11481	8273	100	62	62	10	48	48	6	78	59	0	67	61	20	15	15	4	96	91	0	0	0	0	0	0	0	0	0	0	0	0	0	0	0	0	0	0	0	0	0	0	0	0	0	0	0.000	0.000	0.000	0.000	0.000	0.000	0.000	0.000	0.000	0.000	0.000	0.000	0.000	0.000	283	1076	66	60	60	0.000	0.000	14	52	0	0	14	46	0	0	100	1	
3	3	15	08: F-22   LM00002077	lmo2798	11731	8273	100	58	60	10	48	49	7	70	38	0	62	59	20	15	16	6	91	88	0	0	0	0	0	0	0	0	0	0	0	0	0	0	0	0	0	0	0	0	0	0	0	0	0	0	0.000	0.000	0.000	0.000	0.000	0.000	0.000	0.000	0.000	0.000	0.000	0.000	0.000	0.000	283	1076	57	56	56	0.000	0.000	10	47	0	0	12	44	0	0	100	1	
3	4	15	08: J-01   EMPTY	EMPTY	11981	8273	100	48	49	6	47	48	5	28	8	0	17	18	5	15	16	4	42	21	0	0	0	0	0	0	0	0	0	0	0	0	0	0	0	0	0	0	0	0	0	0	0	0	0	0	0.000	0.000	0.000	0.000	0.000	0.000	0.000	0.000	0.000	0.000	0.000	0.000	0.000	0.000	283	1076	3	5	5	0.000	0.000	1	2	0	0	2	3	0	0	-75	1	
3	5	15	08: J-04   EMPTY	EMPTY	12231	8273	100	46	47	5	48	48	6	11	2	0	17	19	5	15	16	3	38	24	0	0	0	0	0	0	0	0	0	0	0	0	0	0	0	0	0	0	0	0	0	0	0	0	0	0	0.000	0.000	0.000	0.000	0.000	0.000	0.000	0.000	0.000	0.000	0.000	0.000	0.000	0.000	283	1076	0	3	3	0.000	0.000	-2	2	0	0	-1	4	0	0	-75	1	
3	6	15	08: J-07   EMPTY	EMPTY	12481	8273	100	48	49	5	48	49	5	23	5	0	17	18	4	15	16	4	43	18	0	0	0	0	0	0	0	0	0	0	0	0	0	0	0	0	0	0	0	0	0	0	0	0	0	0	0.000	0.000	0.000	0.000	0.000	0.000	0.000	0.000	0.000	0.000	0.000	0.000	0.000	0.000	283	1076	2	4	4	0.000	0.000	0	2	0	0	1	3	0	0	-75	1	
3	7	15	09: B-01   EMPTY	EMPTY	12731	8273	100	49	49	6	48	48	4	24	8	0	17	18	6	15	16	3	36	22	0	0	0	0	0	0	0	0	0	0	0	0	0	0	0	0	0	0	0	0	0	0	0	0	0	0	0.000	0.000	0.000	0.000	0.000	0.000	0.000	0.000	0.000	0.000	0.000	0.000	0.000	0.000	283	1076	3	4	4	0.000	0.000	1	2	0	0	1	3	0	0	-75	1	
3	8	15	09: B-04   LM00001308	lmo1275	12981	8273	100	176	157	66	48	48	5	94	84	0	93	82	35	15	16	3	94	90	0	0	0	0	0	0	0	0	0	0	0	0	0	0	0	0	0	0	0	0	0	0	0	0	0	0	0.000	0.000	0.000	0.000	0.000	0.000	0.000	0.000	0.000	0.000	0.000	0.000	0.000	0.000	283	1076	206	176	176	0.000	0.000	128	78	0	0	109	67	0	0	100	1	
3	9	15	09: B-07   LM00002819	lmo1469	13231	8273	100	3213	2342	1436	49	49	8	96	92	0	1775	1301	786	15	16	7	94	87	0	0	0	0	0	0	0	0	0	0	0	0	0	0	0	0	0	0	0	0	0	0	0	0	0	0	0.000	0.000	0.000	0.000	0.000	0.000	0.000	0.000	0.000	0.000	0.000	0.000	0.000	0.000	283	1076	4924	3579	3579	0.000	0.000	3164	1760	0	0	2293	1286	0	0	100	1	
3	10	15	09: B-10   LM00000452	lmo1657	13481	8273	100	1422	1100	600	48	48	5	96	93	0	550	443	229	16	17	8	90	87	0	0	0	0	0	0	0	0	0	0	0	0	0	0	0	0	0	0	0	0	0	0	0	0	0	0	0.000	0.000	0.000	0.000	0.000	0.000	0.000	0.000	0.000	0.000	0.000	0.000	0.000	0.000	283	1076	1908	1479	1479	0.000	0.000	1374	534	0	0	1052	427	0	0	100	1	
3	11	15	09: B-13   lmneg01	lmneg01	13731	8273	100	51	52	8	47	48	6	31	11	0	57	52	16	15	16	4	95	88	0	0	0	0	0	0	0	0	0	0	0	0	0	0	0	0	0	0	0	0	0	0	0	0	0	0	0.000	0.000	0.000	0.000	0.000	0.000	0.000	0.000	0.000	0.000	0.000	0.000	0.000	0.000	283	1076	46	42	42	0.000	0.000	4	42	0	0	5	37	0	0	100	1	
3	12	15	09: B-16   lmneg04	lmneg04	13981	8273	100	51	51	6	48	48	6	28	7	0	47	46	9	16	16	4	97	94	0	0	0	0	0	0	0	0	0	0	0	0	0	0	0	0	0	0	0	0	0	0	0	0	0	0	0.000	0.000	0.000	0.000	0.000	0.000	0.000	0.000	0.000	0.000	0.000	0.000	0.000	0.000	283	1076	34	33	33	0.000	0.000	3	31	0	0	3	30	0	0	100	1	
3	13	15	09: B-19   lmneg07	lmneg07	14231	8273	100	52	54	12	48	49	6	33	17	0	55	51	18	16	16	3	92	88	0	0	0	0	0	0	0	0	0	0	0	0	0	0	0	0	0	0	0	0	0	0	0	0	0	0	0.000	0.000	0.000	0.000	0.000	0.000	0.000	0.000	0.000	0.000	0.000	0.000	0.000	0.000	283	1076	43	41	41	0.000	0.000	4	39	0	0	6	35	0	0	100	1	
3	14	15	09: B-22   lmneg10	lmneg10	14481	8273	100	50	51	5	49	49	6	13	3	0	45	41	11	16	16	4	91	86	0	0	0	0	0	0	0	0	0	0	0	0	0	0	0	0	0	0	0	0	0	0	0	0	0	0	0.000	0.000	0.000	0.000	0.000	0.000	0.000	0.000	0.000	0.000	0.000	0.000	0.000	0.000	283	1076	30	27	27	0.000	0.000	1	29	0	0	2	25	0	0	100	1	
3	15	15	09: F-01   LM00000020	lmo0044	14731	8273	100	2224	1780	879	48	49	5	96	95	0	1474	1248	587	15	16	3	98	96	0	0	0	0	0	0	0	0	0	0	0	0	0	0	0	0	0	0	0	0	0	0	0	0	0	0	0.000	0.000	0.000	0.000	0.000	0.000	0.000	0.000	0.000	0.000	0.000	0.000	0.000	0.000	283	1076	3635	2965	2965	0.000	0.000	2176	1459	0	0	1732	1233	0	0	100	1	
3	16	15	09: F-04   LM00001308	lmo1275	14981	8273	100	126	121	38	48	49	6	94	89	0	79	74	23	15	16	5	95	93	0	0	0	0	0	0	0	0	0	0	0	0	0	0	0	0	0	0	0	0	0	0	0	0	0	0	0.000	0.000	0.000	0.000	0.000	0.000	0.000	0.000	0.000	0.000	0.000	0.000	0.000	0.000	283	1076	142	132	132	0.000	0.000	78	64	0	0	73	59	0	0	100	1	
3	17	15	09: F-07   LM00002819	lmo1469	15231	8273	100	2326	1860	968	48	49	6	96	93	0	1312	1058	542	15	16	4	93	89	0	0	0	0	0	0	0	0	0	0	0	0	0	0	0	0	0	0	0	0	0	0	0	0	0	0	0.000	0.000	0.000	0.000	0.000	0.000	0.000	0.000	0.000	0.000	0.000	0.000	0.000	0.000	283	1076	3575	2855	2855	0.000	0.000	2278	1297	0	0	1812	1043	0	0	100	1	
3	1	16	09: F-10   LM00000452	lmo1657	11231	8523	100	1782	1498	637	47	48	5	100	100	0	674	582	236	15	16	3	99	98	0	0	0	0	0	0	0	0	0	0	0	0	0	0	0	0	0	0	0	0	0	0	0	0	0	0	0.000	0.000	0.000	0.000	0.000	0.000	0.000	0.000	0.000	0.000	0.000	0.000	0.000	0.000	283	1076	2394	2018	2018	0.000	0.000	1735	659	0	0	1451	567	0	0	100	1	
3	2	16	09: F-13   lmneg01	lmneg01	11481	8523	100	52	52	5	47	48	5	47	15	0	58	52	15	15	16	3	95	90	0	0	0	0	0	0	0	0	0	0	0	0	0	0	0	0	0	0	0	0	0	0	0	0	0	0	0.000	0.000	0.000	0.000	0.000	0.000	0.000	0.000	0.000	0.000	0.000	0.000	0.000	0.000	283	1076	48	42	42	0.000	0.000	5	43	0	0	5	37	0	0	100	1	
3	3	16	09: F-16   lmneg04	lmneg04	11731	8523	100	52	53	5	47	50	15	5	0	0	52	49	11	15	18	37	53	0	0	0	0	0	0	0	0	0	0	0	0	0	0	0	0	0	0	0	0	0	0	0	0	0	0	0	0.000	0.000	0.000	0.000	0.000	0.000	0.000	0.000	0.000	0.000	0.000	0.000	0.000	0.000	283	1076	42	40	40	0.000	0.000	5	37	0	0	6	34	0	0	100	1	
3	4	16	09: F-19   lmneg07	lmneg07	11981	8523	100	57	59	8	46	48	10	64	18	0	60	56	16	15	17	17	88	80	0	0	0	0	0	0	0	0	0	0	0	0	0	0	0	0	0	0	0	0	0	0	0	0	0	0	0.000	0.000	0.000	0.000	0.000	0.000	0.000	0.000	0.000	0.000	0.000	0.000	0.000	0.000	283	1076	56	54	54	0.000	0.000	11	45	0	0	13	41	0	0	100	1	
3	5	16	09: F-22   lmneg10	lmneg10	12231	8523	100	50	50	7	48	48	5	28	10	0	48	45	10	16	16	4	95	92	0	0	0	0	0	0	0	0	0	0	0	0	0	0	0	0	0	0	0	0	0	0	0	0	0	0	0.000	0.000	0.000	0.000	0.000	0.000	0.000	0.000	0.000	0.000	0.000	0.000	0.000	0.000	283	1076	34	31	31	0.000	0.000	2	32	0	0	2	29	0	0	100	1	
3	6	16	09: J-01   LM00000020	lmo0044	12481	8523	100	3321	2717	1388	48	49	5	98	96	0	2480	2057	968	16	16	3	98	97	0	0	0	0	0	0	0	0	0	0	0	0	0	0	0	0	0	0	0	0	0	0	0	0	0	0	0.000	0.000	0.000	0.000	0.000	0.000	0.000	0.000	0.000	0.000	0.000	0.000	0.000	0.000	283	1076	5737	4710	4710	0.000	0.000	3273	2464	0	0	2669	2041	0	0	100	1	
3	7	16	09: J-04   LM00001308	lmo1275	12731	8523	100	173	162	55	49	49	6	97	94	0	99	89	31	16	17	5	95	92	0	0	0	0	0	0	0	0	0	0	0	0	0	0	0	0	0	0	0	0	0	0	0	0	0	0	0.000	0.000	0.000	0.000	0.000	0.000	0.000	0.000	0.000	0.000	0.000	0.000	0.000	0.000	283	1076	207	186	186	0.000	0.000	124	83	0	0	113	73	0	0	100	1	
3	8	16	09: J-07   LM00002819	lmo1469	12981	8523	100	3187	2680	1156	48	49	6	100	100	0	1803	1506	644	16	16	3	97	96	0	0	0	0	0	0	0	0	0	0	0	0	0	0	0	0	0	0	0	0	0	0	0	0	0	0	0.000	0.000	0.000	0.000	0.000	0.000	0.000	0.000	0.000	0.000	0.000	0.000	0.000	0.000	283	1076	4926	4122	4122	0.000	0.000	3139	1787	0	0	2632	1490	0	0	100	1	
3	9	16	09: J-10   LM00000452	lmo1657	13231	8523	100	1552	1189	670	48	48	6	94	90	0	568	470	250	15	16	3	95	92	0	0	0	0	0	0	0	0	0	0	0	0	0	0	0	0	0	0	0	0	0	0	0	0	0	0	0.000	0.000	0.000	0.000	0.000	0.000	0.000	0.000	0.000	0.000	0.000	0.000	0.000	0.000	283	1076	2057	1596	1596	0.000	0.000	1504	553	0	0	1141	455	0	0	100	1	
3	10	16	09: J-13   lmneg01	lmneg01	13481	8523	100	50	51	6	47	48	6	37	10	0	56	50	14	16	16	4	95	91	0	0	0	0	0	0	0	0	0	0	0	0	0	0	0	0	0	0	0	0	0	0	0	0	0	0	0.000	0.000	0.000	0.000	0.000	0.000	0.000	0.000	0.000	0.000	0.000	0.000	0.000	0.000	283	1076	43	38	38	0.000	0.000	3	40	0	0	4	34	0	0	100	1	
3	11	16	09: J-16   lmneg04	lmneg04	13731	8523	100	49	50	7	47	48	5	26	11	0	49	46	10	15	16	3	97	94	0	0	0	0	0	0	0	0	0	0	0	0	0	0	0	0	0	0	0	0	0	0	0	0	0	0	0.000	0.000	0.000	0.000	0.000	0.000	0.000	0.000	0.000	0.000	0.000	0.000	0.000	0.000	283	1076	36	34	34	0.000	0.000	2	34	0	0	3	31	0	0	100	1	
3	12	16	09: J-19   lmneg07	lmneg07	13981	8523	100	54	55	6	47	48	5	62	26	0	58	54	13	16	17	4	99	94	0	0	0	0	0	0	0	0	0	0	0	0	0	0	0	0	0	0	0	0	0	0	0	0	0	0	0.000	0.000	0.000	0.000	0.000	0.000	0.000	0.000	0.000	0.000	0.000	0.000	0.000	0.000	283	1076	49	46	46	0.000	0.000	7	42	0	0	8	38	0	0	100	1	
3	13	16	09: J-22   lmneg10	lmneg10	14231	8523	100	49	50	5	48	49	7	14	3	0	45	40	13	16	18	7	80	77	0	0	0	0	0	0	0	0	0	0	0	0	0	0	0	0	0	0	0	0	0	0	0	0	0	0	0.000	0.000	0.000	0.000	0.000	0.000	0.000	0.000	0.000	0.000	0.000	0.000	0.000	0.000	283	1076	30	26	26	0.000	0.000	1	29	0	0	2	24	0	0	100	1	
3	14	16	09: N-01   LM00000020	lmo0044	14481	8523	100	1957	1614	929	48	49	8	93	88	0	1468	1197	660	16	16	4	96	92	0	0	0	0	0	0	0	0	0	0	0	0	0	0	0	0	0	0	0	0	0	0	0	0	0	0	0.000	0.000	0.000	0.000	0.000	0.000	0.000	0.000	0.000	0.000	0.000	0.000	0.000	0.000	283	1076	3361	2747	2747	0.000	0.000	1909	1452	0	0	1566	1181	0	0	100	1	
3	15	16	09: N-04   LM00001308	lmo1275	14731	8523	100	122	114	39	48	49	6	86	82	0	81	72	30	15	16	4	90	86	0	0	0	0	0	0	0	0	0	0	0	0	0	0	0	0	0	0	0	0	0	0	0	0	0	0	0.000	0.000	0.000	0.000	0.000	0.000	0.000	0.000	0.000	0.000	0.000	0.000	0.000	0.000	283	1076	140	123	123	0.000	0.000	74	66	0	0	66	57	0	0	100	1	
3	16	16	09: N-07   LM00002819	lmo1469	14981	8523	100	2338	1851	978	47	48	6	95	94	0	1273	1025	530	15	16	4	94	92	0	0	0	0	0	0	0	0	0	0	0	0	0	0	0	0	0	0	0	0	0	0	0	0	0	0	0.000	0.000	0.000	0.000	0.000	0.000	0.000	0.000	0.000	0.000	0.000	0.000	0.000	0.000	283	1076	3549	2814	2814	0.000	0.000	2291	1258	0	0	1804	1010	0	0	100	1	
3	17	16	09: N-10   LM00000452	lmo1657	15231	8523	100	1128	890	510	48	49	10	86	84	0	437	351	183	15	16	5	92	89	0	0	0	0	0	0	0	0	0	0	0	0	0	0	0	0	0	0	0	0	0	0	0	0	0	0	0.000	0.000	0.000	0.000	0.000	0.000	0.000	0.000	0.000	0.000	0.000	0.000	0.000	0.000	283	1076	1502	1178	1178	0.000	0.000	1080	422	0	0	842	336	0	0	100	1	
3	1	17	09: N-13   lmneg01	lmneg01	11231	8773	100	49	50	6	46	47	5	33	11	0	57	52	16	15	16	4	93	89	0	0	0	0	0	0	0	0	0	0	0	0	0	0	0	0	0	0	0	0	0	0	0	0	0	0	0.000	0.000	0.000	0.000	0.000	0.000	0.000	0.000	0.000	0.000	0.000	0.000	0.000	0.000	283	1076	45	41	41	0.000	0.000	3	42	0	0	4	37	0	0	100	1	
3	2	17	09: N-16   lmneg04	lmneg04	11481	8773	100	50	50	6	47	48	6	31	8	0	50	45	15	15	15	3	92	88	0	0	0	0	0	0	0	0	0	0	0	0	0	0	0	0	0	0	0	0	0	0	0	0	0	0	0.000	0.000	0.000	0.000	0.000	0.000	0.000	0.000	0.000	0.000	0.000	0.000	0.000	0.000	283	1076	38	33	33	0.000	0.000	3	35	0	0	3	30	0	0	100	1	
3	3	17	09: N-19   lmneg07	lmneg07	11731	8773	100	55	55	6	47	48	6	65	24	0	61	54	19	15	15	3	94	86	0	0	0	0	0	0	0	0	0	0	0	0	0	0	0	0	0	0	0	0	0	0	0	0	0	0	0.000	0.000	0.000	0.000	0.000	0.000	0.000	0.000	0.000	0.000	0.000	0.000	0.000	0.000	283	1076	54	47	47	0.000	0.000	8	46	0	0	8	39	0	0	100	1	
3	4	17	09: N-22   lmneg10	lmneg10	11981	8773	100	50	52	13	47	48	6	26	8	0	47	44	14	15	16	5	86	81	0	0	0	0	0	0	0	0	0	0	0	0	0	0	0	0	0	0	0	0	0	0	0	0	0	0	0.000	0.000	0.000	0.000	0.000	0.000	0.000	0.000	0.000	0.000	0.000	0.000	0.000	0.000	283	1076	35	34	34	0.000	0.000	3	32	0	0	5	29	0	0	100	1	
3	5	17	null	EMPTY	12231	8773	100	49	49	5	47	48	6	17	5	0	16	17	4	15	16	4	25	5	0	0	0	0	0	0	0	0	0	0	0	0	0	0	0	0	0	0	0	0	0	0	0	0	0	0	0.000	0.000	0.000	0.000	0.000	0.000	0.000	0.000	0.000	0.000	0.000	0.000	0.000	0.000	283	1076	3	4	4	0.000	0.000	2	1	0	0	2	2	0	0	-75	1	
3	6	17	null	EMPTY	12481	8773	100	48	49	7	48	48	5	20	7	0	15	18	10	15	15	3	24	14	0	0	0	0	0	0	0	0	0	0	0	0	0	0	0	0	0	0	0	0	0	0	0	0	0	0	0.000	0.000	0.000	0.000	0.000	0.000	0.000	0.000	0.000	0.000	0.000	0.000	0.000	0.000	283	1076	0	4	4	0.000	0.000	0	0	0	0	1	3	0	0	-75	1	
3	7	17	null	EMPTY	12731	8773	100	48	48	4	48	49	6	8	1	0	15	15	3	16	17	8	1	1	0	0	0	0	0	0	0	0	0	0	0	0	0	0	0	0	0	0	0	0	0	0	0	0	0	0	0.000	0.000	0.000	0.000	0.000	0.000	0.000	0.000	0.000	0.000	0.000	0.000	0.000	0.000	283	1076	-1	-1	-1	0.000	0.000	0	-1	0	0	0	-1	0	0	-75	1	
3	8	17	null	EMPTY	12981	8773	100	47	48	7	47	48	6	20	4	0	15	16	8	15	16	3	13	6	0	0	0	0	0	0	0	0	0	0	0	0	0	0	0	0	0	0	0	0	0	0	0	0	0	0	0.000	0.000	0.000	0.000	0.000	0.000	0.000	0.000	0.000	0.000	0.000	0.000	0.000	0.000	283	1076	0	2	2	0.000	0.000	0	0	0	0	1	1	0	0	-75	1	
3	9	17	null	EMPTY	13231	8773	100	49	50	6	48	49	5	25	9	0	14	14	2	14	15	3	10	3	0	0	0	0	0	0	0	0	0	0	0	0	0	0	0	0	0	0	0	0	0	0	0	0	0	0	0.000	0.000	0.000	0.000	0.000	0.000	0.000	0.000	0.000	0.000	0.000	0.000	0.000	0.000	283	1076	1	2	2	0.000	0.000	1	0	0	0	2	0	0	0	-75	1	
3	10	17	null	EMPTY	13481	8773	100	48	48	6	47	48	6	17	5	0	15	16	5	15	16	5	6	3	0	0	0	0	0	0	0	0	0	0	0	0	0	0	0	0	0	0	0	0	0	0	0	0	0	0	0.000	0.000	0.000	0.000	0.000	0.000	0.000	0.000	0.000	0.000	0.000	0.000	0.000	0.000	283	1076	1	2	2	0.000	0.000	1	0	0	0	1	1	0	0	-75	1	
3	11	17	null	EMPTY	13731	8773	100	48	49	6	48	48	6	19	5	0	16	16	4	15	16	3	17	6	0	0	0	0	0	0	0	0	0	0	0	0	0	0	0	0	0	0	0	0	0	0	0	0	0	0	0.000	0.000	0.000	0.000	0.000	0.000	0.000	0.000	0.000	0.000	0.000	0.000	0.000	0.000	283	1076	1	2	2	0.000	0.000	0	1	0	0	1	1	0	0	-75	1	
3	12	17	null	EMPTY	13981	8773	100	49	50	7	47	47	5	30	8	0	16	17	7	16	16	3	23	7	0	0	0	0	0	0	0	0	0	0	0	0	0	0	0	0	0	0	0	0	0	0	0	0	0	0	0.000	0.000	0.000	0.000	0.000	0.000	0.000	0.000	0.000	0.000	0.000	0.000	0.000	0.000	283	1076	2	4	4	0.000	0.000	2	0	0	0	3	1	0	0	-75	1	
3	13	17	null	EMPTY	14231	8773	100	47	48	6	49	49	8	5	2	0	15	16	3	16	16	5	4	3	0	0	0	0	0	0	0	0	0	0	0	0	0	0	0	0	0	0	0	0	0	0	0	0	0	0	0.000	0.000	0.000	0.000	0.000	0.000	0.000	0.000	0.000	0.000	0.000	0.000	0.000	0.000	283	1076	-3	-1	-1	0.000	0.000	-2	-1	0	0	-1	0	0	0	-75	1	
3	14	17	null	EMPTY	14481	8773	100	49	48	6	48	49	6	14	3	0	15	15	3	15	16	3	8	2	0	0	0	0	0	0	0	0	0	0	0	0	0	0	0	0	0	0	0	0	0	0	0	0	0	0	0.000	0.000	0.000	0.000	0.000	0.000	0.000	0.000	0.000	0.000	0.000	0.000	0.000	0.000	283	1076	1	0	0	0.000	0.000	1	0	0	0	0	0	0	0	-75	1	
3	15	17	null	EMPTY	14731	8773	100	46	47	4	48	49	6	8	1	0	15	15	3	15	15	5	5	1	0	0	0	0	0	0	0	0	0	0	0	0	0	0	0	0	0	0	0	0	0	0	0	0	0	0	0.000	0.000	0.000	0.000	0.000	0.000	0.000	0.000	0.000	0.000	0.000	0.000	0.000	0.000	283	1076	-2	-1	-1	0.000	0.000	-2	0	0	0	-1	0	0	0	-75	1	
3	16	17	null	EMPTY	14981	8773	100	47	47	5	48	49	6	10	2	0	16	16	3	16	17	4	13	4	0	0	0	0	0	0	0	0	0	0	0	0	0	0	0	0	0	0	0	0	0	0	0	0	0	0	0.000	0.000	0.000	0.000	0.000	0.000	0.000	0.000	0.000	0.000	0.000	0.000	0.000	0.000	283	1076	-1	-1	-1	0.000	0.000	-1	0	0	0	-1	0	0	0	-75	1	
3	17	17	null	EMPTY	15231	8773	100	47	47	5	48	48	6	12	2	0	15	16	3	15	16	6	8	2	0	0	0	0	0	0	0	0	0	0	0	0	0	0	0	0	0	0	0	0	0	0	0	0	0	0	0.000	0.000	0.000	0.000	0.000	0.000	0.000	0.000	0.000	0.000	0.000	0.000	0.000	0.000	283	1076	-1	0	0	0.000	0.000	-1	0	0	0	-1	1	0	0	-75	1	
4	1	1	10: A-01   Dye Marker	Dye Marker	15764	4792	100	72	403	555	49	49	6	78	67	0	12739	28832	27641	16	16	4	100	100	30	0	0	0	0	0	0	0	0	0	0	0	0	0	0	0	0	0	0	0	0	0	0	0	0	0	0.000	0.000	0.000	0.000	0.000	0.000	0.000	0.000	0.000	0.000	0.000	0.000	0.000	0.000	283	1076	12746	29170	29170	0.000	0.000	23	12723	0	0	354	28816	0	0	100	1	
4	2	1	01: A-01   EMPTY	EMPTY	16014	4792	100	49	50	7	49	50	6	16	6	0	18	20	7	16	17	4	32	20	0	0	0	0	0	0	0	0	0	0	0	0	0	0	0	0	0	0	0	0	0	0	0	0	0	0	0.000	0.000	0.000	0.000	0.000	0.000	0.000	0.000	0.000	0.000	0.000	0.000	0.000	0.000	283	1076	2	5	5	0.000	0.000	0	2	0	0	1	4	0	0	-75	1	
4	3	1	01: A-04   LM00000002	lmo0002	16264	4792	100	471	418	164	49	50	6	99	96	0	268	241	100	16	17	4	93	93	0	0	0	0	0	0	0	0	0	0	0	0	0	0	0	0	0	0	0	0	0	0	0	0	0	0	0.000	0.000	0.000	0.000	0.000	0.000	0.000	0.000	0.000	0.000	0.000	0.000	0.000	0.000	283	1076	674	594	594	0.000	0.000	422	252	0	0	369	225	0	0	100	1	
4	4	1	01: A-07   LM00000810	lmo0005	16514	4792	100	334	304	125	48	49	6	96	93	0	152	131	58	16	17	5	90	87	0	0	0	0	0	0	0	0	0	0	0	0	0	0	0	0	0	0	0	0	0	0	0	0	0	0	0.000	0.000	0.000	0.000	0.000	0.000	0.000	0.000	0.000	0.000	0.000	0.000	0.000	0.000	283	1076	422	371	371	0.000	0.000	286	136	0	0	256	115	0	0	100	1	
4	5	1	01: A-10   LM00000006	lmo0008	16764	4792	100	91	90	21	49	50	6	96	89	0	101	89	37	16	16	3	93	90	0	0	0	0	0	0	0	0	0	0	0	0	0	0	0	0	0	0	0	0	0	0	0	0	0	0	0.000	0.000	0.000	0.000	0.000	0.000	0.000	0.000	0.000	0.000	0.000	0.000	0.000	0.000	283	1076	127	114	114	0.000	0.000	42	85	0	0	41	73	0	0	100	1	
4	6	1	01: A-13   LM00000008	lmo0011	17014	4792	100	160	151	39	49	50	7	99	98	0	126	117	40	15	16	4	99	98	0	0	0	0	0	0	0	0	0	0	0	0	0	0	0	0	0	0	0	0	0	0	0	0	0	0	0.000	0.000	0.000	0.000	0.000	0.000	0.000	0.000	0.000	0.000	0.000	0.000	0.000	0.000	283	1076	222	204	204	0.000	0.000	111	111	0	0	102	102	0	0	100	1	
4	7	1	01: A-16   LM00000011	lmo0014	17264	4792	100	329	307	112	50	50	6	99	96	0	359	322	133	16	16	4	99	95	0	0	0	0	0	0	0	0	0	0	0	0	0	0	0	0	0	0	0	0	0	0	0	0	0	0	0.000	0.000	0.000	0.000	0.000	0.000	0.000	0.000	0.000	0.000	0.000	0.000	0.000	0.000	283	1076	622	563	563	0.000	0.000	279	343	0	0	257	306	0	0	100	1	
4	8	1	01: A-19   LM00002098	lmo0017	17514	4792	100	52	53	6	49	49	5	32	11	0	71	64	22	15	16	3	96	94	0	0	0	0	0	0	0	0	0	0	0	0	0	0	0	0	0	0	0	0	0	0	0	0	0	0	0.000	0.000	0.000	0.000	0.000	0.000	0.000	0.000	0.000	0.000	0.000	0.000	0.000	0.000	283	1076	59	53	53	0.000	0.000	3	56	0	0	4	49	0	0	100	1	
4	9	1	01: A-22   LM00000813	lmo0020	17764	4792	100	52	56	16	51	52	8	24	12	0	33	32	9	17	18	10	77	26	0	0	0	0	0	0	0	0	0	0	0	0	0	0	0	0	0	0	0	0	0	0	0	0	0	0	0.000	0.000	0.000	0.000	0.000	0.000	0.000	0.000	0.000	0.000	0.000	0.000	0.000	0.000	283	1076	17	20	20	0.000	0.000	1	16	0	0	5	15	0	0	100	1	
4	10	1	01: E-01   LM00002129	lmo0093	18014	4792	100	61	63	14	50	50	6	73	36	0	68	64	15	16	17	6	99	96	0	0	0	0	0	0	0	0	0	0	0	0	0	0	0	0	0	0	0	0	0	0	0	0	0	0	0.000	0.000	0.000	0.000	0.000	0.000	0.000	0.000	0.000	0.000	0.000	0.000	0.000	0.000	283	1076	63	61	61	0.000	0.000	11	52	0	0	13	48	0	0	100	1	
4	11	1	01: E-04   LM00000036	lmo0096	18264	4792	100	3629	3051	1452	50	50	6	100	100	0	705	591	258	17	17	4	98	95	0	0	0	0	0	0	0	0	0	0	0	0	0	0	0	0	0	0	0	0	0	0	0	0	0	0	0.000	0.000	0.000	0.000	0.000	0.000	0.000	0.000	0.000	0.000	0.000	0.000	0.000	0.000	283	1076	4267	3575	3575	0.000	0.000	3579	688	0	0	3001	574	0	0	100	1	
4	12	1	01: E-07   LM00000039	lmo0099	18514	4792	100	424	376	301	50	50	7	76	69	0	195	164	136	17	18	5	72	62	0	0	0	0	0	0	0	0	0	0	0	0	0	0	0	0	0	0	0	0	0	0	0	0	0	0	0.000	0.000	0.000	0.000	0.000	0.000	0.000	0.000	0.000	0.000	0.000	0.000	0.000	0.000	283	1076	552	473	473	0.000	0.000	374	178	0	0	326	147	0	0	100	1	
4	13	1	01: E-10   LM00000836	lmo0102	18764	4792	100	70	72	13	50	51	7	87	69	0	97	89	23	16	17	6	98	95	0	0	0	0	0	0	0	0	0	0	0	0	0	0	0	0	0	0	0	0	0	0	0	0	0	0	0.000	0.000	0.000	0.000	0.000	0.000	0.000	0.000	0.000	0.000	0.000	0.000	0.000	0.000	283	1076	101	95	95	0.000	0.000	20	81	0	0	22	73	0	0	100	1	
4	14	1	01: E-13   LM00000041	lmo0105	19014	4792	100	55	59	16	51	52	7	36	18	0	71	67	16	18	19	7	98	94	0	0	0	0	0	0	0	0	0	0	0	0	0	0	0	0	0	0	0	0	0	0	0	0	0	0	0.000	0.000	0.000	0.000	0.000	0.000	0.000	0.000	0.000	0.000	0.000	0.000	0.000	0.000	283	1076	57	57	57	0.000	0.000	4	53	0	0	8	49	0	0	100	1	
4	15	1	01: E-16   LM00000838	lmo0108	19264	4792	100	55	56	12	51	52	7	32	10	0	63	56	17	17	18	5	96	91	0	0	0	0	0	0	0	0	0	0	0	0	0	0	0	0	0	0	0	0	0	0	0	0	0	0	0.000	0.000	0.000	0.000	0.000	0.000	0.000	0.000	0.000	0.000	0.000	0.000	0.000	0.000	283	1076	50	44	44	0.000	0.000	4	46	0	0	5	39	0	0	100	1	
4	16	1	01: E-19   LM00002134	lmo0111	19514	4792	100	63	65	10	51	52	8	72	41	0	62	58	12	17	18	5	97	94	0	0	0	0	0	0	0	0	0	0	0	0	0	0	0	0	0	0	0	0	0	0	0	0	0	0	0.000	0.000	0.000	0.000	0.000	0.000	0.000	0.000	0.000	0.000	0.000	0.000	0.000	0.000	283	1076	57	55	55	0.000	0.000	12	45	0	0	14	41	0	0	100	1	
4	17	1	01: E-22   LM00000043	lmo0114	19764	4792	100	72	73	12	50	51	7	89	77	0	90	82	24	18	20	7	94	91	0	0	0	0	0	0	0	0	0	0	0	0	0	0	0	0	0	0	0	0	0	0	0	0	0	0	0.000	0.000	0.000	0.000	0.000	0.000	0.000	0.000	0.000	0.000	0.000	0.000	0.000	0.000	283	1076	94	87	87	0.000	0.000	22	72	0	0	23	64	0	0	100	1	
4	1	2	01: I-01   LM00000063	lmo0189	15764	5042	100	2178	1712	960	49	49	6	99	95	0	270	226	109	16	17	4	96	91	0	0	0	0	0	0	0	0	0	0	0	0	0	0	0	0	0	0	0	0	0	0	0	0	0	0	0.000	0.000	0.000	0.000	0.000	0.000	0.000	0.000	0.000	0.000	0.000	0.000	0.000	0.000	283	1076	2383	1873	1873	0.000	0.000	2129	254	0	0	1663	210	0	0	100	1	
4	2	2	01: I-04   LM00000064	lmo0192	16014	5042	100	96	89	31	49	50	6	75	69	0	80	66	32	16	18	5	81	76	0	0	0	0	0	0	0	0	0	0	0	0	0	0	0	0	0	0	0	0	0	0	0	0	0	0	0.000	0.000	0.000	0.000	0.000	0.000	0.000	0.000	0.000	0.000	0.000	0.000	0.000	0.000	283	1076	111	90	90	0.000	0.000	47	64	0	0	40	50	0	0	100	1	
4	3	2	01: I-07   LM00000868	lmo0195	16264	5042	100	160	153	46	49	50	6	97	94	0	287	253	107	16	17	4	97	94	0	0	0	0	0	0	0	0	0	0	0	0	0	0	0	0	0	0	0	0	0	0	0	0	0	0	0.000	0.000	0.000	0.000	0.000	0.000	0.000	0.000	0.000	0.000	0.000	0.000	0.000	0.000	283	1076	382	341	341	0.000	0.000	111	271	0	0	104	237	0	0	100	1	
4	4	2	01: I-10   LM00000870	lmo0198	16514	5042	100	256	220	86	49	50	6	94	88	0	81	73	27	15	16	4	93	90	0	0	0	0	0	0	0	0	0	0	0	0	0	0	0	0	0	0	0	0	0	0	0	0	0	0	0.000	0.000	0.000	0.000	0.000	0.000	0.000	0.000	0.000	0.000	0.000	0.000	0.000	0.000	283	1076	273	229	229	0.000	0.000	207	66	0	0	171	58	0	0	100	1	
4	5	2	01: I-13   LM00002164	lmo0201	16764	5042	100	86	81	20	49	49	5	87	77	0	89	74	32	15	16	4	92	86	0	0	0	0	0	0	0	0	0	0	0	0	0	0	0	0	0	0	0	0	0	0	0	0	0	0	0.000	0.000	0.000	0.000	0.000	0.000	0.000	0.000	0.000	0.000	0.000	0.000	0.000	0.000	283	1076	111	91	91	0.000	0.000	37	74	0	0	32	59	0	0	100	1	
4	6	2	01: I-16   LM00002167	lmo0204	17014	5042	100	64	64	9	48	49	6	83	65	0	91	81	28	16	16	3	96	93	0	0	0	0	0	0	0	0	0	0	0	0	0	0	0	0	0	0	0	0	0	0	0	0	0	0	0.000	0.000	0.000	0.000	0.000	0.000	0.000	0.000	0.000	0.000	0.000	0.000	0.000	0.000	283	1076	91	81	81	0.000	0.000	16	75	0	0	16	65	0	0	100	1	
4	7	2	01: I-19   LM00002170	lmo0207	17264	5042	100	54	55	8	49	50	6	41	13	0	73	67	22	15	16	4	96	94	0	0	0	0	0	0	0	0	0	0	0	0	0	0	0	0	0	0	0	0	0	0	0	0	0	0	0.000	0.000	0.000	0.000	0.000	0.000	0.000	0.000	0.000	0.000	0.000	0.000	0.000	0.000	283	1076	63	58	58	0.000	0.000	5	58	0	0	6	52	0	0	100	1	
4	8	2	01: I-22   LM00000067	lmo0210	17514	5042	100	2359	1882	918	48	49	6	100	98	0	1580	1305	627	16	17	4	96	95	0	0	0	0	0	0	0	0	0	0	0	0	0	0	0	0	0	0	0	0	0	0	0	0	0	0	0.000	0.000	0.000	0.000	0.000	0.000	0.000	0.000	0.000	0.000	0.000	0.000	0.000	0.000	283	1076	3875	3123	3123	0.000	0.000	2311	1564	0	0	1834	1289	0	0	100	1	
4	9	2	01: M-01   LM00000092	lmo0285	17764	5042	100	139	127	51	51	52	6	84	78	0	124	108	52	16	17	3	88	85	0	0	0	0	0	0	0	0	0	0	0	0	0	0	0	0	0	0	0	0	0	0	0	0	0	0	0.000	0.000	0.000	0.000	0.000	0.000	0.000	0.000	0.000	0.000	0.000	0.000	0.000	0.000	283	1076	196	168	168	0.000	0.000	88	108	0	0	76	92	0	0	100	1	
4	10	2	01: M-04   LM00000906	lmo0288	18014	5042	100	72	71	13	50	50	6	86	76	0	71	63	20	16	17	4	96	91	0	0	0	0	0	0	0	0	0	0	0	0	0	0	0	0	0	0	0	0	0	0	0	0	0	0	0.000	0.000	0.000	0.000	0.000	0.000	0.000	0.000	0.000	0.000	0.000	0.000	0.000	0.000	283	1076	77	68	68	0.000	0.000	22	55	0	0	21	47	0	0	100	1	
4	11	2	01: M-07   LM00000909	lmo0291	18264	5042	100	1310	1169	638	50	50	6	98	96	0	327	282	152	17	18	5	87	84	0	0	0	0	0	0	0	0	0	0	0	0	0	0	0	0	0	0	0	0	0	0	0	0	0	0	0.000	0.000	0.000	0.000	0.000	0.000	0.000	0.000	0.000	0.000	0.000	0.000	0.000	0.000	283	1076	1570	1384	1384	0.000	0.000	1260	310	0	0	1119	265	0	0	100	1	
4	12	2	01: M-10   LM00000094	lmo0294	18514	5042	100	57	58	9	50	51	6	51	13	0	64	58	16	16	18	5	94	91	0	0	0	0	0	0	0	0	0	0	0	0	0	0	0	0	0	0	0	0	0	0	0	0	0	0	0.000	0.000	0.000	0.000	0.000	0.000	0.000	0.000	0.000	0.000	0.000	0.000	0.000	0.000	283	1076	55	50	50	0.000	0.000	7	48	0	0	8	42	0	0	100	1	
4	13	2	01: M-13   LM00000097	lmo0297	18764	5042	100	56	57	8	50	51	6	41	20	0	69	61	18	17	18	5	93	89	0	0	0	0	0	0	0	0	0	0	0	0	0	0	0	0	0	0	0	0	0	0	0	0	0	0	0.000	0.000	0.000	0.000	0.000	0.000	0.000	0.000	0.000	0.000	0.000	0.000	0.000	0.000	283	1076	58	51	51	0.000	0.000	6	52	0	0	7	44	0	0	100	1	
4	14	2	01: M-16   LM00000100	lmo0300	19014	5042	100	56	56	7	50	52	7	35	8	0	85	75	25	17	19	16	86	82	0	0	0	0	0	0	0	0	0	0	0	0	0	0	0	0	0	0	0	0	0	0	0	0	0	0	0.000	0.000	0.000	0.000	0.000	0.000	0.000	0.000	0.000	0.000	0.000	0.000	0.000	0.000	283	1076	74	64	64	0.000	0.000	6	68	0	0	6	58	0	0	100	1	
4	15	2	01: M-19   LM00002187	lmo0303	19264	5042	100	62	63	11	51	52	7	67	36	0	77	67	26	17	19	10	87	78	0	0	0	0	0	0	0	0	0	0	0	0	0	0	0	0	0	0	0	0	0	0	0	0	0	0	0.000	0.000	0.000	0.000	0.000	0.000	0.000	0.000	0.000	0.000	0.000	0.000	0.000	0.000	283	1076	71	62	62	0.000	0.000	11	60	0	0	12	50	0	0	100	1	
4	16	2	01: M-22   LM00000103	lmo0306	19514	5042	100	57	59	10	51	52	8	43	21	0	54	53	31	17	19	7	66	58	0	0	0	0	0	0	0	0	0	0	0	0	0	0	0	0	0	0	0	0	0	0	0	0	0	0	0.000	0.000	0.000	0.000	0.000	0.000	0.000	0.000	0.000	0.000	0.000	0.000	0.000	0.000	283	1076	43	44	44	0.000	0.000	6	37	0	0	8	36	0	0	100	1	
4	17	2	02: A-01   EMPTY	EMPTY	19764	5042	100	50	51	6	50	50	6	16	6	0	19	20	5	17	18	4	35	16	0	0	0	0	0	0	0	0	0	0	0	0	0	0	0	0	0	0	0	0	0	0	0	0	0	0	0.000	0.000	0.000	0.000	0.000	0.000	0.000	0.000	0.000	0.000	0.000	0.000	0.000	0.000	283	1076	2	4	4	0.000	0.000	0	2	0	0	1	3	0	0	-75	1	
4	1	3	02: A-04   LM00000140	lmo0382	15764	5292	100	55	54	6	49	50	6	43	6	0	57	53	12	17	17	4	95	94	0	0	0	0	0	0	0	0	0	0	0	0	0	0	0	0	0	0	0	0	0	0	0	0	0	0	0.000	0.000	0.000	0.000	0.000	0.000	0.000	0.000	0.000	0.000	0.000	0.000	0.000	0.000	283	1076	46	41	41	0.000	0.000	6	40	0	0	5	36	0	0	100	1	
4	2	3	02: A-07   LM00000935	lmo0385	16014	5292	100	56	57	8	49	49	7	57	19	0	65	64	17	16	18	12	94	89	0	0	0	0	0	0	0	0	0	0	0	0	0	0	0	0	0	0	0	0	0	0	0	0	0	0	0.000	0.000	0.000	0.000	0.000	0.000	0.000	0.000	0.000	0.000	0.000	0.000	0.000	0.000	283	1076	56	56	56	0.000	0.000	7	49	0	0	8	48	0	0	100	1	
4	3	3	02: A-10   LM00000938	lmo0388	16264	5292	100	190	176	61	49	50	10	94	89	0	60	56	16	16	18	16	90	78	0	0	0	0	0	0	0	0	0	0	0	0	0	0	0	0	0	0	0	0	0	0	0	0	0	0	0.000	0.000	0.000	0.000	0.000	0.000	0.000	0.000	0.000	0.000	0.000	0.000	0.000	0.000	283	1076	185	167	167	0.000	0.000	141	44	0	0	127	40	0	0	100	1	
4	4	3	02: A-13   LM00000940	lmo0391	16514	5292	100	154	144	48	50	50	6	92	90	0	141	123	52	15	16	4	94	92	0	0	0	0	0	0	0	0	0	0	0	0	0	0	0	0	0	0	0	0	0	0	0	0	0	0	0.000	0.000	0.000	0.000	0.000	0.000	0.000	0.000	0.000	0.000	0.000	0.000	0.000	0.000	283	1076	230	202	202	0.000	0.000	104	126	0	0	94	108	0	0	100	1	
4	5	3	02: A-16   LM00000941	lmo0394	16764	5292	100	61	63	10	49	50	6	78	52	0	55	50	16	16	16	4	90	87	0	0	0	0	0	0	0	0	0	0	0	0	0	0	0	0	0	0	0	0	0	0	0	0	0	0	0.000	0.000	0.000	0.000	0.000	0.000	0.000	0.000	0.000	0.000	0.000	0.000	0.000	0.000	283	1076	51	48	48	0.000	0.000	12	39	0	0	14	34	0	0	100	1	
4	6	3	02: A-19   LM00000942	lmo0397	17014	5292	100	65	66	9	53	55	11	59	17	0	67	61	15	17	18	5	99	93	0	0	0	0	0	0	0	0	0	0	0	0	0	0	0	0	0	0	0	0	0	0	0	0	0	0	0.000	0.000	0.000	0.000	0.000	0.000	0.000	0.000	0.000	0.000	0.000	0.000	0.000	0.000	283	1076	62	57	57	0.000	0.000	12	50	0	0	13	44	0	0	100	1	
4	7	3	02: A-22   LM00000945	lmo0400	17264	5292	100	65	67	15	50	51	9	68	42	0	314	253	138	16	17	4	90	86	0	0	0	0	0	0	0	0	0	0	0	0	0	0	0	0	0	0	0	0	0	0	0	0	0	0	0.000	0.000	0.000	0.000	0.000	0.000	0.000	0.000	0.000	0.000	0.000	0.000	0.000	0.000	283	1076	313	254	254	0.000	0.000	15	298	0	0	17	237	0	0	100	1	
4	8	3	02: E-01   LM00003005	lmo0473	17514	5292	100	56	57	7	49	51	6	55	24	0	79	76	18	16	16	3	99	98	0	0	0	0	0	0	0	0	0	0	0	0	0	0	0	0	0	0	0	0	0	0	0	0	0	0	0.000	0.000	0.000	0.000	0.000	0.000	0.000	0.000	0.000	0.000	0.000	0.000	0.000	0.000	283	1076	70	68	68	0.000	0.000	7	63	0	0	8	60	0	0	100	1	
4	9	3	02: E-04   LM00002245	lmo0476	17764	5292	100	58	59	8	51	52	7	53	20	0	68	64	16	17	17	4	100	98	0	0	0	0	0	0	0	0	0	0	0	0	0	0	0	0	0	0	0	0	0	0	0	0	0	0	0.000	0.000	0.000	0.000	0.000	0.000	0.000	0.000	0.000	0.000	0.000	0.000	0.000	0.000	283	1076	58	55	55	0.000	0.000	7	51	0	0	8	47	0	0	100	1	
4	10	3	02: E-07   LM00000963	lmo0479	18014	5292	100	262	242	89	50	51	7	98	96	0	326	284	117	17	18	4	100	98	0	0	0	0	0	0	0	0	0	0	0	0	0	0	0	0	0	0	0	0	0	0	0	0	0	0	0.000	0.000	0.000	0.000	0.000	0.000	0.000	0.000	0.000	0.000	0.000	0.000	0.000	0.000	283	1076	521	459	459	0.000	0.000	212	309	0	0	192	267	0	0	100	1	
4	11	3	02: E-10   LM00000163	lmo0482	18264	5292	100	121	113	37	51	52	7	87	79	0	69	61	24	17	18	5	88	80	0	0	0	0	0	0	0	0	0	0	0	0	0	0	0	0	0	0	0	0	0	0	0	0	0	0	0.000	0.000	0.000	0.000	0.000	0.000	0.000	0.000	0.000	0.000	0.000	0.000	0.000	0.000	283	1076	122	106	106	0.000	0.000	70	52	0	0	62	44	0	0	100	1	
4	12	3	02: E-13   LM00000166	lmo0485	18514	5292	100	91	90	17	50	51	7	98	94	0	123	121	29	17	18	6	100	99	0	0	0	0	0	0	0	0	0	0	0	0	0	0	0	0	0	0	0	0	0	0	0	0	0	0	0.000	0.000	0.000	0.000	0.000	0.000	0.000	0.000	0.000	0.000	0.000	0.000	0.000	0.000	283	1076	147	144	144	0.000	0.000	41	106	0	0	40	104	0	0	100	1	
4	13	3	02: E-16   LM00000167	lmo0488	18764	5292	100	123	118	29	49	51	7	99	94	0	89	83	27	17	18	6	97	94	0	0	0	0	0	0	0	0	0	0	0	0	0	0	0	0	0	0	0	0	0	0	0	0	0	0	0.000	0.000	0.000	0.000	0.000	0.000	0.000	0.000	0.000	0.000	0.000	0.000	0.000	0.000	283	1076	146	135	135	0.000	0.000	74	72	0	0	69	66	0	0	100	1	
4	14	3	02: E-19   LM00000169	lmo0491	19014	5292	100	100	97	26	51	52	7	86	83	0	89	79	31	17	18	6	88	83	0	0	0	0	0	0	0	0	0	0	0	0	0	0	0	0	0	0	0	0	0	0	0	0	0	0	0.000	0.000	0.000	0.000	0.000	0.000	0.000	0.000	0.000	0.000	0.000	0.000	0.000	0.000	283	1076	121	108	108	0.000	0.000	49	72	0	0	46	62	0	0	100	1	
4	15	3	02: E-22   LM00000170	lmo0494	19264	5292	100	89	88	18	53	56	11	89	75	0	66	63	16	17	18	7	98	93	0	0	0	0	0	0	0	0	0	0	0	0	0	0	0	0	0	0	0	0	0	0	0	0	0	0	0.000	0.000	0.000	0.000	0.000	0.000	0.000	0.000	0.000	0.000	0.000	0.000	0.000	0.000	283	1076	85	81	81	0.000	0.000	36	49	0	0	35	46	0	0	100	1	
4	16	3	02: I-01   LM00001002	lmo0569	19514	5292	100	60	60	9	52	53	9	39	15	0	76	71	18	18	20	8	95	89	0	0	0	0	0	0	0	0	0	0	0	0	0	0	0	0	0	0	0	0	0	0	0	0	0	0	0.000	0.000	0.000	0.000	0.000	0.000	0.000	0.000	0.000	0.000	0.000	0.000	0.000	0.000	283	1076	66	61	61	0.000	0.000	8	58	0	0	8	53	0	0	100	1	
4	17	3	02: I-04   LM00001004	lmo0572	19764	5292	100	59	60	9	50	52	8	55	21	0	67	64	15	17	19	6	95	94	0	0	0	0	0	0	0	0	0	0	0	0	0	0	0	0	0	0	0	0	0	0	0	0	0	0	0.000	0.000	0.000	0.000	0.000	0.000	0.000	0.000	0.000	0.000	0.000	0.000	0.000	0.000	283	1076	59	57	57	0.000	0.000	9	50	0	0	10	47	0	0	100	1	
4	1	4	02: I-07   LM00000194	lmo0575	15764	5542	100	231	215	75	49	50	7	98	96	0	130	117	42	16	17	4	98	95	0	0	0	0	0	0	0	0	0	0	0	0	0	0	0	0	0	0	0	0	0	0	0	0	0	0	0.000	0.000	0.000	0.000	0.000	0.000	0.000	0.000	0.000	0.000	0.000	0.000	0.000	0.000	283	1076	296	267	267	0.000	0.000	182	114	0	0	166	101	0	0	100	1	
4	2	4	02: I-10   LM00000197	lmo0578	16014	5542	100	67	68	12	49	50	7	87	67	0	72	66	17	16	17	4	97	95	0	0	0	0	0	0	0	0	0	0	0	0	0	0	0	0	0	0	0	0	0	0	0	0	0	0	0.000	0.000	0.000	0.000	0.000	0.000	0.000	0.000	0.000	0.000	0.000	0.000	0.000	0.000	283	1076	74	69	69	0.000	0.000	18	56	0	0	19	50	0	0	100	1	
4	3	4	02: I-13   LM00001006	lmo0581	16264	5542	100	348	308	115	48	49	6	98	96	0	176	155	59	15	16	3	98	96	0	0	0	0	0	0	0	0	0	0	0	0	0	0	0	0	0	0	0	0	0	0	0	0	0	0	0.000	0.000	0.000	0.000	0.000	0.000	0.000	0.000	0.000	0.000	0.000	0.000	0.000	0.000	283	1076	461	400	400	0.000	0.000	300	161	0	0	260	140	0	0	100	1	
4	4	4	02: I-16   LM00001009	lmo0584	16514	5542	100	63	65	13	48	49	6	81	62	0	64	61	17	16	16	5	97	95	0	0	0	0	0	0	0	0	0	0	0	0	0	0	0	0	0	0	0	0	0	0	0	0	0	0	0.000	0.000	0.000	0.000	0.000	0.000	0.000	0.000	0.000	0.000	0.000	0.000	0.000	0.000	283	1076	63	62	62	0.000	0.000	15	48	0	0	17	45	0	0	100	1	
4	5	4	02: I-19   LM00001011	lmo0587	16764	5542	100	56	57	6	49	50	7	56	17	0	74	68	18	16	17	6	95	94	0	0	0	0	0	0	0	0	0	0	0	0	0	0	0	0	0	0	0	0	0	0	0	0	0	0	0.000	0.000	0.000	0.000	0.000	0.000	0.000	0.000	0.000	0.000	0.000	0.000	0.000	0.000	283	1076	65	60	60	0.000	0.000	7	58	0	0	8	52	0	0	100	1	
4	6	4	02: I-22   LM00001014	lmo0590	17014	5542	100	88	93	26	52	56	13	88	70	0	68	64	19	18	20	13	90	86	0	0	0	0	0	0	0	0	0	0	0	0	0	0	0	0	0	0	0	0	0	0	0	0	0	0	0.000	0.000	0.000	0.000	0.000	0.000	0.000	0.000	0.000	0.000	0.000	0.000	0.000	0.000	283	1076	86	87	87	0.000	0.000	36	50	0	0	41	46	0	0	100	1	
4	7	4	02: M-01   LM00001043	lmo0665	17264	5542	100	311	245	126	48	50	7	90	83	0	142	113	63	16	18	9	80	75	0	0	0	0	0	0	0	0	0	0	0	0	0	0	0	0	0	0	0	0	0	0	0	0	0	0	0.000	0.000	0.000	0.000	0.000	0.000	0.000	0.000	0.000	0.000	0.000	0.000	0.000	0.000	283	1076	389	294	294	0.000	0.000	263	126	0	0	197	97	0	0	100	1	
4	8	4	02: M-04   LM00000217	lmo0668	17514	5542	100	147	133	49	50	51	6	88	85	0	185	158	79	17	18	5	88	85	0	0	0	0	0	0	0	0	0	0	0	0	0	0	0	0	0	0	0	0	0	0	0	0	0	0	0.000	0.000	0.000	0.000	0.000	0.000	0.000	0.000	0.000	0.000	0.000	0.000	0.000	0.000	283	1076	265	224	224	0.000	0.000	97	168	0	0	83	141	0	0	100	1	
4	9	4	02: M-07   LM00000219	lmo0671	17764	5542	100	72	72	13	50	50	6	90	75	0	78	72	21	16	17	4	97	92	0	0	0	0	0	0	0	0	0	0	0	0	0	0	0	0	0	0	0	0	0	0	0	0	0	0	0.000	0.000	0.000	0.000	0.000	0.000	0.000	0.000	0.000	0.000	0.000	0.000	0.000	0.000	283	1076	84	78	78	0.000	0.000	22	62	0	0	22	56	0	0	100	1	
4	10	4	02: M-10   LM00000220	lmo0674	18014	5542	100	423	373	141	51	51	6	100	99	0	119	112	37	16	17	3	97	96	0	0	0	0	0	0	0	0	0	0	0	0	0	0	0	0	0	0	0	0	0	0	0	0	0	0	0.000	0.000	0.000	0.000	0.000	0.000	0.000	0.000	0.000	0.000	0.000	0.000	0.000	0.000	283	1076	475	418	418	0.000	0.000	372	103	0	0	322	96	0	0	100	1	
4	11	4	02: M-13   LM00001048	lmo0677	18264	5542	100	62	65	14	51	52	8	63	30	0	59	57	16	17	18	7	94	92	0	0	0	0	0	0	0	0	0	0	0	0	0	0	0	0	0	0	0	0	0	0	0	0	0	0	0.000	0.000	0.000	0.000	0.000	0.000	0.000	0.000	0.000	0.000	0.000	0.000	0.000	0.000	283	1076	53	54	54	0.000	0.000	11	42	0	0	14	40	0	0	100	1	
4	12	4	02: M-16   LM00000222	lmo0680	18514	5542	100	79	77	15	52	52	7	88	80	0	59	53	16	17	18	4	92	89	0	0	0	0	0	0	0	0	0	0	0	0	0	0	0	0	0	0	0	0	0	0	0	0	0	0	0.000	0.000	0.000	0.000	0.000	0.000	0.000	0.000	0.000	0.000	0.000	0.000	0.000	0.000	283	1076	69	61	61	0.000	0.000	27	42	0	0	25	36	0	0	100	1	
4	13	4	02: M-19   LM00001051	lmo0683	18764	5542	100	206	191	70	51	53	8	98	90	0	82	73	26	17	18	5	89	88	0	0	0	0	0	0	0	0	0	0	0	0	0	0	0	0	0	0	0	0	0	0	0	0	0	0	0.000	0.000	0.000	0.000	0.000	0.000	0.000	0.000	0.000	0.000	0.000	0.000	0.000	0.000	283	1076	220	196	196	0.000	0.000	155	65	0	0	140	56	0	0	100	1	
4	14	4	02: M-22   LM00000225	lmo0686	19014	5542	100	672	567	243	51	52	8	98	97	0	463	387	182	17	18	6	97	95	0	0	0	0	0	0	0	0	0	0	0	0	0	0	0	0	0	0	0	0	0	0	0	0	0	0	0.000	0.000	0.000	0.000	0.000	0.000	0.000	0.000	0.000	0.000	0.000	0.000	0.000	0.000	283	1076	1067	886	886	0.000	0.000	621	446	0	0	516	370	0	0	100	1	
4	15	4	03: A-01   EMPTY	EMPTY	19264	5542	100	50	50	5	51	57	14	1	0	0	18	19	5	17	18	5	29	9	0	0	0	0	0	0	0	0	0	0	0	0	0	0	0	0	0	0	0	0	0	0	0	0	0	0	0.000	0.000	0.000	0.000	0.000	0.000	0.000	0.000	0.000	0.000	0.000	0.000	0.000	0.000	283	1076	0	1	1	0.000	0.000	-1	1	0	0	-1	2	0	0	-75	1	
4	16	4	03: A-04   LM00001084	lmo0762	19514	5542	100	68	71	12	52	53	9	78	45	0	70	68	13	18	19	5	99	98	0	0	0	0	0	0	0	0	0	0	0	0	0	0	0	0	0	0	0	0	0	0	0	0	0	0	0.000	0.000	0.000	0.000	0.000	0.000	0.000	0.000	0.000	0.000	0.000	0.000	0.000	0.000	283	1076	68	69	69	0.000	0.000	16	52	0	0	19	50	0	0	100	1	
4	17	4	03: A-07   LM00000248	lmo0765	19764	5542	100	52	53	8	50	51	6	23	8	0	63	60	16	17	18	5	93	90	0	0	0	0	0	0	0	0	0	0	0	0	0	0	0	0	0	0	0	0	0	0	0	0	0	0	0.000	0.000	0.000	0.000	0.000	0.000	0.000	0.000	0.000	0.000	0.000	0.000	0.000	0.000	283	1076	48	46	46	0.000	0.000	2	46	0	0	3	43	0	0	100	1	
4	1	5	03: A-10   LM00000251	lmo0768	15764	5792	100	55	56	8	48	49	7	57	19	0	59	55	13	16	17	6	97	93	0	0	0	0	0	0	0	0	0	0	0	0	0	0	0	0	0	0	0	0	0	0	0	0	0	0	0.000	0.000	0.000	0.000	0.000	0.000	0.000	0.000	0.000	0.000	0.000	0.000	0.000	0.000	283	1076	50	47	47	0.000	0.000	7	43	0	0	8	39	0	0	100	1	
4	2	5	03: A-13   LM00002319	lmo0771	16014	5792	100	334	299	107	48	49	6	99	99	0	369	321	136	15	16	5	95	94	0	0	0	0	0	0	0	0	0	0	0	0	0	0	0	0	0	0	0	0	0	0	0	0	0	0	0.000	0.000	0.000	0.000	0.000	0.000	0.000	0.000	0.000	0.000	0.000	0.000	0.000	0.000	283	1076	640	557	557	0.000	0.000	286	354	0	0	251	306	0	0	100	1	
4	3	5	03: A-16   LM00001091	lmo0774	16264	5792	100	106	108	21	49	50	6	100	98	0	118	111	32	16	18	6	99	96	0	0	0	0	0	0	0	0	0	0	0	0	0	0	0	0	0	0	0	0	0	0	0	0	0	0	0.000	0.000	0.000	0.000	0.000	0.000	0.000	0.000	0.000	0.000	0.000	0.000	0.000	0.000	283	1076	159	154	154	0.000	0.000	57	102	0	0	59	95	0	0	100	1	
4	4	5	03: A-19   LM00000252	lmo0777	16514	5792	100	179	165	57	48	48	6	98	95	0	123	116	48	15	16	3	97	94	0	0	0	0	0	0	0	0	0	0	0	0	0	0	0	0	0	0	0	0	0	0	0	0	0	0	0.000	0.000	0.000	0.000	0.000	0.000	0.000	0.000	0.000	0.000	0.000	0.000	0.000	0.000	283	1076	239	218	218	0.000	0.000	131	108	0	0	117	101	0	0	100	1	
4	5	5	03: A-22   LM00002322	lmo0780	16764	5792	100	50	51	6	48	49	6	22	6	0	63	55	18	16	17	6	91	86	0	0	0	0	0	0	0	0	0	0	0	0	0	0	0	0	0	0	0	0	0	0	0	0	0	0	0.000	0.000	0.000	0.000	0.000	0.000	0.000	0.000	0.000	0.000	0.000	0.000	0.000	0.000	283	1076	49	42	42	0.000	0.000	2	47	0	0	3	39	0	0	100	1	
4	6	5	03: E-01   LM00002341	lmo0853	17014	5792	100	58	58	8	48	49	7	65	40	0	60	55	20	15	16	4	90	86	0	0	0	0	0	0	0	0	0	0	0	0	0	0	0	0	0	0	0	0	0	0	0	0	0	0	0.000	0.000	0.000	0.000	0.000	0.000	0.000	0.000	0.000	0.000	0.000	0.000	0.000	0.000	283	1076	55	50	50	0.000	0.000	10	45	0	0	10	40	0	0	100	1	
4	7	5	03: E-04   LM00001128	lmo0856	17264	5792	100	109	108	25	49	50	7	95	93	0	120	114	33	16	18	7	99	98	0	0	0	0	0	0	0	0	0	0	0	0	0	0	0	0	0	0	0	0	0	0	0	0	0	0	0.000	0.000	0.000	0.000	0.000	0.000	0.000	0.000	0.000	0.000	0.000	0.000	0.000	0.000	283	1076	164	157	157	0.000	0.000	60	104	0	0	59	98	0	0	100	1	
4	8	5	03: E-07   LM00000271	lmo0859	17514	5792	100	55	56	7	50	51	6	43	16	0	56	54	10	17	17	3	99	98	0	0	0	0	0	0	0	0	0	0	0	0	0	0	0	0	0	0	0	0	0	0	0	0	0	0	0.000	0.000	0.000	0.000	0.000	0.000	0.000	0.000	0.000	0.000	0.000	0.000	0.000	0.000	283	1076	44	43	43	0.000	0.000	5	39	0	0	6	37	0	0	100	1	
4	9	5	03: E-10   LM00001132	lmo0862	17764	5792	100	52	52	5	50	50	6	16	4	0	61	58	12	16	17	4	99	97	0	0	0	0	0	0	0	0	0	0	0	0	0	0	0	0	0	0	0	0	0	0	0	0	0	0	0.000	0.000	0.000	0.000	0.000	0.000	0.000	0.000	0.000	0.000	0.000	0.000	0.000	0.000	283	1076	47	44	44	0.000	0.000	2	45	0	0	2	42	0	0	100	1	
4	10	5	03: E-13   LM00001134	lmo0865	18014	5792	100	67	69	13	49	50	6	87	66	0	67	63	14	16	17	4	100	99	0	0	0	0	0	0	0	0	0	0	0	0	0	0	0	0	0	0	0	0	0	0	0	0	0	0	0.000	0.000	0.000	0.000	0.000	0.000	0.000	0.000	0.000	0.000	0.000	0.000	0.000	0.000	283	1076	69	67	67	0.000	0.000	18	51	0	0	20	47	0	0	100	1	
4	11	5	03: E-16   LM00001135	lmo0868	18264	5792	100	53	55	9	49	50	6	39	16	0	59	51	18	17	18	6	82	78	0	0	0	0	0	0	0	0	0	0	0	0	0	0	0	0	0	0	0	0	0	0	0	0	0	0	0.000	0.000	0.000	0.000	0.000	0.000	0.000	0.000	0.000	0.000	0.000	0.000	0.000	0.000	283	1076	46	40	40	0.000	0.000	4	42	0	0	6	34	0	0	100	1	
4	12	5	03: E-19   LM00000275	lmo0871	18514	5792	100	87	87	20	50	51	6	90	86	0	101	93	30	17	18	4	99	98	0	0	0	0	0	0	0	0	0	0	0	0	0	0	0	0	0	0	0	0	0	0	0	0	0	0	0.000	0.000	0.000	0.000	0.000	0.000	0.000	0.000	0.000	0.000	0.000	0.000	0.000	0.000	283	1076	121	113	113	0.000	0.000	37	84	0	0	37	76	0	0	100	1	
4	13	5	03: E-22   LM00002344	lmo0874	18764	5792	100	51	53	6	49	50	6	33	10	0	66	64	11	16	17	4	99	99	0	0	0	0	0	0	0	0	0	0	0	0	0	0	0	0	0	0	0	0	0	0	0	0	0	0	0.000	0.000	0.000	0.000	0.000	0.000	0.000	0.000	0.000	0.000	0.000	0.000	0.000	0.000	283	1076	52	52	52	0.000	0.000	2	50	0	0	4	48	0	0	100	1	
4	14	5	03: I-01   LM00002365	lmo0949	19014	5792	100	60	61	9	50	51	7	67	30	0	54	51	11	17	18	5	95	92	0	0	0	0	0	0	0	0	0	0	0	0	0	0	0	0	0	0	0	0	0	0	0	0	0	0	0.000	0.000	0.000	0.000	0.000	0.000	0.000	0.000	0.000	0.000	0.000	0.000	0.000	0.000	283	1076	47	45	45	0.000	0.000	10	37	0	0	11	34	0	0	100	1	
4	15	5	03: I-04   LM00002367	lmo0952	19264	5792	100	58	59	10	49	51	6	64	32	0	55	51	11	16	17	5	98	93	0	0	0	0	0	0	0	0	0	0	0	0	0	0	0	0	0	0	0	0	0	0	0	0	0	0	0.000	0.000	0.000	0.000	0.000	0.000	0.000	0.000	0.000	0.000	0.000	0.000	0.000	0.000	283	1076	48	45	45	0.000	0.000	9	39	0	0	10	35	0	0	100	1	
4	16	5	03: I-07   LM00000294	lmo0955	19514	5792	100	175	165	46	49	50	7	99	95	0	239	222	66	17	18	4	99	98	0	0	0	0	0	0	0	0	0	0	0	0	0	0	0	0	0	0	0	0	0	0	0	0	0	0	0.000	0.000	0.000	0.000	0.000	0.000	0.000	0.000	0.000	0.000	0.000	0.000	0.000	0.000	283	1076	348	321	321	0.000	0.000	126	222	0	0	116	205	0	0	100	1	
4	17	5	03: I-10   LM00000296	lmo0958	19764	5792	100	282	253	108	50	52	8	92	88	0	304	269	122	17	19	6	94	91	0	0	0	0	0	0	0	0	0	0	0	0	0	0	0	0	0	0	0	0	0	0	0	0	0	0	0.000	0.000	0.000	0.000	0.000	0.000	0.000	0.000	0.000	0.000	0.000	0.000	0.000	0.000	283	1076	519	455	455	0.000	0.000	232	287	0	0	203	252	0	0	100	1	
4	1	6	03: I-13   LM00001178	lmo0961	15764	6042	100	122	118	34	47	48	6	96	92	0	115	104	37	16	17	4	95	93	0	0	0	0	0	0	0	0	0	0	0	0	0	0	0	0	0	0	0	0	0	0	0	0	0	0	0.000	0.000	0.000	0.000	0.000	0.000	0.000	0.000	0.000	0.000	0.000	0.000	0.000	0.000	283	1076	174	159	159	0.000	0.000	75	99	0	0	71	88	0	0	100	1	
4	2	6	03: I-16   LM00000297	lmo0964	16014	6042	100	315	278	108	48	49	7	93	89	0	203	173	73	16	17	4	99	98	0	0	0	0	0	0	0	0	0	0	0	0	0	0	0	0	0	0	0	0	0	0	0	0	0	0	0.000	0.000	0.000	0.000	0.000	0.000	0.000	0.000	0.000	0.000	0.000	0.000	0.000	0.000	283	1076	454	387	387	0.000	0.000	267	187	0	0	230	157	0	0	100	1	
4	3	6	03: I-19   LM00000298	lmo0967	16264	6042	100	131	127	29	48	49	5	99	99	0	72	71	13	15	17	6	100	100	0	0	0	0	0	0	0	0	0	0	0	0	0	0	0	0	0	0	0	0	0	0	0	0	0	0	0.000	0.000	0.000	0.000	0.000	0.000	0.000	0.000	0.000	0.000	0.000	0.000	0.000	0.000	283	1076	140	135	135	0.000	0.000	83	57	0	0	79	56	0	0	100	1	
4	4	6	03: I-22   LM00001182	lmo0970	16514	6042	100	175	163	44	48	48	5	98	98	0	123	114	38	16	17	4	98	98	0	0	0	0	0	0	0	0	0	0	0	0	0	0	0	0	0	0	0	0	0	0	0	0	0	0	0.000	0.000	0.000	0.000	0.000	0.000	0.000	0.000	0.000	0.000	0.000	0.000	0.000	0.000	283	1076	234	213	213	0.000	0.000	127	107	0	0	115	98	0	0	100	1	
4	5	6	03: M-01   LM00002395	lmo1045	16764	6042	100	94	92	25	49	49	6	88	83	0	74	67	23	16	16	4	95	92	0	0	0	0	0	0	0	0	0	0	0	0	0	0	0	0	0	0	0	0	0	0	0	0	0	0	0.000	0.000	0.000	0.000	0.000	0.000	0.000	0.000	0.000	0.000	0.000	0.000	0.000	0.000	283	1076	103	94	94	0.000	0.000	45	58	0	0	43	51	0	0	100	1	
4	6	6	03: M-04   LM00002396	lmo1048	17014	6042	100	57	59	8	48	49	6	74	35	0	76	73	16	16	17	4	100	99	0	0	0	0	0	0	0	0	0	0	0	0	0	0	0	0	0	0	0	0	0	0	0	0	0	0	0.000	0.000	0.000	0.000	0.000	0.000	0.000	0.000	0.000	0.000	0.000	0.000	0.000	0.000	283	1076	69	68	68	0.000	0.000	9	60	0	0	11	57	0	0	100	1	
4	7	6	03: M-07   LM00001222	lmo1051	17264	6042	100	135	127	39	48	49	6	92	89	0	71	66	22	16	17	4	94	91	0	0	0	0	0	0	0	0	0	0	0	0	0	0	0	0	0	0	0	0	0	0	0	0	0	0	0.000	0.000	0.000	0.000	0.000	0.000	0.000	0.000	0.000	0.000	0.000	0.000	0.000	0.000	283	1076	142	129	129	0.000	0.000	87	55	0	0	79	50	0	0	100	1	
4	8	6	03: M-10   LM00000316	lmo1054	17514	6042	100	1340	1149	478	49	50	6	100	98	0	1707	1486	573	16	17	3	100	98	0	0	0	0	0	0	0	0	0	0	0	0	0	0	0	0	0	0	0	0	0	0	0	0	0	0	0.000	0.000	0.000	0.000	0.000	0.000	0.000	0.000	0.000	0.000	0.000	0.000	0.000	0.000	283	1076	2982	2570	2570	0.000	0.000	1291	1691	0	0	1100	1470	0	0	100	1	
4	9	6	03: M-13   LM00001224	lmo1057	17764	6042	100	111	110	27	50	50	6	96	94	0	115	106	41	16	17	3	95	95	0	0	0	0	0	0	0	0	0	0	0	0	0	0	0	0	0	0	0	0	0	0	0	0	0	0	0.000	0.000	0.000	0.000	0.000	0.000	0.000	0.000	0.000	0.000	0.000	0.000	0.000	0.000	283	1076	160	150	150	0.000	0.000	61	99	0	0	60	90	0	0	100	1	
4	10	6	03: M-16   LM00002398	lmo1060	18014	6042	100	51	52	7	49	50	9	14	4	0	60	54	14	16	17	4	96	93	0	0	0	0	0	0	0	0	0	0	0	0	0	0	0	0	0	0	0	0	0	0	0	0	0	0	0.000	0.000	0.000	0.000	0.000	0.000	0.000	0.000	0.000	0.000	0.000	0.000	0.000	0.000	283	1076	46	41	41	0.000	0.000	2	44	0	0	3	38	0	0	100	1	
4	11	6	03: M-19   LM00002401	lmo1063	18264	6042	100	52	53	5	48	50	6	40	13	0	63	57	16	16	17	4	95	91	0	0	0	0	0	0	0	0	0	0	0	0	0	0	0	0	0	0	0	0	0	0	0	0	0	0	0.000	0.000	0.000	0.000	0.000	0.000	0.000	0.000	0.000	0.000	0.000	0.000	0.000	0.000	283	1076	51	46	46	0.000	0.000	4	47	0	0	5	41	0	0	100	1	
4	12	6	03: M-22   LM00002402	lmo1066	18514	6042	100	125	125	39	49	50	6	93	89	0	82	77	24	17	17	4	96	93	0	0	0	0	0	0	0	0	0	0	0	0	0	0	0	0	0	0	0	0	0	0	0	0	0	0	0.000	0.000	0.000	0.000	0.000	0.000	0.000	0.000	0.000	0.000	0.000	0.000	0.000	0.000	283	1076	141	136	136	0.000	0.000	76	65	0	0	76	60	0	0	100	1	
4	13	6	04: A-01   EMPTY	EMPTY	18764	6042	100	50	51	6	50	51	7	15	3	0	18	19	5	16	17	5	39	10	0	0	0	0	0	0	0	0	0	0	0	0	0	0	0	0	0	0	0	0	0	0	0	0	0	0	0.000	0.000	0.000	0.000	0.000	0.000	0.000	0.000	0.000	0.000	0.000	0.000	0.000	0.000	283	1076	2	4	4	0.000	0.000	0	2	0	0	1	3	0	0	-75	1	
4	14	6	04: A-04   LM00000334	lmo1142	19014	6042	100	58	58	7	49	50	7	57	23	0	62	61	14	16	18	5	99	97	0	0	0	0	0	0	0	0	0	0	0	0	0	0	0	0	0	0	0	0	0	0	0	0	0	0	0.000	0.000	0.000	0.000	0.000	0.000	0.000	0.000	0.000	0.000	0.000	0.000	0.000	0.000	283	1076	55	54	54	0.000	0.000	9	46	0	0	9	45	0	0	100	1	
4	15	6	04: A-07   LM00001237	lmo1145	19264	6042	100	52	52	7	49	50	6	33	11	0	62	62	9	17	18	6	99	98	0	0	0	0	0	0	0	0	0	0	0	0	0	0	0	0	0	0	0	0	0	0	0	0	0	0	0.000	0.000	0.000	0.000	0.000	0.000	0.000	0.000	0.000	0.000	0.000	0.000	0.000	0.000	283	1076	48	48	48	0.000	0.000	3	45	0	0	3	45	0	0	100	1	
4	16	6	04: A-10   LM00001238	lmo1148	19514	6042	100	83	84	18	49	50	9	93	87	0	98	95	26	17	18	8	99	97	0	0	0	0	0	0	0	0	0	0	0	0	0	0	0	0	0	0	0	0	0	0	0	0	0	0	0.000	0.000	0.000	0.000	0.000	0.000	0.000	0.000	0.000	0.000	0.000	0.000	0.000	0.000	283	1076	115	113	113	0.000	0.000	34	81	0	0	35	78	0	0	100	1	
4	17	6	04: A-13   LM00002816	lmo1151	19764	6042	100	196	186	47	50	52	8	98	96	0	233	217	60	17	18	6	100	100	0	0	0	0	0	0	0	0	0	0	0	0	0	0	0	0	0	0	0	0	0	0	0	0	0	0	0.000	0.000	0.000	0.000	0.000	0.000	0.000	0.000	0.000	0.000	0.000	0.000	0.000	0.000	283	1076	362	336	336	0.000	0.000	146	216	0	0	136	200	0	0	100	1	
4	1	7	04: A-16   LM00001240	lmo1154	15764	6292	100	56	60	15	48	49	6	68	40	0	59	56	15	16	16	3	97	95	0	0	0	0	0	0	0	0	0	0	0	0	0	0	0	0	0	0	0	0	0	0	0	0	0	0	0.000	0.000	0.000	0.000	0.000	0.000	0.000	0.000	0.000	0.000	0.000	0.000	0.000	0.000	283	1076	51	52	52	0.000	0.000	8	43	0	0	12	40	0	0	100	1	
4	2	7	04: A-19   LM00001243	lmo1157	16014	6292	100	54	54	7	48	49	5	51	22	0	68	64	18	16	17	4	95	92	0	0	0	0	0	0	0	0	0	0	0	0	0	0	0	0	0	0	0	0	0	0	0	0	0	0	0.000	0.000	0.000	0.000	0.000	0.000	0.000	0.000	0.000	0.000	0.000	0.000	0.000	0.000	283	1076	58	54	54	0.000	0.000	6	52	0	0	6	48	0	0	100	1	
4	3	7	04: A-22   LM00001245	lmo1160	16264	6292	100	50	51	7	47	48	5	30	11	0	59	55	13	16	16	4	98	94	0	0	0	0	0	0	0	0	0	0	0	0	0	0	0	0	0	0	0	0	0	0	0	0	0	0	0.000	0.000	0.000	0.000	0.000	0.000	0.000	0.000	0.000	0.000	0.000	0.000	0.000	0.000	283	1076	46	43	43	0.000	0.000	3	43	0	0	4	39	0	0	100	1	
4	4	7	04: E-01   LM00000355	lmo1233	16514	6292	100	504	451	156	48	49	6	99	98	0	467	409	158	16	17	5	99	98	0	0	0	0	0	0	0	0	0	0	0	0	0	0	0	0	0	0	0	0	0	0	0	0	0	0	0.000	0.000	0.000	0.000	0.000	0.000	0.000	0.000	0.000	0.000	0.000	0.000	0.000	0.000	283	1076	907	796	796	0.000	0.000	456	451	0	0	403	393	0	0	100	1	
4	5	7	04: E-04   LM00001288	lmo1236	16764	6292	100	103	101	21	49	50	6	98	94	0	88	84	21	16	17	5	98	97	0	0	0	0	0	0	0	0	0	0	0	0	0	0	0	0	0	0	0	0	0	0	0	0	0	0	0.000	0.000	0.000	0.000	0.000	0.000	0.000	0.000	0.000	0.000	0.000	0.000	0.000	0.000	283	1076	126	120	120	0.000	0.000	54	72	0	0	52	68	0	0	100	1	
4	6	7	04: E-07   LM00000356	lmo1239	17014	6292	100	509	424	205	48	49	5	95	94	0	143	123	53	15	16	3	98	95	0	0	0	0	0	0	0	0	0	0	0	0	0	0	0	0	0	0	0	0	0	0	0	0	0	0	0.000	0.000	0.000	0.000	0.000	0.000	0.000	0.000	0.000	0.000	0.000	0.000	0.000	0.000	283	1076	589	484	484	0.000	0.000	461	128	0	0	376	108	0	0	100	1	
4	7	7	04: E-10   LM00001292	lmo1242	17264	6292	100	51	52	5	49	49	6	26	4	0	53	50	10	15	16	4	98	96	0	0	0	0	0	0	0	0	0	0	0	0	0	0	0	0	0	0	0	0	0	0	0	0	0	0	0.000	0.000	0.000	0.000	0.000	0.000	0.000	0.000	0.000	0.000	0.000	0.000	0.000	0.000	283	1076	40	38	38	0.000	0.000	2	38	0	0	3	35	0	0	100	1	
4	8	7	04: E-13   LM00001294	lmo1245	17514	6292	100	56	56	6	49	50	7	50	15	0	70	65	15	15	16	4	99	97	0	0	0	0	0	0	0	0	0	0	0	0	0	0	0	0	0	0	0	0	0	0	0	0	0	0	0.000	0.000	0.000	0.000	0.000	0.000	0.000	0.000	0.000	0.000	0.000	0.000	0.000	0.000	283	1076	62	57	57	0.000	0.000	7	55	0	0	7	50	0	0	100	1	
4	9	7	04: E-16   LM00002475	lmo1248	17764	6292	100	61	62	8	48	49	6	92	58	0	56	54	9	16	17	5	99	98	0	0	0	0	0	0	0	0	0	0	0	0	0	0	0	0	0	0	0	0	0	0	0	0	0	0	0.000	0.000	0.000	0.000	0.000	0.000	0.000	0.000	0.000	0.000	0.000	0.000	0.000	0.000	283	1076	53	52	52	0.000	0.000	13	40	0	0	14	38	0	0	100	1	
4	10	7	04: E-19   LM00001297	lmo1251	18014	6292	100	69	70	12	49	50	6	91	77	0	55	51	14	16	17	7	93	86	0	0	0	0	0	0	0	0	0	0	0	0	0	0	0	0	0	0	0	0	0	0	0	0	0	0	0.000	0.000	0.000	0.000	0.000	0.000	0.000	0.000	0.000	0.000	0.000	0.000	0.000	0.000	283	1076	59	56	56	0.000	0.000	20	39	0	0	21	35	0	0	100	1	
4	11	7	04: E-22   LM00001300	lmo1254	18264	6292	100	104	102	23	49	50	6	95	93	0	154	141	47	16	17	4	100	99	0	0	0	0	0	0	0	0	0	0	0	0	0	0	0	0	0	0	0	0	0	0	0	0	0	0	0.000	0.000	0.000	0.000	0.000	0.000	0.000	0.000	0.000	0.000	0.000	0.000	0.000	0.000	283	1076	193	178	178	0.000	0.000	55	138	0	0	53	125	0	0	100	1	
4	12	7	04: I-01   LM00001332	lmo1329	18514	6292	100	61	61	7	50	50	5	81	52	0	67	61	18	17	18	5	95	88	0	0	0	0	0	0	0	0	0	0	0	0	0	0	0	0	0	0	0	0	0	0	0	0	0	0	0.000	0.000	0.000	0.000	0.000	0.000	0.000	0.000	0.000	0.000	0.000	0.000	0.000	0.000	283	1076	61	55	55	0.000	0.000	11	50	0	0	11	44	0	0	100	1	
4	13	7	04: I-04   LM00002496	lmo1332	18764	6292	100	100	102	21	50	50	6	99	97	0	102	102	21	16	17	5	100	100	0	0	0	0	0	0	0	0	0	0	0	0	0	0	0	0	0	0	0	0	0	0	0	0	0	0	0.000	0.000	0.000	0.000	0.000	0.000	0.000	0.000	0.000	0.000	0.000	0.000	0.000	0.000	283	1076	136	138	138	0.000	0.000	50	86	0	0	52	86	0	0	100	1	
4	14	7	04: I-07   LM00002818	lmo1335	19014	6292	100	555	505	208	49	50	7	97	94	0	337	307	114	17	19	10	96	94	0	0	0	0	0	0	0	0	0	0	0	0	0	0	0	0	0	0	0	0	0	0	0	0	0	0	0.000	0.000	0.000	0.000	0.000	0.000	0.000	0.000	0.000	0.000	0.000	0.000	0.000	0.000	283	1076	826	746	746	0.000	0.000	506	320	0	0	456	290	0	0	100	1	
4	15	7	04: I-10   LM00001336	lmo1338	19264	6292	100	127	126	29	50	51	7	99	98	0	80	81	16	16	18	7	100	98	0	0	0	0	0	0	0	0	0	0	0	0	0	0	0	0	0	0	0	0	0	0	0	0	0	0	0.000	0.000	0.000	0.000	0.000	0.000	0.000	0.000	0.000	0.000	0.000	0.000	0.000	0.000	283	1076	141	141	141	0.000	0.000	77	64	0	0	76	65	0	0	100	1	
4	16	7	04: I-13   LM00002498	lmo1341	19514	6292	100	51	51	5	49	50	6	21	7	0	59	54	14	16	18	4	94	91	0	0	0	0	0	0	0	0	0	0	0	0	0	0	0	0	0	0	0	0	0	0	0	0	0	0	0.000	0.000	0.000	0.000	0.000	0.000	0.000	0.000	0.000	0.000	0.000	0.000	0.000	0.000	283	1076	45	40	40	0.000	0.000	2	43	0	0	2	38	0	0	100	1	
4	17	7	04: I-16   LM00002501	lmo1344	19764	6292	100	53	54	7	51	53	9	14	2	0	65	61	15	18	19	6	93	90	0	0	0	0	0	0	0	0	0	0	0	0	0	0	0	0	0	0	0	0	0	0	0	0	0	0	0.000	0.000	0.000	0.000	0.000	0.000	0.000	0.000	0.000	0.000	0.000	0.000	0.000	0.000	283	1076	49	46	46	0.000	0.000	2	47	0	0	3	43	0	0	100	1	
4	1	8	04: I-19   LM00002503	lmo1347	15764	6542	100	51	51	4	48	49	5	28	7	0	54	52	11	16	17	4	98	95	0	0	0	0	0	0	0	0	0	0	0	0	0	0	0	0	0	0	0	0	0	0	0	0	0	0	0.000	0.000	0.000	0.000	0.000	0.000	0.000	0.000	0.000	0.000	0.000	0.000	0.000	0.000	283	1076	41	39	39	0.000	0.000	3	38	0	0	3	36	0	0	100	1	
4	2	8	04: I-22   LM00001342	lmo1350	16014	6542	100	111	108	27	49	50	6	94	91	0	94	88	28	16	17	5	95	92	0	0	0	0	0	0	0	0	0	0	0	0	0	0	0	0	0	0	0	0	0	0	0	0	0	0	0.000	0.000	0.000	0.000	0.000	0.000	0.000	0.000	0.000	0.000	0.000	0.000	0.000	0.000	283	1076	140	131	131	0.000	0.000	62	78	0	0	59	72	0	0	100	1	
4	3	8	04: M-01   LM00001393	lmo1425	16264	6542	100	516	426	204	48	49	7	97	95	0	534	440	210	16	17	5	96	94	0	0	0	0	0	0	0	0	0	0	0	0	0	0	0	0	0	0	0	0	0	0	0	0	0	0	0.000	0.000	0.000	0.000	0.000	0.000	0.000	0.000	0.000	0.000	0.000	0.000	0.000	0.000	283	1076	986	802	802	0.000	0.000	468	518	0	0	378	424	0	0	100	1	
4	4	8	04: M-04   LM00000397	lmo1428	16514	6542	100	298	273	89	49	50	6	99	98	0	97	91	29	15	16	4	100	96	0	0	0	0	0	0	0	0	0	0	0	0	0	0	0	0	0	0	0	0	0	0	0	0	0	0	0.000	0.000	0.000	0.000	0.000	0.000	0.000	0.000	0.000	0.000	0.000	0.000	0.000	0.000	283	1076	331	300	300	0.000	0.000	249	82	0	0	224	76	0	0	100	1	
4	5	8	04: M-07   LM00000398	lmo1431	16764	6542	100	224	201	83	49	49	5	96	93	0	165	139	66	16	16	4	95	91	0	0	0	0	0	0	0	0	0	0	0	0	0	0	0	0	0	0	0	0	0	0	0	0	0	0	0.000	0.000	0.000	0.000	0.000	0.000	0.000	0.000	0.000	0.000	0.000	0.000	0.000	0.000	283	1076	324	275	275	0.000	0.000	175	149	0	0	152	123	0	0	100	1	
4	6	8	04: M-10   LM00000399	lmo1434	17014	6542	100	229	217	47	48	49	6	100	100	0	160	155	34	15	15	4	100	100	0	0	0	0	0	0	0	0	0	0	0	0	0	0	0	0	0	0	0	0	0	0	0	0	0	0	0.000	0.000	0.000	0.000	0.000	0.000	0.000	0.000	0.000	0.000	0.000	0.000	0.000	0.000	283	1076	326	309	309	0.000	0.000	181	145	0	0	169	140	0	0	100	1	
4	7	8	04: M-13   LM00001400	lmo1437	17264	6542	100	140	134	41	48	49	6	94	89	0	69	65	21	15	15	3	95	92	0	0	0	0	0	0	0	0	0	0	0	0	0	0	0	0	0	0	0	0	0	0	0	0	0	0	0.000	0.000	0.000	0.000	0.000	0.000	0.000	0.000	0.000	0.000	0.000	0.000	0.000	0.000	283	1076	146	136	136	0.000	0.000	92	54	0	0	86	50	0	0	100	1	
4	8	8	04: M-16   LM00001402	lmo1440	17514	6542	100	62	63	10	49	50	6	77	54	0	62	58	16	15	16	4	96	93	0	0	0	0	0	0	0	0	0	0	0	0	0	0	0	0	0	0	0	0	0	0	0	0	0	0	0.000	0.000	0.000	0.000	0.000	0.000	0.000	0.000	0.000	0.000	0.000	0.000	0.000	0.000	283	1076	60	57	57	0.000	0.000	13	47	0	0	14	43	0	0	100	1	
4	9	8	04: M-19   LM00002517	lmo1443	17764	6542	100	68	70	13	49	49	5	90	78	0	52	51	12	16	16	3	97	96	0	0	0	0	0	0	0	0	0	0	0	0	0	0	0	0	0	0	0	0	0	0	0	0	0	0	0.000	0.000	0.000	0.000	0.000	0.000	0.000	0.000	0.000	0.000	0.000	0.000	0.000	0.000	283	1076	55	56	56	0.000	0.000	19	36	0	0	21	35	0	0	100	1	
4	10	8	04: M-22   LM00001406	lmo1446	18014	6542	100	57	59	9	48	49	5	70	39	0	57	53	14	16	17	4	98	94	0	0	0	0	0	0	0	0	0	0	0	0	0	0	0	0	0	0	0	0	0	0	0	0	0	0	0.000	0.000	0.000	0.000	0.000	0.000	0.000	0.000	0.000	0.000	0.000	0.000	0.000	0.000	283	1076	50	48	48	0.000	0.000	9	41	0	0	11	37	0	0	100	1	
4	11	8	05: A-01   EMPTY	EMPTY	18264	6542	100	49	51	6	49	50	6	17	3	0	18	20	6	16	17	4	45	22	0	0	0	0	0	0	0	0	0	0	0	0	0	0	0	0	0	0	0	0	0	0	0	0	0	0	0.000	0.000	0.000	0.000	0.000	0.000	0.000	0.000	0.000	0.000	0.000	0.000	0.000	0.000	283	1076	2	6	6	0.000	0.000	0	2	0	0	2	4	0	0	-75	1	
4	12	8	05: A-04   LM00001448	lmo1522	18514	6542	100	101	98	21	50	50	6	94	92	0	73	70	21	16	17	5	95	94	0	0	0	0	0	0	0	0	0	0	0	0	0	0	0	0	0	0	0	0	0	0	0	0	0	0	0.000	0.000	0.000	0.000	0.000	0.000	0.000	0.000	0.000	0.000	0.000	0.000	0.000	0.000	283	1076	108	102	102	0.000	0.000	51	57	0	0	48	54	0	0	100	1	
4	13	8	05: A-07   LM00000421	lmo1525	18764	6542	100	122	115	37	49	50	7	90	85	0	86	79	28	16	17	5	90	89	0	0	0	0	0	0	0	0	0	0	0	0	0	0	0	0	0	0	0	0	0	0	0	0	0	0	0.000	0.000	0.000	0.000	0.000	0.000	0.000	0.000	0.000	0.000	0.000	0.000	0.000	0.000	283	1076	143	129	129	0.000	0.000	73	70	0	0	66	63	0	0	100	1	
4	14	8	05: A-10   LM00001452	lmo1528	19014	6542	100	192	176	55	50	52	25	89	86	0	94	92	27	16	17	8	95	94	0	0	0	0	0	0	0	0	0	0	0	0	0	0	0	0	0	0	0	0	0	0	0	0	0	0	0.000	0.000	0.000	0.000	0.000	0.000	0.000	0.000	0.000	0.000	0.000	0.000	0.000	0.000	283	1076	220	202	202	0.000	0.000	142	78	0	0	126	76	0	0	100	1	
4	15	8	05: A-13   LM00001453	lmo1531	19264	6542	100	156	148	46	49	50	7	96	92	0	92	89	27	16	18	6	97	94	0	0	0	0	0	0	0	0	0	0	0	0	0	0	0	0	0	0	0	0	0	0	0	0	0	0	0.000	0.000	0.000	0.000	0.000	0.000	0.000	0.000	0.000	0.000	0.000	0.000	0.000	0.000	283	1076	183	172	172	0.000	0.000	107	76	0	0	99	73	0	0	100	1	
4	16	8	05: A-16   LM00002532	lmo1534	19514	6542	100	68	69	13	50	51	8	75	55	0	76	72	18	17	18	7	98	92	0	0	0	0	0	0	0	0	0	0	0	0	0	0	0	0	0	0	0	0	0	0	0	0	0	0	0.000	0.000	0.000	0.000	0.000	0.000	0.000	0.000	0.000	0.000	0.000	0.000	0.000	0.000	283	1076	77	74	74	0.000	0.000	18	59	0	0	19	55	0	0	100	1	
4	17	8	05: A-19   LM00000424	lmo1537	19764	6542	100	152	142	47	49	50	6	90	88	0	131	119	48	17	18	5	94	93	0	0	0	0	0	0	0	0	0	0	0	0	0	0	0	0	0	0	0	0	0	0	0	0	0	0	0.000	0.000	0.000	0.000	0.000	0.000	0.000	0.000	0.000	0.000	0.000	0.000	0.000	0.000	283	1076	217	195	195	0.000	0.000	103	114	0	0	93	102	0	0	100	1	
4	1	9	05: A-22   LM00000426	lmo1540	15764	6792	100	2239	1811	986	48	48	6	98	93	0	4115	3357	1845	16	17	4	96	93	0	0	0	0	0	0	0	0	0	0	0	0	0	0	0	0	0	0	0	0	0	0	0	0	0	0	0.000	0.000	0.000	0.000	0.000	0.000	0.000	0.000	0.000	0.000	0.000	0.000	0.000	0.000	283	1076	6290	5104	5104	0.000	0.000	2191	4099	0	0	1763	3341	0	0	100	1	
4	2	9	05: E-01   LM00002548	lmo1613	16014	6792	100	63	65	10	48	49	7	83	63	0	61	55	16	15	17	24	83	33	0	0	0	0	0	0	0	0	0	0	0	0	0	0	0	0	0	0	0	0	0	0	0	0	0	0	0.000	0.000	0.000	0.000	0.000	0.000	0.000	0.000	0.000	0.000	0.000	0.000	0.000	0.000	283	1076	61	57	57	0.000	0.000	15	46	0	0	17	40	0	0	100	1	
4	3	9	05: E-04   LM00002549	lmo1616	16264	6792	100	68	69	13	49	50	8	88	55	0	66	64	14	15	16	5	99	98	0	0	0	0	0	0	0	0	0	0	0	0	0	0	0	0	0	0	0	0	0	0	0	0	0	0	0.000	0.000	0.000	0.000	0.000	0.000	0.000	0.000	0.000	0.000	0.000	0.000	0.000	0.000	283	1076	70	69	69	0.000	0.000	19	51	0	0	20	49	0	0	100	1	
4	4	9	05: E-07   LM00001497	lmo1619	16514	6792	100	108	106	24	48	50	9	96	88	0	140	127	44	15	16	5	99	97	0	0	0	0	0	0	0	0	0	0	0	0	0	0	0	0	0	0	0	0	0	0	0	0	0	0	0.000	0.000	0.000	0.000	0.000	0.000	0.000	0.000	0.000	0.000	0.000	0.000	0.000	0.000	283	1076	185	170	170	0.000	0.000	60	125	0	0	58	112	0	0	100	1	
4	5	9	05: E-10   LM00001500	lmo1622	16764	6792	100	54	55	7	49	49	6	38	16	0	59	55	14	15	16	4	97	95	0	0	0	0	0	0	0	0	0	0	0	0	0	0	0	0	0	0	0	0	0	0	0	0	0	0	0.000	0.000	0.000	0.000	0.000	0.000	0.000	0.000	0.000	0.000	0.000	0.000	0.000	0.000	283	1076	49	46	46	0.000	0.000	5	44	0	0	6	40	0	0	100	1	
4	6	9	05: E-13   LM00002551	lmo1625	17014	6792	100	58	59	8	48	49	7	68	28	0	52	48	11	15	16	5	95	91	0	0	0	0	0	0	0	0	0	0	0	0	0	0	0	0	0	0	0	0	0	0	0	0	0	0	0.000	0.000	0.000	0.000	0.000	0.000	0.000	0.000	0.000	0.000	0.000	0.000	0.000	0.000	283	1076	47	44	44	0.000	0.000	10	37	0	0	11	33	0	0	100	1	
4	7	9	05: E-16   LM00001505	lmo1628	17264	6792	100	57	59	9	49	49	6	69	36	0	53	49	12	15	16	4	96	93	0	0	0	0	0	0	0	0	0	0	0	0	0	0	0	0	0	0	0	0	0	0	0	0	0	0	0.000	0.000	0.000	0.000	0.000	0.000	0.000	0.000	0.000	0.000	0.000	0.000	0.000	0.000	283	1076	46	44	44	0.000	0.000	8	38	0	0	10	34	0	0	100	1	
4	8	9	05: E-19   LM00001507	lmo1631	17514	6792	100	66	67	12	49	50	6	82	65	0	65	61	17	15	16	4	97	93	0	0	0	0	0	0	0	0	0	0	0	0	0	0	0	0	0	0	0	0	0	0	0	0	0	0	0.000	0.000	0.000	0.000	0.000	0.000	0.000	0.000	0.000	0.000	0.000	0.000	0.000	0.000	283	1076	67	64	64	0.000	0.000	17	50	0	0	18	46	0	0	100	1	
4	9	9	05: E-22   LM00000449	lmo1634	17764	6792	100	3350	2860	1165	50	51	6	100	99	0	616	545	218	15	16	4	100	99	0	0	0	0	0	0	0	0	0	0	0	0	0	0	0	0	0	0	0	0	0	0	0	0	0	0	0.000	0.000	0.000	0.000	0.000	0.000	0.000	0.000	0.000	0.000	0.000	0.000	0.000	0.000	283	1076	3901	3340	3340	0.000	0.000	3300	601	0	0	2810	530	0	0	100	1	
4	10	9	05: I-01   LM00001555	lmo1709	18014	6792	100	141	136	37	49	49	6	98	95	0	175	161	54	16	16	4	98	96	0	0	0	0	0	0	0	0	0	0	0	0	0	0	0	0	0	0	0	0	0	0	0	0	0	0	0.000	0.000	0.000	0.000	0.000	0.000	0.000	0.000	0.000	0.000	0.000	0.000	0.000	0.000	283	1076	251	232	232	0.000	0.000	92	159	0	0	87	145	0	0	100	1	
4	11	9	05: I-04   LM00001557	lmo1712	18264	6792	100	84	83	15	50	51	8	94	89	0	68	67	13	16	17	4	100	99	0	0	0	0	0	0	0	0	0	0	0	0	0	0	0	0	0	0	0	0	0	0	0	0	0	0	0.000	0.000	0.000	0.000	0.000	0.000	0.000	0.000	0.000	0.000	0.000	0.000	0.000	0.000	283	1076	86	84	84	0.000	0.000	34	52	0	0	33	51	0	0	100	1	
4	12	9	05: I-07   LM00001559	lmo1715	18514	6792	100	51	52	5	50	50	7	19	3	0	52	50	8	17	18	4	98	97	0	0	0	0	0	0	0	0	0	0	0	0	0	0	0	0	0	0	0	0	0	0	0	0	0	0	0.000	0.000	0.000	0.000	0.000	0.000	0.000	0.000	0.000	0.000	0.000	0.000	0.000	0.000	283	1076	36	35	35	0.000	0.000	1	35	0	0	2	33	0	0	100	1	
4	13	9	05: I-10   LM00000466	lmo1718	18764	6792	100	97	94	24	50	51	7	92	86	0	168	147	59	16	17	6	93	91	0	0	0	0	0	0	0	0	0	0	0	0	0	0	0	0	0	0	0	0	0	0	0	0	0	0	0.000	0.000	0.000	0.000	0.000	0.000	0.000	0.000	0.000	0.000	0.000	0.000	0.000	0.000	283	1076	199	175	175	0.000	0.000	47	152	0	0	44	131	0	0	100	1	
4	14	9	05: I-13   LM00001561	lmo1721	19014	6792	100	135	130	37	49	50	6	98	95	0	67	64	17	16	17	4	98	96	0	0	0	0	0	0	0	0	0	0	0	0	0	0	0	0	0	0	0	0	0	0	0	0	0	0	0.000	0.000	0.000	0.000	0.000	0.000	0.000	0.000	0.000	0.000	0.000	0.000	0.000	0.000	283	1076	137	129	129	0.000	0.000	86	51	0	0	81	48	0	0	100	1	
4	15	9	05: I-16   LM00001563	lmo1724	19264	6792	100	51	51	6	50	51	6	23	3	0	55	52	11	16	17	4	97	94	0	0	0	0	0	0	0	0	0	0	0	0	0	0	0	0	0	0	0	0	0	0	0	0	0	0	0.000	0.000	0.000	0.000	0.000	0.000	0.000	0.000	0.000	0.000	0.000	0.000	0.000	0.000	283	1076	40	37	37	0.000	0.000	1	39	0	0	1	36	0	0	100	1	
4	16	9	05: I-19   LM00000468	lmo1727	19514	6792	100	70	71	13	50	50	6	88	73	0	66	63	14	17	17	5	100	98	0	0	0	0	0	0	0	0	0	0	0	0	0	0	0	0	0	0	0	0	0	0	0	0	0	0	0.000	0.000	0.000	0.000	0.000	0.000	0.000	0.000	0.000	0.000	0.000	0.000	0.000	0.000	283	1076	69	67	67	0.000	0.000	20	49	0	0	21	46	0	0	100	1	
4	17	9	05: I-22   LM00000471	lmo1730	19764	6792	100	517	449	185	49	50	7	97	95	0	633	542	229	17	18	5	98	96	0	0	0	0	0	0	0	0	0	0	0	0	0	0	0	0	0	0	0	0	0	0	0	0	0	0	0.000	0.000	0.000	0.000	0.000	0.000	0.000	0.000	0.000	0.000	0.000	0.000	0.000	0.000	283	1076	1084	925	925	0.000	0.000	468	616	0	0	400	525	0	0	100	1	
4	1	10	05: M-01   LM00001610	lmo1805	15764	7042	100	126	120	33	48	49	6	95	90	0	68	62	18	15	16	4	96	93	0	0	0	0	0	0	0	0	0	0	0	0	0	0	0	0	0	0	0	0	0	0	0	0	0	0	0.000	0.000	0.000	0.000	0.000	0.000	0.000	0.000	0.000	0.000	0.000	0.000	0.000	0.000	283	1076	131	119	119	0.000	0.000	78	53	0	0	72	47	0	0	100	1	
4	2	10	05: M-04   LM00000492	lmo1808	16014	7042	100	241	221	77	48	49	6	97	96	0	163	150	53	16	17	8	98	94	0	0	0	0	0	0	0	0	0	0	0	0	0	0	0	0	0	0	0	0	0	0	0	0	0	0	0.000	0.000	0.000	0.000	0.000	0.000	0.000	0.000	0.000	0.000	0.000	0.000	0.000	0.000	283	1076	340	307	307	0.000	0.000	193	147	0	0	173	134	0	0	100	1	
4	3	10	05: M-07   LM00000493	lmo1811	16264	7042	100	120	120	26	48	49	8	99	97	0	106	101	25	15	16	4	100	99	0	0	0	0	0	0	0	0	0	0	0	0	0	0	0	0	0	0	0	0	0	0	0	0	0	0	0.000	0.000	0.000	0.000	0.000	0.000	0.000	0.000	0.000	0.000	0.000	0.000	0.000	0.000	283	1076	163	158	158	0.000	0.000	72	91	0	0	72	86	0	0	100	1	
4	4	10	05: M-10   LM00001614	lmo1814	16514	7042	100	218	198	70	48	48	5	98	95	0	106	97	35	15	16	5	95	93	0	0	0	0	0	0	0	0	0	0	0	0	0	0	0	0	0	0	0	0	0	0	0	0	0	0	0.000	0.000	0.000	0.000	0.000	0.000	0.000	0.000	0.000	0.000	0.000	0.000	0.000	0.000	283	1076	261	232	232	0.000	0.000	170	91	0	0	150	82	0	0	100	1	
4	5	10	05: M-13   LM00001616	lmo1817	16764	7042	100	98	97	21	48	48	5	98	96	0	115	107	34	15	15	3	99	97	0	0	0	0	0	0	0	0	0	0	0	0	0	0	0	0	0	0	0	0	0	0	0	0	0	0	0.000	0.000	0.000	0.000	0.000	0.000	0.000	0.000	0.000	0.000	0.000	0.000	0.000	0.000	283	1076	150	141	141	0.000	0.000	50	100	0	0	49	92	0	0	100	1	
4	6	10	05: M-16   LM00001619	lmo1820	17014	7042	100	237	222	75	48	49	7	97	95	0	170	159	60	15	15	3	100	98	0	0	0	0	0	0	0	0	0	0	0	0	0	0	0	0	0	0	0	0	0	0	0	0	0	0	0.000	0.000	0.000	0.000	0.000	0.000	0.000	0.000	0.000	0.000	0.000	0.000	0.000	0.000	283	1076	344	318	318	0.000	0.000	189	155	0	0	174	144	0	0	100	1	
4	7	10	05: M-19   LM00002583	lmo1823	17264	7042	100	123	121	23	49	50	5	99	98	0	103	101	26	15	16	5	99	99	0	0	0	0	0	0	0	0	0	0	0	0	0	0	0	0	0	0	0	0	0	0	0	0	0	0	0.000	0.000	0.000	0.000	0.000	0.000	0.000	0.000	0.000	0.000	0.000	0.000	0.000	0.000	283	1076	162	158	158	0.000	0.000	74	88	0	0	72	86	0	0	100	1	
4	8	10	05: M-22   LM00002584	lmo1826	17514	7042	100	198	187	52	48	48	5	99	98	0	151	139	45	15	16	3	100	100	0	0	0	0	0	0	0	0	0	0	0	0	0	0	0	0	0	0	0	0	0	0	0	0	0	0	0.000	0.000	0.000	0.000	0.000	0.000	0.000	0.000	0.000	0.000	0.000	0.000	0.000	0.000	283	1076	286	263	263	0.000	0.000	150	136	0	0	139	124	0	0	100	1	
4	9	10	06: A-01   EMPTY	EMPTY	17764	7042	100	52	55	10	49	50	6	35	18	0	18	20	8	16	16	3	43	31	0	0	0	0	0	0	0	0	0	0	0	0	0	0	0	0	0	0	0	0	0	0	0	0	0	0	0.000	0.000	0.000	0.000	0.000	0.000	0.000	0.000	0.000	0.000	0.000	0.000	0.000	0.000	283	1076	5	10	10	0.000	0.000	3	2	0	0	6	4	0	0	-75	1	
4	10	10	06: A-04   LM00001668	lmo1902	18014	7042	100	99	96	23	49	50	6	93	87	0	62	58	15	16	17	4	96	93	0	0	0	0	0	0	0	0	0	0	0	0	0	0	0	0	0	0	0	0	0	0	0	0	0	0	0.000	0.000	0.000	0.000	0.000	0.000	0.000	0.000	0.000	0.000	0.000	0.000	0.000	0.000	283	1076	96	89	89	0.000	0.000	50	46	0	0	47	42	0	0	100	1	
4	11	10	06: A-07   LM00001670	lmo1905	18264	7042	100	131	120	45	49	50	5	83	80	0	94	82	37	16	17	4	91	85	0	0	0	0	0	0	0	0	0	0	0	0	0	0	0	0	0	0	0	0	0	0	0	0	0	0	0.000	0.000	0.000	0.000	0.000	0.000	0.000	0.000	0.000	0.000	0.000	0.000	0.000	0.000	283	1076	160	137	137	0.000	0.000	82	78	0	0	71	66	0	0	100	1	
4	12	10	06: A-10   LM00001673	lmo1908	18514	7042	100	69	71	13	49	50	6	90	80	0	59	57	12	16	17	3	99	98	0	0	0	0	0	0	0	0	0	0	0	0	0	0	0	0	0	0	0	0	0	0	0	0	0	0	0.000	0.000	0.000	0.000	0.000	0.000	0.000	0.000	0.000	0.000	0.000	0.000	0.000	0.000	283	1076	63	63	63	0.000	0.000	20	43	0	0	22	41	0	0	100	1	
4	13	10	06: A-13   LM00000512	lmo1911	18764	7042	100	87	85	21	50	50	6	85	81	0	71	63	23	17	18	5	88	84	0	0	0	0	0	0	0	0	0	0	0	0	0	0	0	0	0	0	0	0	0	0	0	0	0	0	0.000	0.000	0.000	0.000	0.000	0.000	0.000	0.000	0.000	0.000	0.000	0.000	0.000	0.000	283	1076	91	81	81	0.000	0.000	37	54	0	0	35	46	0	0	100	1	
4	14	10	06: A-16   LM00000514	lmo1914	19014	7042	100	172	160	55	50	50	6	94	92	0	114	104	37	17	18	4	94	92	0	0	0	0	0	0	0	0	0	0	0	0	0	0	0	0	0	0	0	0	0	0	0	0	0	0	0.000	0.000	0.000	0.000	0.000	0.000	0.000	0.000	0.000	0.000	0.000	0.000	0.000	0.000	283	1076	219	197	197	0.000	0.000	122	97	0	0	110	87	0	0	100	1	
4	15	10	06: A-19   LM00001676	lmo1917	19264	7042	100	325	261	128	50	52	9	86	81	0	238	194	100	17	18	7	89	86	0	0	0	0	0	0	0	0	0	0	0	0	0	0	0	0	0	0	0	0	0	0	0	0	0	0	0.000	0.000	0.000	0.000	0.000	0.000	0.000	0.000	0.000	0.000	0.000	0.000	0.000	0.000	283	1076	496	388	388	0.000	0.000	275	221	0	0	211	177	0	0	100	1	
4	16	10	06: A-22   LM00001679	lmo1920	19514	7042	100	57	58	9	50	52	7	54	25	0	60	52	18	17	19	7	87	79	0	0	0	0	0	0	0	0	0	0	0	0	0	0	0	0	0	0	0	0	0	0	0	0	0	0	0.000	0.000	0.000	0.000	0.000	0.000	0.000	0.000	0.000	0.000	0.000	0.000	0.000	0.000	283	1076	50	43	43	0.000	0.000	7	43	0	0	8	35	0	0	100	1	
4	17	10	06: E-01   LM00000534	lmo1993	19764	7042	100	187	171	58	50	50	7	93	92	0	96	88	31	17	18	7	91	90	0	0	0	0	0	0	0	0	0	0	0	0	0	0	0	0	0	0	0	0	0	0	0	0	0	0	0.000	0.000	0.000	0.000	0.000	0.000	0.000	0.000	0.000	0.000	0.000	0.000	0.000	0.000	283	1076	216	192	192	0.000	0.000	137	79	0	0	121	71	0	0	100	1	
4	1	11	06: E-04   LM00001719	lmo1996	15764	7292	100	83	81	17	48	48	5	92	86	0	62	56	17	15	16	5	93	89	0	0	0	0	0	0	0	0	0	0	0	0	0	0	0	0	0	0	0	0	0	0	0	0	0	0	0.000	0.000	0.000	0.000	0.000	0.000	0.000	0.000	0.000	0.000	0.000	0.000	0.000	0.000	283	1076	82	74	74	0.000	0.000	35	47	0	0	33	41	0	0	100	1	
4	2	11	06: E-07   LM00002616	lmo1999	16014	7292	100	90	85	19	48	48	5	92	85	0	74	67	25	15	16	4	97	92	0	0	0	0	0	0	0	0	0	0	0	0	0	0	0	0	0	0	0	0	0	0	0	0	0	0	0.000	0.000	0.000	0.000	0.000	0.000	0.000	0.000	0.000	0.000	0.000	0.000	0.000	0.000	283	1076	101	89	89	0.000	0.000	42	59	0	0	37	52	0	0	100	1	
4	3	11	06: E-10   LM00001724	lmo2002	16264	7292	100	90	92	18	48	48	6	98	97	0	93	93	21	15	16	4	100	100	0	0	0	0	0	0	0	0	0	0	0	0	0	0	0	0	0	0	0	0	0	0	0	0	0	0	0.000	0.000	0.000	0.000	0.000	0.000	0.000	0.000	0.000	0.000	0.000	0.000	0.000	0.000	283	1076	120	122	122	0.000	0.000	42	78	0	0	44	78	0	0	100	1	
4	4	11	06: E-13   LM00001726	lmo2005	16514	7292	100	54	55	6	49	49	6	42	20	0	59	57	13	15	16	4	98	96	0	0	0	0	0	0	0	0	0	0	0	0	0	0	0	0	0	0	0	0	0	0	0	0	0	0	0.000	0.000	0.000	0.000	0.000	0.000	0.000	0.000	0.000	0.000	0.000	0.000	0.000	0.000	283	1076	49	48	48	0.000	0.000	5	44	0	0	6	42	0	0	100	1	
4	5	11	06: E-16   LM00000537	lmo2008	16764	7292	100	71	71	14	48	48	6	92	78	0	96	92	29	16	16	4	97	96	0	0	0	0	0	0	0	0	0	0	0	0	0	0	0	0	0	0	0	0	0	0	0	0	0	0	0.000	0.000	0.000	0.000	0.000	0.000	0.000	0.000	0.000	0.000	0.000	0.000	0.000	0.000	283	1076	103	99	99	0.000	0.000	23	80	0	0	23	76	0	0	100	1	
4	6	11	06: E-19   LM00001729	lmo2011	17014	7292	100	60	61	9	49	50	6	72	48	0	59	56	15	15	16	3	97	96	0	0	0	0	0	0	0	0	0	0	0	0	0	0	0	0	0	0	0	0	0	0	0	0	0	0	0.000	0.000	0.000	0.000	0.000	0.000	0.000	0.000	0.000	0.000	0.000	0.000	0.000	0.000	283	1076	55	53	53	0.000	0.000	11	44	0	0	12	41	0	0	100	1	
4	7	11	06: E-22   LM00001731	lmo2014	17264	7292	100	50	50	5	49	49	5	19	6	0	53	50	10	15	15	3	100	99	0	0	0	0	0	0	0	0	0	0	0	0	0	0	0	0	0	0	0	0	0	0	0	0	0	0	0.000	0.000	0.000	0.000	0.000	0.000	0.000	0.000	0.000	0.000	0.000	0.000	0.000	0.000	283	1076	39	36	36	0.000	0.000	1	38	0	0	1	35	0	0	100	1	
4	8	11	06: I-01   LM00001772	lmo2089	17514	7292	100	160	147	55	49	49	6	89	85	0	148	127	54	15	16	5	97	93	0	0	0	0	0	0	0	0	0	0	0	0	0	0	0	0	0	0	0	0	0	0	0	0	0	0	0.000	0.000	0.000	0.000	0.000	0.000	0.000	0.000	0.000	0.000	0.000	0.000	0.000	0.000	283	1076	244	210	210	0.000	0.000	111	133	0	0	98	112	0	0	100	1	
4	9	11	06: I-04   LM00002633	lmo2092	17764	7292	100	262	239	95	50	51	6	97	94	0	141	128	46	15	16	3	98	96	0	0	0	0	0	0	0	0	0	0	0	0	0	0	0	0	0	0	0	0	0	0	0	0	0	0	0.000	0.000	0.000	0.000	0.000	0.000	0.000	0.000	0.000	0.000	0.000	0.000	0.000	0.000	283	1076	338	302	302	0.000	0.000	212	126	0	0	189	113	0	0	100	1	
4	10	11	06: I-07   LM00000558	lmo2095	18014	7292	100	70	72	14	49	50	6	85	73	0	60	54	18	15	16	4	94	86	0	0	0	0	0	0	0	0	0	0	0	0	0	0	0	0	0	0	0	0	0	0	0	0	0	0	0.000	0.000	0.000	0.000	0.000	0.000	0.000	0.000	0.000	0.000	0.000	0.000	0.000	0.000	283	1076	66	62	62	0.000	0.000	21	45	0	0	23	39	0	0	100	1	
4	11	11	06: I-10   LM00000559	lmo2098	18264	7292	100	52	53	7	49	50	6	28	7	0	57	53	12	16	16	4	96	95	0	0	0	0	0	0	0	0	0	0	0	0	0	0	0	0	0	0	0	0	0	0	0	0	0	0	0.000	0.000	0.000	0.000	0.000	0.000	0.000	0.000	0.000	0.000	0.000	0.000	0.000	0.000	283	1076	44	41	41	0.000	0.000	3	41	0	0	4	37	0	0	100	1	
4	12	11	06: I-13   LM00000561	lmo2101	18514	7292	100	78	78	16	48	49	5	93	88	0	70	65	21	16	16	3	96	94	0	0	0	0	0	0	0	0	0	0	0	0	0	0	0	0	0	0	0	0	0	0	0	0	0	0	0.000	0.000	0.000	0.000	0.000	0.000	0.000	0.000	0.000	0.000	0.000	0.000	0.000	0.000	283	1076	84	79	79	0.000	0.000	30	54	0	0	30	49	0	0	100	1	
4	13	11	06: I-16   LM00001778	lmo2104	18764	7292	100	70	72	13	49	50	7	90	75	0	51	47	12	16	17	11	88	82	0	0	0	0	0	0	0	0	0	0	0	0	0	0	0	0	0	0	0	0	0	0	0	0	0	0	0.000	0.000	0.000	0.000	0.000	0.000	0.000	0.000	0.000	0.000	0.000	0.000	0.000	0.000	283	1076	56	54	54	0.000	0.000	21	35	0	0	23	31	0	0	100	1	
4	14	11	06: I-19   LM00001781	lmo2107	19014	7292	100	62	64	11	49	50	6	78	61	0	72	64	23	16	17	4	91	88	0	0	0	0	0	0	0	0	0	0	0	0	0	0	0	0	0	0	0	0	0	0	0	0	0	0	0.000	0.000	0.000	0.000	0.000	0.000	0.000	0.000	0.000	0.000	0.000	0.000	0.000	0.000	283	1076	69	63	63	0.000	0.000	13	56	0	0	15	48	0	0	100	1	
4	15	11	06: I-22   LM00001783	lmo2110	19264	7292	100	128	125	37	49	50	8	94	90	0	87	83	23	16	16	4	99	96	0	0	0	0	0	0	0	0	0	0	0	0	0	0	0	0	0	0	0	0	0	0	0	0	0	0	0.000	0.000	0.000	0.000	0.000	0.000	0.000	0.000	0.000	0.000	0.000	0.000	0.000	0.000	283	1076	150	143	143	0.000	0.000	79	71	0	0	76	67	0	0	100	1	
4	16	11	06: M-01   LM00001820	lmo2185	19514	7292	100	60	61	8	48	50	7	71	41	0	62	58	16	16	17	5	97	90	0	0	0	0	0	0	0	0	0	0	0	0	0	0	0	0	0	0	0	0	0	0	0	0	0	0	0.000	0.000	0.000	0.000	0.000	0.000	0.000	0.000	0.000	0.000	0.000	0.000	0.000	0.000	283	1076	58	55	55	0.000	0.000	12	46	0	0	13	42	0	0	100	1	
4	17	11	06: M-04   LM00001822	lmo2188	19764	7292	100	78	78	19	50	51	8	81	72	0	88	75	33	17	18	6	86	80	0	0	0	0	0	0	0	0	0	0	0	0	0	0	0	0	0	0	0	0	0	0	0	0	0	0	0.000	0.000	0.000	0.000	0.000	0.000	0.000	0.000	0.000	0.000	0.000	0.000	0.000	0.000	283	1076	99	86	86	0.000	0.000	28	71	0	0	28	58	0	0	100	1	
4	1	12	06: M-07   LM00000589	lmo2191	15764	7542	100	347	311	112	49	50	8	97	95	0	339	297	121	16	17	7	97	95	0	0	0	0	0	0	0	0	0	0	0	0	0	0	0	0	0	0	0	0	0	0	0	0	0	0	0.000	0.000	0.000	0.000	0.000	0.000	0.000	0.000	0.000	0.000	0.000	0.000	0.000	0.000	283	1076	621	543	543	0.000	0.000	298	323	0	0	262	281	0	0	100	1	
4	2	12	06: M-10   LM00001823	lmo2194	16014	7542	100	760	689	232	48	48	5	100	100	0	546	503	171	15	16	3	100	99	0	0	0	0	0	0	0	0	0	0	0	0	0	0	0	0	0	0	0	0	0	0	0	0	0	0	0.000	0.000	0.000	0.000	0.000	0.000	0.000	0.000	0.000	0.000	0.000	0.000	0.000	0.000	283	1076	1243	1129	1129	0.000	0.000	712	531	0	0	641	488	0	0	100	1	
4	3	12	06: M-13   LM00002649	lmo2197	16264	7542	100	63	63	9	48	48	5	90	71	0	48	46	11	15	16	3	97	96	0	0	0	0	0	0	0	0	0	0	0	0	0	0	0	0	0	0	0	0	0	0	0	0	0	0	0.000	0.000	0.000	0.000	0.000	0.000	0.000	0.000	0.000	0.000	0.000	0.000	0.000	0.000	283	1076	48	46	46	0.000	0.000	15	33	0	0	15	31	0	0	100	1	
4	4	12	06: M-16   LM00001825	lmo2200	16514	7542	100	101	98	22	47	48	7	96	93	0	110	102	31	15	16	11	96	92	0	0	0	0	0	0	0	0	0	0	0	0	0	0	0	0	0	0	0	0	0	0	0	0	0	0	0.000	0.000	0.000	0.000	0.000	0.000	0.000	0.000	0.000	0.000	0.000	0.000	0.000	0.000	283	1076	149	138	138	0.000	0.000	54	95	0	0	51	87	0	0	100	1	
4	5	12	06: M-19   LM00001828	lmo2203	16764	7542	100	113	107	32	48	49	5	89	88	0	84	77	28	15	16	4	95	94	0	0	0	0	0	0	0	0	0	0	0	0	0	0	0	0	0	0	0	0	0	0	0	0	0	0	0.000	0.000	0.000	0.000	0.000	0.000	0.000	0.000	0.000	0.000	0.000	0.000	0.000	0.000	283	1076	134	121	121	0.000	0.000	65	69	0	0	59	62	0	0	100	1	
4	6	12	06: M-22   LM00001830	lmo2206	17014	7542	100	74	77	15	49	49	5	98	94	0	92	89	26	15	16	4	98	98	0	0	0	0	0	0	0	0	0	0	0	0	0	0	0	0	0	0	0	0	0	0	0	0	0	0	0.000	0.000	0.000	0.000	0.000	0.000	0.000	0.000	0.000	0.000	0.000	0.000	0.000	0.000	283	1076	102	102	102	0.000	0.000	25	77	0	0	28	74	0	0	100	1	
4	7	12	07: A-01   EMPTY	EMPTY	17264	7542	100	50	51	5	49	49	5	21	6	0	17	18	6	15	15	3	42	24	0	0	0	0	0	0	0	0	0	0	0	0	0	0	0	0	0	0	0	0	0	0	0	0	0	0	0.000	0.000	0.000	0.000	0.000	0.000	0.000	0.000	0.000	0.000	0.000	0.000	0.000	0.000	283	1076	3	5	5	0.000	0.000	1	2	0	0	2	3	0	0	-75	1	
4	8	12	07: A-04   LM00002677	lmo2282	17514	7542	100	60	61	8	48	49	5	86	59	0	62	59	14	15	15	3	98	97	0	0	0	0	0	0	0	0	0	0	0	0	0	0	0	0	0	0	0	0	0	0	0	0	0	0	0.000	0.000	0.000	0.000	0.000	0.000	0.000	0.000	0.000	0.000	0.000	0.000	0.000	0.000	283	1076	59	57	57	0.000	0.000	12	47	0	0	13	44	0	0	100	1	
4	9	12	07: A-07   LM00002680	lmo2285	17764	7542	100	49	49	4	49	49	6	8	1	0	50	47	11	15	16	4	95	93	0	0	0	0	0	0	0	0	0	0	0	0	0	0	0	0	0	0	0	0	0	0	0	0	0	0	0.000	0.000	0.000	0.000	0.000	0.000	0.000	0.000	0.000	0.000	0.000	0.000	0.000	0.000	283	1076	35	32	32	0.000	0.000	0	35	0	0	0	32	0	0	100	1	
4	10	12	07: A-10   LM00000610	lmo2288	18014	7542	100	50	51	5	49	50	5	22	4	0	49	47	10	15	16	4	99	95	0	0	0	0	0	0	0	0	0	0	0	0	0	0	0	0	0	0	0	0	0	0	0	0	0	0	0.000	0.000	0.000	0.000	0.000	0.000	0.000	0.000	0.000	0.000	0.000	0.000	0.000	0.000	283	1076	35	34	34	0.000	0.000	1	34	0	0	2	32	0	0	100	1	
4	11	12	07: A-13   LM00000612	lmo2291	18264	7542	100	51	52	6	49	50	5	31	8	0	52	52	7	15	16	3	100	99	0	0	0	0	0	0	0	0	0	0	0	0	0	0	0	0	0	0	0	0	0	0	0	0	0	0	0.000	0.000	0.000	0.000	0.000	0.000	0.000	0.000	0.000	0.000	0.000	0.000	0.000	0.000	283	1076	39	40	40	0.000	0.000	2	37	0	0	3	37	0	0	100	1	
4	12	12	07: A-16   LM00001864	lmo2294	18514	7542	100	51	51	5	48	49	5	37	8	0	46	44	9	15	16	3	97	95	0	0	0	0	0	0	0	0	0	0	0	0	0	0	0	0	0	0	0	0	0	0	0	0	0	0	0.000	0.000	0.000	0.000	0.000	0.000	0.000	0.000	0.000	0.000	0.000	0.000	0.000	0.000	283	1076	34	32	32	0.000	0.000	3	31	0	0	3	29	0	0	100	1	
4	13	12	07: A-19   LM00001866	lmo2297	18764	7542	100	52	52	6	49	49	6	29	6	0	55	52	12	16	16	4	97	93	0	0	0	0	0	0	0	0	0	0	0	0	0	0	0	0	0	0	0	0	0	0	0	0	0	0	0.000	0.000	0.000	0.000	0.000	0.000	0.000	0.000	0.000	0.000	0.000	0.000	0.000	0.000	283	1076	42	39	39	0.000	0.000	3	39	0	0	3	36	0	0	100	1	
4	14	12	07: A-22   LM00000616	lmo2300	19014	7542	100	51	52	5	49	50	7	23	2	0	60	57	12	16	17	5	99	96	0	0	0	0	0	0	0	0	0	0	0	0	0	0	0	0	0	0	0	0	0	0	0	0	0	0	0.000	0.000	0.000	0.000	0.000	0.000	0.000	0.000	0.000	0.000	0.000	0.000	0.000	0.000	283	1076	46	44	44	0.000	0.000	2	44	0	0	3	41	0	0	100	1	
4	15	12	07: E-01   LM00001895	lmo2373	19264	7542	100	393	347	135	50	50	6	95	91	0	252	225	82	16	16	4	97	96	0	0	0	0	0	0	0	0	0	0	0	0	0	0	0	0	0	0	0	0	0	0	0	0	0	0	0.000	0.000	0.000	0.000	0.000	0.000	0.000	0.000	0.000	0.000	0.000	0.000	0.000	0.000	283	1076	579	506	506	0.000	0.000	343	236	0	0	297	209	0	0	100	1	
4	16	12	07: E-04   LM00001898	lmo2376	19514	7542	100	202	177	64	49	50	7	88	86	0	166	145	57	16	17	5	96	94	0	0	0	0	0	0	0	0	0	0	0	0	0	0	0	0	0	0	0	0	0	0	0	0	0	0	0.000	0.000	0.000	0.000	0.000	0.000	0.000	0.000	0.000	0.000	0.000	0.000	0.000	0.000	283	1076	303	257	257	0.000	0.000	153	150	0	0	128	129	0	0	100	1	
4	17	12	07: E-07   LM00001899	lmo2379	19764	7542	100	106	108	30	49	50	7	96	91	0	91	87	30	16	17	5	97	92	0	0	0	0	0	0	0	0	0	0	0	0	0	0	0	0	0	0	0	0	0	0	0	0	0	0	0.000	0.000	0.000	0.000	0.000	0.000	0.000	0.000	0.000	0.000	0.000	0.000	0.000	0.000	283	1076	132	130	130	0.000	0.000	57	75	0	0	59	71	0	0	100	1	
4	1	13	07: E-10   LM00001901	lmo2382	15764	7792	100	164	152	52	50	51	7	92	87	0	126	112	45	16	16	5	92	89	0	0	0	0	0	0	0	0	0	0	0	0	0	0	0	0	0	0	0	0	0	0	0	0	0	0	0.000	0.000	0.000	0.000	0.000	0.000	0.000	0.000	0.000	0.000	0.000	0.000	0.000	0.000	283	1076	224	198	198	0.000	0.000	114	110	0	0	102	96	0	0	100	1	
4	2	13	07: E-13   LM00001903	lmo2385	16014	7792	100	54	54	6	48	49	6	51	19	0	49	43	13	15	17	8	83	78	0	0	0	0	0	0	0	0	0	0	0	0	0	0	0	0	0	0	0	0	0	0	0	0	0	0	0.000	0.000	0.000	0.000	0.000	0.000	0.000	0.000	0.000	0.000	0.000	0.000	0.000	0.000	283	1076	40	34	34	0.000	0.000	6	34	0	0	6	28	0	0	100	1	
4	3	13	07: E-16   LM00001904	lmo2388	16264	7792	100	94	92	19	48	49	6	96	94	0	91	86	23	15	15	3	98	98	0	0	0	0	0	0	0	0	0	0	0	0	0	0	0	0	0	0	0	0	0	0	0	0	0	0	0.000	0.000	0.000	0.000	0.000	0.000	0.000	0.000	0.000	0.000	0.000	0.000	0.000	0.000	283	1076	122	115	115	0.000	0.000	46	76	0	0	44	71	0	0	100	1	
4	4	13	07: E-19   LM00001905	lmo2391	16514	7792	100	893	750	315	47	48	5	96	95	0	375	323	136	15	15	3	97	93	0	0	0	0	0	0	0	0	0	0	0	0	0	0	0	0	0	0	0	0	0	0	0	0	0	0	0.000	0.000	0.000	0.000	0.000	0.000	0.000	0.000	0.000	0.000	0.000	0.000	0.000	0.000	283	1076	1206	1011	1011	0.000	0.000	846	360	0	0	703	308	0	0	100	1	
4	5	13	07: E-22   LM00002846	lmo2394	16764	7792	100	52	53	6	47	47	5	49	19	0	58	49	19	15	15	4	87	81	0	0	0	0	0	0	0	0	0	0	0	0	0	0	0	0	0	0	0	0	0	0	0	0	0	0	0.000	0.000	0.000	0.000	0.000	0.000	0.000	0.000	0.000	0.000	0.000	0.000	0.000	0.000	283	1076	48	40	40	0.000	0.000	5	43	0	0	6	34	0	0	100	1	
4	6	13	07: I-01   LM00001936	lmo2469	17014	7792	100	61	62	9	49	50	6	75	48	0	76	72	21	15	17	6	99	93	0	0	0	0	0	0	0	0	0	0	0	0	0	0	0	0	0	0	0	0	0	0	0	0	0	0	0.000	0.000	0.000	0.000	0.000	0.000	0.000	0.000	0.000	0.000	0.000	0.000	0.000	0.000	283	1076	73	70	70	0.000	0.000	12	61	0	0	13	57	0	0	100	1	
4	7	13	07: I-04   LM00001938	lmo2472	17264	7792	100	88	90	22	48	49	5	94	92	0	70	67	20	15	16	7	98	91	0	0	0	0	0	0	0	0	0	0	0	0	0	0	0	0	0	0	0	0	0	0	0	0	0	0	0.000	0.000	0.000	0.000	0.000	0.000	0.000	0.000	0.000	0.000	0.000	0.000	0.000	0.000	283	1076	95	94	94	0.000	0.000	40	55	0	0	42	52	0	0	100	1	
4	8	13	07: I-07   LM00001940	lmo2475	17514	7792	100	82	80	18	48	49	6	94	87	0	87	79	31	15	17	8	89	85	0	0	0	0	0	0	0	0	0	0	0	0	0	0	0	0	0	0	0	0	0	0	0	0	0	0	0.000	0.000	0.000	0.000	0.000	0.000	0.000	0.000	0.000	0.000	0.000	0.000	0.000	0.000	283	1076	106	96	96	0.000	0.000	34	72	0	0	32	64	0	0	100	1	
4	9	13	07: I-10   LM00001942	lmo2478	17764	7792	100	131	125	39	49	51	8	92	88	0	124	112	43	15	16	5	95	92	0	0	0	0	0	0	0	0	0	0	0	0	0	0	0	0	0	0	0	0	0	0	0	0	0	0	0.000	0.000	0.000	0.000	0.000	0.000	0.000	0.000	0.000	0.000	0.000	0.000	0.000	0.000	283	1076	191	173	173	0.000	0.000	82	109	0	0	76	97	0	0	100	1	
4	10	13	07: I-13   LM00001944	lmo2481	18014	7792	100	118	108	33	49	50	6	89	82	0	76	69	28	16	17	5	92	86	0	0	0	0	0	0	0	0	0	0	0	0	0	0	0	0	0	0	0	0	0	0	0	0	0	0	0.000	0.000	0.000	0.000	0.000	0.000	0.000	0.000	0.000	0.000	0.000	0.000	0.000	0.000	283	1076	129	112	112	0.000	0.000	69	60	0	0	59	53	0	0	100	1	
4	11	13	07: I-16   LM00001947	lmo2484	18264	7792	100	125	117	36	49	49	6	94	89	0	189	165	75	15	16	4	94	92	0	0	0	0	0	0	0	0	0	0	0	0	0	0	0	0	0	0	0	0	0	0	0	0	0	0	0.000	0.000	0.000	0.000	0.000	0.000	0.000	0.000	0.000	0.000	0.000	0.000	0.000	0.000	283	1076	250	218	218	0.000	0.000	76	174	0	0	68	150	0	0	100	1	
4	12	13	07: I-19   LM00001949	lmo2487	18514	7792	100	194	182	78	49	50	6	88	85	0	488	410	200	15	16	3	96	93	0	0	0	0	0	0	0	0	0	0	0	0	0	0	0	0	0	0	0	0	0	0	0	0	0	0	0.000	0.000	0.000	0.000	0.000	0.000	0.000	0.000	0.000	0.000	0.000	0.000	0.000	0.000	283	1076	618	528	528	0.000	0.000	145	473	0	0	133	395	0	0	100	1	
4	13	13	07: I-22   LM00002735	lmo2490	18764	7792	100	54	54	6	49	50	6	44	14	0	44	43	9	16	16	4	97	95	0	0	0	0	0	0	0	0	0	0	0	0	0	0	0	0	0	0	0	0	0	0	0	0	0	0	0.000	0.000	0.000	0.000	0.000	0.000	0.000	0.000	0.000	0.000	0.000	0.000	0.000	0.000	283	1076	33	32	32	0.000	0.000	5	28	0	0	5	27	0	0	100	1	
4	14	13	07: M-01   LM00001987	lmo2565	19014	7792	100	105	104	28	49	50	6	92	87	0	74	68	21	16	16	4	99	95	0	0	0	0	0	0	0	0	0	0	0	0	0	0	0	0	0	0	0	0	0	0	0	0	0	0	0.000	0.000	0.000	0.000	0.000	0.000	0.000	0.000	0.000	0.000	0.000	0.000	0.000	0.000	283	1076	114	107	107	0.000	0.000	56	58	0	0	55	52	0	0	100	1	
4	15	13	07: M-04   LM00001989	lmo2568	19264	7792	100	85	81	18	49	50	6	87	82	0	101	90	35	15	17	7	89	87	0	0	0	0	0	0	0	0	0	0	0	0	0	0	0	0	0	0	0	0	0	0	0	0	0	0	0.000	0.000	0.000	0.000	0.000	0.000	0.000	0.000	0.000	0.000	0.000	0.000	0.000	0.000	283	1076	122	107	107	0.000	0.000	36	86	0	0	32	75	0	0	100	1	
4	16	13	07: M-07   LM00000689	lmo2571	19514	7792	100	512	422	199	49	50	6	95	90	0	225	202	93	16	17	5	93	91	0	0	0	0	0	0	0	0	0	0	0	0	0	0	0	0	0	0	0	0	0	0	0	0	0	0	0.000	0.000	0.000	0.000	0.000	0.000	0.000	0.000	0.000	0.000	0.000	0.000	0.000	0.000	283	1076	672	559	559	0.000	0.000	463	209	0	0	373	186	0	0	100	1	
4	17	13	07: M-10   LM00001991	lmo2574	19764	7792	100	123	116	33	49	50	7	91	88	0	77	73	20	17	18	8	95	90	0	0	0	0	0	0	0	0	0	0	0	0	0	0	0	0	0	0	0	0	0	0	0	0	0	0	0.000	0.000	0.000	0.000	0.000	0.000	0.000	0.000	0.000	0.000	0.000	0.000	0.000	0.000	283	1076	134	123	123	0.000	0.000	74	60	0	0	67	56	0	0	100	1	
4	1	14	07: M-13   LM00001993	lmo2577	15764	8042	100	60	61	9	48	49	5	83	57	0	56	54	9	15	16	3	100	99	0	0	0	0	0	0	0	0	0	0	0	0	0	0	0	0	0	0	0	0	0	0	0	0	0	0	0.000	0.000	0.000	0.000	0.000	0.000	0.000	0.000	0.000	0.000	0.000	0.000	0.000	0.000	283	1076	53	52	52	0.000	0.000	12	41	0	0	13	39	0	0	100	1	
4	2	14	07: M-16   LM00002755	lmo2580	16014	8042	100	60	61	10	49	50	7	65	41	0	63	58	28	16	17	7	80	72	0	0	0	0	0	0	0	0	0	0	0	0	0	0	0	0	0	0	0	0	0	0	0	0	0	0	0.000	0.000	0.000	0.000	0.000	0.000	0.000	0.000	0.000	0.000	0.000	0.000	0.000	0.000	283	1076	58	54	54	0.000	0.000	11	47	0	0	12	42	0	0	100	1	
4	3	14	07: M-19   LM00001994	lmo2583	16264	8042	100	64	65	9	48	49	5	88	76	0	57	53	13	15	15	4	99	95	0	0	0	0	0	0	0	0	0	0	0	0	0	0	0	0	0	0	0	0	0	0	0	0	0	0	0.000	0.000	0.000	0.000	0.000	0.000	0.000	0.000	0.000	0.000	0.000	0.000	0.000	0.000	283	1076	58	55	55	0.000	0.000	16	42	0	0	17	38	0	0	100	1	
4	4	14	07: M-22   LM00001997	lmo2586	16514	8042	100	64	64	9	48	49	5	90	68	0	73	67	21	15	16	4	96	93	0	0	0	0	0	0	0	0	0	0	0	0	0	0	0	0	0	0	0	0	0	0	0	0	0	0	0.000	0.000	0.000	0.000	0.000	0.000	0.000	0.000	0.000	0.000	0.000	0.000	0.000	0.000	283	1076	74	68	68	0.000	0.000	16	58	0	0	16	52	0	0	100	1	
4	5	14	08: A-01   EMPTY	EMPTY	16764	8042	100	49	50	7	48	48	5	22	9	0	16	19	8	15	16	3	40	30	0	0	0	0	0	0	0	0	0	0	0	0	0	0	0	0	0	0	0	0	0	0	0	0	0	0	0.000	0.000	0.000	0.000	0.000	0.000	0.000	0.000	0.000	0.000	0.000	0.000	0.000	0.000	283	1076	2	6	6	0.000	0.000	1	1	0	0	2	4	0	0	-75	1	
4	6	14	08: A-04   LM00002017	lmo2662	17014	8042	100	50	51	5	49	49	6	20	2	0	51	47	13	15	15	4	93	90	0	0	0	0	0	0	0	0	0	0	0	0	0	0	0	0	0	0	0	0	0	0	0	0	0	0	0.000	0.000	0.000	0.000	0.000	0.000	0.000	0.000	0.000	0.000	0.000	0.000	0.000	0.000	283	1076	37	34	34	0.000	0.000	1	36	0	0	2	32	0	0	100	1	
4	7	14	08: A-07   LM00000736	lmo2665	17264	8042	100	52	53	5	48	48	5	44	16	0	54	51	19	15	15	3	86	84	0	0	0	0	0	0	0	0	0	0	0	0	0	0	0	0	0	0	0	0	0	0	0	0	0	0	0.000	0.000	0.000	0.000	0.000	0.000	0.000	0.000	0.000	0.000	0.000	0.000	0.000	0.000	283	1076	43	41	41	0.000	0.000	4	39	0	0	5	36	0	0	100	1	
4	8	14	08: A-10   LM00000738	lmo2668	17514	8042	100	57	59	8	49	49	6	69	39	0	126	109	48	15	15	3	91	86	0	0	0	0	0	0	0	0	0	0	0	0	0	0	0	0	0	0	0	0	0	0	0	0	0	0	0.000	0.000	0.000	0.000	0.000	0.000	0.000	0.000	0.000	0.000	0.000	0.000	0.000	0.000	283	1076	119	104	104	0.000	0.000	8	111	0	0	10	94	0	0	100	1	
4	9	14	08: A-13   LM00002767	lmo2671	17764	8042	100	206	190	66	50	50	6	93	89	0	120	110	38	15	16	8	92	89	0	0	0	0	0	0	0	0	0	0	0	0	0	0	0	0	0	0	0	0	0	0	0	0	0	0	0.000	0.000	0.000	0.000	0.000	0.000	0.000	0.000	0.000	0.000	0.000	0.000	0.000	0.000	283	1076	261	235	235	0.000	0.000	156	105	0	0	140	95	0	0	100	1	
4	10	14	08: A-16   LM00002020	lmo2674	18014	8042	100	227	208	64	49	49	6	94	93	0	490	444	147	16	17	5	98	97	0	0	0	0	0	0	0	0	0	0	0	0	0	0	0	0	0	0	0	0	0	0	0	0	0	0	0.000	0.000	0.000	0.000	0.000	0.000	0.000	0.000	0.000	0.000	0.000	0.000	0.000	0.000	283	1076	652	587	587	0.000	0.000	178	474	0	0	159	428	0	0	100	1	
4	11	14	08: A-19   LM00000741	lmo2677	18264	8042	100	85	87	17	49	50	9	96	89	0	68	64	16	16	16	5	96	95	0	0	0	0	0	0	0	0	0	0	0	0	0	0	0	0	0	0	0	0	0	0	0	0	0	0	0.000	0.000	0.000	0.000	0.000	0.000	0.000	0.000	0.000	0.000	0.000	0.000	0.000	0.000	283	1076	88	86	86	0.000	0.000	36	52	0	0	38	48	0	0	100	1	
4	12	14	08: A-22   LM00002024	lmo2680	18514	8042	100	73	74	15	49	49	6	93	85	0	72	68	20	16	16	6	95	92	0	0	0	0	0	0	0	0	0	0	0	0	0	0	0	0	0	0	0	0	0	0	0	0	0	0	0.000	0.000	0.000	0.000	0.000	0.000	0.000	0.000	0.000	0.000	0.000	0.000	0.000	0.000	283	1076	80	77	77	0.000	0.000	24	56	0	0	25	52	0	0	100	1	
4	13	14	08: E-01   LM00002779	lmo2753	18764	8042	100	53	54	5	49	50	7	37	7	0	57	53	15	16	17	6	92	88	0	0	0	0	0	0	0	0	0	0	0	0	0	0	0	0	0	0	0	0	0	0	0	0	0	0	0.000	0.000	0.000	0.000	0.000	0.000	0.000	0.000	0.000	0.000	0.000	0.000	0.000	0.000	283	1076	45	42	42	0.000	0.000	4	41	0	0	5	37	0	0	100	1	
4	14	14	08: E-04   LM00002781	lmo2756	19014	8042	100	246	216	92	49	49	5	90	88	0	455	369	183	16	16	4	89	89	0	0	0	0	0	0	0	0	0	0	0	0	0	0	0	0	0	0	0	0	0	0	0	0	0	0	0.000	0.000	0.000	0.000	0.000	0.000	0.000	0.000	0.000	0.000	0.000	0.000	0.000	0.000	283	1076	636	520	520	0.000	0.000	197	439	0	0	167	353	0	0	100	1	
4	15	14	08: E-07   LM00002061	lmo2759	19264	8042	100	87	88	22	49	50	6	90	84	0	108	97	37	16	17	5	93	90	0	0	0	0	0	0	0	0	0	0	0	0	0	0	0	0	0	0	0	0	0	0	0	0	0	0	0.000	0.000	0.000	0.000	0.000	0.000	0.000	0.000	0.000	0.000	0.000	0.000	0.000	0.000	283	1076	130	120	120	0.000	0.000	38	92	0	0	39	81	0	0	100	1	
4	16	14	08: E-10   LM00002063	lmo2762	19514	8042	100	51	52	7	49	49	6	20	7	0	50	48	9	16	17	4	98	96	0	0	0	0	0	0	0	0	0	0	0	0	0	0	0	0	0	0	0	0	0	0	0	0	0	0	0.000	0.000	0.000	0.000	0.000	0.000	0.000	0.000	0.000	0.000	0.000	0.000	0.000	0.000	283	1076	36	35	35	0.000	0.000	2	34	0	0	3	32	0	0	100	1	
4	17	14	08: E-13   LM00002065	lmo2765	19764	8042	100	52	53	6	49	50	6	29	8	0	59	53	16	17	18	4	90	88	0	0	0	0	0	0	0	0	0	0	0	0	0	0	0	0	0	0	0	0	0	0	0	0	0	0	0.000	0.000	0.000	0.000	0.000	0.000	0.000	0.000	0.000	0.000	0.000	0.000	0.000	0.000	283	1076	45	40	40	0.000	0.000	3	42	0	0	4	36	0	0	100	1	
4	1	15	08: E-16   LM00002782	lmo2768	15764	8292	100	79	81	17	49	49	5	94	89	0	66	61	22	15	16	6	91	86	0	0	0	0	0	0	0	0	0	0	0	0	0	0	0	0	0	0	0	0	0	0	0	0	0	0	0.000	0.000	0.000	0.000	0.000	0.000	0.000	0.000	0.000	0.000	0.000	0.000	0.000	0.000	283	1076	81	78	78	0.000	0.000	30	51	0	0	32	46	0	0	100	1	
4	2	15	08: E-19   LM00002784	lmo2771	16014	8292	100	57	58	8	49	49	6	67	30	0	66	62	21	15	16	6	89	86	0	0	0	0	0	0	0	0	0	0	0	0	0	0	0	0	0	0	0	0	0	0	0	0	0	0	0.000	0.000	0.000	0.000	0.000	0.000	0.000	0.000	0.000	0.000	0.000	0.000	0.000	0.000	283	1076	59	56	56	0.000	0.000	8	51	0	0	9	47	0	0	100	1	
4	3	15	08: E-22   LM00000773	lmo2774	16264	8292	100	53	53	5	48	49	6	43	5	0	52	49	13	14	15	3	98	93	0	0	0	0	0	0	0	0	0	0	0	0	0	0	0	0	0	0	0	0	0	0	0	0	0	0	0.000	0.000	0.000	0.000	0.000	0.000	0.000	0.000	0.000	0.000	0.000	0.000	0.000	0.000	283	1076	43	40	40	0.000	0.000	5	38	0	0	5	35	0	0	100	1	
4	4	15	08: I-01   LM00000803	lmo2849	16514	8292	100	53	54	6	49	49	7	38	6	0	69	63	19	15	16	5	92	89	0	0	0	0	0	0	0	0	0	0	0	0	0	0	0	0	0	0	0	0	0	0	0	0	0	0	0.000	0.000	0.000	0.000	0.000	0.000	0.000	0.000	0.000	0.000	0.000	0.000	0.000	0.000	283	1076	58	53	53	0.000	0.000	4	54	0	0	5	48	0	0	100	1	
4	5	15	08: I-04   LM00002804	lmo2852	16764	8292	100	58	59	8	48	49	6	66	33	0	62	59	18	15	16	5	96	91	0	0	0	0	0	0	0	0	0	0	0	0	0	0	0	0	0	0	0	0	0	0	0	0	0	0	0.000	0.000	0.000	0.000	0.000	0.000	0.000	0.000	0.000	0.000	0.000	0.000	0.000	0.000	283	1076	57	55	55	0.000	0.000	10	47	0	0	11	44	0	0	100	1	
4	6	15	08: I-07   LM00000808	lmo2855	17014	8292	100	532	447	187	48	49	6	95	93	0	309	262	114	15	16	4	96	93	0	0	0	0	0	0	0	0	0	0	0	0	0	0	0	0	0	0	0	0	0	0	0	0	0	0	0.000	0.000	0.000	0.000	0.000	0.000	0.000	0.000	0.000	0.000	0.000	0.000	0.000	0.000	283	1076	778	646	646	0.000	0.000	484	294	0	0	399	247	0	0	100	1	
4	7	15	09: A-01   EMPTY	EMPTY	17264	8292	100	50	50	7	48	48	5	22	9	0	18	20	9	14	15	3	56	42	0	0	0	0	0	0	0	0	0	0	0	0	0	0	0	0	0	0	0	0	0	0	0	0	0	0	0.000	0.000	0.000	0.000	0.000	0.000	0.000	0.000	0.000	0.000	0.000	0.000	0.000	0.000	283	1076	6	8	8	0.000	0.000	2	4	0	0	2	6	0	0	-75	1	
4	8	15	09: A-04   LM00001308	lmo1275	17514	8292	100	85	83	21	48	49	6	90	83	0	60	53	18	15	16	12	83	80	0	0	0	0	0	0	0	0	0	0	0	0	0	0	0	0	0	0	0	0	0	0	0	0	0	0	0.000	0.000	0.000	0.000	0.000	0.000	0.000	0.000	0.000	0.000	0.000	0.000	0.000	0.000	283	1076	82	73	73	0.000	0.000	37	45	0	0	35	38	0	0	100	1	
4	9	15	09: A-07   LM00002819	lmo1469	17764	8292	100	1852	1421	819	49	50	6	97	93	0	998	757	442	15	16	8	92	88	0	0	0	0	0	0	0	0	0	0	0	0	0	0	0	0	0	0	0	0	0	0	0	0	0	0	0.000	0.000	0.000	0.000	0.000	0.000	0.000	0.000	0.000	0.000	0.000	0.000	0.000	0.000	283	1076	2786	2114	2114	0.000	0.000	1803	983	0	0	1372	742	0	0	100	1	
4	10	15	09: A-10   LM00000452	lmo1657	18014	8292	100	810	684	324	49	50	6	97	94	0	301	262	117	15	16	4	98	95	0	0	0	0	0	0	0	0	0	0	0	0	0	0	0	0	0	0	0	0	0	0	0	0	0	0	0.000	0.000	0.000	0.000	0.000	0.000	0.000	0.000	0.000	0.000	0.000	0.000	0.000	0.000	283	1076	1047	882	882	0.000	0.000	761	286	0	0	635	247	0	0	100	1	
4	11	15	09: A-13   lmneg01	lmneg01	18264	8292	100	52	52	5	49	50	6	29	3	0	57	51	14	16	17	5	93	90	0	0	0	0	0	0	0	0	0	0	0	0	0	0	0	0	0	0	0	0	0	0	0	0	0	0	0.000	0.000	0.000	0.000	0.000	0.000	0.000	0.000	0.000	0.000	0.000	0.000	0.000	0.000	283	1076	44	38	38	0.000	0.000	3	41	0	0	3	35	0	0	100	1	
4	12	15	09: A-16   lmneg04	lmneg04	18514	8292	100	50	52	5	49	50	5	31	8	0	45	43	9	16	17	4	95	93	0	0	0	0	0	0	0	0	0	0	0	0	0	0	0	0	0	0	0	0	0	0	0	0	0	0	0.000	0.000	0.000	0.000	0.000	0.000	0.000	0.000	0.000	0.000	0.000	0.000	0.000	0.000	283	1076	30	30	30	0.000	0.000	1	29	0	0	3	27	0	0	100	1	
4	13	15	09: A-19   lmneg07	lmneg07	18764	8292	100	55	55	6	49	50	6	51	13	0	54	46	18	16	16	4	82	79	0	0	0	0	0	0	0	0	0	0	0	0	0	0	0	0	0	0	0	0	0	0	0	0	0	0	0.000	0.000	0.000	0.000	0.000	0.000	0.000	0.000	0.000	0.000	0.000	0.000	0.000	0.000	283	1076	44	36	36	0.000	0.000	6	38	0	0	6	30	0	0	100	1	
4	14	15	09: A-22   lmneg10	lmneg10	19014	8292	100	115	105	34	50	51	6	84	79	0	47	43	13	16	17	5	86	82	0	0	0	0	0	0	0	0	0	0	0	0	0	0	0	0	0	0	0	0	0	0	0	0	0	0	0.000	0.000	0.000	0.000	0.000	0.000	0.000	0.000	0.000	0.000	0.000	0.000	0.000	0.000	283	1076	96	82	82	0.000	0.000	65	31	0	0	55	27	0	0	100	1	
4	15	15	09: E-01   LM00000020	lmo0044	19264	8292	100	1492	1289	512	51	52	8	99	99	0	988	870	353	16	17	6	100	100	0	0	0	0	0	0	0	0	0	0	0	0	0	0	0	0	0	0	0	0	0	0	0	0	0	0	0.000	0.000	0.000	0.000	0.000	0.000	0.000	0.000	0.000	0.000	0.000	0.000	0.000	0.000	283	1076	2413	2092	2092	0.000	0.000	1441	972	0	0	1238	854	0	0	100	1	
4	16	15	09: E-04   LM00001308	lmo1275	19514	8292	100	104	102	24	49	50	6	98	92	0	71	67	19	16	17	4	97	96	0	0	0	0	0	0	0	0	0	0	0	0	0	0	0	0	0	0	0	0	0	0	0	0	0	0	0.000	0.000	0.000	0.000	0.000	0.000	0.000	0.000	0.000	0.000	0.000	0.000	0.000	0.000	283	1076	110	104	104	0.000	0.000	55	55	0	0	53	51	0	0	100	1	
4	17	15	09: E-07   LM00002819	lmo1469	19764	8292	100	2250	1907	775	51	52	7	100	100	0	1228	1069	426	17	18	5	99	98	0	0	0	0	0	0	0	0	0	0	0	0	0	0	0	0	0	0	0	0	0	0	0	0	0	0	0.000	0.000	0.000	0.000	0.000	0.000	0.000	0.000	0.000	0.000	0.000	0.000	0.000	0.000	283	1076	3410	2908	2908	0.000	0.000	2199	1211	0	0	1856	1052	0	0	100	1	
4	1	16	09: E-10   LM00000452	lmo1657	15764	8542	100	1039	861	402	48	48	9	98	94	0	383	328	151	15	15	4	94	92	0	0	0	0	0	0	0	0	0	0	0	0	0	0	0	0	0	0	0	0	0	0	0	0	0	0	0.000	0.000	0.000	0.000	0.000	0.000	0.000	0.000	0.000	0.000	0.000	0.000	0.000	0.000	283	1076	1359	1126	1126	0.000	0.000	991	368	0	0	813	313	0	0	100	1	
4	2	16	09: E-13   lmneg01	lmneg01	16014	8542	100	49	49	5	48	48	6	15	2	0	56	52	12	15	15	3	98	96	0	0	0	0	0	0	0	0	0	0	0	0	0	0	0	0	0	0	0	0	0	0	0	0	0	0	0.000	0.000	0.000	0.000	0.000	0.000	0.000	0.000	0.000	0.000	0.000	0.000	0.000	0.000	283	1076	42	38	38	0.000	0.000	1	41	0	0	1	37	0	0	100	1	
4	3	16	09: E-16   lmneg04	lmneg04	16264	8542	100	50	51	5	48	49	6	23	1	0	47	43	11	14	14	3	93	91	0	0	0	0	0	0	0	0	0	0	0	0	0	0	0	0	0	0	0	0	0	0	0	0	0	0	0.000	0.000	0.000	0.000	0.000	0.000	0.000	0.000	0.000	0.000	0.000	0.000	0.000	0.000	283	1076	35	32	32	0.000	0.000	2	33	0	0	3	29	0	0	100	1	
4	4	16	09: E-19   lmneg07	lmneg07	16514	8542	100	53	54	6	49	50	7	34	6	0	56	49	17	15	16	5	87	81	0	0	0	0	0	0	0	0	0	0	0	0	0	0	0	0	0	0	0	0	0	0	0	0	0	0	0.000	0.000	0.000	0.000	0.000	0.000	0.000	0.000	0.000	0.000	0.000	0.000	0.000	0.000	283	1076	45	39	39	0.000	0.000	4	41	0	0	5	34	0	0	100	1	
4	5	16	09: E-22   lmneg10	lmneg10	16764	8542	100	51	51	6	49	50	6	19	3	0	43	40	11	15	15	3	89	87	0	0	0	0	0	0	0	0	0	0	0	0	0	0	0	0	0	0	0	0	0	0	0	0	0	0	0.000	0.000	0.000	0.000	0.000	0.000	0.000	0.000	0.000	0.000	0.000	0.000	0.000	0.000	283	1076	30	27	27	0.000	0.000	2	28	0	0	2	25	0	0	100	1	
4	6	16	09: I-01   LM00000020	lmo0044	17014	8542	100	1404	1267	430	48	49	5	100	100	0	982	878	299	15	15	3	100	100	0	0	0	0	0	0	0	0	0	0	0	0	0	0	0	0	0	0	0	0	0	0	0	0	0	0	0.000	0.000	0.000	0.000	0.000	0.000	0.000	0.000	0.000	0.000	0.000	0.000	0.000	0.000	283	1076	2323	2082	2082	0.000	0.000	1356	967	0	0	1219	863	0	0	100	1	
4	7	16	09: I-04   LM00001308	lmo1275	17264	8542	100	83	85	20	48	49	5	95	91	0	62	57	17	14	15	4	97	95	0	0	0	0	0	0	0	0	0	0	0	0	0	0	0	0	0	0	0	0	0	0	0	0	0	0	0.000	0.000	0.000	0.000	0.000	0.000	0.000	0.000	0.000	0.000	0.000	0.000	0.000	0.000	283	1076	83	80	80	0.000	0.000	35	48	0	0	37	43	0	0	100	1	
4	8	16	09: I-07   LM00002819	lmo1469	17514	8542	100	1827	1506	693	48	49	5	100	100	0	970	816	383	15	15	3	98	96	0	0	0	0	0	0	0	0	0	0	0	0	0	0	0	0	0	0	0	0	0	0	0	0	0	0	0.000	0.000	0.000	0.000	0.000	0.000	0.000	0.000	0.000	0.000	0.000	0.000	0.000	0.000	283	1076	2734	2259	2259	0.000	0.000	1779	955	0	0	1458	801	0	0	100	1	
4	9	16	09: I-10   LM00000452	lmo1657	17764	8542	100	746	618	296	49	49	5	98	96	0	272	233	107	15	16	3	96	94	0	0	0	0	0	0	0	0	0	0	0	0	0	0	0	0	0	0	0	0	0	0	0	0	0	0	0.000	0.000	0.000	0.000	0.000	0.000	0.000	0.000	0.000	0.000	0.000	0.000	0.000	0.000	283	1076	954	787	787	0.000	0.000	697	257	0	0	569	218	0	0	100	1	
4	10	16	09: I-13   lmneg01	lmneg01	18014	8542	100	51	52	7	49	50	6	29	8	0	55	49	17	15	16	3	88	84	0	0	0	0	0	0	0	0	0	0	0	0	0	0	0	0	0	0	0	0	0	0	0	0	0	0	0.000	0.000	0.000	0.000	0.000	0.000	0.000	0.000	0.000	0.000	0.000	0.000	0.000	0.000	283	1076	42	37	37	0.000	0.000	2	40	0	0	3	34	0	0	100	1	
4	11	16	09: I-16   lmneg04	lmneg04	18264	8542	100	50	50	5	49	50	6	10	2	0	47	45	10	16	16	4	95	92	0	0	0	0	0	0	0	0	0	0	0	0	0	0	0	0	0	0	0	0	0	0	0	0	0	0	0.000	0.000	0.000	0.000	0.000	0.000	0.000	0.000	0.000	0.000	0.000	0.000	0.000	0.000	283	1076	32	30	30	0.000	0.000	1	31	0	0	1	29	0	0	100	1	
4	12	16	09: I-19   lmneg07	lmneg07	18514	8542	100	54	54	5	49	50	5	36	12	0	57	54	13	15	16	4	98	96	0	0	0	0	0	0	0	0	0	0	0	0	0	0	0	0	0	0	0	0	0	0	0	0	0	0	0.000	0.000	0.000	0.000	0.000	0.000	0.000	0.000	0.000	0.000	0.000	0.000	0.000	0.000	283	1076	47	44	44	0.000	0.000	5	42	0	0	5	39	0	0	100	1	
4	13	16	09: I-22   lmneg10	lmneg10	18764	8542	100	51	53	10	49	50	6	21	7	0	44	42	10	16	17	5	93	92	0	0	0	0	0	0	0	0	0	0	0	0	0	0	0	0	0	0	0	0	0	0	0	0	0	0	0.000	0.000	0.000	0.000	0.000	0.000	0.000	0.000	0.000	0.000	0.000	0.000	0.000	0.000	283	1076	30	30	30	0.000	0.000	2	28	0	0	4	26	0	0	100	1	
4	14	16	09: M-01   LM00000020	lmo0044	19014	8542	100	1544	1365	522	49	50	7	99	99	0	1062	956	346	16	17	4	100	98	0	0	0	0	0	0	0	0	0	0	0	0	0	0	0	0	0	0	0	0	0	0	0	0	0	0	0.000	0.000	0.000	0.000	0.000	0.000	0.000	0.000	0.000	0.000	0.000	0.000	0.000	0.000	283	1076	2541	2256	2256	0.000	0.000	1495	1046	0	0	1316	940	0	0	100	1	
4	15	16	09: M-04   LM00001308	lmo1275	19264	8542	100	96	97	23	50	51	6	95	91	0	66	64	18	16	17	6	95	93	0	0	0	0	0	0	0	0	0	0	0	0	0	0	0	0	0	0	0	0	0	0	0	0	0	0	0.000	0.000	0.000	0.000	0.000	0.000	0.000	0.000	0.000	0.000	0.000	0.000	0.000	0.000	283	1076	96	95	95	0.000	0.000	46	50	0	0	47	48	0	0	100	1	
4	16	16	09: M-07   LM00002819	lmo1469	19514	8542	100	2077	1716	865	49	50	8	97	92	0	1182	976	445	16	17	5	95	93	0	0	0	0	0	0	0	0	0	0	0	0	0	0	0	0	0	0	0	0	0	0	0	0	0	0	0.000	0.000	0.000	0.000	0.000	0.000	0.000	0.000	0.000	0.000	0.000	0.000	0.000	0.000	283	1076	3194	2627	2627	0.000	0.000	2028	1166	0	0	1667	960	0	0	100	1	
4	17	16	09: M-10   LM00000452	lmo1657	19764	8542	100	1033	834	435	50	51	9	94	88	0	362	318	157	17	17	5	91	90	0	0	0	0	0	0	0	0	0	0	0	0	0	0	0	0	0	0	0	0	0	0	0	0	0	0	0.000	0.000	0.000	0.000	0.000	0.000	0.000	0.000	0.000	0.000	0.000	0.000	0.000	0.000	283	1076	1328	1085	1085	0.000	0.000	983	345	0	0	784	301	0	0	100	1	
4	1	17	09: M-13   lmneg01	lmneg01	15764	8792	100	52	54	10	48	49	5	42	18	0	56	53	13	15	15	3	95	94	0	0	0	0	0	0	0	0	0	0	0	0	0	0	0	0	0	0	0	0	0	0	0	0	0	0	0.000	0.000	0.000	0.000	0.000	0.000	0.000	0.000	0.000	0.000	0.000	0.000	0.000	0.000	283	1076	45	44	44	0.000	0.000	4	41	0	0	6	38	0	0	100	1	
4	2	17	09: M-16   lmneg04	lmneg04	16014	8792	100	50	50	5	48	49	6	18	4	0	45	43	9	15	16	6	95	91	0	0	0	0	0	0	0	0	0	0	0	0	0	0	0	0	0	0	0	0	0	0	0	0	0	0	0.000	0.000	0.000	0.000	0.000	0.000	0.000	0.000	0.000	0.000	0.000	0.000	0.000	0.000	283	1076	32	30	30	0.000	0.000	2	30	0	0	2	28	0	0	100	1	
4	3	17	09: M-19   lmneg07	lmneg07	16264	8792	100	53	53	5	49	50	5	39	12	0	57	51	15	14	15	3	97	92	0	0	0	0	0	0	0	0	0	0	0	0	0	0	0	0	0	0	0	0	0	0	0	0	0	0	0.000	0.000	0.000	0.000	0.000	0.000	0.000	0.000	0.000	0.000	0.000	0.000	0.000	0.000	283	1076	47	41	41	0.000	0.000	4	43	0	0	4	37	0	0	100	1	
4	4	17	09: M-22   lmneg10	lmneg10	16514	8792	100	52	53	7	48	48	5	37	16	0	42	39	11	14	15	4	91	86	0	0	0	0	0	0	0	0	0	0	0	0	0	0	0	0	0	0	0	0	0	0	0	0	0	0	0.000	0.000	0.000	0.000	0.000	0.000	0.000	0.000	0.000	0.000	0.000	0.000	0.000	0.000	283	1076	32	30	30	0.000	0.000	4	28	0	0	5	25	0	0	100	1	
4	5	17	null	EMPTY	16764	8792	100	48	49	9	48	49	6	14	3	0	15	15	6	15	16	6	7	2	0	0	0	0	0	0	0	0	0	0	0	0	0	0	0	0	0	0	0	0	0	0	0	0	0	0	0.000	0.000	0.000	0.000	0.000	0.000	0.000	0.000	0.000	0.000	0.000	0.000	0.000	0.000	283	1076	0	1	1	0.000	0.000	0	0	0	0	1	0	0	0	-75	1	
4	6	17	null	EMPTY	17014	8792	100	49	49	5	48	48	6	11	2	0	14	15	3	15	15	3	8	4	0	0	0	0	0	0	0	0	0	0	0	0	0	0	0	0	0	0	0	0	0	0	0	0	0	0	0.000	0.000	0.000	0.000	0.000	0.000	0.000	0.000	0.000	0.000	0.000	0.000	0.000	0.000	283	1076	0	1	1	0.000	0.000	1	-1	0	0	1	0	0	0	-75	1	
4	7	17	null	EMPTY	17264	8792	100	50	50	5	48	48	5	27	5	0	15	15	3	14	15	3	18	5	0	0	0	0	0	0	0	0	0	0	0	0	0	0	0	0	0	0	0	0	0	0	0	0	0	0	0.000	0.000	0.000	0.000	0.000	0.000	0.000	0.000	0.000	0.000	0.000	0.000	0.000	0.000	283	1076	3	3	3	0.000	0.000	2	1	0	0	2	1	0	0	-75	1	
4	8	17	null	EMPTY	17514	8792	100	48	49	5	49	50	6	4	1	0	15	16	5	15	16	6	5	2	0	0	0	0	0	0	0	0	0	0	0	0	0	0	0	0	0	0	0	0	0	0	0	0	0	0	0.000	0.000	0.000	0.000	0.000	0.000	0.000	0.000	0.000	0.000	0.000	0.000	0.000	0.000	283	1076	-1	1	1	0.000	0.000	-1	0	0	0	0	1	0	0	-75	1	
4	9	17	null	EMPTY	17764	8792	100	49	49	5	49	50	6	10	3	0	15	16	4	15	16	4	12	3	0	0	0	0	0	0	0	0	0	0	0	0	0	0	0	0	0	0	0	0	0	0	0	0	0	0	0.000	0.000	0.000	0.000	0.000	0.000	0.000	0.000	0.000	0.000	0.000	0.000	0.000	0.000	283	1076	0	1	1	0.000	0.000	0	0	0	0	0	1	0	0	-75	1	
4	10	17	null	EMPTY	18014	8792	100	48	49	7	48	49	6	19	8	0	16	17	6	15	16	3	25	11	0	0	0	0	0	0	0	0	0	0	0	0	0	0	0	0	0	0	0	0	0	0	0	0	0	0	0.000	0.000	0.000	0.000	0.000	0.000	0.000	0.000	0.000	0.000	0.000	0.000	0.000	0.000	283	1076	1	3	3	0.000	0.000	0	1	0	0	1	2	0	0	-75	1	
4	11	17	null	EMPTY	18264	8792	100	49	49	5	49	50	5	14	3	0	15	15	2	16	16	4	2	0	0	0	0	0	0	0	0	0	0	0	0	0	0	0	0	0	0	0	0	0	0	0	0	0	0	0	0.000	0.000	0.000	0.000	0.000	0.000	0.000	0.000	0.000	0.000	0.000	0.000	0.000	0.000	283	1076	-1	-1	-1	0.000	0.000	0	-1	0	0	0	-1	0	0	-75	1	
4	12	17	null	EMPTY	18514	8792	100	48	50	6	49	50	6	13	2	0	15	15	3	16	16	4	6	1	0	0	0	0	0	0	0	0	0	0	0	0	0	0	0	0	0	0	0	0	0	0	0	0	0	0	0.000	0.000	0.000	0.000	0.000	0.000	0.000	0.000	0.000	0.000	0.000	0.000	0.000	0.000	283	1076	-2	0	0	0.000	0.000	-1	-1	0	0	1	-1	0	0	-75	1	
4	13	17	null	EMPTY	18764	8792	100	49	50	5	48	49	6	13	4	0	14	14	3	15	16	7	2	2	0	0	0	0	0	0	0	0	0	0	0	0	0	0	0	0	0	0	0	0	0	0	0	0	0	0	0.000	0.000	0.000	0.000	0.000	0.000	0.000	0.000	0.000	0.000	0.000	0.000	0.000	0.000	283	1076	0	1	1	0.000	0.000	1	-1	0	0	2	-1	0	0	-75	1	
4	14	17	null	EMPTY	19014	8792	100	49	50	6	48	49	7	19	4	0	16	16	3	16	16	3	12	5	0	0	0	0	0	0	0	0	0	0	0	0	0	0	0	0	0	0	0	0	0	0	0	0	0	0	0.000	0.000	0.000	0.000	0.000	0.000	0.000	0.000	0.000	0.000	0.000	0.000	0.000	0.000	283	1076	1	2	2	0.000	0.000	1	0	0	0	2	0	0	0	-75	1	
4	15	17	null	EMPTY	19264	8792	100	48	49	6	49	50	5	18	9	0	16	17	4	16	16	4	14	6	0	0	0	0	0	0	0	0	0	0	0	0	0	0	0	0	0	0	0	0	0	0	0	0	0	0	0.000	0.000	0.000	0.000	0.000	0.000	0.000	0.000	0.000	0.000	0.000	0.000	0.000	0.000	283	1076	-1	1	1	0.000	0.000	-1	0	0	0	0	1	0	0	-75	1	
4	16	17	null	EMPTY	19514	8792	100	49	50	7	50	51	10	10	2	0	16	17	4	15	16	6	14	1	0	0	0	0	0	0	0	0	0	0	0	0	0	0	0	0	0	0	0	0	0	0	0	0	0	0	0.000	0.000	0.000	0.000	0.000	0.000	0.000	0.000	0.000	0.000	0.000	0.000	0.000	0.000	283	1076	0	2	2	0.000	0.000	-1	1	0	0	0	2	0	0	-75	1	
4	17	17	null	EMPTY	19764	8792	100	50	51	6	50	51	7	16	4	0	17	18	5	16	18	7	10	2	0	0	0	0	0	0	0	0	0	0	0	0	0	0	0	0	0	0	0	0	0	0	0	0	0	0	0.000	0.000	0.000	0.000	0.000	0.000	0.000	0.000	0.000	0.000	0.000	0.000	0.000	0.000	283	1076	1	3	3	0.000	0.000	0	1	0	0	1	2	0	0	-75	1	
5	1	1	10: D-02   Dye Marker	Dye Marker	2222	9258	100	67	284	377	49	50	7	83	63	0	9606	22978	26675	17	18	5	96	96	15	0	0	0	0	0	0	0	0	0	0	0	0	0	0	0	0	0	0	0	0	0	0	0	0	0	0.000	0.000	0.000	0.000	0.000	0.000	0.000	0.000	0.000	0.000	0.000	0.000	0.000	0.000	282	1076	9607	23196	23196	0.000	0.000	18	9589	0	0	235	22961	0	0	100	1	
5	2	1	01: D-02   LM00002112	lmo0070	2472	9258	100	51	52	7	49	50	7	22	4	0	62	50	23	17	19	6	74	67	0	0	0	0	0	0	0	0	0	0	0	0	0	0	0	0	0	0	0	0	0	0	0	0	0	0	0.000	0.000	0.000	0.000	0.000	0.000	0.000	0.000	0.000	0.000	0.000	0.000	0.000	0.000	282	1076	47	36	36	0.000	0.000	2	45	0	0	3	33	0	0	100	1	
5	3	1	01: D-05   LM00002115	lmo0073	2722	9258	100	50	51	7	47	48	6	39	16	0	49	44	14	17	18	4	86	80	0	0	0	0	0	0	0	0	0	0	0	0	0	0	0	0	0	0	0	0	0	0	0	0	0	0	0.000	0.000	0.000	0.000	0.000	0.000	0.000	0.000	0.000	0.000	0.000	0.000	0.000	0.000	282	1076	35	31	31	0.000	0.000	3	32	0	0	4	27	0	0	100	1	
5	4	1	01: D-08   LM00000830	lmo0076	2972	9258	100	86	85	26	47	48	6	84	77	0	108	92	47	17	17	3	88	79	0	0	0	0	0	0	0	0	0	0	0	0	0	0	0	0	0	0	0	0	0	0	0	0	0	0	0.000	0.000	0.000	0.000	0.000	0.000	0.000	0.000	0.000	0.000	0.000	0.000	0.000	0.000	282	1076	130	113	113	0.000	0.000	39	91	0	0	38	75	0	0	100	1	
5	5	1	01: D-11   LM00002117	lmo0079	3222	9258	100	61	62	11	47	48	6	75	58	0	62	53	23	16	17	5	80	74	0	0	0	0	0	0	0	0	0	0	0	0	0	0	0	0	0	0	0	0	0	0	0	0	0	0	0.000	0.000	0.000	0.000	0.000	0.000	0.000	0.000	0.000	0.000	0.000	0.000	0.000	0.000	282	1076	60	52	52	0.000	0.000	14	46	0	0	15	37	0	0	100	1	
5	6	1	01: D-14   LM00002120	lmo0082	3472	9258	100	51	53	10	48	49	8	36	6	0	61	55	17	17	18	5	93	86	0	0	0	0	0	0	0	0	0	0	0	0	0	0	0	0	0	0	0	0	0	0	0	0	0	0	0.000	0.000	0.000	0.000	0.000	0.000	0.000	0.000	0.000	0.000	0.000	0.000	0.000	0.000	282	1076	47	43	43	0.000	0.000	3	44	0	0	5	38	0	0	100	1	
5	7	1	01: D-17   LM00002123	lmo0085	3722	9258	100	51	51	5	48	49	6	27	2	0	67	54	22	16	17	4	84	79	0	0	0	0	0	0	0	0	0	0	0	0	0	0	0	0	0	0	0	0	0	0	0	0	0	0	0.000	0.000	0.000	0.000	0.000	0.000	0.000	0.000	0.000	0.000	0.000	0.000	0.000	0.000	282	1076	54	41	41	0.000	0.000	3	51	0	0	3	38	0	0	100	1	
5	8	1	01: D-20   LM00000832	lmo0088	3972	9258	100	54	54	6	48	48	5	53	19	0	70	59	22	16	16	3	86	85	0	0	0	0	0	0	0	0	0	0	0	0	0	0	0	0	0	0	0	0	0	0	0	0	0	0	0.000	0.000	0.000	0.000	0.000	0.000	0.000	0.000	0.000	0.000	0.000	0.000	0.000	0.000	282	1076	60	49	49	0.000	0.000	6	54	0	0	6	43	0	0	100	1	
5	9	1	01: D-23   LM00002127	lmo0091	4222	9258	100	60	61	9	48	48	6	81	54	0	59	55	22	16	17	4	90	84	0	0	0	0	0	0	0	0	0	0	0	0	0	0	0	0	0	0	0	0	0	0	0	0	0	0	0.000	0.000	0.000	0.000	0.000	0.000	0.000	0.000	0.000	0.000	0.000	0.000	0.000	0.000	282	1076	55	52	52	0.000	0.000	12	43	0	0	13	39	0	0	100	1	
5	10	1	01: H-02   LM00002158	lmo0166	4472	9258	100	104	100	32	47	48	5	90	85	0	105	89	44	16	16	4	88	80	0	0	0	0	0	0	0	0	0	0	0	0	0	0	0	0	0	0	0	0	0	0	0	0	0	0	0.000	0.000	0.000	0.000	0.000	0.000	0.000	0.000	0.000	0.000	0.000	0.000	0.000	0.000	282	1076	146	126	126	0.000	0.000	57	89	0	0	53	73	0	0	100	1	
5	11	1	01: H-05   LM00000053	lmo0169	4722	9258	100	478	439	276	47	47	5	86	83	0	358	267	174	15	16	4	90	82	0	0	0	0	0	0	0	0	0	0	0	0	0	0	0	0	0	0	0	0	0	0	0	0	0	0	0.000	0.000	0.000	0.000	0.000	0.000	0.000	0.000	0.000	0.000	0.000	0.000	0.000	0.000	282	1076	774	644	644	0.000	0.000	431	343	0	0	392	252	0	0	100	1	
5	12	1	01: H-08   LM00003001	lmo0172	4972	9258	100	51	51	6	47	48	6	39	7	0	60	47	23	15	16	5	73	69	0	0	0	0	0	0	0	0	0	0	0	0	0	0	0	0	0	0	0	0	0	0	0	0	0	0	0.000	0.000	0.000	0.000	0.000	0.000	0.000	0.000	0.000	0.000	0.000	0.000	0.000	0.000	282	1076	49	36	36	0.000	0.000	4	45	0	0	4	32	0	0	100	1	
5	13	1	01: H-11   LM00000861	lmo0175	5222	9258	100	55	57	10	47	47	5	73	42	0	68	61	24	15	16	3	94	91	0	0	0	0	0	0	0	0	0	0	0	0	0	0	0	0	0	0	0	0	0	0	0	0	0	0	0.000	0.000	0.000	0.000	0.000	0.000	0.000	0.000	0.000	0.000	0.000	0.000	0.000	0.000	282	1076	61	56	56	0.000	0.000	8	53	0	0	10	46	0	0	100	1	
5	14	1	01: H-14   LM00000056	lmo0178	5472	9258	100	58	59	9	47	47	5	78	56	0	58	51	19	15	15	3	87	87	0	0	0	0	0	0	0	0	0	0	0	0	0	0	0	0	0	0	0	0	0	0	0	0	0	0	0.000	0.000	0.000	0.000	0.000	0.000	0.000	0.000	0.000	0.000	0.000	0.000	0.000	0.000	282	1076	54	48	48	0.000	0.000	11	43	0	0	12	36	0	0	100	1	
5	15	1	01: H-17   LM00000059	lmo0181	5722	9258	100	48	48	5	48	48	6	13	2	0	16	18	4	15	15	3	39	26	0	0	0	0	0	0	0	0	0	0	0	0	0	0	0	0	0	0	0	0	0	0	0	0	0	0	0.000	0.000	0.000	0.000	0.000	0.000	0.000	0.000	0.000	0.000	0.000	0.000	0.000	0.000	282	1076	1	3	3	0.000	0.000	0	1	0	0	0	3	0	0	100	1	
5	16	1	01: H-20   LM00000864	lmo0184	5972	9258	100	58	59	10	47	48	6	70	48	0	66	55	24	14	15	3	90	83	0	0	0	0	0	0	0	0	0	0	0	0	0	0	0	0	0	0	0	0	0	0	0	0	0	0	0.000	0.000	0.000	0.000	0.000	0.000	0.000	0.000	0.000	0.000	0.000	0.000	0.000	0.000	282	1076	63	53	53	0.000	0.000	11	52	0	0	12	41	0	0	100	1	
5	17	1	01: H-23   LM00002160	lmo0187	6222	9258	100	183	160	89	46	46	5	89	78	0	154	116	79	14	15	3	87	79	0	0	0	0	0	0	0	0	0	0	0	0	0	0	0	0	0	0	0	0	0	0	0	0	0	0	0.000	0.000	0.000	0.000	0.000	0.000	0.000	0.000	0.000	0.000	0.000	0.000	0.000	0.000	282	1076	277	216	216	0.000	0.000	137	140	0	0	114	102	0	0	100	1	
5	1	2	01: L-02   LM00002182	lmo0262	2222	9508	100	54	55	7	48	49	8	32	7	0	62	54	18	17	19	7	90	84	0	0	0	0	0	0	0	0	0	0	0	0	0	0	0	0	0	0	0	0	0	0	0	0	0	0	0.000	0.000	0.000	0.000	0.000	0.000	0.000	0.000	0.000	0.000	0.000	0.000	0.000	0.000	282	1076	51	44	44	0.000	0.000	6	45	0	0	7	37	0	0	100	1	
5	2	2	01: L-05   LM00000085	lmo0265	2472	9508	100	258	209	115	48	49	7	84	76	0	234	178	119	17	19	9	77	71	0	0	0	0	0	0	0	0	0	0	0	0	0	0	0	0	0	0	0	0	0	0	0	0	0	0	0.000	0.000	0.000	0.000	0.000	0.000	0.000	0.000	0.000	0.000	0.000	0.000	0.000	0.000	282	1076	427	322	322	0.000	0.000	210	217	0	0	161	161	0	0	100	1	
5	3	2	01: L-08   LM00000896	lmo0268	2722	9508	100	86	81	24	47	47	5	77	71	0	103	88	48	16	17	4	85	80	0	0	0	0	0	0	0	0	0	0	0	0	0	0	0	0	0	0	0	0	0	0	0	0	0	0	0.000	0.000	0.000	0.000	0.000	0.000	0.000	0.000	0.000	0.000	0.000	0.000	0.000	0.000	282	1076	126	106	106	0.000	0.000	39	87	0	0	34	72	0	0	100	1	
5	4	2	01: L-11   LM00000087	lmo0271	2972	9508	100	57	83	42	49	50	7	50	43	0	23	46	36	16	18	6	52	44	0	0	0	0	0	0	0	0	0	0	0	0	0	0	0	0	0	0	0	0	0	0	0	0	0	0	0.000	0.000	0.000	0.000	0.000	0.000	0.000	0.000	0.000	0.000	0.000	0.000	0.000	0.000	282	1076	15	64	64	0.000	0.000	8	7	0	0	34	30	0	0	100	1	
5	5	2	01: L-14   LM00000900	lmo0274	3222	9508	100	63	62	12	48	48	7	71	54	0	59	49	23	17	19	10	70	65	0	0	0	0	0	0	0	0	0	0	0	0	0	0	0	0	0	0	0	0	0	0	0	0	0	0	0.000	0.000	0.000	0.000	0.000	0.000	0.000	0.000	0.000	0.000	0.000	0.000	0.000	0.000	282	1076	57	46	46	0.000	0.000	15	42	0	0	14	32	0	0	100	1	
5	6	2	01: L-17   LM00000902	lmo0277	3472	9508	100	49	51	6	47	48	6	41	9	0	18	19	5	16	17	3	42	27	0	0	0	0	0	0	0	0	0	0	0	0	0	0	0	0	0	0	0	0	0	0	0	0	0	0	0.000	0.000	0.000	0.000	0.000	0.000	0.000	0.000	0.000	0.000	0.000	0.000	0.000	0.000	282	1076	4	7	7	0.000	0.000	2	2	0	0	4	3	0	0	100	1	
5	7	2	01: L-20   LM00000903	lmo0280	3722	9508	100	91	87	31	47	49	16	68	57	0	89	71	42	16	17	4	79	72	0	0	0	0	0	0	0	0	0	0	0	0	0	0	0	0	0	0	0	0	0	0	0	0	0	0	0.000	0.000	0.000	0.000	0.000	0.000	0.000	0.000	0.000	0.000	0.000	0.000	0.000	0.000	282	1076	117	95	95	0.000	0.000	44	73	0	0	40	55	0	0	100	1	
5	8	2	01: L-23   LM00000904	lmo0283	3972	9508	100	105	96	36	47	48	6	78	73	0	113	94	56	16	17	5	77	74	0	0	0	0	0	0	0	0	0	0	0	0	0	0	0	0	0	0	0	0	0	0	0	0	0	0	0.000	0.000	0.000	0.000	0.000	0.000	0.000	0.000	0.000	0.000	0.000	0.000	0.000	0.000	282	1076	155	127	127	0.000	0.000	58	97	0	0	49	78	0	0	100	1	
5	9	2	01: P-02   LM00000128	lmo0358	4222	9508	100	50	50	5	47	48	6	29	5	0	52	49	13	16	17	4	93	91	0	0	0	0	0	0	0	0	0	0	0	0	0	0	0	0	0	0	0	0	0	0	0	0	0	0	0.000	0.000	0.000	0.000	0.000	0.000	0.000	0.000	0.000	0.000	0.000	0.000	0.000	0.000	282	1076	39	36	36	0.000	0.000	3	36	0	0	3	33	0	0	100	1	
5	10	2	01: P-05   LM00000926	lmo0361	4472	9508	100	50	50	5	48	49	6	16	1	0	48	48	15	16	17	3	100	100	0	0	0	0	0	0	0	0	0	0	0	0	0	0	0	0	0	0	0	0	0	0	0	0	0	0	0.000	0.000	0.000	0.000	0.000	0.000	0.000	0.000	0.000	0.000	0.000	0.000	0.000	0.000	282	1076	34	34	34	0.000	0.000	2	32	0	0	2	32	0	0	100	1	
5	11	2	01: P-08   LM00000131	lmo0364	4722	9508	100	51	53	10	47	47	6	39	21	0	63	50	24	15	16	5	74	71	0	0	0	0	0	0	0	0	0	0	0	0	0	0	0	0	0	0	0	0	0	0	0	0	0	0	0.000	0.000	0.000	0.000	0.000	0.000	0.000	0.000	0.000	0.000	0.000	0.000	0.000	0.000	282	1076	52	41	41	0.000	0.000	4	48	0	0	6	35	0	0	100	1	
5	12	2	01: P-11   LM00000928	lmo0367	4972	9508	100	51	52	6	46	47	6	40	12	0	54	45	20	16	17	4	77	69	0	0	0	0	0	0	0	0	0	0	0	0	0	0	0	0	0	0	0	0	0	0	0	0	0	0	0.000	0.000	0.000	0.000	0.000	0.000	0.000	0.000	0.000	0.000	0.000	0.000	0.000	0.000	282	1076	43	35	35	0.000	0.000	5	38	0	0	6	29	0	0	100	1	
5	13	2	01: P-14   LM00000929	lmo0370	5222	9508	100	230	202	114	48	48	6	79	72	0	167	139	93	15	16	5	80	77	0	0	0	0	0	0	0	0	0	0	0	0	0	0	0	0	0	0	0	0	0	0	0	0	0	0	0.000	0.000	0.000	0.000	0.000	0.000	0.000	0.000	0.000	0.000	0.000	0.000	0.000	0.000	282	1076	334	278	278	0.000	0.000	182	152	0	0	154	124	0	0	100	1	
5	14	2	01: P-17   LM00000930	lmo0373	5472	9508	100	57	61	13	48	49	5	65	45	0	50	42	19	15	15	3	78	70	0	0	0	0	0	0	0	0	0	0	0	0	0	0	0	0	0	0	0	0	0	0	0	0	0	0	0.000	0.000	0.000	0.000	0.000	0.000	0.000	0.000	0.000	0.000	0.000	0.000	0.000	0.000	282	1076	44	40	40	0.000	0.000	9	35	0	0	13	27	0	0	100	1	
5	15	2	01: P-20   LM00000932	lmo0376	5722	9508	100	79	79	26	47	48	6	73	66	0	54	44	22	15	16	4	69	67	0	0	0	0	0	0	0	0	0	0	0	0	0	0	0	0	0	0	0	0	0	0	0	0	0	0	0.000	0.000	0.000	0.000	0.000	0.000	0.000	0.000	0.000	0.000	0.000	0.000	0.000	0.000	282	1076	71	61	61	0.000	0.000	32	39	0	0	32	29	0	0	100	1	
5	16	2	01: P-23   LM00002201	lmo0379	5972	9508	100	49	50	4	46	47	6	27	3	0	54	53	16	15	15	5	92	91	0	0	0	0	0	0	0	0	0	0	0	0	0	0	0	0	0	0	0	0	0	0	0	0	0	0	0.000	0.000	0.000	0.000	0.000	0.000	0.000	0.000	0.000	0.000	0.000	0.000	0.000	0.000	282	1076	42	42	42	0.000	0.000	3	39	0	0	4	38	0	0	100	1	
5	17	2	02: D-02   LM00000958	lmo0450	6222	9508	100	94	89	24	47	47	5	89	85	0	64	57	22	15	15	3	93	89	0	0	0	0	0	0	0	0	0	0	0	0	0	0	0	0	0	0	0	0	0	0	0	0	0	0	0.000	0.000	0.000	0.000	0.000	0.000	0.000	0.000	0.000	0.000	0.000	0.000	0.000	0.000	282	1076	96	84	84	0.000	0.000	47	49	0	0	42	42	0	0	100	1	
5	1	3	02: D-05   LM00000158	lmo0453	2222	9758	100	117	112	35	48	49	6	93	88	0	97	86	37	16	18	5	91	87	0	0	0	0	0	0	0	0	0	0	0	0	0	0	0	0	0	0	0	0	0	0	0	0	0	0	0.000	0.000	0.000	0.000	0.000	0.000	0.000	0.000	0.000	0.000	0.000	0.000	0.000	0.000	282	1076	150	134	134	0.000	0.000	69	81	0	0	64	70	0	0	100	1	
5	2	3	02: D-08   LM00000962	lmo0456	2472	9758	100	51	51	5	48	49	7	22	4	0	53	48	14	17	18	6	90	83	0	0	0	0	0	0	0	0	0	0	0	0	0	0	0	0	0	0	0	0	0	0	0	0	0	0	0.000	0.000	0.000	0.000	0.000	0.000	0.000	0.000	0.000	0.000	0.000	0.000	0.000	0.000	282	1076	39	34	34	0.000	0.000	3	36	0	0	3	31	0	0	100	1	
5	3	3	02: D-11   LM00002229	lmo0459	2722	9758	100	55	56	9	47	48	6	56	24	0	56	49	16	17	17	3	87	84	0	0	0	0	0	0	0	0	0	0	0	0	0	0	0	0	0	0	0	0	0	0	0	0	0	0	0.000	0.000	0.000	0.000	0.000	0.000	0.000	0.000	0.000	0.000	0.000	0.000	0.000	0.000	282	1076	47	41	41	0.000	0.000	8	39	0	0	9	32	0	0	100	1	
5	4	3	02: D-14   LM00002232	lmo0462	2972	9758	100	67	68	14	48	49	6	82	73	0	63	54	21	17	18	4	88	81	0	0	0	0	0	0	0	0	0	0	0	0	0	0	0	0	0	0	0	0	0	0	0	0	0	0	0.000	0.000	0.000	0.000	0.000	0.000	0.000	0.000	0.000	0.000	0.000	0.000	0.000	0.000	282	1076	65	57	57	0.000	0.000	19	46	0	0	20	37	0	0	100	1	
5	5	3	02: D-17   LM00002235	lmo0465	3222	9758	100	51	51	5	49	51	10	4	0	0	51	43	19	17	19	13	66	55	0	0	0	0	0	0	0	0	0	0	0	0	0	0	0	0	0	0	0	0	0	0	0	0	0	0	0.000	0.000	0.000	0.000	0.000	0.000	0.000	0.000	0.000	0.000	0.000	0.000	0.000	0.000	282	1076	36	28	28	0.000	0.000	2	34	0	0	2	26	0	0	100	1	
5	6	3	02: D-20   LM00002238	lmo0468	3472	9758	100	49	52	9	48	49	7	19	8	0	58	49	18	16	17	6	83	76	0	0	0	0	0	0	0	0	0	0	0	0	0	0	0	0	0	0	0	0	0	0	0	0	0	0	0.000	0.000	0.000	0.000	0.000	0.000	0.000	0.000	0.000	0.000	0.000	0.000	0.000	0.000	282	1076	43	37	37	0.000	0.000	1	42	0	0	4	33	0	0	100	1	
5	7	3	02: D-23   LM00002241	lmo0471	3722	9758	100	52	53	5	48	48	6	37	5	0	64	54	22	17	18	7	81	76	0	0	0	0	0	0	0	0	0	0	0	0	0	0	0	0	0	0	0	0	0	0	0	0	0	0	0.000	0.000	0.000	0.000	0.000	0.000	0.000	0.000	0.000	0.000	0.000	0.000	0.000	0.000	282	1076	51	42	42	0.000	0.000	4	47	0	0	5	37	0	0	100	1	
5	8	3	02: H-02   LM00000993	lmo0546	3972	9758	100	52	53	7	47	47	6	46	17	0	59	52	18	16	17	5	89	84	0	0	0	0	0	0	0	0	0	0	0	0	0	0	0	0	0	0	0	0	0	0	0	0	0	0	0.000	0.000	0.000	0.000	0.000	0.000	0.000	0.000	0.000	0.000	0.000	0.000	0.000	0.000	282	1076	48	42	42	0.000	0.000	5	43	0	0	6	36	0	0	100	1	
5	9	3	02: H-05   LM00002256	lmo0549	4222	9758	100	50	50	6	47	48	5	34	11	0	54	46	17	16	17	4	87	82	0	0	0	0	0	0	0	0	0	0	0	0	0	0	0	0	0	0	0	0	0	0	0	0	0	0	0.000	0.000	0.000	0.000	0.000	0.000	0.000	0.000	0.000	0.000	0.000	0.000	0.000	0.000	282	1076	41	33	33	0.000	0.000	3	38	0	0	3	30	0	0	100	1	
5	10	3	02: H-08   LM00000996	lmo0552	4472	9758	100	76	77	20	48	49	6	81	74	0	95	83	43	16	17	4	86	80	0	0	0	0	0	0	0	0	0	0	0	0	0	0	0	0	0	0	0	0	0	0	0	0	0	0	0.000	0.000	0.000	0.000	0.000	0.000	0.000	0.000	0.000	0.000	0.000	0.000	0.000	0.000	282	1076	107	96	96	0.000	0.000	28	79	0	0	29	67	0	0	100	1	
5	11	3	02: H-11   LM00000999	lmo0555	4722	9758	100	772	608	388	47	47	5	95	91	0	267	208	130	15	16	4	86	82	0	0	0	0	0	0	0	0	0	0	0	0	0	0	0	0	0	0	0	0	0	0	0	0	0	0	0.000	0.000	0.000	0.000	0.000	0.000	0.000	0.000	0.000	0.000	0.000	0.000	0.000	0.000	282	1076	977	754	754	0.000	0.000	725	252	0	0	561	193	0	0	100	1	
5	12	3	02: H-14   LM00000191	lmo0558	4972	9758	100	351	292	146	48	48	5	93	91	0	217	178	96	15	16	3	95	90	0	0	0	0	0	0	0	0	0	0	0	0	0	0	0	0	0	0	0	0	0	0	0	0	0	0	0.000	0.000	0.000	0.000	0.000	0.000	0.000	0.000	0.000	0.000	0.000	0.000	0.000	0.000	282	1076	505	407	407	0.000	0.000	303	202	0	0	244	163	0	0	100	1	
5	13	3	02: H-17   LM00002260	lmo0561	5222	9758	100	49	50	6	49	49	7	14	3	0	48	43	14	15	16	5	87	83	0	0	0	0	0	0	0	0	0	0	0	0	0	0	0	0	0	0	0	0	0	0	0	0	0	0	0.000	0.000	0.000	0.000	0.000	0.000	0.000	0.000	0.000	0.000	0.000	0.000	0.000	0.000	282	1076	33	29	29	0.000	0.000	0	33	0	0	1	28	0	0	100	1	
5	14	3	02: H-20   LM00002262	lmo0564	5472	9758	100	78	78	17	48	49	8	90	81	0	82	74	32	16	16	4	91	85	0	0	0	0	0	0	0	0	0	0	0	0	0	0	0	0	0	0	0	0	0	0	0	0	0	0	0.000	0.000	0.000	0.000	0.000	0.000	0.000	0.000	0.000	0.000	0.000	0.000	0.000	0.000	282	1076	96	88	88	0.000	0.000	30	66	0	0	30	58	0	0	100	1	
5	15	3	02: H-23   LM00002265	lmo0567	5722	9758	100	80	76	21	48	49	6	78	71	0	70	60	30	15	16	4	87	78	0	0	0	0	0	0	0	0	0	0	0	0	0	0	0	0	0	0	0	0	0	0	0	0	0	0	0.000	0.000	0.000	0.000	0.000	0.000	0.000	0.000	0.000	0.000	0.000	0.000	0.000	0.000	282	1076	87	73	73	0.000	0.000	32	55	0	0	28	45	0	0	100	1	
5	16	3	02: L-02   LM00001031	lmo0642	5972	9758	100	615	483	291	46	47	5	90	84	0	161	128	73	15	15	2	90	82	0	0	0	0	0	0	0	0	0	0	0	0	0	0	0	0	0	0	0	0	0	0	0	0	0	0	0.000	0.000	0.000	0.000	0.000	0.000	0.000	0.000	0.000	0.000	0.000	0.000	0.000	0.000	282	1076	715	550	550	0.000	0.000	569	146	0	0	437	113	0	0	100	1	
5	17	3	02: L-05   LM00001034	lmo0645	6222	9758	100	53	53	6	47	47	5	51	17	0	53	46	16	15	15	3	90	83	0	0	0	0	0	0	0	0	0	0	0	0	0	0	0	0	0	0	0	0	0	0	0	0	0	0	0.000	0.000	0.000	0.000	0.000	0.000	0.000	0.000	0.000	0.000	0.000	0.000	0.000	0.000	282	1076	44	37	37	0.000	0.000	6	38	0	0	6	31	0	0	100	1	
5	1	4	02: L-08   LM00001036	lmo0648	2222	10008	100	107	102	38	48	49	6	82	76	0	69	61	24	17	18	5	92	85	0	0	0	0	0	0	0	0	0	0	0	0	0	0	0	0	0	0	0	0	0	0	0	0	0	0	0.000	0.000	0.000	0.000	0.000	0.000	0.000	0.000	0.000	0.000	0.000	0.000	0.000	0.000	282	1076	111	98	98	0.000	0.000	59	52	0	0	54	44	0	0	100	1	
5	2	4	02: L-11   LM00002291	lmo0651	2472	10008	100	60	60	7	48	49	6	73	42	0	59	54	20	16	18	7	85	81	0	0	0	0	0	0	0	0	0	0	0	0	0	0	0	0	0	0	0	0	0	0	0	0	0	0	0.000	0.000	0.000	0.000	0.000	0.000	0.000	0.000	0.000	0.000	0.000	0.000	0.000	0.000	282	1076	55	50	50	0.000	0.000	12	43	0	0	12	38	0	0	100	1	
5	3	4	02: L-14   LM00002293	lmo0654	2722	10008	100	903	740	387	48	48	6	96	91	0	157	132	64	16	17	6	89	84	0	0	0	0	0	0	0	0	0	0	0	0	0	0	0	0	0	0	0	0	0	0	0	0	0	0	0.000	0.000	0.000	0.000	0.000	0.000	0.000	0.000	0.000	0.000	0.000	0.000	0.000	0.000	282	1076	996	808	808	0.000	0.000	855	141	0	0	692	116	0	0	100	1	
5	4	4	02: L-17   LM00002295	lmo0657	2972	10008	100	89	86	23	48	49	9	85	77	0	102	90	42	17	19	16	83	77	0	0	0	0	0	0	0	0	0	0	0	0	0	0	0	0	0	0	0	0	0	0	0	0	0	0	0.000	0.000	0.000	0.000	0.000	0.000	0.000	0.000	0.000	0.000	0.000	0.000	0.000	0.000	282	1076	126	111	111	0.000	0.000	41	85	0	0	38	73	0	0	100	1	
5	5	4	02: L-20   LM00002296	lmo0660	3222	10008	100	52	52	5	47	48	6	45	7	0	58	50	17	17	18	4	84	82	0	0	0	0	0	0	0	0	0	0	0	0	0	0	0	0	0	0	0	0	0	0	0	0	0	0	0.000	0.000	0.000	0.000	0.000	0.000	0.000	0.000	0.000	0.000	0.000	0.000	0.000	0.000	282	1076	46	38	38	0.000	0.000	5	41	0	0	5	33	0	0	100	1	
5	6	4	02: L-23   LM00000215	lmo0663	3472	10008	100	465	388	203	48	49	6	94	89	0	142	118	59	17	18	6	84	80	0	0	0	0	0	0	0	0	0	0	0	0	0	0	0	0	0	0	0	0	0	0	0	0	0	0	0.000	0.000	0.000	0.000	0.000	0.000	0.000	0.000	0.000	0.000	0.000	0.000	0.000	0.000	282	1076	542	441	441	0.000	0.000	417	125	0	0	340	101	0	0	100	1	
5	7	4	02: P-02   LM00002307	lmo0738	3722	10008	100	69	69	16	48	49	5	76	66	0	118	98	58	16	17	5	81	76	0	0	0	0	0	0	0	0	0	0	0	0	0	0	0	0	0	0	0	0	0	0	0	0	0	0	0.000	0.000	0.000	0.000	0.000	0.000	0.000	0.000	0.000	0.000	0.000	0.000	0.000	0.000	282	1076	123	103	103	0.000	0.000	21	102	0	0	21	82	0	0	100	1	
5	8	4	02: P-05   LM00000244	lmo0741	3972	10008	100	49	49	6	47	48	6	24	5	0	60	51	20	15	16	6	83	77	0	0	0	0	0	0	0	0	0	0	0	0	0	0	0	0	0	0	0	0	0	0	0	0	0	0	0.000	0.000	0.000	0.000	0.000	0.000	0.000	0.000	0.000	0.000	0.000	0.000	0.000	0.000	282	1076	47	38	38	0.000	0.000	2	45	0	0	2	36	0	0	100	1	
5	9	4	02: P-08   LM00002309	lmo0744	4222	10008	100	53	55	7	47	49	7	41	13	0	61	56	17	16	17	4	96	94	0	0	0	0	0	0	0	0	0	0	0	0	0	0	0	0	0	0	0	0	0	0	0	0	0	0	0.000	0.000	0.000	0.000	0.000	0.000	0.000	0.000	0.000	0.000	0.000	0.000	0.000	0.000	282	1076	51	48	48	0.000	0.000	6	45	0	0	8	40	0	0	100	1	
5	10	4	02: P-11   LM00002311	lmo0747	4472	10008	100	51	52	6	48	49	6	34	8	0	52	45	16	16	16	4	89	79	0	0	0	0	0	0	0	0	0	0	0	0	0	0	0	0	0	0	0	0	0	0	0	0	0	0	0.000	0.000	0.000	0.000	0.000	0.000	0.000	0.000	0.000	0.000	0.000	0.000	0.000	0.000	282	1076	39	33	33	0.000	0.000	3	36	0	0	4	29	0	0	100	1	
5	11	4	02: P-14   LM00002314	lmo0750	4722	10008	100	59	60	11	48	48	6	63	45	0	54	47	19	15	16	4	87	80	0	0	0	0	0	0	0	0	0	0	0	0	0	0	0	0	0	0	0	0	0	0	0	0	0	0	0.000	0.000	0.000	0.000	0.000	0.000	0.000	0.000	0.000	0.000	0.000	0.000	0.000	0.000	282	1076	50	44	44	0.000	0.000	11	39	0	0	12	32	0	0	100	1	
5	12	4	02: P-17   LM00002317	lmo0753	4972	10008	100	52	54	7	48	48	6	46	16	0	55	48	19	15	16	3	91	85	0	0	0	0	0	0	0	0	0	0	0	0	0	0	0	0	0	0	0	0	0	0	0	0	0	0	0.000	0.000	0.000	0.000	0.000	0.000	0.000	0.000	0.000	0.000	0.000	0.000	0.000	0.000	282	1076	44	39	39	0.000	0.000	4	40	0	0	6	33	0	0	100	1	
5	13	4	02: P-20   LM00000247	lmo0756	5222	10008	100	79	77	20	47	48	5	84	80	0	72	62	31	16	16	3	81	77	0	0	0	0	0	0	0	0	0	0	0	0	0	0	0	0	0	0	0	0	0	0	0	0	0	0	0.000	0.000	0.000	0.000	0.000	0.000	0.000	0.000	0.000	0.000	0.000	0.000	0.000	0.000	282	1076	88	76	76	0.000	0.000	32	56	0	0	30	46	0	0	100	1	
5	14	4	02: P-23   LM00001081	lmo0759	5472	10008	100	163	160	67	48	48	6	96	90	0	161	153	75	15	15	4	99	96	0	0	0	0	0	0	0	0	0	0	0	0	0	0	0	0	0	0	0	0	0	0	0	0	0	0	0.000	0.000	0.000	0.000	0.000	0.000	0.000	0.000	0.000	0.000	0.000	0.000	0.000	0.000	282	1076	261	250	250	0.000	0.000	115	146	0	0	112	138	0	0	100	1	
5	15	4	03: D-02   LM00002330	lmo0830	5722	10008	100	59	59	9	48	48	7	60	33	0	66	57	26	15	17	11	77	70	0	0	0	0	0	0	0	0	0	0	0	0	0	0	0	0	0	0	0	0	0	0	0	0	0	0	0.000	0.000	0.000	0.000	0.000	0.000	0.000	0.000	0.000	0.000	0.000	0.000	0.000	0.000	282	1076	62	53	53	0.000	0.000	11	51	0	0	11	42	0	0	100	1	
5	16	4	03: D-05   LM00002333	lmo0833	5972	10008	100	65	65	11	47	47	5	89	74	0	80	69	30	15	16	3	94	89	0	0	0	0	0	0	0	0	0	0	0	0	0	0	0	0	0	0	0	0	0	0	0	0	0	0	0.000	0.000	0.000	0.000	0.000	0.000	0.000	0.000	0.000	0.000	0.000	0.000	0.000	0.000	282	1076	83	72	72	0.000	0.000	18	65	0	0	18	54	0	0	100	1	
5	17	4	03: D-08   LM00001119	lmo0836	6222	10008	100	60	60	9	47	48	5	83	56	0	55	50	17	15	15	3	94	86	0	0	0	0	0	0	0	0	0	0	0	0	0	0	0	0	0	0	0	0	0	0	0	0	0	0	0.000	0.000	0.000	0.000	0.000	0.000	0.000	0.000	0.000	0.000	0.000	0.000	0.000	0.000	282	1076	53	48	48	0.000	0.000	13	40	0	0	13	35	0	0	100	1	
5	1	5	03: D-11   LM00002337	lmo0839	2222	10258	100	50	51	5	50	50	7	15	2	0	51	47	13	18	19	6	87	84	0	0	0	0	0	0	0	0	0	0	0	0	0	0	0	0	0	0	0	0	0	0	0	0	0	0	0.000	0.000	0.000	0.000	0.000	0.000	0.000	0.000	0.000	0.000	0.000	0.000	0.000	0.000	282	1076	33	30	30	0.000	0.000	0	33	0	0	1	29	0	0	100	1	
5	2	5	03: D-14   LM00002338	lmo0842	2472	10258	100	54	54	6	48	49	6	52	18	0	62	54	19	17	18	5	84	81	0	0	0	0	0	0	0	0	0	0	0	0	0	0	0	0	0	0	0	0	0	0	0	0	0	0	0.000	0.000	0.000	0.000	0.000	0.000	0.000	0.000	0.000	0.000	0.000	0.000	0.000	0.000	282	1076	51	43	43	0.000	0.000	6	45	0	0	6	37	0	0	100	1	
5	3	5	03: D-17   LM00001122	lmo0845	2722	10258	100	58	58	8	47	47	8	68	28	0	55	49	18	16	18	8	80	76	0	0	0	0	0	0	0	0	0	0	0	0	0	0	0	0	0	0	0	0	0	0	0	0	0	0	0.000	0.000	0.000	0.000	0.000	0.000	0.000	0.000	0.000	0.000	0.000	0.000	0.000	0.000	282	1076	50	44	44	0.000	0.000	11	39	0	0	11	33	0	0	100	1	
5	4	5	03: D-20   LM00001125	lmo0848	2972	10258	100	80	78	19	48	49	6	84	77	0	81	72	31	17	17	4	88	87	0	0	0	0	0	0	0	0	0	0	0	0	0	0	0	0	0	0	0	0	0	0	0	0	0	0	0.000	0.000	0.000	0.000	0.000	0.000	0.000	0.000	0.000	0.000	0.000	0.000	0.000	0.000	282	1076	96	85	85	0.000	0.000	32	64	0	0	30	55	0	0	100	1	
5	5	5	03: D-23   LM00001126	lmo0851	3222	10258	100	262	210	117	49	50	9	83	74	0	54	48	22	18	19	5	75	70	0	0	0	0	0	0	0	0	0	0	0	0	0	0	0	0	0	0	0	0	0	0	0	0	0	0	0.000	0.000	0.000	0.000	0.000	0.000	0.000	0.000	0.000	0.000	0.000	0.000	0.000	0.000	282	1076	249	191	191	0.000	0.000	213	36	0	0	161	30	0	0	100	1	
5	6	5	03: H-02   LM00002357	lmo0926	3472	10258	100	90	88	33	48	48	6	76	68	0	88	79	47	17	18	4	78	74	0	0	0	0	0	0	0	0	0	0	0	0	0	0	0	0	0	0	0	0	0	0	0	0	0	0	0.000	0.000	0.000	0.000	0.000	0.000	0.000	0.000	0.000	0.000	0.000	0.000	0.000	0.000	282	1076	113	102	102	0.000	0.000	42	71	0	0	40	62	0	0	100	1	
5	7	5	03: H-05   LM00001163	lmo0929	3722	10258	100	58	60	10	48	49	6	66	42	0	65	59	20	16	17	3	95	88	0	0	0	0	0	0	0	0	0	0	0	0	0	0	0	0	0	0	0	0	0	0	0	0	0	0	0.000	0.000	0.000	0.000	0.000	0.000	0.000	0.000	0.000	0.000	0.000	0.000	0.000	0.000	282	1076	59	55	55	0.000	0.000	10	49	0	0	12	43	0	0	100	1	
5	8	5	03: H-08   LM00000292	lmo0932	3972	10258	100	55	56	8	47	47	5	66	41	0	63	57	20	16	16	3	94	91	0	0	0	0	0	0	0	0	0	0	0	0	0	0	0	0	0	0	0	0	0	0	0	0	0	0	0.000	0.000	0.000	0.000	0.000	0.000	0.000	0.000	0.000	0.000	0.000	0.000	0.000	0.000	282	1076	55	50	50	0.000	0.000	8	47	0	0	9	41	0	0	100	1	
5	9	5	03: H-11   LM00002359	lmo0935	4222	10258	100	140	131	47	48	49	8	90	84	0	114	99	47	15	17	4	92	83	0	0	0	0	0	0	0	0	0	0	0	0	0	0	0	0	0	0	0	0	0	0	0	0	0	0	0.000	0.000	0.000	0.000	0.000	0.000	0.000	0.000	0.000	0.000	0.000	0.000	0.000	0.000	282	1076	191	167	167	0.000	0.000	92	99	0	0	83	84	0	0	100	1	
5	10	5	03: H-14   LM00002360	lmo0938	4472	10258	100	58	59	8	48	48	5	81	55	0	64	58	19	16	17	3	90	90	0	0	0	0	0	0	0	0	0	0	0	0	0	0	0	0	0	0	0	0	0	0	0	0	0	0	0.000	0.000	0.000	0.000	0.000	0.000	0.000	0.000	0.000	0.000	0.000	0.000	0.000	0.000	282	1076	58	53	53	0.000	0.000	10	48	0	0	11	42	0	0	100	1	
5	11	5	03: H-17   LM00002363	lmo0941	4722	10258	100	50	50	6	47	48	7	36	5	0	53	43	19	16	17	5	76	68	0	0	0	0	0	0	0	0	0	0	0	0	0	0	0	0	0	0	0	0	0	0	0	0	0	0	0.000	0.000	0.000	0.000	0.000	0.000	0.000	0.000	0.000	0.000	0.000	0.000	0.000	0.000	282	1076	40	30	30	0.000	0.000	3	37	0	0	3	27	0	0	100	1	
5	12	5	03: H-20   LM00001169	lmo0944	4972	10258	100	281	231	116	49	49	5	88	84	0	92	111	60	16	17	3	90	85	0	0	0	0	0	0	0	0	0	0	0	0	0	0	0	0	0	0	0	0	0	0	0	0	0	0	0.000	0.000	0.000	0.000	0.000	0.000	0.000	0.000	0.000	0.000	0.000	0.000	0.000	0.000	282	1076	308	277	277	0.000	0.000	232	76	0	0	182	95	0	0	100	1	
5	13	5	03: H-23   LM00001172	lmo0947	5222	10258	100	96	91	26	49	50	7	90	80	0	77	67	32	16	17	4	84	79	0	0	0	0	0	0	0	0	0	0	0	0	0	0	0	0	0	0	0	0	0	0	0	0	0	0	0.000	0.000	0.000	0.000	0.000	0.000	0.000	0.000	0.000	0.000	0.000	0.000	0.000	0.000	282	1076	108	93	93	0.000	0.000	47	61	0	0	42	51	0	0	100	1	
5	14	5	03: L-02   LM00001212	lmo1022	5472	10258	100	252	226	123	50	51	7	91	83	0	215	171	105	16	16	4	90	86	0	0	0	0	0	0	0	0	0	0	0	0	0	0	0	0	0	0	0	0	0	0	0	0	0	0	0.000	0.000	0.000	0.000	0.000	0.000	0.000	0.000	0.000	0.000	0.000	0.000	0.000	0.000	282	1076	401	331	331	0.000	0.000	202	199	0	0	176	155	0	0	100	1	
5	15	5	03: L-05   LM00002383	lmo1025	5722	10258	100	77	77	20	48	49	6	83	73	0	52	44	16	15	16	5	83	78	0	0	0	0	0	0	0	0	0	0	0	0	0	0	0	0	0	0	0	0	0	0	0	0	0	0	0.000	0.000	0.000	0.000	0.000	0.000	0.000	0.000	0.000	0.000	0.000	0.000	0.000	0.000	282	1076	66	58	58	0.000	0.000	29	37	0	0	29	29	0	0	100	1	
5	16	5	03: L-08   LM00000311	lmo1028	5972	10258	100	1134	821	520	47	47	5	93	89	0	346	274	175	15	16	3	91	87	0	0	0	0	0	0	0	0	0	0	0	0	0	0	0	0	0	0	0	0	0	0	0	0	0	0	0.000	0.000	0.000	0.000	0.000	0.000	0.000	0.000	0.000	0.000	0.000	0.000	0.000	0.000	282	1076	1418	1033	1033	0.000	0.000	1087	331	0	0	774	259	0	0	100	1	
5	17	5	03: L-11   LM00002385	lmo1031	6222	10258	100	54	54	6	47	47	6	58	22	0	53	47	16	15	16	5	91	84	0	0	0	0	0	0	0	0	0	0	0	0	0	0	0	0	0	0	0	0	0	0	0	0	0	0	0.000	0.000	0.000	0.000	0.000	0.000	0.000	0.000	0.000	0.000	0.000	0.000	0.000	0.000	282	1076	45	39	39	0.000	0.000	7	38	0	0	7	32	0	0	100	1	
5	1	6	03: L-14   LM00002388	lmo1034	2222	10508	100	55	55	6	48	49	5	63	23	0	65	58	18	18	18	4	93	88	0	0	0	0	0	0	0	0	0	0	0	0	0	0	0	0	0	0	0	0	0	0	0	0	0	0	0.000	0.000	0.000	0.000	0.000	0.000	0.000	0.000	0.000	0.000	0.000	0.000	0.000	0.000	282	1076	54	47	47	0.000	0.000	7	47	0	0	7	40	0	0	100	1	
5	2	6	03: L-17   LM00001217	lmo1037	2472	10508	100	54	55	7	48	49	7	42	12	0	52	44	16	17	19	14	71	64	0	0	0	0	0	0	0	0	0	0	0	0	0	0	0	0	0	0	0	0	0	0	0	0	0	0	0.000	0.000	0.000	0.000	0.000	0.000	0.000	0.000	0.000	0.000	0.000	0.000	0.000	0.000	282	1076	41	34	34	0.000	0.000	6	35	0	0	7	27	0	0	100	1	
5	3	6	03: L-20   LM00000312	lmo1040	2722	10508	100	112	111	32	48	49	5	94	89	0	78	71	29	17	17	5	86	84	0	0	0	0	0	0	0	0	0	0	0	0	0	0	0	0	0	0	0	0	0	0	0	0	0	0	0.000	0.000	0.000	0.000	0.000	0.000	0.000	0.000	0.000	0.000	0.000	0.000	0.000	0.000	282	1076	125	117	117	0.000	0.000	64	61	0	0	63	54	0	0	100	1	
5	4	6	03: L-23   LM00002393	lmo1043	2972	10508	100	82	82	26	48	49	6	81	70	0	77	71	38	17	18	5	87	77	0	0	0	0	0	0	0	0	0	0	0	0	0	0	0	0	0	0	0	0	0	0	0	0	0	0	0.000	0.000	0.000	0.000	0.000	0.000	0.000	0.000	0.000	0.000	0.000	0.000	0.000	0.000	282	1076	94	88	88	0.000	0.000	34	60	0	0	34	54	0	0	100	1	
5	5	6	03: P-02   LM00002445	lmo1118	3222	10508	100	53	54	6	48	48	5	48	21	0	68	57	22	17	18	4	88	82	0	0	0	0	0	0	0	0	0	0	0	0	0	0	0	0	0	0	0	0	0	0	0	0	0	0	0.000	0.000	0.000	0.000	0.000	0.000	0.000	0.000	0.000	0.000	0.000	0.000	0.000	0.000	282	1076	56	46	46	0.000	0.000	5	51	0	0	6	40	0	0	100	1	
5	6	6	03: P-05   LM00002448	lmo1121	3472	10508	100	52	54	8	48	49	5	40	22	0	61	53	19	17	17	4	88	83	0	0	0	0	0	0	0	0	0	0	0	0	0	0	0	0	0	0	0	0	0	0	0	0	0	0	0.000	0.000	0.000	0.000	0.000	0.000	0.000	0.000	0.000	0.000	0.000	0.000	0.000	0.000	282	1076	48	42	42	0.000	0.000	4	44	0	0	6	36	0	0	100	1	
5	7	6	03: P-08   LM00000324	lmo1124	3722	10508	100	54	54	7	48	49	6	49	15	0	46	40	15	17	18	8	74	71	0	0	0	0	0	0	0	0	0	0	0	0	0	0	0	0	0	0	0	0	0	0	0	0	0	0	0.000	0.000	0.000	0.000	0.000	0.000	0.000	0.000	0.000	0.000	0.000	0.000	0.000	0.000	282	1076	35	29	29	0.000	0.000	6	29	0	0	6	23	0	0	100	1	
5	8	6	03: P-11   LM00000326	lmo1127	3972	10508	100	54	55	8	47	48	6	58	30	0	49	43	16	16	17	3	87	83	0	0	0	0	0	0	0	0	0	0	0	0	0	0	0	0	0	0	0	0	0	0	0	0	0	0	0.000	0.000	0.000	0.000	0.000	0.000	0.000	0.000	0.000	0.000	0.000	0.000	0.000	0.000	282	1076	40	35	35	0.000	0.000	7	33	0	0	8	27	0	0	100	1	
5	9	6	03: P-14   LM00000329	lmo1130	4222	10508	100	52	53	6	47	48	5	43	21	0	57	50	17	16	17	3	93	91	0	0	0	0	0	0	0	0	0	0	0	0	0	0	0	0	0	0	0	0	0	0	0	0	0	0	0.000	0.000	0.000	0.000	0.000	0.000	0.000	0.000	0.000	0.000	0.000	0.000	0.000	0.000	282	1076	46	40	40	0.000	0.000	5	41	0	0	6	34	0	0	100	1	
5	10	6	03: P-17   LM00002450	lmo1133	4472	10508	100	53	54	8	48	49	7	37	13	0	54	46	17	16	17	5	84	79	0	0	0	0	0	0	0	0	0	0	0	0	0	0	0	0	0	0	0	0	0	0	0	0	0	0	0.000	0.000	0.000	0.000	0.000	0.000	0.000	0.000	0.000	0.000	0.000	0.000	0.000	0.000	282	1076	43	36	36	0.000	0.000	5	38	0	0	6	30	0	0	100	1	
5	11	6	03: P-20   LM00000332	lmo1136	4722	10508	100	53	54	8	47	48	6	55	19	0	57	48	17	16	16	4	91	83	0	0	0	0	0	0	0	0	0	0	0	0	0	0	0	0	0	0	0	0	0	0	0	0	0	0	0.000	0.000	0.000	0.000	0.000	0.000	0.000	0.000	0.000	0.000	0.000	0.000	0.000	0.000	282	1076	47	39	39	0.000	0.000	6	41	0	0	7	32	0	0	100	1	
5	12	6	03: P-23   LM00002453	lmo1139	4972	10508	100	52	52	6	48	48	6	41	9	0	64	52	23	16	16	3	80	78	0	0	0	0	0	0	0	0	0	0	0	0	0	0	0	0	0	0	0	0	0	0	0	0	0	0	0.000	0.000	0.000	0.000	0.000	0.000	0.000	0.000	0.000	0.000	0.000	0.000	0.000	0.000	282	1076	52	40	40	0.000	0.000	4	48	0	0	4	36	0	0	100	1	
5	13	6	04: D-02   LM00000348	lmo1210	5222	10508	100	49	50	6	49	49	6	17	4	0	49	44	13	16	16	3	91	85	0	0	0	0	0	0	0	0	0	0	0	0	0	0	0	0	0	0	0	0	0	0	0	0	0	0	0.000	0.000	0.000	0.000	0.000	0.000	0.000	0.000	0.000	0.000	0.000	0.000	0.000	0.000	282	1076	33	29	29	0.000	0.000	0	33	0	0	1	28	0	0	100	1	
5	14	6	04: D-05   LM00002469	lmo1213	5472	10508	100	85	86	19	50	50	6	93	89	0	58	54	15	15	16	3	97	94	0	0	0	0	0	0	0	0	0	0	0	0	0	0	0	0	0	0	0	0	0	0	0	0	0	0	0.000	0.000	0.000	0.000	0.000	0.000	0.000	0.000	0.000	0.000	0.000	0.000	0.000	0.000	282	1076	78	75	75	0.000	0.000	35	43	0	0	36	39	0	0	100	1	
5	15	6	04: D-08   LM00001276	lmo1216	5722	10508	100	86	85	21	48	49	6	90	84	0	62	55	19	15	15	3	93	89	0	0	0	0	0	0	0	0	0	0	0	0	0	0	0	0	0	0	0	0	0	0	0	0	0	0	0.000	0.000	0.000	0.000	0.000	0.000	0.000	0.000	0.000	0.000	0.000	0.000	0.000	0.000	282	1076	85	77	77	0.000	0.000	38	47	0	0	37	40	0	0	100	1	
5	16	6	04: D-11   LM00002471	lmo1219	5972	10508	100	137	124	45	47	47	5	89	86	0	80	69	30	15	16	3	90	85	0	0	0	0	0	0	0	0	0	0	0	0	0	0	0	0	0	0	0	0	0	0	0	0	0	0	0.000	0.000	0.000	0.000	0.000	0.000	0.000	0.000	0.000	0.000	0.000	0.000	0.000	0.000	282	1076	155	131	131	0.000	0.000	90	65	0	0	77	54	0	0	100	1	
5	17	6	04: D-14   LM00001278	lmo1222	6222	10508	100	343	298	143	47	47	4	94	91	0	186	161	80	15	15	2	93	91	0	0	0	0	0	0	0	0	0	0	0	0	0	0	0	0	0	0	0	0	0	0	0	0	0	0	0.000	0.000	0.000	0.000	0.000	0.000	0.000	0.000	0.000	0.000	0.000	0.000	0.000	0.000	282	1076	467	397	397	0.000	0.000	296	171	0	0	251	146	0	0	100	1	
5	1	7	04: D-17   LM00001280	lmo1225	2222	10758	100	118	109	35	49	50	7	86	80	0	81	75	35	18	19	6	84	81	0	0	0	0	0	0	0	0	0	0	0	0	0	0	0	0	0	0	0	0	0	0	0	0	0	0	0.000	0.000	0.000	0.000	0.000	0.000	0.000	0.000	0.000	0.000	0.000	0.000	0.000	0.000	282	1076	132	117	117	0.000	0.000	69	63	0	0	60	57	0	0	100	1	
5	2	7	04: D-20   LM00001282	lmo1228	2472	10758	100	81	80	17	48	49	6	90	85	0	72	66	20	17	18	4	95	91	0	0	0	0	0	0	0	0	0	0	0	0	0	0	0	0	0	0	0	0	0	0	0	0	0	0	0.000	0.000	0.000	0.000	0.000	0.000	0.000	0.000	0.000	0.000	0.000	0.000	0.000	0.000	282	1076	88	81	81	0.000	0.000	33	55	0	0	32	49	0	0	100	1	
5	3	7	04: D-23   LM00001284	lmo1231	2722	10758	100	86	82	22	48	49	7	82	75	0	104	91	44	16	17	6	85	80	0	0	0	0	0	0	0	0	0	0	0	0	0	0	0	0	0	0	0	0	0	0	0	0	0	0	0.000	0.000	0.000	0.000	0.000	0.000	0.000	0.000	0.000	0.000	0.000	0.000	0.000	0.000	282	1076	126	109	109	0.000	0.000	38	88	0	0	34	75	0	0	100	1	
5	4	7	04: H-02   LM00001323	lmo1306	2972	10758	100	219	190	76	47	49	7	92	88	0	116	100	43	16	18	8	88	84	0	0	0	0	0	0	0	0	0	0	0	0	0	0	0	0	0	0	0	0	0	0	0	0	0	0	0.000	0.000	0.000	0.000	0.000	0.000	0.000	0.000	0.000	0.000	0.000	0.000	0.000	0.000	282	1076	272	227	227	0.000	0.000	172	100	0	0	143	84	0	0	100	1	
5	5	7	04: H-05   LM00001324	lmo1309	3222	10758	100	99	96	36	47	48	6	85	76	0	75	69	29	17	18	6	89	82	0	0	0	0	0	0	0	0	0	0	0	0	0	0	0	0	0	0	0	0	0	0	0	0	0	0	0.000	0.000	0.000	0.000	0.000	0.000	0.000	0.000	0.000	0.000	0.000	0.000	0.000	0.000	282	1076	110	101	101	0.000	0.000	52	58	0	0	49	52	0	0	100	1	
5	6	7	04: H-08   LM00002494	lmo1312	3472	10758	100	53	53	7	48	48	5	51	21	0	50	43	15	17	18	4	83	75	0	0	0	0	0	0	0	0	0	0	0	0	0	0	0	0	0	0	0	0	0	0	0	0	0	0	0.000	0.000	0.000	0.000	0.000	0.000	0.000	0.000	0.000	0.000	0.000	0.000	0.000	0.000	282	1076	38	31	31	0.000	0.000	5	33	0	0	5	26	0	0	100	1	
5	7	7	04: H-11   LM00000376	lmo1315	3722	10758	100	147	131	52	47	47	7	87	81	0	75	68	31	16	17	4	92	86	0	0	0	0	0	0	0	0	0	0	0	0	0	0	0	0	0	0	0	0	0	0	0	0	0	0	0.000	0.000	0.000	0.000	0.000	0.000	0.000	0.000	0.000	0.000	0.000	0.000	0.000	0.000	282	1076	159	136	136	0.000	0.000	100	59	0	0	84	52	0	0	100	1	
5	8	7	04: H-14   LM00001325	lmo1318	3972	10758	100	217	208	98	48	49	8	91	87	0	173	152	78	16	17	6	91	88	0	0	0	0	0	0	0	0	0	0	0	0	0	0	0	0	0	0	0	0	0	0	0	0	0	0	0.000	0.000	0.000	0.000	0.000	0.000	0.000	0.000	0.000	0.000	0.000	0.000	0.000	0.000	282	1076	326	296	296	0.000	0.000	169	157	0	0	160	136	0	0	100	1	
5	9	7	04: H-17   LM00001328	lmo1321	4222	10758	100	583	476	284	47	47	5	94	90	0	451	368	224	16	16	3	94	91	0	0	0	0	0	0	0	0	0	0	0	0	0	0	0	0	0	0	0	0	0	0	0	0	0	0	0.000	0.000	0.000	0.000	0.000	0.000	0.000	0.000	0.000	0.000	0.000	0.000	0.000	0.000	282	1076	971	781	781	0.000	0.000	536	435	0	0	429	352	0	0	100	1	
5	10	7	04: H-20   LM00001330	lmo1324	4472	10758	100	1036	817	473	49	50	6	90	89	0	974	763	485	16	17	7	87	81	0	0	0	0	0	0	0	0	0	0	0	0	0	0	0	0	0	0	0	0	0	0	0	0	0	0	0.000	0.000	0.000	0.000	0.000	0.000	0.000	0.000	0.000	0.000	0.000	0.000	0.000	0.000	282	1076	1945	1515	1515	0.000	0.000	987	958	0	0	768	747	0	0	100	1	
5	11	7	04: H-23   LM00000381	lmo1327	4722	10758	100	105	104	39	47	48	7	88	80	0	190	161	89	16	17	9	87	83	0	0	0	0	0	0	0	0	0	0	0	0	0	0	0	0	0	0	0	0	0	0	0	0	0	0	0.000	0.000	0.000	0.000	0.000	0.000	0.000	0.000	0.000	0.000	0.000	0.000	0.000	0.000	282	1076	232	202	202	0.000	0.000	58	174	0	0	57	145	0	0	100	1	
5	12	7	04: L-02   LM00001374	lmo1402	4972	10758	100	99	94	32	47	48	5	87	80	0	64	54	27	15	16	3	88	80	0	0	0	0	0	0	0	0	0	0	0	0	0	0	0	0	0	0	0	0	0	0	0	0	0	0	0.000	0.000	0.000	0.000	0.000	0.000	0.000	0.000	0.000	0.000	0.000	0.000	0.000	0.000	282	1076	101	86	86	0.000	0.000	52	49	0	0	47	39	0	0	100	1	
5	13	7	04: L-05   LM00002512	lmo1405	5222	10758	100	125	120	39	48	48	6	91	88	0	85	77	33	16	17	5	89	84	0	0	0	0	0	0	0	0	0	0	0	0	0	0	0	0	0	0	0	0	0	0	0	0	0	0	0.000	0.000	0.000	0.000	0.000	0.000	0.000	0.000	0.000	0.000	0.000	0.000	0.000	0.000	282	1076	146	133	133	0.000	0.000	77	69	0	0	72	61	0	0	100	1	
5	14	7	04: L-08   LM00001378	lmo1408	5472	10758	100	60	61	14	48	49	5	68	57	0	57	48	21	15	16	4	80	76	0	0	0	0	0	0	0	0	0	0	0	0	0	0	0	0	0	0	0	0	0	0	0	0	0	0	0.000	0.000	0.000	0.000	0.000	0.000	0.000	0.000	0.000	0.000	0.000	0.000	0.000	0.000	282	1076	54	46	46	0.000	0.000	12	42	0	0	13	33	0	0	100	1	
5	15	7	04: L-11   LM00001381	lmo1411	5722	10758	100	81	79	18	47	48	5	91	87	0	61	54	20	15	16	3	91	85	0	0	0	0	0	0	0	0	0	0	0	0	0	0	0	0	0	0	0	0	0	0	0	0	0	0	0.000	0.000	0.000	0.000	0.000	0.000	0.000	0.000	0.000	0.000	0.000	0.000	0.000	0.000	282	1076	80	71	71	0.000	0.000	34	46	0	0	32	39	0	0	100	1	
5	16	7	04: L-14   LM00001382	lmo1414	5972	10758	100	98	97	32	46	47	5	94	89	0	60	55	21	15	15	3	98	91	0	0	0	0	0	0	0	0	0	0	0	0	0	0	0	0	0	0	0	0	0	0	0	0	0	0	0.000	0.000	0.000	0.000	0.000	0.000	0.000	0.000	0.000	0.000	0.000	0.000	0.000	0.000	282	1076	97	91	91	0.000	0.000	52	45	0	0	51	40	0	0	100	1	
5	17	7	04: L-17   LM00001385	lmo1417	6222	10758	100	62	66	14	48	48	5	79	66	0	65	56	20	15	16	4	93	88	0	0	0	0	0	0	0	0	0	0	0	0	0	0	0	0	0	0	0	0	0	0	0	0	0	0	0.000	0.000	0.000	0.000	0.000	0.000	0.000	0.000	0.000	0.000	0.000	0.000	0.000	0.000	282	1076	64	59	59	0.000	0.000	14	50	0	0	18	41	0	0	100	1	
5	1	8	04: L-20   LM00001388	lmo1420	2222	11008	100	83	82	20	48	49	6	91	83	0	60	53	18	17	18	4	91	84	0	0	0	0	0	0	0	0	0	0	0	0	0	0	0	0	0	0	0	0	0	0	0	0	0	0	0.000	0.000	0.000	0.000	0.000	0.000	0.000	0.000	0.000	0.000	0.000	0.000	0.000	0.000	282	1076	78	70	70	0.000	0.000	35	43	0	0	34	36	0	0	100	1	
5	2	8	04: L-23   LM00001391	lmo1423	2472	11008	100	459	397	227	49	49	6	93	87	0	219	175	97	17	18	5	85	82	0	0	0	0	0	0	0	0	0	0	0	0	0	0	0	0	0	0	0	0	0	0	0	0	0	0	0.000	0.000	0.000	0.000	0.000	0.000	0.000	0.000	0.000	0.000	0.000	0.000	0.000	0.000	282	1076	612	506	506	0.000	0.000	410	202	0	0	348	158	0	0	100	1	
5	3	8	04: P-02   LM00002530	lmo1498	2722	11008	100	61	63	11	47	48	6	87	61	0	64	56	20	16	17	6	87	84	0	0	0	0	0	0	0	0	0	0	0	0	0	0	0	0	0	0	0	0	0	0	0	0	0	0	0.000	0.000	0.000	0.000	0.000	0.000	0.000	0.000	0.000	0.000	0.000	0.000	0.000	0.000	282	1076	62	56	56	0.000	0.000	14	48	0	0	16	40	0	0	100	1	
5	4	8	04: P-05   LM00000415	lmo1501	2972	11008	100	46	48	6	48	49	6	12	2	0	19	20	5	16	17	6	25	4	0	0	0	0	0	0	0	0	0	0	0	0	0	0	0	0	0	0	0	0	0	0	0	0	0	0	0.000	0.000	0.000	0.000	0.000	0.000	0.000	0.000	0.000	0.000	0.000	0.000	0.000	0.000	282	1076	1	4	4	0.000	0.000	-2	3	0	0	0	4	0	0	100	1	
5	5	8	04: P-08   LM00001433	lmo1504	3222	11008	100	261	223	116	47	48	6	83	80	0	122	104	62	16	17	5	77	74	0	0	0	0	0	0	0	0	0	0	0	0	0	0	0	0	0	0	0	0	0	0	0	0	0	0	0.000	0.000	0.000	0.000	0.000	0.000	0.000	0.000	0.000	0.000	0.000	0.000	0.000	0.000	282	1076	320	264	264	0.000	0.000	214	106	0	0	176	88	0	0	100	1	
5	6	8	04: P-11   LM00001436	lmo1507	3472	11008	100	54	55	7	48	48	6	54	22	0	55	50	15	16	17	4	93	90	0	0	0	0	0	0	0	0	0	0	0	0	0	0	0	0	0	0	0	0	0	0	0	0	0	0	0.000	0.000	0.000	0.000	0.000	0.000	0.000	0.000	0.000	0.000	0.000	0.000	0.000	0.000	282	1076	45	41	41	0.000	0.000	6	39	0	0	7	34	0	0	100	1	
5	7	8	04: P-14   LM00001439	lmo1510	3722	11008	100	93	90	30	47	48	5	87	76	0	76	66	34	17	18	9	73	70	0	0	0	0	0	0	0	0	0	0	0	0	0	0	0	0	0	0	0	0	0	0	0	0	0	0	0.000	0.000	0.000	0.000	0.000	0.000	0.000	0.000	0.000	0.000	0.000	0.000	0.000	0.000	282	1076	105	92	92	0.000	0.000	46	59	0	0	43	49	0	0	100	1	
5	8	8	04: P-17   LM00000418	lmo1513	3972	11008	100	94	92	28	47	48	6	89	83	0	88	76	37	17	17	3	90	84	0	0	0	0	0	0	0	0	0	0	0	0	0	0	0	0	0	0	0	0	0	0	0	0	0	0	0.000	0.000	0.000	0.000	0.000	0.000	0.000	0.000	0.000	0.000	0.000	0.000	0.000	0.000	282	1076	118	104	104	0.000	0.000	47	71	0	0	45	59	0	0	100	1	
5	9	8	04: P-20   LM00001444	lmo1516	4222	11008	100	68	70	16	47	47	6	86	73	0	87	79	34	16	17	6	86	84	0	0	0	0	0	0	0	0	0	0	0	0	0	0	0	0	0	0	0	0	0	0	0	0	0	0	0.000	0.000	0.000	0.000	0.000	0.000	0.000	0.000	0.000	0.000	0.000	0.000	0.000	0.000	282	1076	92	86	86	0.000	0.000	21	71	0	0	23	63	0	0	100	1	
5	10	8	04: P-23   LM00001445	lmo1519	4472	11008	100	181	167	77	48	48	5	90	83	0	138	116	61	16	17	4	89	84	0	0	0	0	0	0	0	0	0	0	0	0	0	0	0	0	0	0	0	0	0	0	0	0	0	0	0.000	0.000	0.000	0.000	0.000	0.000	0.000	0.000	0.000	0.000	0.000	0.000	0.000	0.000	282	1076	255	219	219	0.000	0.000	133	122	0	0	119	100	0	0	100	1	
5	11	8	05: D-02   LM00001482	lmo1590	4722	11008	100	65	66	14	47	47	7	72	59	0	68	58	28	15	17	9	77	71	0	0	0	0	0	0	0	0	0	0	0	0	0	0	0	0	0	0	0	0	0	0	0	0	0	0	0.000	0.000	0.000	0.000	0.000	0.000	0.000	0.000	0.000	0.000	0.000	0.000	0.000	0.000	282	1076	71	62	62	0.000	0.000	18	53	0	0	19	43	0	0	100	1	
5	12	8	05: D-05   LM00002542	lmo1593	4972	11008	100	60	62	11	48	48	5	83	57	0	54	47	18	15	15	3	95	86	0	0	0	0	0	0	0	0	0	0	0	0	0	0	0	0	0	0	0	0	0	0	0	0	0	0	0.000	0.000	0.000	0.000	0.000	0.000	0.000	0.000	0.000	0.000	0.000	0.000	0.000	0.000	282	1076	51	46	46	0.000	0.000	12	39	0	0	14	32	0	0	100	1	
5	13	8	05: D-08   LM00000444	lmo1596	5222	11008	100	130	118	43	47	48	5	94	85	0	378	299	185	15	15	3	94	89	0	0	0	0	0	0	0	0	0	0	0	0	0	0	0	0	0	0	0	0	0	0	0	0	0	0	0.000	0.000	0.000	0.000	0.000	0.000	0.000	0.000	0.000	0.000	0.000	0.000	0.000	0.000	282	1076	446	355	355	0.000	0.000	83	363	0	0	71	284	0	0	100	1	
5	14	8	05: D-11   LM00001487	lmo1599	5472	11008	100	222	181	100	47	48	6	80	74	0	211	163	107	14	15	3	85	79	0	0	0	0	0	0	0	0	0	0	0	0	0	0	0	0	0	0	0	0	0	0	0	0	0	0	0.000	0.000	0.000	0.000	0.000	0.000	0.000	0.000	0.000	0.000	0.000	0.000	0.000	0.000	282	1076	372	283	283	0.000	0.000	175	197	0	0	134	149	0	0	100	1	
5	15	8	05: D-14   LM00000447	lmo1602	5722	11008	100	3049	3342	2116	47	47	5	100	100	0	2523	1985	1261	15	16	3	98	95	0	0	0	0	0	0	0	0	0	0	0	0	0	0	0	0	0	0	0	0	0	0	0	0	0	0	0.000	0.000	0.000	0.000	0.000	0.000	0.000	0.000	0.000	0.000	0.000	0.000	0.000	0.000	282	1076	5510	5265	5265	0.000	0.000	3002	2508	0	0	3295	1970	0	0	100	1	
5	16	8	05: D-17   LM00000448	lmo1605	5972	11008	100	273	241	105	47	47	5	93	89	0	121	108	51	15	16	3	88	86	0	0	0	0	0	0	0	0	0	0	0	0	0	0	0	0	0	0	0	0	0	0	0	0	0	0	0.000	0.000	0.000	0.000	0.000	0.000	0.000	0.000	0.000	0.000	0.000	0.000	0.000	0.000	282	1076	332	287	287	0.000	0.000	226	106	0	0	194	93	0	0	100	1	
5	17	8	05: D-20   LM00002546	lmo1608	6222	11008	100	161	140	66	47	47	5	92	81	0	158	140	88	15	15	3	89	85	0	0	0	0	0	0	0	0	0	0	0	0	0	0	0	0	0	0	0	0	0	0	0	0	0	0	0.000	0.000	0.000	0.000	0.000	0.000	0.000	0.000	0.000	0.000	0.000	0.000	0.000	0.000	282	1076	257	218	218	0.000	0.000	114	143	0	0	93	125	0	0	100	1	
5	1	9	05: D-23   LM00001492	lmo1611	2222	11258	100	130	117	50	47	48	6	86	79	0	193	144	89	18	18	4	83	78	0	0	0	0	0	0	0	0	0	0	0	0	0	0	0	0	0	0	0	0	0	0	0	0	0	0	0.000	0.000	0.000	0.000	0.000	0.000	0.000	0.000	0.000	0.000	0.000	0.000	0.000	0.000	282	1076	258	196	196	0.000	0.000	83	175	0	0	70	126	0	0	100	1	
5	2	9	05: H-02   LM00001540	lmo1686	2472	11258	100	178	160	71	48	49	7	90	84	0	73	62	26	17	18	4	90	85	0	0	0	0	0	0	0	0	0	0	0	0	0	0	0	0	0	0	0	0	0	0	0	0	0	0	0.000	0.000	0.000	0.000	0.000	0.000	0.000	0.000	0.000	0.000	0.000	0.000	0.000	0.000	282	1076	186	157	157	0.000	0.000	130	56	0	0	112	45	0	0	100	1	
5	3	9	05: H-05   LM00001542	lmo1689	2722	11258	100	64	65	10	47	48	6	89	64	0	65	57	22	16	17	7	83	77	0	0	0	0	0	0	0	0	0	0	0	0	0	0	0	0	0	0	0	0	0	0	0	0	0	0	0.000	0.000	0.000	0.000	0.000	0.000	0.000	0.000	0.000	0.000	0.000	0.000	0.000	0.000	282	1076	66	59	59	0.000	0.000	17	49	0	0	18	41	0	0	100	1	
5	4	9	05: H-08   LM00001545	lmo1692	2972	11258	100	125	122	45	47	48	6	91	87	0	72	63	24	17	19	10	85	78	0	0	0	0	0	0	0	0	0	0	0	0	0	0	0	0	0	0	0	0	0	0	0	0	0	0	0.000	0.000	0.000	0.000	0.000	0.000	0.000	0.000	0.000	0.000	0.000	0.000	0.000	0.000	282	1076	133	121	121	0.000	0.000	78	55	0	0	75	46	0	0	100	1	
5	5	9	05: H-11   LM00001547	lmo1695	3222	11258	100	55	57	9	48	49	7	55	25	0	63	56	20	17	18	6	86	80	0	0	0	0	0	0	0	0	0	0	0	0	0	0	0	0	0	0	0	0	0	0	0	0	0	0	0.000	0.000	0.000	0.000	0.000	0.000	0.000	0.000	0.000	0.000	0.000	0.000	0.000	0.000	282	1076	53	48	48	0.000	0.000	7	46	0	0	9	39	0	0	100	1	
5	6	9	05: H-14   LM00001549	lmo1698	3472	11258	100	54	55	9	47	48	6	55	31	0	45	39	16	16	16	6	72	68	0	0	0	0	0	0	0	0	0	0	0	0	0	0	0	0	0	0	0	0	0	0	0	0	0	0	0.000	0.000	0.000	0.000	0.000	0.000	0.000	0.000	0.000	0.000	0.000	0.000	0.000	0.000	282	1076	36	31	31	0.000	0.000	7	29	0	0	8	23	0	0	100	1	
5	7	9	05: H-17   LM00002567	lmo1701	3722	11258	100	53	53	7	48	49	6	45	21	0	50	44	15	16	17	4	89	80	0	0	0	0	0	0	0	0	0	0	0	0	0	0	0	0	0	0	0	0	0	0	0	0	0	0	0.000	0.000	0.000	0.000	0.000	0.000	0.000	0.000	0.000	0.000	0.000	0.000	0.000	0.000	282	1076	39	33	33	0.000	0.000	5	34	0	0	5	28	0	0	100	1	
5	8	9	05: H-20   LM00000463	lmo1704	3972	11258	100	181	161	75	47	48	6	95	87	0	97	83	41	16	17	4	92	85	0	0	0	0	0	0	0	0	0	0	0	0	0	0	0	0	0	0	0	0	0	0	0	0	0	0	0.000	0.000	0.000	0.000	0.000	0.000	0.000	0.000	0.000	0.000	0.000	0.000	0.000	0.000	282	1076	215	181	181	0.000	0.000	134	81	0	0	114	67	0	0	100	1	
5	9	9	05: H-23   LM00001553	lmo1707	4222	11258	100	52	52	5	47	48	5	43	16	0	50	44	15	17	17	4	85	82	0	0	0	0	0	0	0	0	0	0	0	0	0	0	0	0	0	0	0	0	0	0	0	0	0	0	0.000	0.000	0.000	0.000	0.000	0.000	0.000	0.000	0.000	0.000	0.000	0.000	0.000	0.000	282	1076	38	32	32	0.000	0.000	5	33	0	0	5	27	0	0	100	1	
5	10	9	05: L-02   LM00001596	lmo1782	4472	11258	100	152	132	52	47	48	5	88	85	0	191	152	81	16	17	5	88	85	0	0	0	0	0	0	0	0	0	0	0	0	0	0	0	0	0	0	0	0	0	0	0	0	0	0	0.000	0.000	0.000	0.000	0.000	0.000	0.000	0.000	0.000	0.000	0.000	0.000	0.000	0.000	282	1076	280	221	221	0.000	0.000	105	175	0	0	85	136	0	0	100	1	
5	11	9	05: L-05   LM00000484	lmo1785	4722	11258	100	5172	4124	2027	47	48	8	100	100	0	4096	3250	1653	15	16	7	98	94	0	0	0	0	0	0	0	0	0	0	0	0	0	0	0	0	0	0	0	0	0	0	0	0	0	0	0.000	0.000	0.000	0.000	0.000	0.000	0.000	0.000	0.000	0.000	0.000	0.000	0.000	0.000	282	1076	9206	7312	7312	0.000	0.000	5125	4081	0	0	4077	3235	0	0	100	1	
5	12	9	05: L-08   LM00001598	lmo1788	4972	11258	100	55	56	7	47	47	5	66	39	0	46	42	13	15	16	3	90	83	0	0	0	0	0	0	0	0	0	0	0	0	0	0	0	0	0	0	0	0	0	0	0	0	0	0	0.000	0.000	0.000	0.000	0.000	0.000	0.000	0.000	0.000	0.000	0.000	0.000	0.000	0.000	282	1076	39	36	36	0.000	0.000	8	31	0	0	9	27	0	0	100	1	
5	13	9	05: L-11   LM00001600	lmo1791	5222	11258	100	294	252	138	47	48	5	92	84	0	296	238	150	15	16	3	92	86	0	0	0	0	0	0	0	0	0	0	0	0	0	0	0	0	0	0	0	0	0	0	0	0	0	0	0.000	0.000	0.000	0.000	0.000	0.000	0.000	0.000	0.000	0.000	0.000	0.000	0.000	0.000	282	1076	528	428	428	0.000	0.000	247	281	0	0	205	223	0	0	100	1	
5	14	9	05: L-14   LM00001603	lmo1794	5472	11258	100	171	148	61	47	48	9	90	81	0	111	93	45	15	16	6	89	82	0	0	0	0	0	0	0	0	0	0	0	0	0	0	0	0	0	0	0	0	0	0	0	0	0	0	0.000	0.000	0.000	0.000	0.000	0.000	0.000	0.000	0.000	0.000	0.000	0.000	0.000	0.000	282	1076	220	179	179	0.000	0.000	124	96	0	0	101	78	0	0	100	1	
5	15	9	05: L-17   LM00000487	lmo1797	5722	11258	100	3809	3281	1710	46	47	6	100	100	0	4344	3767	1981	15	16	6	100	99	0	0	0	0	0	0	0	0	0	0	0	0	0	0	0	0	0	0	0	0	0	0	0	0	0	0	0.000	0.000	0.000	0.000	0.000	0.000	0.000	0.000	0.000	0.000	0.000	0.000	0.000	0.000	282	1076	8092	6987	6987	0.000	0.000	3763	4329	0	0	3235	3752	0	0	100	1	
5	16	9	05: L-20   LM00001607	lmo1800	5972	11258	100	51	52	5	47	48	6	39	13	0	48	44	13	15	16	4	92	88	0	0	0	0	0	0	0	0	0	0	0	0	0	0	0	0	0	0	0	0	0	0	0	0	0	0	0.000	0.000	0.000	0.000	0.000	0.000	0.000	0.000	0.000	0.000	0.000	0.000	0.000	0.000	282	1076	37	34	34	0.000	0.000	4	33	0	0	5	29	0	0	100	1	
5	17	9	05: L-23   LM00001609	lmo1803	6222	11258	100	607	500	255	47	48	5	100	98	0	199	170	86	15	16	5	93	90	0	0	0	0	0	0	0	0	0	0	0	0	0	0	0	0	0	0	0	0	0	0	0	0	0	0	0.000	0.000	0.000	0.000	0.000	0.000	0.000	0.000	0.000	0.000	0.000	0.000	0.000	0.000	282	1076	744	608	608	0.000	0.000	560	184	0	0	453	155	0	0	100	1	
5	1	10	05: P-02   LM00001658	lmo1878	2222	11508	100	114	109	42	48	49	13	77	70	0	81	68	31	17	18	6	82	76	0	0	0	0	0	0	0	0	0	0	0	0	0	0	0	0	0	0	0	0	0	0	0	0	0	0	0.000	0.000	0.000	0.000	0.000	0.000	0.000	0.000	0.000	0.000	0.000	0.000	0.000	0.000	282	1076	130	112	112	0.000	0.000	66	64	0	0	61	51	0	0	100	1	
5	2	10	05: P-05   LM00001660	lmo1881	2472	11508	100	264	228	101	48	49	6	91	89	0	123	109	48	17	18	6	89	85	0	0	0	0	0	0	0	0	0	0	0	0	0	0	0	0	0	0	0	0	0	0	0	0	0	0	0.000	0.000	0.000	0.000	0.000	0.000	0.000	0.000	0.000	0.000	0.000	0.000	0.000	0.000	282	1076	322	272	272	0.000	0.000	216	106	0	0	180	92	0	0	100	1	
5	3	10	05: P-08   LM00001661	lmo1884	2722	11508	100	168	159	74	48	49	6	91	82	0	64	55	22	16	17	4	91	83	0	0	0	0	0	0	0	0	0	0	0	0	0	0	0	0	0	0	0	0	0	0	0	0	0	0	0.000	0.000	0.000	0.000	0.000	0.000	0.000	0.000	0.000	0.000	0.000	0.000	0.000	0.000	282	1076	168	150	150	0.000	0.000	120	48	0	0	111	39	0	0	100	1	
5	4	10	05: P-11   LM00001664	lmo1887	2972	11508	100	85	86	21	48	49	6	93	83	0	74	66	22	16	18	6	95	89	0	0	0	0	0	0	0	0	0	0	0	0	0	0	0	0	0	0	0	0	0	0	0	0	0	0	0.000	0.000	0.000	0.000	0.000	0.000	0.000	0.000	0.000	0.000	0.000	0.000	0.000	0.000	282	1076	95	88	88	0.000	0.000	37	58	0	0	38	50	0	0	100	1	
5	5	10	05: P-14   LM00002593	lmo1890	3222	11508	100	87	86	21	48	49	6	89	85	0	64	56	19	17	18	5	88	82	0	0	0	0	0	0	0	0	0	0	0	0	0	0	0	0	0	0	0	0	0	0	0	0	0	0	0.000	0.000	0.000	0.000	0.000	0.000	0.000	0.000	0.000	0.000	0.000	0.000	0.000	0.000	282	1076	86	77	77	0.000	0.000	39	47	0	0	38	39	0	0	100	1	
5	6	10	05: P-17   LM00002594	lmo1893	3472	11508	100	113	107	36	47	47	5	87	82	0	81	76	33	15	16	4	90	85	0	0	0	0	0	0	0	0	0	0	0	0	0	0	0	0	0	0	0	0	0	0	0	0	0	0	0.000	0.000	0.000	0.000	0.000	0.000	0.000	0.000	0.000	0.000	0.000	0.000	0.000	0.000	282	1076	132	121	121	0.000	0.000	66	66	0	0	60	61	0	0	100	1	
5	7	10	05: P-20   LM00000508	lmo1896	3722	11508	100	270	237	103	48	48	7	93	91	0	244	211	103	16	17	4	94	92	0	0	0	0	0	0	0	0	0	0	0	0	0	0	0	0	0	0	0	0	0	0	0	0	0	0	0.000	0.000	0.000	0.000	0.000	0.000	0.000	0.000	0.000	0.000	0.000	0.000	0.000	0.000	282	1076	450	384	384	0.000	0.000	222	228	0	0	189	195	0	0	100	1	
5	8	10	05: P-23   LM00001667	lmo1899	3972	11508	100	151	141	58	47	48	6	94	86	0	90	80	37	16	17	6	85	83	0	0	0	0	0	0	0	0	0	0	0	0	0	0	0	0	0	0	0	0	0	0	0	0	0	0	0.000	0.000	0.000	0.000	0.000	0.000	0.000	0.000	0.000	0.000	0.000	0.000	0.000	0.000	282	1076	178	158	158	0.000	0.000	104	74	0	0	94	64	0	0	100	1	
5	9	10	06: D-02   LM00002610	lmo1970	4222	11508	100	50	50	6	46	47	6	31	7	0	47	41	15	16	16	4	87	78	0	0	0	0	0	0	0	0	0	0	0	0	0	0	0	0	0	0	0	0	0	0	0	0	0	0	0.000	0.000	0.000	0.000	0.000	0.000	0.000	0.000	0.000	0.000	0.000	0.000	0.000	0.000	282	1076	35	29	29	0.000	0.000	4	31	0	0	4	25	0	0	100	1	
5	10	10	06: D-05   LM00002613	lmo1973	4472	11508	100	49	51	6	47	48	8	18	1	0	55	47	16	16	16	5	88	82	0	0	0	0	0	0	0	0	0	0	0	0	0	0	0	0	0	0	0	0	0	0	0	0	0	0	0.000	0.000	0.000	0.000	0.000	0.000	0.000	0.000	0.000	0.000	0.000	0.000	0.000	0.000	282	1076	41	35	35	0.000	0.000	2	39	0	0	4	31	0	0	100	1	
5	11	10	06: D-08   LM00000529	lmo1976	4722	11508	100	108	101	37	47	48	5	87	81	0	68	58	26	15	16	4	90	80	0	0	0	0	0	0	0	0	0	0	0	0	0	0	0	0	0	0	0	0	0	0	0	0	0	0	0.000	0.000	0.000	0.000	0.000	0.000	0.000	0.000	0.000	0.000	0.000	0.000	0.000	0.000	282	1076	114	97	97	0.000	0.000	61	53	0	0	54	43	0	0	100	1	
5	12	10	06: D-11   LM00001707	lmo1979	4972	11508	100	65	65	12	47	48	6	84	71	0	60	54	24	15	16	4	93	87	0	0	0	0	0	0	0	0	0	0	0	0	0	0	0	0	0	0	0	0	0	0	0	0	0	0	0.000	0.000	0.000	0.000	0.000	0.000	0.000	0.000	0.000	0.000	0.000	0.000	0.000	0.000	282	1076	63	57	57	0.000	0.000	18	45	0	0	18	39	0	0	100	1	
5	13	10	06: D-14   LM00001708	lmo1982	5222	11508	100	60	61	11	47	48	6	78	60	0	58	49	22	15	16	8	77	70	0	0	0	0	0	0	0	0	0	0	0	0	0	0	0	0	0	0	0	0	0	0	0	0	0	0	0.000	0.000	0.000	0.000	0.000	0.000	0.000	0.000	0.000	0.000	0.000	0.000	0.000	0.000	282	1076	56	48	48	0.000	0.000	13	43	0	0	14	34	0	0	100	1	
5	14	10	06: D-17   LM00001710	lmo1985	5472	11508	100	79	78	22	47	48	5	85	79	0	117	98	51	14	15	3	96	87	0	0	0	0	0	0	0	0	0	0	0	0	0	0	0	0	0	0	0	0	0	0	0	0	0	0	0.000	0.000	0.000	0.000	0.000	0.000	0.000	0.000	0.000	0.000	0.000	0.000	0.000	0.000	282	1076	135	115	115	0.000	0.000	32	103	0	0	31	84	0	0	100	1	
5	15	10	06: D-20   LM00001712	lmo1988	5722	11508	100	52	54	7	48	48	6	42	21	0	55	47	20	15	16	3	91	80	0	0	0	0	0	0	0	0	0	0	0	0	0	0	0	0	0	0	0	0	0	0	0	0	0	0	0.000	0.000	0.000	0.000	0.000	0.000	0.000	0.000	0.000	0.000	0.000	0.000	0.000	0.000	282	1076	44	38	38	0.000	0.000	4	40	0	0	6	32	0	0	100	1	
5	16	10	06: D-23   LM00001715	lmo1991	5972	11508	100	52	53	7	47	47	5	49	23	0	61	52	23	15	16	4	85	81	0	0	0	0	0	0	0	0	0	0	0	0	0	0	0	0	0	0	0	0	0	0	0	0	0	0	0.000	0.000	0.000	0.000	0.000	0.000	0.000	0.000	0.000	0.000	0.000	0.000	0.000	0.000	282	1076	51	43	43	0.000	0.000	5	46	0	0	6	37	0	0	100	1	
5	17	10	06: H-02   LM00002625	lmo2066	6222	11508	100	64	64	10	47	47	5	90	73	0	59	52	20	15	16	6	89	79	0	0	0	0	0	0	0	0	0	0	0	0	0	0	0	0	0	0	0	0	0	0	0	0	0	0	0.000	0.000	0.000	0.000	0.000	0.000	0.000	0.000	0.000	0.000	0.000	0.000	0.000	0.000	282	1076	61	54	54	0.000	0.000	17	44	0	0	17	37	0	0	100	1	
5	1	11	06: H-05   LM00000553	lmo2069	2222	11758	100	353	295	153	49	50	8	88	85	0	176	145	80	18	19	7	81	78	0	0	0	0	0	0	0	0	0	0	0	0	0	0	0	0	0	0	0	0	0	0	0	0	0	0	0.000	0.000	0.000	0.000	0.000	0.000	0.000	0.000	0.000	0.000	0.000	0.000	0.000	0.000	282	1076	462	373	373	0.000	0.000	304	158	0	0	246	127	0	0	100	1	
5	2	11	06: H-08   LM00000554	lmo2072	2472	11758	100	260	218	119	48	49	7	85	79	0	366	280	182	17	18	8	82	77	0	0	0	0	0	0	0	0	0	0	0	0	0	0	0	0	0	0	0	0	0	0	0	0	0	0	0.000	0.000	0.000	0.000	0.000	0.000	0.000	0.000	0.000	0.000	0.000	0.000	0.000	0.000	282	1076	561	433	433	0.000	0.000	212	349	0	0	170	263	0	0	100	1	
5	3	11	06: H-11   LM00001764	lmo2075	2722	11758	100	77	77	21	48	49	6	80	77	0	67	61	25	16	17	5	88	83	0	0	0	0	0	0	0	0	0	0	0	0	0	0	0	0	0	0	0	0	0	0	0	0	0	0	0.000	0.000	0.000	0.000	0.000	0.000	0.000	0.000	0.000	0.000	0.000	0.000	0.000	0.000	282	1076	80	74	74	0.000	0.000	29	51	0	0	29	45	0	0	100	1	
5	4	11	06: H-14   LM00001766	lmo2078	2972	11758	100	56	57	9	48	48	6	64	34	0	56	50	15	16	17	6	89	84	0	0	0	0	0	0	0	0	0	0	0	0	0	0	0	0	0	0	0	0	0	0	0	0	0	0	0.000	0.000	0.000	0.000	0.000	0.000	0.000	0.000	0.000	0.000	0.000	0.000	0.000	0.000	282	1076	48	43	43	0.000	0.000	8	40	0	0	9	34	0	0	100	1	
5	5	11	06: H-17   LM00002630	lmo2081	3222	11758	100	61	61	7	48	49	6	84	53	0	55	52	16	17	17	4	92	87	0	0	0	0	0	0	0	0	0	0	0	0	0	0	0	0	0	0	0	0	0	0	0	0	0	0	0.000	0.000	0.000	0.000	0.000	0.000	0.000	0.000	0.000	0.000	0.000	0.000	0.000	0.000	282	1076	51	48	48	0.000	0.000	13	38	0	0	13	35	0	0	100	1	
5	6	11	06: H-20   LM00000555	lmo2084	3472	11758	100	53	52	5	48	49	12	7	0	0	53	46	16	16	17	14	77	65	0	0	0	0	0	0	0	0	0	0	0	0	0	0	0	0	0	0	0	0	0	0	0	0	0	0	0.000	0.000	0.000	0.000	0.000	0.000	0.000	0.000	0.000	0.000	0.000	0.000	0.000	0.000	282	1076	42	34	34	0.000	0.000	5	37	0	0	4	30	0	0	100	1	
5	7	11	06: H-23   LM00001770	lmo2087	3722	11758	100	63	64	12	48	48	6	81	63	0	55	49	17	16	16	4	88	83	0	0	0	0	0	0	0	0	0	0	0	0	0	0	0	0	0	0	0	0	0	0	0	0	0	0	0.000	0.000	0.000	0.000	0.000	0.000	0.000	0.000	0.000	0.000	0.000	0.000	0.000	0.000	282	1076	54	49	49	0.000	0.000	15	39	0	0	16	33	0	0	100	1	
5	8	11	06: L-02   LM00002643	lmo2162	3972	11758	100	61	61	11	47	48	5	78	61	0	76	63	32	16	17	4	88	79	0	0	0	0	0	0	0	0	0	0	0	0	0	0	0	0	0	0	0	0	0	0	0	0	0	0	0.000	0.000	0.000	0.000	0.000	0.000	0.000	0.000	0.000	0.000	0.000	0.000	0.000	0.000	282	1076	74	61	61	0.000	0.000	14	60	0	0	14	47	0	0	100	1	
5	9	11	06: L-05   LM00001810	lmo2165	4222	11758	100	52	53	6	47	48	7	35	10	0	47	43	13	16	17	8	85	77	0	0	0	0	0	0	0	0	0	0	0	0	0	0	0	0	0	0	0	0	0	0	0	0	0	0	0.000	0.000	0.000	0.000	0.000	0.000	0.000	0.000	0.000	0.000	0.000	0.000	0.000	0.000	282	1076	36	33	33	0.000	0.000	5	31	0	0	6	27	0	0	100	1	
5	10	11	06: L-08   LM00001812	lmo2168	4472	11758	100	91	88	25	47	47	5	86	80	0	97	81	41	16	16	4	85	82	0	0	0	0	0	0	0	0	0	0	0	0	0	0	0	0	0	0	0	0	0	0	0	0	0	0	0.000	0.000	0.000	0.000	0.000	0.000	0.000	0.000	0.000	0.000	0.000	0.000	0.000	0.000	282	1076	125	106	106	0.000	0.000	44	81	0	0	41	65	0	0	100	1	
5	11	11	06: L-11   LM00000582	lmo2171	4722	11758	100	54	55	7	48	49	8	43	13	0	63	57	19	16	17	6	91	86	0	0	0	0	0	0	0	0	0	0	0	0	0	0	0	0	0	0	0	0	0	0	0	0	0	0	0.000	0.000	0.000	0.000	0.000	0.000	0.000	0.000	0.000	0.000	0.000	0.000	0.000	0.000	282	1076	53	48	48	0.000	0.000	6	47	0	0	7	41	0	0	100	1	
5	12	11	06: L-14   LM00001814	lmo2174	4972	11758	100	144	130	62	47	47	5	87	80	0	87	74	40	15	16	3	91	84	0	0	0	0	0	0	0	0	0	0	0	0	0	0	0	0	0	0	0	0	0	0	0	0	0	0	0.000	0.000	0.000	0.000	0.000	0.000	0.000	0.000	0.000	0.000	0.000	0.000	0.000	0.000	282	1076	169	142	142	0.000	0.000	97	72	0	0	83	59	0	0	100	1	
5	13	11	06: L-17   LM00001816	lmo2177	5222	11758	100	54	55	6	47	48	6	59	25	0	48	43	15	15	16	4	92	83	0	0	0	0	0	0	0	0	0	0	0	0	0	0	0	0	0	0	0	0	0	0	0	0	0	0	0.000	0.000	0.000	0.000	0.000	0.000	0.000	0.000	0.000	0.000	0.000	0.000	0.000	0.000	282	1076	40	36	36	0.000	0.000	7	33	0	0	8	28	0	0	100	1	
5	14	11	06: L-20   LM00000587	lmo2180	5472	11758	100	49	50	6	47	48	5	28	14	0	48	39	17	15	15	4	74	70	0	0	0	0	0	0	0	0	0	0	0	0	0	0	0	0	0	0	0	0	0	0	0	0	0	0	0.000	0.000	0.000	0.000	0.000	0.000	0.000	0.000	0.000	0.000	0.000	0.000	0.000	0.000	282	1076	35	27	27	0.000	0.000	2	33	0	0	3	24	0	0	100	1	
5	15	11	06: L-23   LM00001818	lmo2183	5722	11758	100	83	85	26	47	48	6	89	79	0	107	98	53	15	15	3	90	84	0	0	0	0	0	0	0	0	0	0	0	0	0	0	0	0	0	0	0	0	0	0	0	0	0	0	0.000	0.000	0.000	0.000	0.000	0.000	0.000	0.000	0.000	0.000	0.000	0.000	0.000	0.000	282	1076	128	121	121	0.000	0.000	36	92	0	0	38	83	0	0	100	1	
5	16	11	06: P-02   LM00002665	lmo2258	5972	11758	100	61	60	9	47	47	5	84	66	0	63	54	22	15	16	3	88	80	0	0	0	0	0	0	0	0	0	0	0	0	0	0	0	0	0	0	0	0	0	0	0	0	0	0	0.000	0.000	0.000	0.000	0.000	0.000	0.000	0.000	0.000	0.000	0.000	0.000	0.000	0.000	282	1076	62	52	52	0.000	0.000	14	48	0	0	13	39	0	0	100	1	
5	17	11	06: P-05   LM00002668	lmo2261	6222	11758	100	108	106	39	48	48	5	91	84	0	78	66	32	15	16	3	93	83	0	0	0	0	0	0	0	0	0	0	0	0	0	0	0	0	0	0	0	0	0	0	0	0	0	0	0.000	0.000	0.000	0.000	0.000	0.000	0.000	0.000	0.000	0.000	0.000	0.000	0.000	0.000	282	1076	123	109	109	0.000	0.000	60	63	0	0	58	51	0	0	100	1	
5	1	12	06: P-08   LM00001857	lmo2264	2222	12008	100	114	108	40	49	52	26	75	59	0	124	105	52	17	20	37	75	70	0	0	0	0	0	0	0	0	0	0	0	0	0	0	0	0	0	0	0	0	0	0	0	0	0	0	0.000	0.000	0.000	0.000	0.000	0.000	0.000	0.000	0.000	0.000	0.000	0.000	0.000	0.000	282	1076	172	147	147	0.000	0.000	65	107	0	0	59	88	0	0	100	1
[truncated: 2,691,083 more chars]
