# Supplementary material for: Different Transcriptional Responses from Slow and Fast Growth Rate Strains of Listeria monocytogenes Adapted to Low Temperature
Source: Front Microbiol. 2016 Mar 1;7:229. doi: 10.3389/fmicb.2016.00229 (PMC4772535; doi:10.3389/fmicb.2016.00229)
Supplement: Data Sheet S1 — Microarry gpr data. [file Data_Sheet_1.ZIP › microarray data/9.gpr]

ATF	1.0
21	82
"Type=GenePix Results 2"
"DateTime=2014/03/11 17:36:38"
"Settings=Easy Quant"
"GalFile=C:\Users\Patricia Gallardo\Desktop\LM3001_Listeria monocytogenes_v1.GAL"
"Scanner=Model:  Serial No.: "
"Comment=<F1>cy5<F2>cy3<F1 Offset>0,0<F2 Offset>0,-1<Comment>"
"PixelSize=5"
"Wavelengths=1 nm	2 nm"
"ImageFiles=C:\Users\Patricia Gallardo\Desktop\Microarreglos\imagenes con flip corregido\19723698_1A-1C_1.tif	C:\Users\Patricia Gallardo\Desktop\Microarreglos\imagenes con flip corregido\19723698_1A-1C_2.tif"
"PMTGain=0	0"
"NormalizationMethod=LOWESS"
"NormalizationFactors=0.000	0.000"
"JpegImage="
"RatioFormulations=W2/W1(2/1)"
"Barcode=Unknown	Unknown"
"ImageOrigin=0	0"
"JpegOrigin=0	0"
"Creator=ScanArray Express, Microarray Analysis System 4.0.0.4"
"Temperature=0.0"
"LaserPower=0	0	0	0"
"LaserOnTime=0	0	0	0"
"Block"	"Column"	"Row"	"Name"	"ID"	"X"	"Y"	"Dia."	"F1 Median"	"F1 Mean"	"F1 SD"	"B1 Median"	"B1 Mean"	"B1 SD"	"% > B1+1SD"	"% > B1+2SD"	"F1 % Sat."	"F2 Median"	"F2 Mean"	"F2 SD"	"B2 Median"	"B2 Mean"	"B2 SD"	"% > B2+1SD"	"% > B2+2SD"	"F2 % Sat."	"F3 Median"	"F3 Mean"	"F3 SD"	"B3 Median"	"B3 Mean"	"B3 SD"	"% > B3+1SD"	"% > B3+2SD"	"F3 % Sat."	"F4 Median"	"F4 Mean"	"F4 SD"	"B4 Median"	"B4 Mean"	"B4 SD"	"% > B4+1SD"	"% > B4+2SD"	"F4 % Sat."	"Ratio of Medians (2/1)"	"Ratio of Means (2/1)"	"Median of Ratios (2/1)"	"Mean of Ratios (2/1)"	"Ratios SD (2/1)"	"Rgn Ratio (2/1)"	"Rgn R� (2/1)"	"Ratio of Medians (Ratio/2)"	"Ratio of Means (Ratio/2)"	"Median of Ratios (Ratio/2)"	"Mean of Ratios (Ratio/2)"	"Ratios SD (Ratio/2)"	"Rgn Ratio (Ratio/2)"	"Rgn R� (Ratio/2)"	"Ratio of Medians (Ratio/3)"	"Ratio of Means (Ratio/3)"	"Median of Ratios (Ratio/3)"	"Mean of Ratios (Ratio/3)"	"Ratios SD (Ratio/3)"	"Rgn Ratio (Ratio/3)"	"Rgn R� (Ratio/3)"	"F Pixels"	"B Pixels"	"Sum of Medians"	"Sum of Means"	"Log Ratio (2/1)"	"Log Ratio (Ratio/2)"	"Log Ratio (Ratio/3)"	"F1 Median - B1"	"F2 Median - B2"	"F3 Median - B3"	"F4 Median - B4"	"F1 Mean - B1"	"F2 Mean - B2"	"F3 Mean - B3"	"F4 Mean - B4"	"Flags"	"Normalize"
1	1	1	10: D-01   Dye Marker	Dye Marker	2181	4781	100	70	417	562	47	47	5	86	76	0	13945	29505	27319	17	18	3	100	100	24	0	0	0	0	0	0	0	0	0	0	0	0	0	0	0	0	0	0	0	0	0	0	0	0	0	0.000	0.000	0.000	0.000	0.000	0.000	0.000	0.000	0.000	0.000	0.000	0.000	0.000	0.000	283	1076	13951	29858	29858	0.000	0.000	23	13928	0	0	370	29488	0	0	100	1	
1	2	1	01: D-01   LM00002111	lmo0069	2431	4781	100	55	55	7	47	47	6	59	20	0	76	68	22	17	18	7	92	87	0	0	0	0	0	0	0	0	0	0	0	0	0	0	0	0	0	0	0	0	0	0	0	0	0	0	0.000	0.000	0.000	0.000	0.000	0.000	0.000	0.000	0.000	0.000	0.000	0.000	0.000	0.000	283	1076	67	59	59	0.000	0.000	8	59	0	0	8	51	0	0	100	1	
1	3	1	01: D-04   LM00002114	lmo0072	2681	4781	100	54	54	7	47	48	6	57	20	0	77	66	25	17	17	5	89	84	0	0	0	0	0	0	0	0	0	0	0	0	0	0	0	0	0	0	0	0	0	0	0	0	0	0	0.000	0.000	0.000	0.000	0.000	0.000	0.000	0.000	0.000	0.000	0.000	0.000	0.000	0.000	283	1076	67	56	56	0.000	0.000	7	60	0	0	7	49	0	0	100	1	
1	4	1	01: D-07   LM00000829	lmo0075	2931	4781	100	183	172	61	47	47	5	95	93	0	161	143	59	17	17	3	92	92	0	0	0	0	0	0	0	0	0	0	0	0	0	0	0	0	0	0	0	0	0	0	0	0	0	0	0.000	0.000	0.000	0.000	0.000	0.000	0.000	0.000	0.000	0.000	0.000	0.000	0.000	0.000	283	1076	280	251	251	0.000	0.000	136	144	0	0	125	126	0	0	100	1	
1	5	1	01: D-10   LM00000831	lmo0078	3181	4781	100	781	654	328	46	47	5	96	93	0	309	264	138	16	17	2	93	92	0	0	0	0	0	0	0	0	0	0	0	0	0	0	0	0	0	0	0	0	0	0	0	0	0	0	0.000	0.000	0.000	0.000	0.000	0.000	0.000	0.000	0.000	0.000	0.000	0.000	0.000	0.000	283	1076	1028	856	856	0.000	0.000	735	293	0	0	608	248	0	0	100	1	
1	6	1	01: D-13   LM00002119	lmo0081	3431	4781	100	48	48	5	47	48	5	15	7	0	28	27	7	16	17	3	86	70	0	0	0	0	0	0	0	0	0	0	0	0	0	0	0	0	0	0	0	0	0	0	0	0	0	0	0.000	0.000	0.000	0.000	0.000	0.000	0.000	0.000	0.000	0.000	0.000	0.000	0.000	0.000	283	1076	13	12	12	0.000	0.000	1	12	0	0	1	11	0	0	100	1	
1	7	1	01: D-16   LM00002122	lmo0084	3681	4781	100	131	127	44	47	47	5	95	92	0	134	118	54	17	17	5	92	86	0	0	0	0	0	0	0	0	0	0	0	0	0	0	0	0	0	0	0	0	0	0	0	0	0	0	0.000	0.000	0.000	0.000	0.000	0.000	0.000	0.000	0.000	0.000	0.000	0.000	0.000	0.000	283	1076	201	181	181	0.000	0.000	84	117	0	0	80	101	0	0	100	1	
1	8	1	01: D-19   LM00002125	lmo0087	3931	4781	100	55	56	8	47	47	4	67	47	0	70	65	21	16	17	2	98	94	0	0	0	0	0	0	0	0	0	0	0	0	0	0	0	0	0	0	0	0	0	0	0	0	0	0	0.000	0.000	0.000	0.000	0.000	0.000	0.000	0.000	0.000	0.000	0.000	0.000	0.000	0.000	283	1076	62	58	58	0.000	0.000	8	54	0	0	9	49	0	0	100	1	
1	9	1	01: D-22   LM00000833	lmo0090	4181	4781	100	77	79	20	47	47	4	93	88	0	95	88	31	16	16	2	97	95	0	0	0	0	0	0	0	0	0	0	0	0	0	0	0	0	0	0	0	0	0	0	0	0	0	0	0.000	0.000	0.000	0.000	0.000	0.000	0.000	0.000	0.000	0.000	0.000	0.000	0.000	0.000	283	1076	109	104	104	0.000	0.000	30	79	0	0	32	72	0	0	100	1	
1	10	1	01: H-01   LM00000858	lmo0165	4431	4781	100	232	207	106	45	47	5	99	92	0	266	223	131	16	16	2	95	93	0	0	0	0	0	0	0	0	0	0	0	0	0	0	0	0	0	0	0	0	0	0	0	0	0	0	0.000	0.000	0.000	0.000	0.000	0.000	0.000	0.000	0.000	0.000	0.000	0.000	0.000	0.000	283	1076	437	369	369	0.000	0.000	187	250	0	0	162	207	0	0	100	1	
1	11	1	01: H-04   LM00000860	lmo0168	4681	4781	100	58	58	9	46	46	5	80	59	0	76	64	25	16	16	3	95	88	0	0	0	0	0	0	0	0	0	0	0	0	0	0	0	0	0	0	0	0	0	0	0	0	0	0	0.000	0.000	0.000	0.000	0.000	0.000	0.000	0.000	0.000	0.000	0.000	0.000	0.000	0.000	283	1076	72	60	60	0.000	0.000	12	60	0	0	12	48	0	0	100	1	
1	12	1	01: H-07   LM00002159	lmo0171	4931	4781	100	61	68	19	47	47	5	75	59	0	82	88	30	18	19	5	99	96	0	0	0	0	0	0	0	0	0	0	0	0	0	0	0	0	0	0	0	0	0	0	0	0	0	0	0.000	0.000	0.000	0.000	0.000	0.000	0.000	0.000	0.000	0.000	0.000	0.000	0.000	0.000	283	1076	78	91	91	0.000	0.000	14	64	0	0	21	70	0	0	100	1	
1	13	1	01: H-10   LM00002839	lmo0174	5181	4781	100	55	56	8	47	47	5	64	41	0	113	97	34	17	18	4	95	93	0	0	0	0	0	0	0	0	0	0	0	0	0	0	0	0	0	0	0	0	0	0	0	0	0	0	0.000	0.000	0.000	0.000	0.000	0.000	0.000	0.000	0.000	0.000	0.000	0.000	0.000	0.000	283	1076	104	89	89	0.000	0.000	8	96	0	0	9	80	0	0	100	1	
1	14	1	01: H-13   LM00000055	lmo0177	5431	4781	100	183	169	67	47	47	5	96	93	0	190	169	81	16	17	3	97	95	0	0	0	0	0	0	0	0	0	0	0	0	0	0	0	0	0	0	0	0	0	0	0	0	0	0	0.000	0.000	0.000	0.000	0.000	0.000	0.000	0.000	0.000	0.000	0.000	0.000	0.000	0.000	283	1076	310	275	275	0.000	0.000	136	174	0	0	122	153	0	0	100	1	
1	15	1	01: H-16   LM00000058	lmo0180	5681	4781	100	84	84	23	46	46	5	92	87	0	126	115	55	16	17	3	99	94	0	0	0	0	0	0	0	0	0	0	0	0	0	0	0	0	0	0	0	0	0	0	0	0	0	0	0.000	0.000	0.000	0.000	0.000	0.000	0.000	0.000	0.000	0.000	0.000	0.000	0.000	0.000	283	1076	148	137	137	0.000	0.000	38	110	0	0	38	99	0	0	100	1	
1	16	1	01: H-19   LM00000863	lmo0183	5931	4781	100	46	47	6	46	46	5	27	7	0	21	22	6	16	17	3	58	42	0	0	0	0	0	0	0	0	0	0	0	0	0	0	0	0	0	0	0	0	0	0	0	0	0	0	0.000	0.000	0.000	0.000	0.000	0.000	0.000	0.000	0.000	0.000	0.000	0.000	0.000	0.000	283	1076	5	7	7	0.000	0.000	0	5	0	0	1	6	0	0	100	1	
1	17	1	01: H-22   LM00000062	lmo0186	6181	4781	100	163	144	64	46	47	5	92	84	0	506	390	248	16	17	3	90	87	0	0	0	0	0	0	0	0	0	0	0	0	0	0	0	0	0	0	0	0	0	0	0	0	0	0	0.000	0.000	0.000	0.000	0.000	0.000	0.000	0.000	0.000	0.000	0.000	0.000	0.000	0.000	283	1076	607	472	472	0.000	0.000	117	490	0	0	98	374	0	0	100	1	
1	1	2	01: L-01   LM00000084	lmo0261	2181	5031	100	324	288	127	47	47	4	99	96	0	197	175	81	17	17	4	95	90	0	0	0	0	0	0	0	0	0	0	0	0	0	0	0	0	0	0	0	0	0	0	0	0	0	0	0.000	0.000	0.000	0.000	0.000	0.000	0.000	0.000	0.000	0.000	0.000	0.000	0.000	0.000	283	1076	457	399	399	0.000	0.000	277	180	0	0	241	158	0	0	100	1	
1	2	2	01: L-04   LM00002184	lmo0264	2431	5031	100	66	66	14	47	48	5	81	75	0	86	72	32	17	17	2	87	83	0	0	0	0	0	0	0	0	0	0	0	0	0	0	0	0	0	0	0	0	0	0	0	0	0	0	0.000	0.000	0.000	0.000	0.000	0.000	0.000	0.000	0.000	0.000	0.000	0.000	0.000	0.000	283	1076	88	74	74	0.000	0.000	19	69	0	0	19	55	0	0	100	1	
1	3	2	01: L-07   LM00000895	lmo0267	2681	5031	100	362	310	140	48	48	7	95	90	0	321	266	143	16	17	4	88	87	0	0	0	0	0	0	0	0	0	0	0	0	0	0	0	0	0	0	0	0	0	0	0	0	0	0	0.000	0.000	0.000	0.000	0.000	0.000	0.000	0.000	0.000	0.000	0.000	0.000	0.000	0.000	283	1076	619	512	512	0.000	0.000	314	305	0	0	262	250	0	0	100	1	
1	4	2	01: L-10   LM00000897	lmo0270	2931	5031	100	111	110	40	48	48	5	92	87	0	100	88	37	17	17	3	93	89	0	0	0	0	0	0	0	0	0	0	0	0	0	0	0	0	0	0	0	0	0	0	0	0	0	0	0.000	0.000	0.000	0.000	0.000	0.000	0.000	0.000	0.000	0.000	0.000	0.000	0.000	0.000	283	1076	146	133	133	0.000	0.000	63	83	0	0	62	71	0	0	100	1	
1	5	2	01: L-13   LM00000899	lmo0273	3181	5031	100	271	246	94	47	47	7	96	92	0	217	189	82	16	17	3	97	93	0	0	0	0	0	0	0	0	0	0	0	0	0	0	0	0	0	0	0	0	0	0	0	0	0	0	0.000	0.000	0.000	0.000	0.000	0.000	0.000	0.000	0.000	0.000	0.000	0.000	0.000	0.000	283	1076	425	372	372	0.000	0.000	224	201	0	0	199	173	0	0	100	1	
1	6	2	01: L-16   LM00000901	lmo0276	3431	5031	100	547	474	208	47	47	5	98	96	0	544	473	228	16	17	3	93	90	0	0	0	0	0	0	0	0	0	0	0	0	0	0	0	0	0	0	0	0	0	0	0	0	0	0	0.000	0.000	0.000	0.000	0.000	0.000	0.000	0.000	0.000	0.000	0.000	0.000	0.000	0.000	283	1076	1028	884	884	0.000	0.000	500	528	0	0	427	457	0	0	100	1	
1	7	2	01: L-19   LM00000089	lmo0279	3681	5031	100	700	587	320	48	48	5	98	96	0	594	487	294	17	17	2	94	92	0	0	0	0	0	0	0	0	0	0	0	0	0	0	0	0	0	0	0	0	0	0	0	0	0	0	0.000	0.000	0.000	0.000	0.000	0.000	0.000	0.000	0.000	0.000	0.000	0.000	0.000	0.000	283	1076	1229	1009	1009	0.000	0.000	652	577	0	0	539	470	0	0	100	1	
1	8	2	01: L-22   LM00000090	lmo0282	3931	5031	100	47	48	5	48	48	5	12	2	0	17	19	5	16	17	3	34	23	0	0	0	0	0	0	0	0	0	0	0	0	0	0	0	0	0	0	0	0	0	0	0	0	0	0	0.000	0.000	0.000	0.000	0.000	0.000	0.000	0.000	0.000	0.000	0.000	0.000	0.000	0.000	283	1076	0	3	3	0.000	0.000	-1	1	0	0	0	3	0	0	100	1	
1	9	2	01: P-01   LM00000925	lmo0357	4181	5031	100	55	56	9	47	47	4	67	50	0	85	74	29	16	17	3	89	86	0	0	0	0	0	0	0	0	0	0	0	0	0	0	0	0	0	0	0	0	0	0	0	0	0	0	0.000	0.000	0.000	0.000	0.000	0.000	0.000	0.000	0.000	0.000	0.000	0.000	0.000	0.000	283	1076	77	67	67	0.000	0.000	8	69	0	0	9	58	0	0	100	1	
1	10	2	01: P-04   LM00000130	lmo0360	4431	5031	100	106	97	34	48	48	5	81	77	0	94	80	39	16	16	3	83	80	0	0	0	0	0	0	0	0	0	0	0	0	0	0	0	0	0	0	0	0	0	0	0	0	0	0	0.000	0.000	0.000	0.000	0.000	0.000	0.000	0.000	0.000	0.000	0.000	0.000	0.000	0.000	283	1076	136	113	113	0.000	0.000	58	78	0	0	49	64	0	0	100	1	
1	11	2	01: P-07   LM00000927	lmo0363	4681	5031	100	54	55	8	47	47	5	65	37	0	72	63	27	16	16	3	87	84	0	0	0	0	0	0	0	0	0	0	0	0	0	0	0	0	0	0	0	0	0	0	0	0	0	0	0.000	0.000	0.000	0.000	0.000	0.000	0.000	0.000	0.000	0.000	0.000	0.000	0.000	0.000	283	1076	63	55	55	0.000	0.000	7	56	0	0	8	47	0	0	100	1	
1	12	2	01: P-10   LM00000133	lmo0366	4931	5031	100	61	70	27	47	47	4	81	65	0	97	93	37	18	18	4	92	88	0	0	0	0	0	0	0	0	0	0	0	0	0	0	0	0	0	0	0	0	0	0	0	0	0	0	0.000	0.000	0.000	0.000	0.000	0.000	0.000	0.000	0.000	0.000	0.000	0.000	0.000	0.000	283	1076	93	98	98	0.000	0.000	14	79	0	0	23	75	0	0	100	1	
1	13	2	01: P-13   LM00000135	lmo0369	5181	5031	100	920	778	400	47	47	6	100	97	0	808	660	359	18	18	4	94	92	0	0	0	0	0	0	0	0	0	0	0	0	0	0	0	0	0	0	0	0	0	0	0	0	0	0	0.000	0.000	0.000	0.000	0.000	0.000	0.000	0.000	0.000	0.000	0.000	0.000	0.000	0.000	283	1076	1663	1373	1373	0.000	0.000	873	790	0	0	731	642	0	0	100	1	
1	14	2	01: P-16   LM00000137	lmo0372	5431	5031	100	64	66	14	47	47	5	88	78	0	138	120	54	16	17	2	93	91	0	0	0	0	0	0	0	0	0	0	0	0	0	0	0	0	0	0	0	0	0	0	0	0	0	0	0.000	0.000	0.000	0.000	0.000	0.000	0.000	0.000	0.000	0.000	0.000	0.000	0.000	0.000	283	1076	139	123	123	0.000	0.000	17	122	0	0	19	104	0	0	100	1	
1	15	2	01: P-19   LM00000138	lmo0375	5681	5031	100	129	116	43	47	47	5	88	83	0	144	124	66	16	17	4	88	84	0	0	0	0	0	0	0	0	0	0	0	0	0	0	0	0	0	0	0	0	0	0	0	0	0	0	0.000	0.000	0.000	0.000	0.000	0.000	0.000	0.000	0.000	0.000	0.000	0.000	0.000	0.000	283	1076	210	177	177	0.000	0.000	82	128	0	0	69	108	0	0	100	1	
1	16	2	01: P-22   LM00002200	lmo0378	5931	5031	100	51	52	5	47	48	5	45	18	0	78	68	25	17	17	3	89	86	0	0	0	0	0	0	0	0	0	0	0	0	0	0	0	0	0	0	0	0	0	0	0	0	0	0	0.000	0.000	0.000	0.000	0.000	0.000	0.000	0.000	0.000	0.000	0.000	0.000	0.000	0.000	283	1076	65	56	56	0.000	0.000	4	61	0	0	5	51	0	0	100	1	
1	17	2	02: D-01   LM00000157	lmo0449	6181	5031	100	133	127	40	46	47	5	96	94	0	151	140	56	16	17	3	97	96	0	0	0	0	0	0	0	0	0	0	0	0	0	0	0	0	0	0	0	0	0	0	0	0	0	0	0.000	0.000	0.000	0.000	0.000	0.000	0.000	0.000	0.000	0.000	0.000	0.000	0.000	0.000	283	1076	222	205	205	0.000	0.000	87	135	0	0	81	124	0	0	100	1	
1	1	3	02: D-04   LM00000959	lmo0452	2181	5281	100	274	252	101	47	48	5	95	91	0	257	224	90	17	17	5	96	93	0	0	0	0	0	0	0	0	0	0	0	0	0	0	0	0	0	0	0	0	0	0	0	0	0	0	0.000	0.000	0.000	0.000	0.000	0.000	0.000	0.000	0.000	0.000	0.000	0.000	0.000	0.000	283	1076	467	412	412	0.000	0.000	227	240	0	0	205	207	0	0	100	1	
1	2	3	02: D-07   LM00000961	lmo0455	2431	5281	100	87	87	26	47	48	5	90	81	0	117	102	51	16	17	3	90	86	0	0	0	0	0	0	0	0	0	0	0	0	0	0	0	0	0	0	0	0	0	0	0	0	0	0	0.000	0.000	0.000	0.000	0.000	0.000	0.000	0.000	0.000	0.000	0.000	0.000	0.000	0.000	283	1076	141	126	126	0.000	0.000	40	101	0	0	40	86	0	0	100	1	
1	3	3	02: D-10   LM00000160	lmo0458	2681	5281	100	93	91	27	47	48	4	94	88	0	225	203	101	16	17	3	95	89	0	0	0	0	0	0	0	0	0	0	0	0	0	0	0	0	0	0	0	0	0	0	0	0	0	0	0.000	0.000	0.000	0.000	0.000	0.000	0.000	0.000	0.000	0.000	0.000	0.000	0.000	0.000	283	1076	255	231	231	0.000	0.000	46	209	0	0	44	187	0	0	100	1	
1	4	3	02: D-13   LM00002231	lmo0461	2931	5281	100	139	135	54	47	47	4	93	89	0	106	94	44	17	17	2	92	87	0	0	0	0	0	0	0	0	0	0	0	0	0	0	0	0	0	0	0	0	0	0	0	0	0	0	0.000	0.000	0.000	0.000	0.000	0.000	0.000	0.000	0.000	0.000	0.000	0.000	0.000	0.000	283	1076	181	165	165	0.000	0.000	92	89	0	0	88	77	0	0	100	1	
1	5	3	02: D-16   LM00002234	lmo0464	3181	5281	100	91	94	38	47	47	5	89	76	0	95	80	42	16	16	2	84	81	0	0	0	0	0	0	0	0	0	0	0	0	0	0	0	0	0	0	0	0	0	0	0	0	0	0	0.000	0.000	0.000	0.000	0.000	0.000	0.000	0.000	0.000	0.000	0.000	0.000	0.000	0.000	283	1076	123	111	111	0.000	0.000	44	79	0	0	47	64	0	0	100	1	
1	6	3	02: D-19   LM00002237	lmo0467	3431	5281	100	52	53	6	47	48	5	43	18	0	76	66	23	16	17	4	95	89	0	0	0	0	0	0	0	0	0	0	0	0	0	0	0	0	0	0	0	0	0	0	0	0	0	0	0.000	0.000	0.000	0.000	0.000	0.000	0.000	0.000	0.000	0.000	0.000	0.000	0.000	0.000	283	1076	65	56	56	0.000	0.000	5	60	0	0	6	50	0	0	100	1	
1	7	3	02: D-22   LM00002240	lmo0470	3681	5281	100	63	64	10	48	48	5	93	72	0	83	77	19	17	18	5	98	93	0	0	0	0	0	0	0	0	0	0	0	0	0	0	0	0	0	0	0	0	0	0	0	0	0	0	0.000	0.000	0.000	0.000	0.000	0.000	0.000	0.000	0.000	0.000	0.000	0.000	0.000	0.000	283	1076	81	76	76	0.000	0.000	15	66	0	0	16	60	0	0	100	1	
1	8	3	02: H-01   LM00000992	lmo0545	3931	5281	100	53	54	6	48	48	5	47	24	0	77	67	24	16	17	4	91	88	0	0	0	0	0	0	0	0	0	0	0	0	0	0	0	0	0	0	0	0	0	0	0	0	0	0	0.000	0.000	0.000	0.000	0.000	0.000	0.000	0.000	0.000	0.000	0.000	0.000	0.000	0.000	283	1076	66	57	57	0.000	0.000	5	61	0	0	6	51	0	0	100	1	
1	9	3	02: H-04   LM00002255	lmo0548	4181	5281	100	264	222	118	47	48	6	93	85	0	116	103	51	16	17	5	94	90	0	0	0	0	0	0	0	0	0	0	0	0	0	0	0	0	0	0	0	0	0	0	0	0	0	0	0.000	0.000	0.000	0.000	0.000	0.000	0.000	0.000	0.000	0.000	0.000	0.000	0.000	0.000	283	1076	317	262	262	0.000	0.000	217	100	0	0	175	87	0	0	100	1	
1	10	3	02: H-07   LM00000995	lmo0551	4431	5281	100	94	90	25	48	48	5	92	84	0	78	69	25	16	16	2	93	93	0	0	0	0	0	0	0	0	0	0	0	0	0	0	0	0	0	0	0	0	0	0	0	0	0	0	0.000	0.000	0.000	0.000	0.000	0.000	0.000	0.000	0.000	0.000	0.000	0.000	0.000	0.000	283	1076	108	95	95	0.000	0.000	46	62	0	0	42	53	0	0	100	1	
1	11	3	02: H-10   LM00000998	lmo0554	4681	5281	100	1435	1206	601	47	48	5	100	99	0	1779	1429	741	16	16	3	100	97	0	0	0	0	0	0	0	0	0	0	0	0	0	0	0	0	0	0	0	0	0	0	0	0	0	0	0.000	0.000	0.000	0.000	0.000	0.000	0.000	0.000	0.000	0.000	0.000	0.000	0.000	0.000	283	1076	3151	2572	2572	0.000	0.000	1388	1763	0	0	1159	1413	0	0	100	1	
1	12	3	02: H-13   LM00002258	lmo0557	4931	5281	100	114	114	30	47	47	5	98	96	0	91	94	28	17	17	3	100	100	0	0	0	0	0	0	0	0	0	0	0	0	0	0	0	0	0	0	0	0	0	0	0	0	0	0	0.000	0.000	0.000	0.000	0.000	0.000	0.000	0.000	0.000	0.000	0.000	0.000	0.000	0.000	283	1076	141	144	144	0.000	0.000	67	74	0	0	67	77	0	0	100	1	
1	13	3	02: H-16   LM00000192	lmo0560	5181	5281	100	414	367	161	48	48	5	96	95	0	637	554	262	17	18	3	98	96	0	0	0	0	0	0	0	0	0	0	0	0	0	0	0	0	0	0	0	0	0	0	0	0	0	0	0.000	0.000	0.000	0.000	0.000	0.000	0.000	0.000	0.000	0.000	0.000	0.000	0.000	0.000	283	1076	986	856	856	0.000	0.000	366	620	0	0	319	537	0	0	100	1	
1	14	3	02: H-19   LM00001000	lmo0563	5431	5281	100	279	270	103	47	47	4	98	98	0	141	136	54	17	17	2	99	99	0	0	0	0	0	0	0	0	0	0	0	0	0	0	0	0	0	0	0	0	0	0	0	0	0	0	0.000	0.000	0.000	0.000	0.000	0.000	0.000	0.000	0.000	0.000	0.000	0.000	0.000	0.000	283	1076	356	342	342	0.000	0.000	232	124	0	0	223	119	0	0	100	1	
1	15	3	02: H-22   LM00002264	lmo0566	5681	5281	100	56	57	9	47	47	5	64	41	0	65	58	21	16	17	3	91	86	0	0	0	0	0	0	0	0	0	0	0	0	0	0	0	0	0	0	0	0	0	0	0	0	0	0	0.000	0.000	0.000	0.000	0.000	0.000	0.000	0.000	0.000	0.000	0.000	0.000	0.000	0.000	283	1076	58	52	52	0.000	0.000	9	49	0	0	10	42	0	0	100	1	
1	16	3	02: L-01   LM00000210	lmo0641	5931	5281	100	604	529	229	46	46	4	98	95	0	470	421	176	16	17	3	99	95	0	0	0	0	0	0	0	0	0	0	0	0	0	0	0	0	0	0	0	0	0	0	0	0	0	0	0.000	0.000	0.000	0.000	0.000	0.000	0.000	0.000	0.000	0.000	0.000	0.000	0.000	0.000	283	1076	1012	888	888	0.000	0.000	558	454	0	0	483	405	0	0	100	1	
1	17	3	02: L-04   LM00001033	lmo0644	6181	5281	100	1571	1367	614	46	47	5	100	98	0	741	643	271	16	17	4	96	95	0	0	0	0	0	0	0	0	0	0	0	0	0	0	0	0	0	0	0	0	0	0	0	0	0	0	0.000	0.000	0.000	0.000	0.000	0.000	0.000	0.000	0.000	0.000	0.000	0.000	0.000	0.000	283	1076	2250	1948	1948	0.000	0.000	1525	725	0	0	1321	627	0	0	100	1	
1	1	4	02: L-07   LM00000211	lmo0647	2181	5531	100	5546	4398	2465	47	48	5	99	97	0	1883	1496	867	16	17	5	92	88	0	0	0	0	0	0	0	0	0	0	0	0	0	0	0	0	0	0	0	0	0	0	0	0	0	0	0.000	0.000	0.000	0.000	0.000	0.000	0.000	0.000	0.000	0.000	0.000	0.000	0.000	0.000	283	1076	7366	5831	5831	0.000	0.000	5499	1867	0	0	4351	1480	0	0	100	1	
1	2	4	02: L-10   LM00001038	lmo0650	2431	5531	100	105	100	37	47	48	4	87	82	0	100	86	39	16	16	2	96	90	0	0	0	0	0	0	0	0	0	0	0	0	0	0	0	0	0	0	0	0	0	0	0	0	0	0	0.000	0.000	0.000	0.000	0.000	0.000	0.000	0.000	0.000	0.000	0.000	0.000	0.000	0.000	283	1076	142	123	123	0.000	0.000	58	84	0	0	53	70	0	0	100	1	
1	3	4	02: L-13   LM00001039	lmo0653	2681	5531	100	58	60	11	47	48	5	73	51	0	64	58	17	16	17	3	97	95	0	0	0	0	0	0	0	0	0	0	0	0	0	0	0	0	0	0	0	0	0	0	0	0	0	0	0.000	0.000	0.000	0.000	0.000	0.000	0.000	0.000	0.000	0.000	0.000	0.000	0.000	0.000	283	1076	59	55	55	0.000	0.000	11	48	0	0	13	42	0	0	100	1	
1	4	4	02: L-16   LM00000212	lmo0656	2931	5531	100	104	99	24	49	49	6	92	88	0	100	95	34	16	17	5	93	89	0	0	0	0	0	0	0	0	0	0	0	0	0	0	0	0	0	0	0	0	0	0	0	0	0	0	0.000	0.000	0.000	0.000	0.000	0.000	0.000	0.000	0.000	0.000	0.000	0.000	0.000	0.000	283	1076	139	129	129	0.000	0.000	55	84	0	0	50	79	0	0	100	1	
1	5	4	02: L-19   LM00001041	lmo0659	3181	5531	100	51	51	5	47	48	5	46	12	0	65	59	18	16	16	4	94	90	0	0	0	0	0	0	0	0	0	0	0	0	0	0	0	0	0	0	0	0	0	0	0	0	0	0	0.000	0.000	0.000	0.000	0.000	0.000	0.000	0.000	0.000	0.000	0.000	0.000	0.000	0.000	283	1076	53	47	47	0.000	0.000	4	49	0	0	4	43	0	0	100	1	
1	6	4	02: L-22   LM00000214	lmo0662	3431	5531	100	1379	1136	646	47	48	5	98	97	0	1200	934	550	16	16	2	98	96	0	0	0	0	0	0	0	0	0	0	0	0	0	0	0	0	0	0	0	0	0	0	0	0	0	0	0.000	0.000	0.000	0.000	0.000	0.000	0.000	0.000	0.000	0.000	0.000	0.000	0.000	0.000	283	1076	2516	2007	2007	0.000	0.000	1332	1184	0	0	1089	918	0	0	100	1	
1	7	4	02: P-01   LM00002306	lmo0737	3681	5531	100	56	59	11	47	47	4	73	54	0	85	78	27	16	16	2	94	93	0	0	0	0	0	0	0	0	0	0	0	0	0	0	0	0	0	0	0	0	0	0	0	0	0	0	0.000	0.000	0.000	0.000	0.000	0.000	0.000	0.000	0.000	0.000	0.000	0.000	0.000	0.000	283	1076	78	74	74	0.000	0.000	9	69	0	0	12	62	0	0	100	1	
1	8	4	02: P-04   LM00000243	lmo0740	3931	5531	100	143	134	53	46	47	5	95	89	0	160	140	67	16	16	3	94	90	0	0	0	0	0	0	0	0	0	0	0	0	0	0	0	0	0	0	0	0	0	0	0	0	0	0	0.000	0.000	0.000	0.000	0.000	0.000	0.000	0.000	0.000	0.000	0.000	0.000	0.000	0.000	283	1076	241	212	212	0.000	0.000	97	144	0	0	88	124	0	0	100	1	
1	9	4	02: P-07   LM00000245	lmo0743	4181	5531	100	52	52	8	47	47	4	52	27	0	55	52	15	16	16	2	95	93	0	0	0	0	0	0	0	0	0	0	0	0	0	0	0	0	0	0	0	0	0	0	0	0	0	0	0.000	0.000	0.000	0.000	0.000	0.000	0.000	0.000	0.000	0.000	0.000	0.000	0.000	0.000	283	1076	44	41	41	0.000	0.000	5	39	0	0	5	36	0	0	100	1	
1	10	4	02: P-10   LM00002310	lmo0746	4431	5531	100	53	54	8	48	48	4	58	33	0	66	58	23	16	16	3	93	88	0	0	0	0	0	0	0	0	0	0	0	0	0	0	0	0	0	0	0	0	0	0	0	0	0	0	0.000	0.000	0.000	0.000	0.000	0.000	0.000	0.000	0.000	0.000	0.000	0.000	0.000	0.000	283	1076	55	48	48	0.000	0.000	5	50	0	0	6	42	0	0	100	1	
1	11	4	02: P-13   LM00002313	lmo0749	4681	5531	100	51	52	6	47	47	4	49	25	0	65	55	22	15	16	2	88	86	0	0	0	0	0	0	0	0	0	0	0	0	0	0	0	0	0	0	0	0	0	0	0	0	0	0	0.000	0.000	0.000	0.000	0.000	0.000	0.000	0.000	0.000	0.000	0.000	0.000	0.000	0.000	283	1076	54	45	45	0.000	0.000	4	50	0	0	5	40	0	0	100	1	
1	12	4	02: P-16   LM00002316	lmo0752	4931	5531	100	78	81	22	47	47	4	95	89	0	93	89	39	16	16	3	96	93	0	0	0	0	0	0	0	0	0	0	0	0	0	0	0	0	0	0	0	0	0	0	0	0	0	0	0.000	0.000	0.000	0.000	0.000	0.000	0.000	0.000	0.000	0.000	0.000	0.000	0.000	0.000	283	1076	108	107	107	0.000	0.000	31	77	0	0	34	73	0	0	100	1	
1	13	4	02: P-19   LM00001078	lmo0755	5181	5531	100	99	111	44	48	48	5	96	94	0	104	116	51	18	19	4	99	97	0	0	0	0	0	0	0	0	0	0	0	0	0	0	0	0	0	0	0	0	0	0	0	0	0	0	0.000	0.000	0.000	0.000	0.000	0.000	0.000	0.000	0.000	0.000	0.000	0.000	0.000	0.000	283	1076	137	161	161	0.000	0.000	51	86	0	0	63	98	0	0	100	1	
1	14	4	02: P-22   LM00001080	lmo0758	5431	5531	100	58	60	10	46	46	4	82	65	0	85	74	30	17	17	3	94	90	0	0	0	0	0	0	0	0	0	0	0	0	0	0	0	0	0	0	0	0	0	0	0	0	0	0	0.000	0.000	0.000	0.000	0.000	0.000	0.000	0.000	0.000	0.000	0.000	0.000	0.000	0.000	283	1076	80	71	71	0.000	0.000	12	68	0	0	14	57	0	0	100	1	
1	15	4	03: D-01   LM00000267	lmo0829	5681	5531	100	258	233	110	48	48	5	94	90	0	122	108	48	16	17	3	95	92	0	0	0	0	0	0	0	0	0	0	0	0	0	0	0	0	0	0	0	0	0	0	0	0	0	0	0.000	0.000	0.000	0.000	0.000	0.000	0.000	0.000	0.000	0.000	0.000	0.000	0.000	0.000	283	1076	316	277	277	0.000	0.000	210	106	0	0	185	92	0	0	100	1	
1	16	4	03: D-04   LM00002332	lmo0832	5931	5531	100	59	61	11	47	47	5	78	60	0	73	68	21	16	17	3	96	95	0	0	0	0	0	0	0	0	0	0	0	0	0	0	0	0	0	0	0	0	0	0	0	0	0	0	0.000	0.000	0.000	0.000	0.000	0.000	0.000	0.000	0.000	0.000	0.000	0.000	0.000	0.000	283	1076	69	66	66	0.000	0.000	12	57	0	0	14	52	0	0	100	1	
1	17	4	03: D-07   LM00002335	lmo0835	6181	5531	100	76	75	16	47	47	5	93	86	0	75	69	19	16	17	3	98	96	0	0	0	0	0	0	0	0	0	0	0	0	0	0	0	0	0	0	0	0	0	0	0	0	0	0	0.000	0.000	0.000	0.000	0.000	0.000	0.000	0.000	0.000	0.000	0.000	0.000	0.000	0.000	283	1076	88	81	81	0.000	0.000	29	59	0	0	28	53	0	0	100	1	
1	1	5	03: D-10   LM00002336	lmo0838	2181	5781	100	66	67	12	46	47	5	90	83	0	76	66	24	16	17	3	91	87	0	0	0	0	0	0	0	0	0	0	0	0	0	0	0	0	0	0	0	0	0	0	0	0	0	0	0.000	0.000	0.000	0.000	0.000	0.000	0.000	0.000	0.000	0.000	0.000	0.000	0.000	0.000	283	1076	80	71	71	0.000	0.000	20	60	0	0	21	50	0	0	100	1	
1	2	5	03: D-13   LM00000269	lmo0841	2431	5781	100	189	169	63	46	46	5	93	91	0	157	141	63	16	16	3	99	96	0	0	0	0	0	0	0	0	0	0	0	0	0	0	0	0	0	0	0	0	0	0	0	0	0	0	0.000	0.000	0.000	0.000	0.000	0.000	0.000	0.000	0.000	0.000	0.000	0.000	0.000	0.000	283	1076	284	248	248	0.000	0.000	143	141	0	0	123	125	0	0	100	1	
1	3	5	03: D-16   LM00001121	lmo0844	2681	5781	100	103	98	28	47	47	5	94	88	0	122	106	43	16	17	2	96	94	0	0	0	0	0	0	0	0	0	0	0	0	0	0	0	0	0	0	0	0	0	0	0	0	0	0	0.000	0.000	0.000	0.000	0.000	0.000	0.000	0.000	0.000	0.000	0.000	0.000	0.000	0.000	283	1076	162	141	141	0.000	0.000	56	106	0	0	51	90	0	0	100	1	
1	4	5	03: D-19   LM00001124	lmo0847	2931	5781	100	310	286	132	47	47	5	93	92	0	274	245	129	17	17	3	90	88	0	0	0	0	0	0	0	0	0	0	0	0	0	0	0	0	0	0	0	0	0	0	0	0	0	0	0.000	0.000	0.000	0.000	0.000	0.000	0.000	0.000	0.000	0.000	0.000	0.000	0.000	0.000	283	1076	520	467	467	0.000	0.000	263	257	0	0	239	228	0	0	100	1	
1	5	5	03: D-22   LM00002814	lmo0850	3181	5781	100	82	81	22	47	47	4	87	80	0	101	83	39	16	16	3	84	81	0	0	0	0	0	0	0	0	0	0	0	0	0	0	0	0	0	0	0	0	0	0	0	0	0	0	0.000	0.000	0.000	0.000	0.000	0.000	0.000	0.000	0.000	0.000	0.000	0.000	0.000	0.000	283	1076	120	101	101	0.000	0.000	35	85	0	0	34	67	0	0	100	1	
1	6	5	03: H-01   LM00001161	lmo0925	3431	5781	100	691	567	379	48	48	5	89	85	0	216	182	122	16	17	4	89	82	0	0	0	0	0	0	0	0	0	0	0	0	0	0	0	0	0	0	0	0	0	0	0	0	0	0	0.000	0.000	0.000	0.000	0.000	0.000	0.000	0.000	0.000	0.000	0.000	0.000	0.000	0.000	283	1076	843	685	685	0.000	0.000	643	200	0	0	519	166	0	0	100	1	
1	7	5	03: H-04   LM00001162	lmo0928	3681	5781	100	79	79	21	47	48	6	84	80	0	90	81	33	16	17	4	93	90	0	0	0	0	0	0	0	0	0	0	0	0	0	0	0	0	0	0	0	0	0	0	0	0	0	0	0.000	0.000	0.000	0.000	0.000	0.000	0.000	0.000	0.000	0.000	0.000	0.000	0.000	0.000	283	1076	106	97	97	0.000	0.000	32	74	0	0	32	65	0	0	100	1	
1	8	5	03: H-07   LM00001165	lmo0931	3931	5781	100	948	780	409	48	48	6	96	94	0	735	601	316	16	17	5	95	90	0	0	0	0	0	0	0	0	0	0	0	0	0	0	0	0	0	0	0	0	0	0	0	0	0	0	0.000	0.000	0.000	0.000	0.000	0.000	0.000	0.000	0.000	0.000	0.000	0.000	0.000	0.000	283	1076	1619	1317	1317	0.000	0.000	900	719	0	0	732	585	0	0	100	1	
1	9	5	03: H-10   LM00001166	lmo0934	4181	5781	100	321	287	237	46	47	4	67	64	0	466	354	316	16	16	3	75	66	0	0	0	0	0	0	0	0	0	0	0	0	0	0	0	0	0	0	0	0	0	0	0	0	0	0	0.000	0.000	0.000	0.000	0.000	0.000	0.000	0.000	0.000	0.000	0.000	0.000	0.000	0.000	283	1076	725	579	579	0.000	0.000	275	450	0	0	241	338	0	0	100	1	
1	10	5	03: H-13   LM00002815	lmo0937	4431	5781	100	761	616	310	47	47	4	95	93	0	523	419	215	15	16	3	99	94	0	0	0	0	0	0	0	0	0	0	0	0	0	0	0	0	0	0	0	0	0	0	0	0	0	0	0.000	0.000	0.000	0.000	0.000	0.000	0.000	0.000	0.000	0.000	0.000	0.000	0.000	0.000	283	1076	1222	973	973	0.000	0.000	714	508	0	0	569	404	0	0	100	1	
1	11	5	03: H-16   LM00002362	lmo0940	4681	5781	100	64	64	14	46	46	4	86	71	0	74	61	31	15	16	2	85	81	0	0	0	0	0	0	0	0	0	0	0	0	0	0	0	0	0	0	0	0	0	0	0	0	0	0	0.000	0.000	0.000	0.000	0.000	0.000	0.000	0.000	0.000	0.000	0.000	0.000	0.000	0.000	283	1076	77	64	64	0.000	0.000	18	59	0	0	18	46	0	0	100	1	
1	12	5	03: H-19   LM00000293	lmo0943	4931	5781	100	8662	6602	4034	46	46	5	100	100	0	2013	1485	909	16	16	2	96	94	0	0	0	0	0	0	0	0	0	0	0	0	0	0	0	0	0	0	0	0	0	0	0	0	0	0	0.000	0.000	0.000	0.000	0.000	0.000	0.000	0.000	0.000	0.000	0.000	0.000	0.000	0.000	283	1076	10613	8025	8025	0.000	0.000	8616	1997	0	0	6556	1469	0	0	100	1	
1	13	5	03: H-22   LM00001171	lmo0946	5181	5781	100	96	100	26	47	47	6	99	96	0	124	123	37	18	19	3	100	98	0	0	0	0	0	0	0	0	0	0	0	0	0	0	0	0	0	0	0	0	0	0	0	0	0	0	0.000	0.000	0.000	0.000	0.000	0.000	0.000	0.000	0.000	0.000	0.000	0.000	0.000	0.000	283	1076	155	158	158	0.000	0.000	49	106	0	0	53	105	0	0	100	1	
1	14	5	03: L-01   LM00001211	lmo1021	5431	5781	100	349	310	153	46	46	4	95	92	0	224	193	98	17	18	3	91	89	0	0	0	0	0	0	0	0	0	0	0	0	0	0	0	0	0	0	0	0	0	0	0	0	0	0	0.000	0.000	0.000	0.000	0.000	0.000	0.000	0.000	0.000	0.000	0.000	0.000	0.000	0.000	283	1076	510	440	440	0.000	0.000	303	207	0	0	264	176	0	0	100	1	
1	15	5	03: L-04   LM00002382	lmo1024	5681	5781	100	93	94	28	46	47	9	89	83	0	102	95	36	16	17	6	96	92	0	0	0	0	0	0	0	0	0	0	0	0	0	0	0	0	0	0	0	0	0	0	0	0	0	0	0.000	0.000	0.000	0.000	0.000	0.000	0.000	0.000	0.000	0.000	0.000	0.000	0.000	0.000	283	1076	133	127	127	0.000	0.000	47	86	0	0	48	79	0	0	100	1	
1	16	5	03: L-07   LM00001215	lmo1027	5931	5781	100	3023	2531	1238	46	47	6	99	97	0	3532	2944	1411	16	16	2	98	96	0	0	0	0	0	0	0	0	0	0	0	0	0	0	0	0	0	0	0	0	0	0	0	0	0	0	0.000	0.000	0.000	0.000	0.000	0.000	0.000	0.000	0.000	0.000	0.000	0.000	0.000	0.000	283	1076	6493	5413	5413	0.000	0.000	2977	3516	0	0	2485	2928	0	0	100	1	
1	17	5	03: L-10   LM00002384	lmo1030	6181	5781	100	72	73	16	46	47	5	94	86	0	76	72	21	16	17	2	98	96	0	0	0	0	0	0	0	0	0	0	0	0	0	0	0	0	0	0	0	0	0	0	0	0	0	0	0.000	0.000	0.000	0.000	0.000	0.000	0.000	0.000	0.000	0.000	0.000	0.000	0.000	0.000	283	1076	86	83	83	0.000	0.000	26	60	0	0	27	56	0	0	100	1	
1	1	6	03: L-13   LM00002387	lmo1033	2181	6031	100	59	62	14	46	47	5	82	59	0	73	67	26	16	17	3	92	88	0	0	0	0	0	0	0	0	0	0	0	0	0	0	0	0	0	0	0	0	0	0	0	0	0	0	0.000	0.000	0.000	0.000	0.000	0.000	0.000	0.000	0.000	0.000	0.000	0.000	0.000	0.000	283	1076	70	67	67	0.000	0.000	13	57	0	0	16	51	0	0	100	1	
1	2	6	03: L-16   LM00002390	lmo1036	2431	6031	100	108	102	33	47	48	4	90	85	0	97	89	36	16	17	4	95	89	0	0	0	0	0	0	0	0	0	0	0	0	0	0	0	0	0	0	0	0	0	0	0	0	0	0	0.000	0.000	0.000	0.000	0.000	0.000	0.000	0.000	0.000	0.000	0.000	0.000	0.000	0.000	283	1076	142	128	128	0.000	0.000	61	81	0	0	55	73	0	0	100	1	
1	3	6	03: L-19   LM00001218	lmo1039	2681	6031	100	480	418	191	47	48	5	95	91	0	289	255	119	16	17	4	95	90	0	0	0	0	0	0	0	0	0	0	0	0	0	0	0	0	0	0	0	0	0	0	0	0	0	0	0.000	0.000	0.000	0.000	0.000	0.000	0.000	0.000	0.000	0.000	0.000	0.000	0.000	0.000	283	1076	706	610	610	0.000	0.000	433	273	0	0	371	239	0	0	100	1	
1	4	6	03: L-22   LM00002392	lmo1042	2931	6031	100	280	244	115	46	47	4	97	95	0	226	189	101	16	17	3	97	94	0	0	0	0	0	0	0	0	0	0	0	0	0	0	0	0	0	0	0	0	0	0	0	0	0	0	0.000	0.000	0.000	0.000	0.000	0.000	0.000	0.000	0.000	0.000	0.000	0.000	0.000	0.000	283	1076	444	371	371	0.000	0.000	234	210	0	0	198	173	0	0	100	1	
1	5	6	03: P-01   LM00002444	lmo1117	3181	6031	100	63	70	22	46	47	5	88	70	0	77	78	26	16	16	3	98	96	0	0	0	0	0	0	0	0	0	0	0	0	0	0	0	0	0	0	0	0	0	0	0	0	0	0	0.000	0.000	0.000	0.000	0.000	0.000	0.000	0.000	0.000	0.000	0.000	0.000	0.000	0.000	283	1076	78	86	86	0.000	0.000	17	61	0	0	24	62	0	0	100	1	
1	6	6	03: P-04   LM00002447	lmo1120	3431	6031	100	135	126	41	47	48	5	96	93	0	188	171	86	15	16	3	98	94	0	0	0	0	0	0	0	0	0	0	0	0	0	0	0	0	0	0	0	0	0	0	0	0	0	0	0.000	0.000	0.000	0.000	0.000	0.000	0.000	0.000	0.000	0.000	0.000	0.000	0.000	0.000	283	1076	261	235	235	0.000	0.000	88	173	0	0	79	156	0	0	100	1	
1	7	6	03: P-07   LM00000323	lmo1123	3681	6031	100	195	186	77	47	47	4	97	93	0	303	280	136	16	16	2	97	95	0	0	0	0	0	0	0	0	0	0	0	0	0	0	0	0	0	0	0	0	0	0	0	0	0	0	0.000	0.000	0.000	0.000	0.000	0.000	0.000	0.000	0.000	0.000	0.000	0.000	0.000	0.000	283	1076	435	403	403	0.000	0.000	148	287	0	0	139	264	0	0	100	1	
1	8	6	03: P-10   LM00000325	lmo1126	3931	6031	100	232	205	91	45	46	5	90	87	0	271	227	116	16	16	4	92	88	0	0	0	0	0	0	0	0	0	0	0	0	0	0	0	0	0	0	0	0	0	0	0	0	0	0	0.000	0.000	0.000	0.000	0.000	0.000	0.000	0.000	0.000	0.000	0.000	0.000	0.000	0.000	283	1076	442	371	371	0.000	0.000	187	255	0	0	160	211	0	0	100	1	
1	9	6	03: P-13   LM00000328	lmo1129	4181	6031	100	78	80	20	47	47	5	96	88	0	91	86	34	16	16	2	97	96	0	0	0	0	0	0	0	0	0	0	0	0	0	0	0	0	0	0	0	0	0	0	0	0	0	0	0.000	0.000	0.000	0.000	0.000	0.000	0.000	0.000	0.000	0.000	0.000	0.000	0.000	0.000	283	1076	106	103	103	0.000	0.000	31	75	0	0	33	70	0	0	100	1	
1	10	6	03: P-16   LM00000331	lmo1132	4431	6031	100	60	63	14	47	48	5	80	61	0	69	62	27	15	16	2	93	88	0	0	0	0	0	0	0	0	0	0	0	0	0	0	0	0	0	0	0	0	0	0	0	0	0	0	0.000	0.000	0.000	0.000	0.000	0.000	0.000	0.000	0.000	0.000	0.000	0.000	0.000	0.000	283	1076	67	63	63	0.000	0.000	13	54	0	0	16	47	0	0	100	1	
1	11	6	03: P-19   LM00002452	lmo1135	4681	6031	100	52	53	7	47	47	5	59	31	0	72	63	22	15	15	2	92	90	0	0	0	0	0	0	0	0	0	0	0	0	0	0	0	0	0	0	0	0	0	0	0	0	0	0	0.000	0.000	0.000	0.000	0.000	0.000	0.000	0.000	0.000	0.000	0.000	0.000	0.000	0.000	283	1076	62	54	54	0.000	0.000	5	57	0	0	6	48	0	0	100	1	
1	12	6	03: P-22   LM00000333	lmo1138	4931	6031	100	608	516	236	46	47	4	96	94	0	219	189	86	16	16	2	96	95	0	0	0	0	0	0	0	0	0	0	0	0	0	0	0	0	0	0	0	0	0	0	0	0	0	0	0.000	0.000	0.000	0.000	0.000	0.000	0.000	0.000	0.000	0.000	0.000	0.000	0.000	0.000	283	1076	765	643	643	0.000	0.000	562	203	0	0	470	173	0	0	100	1	
1	13	6	04: D-01   LM00002467	lmo1209	5181	6031	100	205	198	63	47	47	5	99	96	0	237	233	78	17	18	3	100	99	0	0	0	0	0	0	0	0	0	0	0	0	0	0	0	0	0	0	0	0	0	0	0	0	0	0	0.000	0.000	0.000	0.000	0.000	0.000	0.000	0.000	0.000	0.000	0.000	0.000	0.000	0.000	283	1076	378	367	367	0.000	0.000	158	220	0	0	151	216	0	0	100	1	
1	14	6	04: D-04   LM00002468	lmo1212	5431	6031	100	64	65	11	47	47	5	88	76	0	74	68	19	18	18	3	95	94	0	0	0	0	0	0	0	0	0	0	0	0	0	0	0	0	0	0	0	0	0	0	0	0	0	0	0.000	0.000	0.000	0.000	0.000	0.000	0.000	0.000	0.000	0.000	0.000	0.000	0.000	0.000	283	1076	73	68	68	0.000	0.000	17	56	0	0	18	50	0	0	100	1	
1	15	6	04: D-07   LM00001275	lmo1215	5681	6031	100	60	60	8	46	47	4	87	71	0	77	71	22	16	16	2	96	94	0	0	0	0	0	0	0	0	0	0	0	0	0	0	0	0	0	0	0	0	0	0	0	0	0	0	0.000	0.000	0.000	0.000	0.000	0.000	0.000	0.000	0.000	0.000	0.000	0.000	0.000	0.000	283	1076	75	69	69	0.000	0.000	14	61	0	0	14	55	0	0	100	1	
1	16	6	04: D-10   LM00001277	lmo1218	5931	6031	100	1398	1266	482	47	47	5	98	96	0	1375	1293	489	16	17	3	99	98	0	0	0	0	0	0	0	0	0	0	0	0	0	0	0	0	0	0	0	0	0	0	0	0	0	0	0.000	0.000	0.000	0.000	0.000	0.000	0.000	0.000	0.000	0.000	0.000	0.000	0.000	0.000	283	1076	2710	2496	2496	0.000	0.000	1351	1359	0	0	1219	1277	0	0	100	1	
1	17	6	04: D-13   LM00000352	lmo1221	6181	6031	100	404	378	148	47	47	5	97	95	0	527	487	174	16	16	2	100	100	0	0	0	0	0	0	0	0	0	0	0	0	0	0	0	0	0	0	0	0	0	0	0	0	0	0	0.000	0.000	0.000	0.000	0.000	0.000	0.000	0.000	0.000	0.000	0.000	0.000	0.000	0.000	283	1076	868	802	802	0.000	0.000	357	511	0	0	331	471	0	0	100	1	
1	1	7	04: D-16   LM00001279	lmo1224	2181	6281	100	69	69	16	47	47	4	86	81	0	81	78	27	16	17	3	97	92	0	0	0	0	0	0	0	0	0	0	0	0	0	0	0	0	0	0	0	0	0	0	0	0	0	0	0.000	0.000	0.000	0.000	0.000	0.000	0.000	0.000	0.000	0.000	0.000	0.000	0.000	0.000	283	1076	87	84	84	0.000	0.000	22	65	0	0	22	62	0	0	100	1	
1	2	7	04: D-19   LM00001281	lmo1227	2431	6281	100	54	54	6	47	47	4	66	41	0	68	59	20	16	17	3	93	88	0	0	0	0	0	0	0	0	0	0	0	0	0	0	0	0	0	0	0	0	0	0	0	0	0	0	0.000	0.000	0.000	0.000	0.000	0.000	0.000	0.000	0.000	0.000	0.000	0.000	0.000	0.000	283	1076	59	50	50	0.000	0.000	7	52	0	0	7	43	0	0	100	1	
1	3	7	04: D-22   LM00000354	lmo1230	2681	6281	100	262	241	93	47	47	5	96	93	0	209	197	83	16	16	3	98	97	0	0	0	0	0	0	0	0	0	0	0	0	0	0	0	0	0	0	0	0	0	0	0	0	0	0	0.000	0.000	0.000	0.000	0.000	0.000	0.000	0.000	0.000	0.000	0.000	0.000	0.000	0.000	283	1076	408	375	375	0.000	0.000	215	193	0	0	194	181	0	0	100	1	
1	4	7	04: H-01   LM00000373	lmo1305	2931	6281	100	1771	1446	746	47	47	5	98	97	0	1206	964	506	16	16	2	96	94	0	0	0	0	0	0	0	0	0	0	0	0	0	0	0	0	0	0	0	0	0	0	0	0	0	0	0.000	0.000	0.000	0.000	0.000	0.000	0.000	0.000	0.000	0.000	0.000	0.000	0.000	0.000	283	1076	2914	2347	2347	0.000	0.000	1724	1190	0	0	1399	948	0	0	100	1	
1	5	7	04: H-04   LM00002491	lmo1308	3181	6281	100	52	53	5	46	47	4	66	34	0	63	56	18	16	16	3	92	89	0	0	0	0	0	0	0	0	0	0	0	0	0	0	0	0	0	0	0	0	0	0	0	0	0	0	0.000	0.000	0.000	0.000	0.000	0.000	0.000	0.000	0.000	0.000	0.000	0.000	0.000	0.000	283	1076	53	47	47	0.000	0.000	6	47	0	0	7	40	0	0	100	1	
1	6	7	04: H-07   LM00002493	lmo1311	3431	6281	100	80	83	20	47	47	4	98	96	0	99	100	37	15	16	3	98	94	0	0	0	0	0	0	0	0	0	0	0	0	0	0	0	0	0	0	0	0	0	0	0	0	0	0	0.000	0.000	0.000	0.000	0.000	0.000	0.000	0.000	0.000	0.000	0.000	0.000	0.000	0.000	283	1076	117	121	121	0.000	0.000	33	84	0	0	36	85	0	0	100	1	
1	7	7	04: H-10   LM00000375	lmo1314	3681	6281	100	972	864	358	46	47	5	98	95	0	813	736	278	16	16	3	100	99	0	0	0	0	0	0	0	0	0	0	0	0	0	0	0	0	0	0	0	0	0	0	0	0	0	0	0.000	0.000	0.000	0.000	0.000	0.000	0.000	0.000	0.000	0.000	0.000	0.000	0.000	0.000	283	1076	1723	1538	1538	0.000	0.000	926	797	0	0	818	720	0	0	100	1	
1	8	7	04: H-13   LM00000378	lmo1317	3931	6281	100	742	670	318	46	46	5	100	99	0	817	711	345	16	16	4	98	96	0	0	0	0	0	0	0	0	0	0	0	0	0	0	0	0	0	0	0	0	0	0	0	0	0	0	0.000	0.000	0.000	0.000	0.000	0.000	0.000	0.000	0.000	0.000	0.000	0.000	0.000	0.000	283	1076	1497	1319	1319	0.000	0.000	696	801	0	0	624	695	0	0	100	1	
1	9	7	04: H-16   LM00001327	lmo1320	4181	6281	100	1502	1224	665	47	47	4	97	96	0	933	764	409	16	16	3	100	98	0	0	0	0	0	0	0	0	0	0	0	0	0	0	0	0	0	0	0	0	0	0	0	0	0	0	0.000	0.000	0.000	0.000	0.000	0.000	0.000	0.000	0.000	0.000	0.000	0.000	0.000	0.000	283	1076	2372	1925	1925	0.000	0.000	1455	917	0	0	1177	748	0	0	100	1	
1	10	7	04: H-19   LM00001329	lmo1323	4431	6281	100	2258	1743	1051	46	47	5	99	95	0	2385	1801	1120	15	16	2	99	96	0	0	0	0	0	0	0	0	0	0	0	0	0	0	0	0	0	0	0	0	0	0	0	0	0	0	0.000	0.000	0.000	0.000	0.000	0.000	0.000	0.000	0.000	0.000	0.000	0.000	0.000	0.000	283	1076	4582	3483	3483	0.000	0.000	2212	2370	0	0	1697	1786	0	0	100	1	
1	11	7	04: H-22   LM00002495	lmo1326	4681	6281	100	1992	1663	836	46	47	5	99	98	0	2318	1991	1008	15	16	3	99	99	0	0	0	0	0	0	0	0	0	0	0	0	0	0	0	0	0	0	0	0	0	0	0	0	0	0	0.000	0.000	0.000	0.000	0.000	0.000	0.000	0.000	0.000	0.000	0.000	0.000	0.000	0.000	283	1076	4249	3593	3593	0.000	0.000	1946	2303	0	0	1617	1976	0	0	100	1	
1	12	7	04: L-01   LM00002511	lmo1401	4931	6281	100	53	54	7	47	47	5	61	32	0	61	52	20	16	16	2	90	84	0	0	0	0	0	0	0	0	0	0	0	0	0	0	0	0	0	0	0	0	0	0	0	0	0	0	0.000	0.000	0.000	0.000	0.000	0.000	0.000	0.000	0.000	0.000	0.000	0.000	0.000	0.000	283	1076	51	43	43	0.000	0.000	6	45	0	0	7	36	0	0	100	1	
1	13	7	04: L-04   LM00001376	lmo1404	5181	6281	100	562	521	214	47	49	11	99	97	0	413	407	164	17	20	17	96	95	0	0	0	0	0	0	0	0	0	0	0	0	0	0	0	0	0	0	0	0	0	0	0	0	0	0	0.000	0.000	0.000	0.000	0.000	0.000	0.000	0.000	0.000	0.000	0.000	0.000	0.000	0.000	283	1076	911	864	864	0.000	0.000	515	396	0	0	474	390	0	0	100	1	
1	14	7	04: L-07   LM00001377	lmo1407	5431	6281	100	1975	1801	910	47	48	7	99	97	0	2039	1782	929	18	19	5	98	96	0	0	0	0	0	0	0	0	0	0	0	0	0	0	0	0	0	0	0	0	0	0	0	0	0	0	0.000	0.000	0.000	0.000	0.000	0.000	0.000	0.000	0.000	0.000	0.000	0.000	0.000	0.000	283	1076	3949	3518	3518	0.000	0.000	1928	2021	0	0	1754	1764	0	0	100	1	
1	15	7	04: L-10   LM00001380	lmo1410	5681	6281	100	49	51	8	46	47	5	45	21	0	59	56	13	16	17	2	98	96	0	0	0	0	0	0	0	0	0	0	0	0	0	0	0	0	0	0	0	0	0	0	0	0	0	0	0.000	0.000	0.000	0.000	0.000	0.000	0.000	0.000	0.000	0.000	0.000	0.000	0.000	0.000	283	1076	46	45	45	0.000	0.000	3	43	0	0	5	40	0	0	100	1	
1	16	7	04: L-13   LM00002513	lmo1413	5931	6281	100	131	129	45	46	47	4	96	92	0	129	116	47	16	16	2	96	94	0	0	0	0	0	0	0	0	0	0	0	0	0	0	0	0	0	0	0	0	0	0	0	0	0	0	0.000	0.000	0.000	0.000	0.000	0.000	0.000	0.000	0.000	0.000	0.000	0.000	0.000	0.000	283	1076	198	183	183	0.000	0.000	85	113	0	0	83	100	0	0	100	1	
1	17	7	04: L-16   LM00001384	lmo1416	6181	6281	100	104	105	39	46	47	4	91	83	0	195	177	84	16	17	2	94	92	0	0	0	0	0	0	0	0	0	0	0	0	0	0	0	0	0	0	0	0	0	0	0	0	0	0	0.000	0.000	0.000	0.000	0.000	0.000	0.000	0.000	0.000	0.000	0.000	0.000	0.000	0.000	283	1076	237	220	220	0.000	0.000	58	179	0	0	59	161	0	0	100	1	
1	1	8	04: L-19   LM00001387	lmo1419	2181	6531	100	117	115	47	47	47	5	89	81	0	181	146	77	16	16	3	93	90	0	0	0	0	0	0	0	0	0	0	0	0	0	0	0	0	0	0	0	0	0	0	0	0	0	0	0.000	0.000	0.000	0.000	0.000	0.000	0.000	0.000	0.000	0.000	0.000	0.000	0.000	0.000	283	1076	235	198	198	0.000	0.000	70	165	0	0	68	130	0	0	100	1	
1	2	8	04: L-22   LM00001390	lmo1422	2431	6531	100	885	745	358	48	48	6	96	92	0	368	314	156	16	16	3	95	94	0	0	0	0	0	0	0	0	0	0	0	0	0	0	0	0	0	0	0	0	0	0	0	0	0	0	0.000	0.000	0.000	0.000	0.000	0.000	0.000	0.000	0.000	0.000	0.000	0.000	0.000	0.000	283	1076	1189	995	995	0.000	0.000	837	352	0	0	697	298	0	0	100	1	
1	3	8	04: P-01   LM00001430	lmo1497	2681	6531	100	53	55	8	47	48	5	53	33	0	71	63	22	16	16	2	94	89	0	0	0	0	0	0	0	0	0	0	0	0	0	0	0	0	0	0	0	0	0	0	0	0	0	0	0.000	0.000	0.000	0.000	0.000	0.000	0.000	0.000	0.000	0.000	0.000	0.000	0.000	0.000	283	1076	61	55	55	0.000	0.000	6	55	0	0	8	47	0	0	100	1	
1	4	8	04: P-04   LM00001432	lmo1500	2931	6531	100	51	51	6	48	48	4	39	18	0	60	53	18	16	16	2	89	86	0	0	0	0	0	0	0	0	0	0	0	0	0	0	0	0	0	0	0	0	0	0	0	0	0	0	0.000	0.000	0.000	0.000	0.000	0.000	0.000	0.000	0.000	0.000	0.000	0.000	0.000	0.000	283	1076	47	40	40	0.000	0.000	3	44	0	0	3	37	0	0	100	1	
1	5	8	04: P-07   LM00000417	lmo1503	3181	6531	100	3162	2683	1379	47	47	5	99	98	0	3001	2440	1277	15	16	3	96	95	0	0	0	0	0	0	0	0	0	0	0	0	0	0	0	0	0	0	0	0	0	0	0	0	0	0	0.000	0.000	0.000	0.000	0.000	0.000	0.000	0.000	0.000	0.000	0.000	0.000	0.000	0.000	283	1076	6101	5061	5061	0.000	0.000	3115	2986	0	0	2636	2425	0	0	100	1	
1	6	8	04: P-10   LM00001435	lmo1506	3431	6531	100	57	58	9	47	47	5	79	50	0	64	61	14	15	16	3	97	96	0	0	0	0	0	0	0	0	0	0	0	0	0	0	0	0	0	0	0	0	0	0	0	0	0	0	0.000	0.000	0.000	0.000	0.000	0.000	0.000	0.000	0.000	0.000	0.000	0.000	0.000	0.000	283	1076	59	57	57	0.000	0.000	10	49	0	0	11	46	0	0	100	1	
1	7	8	04: P-13   LM00001438	lmo1509	3681	6531	100	621	595	231	47	47	5	100	99	0	420	392	143	16	17	3	99	97	0	0	0	0	0	0	0	0	0	0	0	0	0	0	0	0	0	0	0	0	0	0	0	0	0	0	0.000	0.000	0.000	0.000	0.000	0.000	0.000	0.000	0.000	0.000	0.000	0.000	0.000	0.000	283	1076	978	924	924	0.000	0.000	574	404	0	0	548	376	0	0	100	1	
1	8	8	04: P-16   LM00001441	lmo1512	3931	6531	100	734	669	318	46	47	4	98	96	0	867	758	370	16	16	3	97	94	0	0	0	0	0	0	0	0	0	0	0	0	0	0	0	0	0	0	0	0	0	0	0	0	0	0	0.000	0.000	0.000	0.000	0.000	0.000	0.000	0.000	0.000	0.000	0.000	0.000	0.000	0.000	283	1076	1539	1365	1365	0.000	0.000	688	851	0	0	623	742	0	0	100	1	
1	9	8	04: P-19   LM00001443	lmo1515	4181	6531	100	183	174	70	47	47	5	96	92	0	226	200	94	16	16	3	98	94	0	0	0	0	0	0	0	0	0	0	0	0	0	0	0	0	0	0	0	0	0	0	0	0	0	0	0.000	0.000	0.000	0.000	0.000	0.000	0.000	0.000	0.000	0.000	0.000	0.000	0.000	0.000	283	1076	346	311	311	0.000	0.000	136	210	0	0	127	184	0	0	100	1	
1	10	8	04: P-22   LM00000419	lmo1518	4431	6531	100	401	331	160	47	47	5	97	93	0	791	646	356	15	16	3	96	93	0	0	0	0	0	0	0	0	0	0	0	0	0	0	0	0	0	0	0	0	0	0	0	0	0	0	0.000	0.000	0.000	0.000	0.000	0.000	0.000	0.000	0.000	0.000	0.000	0.000	0.000	0.000	283	1076	1130	915	915	0.000	0.000	354	776	0	0	284	631	0	0	100	1	
1	11	8	05: D-01   LM00002541	lmo1589	4681	6531	100	52	53	8	47	47	4	52	24	0	69	58	23	15	16	2	90	89	0	0	0	0	0	0	0	0	0	0	0	0	0	0	0	0	0	0	0	0	0	0	0	0	0	0	0.000	0.000	0.000	0.000	0.000	0.000	0.000	0.000	0.000	0.000	0.000	0.000	0.000	0.000	283	1076	59	49	49	0.000	0.000	5	54	0	0	6	43	0	0	100	1	
1	12	8	05: D-04   LM00001484	lmo1592	4931	6531	100	49	50	6	46	47	5	42	18	0	47	43	13	16	16	2	91	86	0	0	0	0	0	0	0	0	0	0	0	0	0	0	0	0	0	0	0	0	0	0	0	0	0	0	0.000	0.000	0.000	0.000	0.000	0.000	0.000	0.000	0.000	0.000	0.000	0.000	0.000	0.000	283	1076	34	31	31	0.000	0.000	3	31	0	0	4	27	0	0	100	1	
1	13	8	05: D-07   LM00001486	lmo1595	5181	6531	100	146	138	53	47	48	5	93	87	0	149	133	62	16	17	3	94	91	0	0	0	0	0	0	0	0	0	0	0	0	0	0	0	0	0	0	0	0	0	0	0	0	0	0	0.000	0.000	0.000	0.000	0.000	0.000	0.000	0.000	0.000	0.000	0.000	0.000	0.000	0.000	283	1076	232	208	208	0.000	0.000	99	133	0	0	91	117	0	0	100	1	
1	14	8	05: D-10   LM00000445	lmo1598	5431	6531	100	311	291	101	47	47	5	98	94	0	181	177	66	18	18	3	98	96	0	0	0	0	0	0	0	0	0	0	0	0	0	0	0	0	0	0	0	0	0	0	0	0	0	0	0.000	0.000	0.000	0.000	0.000	0.000	0.000	0.000	0.000	0.000	0.000	0.000	0.000	0.000	283	1076	427	403	403	0.000	0.000	264	163	0	0	244	159	0	0	100	1	
1	15	8	05: D-13   LM00000446	lmo1601	5681	6531	100	9931	7878	4415	46	46	5	100	100	0	4966	3942	2221	17	17	3	99	97	0	0	0	0	0	0	0	0	0	0	0	0	0	0	0	0	0	0	0	0	0	0	0	0	0	0	0.000	0.000	0.000	0.000	0.000	0.000	0.000	0.000	0.000	0.000	0.000	0.000	0.000	0.000	283	1076	14834	11757	11757	0.000	0.000	9885	4949	0	0	7832	3925	0	0	100	1	
1	16	8	05: D-16   LM00001490	lmo1604	5931	6531	100	610	542	246	46	47	5	95	90	0	549	489	219	16	16	2	96	96	0	0	0	0	0	0	0	0	0	0	0	0	0	0	0	0	0	0	0	0	0	0	0	0	0	0	0.000	0.000	0.000	0.000	0.000	0.000	0.000	0.000	0.000	0.000	0.000	0.000	0.000	0.000	283	1076	1097	969	969	0.000	0.000	564	533	0	0	496	473	0	0	100	1	
1	17	8	05: D-19   LM00002545	lmo1607	6181	6531	100	231	215	102	46	47	5	92	86	0	208	183	95	16	17	2	96	89	0	0	0	0	0	0	0	0	0	0	0	0	0	0	0	0	0	0	0	0	0	0	0	0	0	0	0.000	0.000	0.000	0.000	0.000	0.000	0.000	0.000	0.000	0.000	0.000	0.000	0.000	0.000	283	1076	377	336	336	0.000	0.000	185	192	0	0	169	167	0	0	100	1	
1	1	9	05: D-22   LM00002547	lmo1610	2181	6781	100	82	79	26	47	48	4	87	80	0	90	83	37	16	16	3	90	88	0	0	0	0	0	0	0	0	0	0	0	0	0	0	0	0	0	0	0	0	0	0	0	0	0	0	0.000	0.000	0.000	0.000	0.000	0.000	0.000	0.000	0.000	0.000	0.000	0.000	0.000	0.000	283	1076	109	99	99	0.000	0.000	35	74	0	0	32	67	0	0	100	1	
1	2	9	05: H-01   LM00001539	lmo1685	2431	6781	100	315	279	135	47	48	5	93	89	0	388	328	183	16	16	3	93	89	0	0	0	0	0	0	0	0	0	0	0	0	0	0	0	0	0	0	0	0	0	0	0	0	0	0	0.000	0.000	0.000	0.000	0.000	0.000	0.000	0.000	0.000	0.000	0.000	0.000	0.000	0.000	283	1076	640	544	544	0.000	0.000	268	372	0	0	232	312	0	0	100	1	
1	3	9	05: H-04   LM00001541	lmo1688	2681	6781	100	53	54	6	47	48	5	55	19	0	66	60	18	15	16	3	94	90	0	0	0	0	0	0	0	0	0	0	0	0	0	0	0	0	0	0	0	0	0	0	0	0	0	0	0.000	0.000	0.000	0.000	0.000	0.000	0.000	0.000	0.000	0.000	0.000	0.000	0.000	0.000	283	1076	57	52	52	0.000	0.000	6	51	0	0	7	45	0	0	100	1	
1	4	9	05: H-07   LM00001544	lmo1691	2931	6781	100	280	249	104	48	48	5	93	92	0	204	183	84	16	16	2	95	91	0	0	0	0	0	0	0	0	0	0	0	0	0	0	0	0	0	0	0	0	0	0	0	0	0	0	0.000	0.000	0.000	0.000	0.000	0.000	0.000	0.000	0.000	0.000	0.000	0.000	0.000	0.000	283	1076	420	368	368	0.000	0.000	232	188	0	0	201	167	0	0	100	1	
1	5	9	05: H-10   LM00000459	lmo1694	3181	6781	100	2444	2057	1036	47	47	5	98	96	0	2506	2058	1069	16	16	2	98	97	0	0	0	0	0	0	0	0	0	0	0	0	0	0	0	0	0	0	0	0	0	0	0	0	0	0	0.000	0.000	0.000	0.000	0.000	0.000	0.000	0.000	0.000	0.000	0.000	0.000	0.000	0.000	283	1076	4887	4052	4052	0.000	0.000	2397	2490	0	0	2010	2042	0	0	100	1	
1	6	9	05: H-13   LM00002566	lmo1697	3431	6781	100	95	94	24	47	48	6	90	88	0	88	81	27	15	16	3	95	93	0	0	0	0	0	0	0	0	0	0	0	0	0	0	0	0	0	0	0	0	0	0	0	0	0	0	0.000	0.000	0.000	0.000	0.000	0.000	0.000	0.000	0.000	0.000	0.000	0.000	0.000	0.000	283	1076	121	113	113	0.000	0.000	48	73	0	0	47	66	0	0	100	1	
1	7	9	05: H-16   LM00000461	lmo1700	3681	6781	100	112	113	31	48	50	17	92	89	0	199	192	66	16	20	20	94	91	0	0	0	0	0	0	0	0	0	0	0	0	0	0	0	0	0	0	0	0	0	0	0	0	0	0	0.000	0.000	0.000	0.000	0.000	0.000	0.000	0.000	0.000	0.000	0.000	0.000	0.000	0.000	283	1076	247	241	241	0.000	0.000	64	183	0	0	65	176	0	0	100	1	
1	8	9	05: H-19   LM00000462	lmo1703	3931	6781	100	869	763	354	47	47	4	98	96	0	793	685	332	16	16	2	95	95	0	0	0	0	0	0	0	0	0	0	0	0	0	0	0	0	0	0	0	0	0	0	0	0	0	0	0.000	0.000	0.000	0.000	0.000	0.000	0.000	0.000	0.000	0.000	0.000	0.000	0.000	0.000	283	1076	1599	1385	1385	0.000	0.000	822	777	0	0	716	669	0	0	100	1	
1	9	9	05: H-22   LM00001552	lmo1706	4181	6781	100	436	376	165	46	47	4	96	93	0	449	399	188	15	16	2	97	96	0	0	0	0	0	0	0	0	0	0	0	0	0	0	0	0	0	0	0	0	0	0	0	0	0	0	0.000	0.000	0.000	0.000	0.000	0.000	0.000	0.000	0.000	0.000	0.000	0.000	0.000	0.000	283	1076	824	714	714	0.000	0.000	390	434	0	0	330	384	0	0	100	1	
1	10	9	05: L-01   LM00002580	lmo1781	4431	6781	100	54	55	9	47	48	5	69	30	0	72	63	22	16	16	2	94	89	0	0	0	0	0	0	0	0	0	0	0	0	0	0	0	0	0	0	0	0	0	0	0	0	0	0	0.000	0.000	0.000	0.000	0.000	0.000	0.000	0.000	0.000	0.000	0.000	0.000	0.000	0.000	283	1076	63	55	55	0.000	0.000	7	56	0	0	8	47	0	0	100	1	
1	11	9	05: L-04   LM00001597	lmo1784	4681	6781	100	10473	8890	3977	47	47	4	100	100	0	16526	13869	5921	15	16	2	100	100	0	0	0	0	0	0	0	0	0	0	0	0	0	0	0	0	0	0	0	0	0	0	0	0	0	0	0.000	0.000	0.000	0.000	0.000	0.000	0.000	0.000	0.000	0.000	0.000	0.000	0.000	0.000	283	1076	26937	22697	22697	0.000	0.000	10426	16511	0	0	8843	13854	0	0	100	1	
1	12	9	05: L-07   LM00000485	lmo1787	4931	6781	100	3583	3041	1477	47	47	4	100	100	0	4450	3754	1871	16	16	3	99	99	0	0	0	0	0	0	0	0	0	0	0	0	0	0	0	0	0	0	0	0	0	0	0	0	0	0	0.000	0.000	0.000	0.000	0.000	0.000	0.000	0.000	0.000	0.000	0.000	0.000	0.000	0.000	283	1076	7970	6732	6732	0.000	0.000	3536	4434	0	0	2994	3738	0	0	100	1	
1	13	9	05: L-10   LM00002582	lmo1790	5181	6781	100	138	137	51	47	48	5	95	92	0	106	98	44	16	16	3	95	92	0	0	0	0	0	0	0	0	0	0	0	0	0	0	0	0	0	0	0	0	0	0	0	0	0	0	0.000	0.000	0.000	0.000	0.000	0.000	0.000	0.000	0.000	0.000	0.000	0.000	0.000	0.000	283	1076	181	172	172	0.000	0.000	91	90	0	0	90	82	0	0	100	1	
1	14	9	05: L-13   LM00001602	lmo1793	5431	6781	100	459	438	173	48	48	4	97	94	0	280	271	115	17	18	3	95	95	0	0	0	0	0	0	0	0	0	0	0	0	0	0	0	0	0	0	0	0	0	0	0	0	0	0	0.000	0.000	0.000	0.000	0.000	0.000	0.000	0.000	0.000	0.000	0.000	0.000	0.000	0.000	283	1076	674	644	644	0.000	0.000	411	263	0	0	390	254	0	0	100	1	
1	15	9	05: L-16   LM00000486	lmo1796	5681	6781	100	5875	5105	2656	46	46	4	100	100	0	6545	5534	2909	17	18	3	100	99	0	0	0	0	0	0	0	0	0	0	0	0	0	0	0	0	0	0	0	0	0	0	0	0	0	0	0.000	0.000	0.000	0.000	0.000	0.000	0.000	0.000	0.000	0.000	0.000	0.000	0.000	0.000	283	1076	12357	10576	10576	0.000	0.000	5829	6528	0	0	5059	5517	0	0	100	1	
1	16	9	05: L-19   LM00001606	lmo1799	5931	6781	100	69	71	19	47	47	5	86	77	0	66	61	16	16	17	5	96	94	0	0	0	0	0	0	0	0	0	0	0	0	0	0	0	0	0	0	0	0	0	0	0	0	0	0	0.000	0.000	0.000	0.000	0.000	0.000	0.000	0.000	0.000	0.000	0.000	0.000	0.000	0.000	283	1076	72	69	69	0.000	0.000	22	50	0	0	24	45	0	0	100	1	
1	17	9	05: L-22   LM00001608	lmo1802	6181	6781	100	102	100	34	47	48	5	89	86	0	92	83	30	16	17	3	98	94	0	0	0	0	0	0	0	0	0	0	0	0	0	0	0	0	0	0	0	0	0	0	0	0	0	0	0.000	0.000	0.000	0.000	0.000	0.000	0.000	0.000	0.000	0.000	0.000	0.000	0.000	0.000	283	1076	131	120	120	0.000	0.000	55	76	0	0	53	67	0	0	100	1	
1	1	10	05: P-01   LM00000504	lmo1877	2181	7031	100	865	751	363	47	47	5	97	95	0	262	231	109	16	16	3	98	95	0	0	0	0	0	0	0	0	0	0	0	0	0	0	0	0	0	0	0	0	0	0	0	0	0	0	0.000	0.000	0.000	0.000	0.000	0.000	0.000	0.000	0.000	0.000	0.000	0.000	0.000	0.000	283	1076	1064	919	919	0.000	0.000	818	246	0	0	704	215	0	0	100	1	
1	2	10	05: P-04   LM00001659	lmo1880	2431	7031	100	136	124	45	47	48	5	89	86	0	112	101	39	16	16	3	93	91	0	0	0	0	0	0	0	0	0	0	0	0	0	0	0	0	0	0	0	0	0	0	0	0	0	0	0.000	0.000	0.000	0.000	0.000	0.000	0.000	0.000	0.000	0.000	0.000	0.000	0.000	0.000	283	1076	185	162	162	0.000	0.000	89	96	0	0	77	85	0	0	100	1	
1	3	10	05: P-07   LM00000505	lmo1883	2681	7031	100	883	726	386	48	48	5	96	94	0	341	294	159	16	16	2	97	93	0	0	0	0	0	0	0	0	0	0	0	0	0	0	0	0	0	0	0	0	0	0	0	0	0	0	0.000	0.000	0.000	0.000	0.000	0.000	0.000	0.000	0.000	0.000	0.000	0.000	0.000	0.000	283	1076	1160	956	956	0.000	0.000	835	325	0	0	678	278	0	0	100	1	
1	4	10	05: P-10   LM00001663	lmo1886	2931	7031	100	386	350	166	47	48	5	96	90	0	257	233	123	16	17	3	93	91	0	0	0	0	0	0	0	0	0	0	0	0	0	0	0	0	0	0	0	0	0	0	0	0	0	0	0.000	0.000	0.000	0.000	0.000	0.000	0.000	0.000	0.000	0.000	0.000	0.000	0.000	0.000	283	1076	580	520	520	0.000	0.000	339	241	0	0	303	217	0	0	100	1	
1	5	10	05: P-13   LM00002592	lmo1889	3181	7031	100	138	130	43	47	48	5	93	90	0	101	97	33	16	16	3	97	95	0	0	0	0	0	0	0	0	0	0	0	0	0	0	0	0	0	0	0	0	0	0	0	0	0	0	0.000	0.000	0.000	0.000	0.000	0.000	0.000	0.000	0.000	0.000	0.000	0.000	0.000	0.000	283	1076	176	164	164	0.000	0.000	91	85	0	0	83	81	0	0	100	1	
1	6	10	05: P-16   LM00000507	lmo1892	3431	7031	100	606	555	234	47	48	5	99	96	0	730	653	277	15	16	3	99	96	0	0	0	0	0	0	0	0	0	0	0	0	0	0	0	0	0	0	0	0	0	0	0	0	0	0	0.000	0.000	0.000	0.000	0.000	0.000	0.000	0.000	0.000	0.000	0.000	0.000	0.000	0.000	283	1076	1274	1146	1146	0.000	0.000	559	715	0	0	508	638	0	0	100	1	
1	7	10	05: P-19   LM00002595	lmo1895	3681	7031	100	488	414	180	48	48	5	96	94	0	345	309	136	16	16	2	96	94	0	0	0	0	0	0	0	0	0	0	0	0	0	0	0	0	0	0	0	0	0	0	0	0	0	0	0.000	0.000	0.000	0.000	0.000	0.000	0.000	0.000	0.000	0.000	0.000	0.000	0.000	0.000	283	1076	769	659	659	0.000	0.000	440	329	0	0	366	293	0	0	100	1	
1	8	10	05: P-22   LM00000510	lmo1898	3931	7031	100	971	888	397	47	48	5	99	98	0	602	574	239	16	16	2	99	98	0	0	0	0	0	0	0	0	0	0	0	0	0	0	0	0	0	0	0	0	0	0	0	0	0	0	0.000	0.000	0.000	0.000	0.000	0.000	0.000	0.000	0.000	0.000	0.000	0.000	0.000	0.000	283	1076	1510	1399	1399	0.000	0.000	924	586	0	0	841	558	0	0	100	1	
1	9	10	06: D-01   LM00002609	lmo1969	4181	7031	100	52	53	6	47	47	5	54	20	0	67	59	22	16	16	3	90	87	0	0	0	0	0	0	0	0	0	0	0	0	0	0	0	0	0	0	0	0	0	0	0	0	0	0	0.000	0.000	0.000	0.000	0.000	0.000	0.000	0.000	0.000	0.000	0.000	0.000	0.000	0.000	283	1076	56	49	49	0.000	0.000	5	51	0	0	6	43	0	0	100	1	
1	10	10	06: D-04   LM00002612	lmo1972	4431	7031	100	74	82	28	47	48	5	90	84	0	93	86	28	16	16	2	95	95	0	0	0	0	0	0	0	0	0	0	0	0	0	0	0	0	0	0	0	0	0	0	0	0	0	0	0.000	0.000	0.000	0.000	0.000	0.000	0.000	0.000	0.000	0.000	0.000	0.000	0.000	0.000	283	1076	104	105	105	0.000	0.000	27	77	0	0	35	70	0	0	100	1	
1	11	10	06: D-07   LM00000528	lmo1975	4681	7031	100	178	161	68	47	47	4	91	88	0	223	198	106	15	16	2	94	89	0	0	0	0	0	0	0	0	0	0	0	0	0	0	0	0	0	0	0	0	0	0	0	0	0	0	0.000	0.000	0.000	0.000	0.000	0.000	0.000	0.000	0.000	0.000	0.000	0.000	0.000	0.000	283	1076	339	297	297	0.000	0.000	131	208	0	0	114	183	0	0	100	1	
1	12	10	06: D-10   LM00000531	lmo1978	4931	7031	100	1280	1093	558	47	47	5	97	93	0	1246	1090	531	16	16	3	95	93	0	0	0	0	0	0	0	0	0	0	0	0	0	0	0	0	0	0	0	0	0	0	0	0	0	0	0.000	0.000	0.000	0.000	0.000	0.000	0.000	0.000	0.000	0.000	0.000	0.000	0.000	0.000	283	1076	2463	2120	2120	0.000	0.000	1233	1230	0	0	1046	1074	0	0	100	1	
1	13	10	06: D-13   LM00002615	lmo1981	5181	7031	100	70	69	15	48	48	4	83	76	0	73	65	28	16	16	2	88	83	0	0	0	0	0	0	0	0	0	0	0	0	0	0	0	0	0	0	0	0	0	0	0	0	0	0	0.000	0.000	0.000	0.000	0.000	0.000	0.000	0.000	0.000	0.000	0.000	0.000	0.000	0.000	283	1076	79	70	70	0.000	0.000	22	57	0	0	21	49	0	0	100	1	
1	14	10	06: D-16   LM00001709	lmo1984	5431	7031	100	81	97	46	48	48	8	87	72	0	127	130	61	17	19	10	90	87	0	0	0	0	0	0	0	0	0	0	0	0	0	0	0	0	0	0	0	0	0	0	0	0	0	0	0.000	0.000	0.000	0.000	0.000	0.000	0.000	0.000	0.000	0.000	0.000	0.000	0.000	0.000	283	1076	143	162	162	0.000	0.000	33	110	0	0	49	113	0	0	100	1	
1	15	10	06: D-19   LM00000533	lmo1987	5681	7031	100	69	68	14	47	47	5	86	80	0	90	82	37	18	18	3	88	86	0	0	0	0	0	0	0	0	0	0	0	0	0	0	0	0	0	0	0	0	0	0	0	0	0	0	0.000	0.000	0.000	0.000	0.000	0.000	0.000	0.000	0.000	0.000	0.000	0.000	0.000	0.000	283	1076	94	85	85	0.000	0.000	22	72	0	0	21	64	0	0	100	1	
1	16	10	06: D-22   LM00001714	lmo1990	5931	7031	100	54	55	8	46	46	4	71	45	0	57	50	20	16	16	3	89	82	0	0	0	0	0	0	0	0	0	0	0	0	0	0	0	0	0	0	0	0	0	0	0	0	0	0	0.000	0.000	0.000	0.000	0.000	0.000	0.000	0.000	0.000	0.000	0.000	0.000	0.000	0.000	283	1076	49	43	43	0.000	0.000	8	41	0	0	9	34	0	0	100	1	
1	17	10	06: H-01   LM00001760	lmo2065	6181	7031	100	119	112	37	47	47	4	95	92	0	73	67	26	16	16	2	96	92	0	0	0	0	0	0	0	0	0	0	0	0	0	0	0	0	0	0	0	0	0	0	0	0	0	0	0.000	0.000	0.000	0.000	0.000	0.000	0.000	0.000	0.000	0.000	0.000	0.000	0.000	0.000	283	1076	129	116	116	0.000	0.000	72	57	0	0	65	51	0	0	100	1	
1	1	11	06: H-04   LM00000552	lmo2068	2181	7281	100	4102	3351	1775	47	47	4	96	95	0	1229	1021	551	16	16	2	95	93	0	0	0	0	0	0	0	0	0	0	0	0	0	0	0	0	0	0	0	0	0	0	0	0	0	0	0.000	0.000	0.000	0.000	0.000	0.000	0.000	0.000	0.000	0.000	0.000	0.000	0.000	0.000	283	1076	5268	4309	4309	0.000	0.000	4055	1213	0	0	3304	1005	0	0	100	1	
1	2	11	06: H-07   LM00002627	lmo2071	2431	7281	100	147	133	53	47	47	4	89	83	0	139	119	65	16	17	3	86	83	0	0	0	0	0	0	0	0	0	0	0	0	0	0	0	0	0	0	0	0	0	0	0	0	0	0	0.000	0.000	0.000	0.000	0.000	0.000	0.000	0.000	0.000	0.000	0.000	0.000	0.000	0.000	283	1076	223	189	189	0.000	0.000	100	123	0	0	86	103	0	0	100	1	
1	3	11	06: H-10   LM00001763	lmo2074	2681	7281	100	102	100	30	47	48	4	90	86	0	100	95	34	16	16	2	97	94	0	0	0	0	0	0	0	0	0	0	0	0	0	0	0	0	0	0	0	0	0	0	0	0	0	0	0.000	0.000	0.000	0.000	0.000	0.000	0.000	0.000	0.000	0.000	0.000	0.000	0.000	0.000	283	1076	139	132	132	0.000	0.000	55	84	0	0	53	79	0	0	100	1	
1	4	11	06: H-13   LM00002628	lmo2077	2931	7281	100	257	235	96	47	48	5	92	88	0	215	189	85	16	16	2	95	95	0	0	0	0	0	0	0	0	0	0	0	0	0	0	0	0	0	0	0	0	0	0	0	0	0	0	0.000	0.000	0.000	0.000	0.000	0.000	0.000	0.000	0.000	0.000	0.000	0.000	0.000	0.000	283	1076	409	361	361	0.000	0.000	210	199	0	0	188	173	0	0	100	1	
1	5	11	06: H-16   LM00002629	lmo2080	3181	7281	100	205	191	77	46	47	5	91	87	0	207	174	80	16	16	3	93	90	0	0	0	0	0	0	0	0	0	0	0	0	0	0	0	0	0	0	0	0	0	0	0	0	0	0	0.000	0.000	0.000	0.000	0.000	0.000	0.000	0.000	0.000	0.000	0.000	0.000	0.000	0.000	283	1076	350	303	303	0.000	0.000	159	191	0	0	145	158	0	0	100	1	
1	6	11	06: H-19   LM00001769	lmo2083	3431	7281	100	159	141	57	47	47	4	92	87	0	88	79	36	16	16	3	88	86	0	0	0	0	0	0	0	0	0	0	0	0	0	0	0	0	0	0	0	0	0	0	0	0	0	0	0.000	0.000	0.000	0.000	0.000	0.000	0.000	0.000	0.000	0.000	0.000	0.000	0.000	0.000	283	1076	184	157	157	0.000	0.000	112	72	0	0	94	63	0	0	100	1	
1	7	11	06: H-22   LM00002632	lmo2086	3681	7281	100	122	117	38	47	47	4	92	90	0	124	109	46	16	16	3	95	91	0	0	0	0	0	0	0	0	0	0	0	0	0	0	0	0	0	0	0	0	0	0	0	0	0	0	0.000	0.000	0.000	0.000	0.000	0.000	0.000	0.000	0.000	0.000	0.000	0.000	0.000	0.000	283	1076	183	163	163	0.000	0.000	75	108	0	0	70	93	0	0	100	1	
1	8	11	06: L-01   LM00001807	lmo2161	3931	7281	100	71	80	26	46	47	5	91	87	0	83	84	38	15	16	2	96	91	0	0	0	0	0	0	0	0	0	0	0	0	0	0	0	0	0	0	0	0	0	0	0	0	0	0	0.000	0.000	0.000	0.000	0.000	0.000	0.000	0.000	0.000	0.000	0.000	0.000	0.000	0.000	283	1076	93	103	103	0.000	0.000	25	68	0	0	34	69	0	0	100	1	
1	9	11	06: L-04   LM00001809	lmo2164	4181	7281	100	63	64	12	47	47	4	89	77	0	73	70	19	16	16	2	99	97	0	0	0	0	0	0	0	0	0	0	0	0	0	0	0	0	0	0	0	0	0	0	0	0	0	0	0.000	0.000	0.000	0.000	0.000	0.000	0.000	0.000	0.000	0.000	0.000	0.000	0.000	0.000	283	1076	73	71	71	0.000	0.000	16	57	0	0	17	54	0	0	100	1	
1	10	11	06: L-07   LM00002644	lmo2167	4431	7281	100	113	110	39	47	47	5	92	88	0	101	91	46	16	16	3	90	87	0	0	0	0	0	0	0	0	0	0	0	0	0	0	0	0	0	0	0	0	0	0	0	0	0	0	0.000	0.000	0.000	0.000	0.000	0.000	0.000	0.000	0.000	0.000	0.000	0.000	0.000	0.000	283	1076	151	138	138	0.000	0.000	66	85	0	0	63	75	0	0	100	1	
1	11	11	06: L-10   LM00001813	lmo2170	4681	7281	100	52	52	5	47	47	4	50	21	0	62	57	16	15	16	2	96	94	0	0	0	0	0	0	0	0	0	0	0	0	0	0	0	0	0	0	0	0	0	0	0	0	0	0	0.000	0.000	0.000	0.000	0.000	0.000	0.000	0.000	0.000	0.000	0.000	0.000	0.000	0.000	283	1076	52	47	47	0.000	0.000	5	47	0	0	5	42	0	0	100	1	
1	12	11	06: L-13   LM00000584	lmo2173	4931	7281	100	1176	969	520	47	47	5	97	94	0	552	462	242	16	16	3	94	92	0	0	0	0	0	0	0	0	0	0	0	0	0	0	0	0	0	0	0	0	0	0	0	0	0	0	0.000	0.000	0.000	0.000	0.000	0.000	0.000	0.000	0.000	0.000	0.000	0.000	0.000	0.000	283	1076	1665	1368	1368	0.000	0.000	1129	536	0	0	922	446	0	0	100	1	
1	13	11	06: L-16   LM00002645	lmo2176	5181	7281	100	51	51	5	47	47	4	47	23	0	63	57	17	16	16	2	93	91	0	0	0	0	0	0	0	0	0	0	0	0	0	0	0	0	0	0	0	0	0	0	0	0	0	0	0.000	0.000	0.000	0.000	0.000	0.000	0.000	0.000	0.000	0.000	0.000	0.000	0.000	0.000	283	1076	51	45	45	0.000	0.000	4	47	0	0	4	41	0	0	100	1	
1	14	11	06: L-19   LM00000586	lmo2179	5431	7281	100	52	52	6	47	47	4	51	24	0	73	68	21	17	17	2	95	94	0	0	0	0	0	0	0	0	0	0	0	0	0	0	0	0	0	0	0	0	0	0	0	0	0	0	0.000	0.000	0.000	0.000	0.000	0.000	0.000	0.000	0.000	0.000	0.000	0.000	0.000	0.000	283	1076	61	56	56	0.000	0.000	5	56	0	0	5	51	0	0	100	1	
1	15	11	06: L-22   LM00001817	lmo2182	5681	7281	100	55	61	18	46	46	4	70	57	0	69	70	21	18	18	3	96	94	0	0	0	0	0	0	0	0	0	0	0	0	0	0	0	0	0	0	0	0	0	0	0	0	0	0	0.000	0.000	0.000	0.000	0.000	0.000	0.000	0.000	0.000	0.000	0.000	0.000	0.000	0.000	283	1076	60	67	67	0.000	0.000	9	51	0	0	15	52	0	0	100	1	
1	16	11	06: P-01   LM00002664	lmo2257	5931	7281	100	2044	1870	935	46	46	5	95	93	0	1898	1758	818	17	17	3	96	94	0	0	0	0	0	0	0	0	0	0	0	0	0	0	0	0	0	0	0	0	0	0	0	0	0	0	0.000	0.000	0.000	0.000	0.000	0.000	0.000	0.000	0.000	0.000	0.000	0.000	0.000	0.000	283	1076	3879	3565	3565	0.000	0.000	1998	1881	0	0	1824	1741	0	0	100	1	
1	17	11	06: P-04   LM00002667	lmo2260	6181	7281	100	51	51	6	45	46	4	56	30	0	60	52	19	16	16	3	89	86	0	0	0	0	0	0	0	0	0	0	0	0	0	0	0	0	0	0	0	0	0	0	0	0	0	0	0.000	0.000	0.000	0.000	0.000	0.000	0.000	0.000	0.000	0.000	0.000	0.000	0.000	0.000	283	1076	50	42	42	0.000	0.000	6	44	0	0	6	36	0	0	100	1	
1	1	12	06: P-07   LM00001856	lmo2263	2181	7531	100	84	80	21	47	47	5	89	79	0	91	82	33	16	16	3	93	88	0	0	0	0	0	0	0	0	0	0	0	0	0	0	0	0	0	0	0	0	0	0	0	0	0	0	0.000	0.000	0.000	0.000	0.000	0.000	0.000	0.000	0.000	0.000	0.000	0.000	0.000	0.000	283	1076	112	99	99	0.000	0.000	37	75	0	0	33	66	0	0	100	1	
1	2	12	06: P-10   LM00002671	lmo2266	2431	7531	100	70	73	20	47	47	5	89	82	0	85	80	33	16	16	2	95	93	0	0	0	0	0	0	0	0	0	0	0	0	0	0	0	0	0	0	0	0	0	0	0	0	0	0	0.000	0.000	0.000	0.000	0.000	0.000	0.000	0.000	0.000	0.000	0.000	0.000	0.000	0.000	283	1076	92	90	90	0.000	0.000	23	69	0	0	26	64	0	0	100	1	
1	3	12	06: P-13   LM00000607	lmo2269	2681	7531	100	935	846	358	46	47	4	98	97	0	1354	1220	520	16	16	3	96	95	0	0	0	0	0	0	0	0	0	0	0	0	0	0	0	0	0	0	0	0	0	0	0	0	0	0	0.000	0.000	0.000	0.000	0.000	0.000	0.000	0.000	0.000	0.000	0.000	0.000	0.000	0.000	283	1076	2227	2004	2004	0.000	0.000	889	1338	0	0	800	1204	0	0	100	1	
1	4	12	06: P-16   LM00001861	lmo2272	2931	7531	100	55	55	6	47	48	5	65	41	0	71	62	22	16	16	3	92	87	0	0	0	0	0	0	0	0	0	0	0	0	0	0	0	0	0	0	0	0	0	0	0	0	0	0	0.000	0.000	0.000	0.000	0.000	0.000	0.000	0.000	0.000	0.000	0.000	0.000	0.000	0.000	283	1076	63	54	54	0.000	0.000	8	55	0	0	8	46	0	0	100	1	
1	5	12	06: P-19   LM00001863	lmo2275	3181	7531	100	51	51	5	47	47	5	43	12	0	66	56	21	16	16	2	90	87	0	0	0	0	0	0	0	0	0	0	0	0	0	0	0	0	0	0	0	0	0	0	0	0	0	0	0.000	0.000	0.000	0.000	0.000	0.000	0.000	0.000	0.000	0.000	0.000	0.000	0.000	0.000	283	1076	54	44	44	0.000	0.000	4	50	0	0	4	40	0	0	100	1	
1	6	12	06: P-22   LM00002675	lmo2278	3431	7531	100	55	56	6	47	47	4	80	49	0	73	67	19	15	15	2	98	96	0	0	0	0	0	0	0	0	0	0	0	0	0	0	0	0	0	0	0	0	0	0	0	0	0	0	0.000	0.000	0.000	0.000	0.000	0.000	0.000	0.000	0.000	0.000	0.000	0.000	0.000	0.000	283	1076	66	61	61	0.000	0.000	8	58	0	0	9	52	0	0	100	1	
1	7	12	07: D-01   LM00001884	lmo2349	3681	7531	100	91	88	27	47	47	5	86	80	0	83	73	30	16	16	2	91	90	0	0	0	0	0	0	0	0	0	0	0	0	0	0	0	0	0	0	0	0	0	0	0	0	0	0	0.000	0.000	0.000	0.000	0.000	0.000	0.000	0.000	0.000	0.000	0.000	0.000	0.000	0.000	283	1076	111	98	98	0.000	0.000	44	67	0	0	41	57	0	0	100	1	
1	8	12	07: D-04   LM00001886	lmo2352	3931	7531	100	140	131	49	47	47	4	91	87	0	80	72	29	15	16	3	92	86	0	0	0	0	0	0	0	0	0	0	0	0	0	0	0	0	0	0	0	0	0	0	0	0	0	0	0.000	0.000	0.000	0.000	0.000	0.000	0.000	0.000	0.000	0.000	0.000	0.000	0.000	0.000	283	1076	158	141	141	0.000	0.000	93	65	0	0	84	57	0	0	100	1	
1	9	12	07: D-07   LM00001889	lmo2355	4181	7531	100	53	54	8	47	47	5	58	28	0	53	49	19	16	16	3	84	82	0	0	0	0	0	0	0	0	0	0	0	0	0	0	0	0	0	0	0	0	0	0	0	0	0	0	0.000	0.000	0.000	0.000	0.000	0.000	0.000	0.000	0.000	0.000	0.000	0.000	0.000	0.000	283	1076	43	40	40	0.000	0.000	6	37	0	0	7	33	0	0	100	1	
1	10	12	07: D-10   LM00002706	lmo2358	4431	7531	100	967	849	429	48	48	4	95	93	0	494	444	216	15	16	2	94	93	0	0	0	0	0	0	0	0	0	0	0	0	0	0	0	0	0	0	0	0	0	0	0	0	0	0	0.000	0.000	0.000	0.000	0.000	0.000	0.000	0.000	0.000	0.000	0.000	0.000	0.000	0.000	283	1076	1398	1230	1230	0.000	0.000	919	479	0	0	801	429	0	0	100	1	
1	11	12	07: D-13   LM00000626	lmo2361	4681	7531	100	122	115	36	47	48	5	92	88	0	222	196	82	15	16	2	95	92	0	0	0	0	0	0	0	0	0	0	0	0	0	0	0	0	0	0	0	0	0	0	0	0	0	0	0.000	0.000	0.000	0.000	0.000	0.000	0.000	0.000	0.000	0.000	0.000	0.000	0.000	0.000	283	1076	282	249	249	0.000	0.000	75	207	0	0	68	181	0	0	100	1	
1	12	12	07: D-16   LM00002708	lmo2364	4931	7531	100	49	50	6	46	47	5	39	14	0	62	53	20	16	16	3	88	83	0	0	0	0	0	0	0	0	0	0	0	0	0	0	0	0	0	0	0	0	0	0	0	0	0	0	0.000	0.000	0.000	0.000	0.000	0.000	0.000	0.000	0.000	0.000	0.000	0.000	0.000	0.000	283	1076	49	41	41	0.000	0.000	3	46	0	0	4	37	0	0	100	1	
1	13	12	07: D-19   LM00000629	lmo2367	5181	7531	100	445	388	194	47	47	5	95	89	0	363	305	157	16	17	3	93	89	0	0	0	0	0	0	0	0	0	0	0	0	0	0	0	0	0	0	0	0	0	0	0	0	0	0	0.000	0.000	0.000	0.000	0.000	0.000	0.000	0.000	0.000	0.000	0.000	0.000	0.000	0.000	283	1076	745	630	630	0.000	0.000	398	347	0	0	341	289	0	0	100	1	
1	14	12	07: D-22   LM00000630	lmo2370	5431	7531	100	151	141	61	47	47	4	84	81	0	135	113	55	16	17	3	92	87	0	0	0	0	0	0	0	0	0	0	0	0	0	0	0	0	0	0	0	0	0	0	0	0	0	0	0.000	0.000	0.000	0.000	0.000	0.000	0.000	0.000	0.000	0.000	0.000	0.000	0.000	0.000	283	1076	223	191	191	0.000	0.000	104	119	0	0	94	97	0	0	100	1	
1	15	12	07: H-01   LM00002727	lmo2445	5681	7531	100	57	62	18	46	47	5	88	60	0	71	71	29	17	18	3	93	90	0	0	0	0	0	0	0	0	0	0	0	0	0	0	0	0	0	0	0	0	0	0	0	0	0	0	0.000	0.000	0.000	0.000	0.000	0.000	0.000	0.000	0.000	0.000	0.000	0.000	0.000	0.000	283	1076	65	70	70	0.000	0.000	11	54	0	0	16	54	0	0	100	1	
1	16	12	07: H-04   LM00000650	lmo2448	5931	7531	100	1744	1414	760	47	47	5	91	89	0	1370	1130	603	17	18	3	92	89	0	0	0	0	0	0	0	0	0	0	0	0	0	0	0	0	0	0	0	0	0	0	0	0	0	0	0.000	0.000	0.000	0.000	0.000	0.000	0.000	0.000	0.000	0.000	0.000	0.000	0.000	0.000	283	1076	3050	2480	2480	0.000	0.000	1697	1353	0	0	1367	1113	0	0	100	1	
1	17	12	07: H-07   LM00000653	lmo2451	6181	7531	100	1327	1105	559	47	47	5	95	92	0	1751	1468	755	16	16	3	93	92	0	0	0	0	0	0	0	0	0	0	0	0	0	0	0	0	0	0	0	0	0	0	0	0	0	0	0.000	0.000	0.000	0.000	0.000	0.000	0.000	0.000	0.000	0.000	0.000	0.000	0.000	0.000	283	1076	3015	2510	2510	0.000	0.000	1280	1735	0	0	1058	1452	0	0	100	1	
1	1	13	07: H-10   LM00002834	lmo2454	2181	7781	100	1176	1004	549	46	47	5	94	89	0	399	353	201	16	17	3	89	86	0	0	0	0	0	0	0	0	0	0	0	0	0	0	0	0	0	0	0	0	0	0	0	0	0	0	0.000	0.000	0.000	0.000	0.000	0.000	0.000	0.000	0.000	0.000	0.000	0.000	0.000	0.000	283	1076	1513	1295	1295	0.000	0.000	1130	383	0	0	958	337	0	0	100	1	
1	2	13	07: H-13   LM00000657	lmo2457	2431	7781	100	15879	12891	7359	47	48	5	100	99	0	22778	18448	10302	16	16	2	96	95	0	0	0	0	0	0	0	0	0	0	0	0	0	0	0	0	0	0	0	0	0	0	0	0	0	0	0.000	0.000	0.000	0.000	0.000	0.000	0.000	0.000	0.000	0.000	0.000	0.000	0.000	0.000	283	1076	38594	31276	31276	0.000	0.000	15832	22762	0	0	12844	18432	0	0	100	1	
1	3	13	07: H-16   LM00000660	lmo2460	2681	7781	100	3152	2555	1421	47	47	4	97	95	0	1738	1437	794	16	16	2	92	90	0	0	0	0	0	0	0	0	0	0	0	0	0	0	0	0	0	0	0	0	0	0	0	0	0	0	0.000	0.000	0.000	0.000	0.000	0.000	0.000	0.000	0.000	0.000	0.000	0.000	0.000	0.000	283	1076	4827	3929	3929	0.000	0.000	3105	1722	0	0	2508	1421	0	0	100	1	
1	4	13	07: H-19   LM00001933	lmo2463	2931	7781	100	1750	1415	788	46	47	4	95	91	0	433	367	196	16	16	3	93	90	0	0	0	0	0	0	0	0	0	0	0	0	0	0	0	0	0	0	0	0	0	0	0	0	0	0	0.000	0.000	0.000	0.000	0.000	0.000	0.000	0.000	0.000	0.000	0.000	0.000	0.000	0.000	283	1076	2121	1720	1720	0.000	0.000	1704	417	0	0	1369	351	0	0	100	1	
1	5	13	07: H-22   LM00002729	lmo2466	3181	7781	100	60	60	10	47	47	5	76	60	0	163	128	74	15	16	2	88	83	0	0	0	0	0	0	0	0	0	0	0	0	0	0	0	0	0	0	0	0	0	0	0	0	0	0	0.000	0.000	0.000	0.000	0.000	0.000	0.000	0.000	0.000	0.000	0.000	0.000	0.000	0.000	283	1076	161	126	126	0.000	0.000	13	148	0	0	13	113	0	0	100	1	
1	6	13	07: L-01   LM00002744	lmo2541	3431	7781	100	194	177	70	46	47	4	92	88	0	196	174	86	15	15	2	92	89	0	0	0	0	0	0	0	0	0	0	0	0	0	0	0	0	0	0	0	0	0	0	0	0	0	0	0.000	0.000	0.000	0.000	0.000	0.000	0.000	0.000	0.000	0.000	0.000	0.000	0.000	0.000	283	1076	329	290	290	0.000	0.000	148	181	0	0	131	159	0	0	100	1	
1	7	13	07: L-04   LM00001977	lmo2544	3681	7781	100	289	265	134	47	47	5	90	86	0	258	230	125	16	16	3	93	86	0	0	0	0	0	0	0	0	0	0	0	0	0	0	0	0	0	0	0	0	0	0	0	0	0	0	0.000	0.000	0.000	0.000	0.000	0.000	0.000	0.000	0.000	0.000	0.000	0.000	0.000	0.000	283	1076	484	432	432	0.000	0.000	242	242	0	0	218	214	0	0	100	1	
1	8	13	07: L-07   LM00000682	lmo2547	3931	7781	100	359	318	161	47	47	5	95	91	0	333	276	148	15	16	3	92	89	0	0	0	0	0	0	0	0	0	0	0	0	0	0	0	0	0	0	0	0	0	0	0	0	0	0	0.000	0.000	0.000	0.000	0.000	0.000	0.000	0.000	0.000	0.000	0.000	0.000	0.000	0.000	283	1076	630	532	532	0.000	0.000	312	318	0	0	271	261	0	0	100	1	
1	9	13	07: L-10   LM00001979	lmo2550	4181	7781	100	51	51	8	47	47	4	40	22	0	57	51	16	15	16	2	92	89	0	0	0	0	0	0	0	0	0	0	0	0	0	0	0	0	0	0	0	0	0	0	0	0	0	0	0.000	0.000	0.000	0.000	0.000	0.000	0.000	0.000	0.000	0.000	0.000	0.000	0.000	0.000	283	1076	46	40	40	0.000	0.000	4	42	0	0	4	36	0	0	100	1	
1	10	13	07: L-13   LM00001982	lmo2553	4431	7781	100	239	228	98	47	47	4	92	87	0	482	428	205	15	16	3	94	92	0	0	0	0	0	0	0	0	0	0	0	0	0	0	0	0	0	0	0	0	0	0	0	0	0	0	0.000	0.000	0.000	0.000	0.000	0.000	0.000	0.000	0.000	0.000	0.000	0.000	0.000	0.000	283	1076	659	594	594	0.000	0.000	192	467	0	0	181	413	0	0	100	1	
1	11	13	07: L-16   LM00000685	lmo2556	4681	7781	100	5728	4754	2710	47	47	5	99	97	0	13992	11713	6280	15	16	2	98	98	0	0	0	0	0	0	0	0	0	0	0	0	0	0	0	0	0	0	0	0	0	0	0	0	0	0	0.000	0.000	0.000	0.000	0.000	0.000	0.000	0.000	0.000	0.000	0.000	0.000	0.000	0.000	283	1076	19658	16405	16405	0.000	0.000	5681	13977	0	0	4707	11698	0	0	100	1	
1	12	13	07: L-19   LM00000686	lmo2559	4931	7781	100	398	340	177	46	46	5	89	86	0	805	657	372	16	16	3	93	90	0	0	0	0	0	0	0	0	0	0	0	0	0	0	0	0	0	0	0	0	0	0	0	0	0	0	0.000	0.000	0.000	0.000	0.000	0.000	0.000	0.000	0.000	0.000	0.000	0.000	0.000	0.000	283	1076	1141	935	935	0.000	0.000	352	789	0	0	294	641	0	0	100	1	
1	13	13	07: L-22   LM00001986	lmo2562	5181	7781	100	598	510	282	46	46	5	90	85	0	723	605	335	16	17	3	92	87	0	0	0	0	0	0	0	0	0	0	0	0	0	0	0	0	0	0	0	0	0	0	0	0	0	0	0.000	0.000	0.000	0.000	0.000	0.000	0.000	0.000	0.000	0.000	0.000	0.000	0.000	0.000	283	1076	1259	1053	1053	0.000	0.000	552	707	0	0	464	589	0	0	100	1	
1	14	13	07: P-01   LM00000721	lmo2637	5431	7781	100	11957	9870	5144	46	47	5	100	100	0	8559	6920	3636	16	16	3	95	92	0	0	0	0	0	0	0	0	0	0	0	0	0	0	0	0	0	0	0	0	0	0	0	0	0	0	0.000	0.000	0.000	0.000	0.000	0.000	0.000	0.000	0.000	0.000	0.000	0.000	0.000	0.000	283	1076	20454	16728	16728	0.000	0.000	11911	8543	0	0	9824	6904	0	0	100	1	
1	15	13	07: P-04   LM00000723	lmo2640	5681	7781	100	157	152	67	47	48	6	93	86	0	215	202	102	17	19	8	91	89	0	0	0	0	0	0	0	0	0	0	0	0	0	0	0	0	0	0	0	0	0	0	0	0	0	0	0.000	0.000	0.000	0.000	0.000	0.000	0.000	0.000	0.000	0.000	0.000	0.000	0.000	0.000	283	1076	308	290	290	0.000	0.000	110	198	0	0	105	185	0	0	100	1	
1	16	13	07: P-07   LM00002009	lmo2643	5931	7781	100	108	106	37	47	48	8	84	82	0	99	93	37	18	19	6	92	87	0	0	0	0	0	0	0	0	0	0	0	0	0	0	0	0	0	0	0	0	0	0	0	0	0	0	0.000	0.000	0.000	0.000	0.000	0.000	0.000	0.000	0.000	0.000	0.000	0.000	0.000	0.000	283	1076	142	134	134	0.000	0.000	61	81	0	0	59	75	0	0	100	1	
1	17	13	07: P-10   LM00002010	lmo2646	6181	7781	100	52	51	5	46	47	7	25	2	0	60	53	20	16	17	4	87	83	0	0	0	0	0	0	0	0	0	0	0	0	0	0	0	0	0	0	0	0	0	0	0	0	0	0	0.000	0.000	0.000	0.000	0.000	0.000	0.000	0.000	0.000	0.000	0.000	0.000	0.000	0.000	283	1076	50	42	42	0.000	0.000	6	44	0	0	5	37	0	0	100	1	
1	1	14	07: P-13   LM00000727	lmo2649	2181	8031	100	232	203	92	47	47	6	90	84	0	1093	897	509	16	17	4	92	89	0	0	0	0	0	0	0	0	0	0	0	0	0	0	0	0	0	0	0	0	0	0	0	0	0	0	0.000	0.000	0.000	0.000	0.000	0.000	0.000	0.000	0.000	0.000	0.000	0.000	0.000	0.000	283	1076	1262	1037	1037	0.000	0.000	185	1077	0	0	156	881	0	0	100	1	
1	2	14	07: P-16   LM00002013	lmo2652	2431	8031	100	178	166	89	47	47	4	81	76	0	241	192	120	16	16	3	88	84	0	0	0	0	0	0	0	0	0	0	0	0	0	0	0	0	0	0	0	0	0	0	0	0	0	0	0.000	0.000	0.000	0.000	0.000	0.000	0.000	0.000	0.000	0.000	0.000	0.000	0.000	0.000	283	1076	356	295	295	0.000	0.000	131	225	0	0	119	176	0	0	100	1	
1	3	14	07: P-19   LM00000730	lmo2655	2681	8031	100	26777	21485	12692	47	47	4	100	100	0	50520	40379	23092	16	16	2	99	98	0	0	0	0	0	0	0	0	0	0	0	0	0	0	0	0	0	0	0	0	0	0	0	0	0	0	0.000	0.000	0.000	0.000	0.000	0.000	0.000	0.000	0.000	0.000	0.000	0.000	0.000	0.000	283	1076	77234	61801	61801	0.000	0.000	26730	50504	0	0	21438	40363	0	0	100	1	
1	4	14	07: P-22   LM00002014	lmo2658	2931	8031	100	163	148	65	47	47	5	82	79	0	178	149	85	16	17	3	84	81	0	0	0	0	0	0	0	0	0	0	0	0	0	0	0	0	0	0	0	0	0	0	0	0	0	0	0.000	0.000	0.000	0.000	0.000	0.000	0.000	0.000	0.000	0.000	0.000	0.000	0.000	0.000	283	1076	278	234	234	0.000	0.000	116	162	0	0	101	133	0	0	100	1	
1	5	14	08: D-01   LM00000764	lmo2729	3181	8031	100	269	233	118	47	47	5	86	83	0	178	148	83	15	16	2	87	83	0	0	0	0	0	0	0	0	0	0	0	0	0	0	0	0	0	0	0	0	0	0	0	0	0	0	0.000	0.000	0.000	0.000	0.000	0.000	0.000	0.000	0.000	0.000	0.000	0.000	0.000	0.000	283	1076	385	319	319	0.000	0.000	222	163	0	0	186	133	0	0	100	1	
1	6	14	08: D-04   LM00002772	lmo2732	3431	8031	100	217	196	77	47	48	5	95	92	0	173	153	68	15	16	3	92	88	0	0	0	0	0	0	0	0	0	0	0	0	0	0	0	0	0	0	0	0	0	0	0	0	0	0	0.000	0.000	0.000	0.000	0.000	0.000	0.000	0.000	0.000	0.000	0.000	0.000	0.000	0.000	283	1076	328	287	287	0.000	0.000	170	158	0	0	149	138	0	0	100	1	
1	7	14	08: D-07   LM00002775	lmo2735	3681	8031	100	68	69	16	47	48	5	84	77	0	68	59	23	16	16	3	90	86	0	0	0	0	0	0	0	0	0	0	0	0	0	0	0	0	0	0	0	0	0	0	0	0	0	0	0.000	0.000	0.000	0.000	0.000	0.000	0.000	0.000	0.000	0.000	0.000	0.000	0.000	0.000	283	1076	73	65	65	0.000	0.000	21	52	0	0	22	43	0	0	100	1	
1	8	14	08: D-10   LM00000765	lmo2738	3931	8031	100	1198	985	511	48	48	4	95	92	0	706	609	310	15	16	2	93	92	0	0	0	0	0	0	0	0	0	0	0	0	0	0	0	0	0	0	0	0	0	0	0	0	0	0	0.000	0.000	0.000	0.000	0.000	0.000	0.000	0.000	0.000	0.000	0.000	0.000	0.000	0.000	283	1076	1841	1531	1531	0.000	0.000	1150	691	0	0	937	594	0	0	100	1	
1	9	14	08: D-13   LM00002051	lmo2741	4181	8031	100	79	78	20	47	47	4	88	85	0	65	61	19	16	16	2	93	91	0	0	0	0	0	0	0	0	0	0	0	0	0	0	0	0	0	0	0	0	0	0	0	0	0	0	0.000	0.000	0.000	0.000	0.000	0.000	0.000	0.000	0.000	0.000	0.000	0.000	0.000	0.000	283	1076	81	76	76	0.000	0.000	32	49	0	0	31	45	0	0	100	1	
1	10	14	08: D-16   LM00000767	lmo2744	4431	8031	100	105	101	30	47	48	8	88	85	0	112	110	42	16	18	12	89	88	0	0	0	0	0	0	0	0	0	0	0	0	0	0	0	0	0	0	0	0	0	0	0	0	0	0	0.000	0.000	0.000	0.000	0.000	0.000	0.000	0.000	0.000	0.000	0.000	0.000	0.000	0.000	283	1076	154	148	148	0.000	0.000	58	96	0	0	54	94	0	0	100	1	
1	11	14	08: D-19   LM00000768	lmo2747	4681	8031	100	2157	1871	890	47	47	5	98	95	0	757	687	307	15	16	4	97	95	0	0	0	0	0	0	0	0	0	0	0	0	0	0	0	0	0	0	0	0	0	0	0	0	0	0	0.000	0.000	0.000	0.000	0.000	0.000	0.000	0.000	0.000	0.000	0.000	0.000	0.000	0.000	283	1076	2852	2496	2496	0.000	0.000	2110	742	0	0	1824	672	0	0	100	1	
1	12	14	08: D-22   LM00002057	lmo2750	4931	8031	100	114	111	36	46	47	4	93	88	0	126	113	43	16	16	2	96	95	0	0	0	0	0	0	0	0	0	0	0	0	0	0	0	0	0	0	0	0	0	0	0	0	0	0	0.000	0.000	0.000	0.000	0.000	0.000	0.000	0.000	0.000	0.000	0.000	0.000	0.000	0.000	283	1076	178	162	162	0.000	0.000	68	110	0	0	65	97	0	0	100	1	
1	13	14	08: H-01   LM00000792	lmo2825	5181	8031	100	232	201	87	46	47	4	93	91	0	282	243	126	16	16	3	89	87	0	0	0	0	0	0	0	0	0	0	0	0	0	0	0	0	0	0	0	0	0	0	0	0	0	0	0.000	0.000	0.000	0.000	0.000	0.000	0.000	0.000	0.000	0.000	0.000	0.000	0.000	0.000	283	1076	452	382	382	0.000	0.000	186	266	0	0	155	227	0	0	100	1	
1	14	14	08: H-04   LM00002087	lmo2828	5431	8031	100	88	86	25	47	47	5	83	79	0	86	75	35	16	16	3	90	84	0	0	0	0	0	0	0	0	0	0	0	0	0	0	0	0	0	0	0	0	0	0	0	0	0	0	0.000	0.000	0.000	0.000	0.000	0.000	0.000	0.000	0.000	0.000	0.000	0.000	0.000	0.000	283	1076	111	98	98	0.000	0.000	41	70	0	0	39	59	0	0	100	1	
1	15	14	08: H-07   LM00002089	lmo2831	5681	8031	100	444	386	185	46	46	4	93	92	0	654	551	283	17	17	3	90	89	0	0	0	0	0	0	0	0	0	0	0	0	0	0	0	0	0	0	0	0	0	0	0	0	0	0	0.000	0.000	0.000	0.000	0.000	0.000	0.000	0.000	0.000	0.000	0.000	0.000	0.000	0.000	283	1076	1035	874	874	0.000	0.000	398	637	0	0	340	534	0	0	100	1	
1	16	14	08: H-10   LM00002091	lmo2834	5931	8031	100	68	74	20	46	46	4	91	87	0	64	65	23	18	18	3	93	90	0	0	0	0	0	0	0	0	0	0	0	0	0	0	0	0	0	0	0	0	0	0	0	0	0	0	0.000	0.000	0.000	0.000	0.000	0.000	0.000	0.000	0.000	0.000	0.000	0.000	0.000	0.000	283	1076	68	75	75	0.000	0.000	22	46	0	0	28	47	0	0	100	1	
1	17	14	08: H-13   LM00000796	lmo2837	6181	8031	100	49	49	5	47	48	6	18	5	0	61	53	20	17	17	3	82	80	0	0	0	0	0	0	0	0	0	0	0	0	0	0	0	0	0	0	0	0	0	0	0	0	0	0	0.000	0.000	0.000	0.000	0.000	0.000	0.000	0.000	0.000	0.000	0.000	0.000	0.000	0.000	283	1076	46	38	38	0.000	0.000	2	44	0	0	2	36	0	0	100	1	
1	1	15	08: H-16   LM00000799	lmo2840	2181	8281	100	58	59	10	47	47	5	82	57	0	75	66	24	16	17	4	90	87	0	0	0	0	0	0	0	0	0	0	0	0	0	0	0	0	0	0	0	0	0	0	0	0	0	0	0.000	0.000	0.000	0.000	0.000	0.000	0.000	0.000	0.000	0.000	0.000	0.000	0.000	0.000	283	1076	70	62	62	0.000	0.000	11	59	0	0	12	50	0	0	100	1	
1	2	15	08: H-19   LM00002094	lmo2843	2431	8281	100	221	196	88	48	48	4	87	86	0	74	68	30	16	16	2	90	88	0	0	0	0	0	0	0	0	0	0	0	0	0	0	0	0	0	0	0	0	0	0	0	0	0	0	0.000	0.000	0.000	0.000	0.000	0.000	0.000	0.000	0.000	0.000	0.000	0.000	0.000	0.000	283	1076	231	200	200	0.000	0.000	173	58	0	0	148	52	0	0	100	1	
1	3	15	08: H-22   LM00000800	lmo2846	2681	8281	100	62	62	12	47	47	5	74	64	0	64	57	21	16	17	5	86	83	0	0	0	0	0	0	0	0	0	0	0	0	0	0	0	0	0	0	0	0	0	0	0	0	0	0	0.000	0.000	0.000	0.000	0.000	0.000	0.000	0.000	0.000	0.000	0.000	0.000	0.000	0.000	283	1076	63	56	56	0.000	0.000	15	48	0	0	15	41	0	0	100	1	
1	4	15	08: L-01   EMPTY	EMPTY	2931	8281	100	48	48	5	47	48	5	23	5	0	18	19	4	16	16	3	42	24	0	0	0	0	0	0	0	0	0	0	0	0	0	0	0	0	0	0	0	0	0	0	0	0	0	0	0.000	0.000	0.000	0.000	0.000	0.000	0.000	0.000	0.000	0.000	0.000	0.000	0.000	0.000	283	1076	3	4	4	0.000	0.000	1	2	0	0	1	3	0	0	-75	1	
1	5	15	08: L-04   EMPTY	EMPTY	3181	8281	100	46	47	4	47	47	5	4	0	0	17	19	5	15	16	4	38	30	0	0	0	0	0	0	0	0	0	0	0	0	0	0	0	0	0	0	0	0	0	0	0	0	0	0	0.000	0.000	0.000	0.000	0.000	0.000	0.000	0.000	0.000	0.000	0.000	0.000	0.000	0.000	283	1076	1	4	4	0.000	0.000	-1	2	0	0	0	4	0	0	-75	1	
1	6	15	08: L-07   EMPTY	EMPTY	3431	8281	100	47	48	5	47	47	4	16	7	0	18	18	4	15	16	2	52	40	0	0	0	0	0	0	0	0	0	0	0	0	0	0	0	0	0	0	0	0	0	0	0	0	0	0	0.000	0.000	0.000	0.000	0.000	0.000	0.000	0.000	0.000	0.000	0.000	0.000	0.000	0.000	283	1076	3	4	4	0.000	0.000	0	3	0	0	1	3	0	0	-75	1	
1	7	15	09: D-01   LM00000020	lmo0044	3681	8281	100	6197	5450	2353	47	48	5	100	100	0	5648	4987	2219	16	16	6	99	99	0	0	0	0	0	0	0	0	0	0	0	0	0	0	0	0	0	0	0	0	0	0	0	0	0	0	0.000	0.000	0.000	0.000	0.000	0.000	0.000	0.000	0.000	0.000	0.000	0.000	0.000	0.000	283	1076	11782	10374	10374	0.000	0.000	6150	5632	0	0	5403	4971	0	0	100	1	
1	8	15	09: D-04   LM00001308	lmo1275	3931	8281	100	343	312	122	48	48	5	97	95	0	211	190	73	15	16	2	99	97	0	0	0	0	0	0	0	0	0	0	0	0	0	0	0	0	0	0	0	0	0	0	0	0	0	0	0.000	0.000	0.000	0.000	0.000	0.000	0.000	0.000	0.000	0.000	0.000	0.000	0.000	0.000	283	1076	491	439	439	0.000	0.000	295	196	0	0	264	175	0	0	100	1	
1	9	15	09: D-07   LM00002819	lmo1469	4181	8281	100	8317	6907	3575	48	49	5	99	99	0	11155	9199	4681	16	16	3	99	97	0	0	0	0	0	0	0	0	0	0	0	0	0	0	0	0	0	0	0	0	0	0	0	0	0	0	0.000	0.000	0.000	0.000	0.000	0.000	0.000	0.000	0.000	0.000	0.000	0.000	0.000	0.000	283	1076	19408	16042	16042	0.000	0.000	8269	11139	0	0	6859	9183	0	0	100	1	
1	10	15	09: D-10   LM00000452	lmo1657	4431	8281	100	2528	2235	909	48	48	5	100	100	0	2387	2151	777	16	17	4	100	98	0	0	0	0	0	0	0	0	0	0	0	0	0	0	0	0	0	0	0	0	0	0	0	0	0	0	0.000	0.000	0.000	0.000	0.000	0.000	0.000	0.000	0.000	0.000	0.000	0.000	0.000	0.000	283	1076	4851	4322	4322	0.000	0.000	2480	2371	0	0	2187	2135	0	0	100	1	
1	11	15	09: D-13   lmneg01	lmneg01	4681	8281	100	53	54	7	46	47	5	65	33	0	63	59	14	15	16	2	99	98	0	0	0	0	0	0	0	0	0	0	0	0	0	0	0	0	0	0	0	0	0	0	0	0	0	0	0.000	0.000	0.000	0.000	0.000	0.000	0.000	0.000	0.000	0.000	0.000	0.000	0.000	0.000	283	1076	55	52	52	0.000	0.000	7	48	0	0	8	44	0	0	100	1	
1	12	15	09: D-16   lmneg04	lmneg04	4931	8281	100	50	50	5	46	47	5	41	8	0	54	51	12	16	16	2	96	96	0	0	0	0	0	0	0	0	0	0	0	0	0	0	0	0	0	0	0	0	0	0	0	0	0	0	0.000	0.000	0.000	0.000	0.000	0.000	0.000	0.000	0.000	0.000	0.000	0.000	0.000	0.000	283	1076	42	39	39	0.000	0.000	4	38	0	0	4	35	0	0	100	1	
1	13	15	09: D-19   lmneg07	lmneg07	5181	8281	100	52	53	7	46	47	5	58	29	0	62	59	12	16	16	2	99	98	0	0	0	0	0	0	0	0	0	0	0	0	0	0	0	0	0	0	0	0	0	0	0	0	0	0	0.000	0.000	0.000	0.000	0.000	0.000	0.000	0.000	0.000	0.000	0.000	0.000	0.000	0.000	283	1076	52	50	50	0.000	0.000	6	46	0	0	7	43	0	0	100	1	
1	14	15	09: D-22   lmneg10	lmneg10	5431	8281	100	50	51	5	46	46	5	42	16	0	51	48	12	16	16	2	96	95	0	0	0	0	0	0	0	0	0	0	0	0	0	0	0	0	0	0	0	0	0	0	0	0	0	0	0.000	0.000	0.000	0.000	0.000	0.000	0.000	0.000	0.000	0.000	0.000	0.000	0.000	0.000	283	1076	39	37	37	0.000	0.000	4	35	0	0	5	32	0	0	100	1	
1	15	15	09: H-01   LM00000020	lmo0044	5681	8281	100	5714	5147	2024	46	46	5	100	100	0	5117	4767	1627	16	17	3	100	100	0	0	0	0	0	0	0	0	0	0	0	0	0	0	0	0	0	0	0	0	0	0	0	0	0	0	0.000	0.000	0.000	0.000	0.000	0.000	0.000	0.000	0.000	0.000	0.000	0.000	0.000	0.000	283	1076	10769	9852	9852	0.000	0.000	5668	5101	0	0	5101	4751	0	0	100	1	
1	16	15	09: H-04   LM00001308	lmo1275	5931	8281	100	240	240	80	47	47	4	99	98	0	166	173	71	17	18	4	99	98	0	0	0	0	0	0	0	0	0	0	0	0	0	0	0	0	0	0	0	0	0	0	0	0	0	0	0.000	0.000	0.000	0.000	0.000	0.000	0.000	0.000	0.000	0.000	0.000	0.000	0.000	0.000	283	1076	342	349	349	0.000	0.000	193	149	0	0	193	156	0	0	100	1	
1	17	15	09: H-07   LM00002819	lmo1469	6181	8281	100	7676	6433	3046	47	48	5	100	100	0	9984	8437	3886	17	18	3	99	99	0	0	0	0	0	0	0	0	0	0	0	0	0	0	0	0	0	0	0	0	0	0	0	0	0	0	0.000	0.000	0.000	0.000	0.000	0.000	0.000	0.000	0.000	0.000	0.000	0.000	0.000	0.000	283	1076	17596	14806	14806	0.000	0.000	7629	9967	0	0	6386	8420	0	0	100	1	
1	1	16	09: H-10   LM00000452	lmo1657	2181	8531	100	3404	2835	1419	47	47	4	100	100	0	3137	2591	1322	16	16	3	99	95	0	0	0	0	0	0	0	0	0	0	0	0	0	0	0	0	0	0	0	0	0	0	0	0	0	0	0.000	0.000	0.000	0.000	0.000	0.000	0.000	0.000	0.000	0.000	0.000	0.000	0.000	0.000	283	1076	6478	5363	5363	0.000	0.000	3357	3121	0	0	2788	2575	0	0	100	1	
1	2	16	09: H-13   lmneg01	lmneg01	2431	8531	100	54	55	7	48	48	5	61	26	0	62	56	18	16	16	3	92	90	0	0	0	0	0	0	0	0	0	0	0	0	0	0	0	0	0	0	0	0	0	0	0	0	0	0	0.000	0.000	0.000	0.000	0.000	0.000	0.000	0.000	0.000	0.000	0.000	0.000	0.000	0.000	283	1076	52	47	47	0.000	0.000	6	46	0	0	7	40	0	0	100	1	
1	3	16	09: H-16   lmneg04	lmneg04	2681	8531	100	50	51	5	47	47	5	40	13	0	55	53	10	16	16	3	100	99	0	0	0	0	0	0	0	0	0	0	0	0	0	0	0	0	0	0	0	0	0	0	0	0	0	0	0.000	0.000	0.000	0.000	0.000	0.000	0.000	0.000	0.000	0.000	0.000	0.000	0.000	0.000	283	1076	42	41	41	0.000	0.000	3	39	0	0	4	37	0	0	100	1	
1	4	16	09: H-19   lmneg07	lmneg07	2931	8531	100	55	56	8	47	47	5	72	41	0	60	53	20	16	16	3	90	84	0	0	0	0	0	0	0	0	0	0	0	0	0	0	0	0	0	0	0	0	0	0	0	0	0	0	0.000	0.000	0.000	0.000	0.000	0.000	0.000	0.000	0.000	0.000	0.000	0.000	0.000	0.000	283	1076	52	46	46	0.000	0.000	8	44	0	0	9	37	0	0	100	1	
1	5	16	09: H-22   lmneg10	lmneg10	3181	8531	100	51	51	4	46	47	5	56	8	0	48	47	11	15	16	3	99	96	0	0	0	0	0	0	0	0	0	0	0	0	0	0	0	0	0	0	0	0	0	0	0	0	0	0	0.000	0.000	0.000	0.000	0.000	0.000	0.000	0.000	0.000	0.000	0.000	0.000	0.000	0.000	283	1076	38	37	37	0.000	0.000	5	33	0	0	5	32	0	0	100	1	
1	6	16	09: L-01   LM00000020	lmo0044	3431	8531	100	6409	5808	2211	47	47	5	100	100	0	6172	5607	2032	16	16	3	100	100	0	0	0	0	0	0	0	0	0	0	0	0	0	0	0	0	0	0	0	0	0	0	0	0	0	0	0.000	0.000	0.000	0.000	0.000	0.000	0.000	0.000	0.000	0.000	0.000	0.000	0.000	0.000	283	1076	12518	11352	11352	0.000	0.000	6362	6156	0	0	5761	5591	0	0	100	1	
1	7	16	09: L-04   LM00001308	lmo1275	3681	8531	100	319	284	119	47	48	4	98	96	0	215	187	84	15	16	3	98	97	0	0	0	0	0	0	0	0	0	0	0	0	0	0	0	0	0	0	0	0	0	0	0	0	0	0	0.000	0.000	0.000	0.000	0.000	0.000	0.000	0.000	0.000	0.000	0.000	0.000	0.000	0.000	283	1076	472	409	409	0.000	0.000	272	200	0	0	237	172	0	0	100	1	
1	8	16	09: L-07   LM00002819	lmo1469	3931	8531	100	8548	7083	3476	48	48	4	100	99	0	11555	9574	4771	16	16	3	100	98	0	0	0	0	0	0	0	0	0	0	0	0	0	0	0	0	0	0	0	0	0	0	0	0	0	0	0.000	0.000	0.000	0.000	0.000	0.000	0.000	0.000	0.000	0.000	0.000	0.000	0.000	0.000	283	1076	20039	16593	16593	0.000	0.000	8500	11539	0	0	7035	9558	0	0	100	1	
1	9	16	09: L-10   LM00000452	lmo1657	4181	8531	100	2888	2482	1111	48	48	4	100	98	0	2701	2264	1033	15	16	3	99	96	0	0	0	0	0	0	0	0	0	0	0	0	0	0	0	0	0	0	0	0	0	0	0	0	0	0	0.000	0.000	0.000	0.000	0.000	0.000	0.000	0.000	0.000	0.000	0.000	0.000	0.000	0.000	283	1076	5526	4683	4683	0.000	0.000	2840	2686	0	0	2434	2249	0	0	100	1	
1	10	16	09: L-13   lmneg01	lmneg01	4431	8531	100	50	51	5	46	47	5	48	16	0	59	51	20	15	16	3	94	87	0	0	0	0	0	0	0	0	0	0	0	0	0	0	0	0	0	0	0	0	0	0	0	0	0	0	0.000	0.000	0.000	0.000	0.000	0.000	0.000	0.000	0.000	0.000	0.000	0.000	0.000	0.000	283	1076	48	41	41	0.000	0.000	4	44	0	0	5	36	0	0	100	1	
1	11	16	09: L-16   lmneg04	lmneg04	4681	8531	100	59	66	20	47	47	5	83	62	0	64	73	29	15	15	2	99	99	0	0	0	0	0	0	0	0	0	0	0	0	0	0	0	0	0	0	0	0	0	0	0	0	0	0	0.000	0.000	0.000	0.000	0.000	0.000	0.000	0.000	0.000	0.000	0.000	0.000	0.000	0.000	283	1076	61	77	77	0.000	0.000	12	49	0	0	19	58	0	0	100	1	
1	12	16	09: L-19   lmneg07	lmneg07	4931	8531	100	55	56	7	46	47	6	66	28	0	61	57	18	15	16	2	99	96	0	0	0	0	0	0	0	0	0	0	0	0	0	0	0	0	0	0	0	0	0	0	0	0	0	0	0.000	0.000	0.000	0.000	0.000	0.000	0.000	0.000	0.000	0.000	0.000	0.000	0.000	0.000	283	1076	55	52	52	0.000	0.000	9	46	0	0	10	42	0	0	100	1	
1	13	16	09: L-22   lmneg10	lmneg10	5181	8531	100	50	51	5	46	46	4	49	28	0	48	44	12	15	16	2	96	94	0	0	0	0	0	0	0	0	0	0	0	0	0	0	0	0	0	0	0	0	0	0	0	0	0	0	0.000	0.000	0.000	0.000	0.000	0.000	0.000	0.000	0.000	0.000	0.000	0.000	0.000	0.000	283	1076	37	34	34	0.000	0.000	4	33	0	0	5	29	0	0	100	1	
1	14	16	09: P-01   LM00000020	lmo0044	5431	8531	100	6367	5458	2387	46	46	4	100	100	0	5733	4989	2073	16	16	2	99	98	0	0	0	0	0	0	0	0	0	0	0	0	0	0	0	0	0	0	0	0	0	0	0	0	0	0	0.000	0.000	0.000	0.000	0.000	0.000	0.000	0.000	0.000	0.000	0.000	0.000	0.000	0.000	283	1076	12038	10385	10385	0.000	0.000	6321	5717	0	0	5412	4973	0	0	100	1	
1	15	16	09: P-04   LM00001308	lmo1275	5681	8531	100	261	234	110	47	47	5	94	92	0	178	153	74	16	16	2	93	90	0	0	0	0	0	0	0	0	0	0	0	0	0	0	0	0	0	0	0	0	0	0	0	0	0	0	0.000	0.000	0.000	0.000	0.000	0.000	0.000	0.000	0.000	0.000	0.000	0.000	0.000	0.000	283	1076	376	324	324	0.000	0.000	214	162	0	0	187	137	0	0	100	1	
1	16	16	09: P-07   LM00002819	lmo1469	5931	8531	100	5356	4603	2225	47	47	5	99	98	0	7112	6214	2813	17	17	3	97	96	0	0	0	0	0	0	0	0	0	0	0	0	0	0	0	0	0	0	0	0	0	0	0	0	0	0	0.000	0.000	0.000	0.000	0.000	0.000	0.000	0.000	0.000	0.000	0.000	0.000	0.000	0.000	283	1076	12404	10753	10753	0.000	0.000	5309	7095	0	0	4556	6197	0	0	100	1	
1	17	16	09: P-10   LM00000452	lmo1657	6181	8531	100	2614	2199	1125	46	47	4	99	98	0	2395	2033	967	17	18	3	100	99	0	0	0	0	0	0	0	0	0	0	0	0	0	0	0	0	0	0	0	0	0	0	0	0	0	0	0.000	0.000	0.000	0.000	0.000	0.000	0.000	0.000	0.000	0.000	0.000	0.000	0.000	0.000	283	1076	4946	4169	4169	0.000	0.000	2568	2378	0	0	2153	2016	0	0	100	1	
1	1	17	09: P-13   lmneg01	lmneg01	2181	8781	100	55	56	7	47	47	5	71	43	0	63	57	19	16	17	4	90	87	0	0	0	0	0	0	0	0	0	0	0	0	0	0	0	0	0	0	0	0	0	0	0	0	0	0	0.000	0.000	0.000	0.000	0.000	0.000	0.000	0.000	0.000	0.000	0.000	0.000	0.000	0.000	283	1076	55	50	50	0.000	0.000	8	47	0	0	9	41	0	0	100	1	
1	2	17	09: P-16   lmneg04	lmneg04	2431	8781	100	55	56	7	46	48	5	80	45	0	60	55	16	16	16	3	97	90	0	0	0	0	0	0	0	0	0	0	0	0	0	0	0	0	0	0	0	0	0	0	0	0	0	0	0.000	0.000	0.000	0.000	0.000	0.000	0.000	0.000	0.000	0.000	0.000	0.000	0.000	0.000	283	1076	53	49	49	0.000	0.000	9	44	0	0	10	39	0	0	100	1	
1	3	17	09: P-19   lmneg07	lmneg07	2681	8781	100	54	55	7	46	48	5	72	38	0	64	57	21	16	16	3	92	87	0	0	0	0	0	0	0	0	0	0	0	0	0	0	0	0	0	0	0	0	0	0	0	0	0	0	0.000	0.000	0.000	0.000	0.000	0.000	0.000	0.000	0.000	0.000	0.000	0.000	0.000	0.000	283	1076	56	50	50	0.000	0.000	8	48	0	0	9	41	0	0	100	1	
1	4	17	09: P-22   lmneg10	lmneg10	2931	8781	100	53	53	5	47	48	5	65	18	0	49	42	15	16	16	4	83	78	0	0	0	0	0	0	0	0	0	0	0	0	0	0	0	0	0	0	0	0	0	0	0	0	0	0	0.000	0.000	0.000	0.000	0.000	0.000	0.000	0.000	0.000	0.000	0.000	0.000	0.000	0.000	283	1076	39	32	32	0.000	0.000	6	33	0	0	6	26	0	0	100	1	
1	5	17	null	EMPTY	3181	8781	100	48	49	5	46	47	5	34	9	0	16	16	2	15	16	2	21	7	0	0	0	0	0	0	0	0	0	0	0	0	0	0	0	0	0	0	0	0	0	0	0	0	0	0	0.000	0.000	0.000	0.000	0.000	0.000	0.000	0.000	0.000	0.000	0.000	0.000	0.000	0.000	283	1076	3	4	4	0.000	0.000	2	1	0	0	3	1	0	0	-75	1	
1	6	17	null	EMPTY	3431	8781	100	48	48	6	47	47	5	21	7	0	16	16	2	15	16	2	29	6	0	0	0	0	0	0	0	0	0	0	0	0	0	0	0	0	0	0	0	0	0	0	0	0	0	0	0.000	0.000	0.000	0.000	0.000	0.000	0.000	0.000	0.000	0.000	0.000	0.000	0.000	0.000	283	1076	2	2	2	0.000	0.000	1	1	0	0	1	1	0	0	-75	1	
1	7	17	null	EMPTY	3681	8781	100	48	48	5	47	47	4	18	7	0	16	16	2	15	16	2	20	5	0	0	0	0	0	0	0	0	0	0	0	0	0	0	0	0	0	0	0	0	0	0	0	0	0	0	0.000	0.000	0.000	0.000	0.000	0.000	0.000	0.000	0.000	0.000	0.000	0.000	0.000	0.000	283	1076	2	2	2	0.000	0.000	1	1	0	0	1	1	0	0	-75	1	
1	8	17	null	EMPTY	3931	8781	100	47	48	5	47	47	4	15	6	0	16	16	3	15	16	2	19	11	0	0	0	0	0	0	0	0	0	0	0	0	0	0	0	0	0	0	0	0	0	0	0	0	0	0	0.000	0.000	0.000	0.000	0.000	0.000	0.000	0.000	0.000	0.000	0.000	0.000	0.000	0.000	283	1076	1	2	2	0.000	0.000	0	1	0	0	1	1	0	0	-75	1	
1	9	17	null	EMPTY	4181	8781	100	47	48	4	47	47	5	17	6	0	16	16	3	15	16	2	24	10	0	0	0	0	0	0	0	0	0	0	0	0	0	0	0	0	0	0	0	0	0	0	0	0	0	0	0.000	0.000	0.000	0.000	0.000	0.000	0.000	0.000	0.000	0.000	0.000	0.000	0.000	0.000	283	1076	1	2	2	0.000	0.000	0	1	0	0	1	1	0	0	-75	1	
1	10	17	null	EMPTY	4431	8781	100	47	48	4	47	48	5	20	5	0	15	16	3	15	16	3	24	5	0	0	0	0	0	0	0	0	0	0	0	0	0	0	0	0	0	0	0	0	0	0	0	0	0	0	0.000	0.000	0.000	0.000	0.000	0.000	0.000	0.000	0.000	0.000	0.000	0.000	0.000	0.000	283	1076	0	2	2	0.000	0.000	0	0	0	0	1	1	0	0	-75	1	
1	11	17	null	EMPTY	4681	8781	100	48	48	5	46	46	4	26	8	0	15	16	2	15	15	2	20	7	0	0	0	0	0	0	0	0	0	0	0	0	0	0	0	0	0	0	0	0	0	0	0	0	0	0	0.000	0.000	0.000	0.000	0.000	0.000	0.000	0.000	0.000	0.000	0.000	0.000	0.000	0.000	283	1076	2	3	3	0.000	0.000	2	0	0	0	2	1	0	0	-75	1	
1	12	17	null	EMPTY	4931	8781	100	46	47	4	46	47	5	19	3	0	17	17	2	15	16	3	35	8	0	0	0	0	0	0	0	0	0	0	0	0	0	0	0	0	0	0	0	0	0	0	0	0	0	0	0.000	0.000	0.000	0.000	0.000	0.000	0.000	0.000	0.000	0.000	0.000	0.000	0.000	0.000	283	1076	2	3	3	0.000	0.000	0	2	0	0	1	2	0	0	-75	1	
1	13	17	null	EMPTY	5181	8781	100	47	47	5	46	47	4	23	7	0	15	16	2	16	16	2	7	1	0	0	0	0	0	0	0	0	0	0	0	0	0	0	0	0	0	0	0	0	0	0	0	0	0	0	0.000	0.000	0.000	0.000	0.000	0.000	0.000	0.000	0.000	0.000	0.000	0.000	0.000	0.000	283	1076	0	1	1	0.000	0.000	1	-1	0	0	1	0	0	0	-75	1	
1	14	17	null	EMPTY	5431	8781	100	47	48	5	46	47	5	16	1	0	17	17	2	16	16	2	18	8	0	0	0	0	0	0	0	0	0	0	0	0	0	0	0	0	0	0	0	0	0	0	0	0	0	0	0.000	0.000	0.000	0.000	0.000	0.000	0.000	0.000	0.000	0.000	0.000	0.000	0.000	0.000	283	1076	2	3	3	0.000	0.000	1	1	0	0	2	1	0	0	-75	1	
1	15	17	null	EMPTY	5681	8781	100	47	47	5	46	47	4	27	10	0	16	16	3	16	16	2	20	7	0	0	0	0	0	0	0	0	0	0	0	0	0	0	0	0	0	0	0	0	0	0	0	0	0	0	0.000	0.000	0.000	0.000	0.000	0.000	0.000	0.000	0.000	0.000	0.000	0.000	0.000	0.000	283	1076	1	1	1	0.000	0.000	1	0	0	0	1	0	0	0	-75	1	
1	16	17	null	EMPTY	5931	8781	100	48	48	4	47	48	5	11	1	0	16	17	2	17	17	4	6	0	0	0	0	0	0	0	0	0	0	0	0	0	0	0	0	0	0	0	0	0	0	0	0	0	0	0	0.000	0.000	0.000	0.000	0.000	0.000	0.000	0.000	0.000	0.000	0.000	0.000	0.000	0.000	283	1076	0	1	1	0.000	0.000	1	-1	0	0	1	0	0	0	-75	1	
1	17	17	null	EMPTY	6181	8781	100	47	46	4	46	47	4	14	2	0	17	18	2	18	18	3	8	1	0	0	0	0	0	0	0	0	0	0	0	0	0	0	0	0	0	0	0	0	0	0	0	0	0	0	0.000	0.000	0.000	0.000	0.000	0.000	0.000	0.000	0.000	0.000	0.000	0.000	0.000	0.000	283	1076	0	0	0	0.000	0.000	1	-1	0	0	0	0	0	0	-75	1	
2	1	1	10: C-01   Dye Marker	Dye Marker	6672	4798	100	62	274	362	47	47	4	77	65	0	13849	26432	26679	16	17	3	100	100	14	0	0	0	0	0	0	0	0	0	0	0	0	0	0	0	0	0	0	0	0	0	0	0	0	0	0.000	0.000	0.000	0.000	0.000	0.000	0.000	0.000	0.000	0.000	0.000	0.000	0.000	0.000	282	1076	13848	26643	26643	0.000	0.000	15	13833	0	0	227	26416	0	0	100	1	
2	2	1	01: C-01   LM00000021	lmo0045	6922	4798	100	11290	8851	5051	46	47	4	100	100	0	9752	7663	4357	16	16	3	100	100	0	0	0	0	0	0	0	0	0	0	0	0	0	0	0	0	0	0	0	0	0	0	0	0	0	0	0.000	0.000	0.000	0.000	0.000	0.000	0.000	0.000	0.000	0.000	0.000	0.000	0.000	0.000	282	1076	20980	16452	16452	0.000	0.000	11244	9736	0	0	8805	7647	0	0	100	1	
2	3	1	01: C-04   LM00000023	lmo0048	7172	4798	100	4310	3408	2404	46	46	5	100	97	0	8389	6781	4786	16	17	3	98	96	0	0	0	0	0	0	0	0	0	0	0	0	0	0	0	0	0	0	0	0	0	0	0	0	0	0	0.000	0.000	0.000	0.000	0.000	0.000	0.000	0.000	0.000	0.000	0.000	0.000	0.000	0.000	282	1076	12637	10127	10127	0.000	0.000	4264	8373	0	0	3362	6765	0	0	100	1	
2	4	1	01: C-07   LM00000826	lmo0051	7422	4798	100	445	395	214	47	58	51	79	76	0	1473	1281	761	16	35	98	81	80	0	0	0	0	0	0	0	0	0	0	0	0	0	0	0	0	0	0	0	0	0	0	0	0	0	0	0.000	0.000	0.000	0.000	0.000	0.000	0.000	0.000	0.000	0.000	0.000	0.000	0.000	0.000	282	1076	1855	1613	1613	0.000	0.000	398	1457	0	0	348	1265	0	0	100	1	
2	5	1	01: C-10   LM00000026	lmo0054	7672	4798	100	3006	2642	1625	47	51	19	91	88	0	1553	1353	820	16	22	31	84	82	0	0	0	0	0	0	0	0	0	0	0	0	0	0	0	0	0	0	0	0	0	0	0	0	0	0	0.000	0.000	0.000	0.000	0.000	0.000	0.000	0.000	0.000	0.000	0.000	0.000	0.000	0.000	282	1076	4496	3932	3932	0.000	0.000	2959	1537	0	0	2595	1337	0	0	100	1	
2	6	1	01: C-13   LM00002106	lmo0057	7922	4798	100	52	52	6	47	47	4	54	24	0	64	55	25	16	16	2	83	79	0	0	0	0	0	0	0	0	0	0	0	0	0	0	0	0	0	0	0	0	0	0	0	0	0	0	0.000	0.000	0.000	0.000	0.000	0.000	0.000	0.000	0.000	0.000	0.000	0.000	0.000	0.000	282	1076	53	44	44	0.000	0.000	5	48	0	0	5	39	0	0	100	1	
2	7	1	01: C-16   LM00000828	lmo0060	8172	4798	100	51	53	8	47	47	4	49	34	0	71	61	27	16	16	2	88	85	0	0	0	0	0	0	0	0	0	0	0	0	0	0	0	0	0	0	0	0	0	0	0	0	0	0	0.000	0.000	0.000	0.000	0.000	0.000	0.000	0.000	0.000	0.000	0.000	0.000	0.000	0.000	282	1076	59	51	51	0.000	0.000	4	55	0	0	6	45	0	0	100	1	
2	8	1	01: C-19   LM00000031	lmo0063	8422	4798	100	51	51	5	46	47	5	57	25	0	79	65	28	17	17	3	93	86	0	0	0	0	0	0	0	0	0	0	0	0	0	0	0	0	0	0	0	0	0	0	0	0	0	0	0.000	0.000	0.000	0.000	0.000	0.000	0.000	0.000	0.000	0.000	0.000	0.000	0.000	0.000	282	1076	67	53	53	0.000	0.000	5	62	0	0	5	48	0	0	100	1	
2	9	1	01: C-22   LM00000034	lmo0066	8672	4798	100	59	61	12	46	47	4	80	70	0	71	61	29	16	17	3	86	81	0	0	0	0	0	0	0	0	0	0	0	0	0	0	0	0	0	0	0	0	0	0	0	0	0	0	0.000	0.000	0.000	0.000	0.000	0.000	0.000	0.000	0.000	0.000	0.000	0.000	0.000	0.000	282	1076	68	60	60	0.000	0.000	13	55	0	0	15	45	0	0	100	1	
2	10	1	01: G-01   LM00002145	lmo0141	8922	4798	100	52	52	7	47	47	4	52	23	0	68	58	24	16	17	2	90	84	0	0	0	0	0	0	0	0	0	0	0	0	0	0	0	0	0	0	0	0	0	0	0	0	0	0	0.000	0.000	0.000	0.000	0.000	0.000	0.000	0.000	0.000	0.000	0.000	0.000	0.000	0.000	282	1076	57	47	47	0.000	0.000	5	52	0	0	5	42	0	0	100	1	
2	11	1	01: G-04   LM00002147	lmo0144	9172	4798	100	100	96	37	47	47	5	81	76	0	111	98	60	16	16	2	88	83	0	0	0	0	0	0	0	0	0	0	0	0	0	0	0	0	0	0	0	0	0	0	0	0	0	0	0.000	0.000	0.000	0.000	0.000	0.000	0.000	0.000	0.000	0.000	0.000	0.000	0.000	0.000	282	1076	148	131	131	0.000	0.000	53	95	0	0	49	82	0	0	100	1	
2	12	1	01: G-07   LM00002149	lmo0147	9422	4798	100	52	53	8	47	47	5	47	23	0	77	64	27	16	16	4	82	79	0	0	0	0	0	0	0	0	0	0	0	0	0	0	0	0	0	0	0	0	0	0	0	0	0	0	0.000	0.000	0.000	0.000	0.000	0.000	0.000	0.000	0.000	0.000	0.000	0.000	0.000	0.000	282	1076	66	54	54	0.000	0.000	5	61	0	0	6	48	0	0	100	1	
2	13	1	01: G-10   LM00000050	lmo0150	9672	4798	100	52	52	6	47	47	5	50	25	0	68	57	28	16	16	2	83	79	0	0	0	0	0	0	0	0	0	0	0	0	0	0	0	0	0	0	0	0	0	0	0	0	0	0	0.000	0.000	0.000	0.000	0.000	0.000	0.000	0.000	0.000	0.000	0.000	0.000	0.000	0.000	282	1076	57	46	46	0.000	0.000	5	52	0	0	5	41	0	0	100	1	
2	14	1	01: G-13   LM00000852	lmo0153	9922	4798	100	52	52	5	46	47	4	63	26	0	91	73	33	16	16	2	89	88	0	0	0	0	0	0	0	0	0	0	0	0	0	0	0	0	0	0	0	0	0	0	0	0	0	0	0.000	0.000	0.000	0.000	0.000	0.000	0.000	0.000	0.000	0.000	0.000	0.000	0.000	0.000	282	1076	81	63	63	0.000	0.000	6	75	0	0	6	57	0	0	100	1	
2	15	1	01: G-16   LM00000855	lmo0156	10172	4798	100	52	54	8	46	46	5	65	34	0	74	61	28	15	16	2	83	79	0	0	0	0	0	0	0	0	0	0	0	0	0	0	0	0	0	0	0	0	0	0	0	0	0	0	0.000	0.000	0.000	0.000	0.000	0.000	0.000	0.000	0.000	0.000	0.000	0.000	0.000	0.000	282	1076	65	54	54	0.000	0.000	6	59	0	0	8	46	0	0	100	1	
2	16	1	01: G-19   LM00002155	lmo0159	10422	4798	100	52	52	5	47	47	5	51	19	0	71	58	28	16	16	13	72	66	0	0	0	0	0	0	0	0	0	0	0	0	0	0	0	0	0	0	0	0	0	0	0	0	0	0	0.000	0.000	0.000	0.000	0.000	0.000	0.000	0.000	0.000	0.000	0.000	0.000	0.000	0.000	282	1076	60	47	47	0.000	0.000	5	55	0	0	5	42	0	0	100	1	
2	17	1	01: G-22   LM00000052	lmo0162	10672	4798	100	242	220	140	47	47	5	87	73	0	197	153	107	15	16	2	81	78	0	0	0	0	0	0	0	0	0	0	0	0	0	0	0	0	0	0	0	0	0	0	0	0	0	0	0.000	0.000	0.000	0.000	0.000	0.000	0.000	0.000	0.000	0.000	0.000	0.000	0.000	0.000	282	1076	377	311	311	0.000	0.000	195	182	0	0	173	138	0	0	100	1	
2	1	2	01: K-01   LM00000886	lmo0237	6672	5048	100	3325	2494	1568	47	47	5	100	100	0	3014	2351	1511	16	16	4	95	91	0	0	0	0	0	0	0	0	0	0	0	0	0	0	0	0	0	0	0	0	0	0	0	0	0	0	0.000	0.000	0.000	0.000	0.000	0.000	0.000	0.000	0.000	0.000	0.000	0.000	0.000	0.000	282	1076	6276	4782	4782	0.000	0.000	3278	2998	0	0	2447	2335	0	0	100	1	
2	2	2	01: K-04   LM00000888	lmo0240	6922	5048	100	448	379	233	46	46	4	95	92	0	337	257	173	16	16	3	88	83	0	0	0	0	0	0	0	0	0	0	0	0	0	0	0	0	0	0	0	0	0	0	0	0	0	0	0.000	0.000	0.000	0.000	0.000	0.000	0.000	0.000	0.000	0.000	0.000	0.000	0.000	0.000	282	1076	723	574	574	0.000	0.000	402	321	0	0	333	241	0	0	100	1	
2	3	2	01: K-07   LM00000891	lmo0243	7172	5048	100	352	289	168	46	46	5	94	88	0	449	351	228	16	17	3	89	85	0	0	0	0	0	0	0	0	0	0	0	0	0	0	0	0	0	0	0	0	0	0	0	0	0	0	0.000	0.000	0.000	0.000	0.000	0.000	0.000	0.000	0.000	0.000	0.000	0.000	0.000	0.000	282	1076	739	578	578	0.000	0.000	306	433	0	0	243	335	0	0	100	1	
2	4	2	01: K-10   LM00000892	lmo0246	7422	5048	100	146	135	54	47	47	5	90	85	0	235	196	105	16	16	2	91	90	0	0	0	0	0	0	0	0	0	0	0	0	0	0	0	0	0	0	0	0	0	0	0	0	0	0	0.000	0.000	0.000	0.000	0.000	0.000	0.000	0.000	0.000	0.000	0.000	0.000	0.000	0.000	282	1076	318	268	268	0.000	0.000	99	219	0	0	88	180	0	0	100	1	
2	5	2	01: K-13   LM00000078	lmo0249	7672	5048	100	15796	13430	8207	47	47	5	100	100	0	21093	17010	10920	15	16	3	100	99	0	0	0	0	0	0	0	0	0	0	0	0	0	0	0	0	0	0	0	0	0	0	0	0	0	0	0.000	0.000	0.000	0.000	0.000	0.000	0.000	0.000	0.000	0.000	0.000	0.000	0.000	0.000	282	1076	36827	30378	30378	0.000	0.000	15749	21078	0	0	13383	16995	0	0	100	1	
2	6	2	01: K-16   LM00002177	lmo0252	7922	5048	100	52	52	6	47	47	4	54	22	0	73	64	29	16	16	2	93	88	0	0	0	0	0	0	0	0	0	0	0	0	0	0	0	0	0	0	0	0	0	0	0	0	0	0	0.000	0.000	0.000	0.000	0.000	0.000	0.000	0.000	0.000	0.000	0.000	0.000	0.000	0.000	282	1076	62	53	53	0.000	0.000	5	57	0	0	5	48	0	0	100	1	
2	7	2	01: K-19   LM00002180	lmo0255	8172	5048	100	51	52	6	47	47	4	48	27	0	76	64	27	16	16	2	91	88	0	0	0	0	0	0	0	0	0	0	0	0	0	0	0	0	0	0	0	0	0	0	0	0	0	0	0.000	0.000	0.000	0.000	0.000	0.000	0.000	0.000	0.000	0.000	0.000	0.000	0.000	0.000	282	1076	64	53	53	0.000	0.000	4	60	0	0	5	48	0	0	100	1	
2	8	2	01: K-22   LM00000082	lmo0258	8422	5048	100	2483	1834	1222	46	46	5	100	97	0	2463	1793	1266	17	17	2	92	87	0	0	0	0	0	0	0	0	0	0	0	0	0	0	0	0	0	0	0	0	0	0	0	0	0	0	0.000	0.000	0.000	0.000	0.000	0.000	0.000	0.000	0.000	0.000	0.000	0.000	0.000	0.000	282	1076	4883	3564	3564	0.000	0.000	2437	2446	0	0	1788	1776	0	0	100	1	
2	9	2	01: O-01   LM00002195	lmo0333	8672	5048	100	51	51	7	47	47	4	46	15	0	68	55	27	16	17	3	81	76	0	0	0	0	0	0	0	0	0	0	0	0	0	0	0	0	0	0	0	0	0	0	0	0	0	0	0.000	0.000	0.000	0.000	0.000	0.000	0.000	0.000	0.000	0.000	0.000	0.000	0.000	0.000	282	1076	56	43	43	0.000	0.000	4	52	0	0	4	39	0	0	100	1	
2	10	2	01: O-04   LM00000116	lmo0336	8922	5048	100	51	51	6	46	46	4	50	22	0	78	63	30	16	17	3	80	77	0	0	0	0	0	0	0	0	0	0	0	0	0	0	0	0	0	0	0	0	0	0	0	0	0	0	0.000	0.000	0.000	0.000	0.000	0.000	0.000	0.000	0.000	0.000	0.000	0.000	0.000	0.000	282	1076	67	52	52	0.000	0.000	5	62	0	0	5	47	0	0	100	1	
2	11	2	01: O-07   LM00000920	lmo0339	9172	5048	100	125	117	45	47	47	5	90	86	0	106	96	45	16	17	3	93	89	0	0	0	0	0	0	0	0	0	0	0	0	0	0	0	0	0	0	0	0	0	0	0	0	0	0	0.000	0.000	0.000	0.000	0.000	0.000	0.000	0.000	0.000	0.000	0.000	0.000	0.000	0.000	282	1076	168	150	150	0.000	0.000	78	90	0	0	70	80	0	0	100	1	
2	12	2	01: O-10   LM00000118	lmo0342	9422	5048	100	114	108	39	46	47	5	91	84	0	111	93	49	16	16	3	88	84	0	0	0	0	0	0	0	0	0	0	0	0	0	0	0	0	0	0	0	0	0	0	0	0	0	0	0.000	0.000	0.000	0.000	0.000	0.000	0.000	0.000	0.000	0.000	0.000	0.000	0.000	0.000	282	1076	163	139	139	0.000	0.000	68	95	0	0	62	77	0	0	100	1	
2	13	2	01: O-13   LM00000121	lmo0345	9672	5048	100	88	91	38	46	46	5	82	74	0	120	98	60	16	16	3	83	80	0	0	0	0	0	0	0	0	0	0	0	0	0	0	0	0	0	0	0	0	0	0	0	0	0	0	0.000	0.000	0.000	0.000	0.000	0.000	0.000	0.000	0.000	0.000	0.000	0.000	0.000	0.000	282	1076	146	127	127	0.000	0.000	42	104	0	0	45	82	0	0	100	1	
2	14	2	01: O-16   LM00000123	lmo0348	9922	5048	100	101	97	41	46	47	5	80	73	0	156	124	78	16	16	2	83	79	0	0	0	0	0	0	0	0	0	0	0	0	0	0	0	0	0	0	0	0	0	0	0	0	0	0	0.000	0.000	0.000	0.000	0.000	0.000	0.000	0.000	0.000	0.000	0.000	0.000	0.000	0.000	282	1076	195	159	159	0.000	0.000	55	140	0	0	51	108	0	0	100	1	
2	15	2	01: O-19   LM00000923	lmo0351	10172	5048	100	63	64	16	47	47	5	77	68	0	119	100	58	16	16	3	85	82	0	0	0	0	0	0	0	0	0	0	0	0	0	0	0	0	0	0	0	0	0	0	0	0	0	0	0.000	0.000	0.000	0.000	0.000	0.000	0.000	0.000	0.000	0.000	0.000	0.000	0.000	0.000	282	1076	119	101	101	0.000	0.000	16	103	0	0	17	84	0	0	100	1	
2	16	2	01: O-22   LM00000924	lmo0354	10422	5048	100	105	101	41	47	47	4	84	77	0	90	80	46	16	16	3	80	77	0	0	0	0	0	0	0	0	0	0	0	0	0	0	0	0	0	0	0	0	0	0	0	0	0	0	0.000	0.000	0.000	0.000	0.000	0.000	0.000	0.000	0.000	0.000	0.000	0.000	0.000	0.000	282	1076	132	118	118	0.000	0.000	58	74	0	0	54	64	0	0	100	1	
2	17	2	02: C-01   LM00000146	lmo0425	10672	5048	100	84	81	29	46	46	4	74	71	0	87	71	39	15	15	2	83	77	0	0	0	0	0	0	0	0	0	0	0	0	0	0	0	0	0	0	0	0	0	0	0	0	0	0	0.000	0.000	0.000	0.000	0.000	0.000	0.000	0.000	0.000	0.000	0.000	0.000	0.000	0.000	282	1076	110	91	91	0.000	0.000	38	72	0	0	35	56	0	0	100	1	
2	1	3	02: C-04   LM00000148	lmo0428	6672	5298	100	92	96	42	48	48	6	77	72	0	92	85	40	16	17	8	84	81	0	0	0	0	0	0	0	0	0	0	0	0	0	0	0	0	0	0	0	0	0	0	0	0	0	0	0.000	0.000	0.000	0.000	0.000	0.000	0.000	0.000	0.000	0.000	0.000	0.000	0.000	0.000	282	1076	120	117	117	0.000	0.000	44	76	0	0	48	69	0	0	100	1	
2	2	3	02: C-07   LM00000151	lmo0431	6922	5298	100	60	63	15	46	47	5	82	65	0	77	63	28	16	16	3	91	84	0	0	0	0	0	0	0	0	0	0	0	0	0	0	0	0	0	0	0	0	0	0	0	0	0	0	0.000	0.000	0.000	0.000	0.000	0.000	0.000	0.000	0.000	0.000	0.000	0.000	0.000	0.000	282	1076	75	64	64	0.000	0.000	14	61	0	0	17	47	0	0	100	1	
2	3	3	02: C-10   LM00002220	lmo0434	7172	5298	100	994	792	507	46	46	5	98	95	0	542	444	293	16	16	2	95	90	0	0	0	0	0	0	0	0	0	0	0	0	0	0	0	0	0	0	0	0	0	0	0	0	0	0	0.000	0.000	0.000	0.000	0.000	0.000	0.000	0.000	0.000	0.000	0.000	0.000	0.000	0.000	282	1076	1474	1174	1174	0.000	0.000	948	526	0	0	746	428	0	0	100	1	
2	4	3	02: C-13   LM00000956	lmo0437	7422	5298	100	88	87	32	48	48	5	77	74	0	71	60	29	16	17	3	83	79	0	0	0	0	0	0	0	0	0	0	0	0	0	0	0	0	0	0	0	0	0	0	0	0	0	0	0.000	0.000	0.000	0.000	0.000	0.000	0.000	0.000	0.000	0.000	0.000	0.000	0.000	0.000	282	1076	95	83	83	0.000	0.000	40	55	0	0	39	44	0	0	100	1	
2	5	3	02: C-16   LM00002222	lmo0440	7672	5298	100	77	80	23	47	48	10	83	77	0	77	69	36	16	17	6	79	73	0	0	0	0	0	0	0	0	0	0	0	0	0	0	0	0	0	0	0	0	0	0	0	0	0	0	0.000	0.000	0.000	0.000	0.000	0.000	0.000	0.000	0.000	0.000	0.000	0.000	0.000	0.000	282	1076	91	86	86	0.000	0.000	30	61	0	0	33	53	0	0	100	1	
2	6	3	02: C-19   LM00000957	lmo0443	7922	5298	100	504	414	239	46	47	5	94	92	0	518	409	244	15	16	2	93	92	0	0	0	0	0	0	0	0	0	0	0	0	0	0	0	0	0	0	0	0	0	0	0	0	0	0	0.000	0.000	0.000	0.000	0.000	0.000	0.000	0.000	0.000	0.000	0.000	0.000	0.000	0.000	282	1076	961	762	762	0.000	0.000	458	503	0	0	368	394	0	0	100	1	
2	7	3	02: C-22   LM00002225	lmo0446	8172	5298	100	51	51	5	47	47	4	48	17	0	64	56	24	16	16	2	90	85	0	0	0	0	0	0	0	0	0	0	0	0	0	0	0	0	0	0	0	0	0	0	0	0	0	0	0.000	0.000	0.000	0.000	0.000	0.000	0.000	0.000	0.000	0.000	0.000	0.000	0.000	0.000	282	1076	52	44	44	0.000	0.000	4	48	0	0	4	40	0	0	100	1	
2	8	3	02: G-01   LM00000184	lmo0521	8422	5298	100	832	673	471	46	47	4	94	92	0	501	416	301	16	17	3	95	87	0	0	0	0	0	0	0	0	0	0	0	0	0	0	0	0	0	0	0	0	0	0	0	0	0	0	0.000	0.000	0.000	0.000	0.000	0.000	0.000	0.000	0.000	0.000	0.000	0.000	0.000	0.000	282	1076	1271	1027	1027	0.000	0.000	786	485	0	0	627	400	0	0	100	1	
2	9	3	02: G-04   LM00000978	lmo0524	8672	5298	100	999	790	479	46	47	5	96	94	0	1422	1114	699	16	16	4	93	87	0	0	0	0	0	0	0	0	0	0	0	0	0	0	0	0	0	0	0	0	0	0	0	0	0	0	0.000	0.000	0.000	0.000	0.000	0.000	0.000	0.000	0.000	0.000	0.000	0.000	0.000	0.000	282	1076	2359	1842	1842	0.000	0.000	953	1406	0	0	744	1098	0	0	100	1	
2	10	3	02: G-07   LM00000979	lmo0527	8922	5298	100	74	78	27	47	47	5	74	67	0	69	69	38	16	16	3	85	79	0	0	0	0	0	0	0	0	0	0	0	0	0	0	0	0	0	0	0	0	0	0	0	0	0	0	0.000	0.000	0.000	0.000	0.000	0.000	0.000	0.000	0.000	0.000	0.000	0.000	0.000	0.000	282	1076	80	84	84	0.000	0.000	27	53	0	0	31	53	0	0	100	1	
2	11	3	02: G-10   LM00000980	lmo0530	9172	5298	100	918	714	476	46	47	4	94	91	0	680	509	346	16	17	2	89	86	0	0	0	0	0	0	0	0	0	0	0	0	0	0	0	0	0	0	0	0	0	0	0	0	0	0	0.000	0.000	0.000	0.000	0.000	0.000	0.000	0.000	0.000	0.000	0.000	0.000	0.000	0.000	282	1076	1536	1161	1161	0.000	0.000	872	664	0	0	668	493	0	0	100	1	
2	12	3	02: G-13   LM00000982	lmo0533	9422	5298	100	55	56	10	46	46	6	69	40	0	72	65	30	16	17	10	80	78	0	0	0	0	0	0	0	0	0	0	0	0	0	0	0	0	0	0	0	0	0	0	0	0	0	0	0.000	0.000	0.000	0.000	0.000	0.000	0.000	0.000	0.000	0.000	0.000	0.000	0.000	0.000	282	1076	65	59	59	0.000	0.000	9	56	0	0	10	49	0	0	100	1	
2	13	3	02: G-16   LM00000985	lmo0536	9672	5298	100	192	163	81	46	47	5	87	81	0	165	133	80	16	17	9	80	75	0	0	0	0	0	0	0	0	0	0	0	0	0	0	0	0	0	0	0	0	0	0	0	0	0	0	0.000	0.000	0.000	0.000	0.000	0.000	0.000	0.000	0.000	0.000	0.000	0.000	0.000	0.000	282	1076	295	234	234	0.000	0.000	146	149	0	0	117	117	0	0	100	1	
2	14	3	02: G-19   LM00000189	lmo0539	9922	5298	100	7547	6070	4664	47	47	5	98	92	0	3035	2423	1840	16	16	3	89	82	0	0	0	0	0	0	0	0	0	0	0	0	0	0	0	0	0	0	0	0	0	0	0	0	0	0	0.000	0.000	0.000	0.000	0.000	0.000	0.000	0.000	0.000	0.000	0.000	0.000	0.000	0.000	282	1076	10519	8430	8430	0.000	0.000	7500	3019	0	0	6023	2407	0	0	100	1	
2	15	3	02: G-22   LM00002254	lmo0542	10172	5298	100	55	56	11	47	47	5	65	38	0	67	60	31	16	16	3	83	76	0	0	0	0	0	0	0	0	0	0	0	0	0	0	0	0	0	0	0	0	0	0	0	0	0	0	0.000	0.000	0.000	0.000	0.000	0.000	0.000	0.000	0.000	0.000	0.000	0.000	0.000	0.000	282	1076	59	53	53	0.000	0.000	8	51	0	0	9	44	0	0	100	1	
2	16	3	02: K-01   LM00002277	lmo0617	10422	5298	100	79	77	22	47	47	5	82	76	0	150	122	69	15	16	5	88	80	0	0	0	0	0	0	0	0	0	0	0	0	0	0	0	0	0	0	0	0	0	0	0	0	0	0	0.000	0.000	0.000	0.000	0.000	0.000	0.000	0.000	0.000	0.000	0.000	0.000	0.000	0.000	282	1076	167	137	137	0.000	0.000	32	135	0	0	30	107	0	0	100	1	
2	17	3	02: K-04   LM00002279	lmo0620	10672	5298	100	85	84	30	46	47	5	83	74	0	121	100	53	15	16	5	87	83	0	0	0	0	0	0	0	0	0	0	0	0	0	0	0	0	0	0	0	0	0	0	0	0	0	0	0.000	0.000	0.000	0.000	0.000	0.000	0.000	0.000	0.000	0.000	0.000	0.000	0.000	0.000	282	1076	145	123	123	0.000	0.000	39	106	0	0	38	85	0	0	100	1	
2	1	4	02: K-07   LM00002282	lmo0623	6672	5548	100	157	136	63	46	47	5	89	83	0	157	126	76	16	16	3	90	83	0	0	0	0	0	0	0	0	0	0	0	0	0	0	0	0	0	0	0	0	0	0	0	0	0	0	0.000	0.000	0.000	0.000	0.000	0.000	0.000	0.000	0.000	0.000	0.000	0.000	0.000	0.000	282	1076	252	200	200	0.000	0.000	111	141	0	0	90	110	0	0	100	1	
2	2	4	02: K-10   LM00000206	lmo0626	6922	5548	100	188	157	77	47	47	5	86	80	0	174	143	90	16	16	3	88	80	0	0	0	0	0	0	0	0	0	0	0	0	0	0	0	0	0	0	0	0	0	0	0	0	0	0	0.000	0.000	0.000	0.000	0.000	0.000	0.000	0.000	0.000	0.000	0.000	0.000	0.000	0.000	282	1076	299	237	237	0.000	0.000	141	158	0	0	110	127	0	0	100	1	
2	3	4	02: K-13   LM00001028	lmo0629	7172	5548	100	255	221	105	46	46	5	90	85	0	190	155	80	16	16	3	90	86	0	0	0	0	0	0	0	0	0	0	0	0	0	0	0	0	0	0	0	0	0	0	0	0	0	0	0.000	0.000	0.000	0.000	0.000	0.000	0.000	0.000	0.000	0.000	0.000	0.000	0.000	0.000	282	1076	383	314	314	0.000	0.000	209	174	0	0	175	139	0	0	100	1	
2	4	4	02: K-16   LM00002286	lmo0632	7422	5548	100	54	55	8	46	47	5	67	43	0	62	53	24	16	16	3	85	78	0	0	0	0	0	0	0	0	0	0	0	0	0	0	0	0	0	0	0	0	0	0	0	0	0	0	0.000	0.000	0.000	0.000	0.000	0.000	0.000	0.000	0.000	0.000	0.000	0.000	0.000	0.000	282	1076	54	46	46	0.000	0.000	8	46	0	0	9	37	0	0	100	1	
2	5	4	02: K-19   LM00001029	lmo0635	7672	5548	100	59	60	10	47	47	5	77	60	0	77	67	29	15	16	3	95	88	0	0	0	0	0	0	0	0	0	0	0	0	0	0	0	0	0	0	0	0	0	0	0	0	0	0	0.000	0.000	0.000	0.000	0.000	0.000	0.000	0.000	0.000	0.000	0.000	0.000	0.000	0.000	282	1076	74	65	65	0.000	0.000	12	62	0	0	13	52	0	0	100	1	
2	6	4	02: K-22   LM00002290	lmo0638	7922	5548	100	53	54	8	46	46	5	66	40	0	58	53	22	15	16	3	89	84	0	0	0	0	0	0	0	0	0	0	0	0	0	0	0	0	0	0	0	0	0	0	0	0	0	0	0.000	0.000	0.000	0.000	0.000	0.000	0.000	0.000	0.000	0.000	0.000	0.000	0.000	0.000	282	1076	50	46	46	0.000	0.000	7	43	0	0	8	38	0	0	100	1	
2	7	4	02: O-01   LM00000237	lmo0713	8172	5548	100	193	175	93	47	47	5	88	82	0	410	404	279	16	16	3	91	86	0	0	0	0	0	0	0	0	0	0	0	0	0	0	0	0	0	0	0	0	0	0	0	0	0	0	0.000	0.000	0.000	0.000	0.000	0.000	0.000	0.000	0.000	0.000	0.000	0.000	0.000	0.000	282	1076	540	516	516	0.000	0.000	146	394	0	0	128	388	0	0	100	1	
2	8	4	02: O-04   LM00001067	lmo0716	8422	5548	100	547	453	316	46	46	5	93	90	0	2301	1840	1432	17	17	5	91	86	0	0	0	0	0	0	0	0	0	0	0	0	0	0	0	0	0	0	0	0	0	0	0	0	0	0	0.000	0.000	0.000	0.000	0.000	0.000	0.000	0.000	0.000	0.000	0.000	0.000	0.000	0.000	282	1076	2785	2230	2230	0.000	0.000	501	2284	0	0	407	1823	0	0	100	1	
2	9	4	02: O-07   LM00001068	lmo0719	8672	5548	100	531	418	284	46	47	4	93	85	0	238	185	123	16	17	2	89	86	0	0	0	0	0	0	0	0	0	0	0	0	0	0	0	0	0	0	0	0	0	0	0	0	0	0	0.000	0.000	0.000	0.000	0.000	0.000	0.000	0.000	0.000	0.000	0.000	0.000	0.000	0.000	282	1076	707	541	541	0.000	0.000	485	222	0	0	372	169	0	0	100	1	
2	10	4	02: O-10   LM00001071	lmo0722	8922	5548	100	5789	4436	3153	47	48	5	99	99	0	1362	1056	738	16	17	3	97	93	0	0	0	0	0	0	0	0	0	0	0	0	0	0	0	0	0	0	0	0	0	0	0	0	0	0	0.000	0.000	0.000	0.000	0.000	0.000	0.000	0.000	0.000	0.000	0.000	0.000	0.000	0.000	282	1076	7088	5429	5429	0.000	0.000	5742	1346	0	0	4389	1040	0	0	100	1	
2	11	4	02: O-13   LM00002301	lmo0725	9172	5548	100	51	50	5	47	47	5	34	9	0	65	54	22	16	17	3	90	84	0	0	0	0	0	0	0	0	0	0	0	0	0	0	0	0	0	0	0	0	0	0	0	0	0	0	0.000	0.000	0.000	0.000	0.000	0.000	0.000	0.000	0.000	0.000	0.000	0.000	0.000	0.000	282	1076	53	41	41	0.000	0.000	4	49	0	0	3	38	0	0	100	1	
2	12	4	02: O-16   LM00001073	lmo0728	9422	5548	100	55	57	11	46	47	5	67	49	0	63	55	29	15	16	2	84	78	0	0	0	0	0	0	0	0	0	0	0	0	0	0	0	0	0	0	0	0	0	0	0	0	0	0	0.000	0.000	0.000	0.000	0.000	0.000	0.000	0.000	0.000	0.000	0.000	0.000	0.000	0.000	282	1076	57	51	51	0.000	0.000	9	48	0	0	11	40	0	0	100	1	
2	13	4	02: O-19   LM00001076	lmo0731	9672	5548	100	213	193	91	46	46	4	95	92	0	1033	897	582	15	16	3	92	89	0	0	0	0	0	0	0	0	0	0	0	0	0	0	0	0	0	0	0	0	0	0	0	0	0	0	0.000	0.000	0.000	0.000	0.000	0.000	0.000	0.000	0.000	0.000	0.000	0.000	0.000	0.000	282	1076	1185	1029	1029	0.000	0.000	167	1018	0	0	147	882	0	0	100	1	
2	14	4	02: O-22   LM00002303	lmo0734	9922	5548	100	50	50	4	47	47	5	43	5	0	60	53	25	16	16	3	85	79	0	0	0	0	0	0	0	0	0	0	0	0	0	0	0	0	0	0	0	0	0	0	0	0	0	0	0.000	0.000	0.000	0.000	0.000	0.000	0.000	0.000	0.000	0.000	0.000	0.000	0.000	0.000	282	1076	47	40	40	0.000	0.000	3	44	0	0	3	37	0	0	100	1	
2	15	4	03: C-01   LM00002328	lmo0805	10172	5548	100	50	50	6	46	47	5	44	18	0	60	52	24	15	16	2	87	81	0	0	0	0	0	0	0	0	0	0	0	0	0	0	0	0	0	0	0	0	0	0	0	0	0	0	0.000	0.000	0.000	0.000	0.000	0.000	0.000	0.000	0.000	0.000	0.000	0.000	0.000	0.000	282	1076	49	41	41	0.000	0.000	4	45	0	0	4	37	0	0	100	1	
2	16	4	03: C-04   LM00000260	lmo0808	10422	5548	100	101	100	39	46	47	5	83	78	0	118	108	61	15	16	4	88	83	0	0	0	0	0	0	0	0	0	0	0	0	0	0	0	0	0	0	0	0	0	0	0	0	0	0	0.000	0.000	0.000	0.000	0.000	0.000	0.000	0.000	0.000	0.000	0.000	0.000	0.000	0.000	282	1076	158	147	147	0.000	0.000	55	103	0	0	54	93	0	0	100	1	
2	17	4	03: C-07   LM00000262	lmo0811	10672	5548	100	631	515	336	46	47	5	86	82	0	644	508	332	15	15	3	88	82	0	0	0	0	0	0	0	0	0	0	0	0	0	0	0	0	0	0	0	0	0	0	0	0	0	0	0.000	0.000	0.000	0.000	0.000	0.000	0.000	0.000	0.000	0.000	0.000	0.000	0.000	0.000	282	1076	1214	962	962	0.000	0.000	585	629	0	0	469	493	0	0	100	1	
2	1	5	03: C-10   LM00001111	lmo0814	6672	5798	100	379	321	178	47	47	4	92	89	0	404	316	185	16	16	2	95	91	0	0	0	0	0	0	0	0	0	0	0	0	0	0	0	0	0	0	0	0	0	0	0	0	0	0	0.000	0.000	0.000	0.000	0.000	0.000	0.000	0.000	0.000	0.000	0.000	0.000	0.000	0.000	282	1076	720	574	574	0.000	0.000	332	388	0	0	274	300	0	0	100	1	
2	2	5	03: C-13   LM00001112	lmo0817	6922	5798	100	312	264	131	47	47	4	92	87	0	118	104	50	15	16	2	91	90	0	0	0	0	0	0	0	0	0	0	0	0	0	0	0	0	0	0	0	0	0	0	0	0	0	0	0.000	0.000	0.000	0.000	0.000	0.000	0.000	0.000	0.000	0.000	0.000	0.000	0.000	0.000	282	1076	368	306	306	0.000	0.000	265	103	0	0	217	89	0	0	100	1	
2	3	5	03: C-16   LM00001114	lmo0820	7172	5798	100	608	502	286	46	47	5	91	87	0	341	289	168	16	16	3	92	89	0	0	0	0	0	0	0	0	0	0	0	0	0	0	0	0	0	0	0	0	0	0	0	0	0	0	0.000	0.000	0.000	0.000	0.000	0.000	0.000	0.000	0.000	0.000	0.000	0.000	0.000	0.000	282	1076	887	729	729	0.000	0.000	562	325	0	0	456	273	0	0	100	1	
2	4	5	03: C-19   LM00000266	lmo0823	7422	5798	100	728	619	375	47	47	5	91	87	0	563	459	287	16	16	2	90	88	0	0	0	0	0	0	0	0	0	0	0	0	0	0	0	0	0	0	0	0	0	0	0	0	0	0	0.000	0.000	0.000	0.000	0.000	0.000	0.000	0.000	0.000	0.000	0.000	0.000	0.000	0.000	282	1076	1228	1015	1015	0.000	0.000	681	547	0	0	572	443	0	0	100	1	
2	5	5	03: C-22   LM00001118	lmo0826	7672	5798	100	229	198	106	46	46	5	92	88	0	218	183	122	15	16	3	90	83	0	0	0	0	0	0	0	0	0	0	0	0	0	0	0	0	0	0	0	0	0	0	0	0	0	0	0.000	0.000	0.000	0.000	0.000	0.000	0.000	0.000	0.000	0.000	0.000	0.000	0.000	0.000	282	1076	386	320	320	0.000	0.000	183	203	0	0	152	168	0	0	100	1	
2	6	5	03: G-01   LM00001149	lmo0901	7922	5798	100	62	66	19	47	48	6	77	59	0	74	68	31	15	17	7	83	79	0	0	0	0	0	0	0	0	0	0	0	0	0	0	0	0	0	0	0	0	0	0	0	0	0	0	0.000	0.000	0.000	0.000	0.000	0.000	0.000	0.000	0.000	0.000	0.000	0.000	0.000	0.000	282	1076	74	72	72	0.000	0.000	15	59	0	0	19	53	0	0	100	1	
2	7	5	03: G-04   LM00002351	lmo0904	8172	5798	100	101	93	34	47	47	5	85	77	0	68	58	28	16	16	3	89	82	0	0	0	0	0	0	0	0	0	0	0	0	0	0	0	0	0	0	0	0	0	0	0	0	0	0	0.000	0.000	0.000	0.000	0.000	0.000	0.000	0.000	0.000	0.000	0.000	0.000	0.000	0.000	282	1076	106	88	88	0.000	0.000	54	52	0	0	46	42	0	0	100	1	
2	8	5	03: G-07   LM00001153	lmo0907	8422	5798	100	2078	1574	1007	45	46	4	98	97	0	1109	824	541	16	17	2	98	94	0	0	0	0	0	0	0	0	0	0	0	0	0	0	0	0	0	0	0	0	0	0	0	0	0	0	0.000	0.000	0.000	0.000	0.000	0.000	0.000	0.000	0.000	0.000	0.000	0.000	0.000	0.000	282	1076	3126	2337	2337	0.000	0.000	2033	1093	0	0	1529	808	0	0	100	1	
2	9	5	03: G-10   LM00002353	lmo0910	8672	5798	100	51	52	6	46	47	5	51	14	0	55	48	17	16	17	3	93	86	0	0	0	0	0	0	0	0	0	0	0	0	0	0	0	0	0	0	0	0	0	0	0	0	0	0	0.000	0.000	0.000	0.000	0.000	0.000	0.000	0.000	0.000	0.000	0.000	0.000	0.000	0.000	282	1076	44	38	38	0.000	0.000	5	39	0	0	6	32	0	0	100	1	
2	10	5	03: G-13   LM00001155	lmo0913	8922	5798	100	2499	1923	1247	46	47	4	95	93	0	1159	909	590	16	16	2	96	92	0	0	0	0	0	0	0	0	0	0	0	0	0	0	0	0	0	0	0	0	0	0	0	0	0	0	0.000	0.000	0.000	0.000	0.000	0.000	0.000	0.000	0.000	0.000	0.000	0.000	0.000	0.000	282	1076	3596	2770	2770	0.000	0.000	2453	1143	0	0	1877	893	0	0	100	1	
2	11	5	03: G-16   LM00001156	lmo0916	9172	5798	100	164	150	92	47	47	4	79	71	0	490	378	315	16	16	2	87	79	0	0	0	0	0	0	0	0	0	0	0	0	0	0	0	0	0	0	0	0	0	0	0	0	0	0	0.000	0.000	0.000	0.000	0.000	0.000	0.000	0.000	0.000	0.000	0.000	0.000	0.000	0.000	282	1076	591	465	465	0.000	0.000	117	474	0	0	103	362	0	0	100	1	
2	12	5	03: G-19   LM00001159	lmo0919	9422	5798	100	72	74	24	47	47	5	75	66	0	89	79	45	16	16	3	83	79	0	0	0	0	0	0	0	0	0	0	0	0	0	0	0	0	0	0	0	0	0	0	0	0	0	0	0.000	0.000	0.000	0.000	0.000	0.000	0.000	0.000	0.000	0.000	0.000	0.000	0.000	0.000	282	1076	98	90	90	0.000	0.000	25	73	0	0	27	63	0	0	100	1	
2	13	5	03: G-22   LM00000290	lmo0922	9672	5798	100	265	239	119	46	47	5	92	87	0	242	211	110	16	17	6	88	85	0	0	0	0	0	0	0	0	0	0	0	0	0	0	0	0	0	0	0	0	0	0	0	0	0	0	0.000	0.000	0.000	0.000	0.000	0.000	0.000	0.000	0.000	0.000	0.000	0.000	0.000	0.000	282	1076	445	388	388	0.000	0.000	219	226	0	0	193	195	0	0	100	1	
2	14	5	03: K-01   LM00001199	lmo0997	9922	5798	100	548	443	276	46	47	4	90	89	0	942	719	478	16	16	3	93	89	0	0	0	0	0	0	0	0	0	0	0	0	0	0	0	0	0	0	0	0	0	0	0	0	0	0	0.000	0.000	0.000	0.000	0.000	0.000	0.000	0.000	0.000	0.000	0.000	0.000	0.000	0.000	282	1076	1428	1100	1100	0.000	0.000	502	926	0	0	397	703	0	0	100	1	
2	15	5	03: K-04   LM00001201	lmo1000	10172	5798	100	162	145	68	45	46	4	89	86	0	116	108	65	16	16	2	85	82	0	0	0	0	0	0	0	0	0	0	0	0	0	0	0	0	0	0	0	0	0	0	0	0	0	0	0.000	0.000	0.000	0.000	0.000	0.000	0.000	0.000	0.000	0.000	0.000	0.000	0.000	0.000	282	1076	217	192	192	0.000	0.000	117	100	0	0	100	92	0	0	100	1	
2	16	5	03: K-07   LM00000304	lmo1003	10422	5798	100	1696	1269	882	46	46	5	90	87	0	2368	1766	1289	15	16	4	92	86	0	0	0	0	0	0	0	0	0	0	0	0	0	0	0	0	0	0	0	0	0	0	0	0	0	0	0.000	0.000	0.000	0.000	0.000	0.000	0.000	0.000	0.000	0.000	0.000	0.000	0.000	0.000	282	1076	4003	2974	2974	0.000	0.000	1650	2353	0	0	1223	1751	0	0	100	1	
2	17	5	03: K-10   LM00002379	lmo1006	10672	5798	100	52	52	5	47	47	4	51	16	0	62	53	19	15	15	3	92	85	0	0	0	0	0	0	0	0	0	0	0	0	0	0	0	0	0	0	0	0	0	0	0	0	0	0	0.000	0.000	0.000	0.000	0.000	0.000	0.000	0.000	0.000	0.000	0.000	0.000	0.000	0.000	282	1076	52	43	43	0.000	0.000	5	47	0	0	5	38	0	0	100	1	
2	1	6	03: K-13   LM00001205	lmo1009	6672	6048	100	252	239	114	46	46	4	93	90	0	224	199	95	16	16	2	97	94	0	0	0	0	0	0	0	0	0	0	0	0	0	0	0	0	0	0	0	0	0	0	0	0	0	0	0.000	0.000	0.000	0.000	0.000	0.000	0.000	0.000	0.000	0.000	0.000	0.000	0.000	0.000	282	1076	414	376	376	0.000	0.000	206	208	0	0	193	183	0	0	100	1	
2	2	6	03: K-16   LM00000306	lmo1012	6922	6048	100	386	337	196	47	47	5	93	90	0	454	368	227	15	16	3	96	89	0	0	0	0	0	0	0	0	0	0	0	0	0	0	0	0	0	0	0	0	0	0	0	0	0	0	0.000	0.000	0.000	0.000	0.000	0.000	0.000	0.000	0.000	0.000	0.000	0.000	0.000	0.000	282	1076	778	643	643	0.000	0.000	339	439	0	0	290	353	0	0	100	1	
2	3	6	03: K-19   LM00000309	lmo1015	7172	6048	100	568	489	304	46	47	5	92	86	0	684	591	372	16	16	3	93	90	0	0	0	0	0	0	0	0	0	0	0	0	0	0	0	0	0	0	0	0	0	0	0	0	0	0	0.000	0.000	0.000	0.000	0.000	0.000	0.000	0.000	0.000	0.000	0.000	0.000	0.000	0.000	282	1076	1190	1018	1018	0.000	0.000	522	668	0	0	443	575	0	0	100	1	
2	4	6	03: K-22   LM00002381	lmo1018	7422	6048	100	127	119	54	46	47	5	89	84	0	176	141	84	16	16	3	89	81	0	0	0	0	0	0	0	0	0	0	0	0	0	0	0	0	0	0	0	0	0	0	0	0	0	0	0.000	0.000	0.000	0.000	0.000	0.000	0.000	0.000	0.000	0.000	0.000	0.000	0.000	0.000	282	1076	241	198	198	0.000	0.000	81	160	0	0	73	125	0	0	100	1	
2	5	6	03: O-01   LM00000321	lmo1093	7672	6048	100	757	627	310	46	46	4	96	93	0	617	528	267	15	15	2	96	92	0	0	0	0	0	0	0	0	0	0	0	0	0	0	0	0	0	0	0	0	0	0	0	0	0	0	0.000	0.000	0.000	0.000	0.000	0.000	0.000	0.000	0.000	0.000	0.000	0.000	0.000	0.000	282	1076	1313	1094	1094	0.000	0.000	711	602	0	0	581	513	0	0	100	1	
2	6	6	03: O-04   LM00000322	lmo1096	7922	6048	100	757	600	399	46	47	6	89	85	0	663	515	364	15	16	4	90	86	0	0	0	0	0	0	0	0	0	0	0	0	0	0	0	0	0	0	0	0	0	0	0	0	0	0	0.000	0.000	0.000	0.000	0.000	0.000	0.000	0.000	0.000	0.000	0.000	0.000	0.000	0.000	282	1076	1359	1054	1054	0.000	0.000	711	648	0	0	554	500	0	0	100	1	
2	7	6	03: O-07   LM00002426	lmo1099	8172	6048	100	55	56	8	46	47	4	78	50	0	70	60	24	15	16	2	93	89	0	0	0	0	0	0	0	0	0	0	0	0	0	0	0	0	0	0	0	0	0	0	0	0	0	0	0.000	0.000	0.000	0.000	0.000	0.000	0.000	0.000	0.000	0.000	0.000	0.000	0.000	0.000	282	1076	64	55	55	0.000	0.000	9	55	0	0	10	45	0	0	100	1	
2	8	6	03: O-10   LM00002429	lmo1102	8422	6048	100	49	49	6	45	46	4	44	20	0	55	47	20	17	17	2	84	79	0	0	0	0	0	0	0	0	0	0	0	0	0	0	0	0	0	0	0	0	0	0	0	0	0	0	0.000	0.000	0.000	0.000	0.000	0.000	0.000	0.000	0.000	0.000	0.000	0.000	0.000	0.000	282	1076	42	34	34	0.000	0.000	4	38	0	0	4	30	0	0	100	1	
2	9	6	03: O-13   LM00002432	lmo1105	8672	6048	100	50	51	6	47	47	5	39	16	0	63	54	25	16	16	2	88	83	0	0	0	0	0	0	0	0	0	0	0	0	0	0	0	0	0	0	0	0	0	0	0	0	0	0	0.000	0.000	0.000	0.000	0.000	0.000	0.000	0.000	0.000	0.000	0.000	0.000	0.000	0.000	282	1076	50	42	42	0.000	0.000	3	47	0	0	4	38	0	0	100	1	
2	10	6	03: O-16   LM00002435	lmo1108	8922	6048	100	50	50	5	47	47	5	35	9	0	54	46	20	16	17	3	86	75	0	0	0	0	0	0	0	0	0	0	0	0	0	0	0	0	0	0	0	0	0	0	0	0	0	0	0.000	0.000	0.000	0.000	0.000	0.000	0.000	0.000	0.000	0.000	0.000	0.000	0.000	0.000	282	1076	41	33	33	0.000	0.000	3	38	0	0	3	30	0	0	100	1	
2	11	6	03: O-19   LM00002438	lmo1111	9172	6048	100	52	53	6	47	47	5	53	26	0	60	53	23	16	16	2	87	81	0	0	0	0	0	0	0	0	0	0	0	0	0	0	0	0	0	0	0	0	0	0	0	0	0	0	0.000	0.000	0.000	0.000	0.000	0.000	0.000	0.000	0.000	0.000	0.000	0.000	0.000	0.000	282	1076	49	43	43	0.000	0.000	5	44	0	0	6	37	0	0	100	1	
2	12	6	03: O-22   LM00002441	lmo1114	9422	6048	100	51	52	7	46	46	4	56	37	0	62	52	24	16	16	2	83	79	0	0	0	0	0	0	0	0	0	0	0	0	0	0	0	0	0	0	0	0	0	0	0	0	0	0	0.000	0.000	0.000	0.000	0.000	0.000	0.000	0.000	0.000	0.000	0.000	0.000	0.000	0.000	282	1076	51	42	42	0.000	0.000	5	46	0	0	6	36	0	0	100	1	
2	13	6	04: C-01   LM00000346	lmo1185	9672	6048	100	55	57	10	46	47	5	74	47	0	60	53	20	15	15	2	90	88	0	0	0	0	0	0	0	0	0	0	0	0	0	0	0	0	0	0	0	0	0	0	0	0	0	0	0.000	0.000	0.000	0.000	0.000	0.000	0.000	0.000	0.000	0.000	0.000	0.000	0.000	0.000	282	1076	54	49	49	0.000	0.000	9	45	0	0	11	38	0	0	100	1	
2	14	6	04: C-04   LM00002459	lmo1188	9922	6048	100	58	59	9	46	46	4	80	64	0	64	56	24	15	16	2	88	88	0	0	0	0	0	0	0	0	0	0	0	0	0	0	0	0	0	0	0	0	0	0	0	0	0	0	0.000	0.000	0.000	0.000	0.000	0.000	0.000	0.000	0.000	0.000	0.000	0.000	0.000	0.000	282	1076	61	54	54	0.000	0.000	12	49	0	0	13	41	0	0	100	1	
2	15	6	04: C-07   LM00001264	lmo1191	10172	6048	100	55	58	11	46	46	4	76	53	0	104	85	39	15	16	3	90	85	0	0	0	0	0	0	0	0	0	0	0	0	0	0	0	0	0	0	0	0	0	0	0	0	0	0	0.000	0.000	0.000	0.000	0.000	0.000	0.000	0.000	0.000	0.000	0.000	0.000	0.000	0.000	282	1076	98	82	82	0.000	0.000	9	89	0	0	12	70	0	0	100	1	
2	16	6	04: C-10   LM00001266	lmo1194	10422	6048	100	52	53	7	46	46	5	56	28	0	61	53	21	15	16	3	92	84	0	0	0	0	0	0	0	0	0	0	0	0	0	0	0	0	0	0	0	0	0	0	0	0	0	0	0.000	0.000	0.000	0.000	0.000	0.000	0.000	0.000	0.000	0.000	0.000	0.000	0.000	0.000	282	1076	52	45	45	0.000	0.000	6	46	0	0	7	38	0	0	100	1	
2	17	6	04: C-13   LM00002463	lmo1197	10672	6048	100	52	53	6	46	47	4	59	37	0	67	55	24	15	16	3	85	79	0	0	0	0	0	0	0	0	0	0	0	0	0	0	0	0	0	0	0	0	0	0	0	0	0	0	0.000	0.000	0.000	0.000	0.000	0.000	0.000	0.000	0.000	0.000	0.000	0.000	0.000	0.000	282	1076	58	47	47	0.000	0.000	6	52	0	0	7	40	0	0	100	1	
2	1	7	04: C-16   LM00002465	lmo1200	6672	6298	100	65	65	14	46	46	5	86	78	0	93	85	37	16	16	3	94	91	0	0	0	0	0	0	0	0	0	0	0	0	0	0	0	0	0	0	0	0	0	0	0	0	0	0	0.000	0.000	0.000	0.000	0.000	0.000	0.000	0.000	0.000	0.000	0.000	0.000	0.000	0.000	282	1076	96	88	88	0.000	0.000	19	77	0	0	19	69	0	0	100	1	
2	2	7	04: C-19   LM00001269	lmo1203	6922	6298	100	54	55	9	46	46	4	62	47	0	68	57	25	16	16	2	88	85	0	0	0	0	0	0	0	0	0	0	0	0	0	0	0	0	0	0	0	0	0	0	0	0	0	0	0.000	0.000	0.000	0.000	0.000	0.000	0.000	0.000	0.000	0.000	0.000	0.000	0.000	0.000	282	1076	60	50	50	0.000	0.000	8	52	0	0	9	41	0	0	100	1	
2	3	7	04: C-22   LM00001272	lmo1206	7172	6298	100	51	53	6	46	47	4	57	26	0	68	58	22	16	16	2	93	90	0	0	0	0	0	0	0	0	0	0	0	0	0	0	0	0	0	0	0	0	0	0	0	0	0	0	0.000	0.000	0.000	0.000	0.000	0.000	0.000	0.000	0.000	0.000	0.000	0.000	0.000	0.000	282	1076	57	49	49	0.000	0.000	5	52	0	0	7	42	0	0	100	1	
2	4	7	04: G-01   LM00000368	lmo1281	7422	6298	100	369	323	171	46	47	4	91	89	0	278	224	120	15	16	3	94	90	0	0	0	0	0	0	0	0	0	0	0	0	0	0	0	0	0	0	0	0	0	0	0	0	0	0	0.000	0.000	0.000	0.000	0.000	0.000	0.000	0.000	0.000	0.000	0.000	0.000	0.000	0.000	282	1076	586	486	486	0.000	0.000	323	263	0	0	277	209	0	0	100	1	
2	5	7	04: G-04   LM00001314	lmo1284	7672	6298	100	78	75	21	46	46	5	80	74	0	81	69	29	15	15	2	97	89	0	0	0	0	0	0	0	0	0	0	0	0	0	0	0	0	0	0	0	0	0	0	0	0	0	0	0.000	0.000	0.000	0.000	0.000	0.000	0.000	0.000	0.000	0.000	0.000	0.000	0.000	0.000	282	1076	98	83	83	0.000	0.000	32	66	0	0	29	54	0	0	100	1	
2	6	7	04: G-07   LM00001316	lmo1287	7922	6298	100	931	736	543	46	47	5	96	89	0	941	723	569	15	16	2	89	86	0	0	0	0	0	0	0	0	0	0	0	0	0	0	0	0	0	0	0	0	0	0	0	0	0	0	0.000	0.000	0.000	0.000	0.000	0.000	0.000	0.000	0.000	0.000	0.000	0.000	0.000	0.000	282	1076	1811	1398	1398	0.000	0.000	885	926	0	0	690	708	0	0	100	1	
2	7	7	04: G-10   LM00002484	lmo1290	8172	6298	100	58	63	16	48	48	6	60	42	0	70	66	23	16	18	11	87	84	0	0	0	0	0	0	0	0	0	0	0	0	0	0	0	0	0	0	0	0	0	0	0	0	0	0	0.000	0.000	0.000	0.000	0.000	0.000	0.000	0.000	0.000	0.000	0.000	0.000	0.000	0.000	282	1076	64	65	65	0.000	0.000	10	54	0	0	15	50	0	0	100	1	
2	8	7	04: G-13   LM00001318	lmo1293	8422	6298	100	5836	4527	3045	46	47	5	99	98	0	3838	2947	2033	16	17	3	97	93	0	0	0	0	0	0	0	0	0	0	0	0	0	0	0	0	0	0	0	0	0	0	0	0	0	0	0.000	0.000	0.000	0.000	0.000	0.000	0.000	0.000	0.000	0.000	0.000	0.000	0.000	0.000	282	1076	9612	7412	7412	0.000	0.000	5790	3822	0	0	4481	2931	0	0	100	1	
2	9	7	04: G-16   LM00001320	lmo1296	8672	6298	100	94	96	41	47	48	5	83	76	0	168	137	79	16	16	2	93	89	0	0	0	0	0	0	0	0	0	0	0	0	0	0	0	0	0	0	0	0	0	0	0	0	0	0	0.000	0.000	0.000	0.000	0.000	0.000	0.000	0.000	0.000	0.000	0.000	0.000	0.000	0.000	282	1076	199	170	170	0.000	0.000	47	152	0	0	49	121	0	0	100	1	
2	10	7	04: G-19   LM00000372	lmo1299	8922	6298	100	1939	1435	977	47	48	5	96	90	0	1544	1265	881	16	16	2	93	91	0	0	0	0	0	0	0	0	0	0	0	0	0	0	0	0	0	0	0	0	0	0	0	0	0	0	0.000	0.000	0.000	0.000	0.000	0.000	0.000	0.000	0.000	0.000	0.000	0.000	0.000	0.000	282	1076	3420	2637	2637	0.000	0.000	1892	1528	0	0	1388	1249	0	0	100	1	
2	11	7	04: G-22   LM00001321	lmo1302	9172	6298	100	883	713	475	47	47	5	95	90	0	446	377	256	16	16	3	93	87	0	0	0	0	0	0	0	0	0	0	0	0	0	0	0	0	0	0	0	0	0	0	0	0	0	0	0.000	0.000	0.000	0.000	0.000	0.000	0.000	0.000	0.000	0.000	0.000	0.000	0.000	0.000	282	1076	1266	1027	1027	0.000	0.000	836	430	0	0	666	361	0	0	100	1	
2	12	7	04: K-01   LM00001361	lmo1377	9422	6298	100	768	635	452	47	47	5	93	89	0	550	406	287	16	16	2	90	84	0	0	0	0	0	0	0	0	0	0	0	0	0	0	0	0	0	0	0	0	0	0	0	0	0	0	0.000	0.000	0.000	0.000	0.000	0.000	0.000	0.000	0.000	0.000	0.000	0.000	0.000	0.000	282	1076	1255	978	978	0.000	0.000	721	534	0	0	588	390	0	0	100	1	
2	13	7	04: K-04   LM00001363	lmo1380	9672	6298	100	788	670	439	46	46	4	93	89	0	428	339	227	16	16	2	89	87	0	0	0	0	0	0	0	0	0	0	0	0	0	0	0	0	0	0	0	0	0	0	0	0	0	0	0.000	0.000	0.000	0.000	0.000	0.000	0.000	0.000	0.000	0.000	0.000	0.000	0.000	0.000	282	1076	1154	947	947	0.000	0.000	742	412	0	0	624	323	0	0	100	1	
2	14	7	04: K-07   LM00001365	lmo1383	9922	6298	100	57	58	9	47	48	7	60	23	0	63	56	22	15	17	7	83	79	0	0	0	0	0	0	0	0	0	0	0	0	0	0	0	0	0	0	0	0	0	0	0	0	0	0	0.000	0.000	0.000	0.000	0.000	0.000	0.000	0.000	0.000	0.000	0.000	0.000	0.000	0.000	282	1076	58	52	52	0.000	0.000	10	48	0	0	11	41	0	0	100	1	
2	15	7	04: K-10   LM00001367	lmo1386	10172	6298	100	57	58	13	47	47	5	63	51	0	58	52	21	15	16	2	89	84	0	0	0	0	0	0	0	0	0	0	0	0	0	0	0	0	0	0	0	0	0	0	0	0	0	0	0.000	0.000	0.000	0.000	0.000	0.000	0.000	0.000	0.000	0.000	0.000	0.000	0.000	0.000	282	1076	53	48	48	0.000	0.000	10	43	0	0	11	37	0	0	100	1	
2	16	7	04: K-13   LM00000391	lmo1389	10422	6298	100	733	572	368	46	47	5	93	87	0	1024	773	525	15	15	2	88	84	0	0	0	0	0	0	0	0	0	0	0	0	0	0	0	0	0	0	0	0	0	0	0	0	0	0	0.000	0.000	0.000	0.000	0.000	0.000	0.000	0.000	0.000	0.000	0.000	0.000	0.000	0.000	282	1076	1696	1284	1284	0.000	0.000	687	1009	0	0	526	758	0	0	100	1	
2	17	7	04: K-16   LM00001368	lmo1392	10672	6298	100	438	354	218	46	47	5	85	83	0	317	260	169	15	15	2	83	81	0	0	0	0	0	0	0	0	0	0	0	0	0	0	0	0	0	0	0	0	0	0	0	0	0	0	0.000	0.000	0.000	0.000	0.000	0.000	0.000	0.000	0.000	0.000	0.000	0.000	0.000	0.000	282	1076	694	553	553	0.000	0.000	392	302	0	0	308	245	0	0	100	1	
2	1	8	04: K-19   LM00001370	lmo1395	6672	6548	100	1431	1183	885	46	46	4	94	88	0	1145	857	638	16	16	2	90	87	0	0	0	0	0	0	0	0	0	0	0	0	0	0	0	0	0	0	0	0	0	0	0	0	0	0	0.000	0.000	0.000	0.000	0.000	0.000	0.000	0.000	0.000	0.000	0.000	0.000	0.000	0.000	282	1076	2514	1978	1978	0.000	0.000	1385	1129	0	0	1137	841	0	0	100	1	
2	2	8	04: K-22   LM00001372	lmo1398	6922	6548	100	1229	965	609	47	48	5	98	91	0	849	634	403	16	16	3	94	91	0	0	0	0	0	0	0	0	0	0	0	0	0	0	0	0	0	0	0	0	0	0	0	0	0	0	0.000	0.000	0.000	0.000	0.000	0.000	0.000	0.000	0.000	0.000	0.000	0.000	0.000	0.000	282	1076	2015	1536	1536	0.000	0.000	1182	833	0	0	918	618	0	0	100	1	
2	3	8	04: O-01   LM00000408	lmo1473	7172	6548	100	11915	9586	6285	47	47	5	100	99	0	5386	4413	2886	16	16	3	97	93	0	0	0	0	0	0	0	0	0	0	0	0	0	0	0	0	0	0	0	0	0	0	0	0	0	0	0.000	0.000	0.000	0.000	0.000	0.000	0.000	0.000	0.000	0.000	0.000	0.000	0.000	0.000	282	1076	17238	13936	13936	0.000	0.000	11868	5370	0	0	9539	4397	0	0	100	1	
2	4	8	04: O-04   LM00001421	lmo1476	7422	6548	100	71	73	20	46	47	4	88	76	0	70	64	27	16	16	3	92	86	0	0	0	0	0	0	0	0	0	0	0	0	0	0	0	0	0	0	0	0	0	0	0	0	0	0	0.000	0.000	0.000	0.000	0.000	0.000	0.000	0.000	0.000	0.000	0.000	0.000	0.000	0.000	282	1076	79	75	75	0.000	0.000	25	54	0	0	27	48	0	0	100	1	
2	5	8	04: O-07   LM00000411	lmo1479	7672	6548	100	391	326	175	46	47	5	94	88	0	381	320	194	16	16	2	93	89	0	0	0	0	0	0	0	0	0	0	0	0	0	0	0	0	0	0	0	0	0	0	0	0	0	0	0.000	0.000	0.000	0.000	0.000	0.000	0.000	0.000	0.000	0.000	0.000	0.000	0.000	0.000	282	1076	710	584	584	0.000	0.000	345	365	0	0	280	304	0	0	100	1	
2	6	8	04: O-10   LM00002525	lmo1482	7922	6548	100	138	122	45	47	47	4	89	82	0	132	110	54	16	16	3	90	88	0	0	0	0	0	0	0	0	0	0	0	0	0	0	0	0	0	0	0	0	0	0	0	0	0	0	0.000	0.000	0.000	0.000	0.000	0.000	0.000	0.000	0.000	0.000	0.000	0.000	0.000	0.000	282	1076	207	169	169	0.000	0.000	91	116	0	0	75	94	0	0	100	1	
2	7	8	04: O-13   LM00001423	lmo1485	8172	6548	100	64	67	16	47	48	6	73	61	0	120	102	54	16	17	8	83	78	0	0	0	0	0	0	0	0	0	0	0	0	0	0	0	0	0	0	0	0	0	0	0	0	0	0	0.000	0.000	0.000	0.000	0.000	0.000	0.000	0.000	0.000	0.000	0.000	0.000	0.000	0.000	282	1076	121	106	106	0.000	0.000	17	104	0	0	20	86	0	0	100	1	
2	8	8	04: O-16   LM00001425	lmo1488	8422	6548	100	522	449	275	47	47	5	98	91	0	674	542	364	16	16	2	95	93	0	0	0	0	0	0	0	0	0	0	0	0	0	0	0	0	0	0	0	0	0	0	0	0	0	0	0.000	0.000	0.000	0.000	0.000	0.000	0.000	0.000	0.000	0.000	0.000	0.000	0.000	0.000	282	1076	1133	928	928	0.000	0.000	475	658	0	0	402	526	0	0	100	1	
2	9	8	04: O-19   LM00001426	lmo1491	8672	6548	100	169	152	73	47	47	5	86	80	0	202	170	104	16	16	2	93	89	0	0	0	0	0	0	0	0	0	0	0	0	0	0	0	0	0	0	0	0	0	0	0	0	0	0	0.000	0.000	0.000	0.000	0.000	0.000	0.000	0.000	0.000	0.000	0.000	0.000	0.000	0.000	282	1076	308	259	259	0.000	0.000	122	186	0	0	105	154	0	0	100	1	
2	10	8	04: O-22   LM00002529	lmo1494	8922	6548	100	83	86	32	47	47	5	85	74	0	80	68	33	16	17	3	90	83	0	0	0	0	0	0	0	0	0	0	0	0	0	0	0	0	0	0	0	0	0	0	0	0	0	0	0.000	0.000	0.000	0.000	0.000	0.000	0.000	0.000	0.000	0.000	0.000	0.000	0.000	0.000	282	1076	100	91	91	0.000	0.000	36	64	0	0	39	52	0	0	100	1	
2	11	8	05: C-01   LM00001469	lmo1565	9172	6548	100	152	133	64	47	48	5	88	80	0	85	73	39	16	16	3	87	82	0	0	0	0	0	0	0	0	0	0	0	0	0	0	0	0	0	0	0	0	0	0	0	0	0	0	0.000	0.000	0.000	0.000	0.000	0.000	0.000	0.000	0.000	0.000	0.000	0.000	0.000	0.000	282	1076	174	143	143	0.000	0.000	105	69	0	0	86	57	0	0	100	1	
2	12	8	05: C-04   LM00001472	lmo1568	9422	6548	100	167	153	74	47	47	4	90	83	0	130	110	58	16	16	2	87	84	0	0	0	0	0	0	0	0	0	0	0	0	0	0	0	0	0	0	0	0	0	0	0	0	0	0	0.000	0.000	0.000	0.000	0.000	0.000	0.000	0.000	0.000	0.000	0.000	0.000	0.000	0.000	282	1076	234	200	200	0.000	0.000	120	114	0	0	106	94	0	0	100	1	
2	13	8	05: C-07   LM00000435	lmo1571	9672	6548	100	1584	1250	809	46	47	5	91	90	0	2107	1599	1055	16	16	2	94	89	0	0	0	0	0	0	0	0	0	0	0	0	0	0	0	0	0	0	0	0	0	0	0	0	0	0	0.000	0.000	0.000	0.000	0.000	0.000	0.000	0.000	0.000	0.000	0.000	0.000	0.000	0.000	282	1076	3629	2787	2787	0.000	0.000	1538	2091	0	0	1204	1583	0	0	100	1	
2	14	8	05: C-10   LM00000436	lmo1574	9922	6548	100	257	239	126	47	47	4	90	87	0	155	132	71	15	16	3	94	88	0	0	0	0	0	0	0	0	0	0	0	0	0	0	0	0	0	0	0	0	0	0	0	0	0	0	0.000	0.000	0.000	0.000	0.000	0.000	0.000	0.000	0.000	0.000	0.000	0.000	0.000	0.000	282	1076	350	309	309	0.000	0.000	210	140	0	0	192	117	0	0	100	1	
2	15	8	05: C-13   LM00000437	lmo1577	10172	6548	100	501	423	241	46	47	4	95	90	0	204	179	104	15	15	2	95	92	0	0	0	0	0	0	0	0	0	0	0	0	0	0	0	0	0	0	0	0	0	0	0	0	0	0	0.000	0.000	0.000	0.000	0.000	0.000	0.000	0.000	0.000	0.000	0.000	0.000	0.000	0.000	282	1076	644	541	541	0.000	0.000	455	189	0	0	377	164	0	0	100	1	
2	16	8	05: C-16   LM00001480	lmo1580	10422	6548	100	148	134	59	47	47	5	88	80	0	90	76	39	15	15	2	87	84	0	0	0	0	0	0	0	0	0	0	0	0	0	0	0	0	0	0	0	0	0	0	0	0	0	0	0.000	0.000	0.000	0.000	0.000	0.000	0.000	0.000	0.000	0.000	0.000	0.000	0.000	0.000	282	1076	176	148	148	0.000	0.000	101	75	0	0	87	61	0	0	100	1	
2	17	8	05: C-19   LM00000440	lmo1583	10672	6548	100	651	513	314	46	46	5	94	88	0	796	588	380	15	15	2	91	87	0	0	0	0	0	0	0	0	0	0	0	0	0	0	0	0	0	0	0	0	0	0	0	0	0	0	0.000	0.000	0.000	0.000	0.000	0.000	0.000	0.000	0.000	0.000	0.000	0.000	0.000	0.000	282	1076	1386	1040	1040	0.000	0.000	605	781	0	0	467	573	0	0	100	1	
2	1	9	05: C-22   LM00000442	lmo1586	6672	6798	100	1497	1161	763	47	47	5	98	94	0	1158	867	578	16	16	2	95	92	0	0	0	0	0	0	0	0	0	0	0	0	0	0	0	0	0	0	0	0	0	0	0	0	0	0	0.000	0.000	0.000	0.000	0.000	0.000	0.000	0.000	0.000	0.000	0.000	0.000	0.000	0.000	282	1076	2592	1965	1965	0.000	0.000	1450	1142	0	0	1114	851	0	0	100	1	
2	2	9	05: G-01   LM00001523	lmo1661	6922	6798	100	50	51	7	46	47	5	45	23	0	57	51	21	16	16	2	93	86	0	0	0	0	0	0	0	0	0	0	0	0	0	0	0	0	0	0	0	0	0	0	0	0	0	0	0.000	0.000	0.000	0.000	0.000	0.000	0.000	0.000	0.000	0.000	0.000	0.000	0.000	0.000	282	1076	45	40	40	0.000	0.000	4	41	0	0	5	35	0	0	100	1	
2	3	9	05: G-04   LM00001525	lmo1664	7172	6798	100	52	52	6	46	47	5	61	29	0	64	57	22	16	16	2	92	88	0	0	0	0	0	0	0	0	0	0	0	0	0	0	0	0	0	0	0	0	0	0	0	0	0	0	0.000	0.000	0.000	0.000	0.000	0.000	0.000	0.000	0.000	0.000	0.000	0.000	0.000	0.000	282	1076	54	47	47	0.000	0.000	6	48	0	0	6	41	0	0	100	1	
2	4	9	05: G-07   LM00001527	lmo1667	7422	6798	100	87	87	29	47	47	5	89	77	0	76	70	36	15	16	2	91	87	0	0	0	0	0	0	0	0	0	0	0	0	0	0	0	0	0	0	0	0	0	0	0	0	0	0	0.000	0.000	0.000	0.000	0.000	0.000	0.000	0.000	0.000	0.000	0.000	0.000	0.000	0.000	282	1076	101	95	95	0.000	0.000	40	61	0	0	40	55	0	0	100	1	
2	5	9	05: G-10   LM00002563	lmo1670	7672	6798	100	64	64	13	46	46	4	79	71	0	67	57	24	16	16	2	90	87	0	0	0	0	0	0	0	0	0	0	0	0	0	0	0	0	0	0	0	0	0	0	0	0	0	0	0.000	0.000	0.000	0.000	0.000	0.000	0.000	0.000	0.000	0.000	0.000	0.000	0.000	0.000	282	1076	69	59	59	0.000	0.000	18	51	0	0	18	41	0	0	100	1	
2	6	9	05: G-13   LM00000456	lmo1673	7922	6798	100	2304	1871	1030	47	47	4	99	96	0	2324	1928	998	16	16	2	97	97	0	0	0	0	0	0	0	0	0	0	0	0	0	0	0	0	0	0	0	0	0	0	0	0	0	0	0.000	0.000	0.000	0.000	0.000	0.000	0.000	0.000	0.000	0.000	0.000	0.000	0.000	0.000	282	1076	4565	3736	3736	0.000	0.000	2257	2308	0	0	1824	1912	0	0	100	1	
2	7	9	05: G-16   LM00000457	lmo1676	8172	6798	100	627	537	310	47	47	5	91	87	0	723	585	349	16	16	3	92	91	0	0	0	0	0	0	0	0	0	0	0	0	0	0	0	0	0	0	0	0	0	0	0	0	0	0	0.000	0.000	0.000	0.000	0.000	0.000	0.000	0.000	0.000	0.000	0.000	0.000	0.000	0.000	282	1076	1287	1059	1059	0.000	0.000	580	707	0	0	490	569	0	0	100	1	
2	8	9	05: G-19   LM00001534	lmo1679	8422	6798	100	69	74	21	47	47	5	90	78	0	93	88	40	16	16	3	95	91	0	0	0	0	0	0	0	0	0	0	0	0	0	0	0	0	0	0	0	0	0	0	0	0	0	0	0.000	0.000	0.000	0.000	0.000	0.000	0.000	0.000	0.000	0.000	0.000	0.000	0.000	0.000	282	1076	99	99	99	0.000	0.000	22	77	0	0	27	72	0	0	100	1	
2	9	9	05: G-22   LM00001537	lmo1682	8672	6798	100	76	80	26	47	47	5	86	76	0	104	93	44	16	16	3	91	88	0	0	0	0	0	0	0	0	0	0	0	0	0	0	0	0	0	0	0	0	0	0	0	0	0	0	0.000	0.000	0.000	0.000	0.000	0.000	0.000	0.000	0.000	0.000	0.000	0.000	0.000	0.000	282	1076	117	110	110	0.000	0.000	29	88	0	0	33	77	0	0	100	1	
2	10	9	05: K-01   LM00001581	lmo1757	8922	6798	100	1050	835	496	47	47	4	92	88	0	786	627	373	17	17	3	90	88	0	0	0	0	0	0	0	0	0	0	0	0	0	0	0	0	0	0	0	0	0	0	0	0	0	0	0.000	0.000	0.000	0.000	0.000	0.000	0.000	0.000	0.000	0.000	0.000	0.000	0.000	0.000	282	1076	1772	1398	1398	0.000	0.000	1003	769	0	0	788	610	0	0	100	1	
2	11	9	05: K-04   LM00001583	lmo1760	9172	6798	100	61	61	11	47	48	5	73	63	0	60	52	20	16	16	2	90	87	0	0	0	0	0	0	0	0	0	0	0	0	0	0	0	0	0	0	0	0	0	0	0	0	0	0	0.000	0.000	0.000	0.000	0.000	0.000	0.000	0.000	0.000	0.000	0.000	0.000	0.000	0.000	282	1076	58	50	50	0.000	0.000	14	44	0	0	14	36	0	0	100	1	
2	12	9	05: K-07   LM00001586	lmo1763	9422	6798	100	193	172	82	46	46	4	91	87	0	158	130	68	15	15	2	95	92	0	0	0	0	0	0	0	0	0	0	0	0	0	0	0	0	0	0	0	0	0	0	0	0	0	0	0.000	0.000	0.000	0.000	0.000	0.000	0.000	0.000	0.000	0.000	0.000	0.000	0.000	0.000	282	1076	290	241	241	0.000	0.000	147	143	0	0	126	115	0	0	100	1	
2	13	9	05: K-10   LM00002577	lmo1766	9672	6798	100	50	50	6	47	47	5	27	9	0	55	48	20	15	16	2	93	86	0	0	0	0	0	0	0	0	0	0	0	0	0	0	0	0	0	0	0	0	0	0	0	0	0	0	0.000	0.000	0.000	0.000	0.000	0.000	0.000	0.000	0.000	0.000	0.000	0.000	0.000	0.000	282	1076	43	36	36	0.000	0.000	3	40	0	0	3	33	0	0	100	1	
2	14	9	05: K-13   LM00000479	lmo1769	9922	6798	100	302	269	149	47	47	4	88	86	0	231	209	128	15	16	2	95	92	0	0	0	0	0	0	0	0	0	0	0	0	0	0	0	0	0	0	0	0	0	0	0	0	0	0	0.000	0.000	0.000	0.000	0.000	0.000	0.000	0.000	0.000	0.000	0.000	0.000	0.000	0.000	282	1076	471	416	416	0.000	0.000	255	216	0	0	222	194	0	0	100	1	
2	15	9	05: K-16   LM00001591	lmo1772	10172	6798	100	141	135	54	47	48	7	86	80	0	146	128	67	15	16	7	85	81	0	0	0	0	0	0	0	0	0	0	0	0	0	0	0	0	0	0	0	0	0	0	0	0	0	0	0.000	0.000	0.000	0.000	0.000	0.000	0.000	0.000	0.000	0.000	0.000	0.000	0.000	0.000	282	1076	225	201	201	0.000	0.000	94	131	0	0	88	113	0	0	100	1	
2	16	9	05: K-19   LM00000482	lmo1775	10422	6798	100	134	127	47	47	47	5	90	87	0	100	95	46	15	16	4	91	86	0	0	0	0	0	0	0	0	0	0	0	0	0	0	0	0	0	0	0	0	0	0	0	0	0	0	0.000	0.000	0.000	0.000	0.000	0.000	0.000	0.000	0.000	0.000	0.000	0.000	0.000	0.000	282	1076	172	160	160	0.000	0.000	87	85	0	0	80	80	0	0	100	1	
2	17	9	05: K-22   LM00001594	lmo1778	10672	6798	100	136	124	52	47	47	5	87	80	0	127	106	56	15	15	2	89	86	0	0	0	0	0	0	0	0	0	0	0	0	0	0	0	0	0	0	0	0	0	0	0	0	0	0	0.000	0.000	0.000	0.000	0.000	0.000	0.000	0.000	0.000	0.000	0.000	0.000	0.000	0.000	282	1076	201	168	168	0.000	0.000	89	112	0	0	77	91	0	0	100	1	
2	1	10	05: O-01   LM00001639	lmo1853	6672	7048	100	330	269	149	46	46	4	93	89	0	340	281	174	15	16	3	95	90	0	0	0	0	0	0	0	0	0	0	0	0	0	0	0	0	0	0	0	0	0	0	0	0	0	0	0.000	0.000	0.000	0.000	0.000	0.000	0.000	0.000	0.000	0.000	0.000	0.000	0.000	0.000	282	1076	609	489	489	0.000	0.000	284	325	0	0	223	266	0	0	100	1	
2	2	10	05: O-04   LM00001641	lmo1856	6922	7048	100	532	435	263	46	47	4	91	87	0	621	487	295	16	16	3	91	89	0	0	0	0	0	0	0	0	0	0	0	0	0	0	0	0	0	0	0	0	0	0	0	0	0	0	0.000	0.000	0.000	0.000	0.000	0.000	0.000	0.000	0.000	0.000	0.000	0.000	0.000	0.000	282	1076	1091	860	860	0.000	0.000	486	605	0	0	389	471	0	0	100	1	
2	3	10	05: O-07   LM00001644	lmo1859	7172	7048	100	1662	1356	869	46	47	5	97	93	0	1580	1218	784	16	16	2	95	93	0	0	0	0	0	0	0	0	0	0	0	0	0	0	0	0	0	0	0	0	0	0	0	0	0	0	0.000	0.000	0.000	0.000	0.000	0.000	0.000	0.000	0.000	0.000	0.000	0.000	0.000	0.000	282	1076	3180	2512	2512	0.000	0.000	1616	1564	0	0	1310	1202	0	0	100	1	
2	4	10	05: O-10   LM00001647	lmo1862	7422	7048	100	600	564	271	47	47	5	98	97	0	575	518	252	15	16	2	97	96	0	0	0	0	0	0	0	0	0	0	0	0	0	0	0	0	0	0	0	0	0	0	0	0	0	0	0.000	0.000	0.000	0.000	0.000	0.000	0.000	0.000	0.000	0.000	0.000	0.000	0.000	0.000	282	1076	1113	1020	1020	0.000	0.000	553	560	0	0	517	503	0	0	100	1	
2	5	10	05: O-13   LM00001650	lmo1865	7672	7048	100	51	51	5	46	46	4	59	32	0	60	55	18	16	16	4	90	88	0	0	0	0	0	0	0	0	0	0	0	0	0	0	0	0	0	0	0	0	0	0	0	0	0	0	0.000	0.000	0.000	0.000	0.000	0.000	0.000	0.000	0.000	0.000	0.000	0.000	0.000	0.000	282	1076	49	44	44	0.000	0.000	5	44	0	0	5	39	0	0	100	1	
2	6	10	05: O-16   LM00001653	lmo1868	7922	7048	100	794	626	410	47	47	5	90	84	0	331	257	165	16	16	2	94	89	0	0	0	0	0	0	0	0	0	0	0	0	0	0	0	0	0	0	0	0	0	0	0	0	0	0	0.000	0.000	0.000	0.000	0.000	0.000	0.000	0.000	0.000	0.000	0.000	0.000	0.000	0.000	282	1076	1062	820	820	0.000	0.000	747	315	0	0	579	241	0	0	100	1	
2	7	10	05: O-19   LM00000502	lmo1871	8172	7048	100	100	94	30	46	47	5	89	83	0	119	108	56	16	17	3	90	86	0	0	0	0	0	0	0	0	0	0	0	0	0	0	0	0	0	0	0	0	0	0	0	0	0	0	0.000	0.000	0.000	0.000	0.000	0.000	0.000	0.000	0.000	0.000	0.000	0.000	0.000	0.000	282	1076	157	140	140	0.000	0.000	54	103	0	0	48	92	0	0	100	1	
2	8	10	05: O-22   LM00000503	lmo1874	8422	7048	100	183	164	81	47	47	4	84	81	0	144	120	66	16	16	3	89	85	0	0	0	0	0	0	0	0	0	0	0	0	0	0	0	0	0	0	0	0	0	0	0	0	0	0	0.000	0.000	0.000	0.000	0.000	0.000	0.000	0.000	0.000	0.000	0.000	0.000	0.000	0.000	282	1076	264	221	221	0.000	0.000	136	128	0	0	117	104	0	0	100	1	
2	9	10	06: C-01   LM00001693	lmo1945	8672	7048	100	210	197	88	46	47	4	95	90	0	138	132	70	16	16	2	92	91	0	0	0	0	0	0	0	0	0	0	0	0	0	0	0	0	0	0	0	0	0	0	0	0	0	0	0.000	0.000	0.000	0.000	0.000	0.000	0.000	0.000	0.000	0.000	0.000	0.000	0.000	0.000	282	1076	286	267	267	0.000	0.000	164	122	0	0	151	116	0	0	100	1	
2	10	10	06: C-04   LM00000522	lmo1948	8922	7048	100	104	97	39	47	48	5	83	73	0	63	61	32	16	16	2	89	85	0	0	0	0	0	0	0	0	0	0	0	0	0	0	0	0	0	0	0	0	0	0	0	0	0	0	0.000	0.000	0.000	0.000	0.000	0.000	0.000	0.000	0.000	0.000	0.000	0.000	0.000	0.000	282	1076	104	95	95	0.000	0.000	57	47	0	0	50	45	0	0	100	1	
2	11	10	06: C-07   LM00000523	lmo1951	9172	7048	100	249	205	130	47	47	5	82	77	0	195	158	107	16	16	3	86	83	0	0	0	0	0	0	0	0	0	0	0	0	0	0	0	0	0	0	0	0	0	0	0	0	0	0	0.000	0.000	0.000	0.000	0.000	0.000	0.000	0.000	0.000	0.000	0.000	0.000	0.000	0.000	282	1076	381	300	300	0.000	0.000	202	179	0	0	158	142	0	0	100	1	
2	12	10	06: C-10   LM00001699	lmo1954	9422	7048	100	809	661	391	48	48	5	96	90	0	675	586	337	16	16	2	91	88	0	0	0	0	0	0	0	0	0	0	0	0	0	0	0	0	0	0	0	0	0	0	0	0	0	0	0.000	0.000	0.000	0.000	0.000	0.000	0.000	0.000	0.000	0.000	0.000	0.000	0.000	0.000	282	1076	1420	1183	1183	0.000	0.000	761	659	0	0	613	570	0	0	100	1	
2	13	10	06: C-13   LM00001701	lmo1957	9672	7048	100	60	61	14	47	47	5	68	58	0	55	46	20	15	16	3	87	77	0	0	0	0	0	0	0	0	0	0	0	0	0	0	0	0	0	0	0	0	0	0	0	0	0	0	0.000	0.000	0.000	0.000	0.000	0.000	0.000	0.000	0.000	0.000	0.000	0.000	0.000	0.000	282	1076	53	45	45	0.000	0.000	13	40	0	0	14	31	0	0	100	1	
2	14	10	06: C-16   LM00001704	lmo1960	9922	7048	100	74	75	18	46	46	4	88	85	0	63	56	23	15	16	3	89	83	0	0	0	0	0	0	0	0	0	0	0	0	0	0	0	0	0	0	0	0	0	0	0	0	0	0	0.000	0.000	0.000	0.000	0.000	0.000	0.000	0.000	0.000	0.000	0.000	0.000	0.000	0.000	282	1076	76	70	70	0.000	0.000	28	48	0	0	29	41	0	0	100	1	
2	15	10	06: C-19   LM00000525	lmo1963	10172	7048	100	972	804	574	47	47	4	89	86	0	198	169	116	15	16	3	90	81	0	0	0	0	0	0	0	0	0	0	0	0	0	0	0	0	0	0	0	0	0	0	0	0	0	0	0.000	0.000	0.000	0.000	0.000	0.000	0.000	0.000	0.000	0.000	0.000	0.000	0.000	0.000	282	1076	1108	911	911	0.000	0.000	925	183	0	0	757	154	0	0	100	1	
2	16	10	06: C-22   LM00000526	lmo1966	10422	7048	100	793	641	442	46	47	8	85	80	0	1587	1200	888	15	16	5	85	78	0	0	0	0	0	0	0	0	0	0	0	0	0	0	0	0	0	0	0	0	0	0	0	0	0	0	0.000	0.000	0.000	0.000	0.000	0.000	0.000	0.000	0.000	0.000	0.000	0.000	0.000	0.000	282	1076	2319	1780	1780	0.000	0.000	747	1572	0	0	595	1185	0	0	100	1	
2	17	10	06: G-01   LM00000547	lmo2041	10672	7048	100	832	657	418	46	46	5	95	89	0	310	254	160	15	15	2	88	87	0	0	0	0	0	0	0	0	0	0	0	0	0	0	0	0	0	0	0	0	0	0	0	0	0	0	0.000	0.000	0.000	0.000	0.000	0.000	0.000	0.000	0.000	0.000	0.000	0.000	0.000	0.000	282	1076	1081	850	850	0.000	0.000	786	295	0	0	611	239	0	0	100	1	
2	1	11	06: G-04   LM00001747	lmo2044	6672	7298	100	62	63	14	47	47	5	74	65	0	57	53	17	15	16	2	93	91	0	0	0	0	0	0	0	0	0	0	0	0	0	0	0	0	0	0	0	0	0	0	0	0	0	0	0.000	0.000	0.000	0.000	0.000	0.000	0.000	0.000	0.000	0.000	0.000	0.000	0.000	0.000	282	1076	57	54	54	0.000	0.000	15	42	0	0	16	38	0	0	100	1	
2	2	11	06: G-07   LM00002824	lmo2047	6922	7298	100	2816	2174	1383	46	47	5	97	94	0	3560	2685	1761	16	16	2	97	95	0	0	0	0	0	0	0	0	0	0	0	0	0	0	0	0	0	0	0	0	0	0	0	0	0	0	0.000	0.000	0.000	0.000	0.000	0.000	0.000	0.000	0.000	0.000	0.000	0.000	0.000	0.000	282	1076	6314	4797	4797	0.000	0.000	2770	3544	0	0	2128	2669	0	0	100	1	
2	3	11	06: G-10   LM00001748	lmo2050	7172	7298	100	1089	928	501	46	47	5	95	89	0	139	129	60	16	16	5	90	87	0	0	0	0	0	0	0	0	0	0	0	0	0	0	0	0	0	0	0	0	0	0	0	0	0	0	0.000	0.000	0.000	0.000	0.000	0.000	0.000	0.000	0.000	0.000	0.000	0.000	0.000	0.000	282	1076	1166	995	995	0.000	0.000	1043	123	0	0	882	113	0	0	100	1	
2	4	11	06: G-13   LM00001751	lmo2053	7422	7298	100	84	82	25	47	47	4	84	78	0	87	75	33	16	16	2	90	88	0	0	0	0	0	0	0	0	0	0	0	0	0	0	0	0	0	0	0	0	0	0	0	0	0	0	0.000	0.000	0.000	0.000	0.000	0.000	0.000	0.000	0.000	0.000	0.000	0.000	0.000	0.000	282	1076	108	94	94	0.000	0.000	37	71	0	0	35	59	0	0	100	1	
2	5	11	06: G-16   LM00001753	lmo2056	7672	7298	100	139	127	54	46	46	4	86	82	0	208	176	98	15	16	2	91	89	0	0	0	0	0	0	0	0	0	0	0	0	0	0	0	0	0	0	0	0	0	0	0	0	0	0	0.000	0.000	0.000	0.000	0.000	0.000	0.000	0.000	0.000	0.000	0.000	0.000	0.000	0.000	282	1076	286	242	242	0.000	0.000	93	193	0	0	81	161	0	0	100	1	
2	6	11	06: G-19   LM00001756	lmo2059	7922	7298	100	54	55	7	46	46	4	70	49	0	53	48	18	16	16	2	87	83	0	0	0	0	0	0	0	0	0	0	0	0	0	0	0	0	0	0	0	0	0	0	0	0	0	0	0.000	0.000	0.000	0.000	0.000	0.000	0.000	0.000	0.000	0.000	0.000	0.000	0.000	0.000	282	1076	45	41	41	0.000	0.000	8	37	0	0	9	32	0	0	100	1	
2	7	11	06: G-22   LM00000551	lmo2062	8172	7298	100	56	58	11	47	47	5	70	48	0	69	64	31	16	16	2	93	86	0	0	0	0	0	0	0	0	0	0	0	0	0	0	0	0	0	0	0	0	0	0	0	0	0	0	0.000	0.000	0.000	0.000	0.000	0.000	0.000	0.000	0.000	0.000	0.000	0.000	0.000	0.000	282	1076	62	59	59	0.000	0.000	9	53	0	0	11	48	0	0	100	1	
2	8	11	06: K-01   LM00001801	lmo2137	8422	7298	100	70	69	17	47	47	4	79	76	0	63	56	27	16	17	3	91	83	0	0	0	0	0	0	0	0	0	0	0	0	0	0	0	0	0	0	0	0	0	0	0	0	0	0	0.000	0.000	0.000	0.000	0.000	0.000	0.000	0.000	0.000	0.000	0.000	0.000	0.000	0.000	282	1076	70	62	62	0.000	0.000	23	47	0	0	22	40	0	0	100	1	
2	9	11	06: K-04   LM00001804	lmo2140	8672	7298	100	56	59	12	46	47	5	80	55	0	61	59	22	16	16	2	93	89	0	0	0	0	0	0	0	0	0	0	0	0	0	0	0	0	0	0	0	0	0	0	0	0	0	0	0.000	0.000	0.000	0.000	0.000	0.000	0.000	0.000	0.000	0.000	0.000	0.000	0.000	0.000	282	1076	55	56	56	0.000	0.000	10	45	0	0	13	43	0	0	100	1	
2	10	11	06: K-07   LM00002639	lmo2143	8922	7298	100	53	55	8	47	47	5	59	39	0	74	61	28	16	17	3	89	79	0	0	0	0	0	0	0	0	0	0	0	0	0	0	0	0	0	0	0	0	0	0	0	0	0	0	0.000	0.000	0.000	0.000	0.000	0.000	0.000	0.000	0.000	0.000	0.000	0.000	0.000	0.000	282	1076	64	53	53	0.000	0.000	6	58	0	0	8	45	0	0	100	1	
2	11	11	06: K-10   LM00000571	lmo2146	9172	7298	100	68	69	19	47	47	5	78	70	0	70	61	25	16	17	7	83	79	0	0	0	0	0	0	0	0	0	0	0	0	0	0	0	0	0	0	0	0	0	0	0	0	0	0	0.000	0.000	0.000	0.000	0.000	0.000	0.000	0.000	0.000	0.000	0.000	0.000	0.000	0.000	282	1076	75	67	67	0.000	0.000	21	54	0	0	22	45	0	0	100	1	
2	12	11	06: K-13   LM00000574	lmo2149	9422	7298	100	103	101	44	47	47	5	82	76	0	181	148	97	16	16	3	85	79	0	0	0	0	0	0	0	0	0	0	0	0	0	0	0	0	0	0	0	0	0	0	0	0	0	0	0.000	0.000	0.000	0.000	0.000	0.000	0.000	0.000	0.000	0.000	0.000	0.000	0.000	0.000	282	1076	221	186	186	0.000	0.000	56	165	0	0	54	132	0	0	100	1	
2	13	11	06: K-16   LM00000576	lmo2152	9672	7298	100	1697	1310	881	47	47	5	91	88	0	1876	1456	972	16	16	2	92	89	0	0	0	0	0	0	0	0	0	0	0	0	0	0	0	0	0	0	0	0	0	0	0	0	0	0	0.000	0.000	0.000	0.000	0.000	0.000	0.000	0.000	0.000	0.000	0.000	0.000	0.000	0.000	282	1076	3510	2703	2703	0.000	0.000	1650	1860	0	0	1263	1440	0	0	100	1	
2	14	11	06: K-19   LM00000579	lmo2155	9922	7298	100	743	594	364	47	47	4	94	93	0	876	679	442	15	15	2	96	93	0	0	0	0	0	0	0	0	0	0	0	0	0	0	0	0	0	0	0	0	0	0	0	0	0	0	0.000	0.000	0.000	0.000	0.000	0.000	0.000	0.000	0.000	0.000	0.000	0.000	0.000	0.000	282	1076	1557	1211	1211	0.000	0.000	696	861	0	0	547	664	0	0	100	1	
2	15	11	06: K-22   LM00001806	lmo2158	10172	7298	100	2594	1893	1260	47	47	5	95	89	0	863	632	415	15	15	2	94	88	0	0	0	0	0	0	0	0	0	0	0	0	0	0	0	0	0	0	0	0	0	0	0	0	0	0	0.000	0.000	0.000	0.000	0.000	0.000	0.000	0.000	0.000	0.000	0.000	0.000	0.000	0.000	282	1076	3395	2463	2463	0.000	0.000	2547	848	0	0	1846	617	0	0	100	1	
2	16	11	06: O-01   LM00002656	lmo2233	10422	7298	100	139	140	60	47	47	5	87	83	0	139	137	78	15	15	5	90	85	0	0	0	0	0	0	0	0	0	0	0	0	0	0	0	0	0	0	0	0	0	0	0	0	0	0	0.000	0.000	0.000	0.000	0.000	0.000	0.000	0.000	0.000	0.000	0.000	0.000	0.000	0.000	282	1076	216	215	215	0.000	0.000	92	124	0	0	93	122	0	0	100	1	
2	17	11	06: O-04   LM00001847	lmo2236	10672	7298	100	54	54	7	46	46	5	69	39	0	72	61	28	15	15	3	90	84	0	0	0	0	0	0	0	0	0	0	0	0	0	0	0	0	0	0	0	0	0	0	0	0	0	0	0.000	0.000	0.000	0.000	0.000	0.000	0.000	0.000	0.000	0.000	0.000	0.000	0.000	0.000	282	1076	65	54	54	0.000	0.000	8	57	0	0	8	46	0	0	100	1	
2	1	12	06: O-07   LM00002657	lmo2239	6672	7548	100	80	81	27	46	47	4	83	76	0	91	77	35	15	16	2	95	92	0	0	0	0	0	0	0	0	0	0	0	0	0	0	0	0	0	0	0	0	0	0	0	0	0	0	0.000	0.000	0.000	0.000	0.000	0.000	0.000	0.000	0.000	0.000	0.000	0.000	0.000	0.000	282	1076	110	97	97	0.000	0.000	34	76	0	0	35	62	0	0	100	1	
2	2	12	06: O-10   LM00002660	lmo2242	6922	7548	100	55	56	8	46	46	5	62	43	0	59	53	19	16	16	2	92	89	0	0	0	0	0	0	0	0	0	0	0	0	0	0	0	0	0	0	0	0	0	0	0	0	0	0	0.000	0.000	0.000	0.000	0.000	0.000	0.000	0.000	0.000	0.000	0.000	0.000	0.000	0.000	282	1076	52	47	47	0.000	0.000	9	43	0	0	10	37	0	0	100	1	
2	3	12	06: O-13   LM00002662	lmo2245	7172	7548	100	61	61	11	46	47	6	77	59	0	61	56	19	16	17	17	82	76	0	0	0	0	0	0	0	0	0	0	0	0	0	0	0	0	0	0	0	0	0	0	0	0	0	0	0.000	0.000	0.000	0.000	0.000	0.000	0.000	0.000	0.000	0.000	0.000	0.000	0.000	0.000	282	1076	60	55	55	0.000	0.000	15	45	0	0	15	40	0	0	100	1	
2	4	12	06: O-16   LM00000603	lmo2248	7422	7548	100	862	731	403	47	47	5	93	88	0	613	513	277	16	16	3	91	90	0	0	0	0	0	0	0	0	0	0	0	0	0	0	0	0	0	0	0	0	0	0	0	0	0	0	0.000	0.000	0.000	0.000	0.000	0.000	0.000	0.000	0.000	0.000	0.000	0.000	0.000	0.000	282	1076	1412	1181	1181	0.000	0.000	815	597	0	0	684	497	0	0	100	1	
2	5	12	06: O-19   LM00001853	lmo2251	7672	7548	100	882	699	462	45	46	4	93	89	0	171	134	83	15	16	2	91	87	0	0	0	0	0	0	0	0	0	0	0	0	0	0	0	0	0	0	0	0	0	0	0	0	0	0	0.000	0.000	0.000	0.000	0.000	0.000	0.000	0.000	0.000	0.000	0.000	0.000	0.000	0.000	282	1076	993	773	773	0.000	0.000	837	156	0	0	654	119	0	0	100	1	
2	6	12	06: O-22   LM00000605	lmo2254	7922	7548	100	93	92	33	46	46	4	93	86	0	64	58	22	16	16	3	93	89	0	0	0	0	0	0	0	0	0	0	0	0	0	0	0	0	0	0	0	0	0	0	0	0	0	0	0.000	0.000	0.000	0.000	0.000	0.000	0.000	0.000	0.000	0.000	0.000	0.000	0.000	0.000	282	1076	95	88	88	0.000	0.000	47	48	0	0	46	42	0	0	100	1	
2	7	12	07: C-01   LM00002695	lmo2325	8172	7548	100	50	51	6	46	47	4	43	21	0	54	48	17	16	16	2	90	85	0	0	0	0	0	0	0	0	0	0	0	0	0	0	0	0	0	0	0	0	0	0	0	0	0	0	0.000	0.000	0.000	0.000	0.000	0.000	0.000	0.000	0.000	0.000	0.000	0.000	0.000	0.000	282	1076	42	37	37	0.000	0.000	4	38	0	0	5	32	0	0	100	1	
2	8	12	07: C-04   LM00002697	lmo2328	8422	7548	100	50	50	5	46	47	4	44	17	0	49	43	13	16	16	2	95	92	0	0	0	0	0	0	0	0	0	0	0	0	0	0	0	0	0	0	0	0	0	0	0	0	0	0	0.000	0.000	0.000	0.000	0.000	0.000	0.000	0.000	0.000	0.000	0.000	0.000	0.000	0.000	282	1076	37	31	31	0.000	0.000	4	33	0	0	4	27	0	0	100	1	
2	9	12	07: C-07   LM00002699	lmo2331	8672	7548	100	51	52	5	46	47	6	44	13	0	54	45	18	16	16	2	79	76	0	0	0	0	0	0	0	0	0	0	0	0	0	0	0	0	0	0	0	0	0	0	0	0	0	0	0.000	0.000	0.000	0.000	0.000	0.000	0.000	0.000	0.000	0.000	0.000	0.000	0.000	0.000	282	1076	43	35	35	0.000	0.000	5	38	0	0	6	29	0	0	100	1	
2	10	12	07: C-10   LM00001874	lmo2334	8922	7548	100	194	190	71	47	48	5	94	92	0	237	231	106	16	16	2	96	95	0	0	0	0	0	0	0	0	0	0	0	0	0	0	0	0	0	0	0	0	0	0	0	0	0	0	0.000	0.000	0.000	0.000	0.000	0.000	0.000	0.000	0.000	0.000	0.000	0.000	0.000	0.000	282	1076	368	358	358	0.000	0.000	147	221	0	0	143	215	0	0	100	1	
2	11	12	07: C-13   LM00000623	lmo2337	9172	7548	100	868	712	385	46	47	5	96	92	0	2351	1900	996	15	16	3	98	95	0	0	0	0	0	0	0	0	0	0	0	0	0	0	0	0	0	0	0	0	0	0	0	0	0	0	0.000	0.000	0.000	0.000	0.000	0.000	0.000	0.000	0.000	0.000	0.000	0.000	0.000	0.000	282	1076	3158	2551	2551	0.000	0.000	822	2336	0	0	666	1885	0	0	100	1	
2	12	12	07: C-16   LM00001879	lmo2340	9422	7548	100	828	663	377	47	47	5	90	85	0	374	318	179	15	16	2	96	91	0	0	0	0	0	0	0	0	0	0	0	0	0	0	0	0	0	0	0	0	0	0	0	0	0	0	0.000	0.000	0.000	0.000	0.000	0.000	0.000	0.000	0.000	0.000	0.000	0.000	0.000	0.000	282	1076	1140	919	919	0.000	0.000	781	359	0	0	616	303	0	0	100	1	
2	13	12	07: C-19   LM00002700	lmo2343	9672	7548	100	55	56	10	46	47	6	57	37	0	69	60	25	16	16	3	86	79	0	0	0	0	0	0	0	0	0	0	0	0	0	0	0	0	0	0	0	0	0	0	0	0	0	0	0.000	0.000	0.000	0.000	0.000	0.000	0.000	0.000	0.000	0.000	0.000	0.000	0.000	0.000	282	1076	62	54	54	0.000	0.000	9	53	0	0	10	44	0	0	100	1	
2	14	12	07: C-22   LM00001882	lmo2346	9922	7548	100	93	90	33	47	47	5	82	80	0	72	67	29	15	16	2	92	89	0	0	0	0	0	0	0	0	0	0	0	0	0	0	0	0	0	0	0	0	0	0	0	0	0	0	0.000	0.000	0.000	0.000	0.000	0.000	0.000	0.000	0.000	0.000	0.000	0.000	0.000	0.000	282	1076	103	95	95	0.000	0.000	46	57	0	0	43	52	0	0	100	1	
2	15	12	07: G-01   LM00002718	lmo2421	10172	7548	100	382	317	169	47	47	5	92	87	0	248	212	115	15	16	2	93	91	0	0	0	0	0	0	0	0	0	0	0	0	0	0	0	0	0	0	0	0	0	0	0	0	0	0	0.000	0.000	0.000	0.000	0.000	0.000	0.000	0.000	0.000	0.000	0.000	0.000	0.000	0.000	282	1076	568	467	467	0.000	0.000	335	233	0	0	270	197	0	0	100	1	
2	16	12	07: G-04   LM00002719	lmo2424	10422	7548	100	66	67	18	46	47	4	80	71	0	81	69	33	15	15	3	88	84	0	0	0	0	0	0	0	0	0	0	0	0	0	0	0	0	0	0	0	0	0	0	0	0	0	0	0.000	0.000	0.000	0.000	0.000	0.000	0.000	0.000	0.000	0.000	0.000	0.000	0.000	0.000	282	1076	86	75	75	0.000	0.000	20	66	0	0	21	54	0	0	100	1	
2	17	12	07: G-07   LM00000646	lmo2427	10672	7548	100	268	248	133	46	47	8	86	81	0	281	255	144	15	15	4	93	88	0	0	0	0	0	0	0	0	0	0	0	0	0	0	0	0	0	0	0	0	0	0	0	0	0	0	0.000	0.000	0.000	0.000	0.000	0.000	0.000	0.000	0.000	0.000	0.000	0.000	0.000	0.000	282	1076	488	442	442	0.000	0.000	222	266	0	0	202	240	0	0	100	1	
2	1	13	07: G-10   LM00001923	lmo2430	6672	7798	100	177	170	71	46	47	5	93	88	0	364	317	164	16	16	3	95	92	0	0	0	0	0	0	0	0	0	0	0	0	0	0	0	0	0	0	0	0	0	0	0	0	0	0	0.000	0.000	0.000	0.000	0.000	0.000	0.000	0.000	0.000	0.000	0.000	0.000	0.000	0.000	282	1076	479	425	425	0.000	0.000	131	348	0	0	124	301	0	0	100	1	
2	2	13	07: G-13   LM00001924	lmo2433	6922	7798	100	277	240	107	46	46	5	95	87	0	146	125	55	16	16	2	92	90	0	0	0	0	0	0	0	0	0	0	0	0	0	0	0	0	0	0	0	0	0	0	0	0	0	0	0.000	0.000	0.000	0.000	0.000	0.000	0.000	0.000	0.000	0.000	0.000	0.000	0.000	0.000	282	1076	361	303	303	0.000	0.000	231	130	0	0	194	109	0	0	100	1	
2	3	13	07: G-16   LM00001926	lmo2436	7172	7798	100	67	66	14	45	46	5	79	74	0	64	57	21	15	16	3	92	87	0	0	0	0	0	0	0	0	0	0	0	0	0	0	0	0	0	0	0	0	0	0	0	0	0	0	0.000	0.000	0.000	0.000	0.000	0.000	0.000	0.000	0.000	0.000	0.000	0.000	0.000	0.000	282	1076	71	63	63	0.000	0.000	22	49	0	0	21	42	0	0	100	1	
2	4	13	07: G-19   LM00002723	lmo2439	7422	7798	100	178	164	65	46	46	6	94	88	0	107	98	43	15	16	2	95	90	0	0	0	0	0	0	0	0	0	0	0	0	0	0	0	0	0	0	0	0	0	0	0	0	0	0	0.000	0.000	0.000	0.000	0.000	0.000	0.000	0.000	0.000	0.000	0.000	0.000	0.000	0.000	282	1076	224	201	201	0.000	0.000	132	92	0	0	118	83	0	0	100	1	
2	5	13	07: G-22   LM00001927	lmo2442	7672	7798	100	52	53	7	46	46	5	57	36	0	60	52	25	16	16	2	85	81	0	0	0	0	0	0	0	0	0	0	0	0	0	0	0	0	0	0	0	0	0	0	0	0	0	0	0.000	0.000	0.000	0.000	0.000	0.000	0.000	0.000	0.000	0.000	0.000	0.000	0.000	0.000	282	1076	50	43	43	0.000	0.000	6	44	0	0	7	36	0	0	100	1	
2	6	13	07: K-01   LM00002740	lmo2517	7922	7798	100	229	211	113	47	47	5	86	81	0	255	220	133	16	16	3	88	85	0	0	0	0	0	0	0	0	0	0	0	0	0	0	0	0	0	0	0	0	0	0	0	0	0	0	0.000	0.000	0.000	0.000	0.000	0.000	0.000	0.000	0.000	0.000	0.000	0.000	0.000	0.000	282	1076	421	368	368	0.000	0.000	182	239	0	0	164	204	0	0	100	1	
2	7	13	07: K-04   LM00001968	lmo2520	8172	7798	100	144	127	58	46	46	4	90	83	0	89	77	43	16	16	2	88	83	0	0	0	0	0	0	0	0	0	0	0	0	0	0	0	0	0	0	0	0	0	0	0	0	0	0	0.000	0.000	0.000	0.000	0.000	0.000	0.000	0.000	0.000	0.000	0.000	0.000	0.000	0.000	282	1076	171	142	142	0.000	0.000	98	73	0	0	81	61	0	0	100	1	
2	8	13	07: K-07   LM00002741	lmo2523	8422	7798	100	53	54	7	46	47	4	70	41	0	73	63	24	16	16	2	93	87	0	0	0	0	0	0	0	0	0	0	0	0	0	0	0	0	0	0	0	0	0	0	0	0	0	0	0.000	0.000	0.000	0.000	0.000	0.000	0.000	0.000	0.000	0.000	0.000	0.000	0.000	0.000	282	1076	64	55	55	0.000	0.000	7	57	0	0	8	47	0	0	100	1	
2	9	13	07: K-10   LM00000670	lmo2526	8672	7798	100	1022	852	477	46	46	4	98	93	0	841	700	390	16	16	2	96	94	0	0	0	0	0	0	0	0	0	0	0	0	0	0	0	0	0	0	0	0	0	0	0	0	0	0	0.000	0.000	0.000	0.000	0.000	0.000	0.000	0.000	0.000	0.000	0.000	0.000	0.000	0.000	282	1076	1801	1490	1490	0.000	0.000	976	825	0	0	806	684	0	0	100	1	
2	10	13	07: K-13   LM00000672	lmo2529	8922	7798	100	8358	6921	4002	47	48	5	100	100	0	9074	7406	4404	16	16	3	100	99	0	0	0	0	0	0	0	0	0	0	0	0	0	0	0	0	0	0	0	0	0	0	0	0	0	0	0.000	0.000	0.000	0.000	0.000	0.000	0.000	0.000	0.000	0.000	0.000	0.000	0.000	0.000	282	1076	17369	14264	14264	0.000	0.000	8311	9058	0	0	6874	7390	0	0	100	1	
2	11	13	07: K-16   LM00000675	lmo2532	9172	7798	100	3500	2772	1883	47	48	5	94	93	0	3397	2623	1823	16	16	3	95	93	0	0	0	0	0	0	0	0	0	0	0	0	0	0	0	0	0	0	0	0	0	0	0	0	0	0	0.000	0.000	0.000	0.000	0.000	0.000	0.000	0.000	0.000	0.000	0.000	0.000	0.000	0.000	282	1076	6834	5332	5332	0.000	0.000	3453	3381	0	0	2725	2607	0	0	100	1	
2	12	13	07: K-19   LM00000677	lmo2535	9422	7798	100	4510	3598	2177	47	47	5	97	96	0	4461	3582	2123	16	16	2	97	97	0	0	0	0	0	0	0	0	0	0	0	0	0	0	0	0	0	0	0	0	0	0	0	0	0	0	0.000	0.000	0.000	0.000	0.000	0.000	0.000	0.000	0.000	0.000	0.000	0.000	0.000	0.000	282	1076	8908	7117	7117	0.000	0.000	4463	4445	0	0	3551	3566	0	0	100	1	
2	13	13	07: K-22   LM00000679	lmo2538	9672	7798	100	640	522	313	46	46	4	90	87	0	486	373	230	15	16	2	90	87	0	0	0	0	0	0	0	0	0	0	0	0	0	0	0	0	0	0	0	0	0	0	0	0	0	0	0.000	0.000	0.000	0.000	0.000	0.000	0.000	0.000	0.000	0.000	0.000	0.000	0.000	0.000	282	1076	1065	834	834	0.000	0.000	594	471	0	0	476	358	0	0	100	1	
2	14	13	07: O-01   LM00000701	lmo2613	9922	7798	100	31448	25197	14609	46	47	4	100	100	0	53321	43469	23398	15	16	2	100	100	8	0	0	0	0	0	0	0	0	0	0	0	0	0	0	0	0	0	0	0	0	0	0	0	0	0	0.000	0.000	0.000	0.000	0.000	0.000	0.000	0.000	0.000	0.000	0.000	0.000	0.000	0.000	282	1076	84708	68605	68605	0.000	0.000	31402	53306	0	0	25151	43454	0	0	100	1	
2	15	13	07: O-04   LM00000703	lmo2616	10172	7798	100	38646	28613	19309	46	47	5	100	100	0	55403	41843	27590	15	15	3	100	100	32	0	0	0	0	0	0	0	0	0	0	0	0	0	0	0	0	0	0	0	0	0	0	0	0	0	0.000	0.000	0.000	0.000	0.000	0.000	0.000	0.000	0.000	0.000	0.000	0.000	0.000	0.000	282	1076	93988	70395	70395	0.000	0.000	38600	55388	0	0	28567	41828	0	0	100	1	
2	16	13	07: O-07   LM00000706	lmo2619	10422	7798	100	41274	32405	21175	46	46	5	100	100	0	62439	44455	27229	15	15	2	100	100	47	0	0	0	0	0	0	0	0	0	0	0	0	0	0	0	0	0	0	0	0	0	0	0	0	0	0.000	0.000	0.000	0.000	0.000	0.000	0.000	0.000	0.000	0.000	0.000	0.000	0.000	0.000	282	1076	103652	76799	76799	0.000	0.000	41228	62424	0	0	32359	44440	0	0	100	1	
2	17	13	07: O-10   LM00000709	lmo2622	10672	7798	100	37368	28456	18567	46	47	8	100	100	0	54348	40599	26268	14	15	8	100	100	13	0	0	0	0	0	0	0	0	0	0	0	0	0	0	0	0	0	0	0	0	0	0	0	0	0	0.000	0.000	0.000	0.000	0.000	0.000	0.000	0.000	0.000	0.000	0.000	0.000	0.000	0.000	282	1076	91656	68995	68995	0.000	0.000	37322	54334	0	0	28410	40585	0	0	100	1	
2	1	14	07: O-13   LM00000712	lmo2625	6672	8048	100	31459	24878	14603	47	47	5	100	100	0	46291	37316	21569	16	16	2	100	100	0	0	0	0	0	0	0	0	0	0	0	0	0	0	0	0	0	0	0	0	0	0	0	0	0	0	0.000	0.000	0.000	0.000	0.000	0.000	0.000	0.000	0.000	0.000	0.000	0.000	0.000	0.000	282	1076	77687	62131	62131	0.000	0.000	31412	46275	0	0	24831	37300	0	0	100	1	
2	2	14	07: O-16   LM00000715	lmo2628	6922	8048	100	40676	30912	22067	46	47	5	100	100	0	55079	39156	28149	16	16	3	100	100	30	0	0	0	0	0	0	0	0	0	0	0	0	0	0	0	0	0	0	0	0	0	0	0	0	0	0.000	0.000	0.000	0.000	0.000	0.000	0.000	0.000	0.000	0.000	0.000	0.000	0.000	0.000	282	1076	95693	70006	70006	0.000	0.000	40630	55063	0	0	30866	39140	0	0	100	1	
2	3	14	07: O-19   LM00000718	lmo2631	7172	8048	100	33173	27182	15184	46	46	4	100	100	0	51138	42565	22372	16	16	2	100	100	2	0	0	0	0	0	0	0	0	0	0	0	0	0	0	0	0	0	0	0	0	0	0	0	0	0	0.000	0.000	0.000	0.000	0.000	0.000	0.000	0.000	0.000	0.000	0.000	0.000	0.000	0.000	282	1076	84249	69685	69685	0.000	0.000	33127	51122	0	0	27136	42549	0	0	100	1	
2	4	14	07: O-22   LM00002765	lmo2634	7422	8048	100	52	53	8	46	47	5	56	30	0	51	46	15	15	16	3	96	87	0	0	0	0	0	0	0	0	0	0	0	0	0	0	0	0	0	0	0	0	0	0	0	0	0	0	0.000	0.000	0.000	0.000	0.000	0.000	0.000	0.000	0.000	0.000	0.000	0.000	0.000	0.000	282	1076	42	38	38	0.000	0.000	6	36	0	0	7	31	0	0	100	1	
2	5	14	08: C-01   LM00002039	lmo2705	7672	8048	100	87	87	32	45	46	5	84	77	0	71	62	31	16	16	3	83	79	0	0	0	0	0	0	0	0	0	0	0	0	0	0	0	0	0	0	0	0	0	0	0	0	0	0	0.000	0.000	0.000	0.000	0.000	0.000	0.000	0.000	0.000	0.000	0.000	0.000	0.000	0.000	282	1076	97	88	88	0.000	0.000	42	55	0	0	42	46	0	0	100	1	
2	6	14	08: C-04   LM00000753	lmo2708	7922	8048	100	235	202	94	46	47	5	90	87	0	324	270	149	15	16	2	97	94	0	0	0	0	0	0	0	0	0	0	0	0	0	0	0	0	0	0	0	0	0	0	0	0	0	0	0.000	0.000	0.000	0.000	0.000	0.000	0.000	0.000	0.000	0.000	0.000	0.000	0.000	0.000	282	1076	498	411	411	0.000	0.000	189	309	0	0	156	255	0	0	100	1	
2	7	14	08: C-07   LM00000755	lmo2711	8172	8048	100	103	96	28	47	47	4	89	84	0	131	113	51	16	16	2	94	89	0	0	0	0	0	0	0	0	0	0	0	0	0	0	0	0	0	0	0	0	0	0	0	0	0	0	0.000	0.000	0.000	0.000	0.000	0.000	0.000	0.000	0.000	0.000	0.000	0.000	0.000	0.000	282	1076	171	146	146	0.000	0.000	56	115	0	0	49	97	0	0	100	1	
2	8	14	08: C-10   LM00002770	lmo2714	8422	8048	100	6418	4985	3286	47	47	5	99	97	0	5067	3914	2688	16	17	2	100	97	0	0	0	0	0	0	0	0	0	0	0	0	0	0	0	0	0	0	0	0	0	0	0	0	0	0	0.000	0.000	0.000	0.000	0.000	0.000	0.000	0.000	0.000	0.000	0.000	0.000	0.000	0.000	282	1076	11422	8836	8836	0.000	0.000	6371	5051	0	0	4938	3898	0	0	100	1	
2	9	14	08: C-13   LM00000757	lmo2717	8672	8048	100	2545	2130	1159	46	47	5	97	95	0	4549	3895	2030	16	17	3	97	95	0	0	0	0	0	0	0	0	0	0	0	0	0	0	0	0	0	0	0	0	0	0	0	0	0	0	0.000	0.000	0.000	0.000	0.000	0.000	0.000	0.000	0.000	0.000	0.000	0.000	0.000	0.000	282	1076	7032	5963	5963	0.000	0.000	2499	4533	0	0	2084	3879	0	0	100	1	
2	10	14	08: C-16   LM00002044	lmo2720	8922	8048	100	481	438	202	47	47	5	96	93	0	1479	1267	636	16	16	2	98	96	0	0	0	0	0	0	0	0	0	0	0	0	0	0	0	0	0	0	0	0	0	0	0	0	0	0	0.000	0.000	0.000	0.000	0.000	0.000	0.000	0.000	0.000	0.000	0.000	0.000	0.000	0.000	282	1076	1897	1642	1642	0.000	0.000	434	1463	0	0	391	1251	0	0	100	1	
2	11	14	08: C-19   LM00000761	lmo2723	9172	8048	100	398	368	155	47	47	5	96	91	0	320	296	122	16	16	3	95	94	0	0	0	0	0	0	0	0	0	0	0	0	0	0	0	0	0	0	0	0	0	0	0	0	0	0	0.000	0.000	0.000	0.000	0.000	0.000	0.000	0.000	0.000	0.000	0.000	0.000	0.000	0.000	282	1076	655	601	601	0.000	0.000	351	304	0	0	321	280	0	0	100	1	
2	12	14	08: C-22   LM00002045	lmo2726	9422	8048	100	79	81	23	46	47	4	90	85	0	83	72	34	16	16	2	87	84	0	0	0	0	0	0	0	0	0	0	0	0	0	0	0	0	0	0	0	0	0	0	0	0	0	0	0.000	0.000	0.000	0.000	0.000	0.000	0.000	0.000	0.000	0.000	0.000	0.000	0.000	0.000	282	1076	100	91	91	0.000	0.000	33	67	0	0	35	56	0	0	100	1	
2	13	14	08: G-01   LM00000782	lmo2801	9672	8048	100	165	148	65	47	47	5	87	80	0	100	89	44	16	16	3	90	86	0	0	0	0	0	0	0	0	0	0	0	0	0	0	0	0	0	0	0	0	0	0	0	0	0	0	0.000	0.000	0.000	0.000	0.000	0.000	0.000	0.000	0.000	0.000	0.000	0.000	0.000	0.000	282	1076	202	174	174	0.000	0.000	118	84	0	0	101	73	0	0	100	1	
2	14	14	08: G-04   LM00000784	lmo2804	9922	8048	100	116	108	44	47	47	4	87	78	0	279	232	146	15	16	2	94	87	0	0	0	0	0	0	0	0	0	0	0	0	0	0	0	0	0	0	0	0	0	0	0	0	0	0	0.000	0.000	0.000	0.000	0.000	0.000	0.000	0.000	0.000	0.000	0.000	0.000	0.000	0.000	282	1076	333	278	278	0.000	0.000	69	264	0	0	61	217	0	0	100	1	
2	15	14	08: G-07   LM00002797	lmo2807	10172	8048	100	50	51	4	47	47	4	37	14	0	68	56	23	15	15	2	88	84	0	0	0	0	0	0	0	0	0	0	0	0	0	0	0	0	0	0	0	0	0	0	0	0	0	0	0.000	0.000	0.000	0.000	0.000	0.000	0.000	0.000	0.000	0.000	0.000	0.000	0.000	0.000	282	1076	56	45	45	0.000	0.000	3	53	0	0	4	41	0	0	100	1	
2	16	14	08: G-10   LM00000785	lmo2810	10422	8048	100	970	768	445	46	47	4	91	89	0	708	575	328	15	15	2	93	90	0	0	0	0	0	0	0	0	0	0	0	0	0	0	0	0	0	0	0	0	0	0	0	0	0	0	0.000	0.000	0.000	0.000	0.000	0.000	0.000	0.000	0.000	0.000	0.000	0.000	0.000	0.000	282	1076	1617	1282	1282	0.000	0.000	924	693	0	0	722	560	0	0	100	1	
2	17	14	08: G-13   LM00002081	lmo2813	10672	8048	100	67	67	13	46	47	5	85	74	0	63	58	23	15	15	4	89	85	0	0	0	0	0	0	0	0	0	0	0	0	0	0	0	0	0	0	0	0	0	0	0	0	0	0	0.000	0.000	0.000	0.000	0.000	0.000	0.000	0.000	0.000	0.000	0.000	0.000	0.000	0.000	282	1076	69	64	64	0.000	0.000	21	48	0	0	21	43	0	0	100	1	
2	1	15	08: G-16   LM00002083	lmo2816	6672	8298	100	51	52	6	46	46	4	56	28	0	55	49	16	16	16	2	93	90	0	0	0	0	0	0	0	0	0	0	0	0	0	0	0	0	0	0	0	0	0	0	0	0	0	0	0.000	0.000	0.000	0.000	0.000	0.000	0.000	0.000	0.000	0.000	0.000	0.000	0.000	0.000	282	1076	44	39	39	0.000	0.000	5	39	0	0	6	33	0	0	100	1	
2	2	15	08: G-19   LM00000788	lmo2819	6922	8298	100	58	58	10	47	47	5	70	56	0	65	56	23	15	16	2	93	87	0	0	0	0	0	0	0	0	0	0	0	0	0	0	0	0	0	0	0	0	0	0	0	0	0	0	0.000	0.000	0.000	0.000	0.000	0.000	0.000	0.000	0.000	0.000	0.000	0.000	0.000	0.000	282	1076	61	52	52	0.000	0.000	11	50	0	0	11	41	0	0	100	1	
2	3	15	08: G-22   LM00000790	lmo2822	7172	8298	100	78	79	25	46	47	4	88	79	0	68	60	26	15	16	3	95	87	0	0	0	0	0	0	0	0	0	0	0	0	0	0	0	0	0	0	0	0	0	0	0	0	0	0	0.000	0.000	0.000	0.000	0.000	0.000	0.000	0.000	0.000	0.000	0.000	0.000	0.000	0.000	282	1076	85	78	78	0.000	0.000	32	53	0	0	33	45	0	0	100	1	
2	4	15	08: K-01   EMPTY	EMPTY	7422	8298	100	47	48	5	46	46	4	25	8	0	16	17	3	15	16	2	38	23	0	0	0	0	0	0	0	0	0	0	0	0	0	0	0	0	0	0	0	0	0	0	0	0	0	0	0.000	0.000	0.000	0.000	0.000	0.000	0.000	0.000	0.000	0.000	0.000	0.000	0.000	0.000	282	1076	2	4	4	0.000	0.000	1	1	0	0	2	2	0	0	-75	1	
2	5	15	08: K-04   EMPTY	EMPTY	7672	8298	100	47	47	5	46	47	5	20	2	0	17	18	4	15	16	3	34	20	0	0	0	0	0	0	0	0	0	0	0	0	0	0	0	0	0	0	0	0	0	0	0	0	0	0	0.000	0.000	0.000	0.000	0.000	0.000	0.000	0.000	0.000	0.000	0.000	0.000	0.000	0.000	282	1076	3	4	4	0.000	0.000	1	2	0	0	1	3	0	0	-75	1	
2	6	15	08: K-07   EMPTY	EMPTY	7922	8298	100	46	47	4	46	47	4	20	4	0	17	18	4	16	16	2	37	28	0	0	0	0	0	0	0	0	0	0	0	0	0	0	0	0	0	0	0	0	0	0	0	0	0	0	0.000	0.000	0.000	0.000	0.000	0.000	0.000	0.000	0.000	0.000	0.000	0.000	0.000	0.000	282	1076	1	3	3	0.000	0.000	0	1	0	0	1	2	0	0	-75	1	
2	7	15	09: C-01   LM00000020	lmo0044	8172	8298	100	5653	4572	2633	47	47	4	100	99	0	5086	4080	2369	16	16	2	97	94	0	0	0	0	0	0	0	0	0	0	0	0	0	0	0	0	0	0	0	0	0	0	0	0	0	0	0.000	0.000	0.000	0.000	0.000	0.000	0.000	0.000	0.000	0.000	0.000	0.000	0.000	0.000	282	1076	10676	8589	8589	0.000	0.000	5606	5070	0	0	4525	4064	0	0	100	1	
2	8	15	09: C-04   LM00001308	lmo1275	8422	8298	100	304	270	122	46	47	5	98	93	0	186	167	85	16	17	3	97	90	0	0	0	0	0	0	0	0	0	0	0	0	0	0	0	0	0	0	0	0	0	0	0	0	0	0	0.000	0.000	0.000	0.000	0.000	0.000	0.000	0.000	0.000	0.000	0.000	0.000	0.000	0.000	282	1076	428	375	375	0.000	0.000	258	170	0	0	224	151	0	0	100	1	
2	9	15	09: C-07   LM00002819	lmo1469	8672	8298	100	7531	5815	3652	47	47	4	100	100	0	9921	7526	4849	16	16	2	98	96	0	0	0	0	0	0	0	0	0	0	0	0	0	0	0	0	0	0	0	0	0	0	0	0	0	0	0.000	0.000	0.000	0.000	0.000	0.000	0.000	0.000	0.000	0.000	0.000	0.000	0.000	0.000	282	1076	17389	13278	13278	0.000	0.000	7484	9905	0	0	5768	7510	0	0	100	1	
2	10	15	09: C-10   LM00000452	lmo1657	8922	8298	100	2616	2093	1091	47	47	5	99	98	0	2216	1812	949	16	16	2	98	96	0	0	0	0	0	0	0	0	0	0	0	0	0	0	0	0	0	0	0	0	0	0	0	0	0	0	0.000	0.000	0.000	0.000	0.000	0.000	0.000	0.000	0.000	0.000	0.000	0.000	0.000	0.000	282	1076	4769	3842	3842	0.000	0.000	2569	2200	0	0	2046	1796	0	0	100	1	
2	11	15	09: C-13   lmneg01	lmneg01	9172	8298	100	55	57	9	47	48	5	79	44	0	66	60	19	16	16	2	90	88	0	0	0	0	0	0	0	0	0	0	0	0	0	0	0	0	0	0	0	0	0	0	0	0	0	0	0.000	0.000	0.000	0.000	0.000	0.000	0.000	0.000	0.000	0.000	0.000	0.000	0.000	0.000	282	1076	58	54	54	0.000	0.000	8	50	0	0	10	44	0	0	100	1	
2	12	15	09: C-16   lmneg04	lmneg04	9422	8298	100	50	52	6	46	47	4	51	27	0	53	48	14	15	16	2	96	91	0	0	0	0	0	0	0	0	0	0	0	0	0	0	0	0	0	0	0	0	0	0	0	0	0	0	0.000	0.000	0.000	0.000	0.000	0.000	0.000	0.000	0.000	0.000	0.000	0.000	0.000	0.000	282	1076	42	39	39	0.000	0.000	4	38	0	0	6	33	0	0	100	1	
2	13	15	09: C-19   lmneg07	lmneg07	9672	8298	100	51	51	5	47	47	6	37	6	0	60	54	16	15	16	2	95	93	0	0	0	0	0	0	0	0	0	0	0	0	0	0	0	0	0	0	0	0	0	0	0	0	0	0	0.000	0.000	0.000	0.000	0.000	0.000	0.000	0.000	0.000	0.000	0.000	0.000	0.000	0.000	282	1076	49	43	43	0.000	0.000	4	45	0	0	4	39	0	0	100	1	
2	14	15	09: C-22   lmneg10	lmneg10	9922	8298	100	50	53	25	46	47	5	50	21	0	51	47	16	15	16	2	98	92	0	0	0	0	0	0	0	0	0	0	0	0	0	0	0	0	0	0	0	0	0	0	0	0	0	0	0.000	0.000	0.000	0.000	0.000	0.000	0.000	0.000	0.000	0.000	0.000	0.000	0.000	0.000	282	1076	40	39	39	0.000	0.000	4	36	0	0	7	32	0	0	100	1	
2	15	15	09: G-01   LM00000020	lmo0044	10172	8298	100	5932	4780	2577	46	46	4	100	99	0	5088	4231	2145	15	15	2	98	97	0	0	0	0	0	0	0	0	0	0	0	0	0	0	0	0	0	0	0	0	0	0	0	0	0	0	0.000	0.000	0.000	0.000	0.000	0.000	0.000	0.000	0.000	0.000	0.000	0.000	0.000	0.000	282	1076	10959	8950	8950	0.000	0.000	5886	5073	0	0	4734	4216	0	0	100	1	
2	16	15	09: G-04   LM00001308	lmo1275	10422	8298	100	296	260	122	47	47	4	94	91	0	183	154	75	15	15	2	91	89	0	0	0	0	0	0	0	0	0	0	0	0	0	0	0	0	0	0	0	0	0	0	0	0	0	0	0.000	0.000	0.000	0.000	0.000	0.000	0.000	0.000	0.000	0.000	0.000	0.000	0.000	0.000	282	1076	417	352	352	0.000	0.000	249	168	0	0	213	139	0	0	100	1	
2	17	15	09: G-07   LM00002819	lmo1469	10672	8298	100	7239	5789	3399	46	46	4	100	100	0	9829	7590	4461	15	15	2	99	99	0	0	0	0	0	0	0	0	0	0	0	0	0	0	0	0	0	0	0	0	0	0	0	0	0	0	0.000	0.000	0.000	0.000	0.000	0.000	0.000	0.000	0.000	0.000	0.000	0.000	0.000	0.000	282	1076	17007	13318	13318	0.000	0.000	7193	9814	0	0	5743	7575	0	0	100	1	
2	1	16	09: G-10   LM00000452	lmo1657	6672	8548	100	2931	2377	1244	47	47	5	100	100	0	2596	2113	1131	16	16	4	98	96	0	0	0	0	0	0	0	0	0	0	0	0	0	0	0	0	0	0	0	0	0	0	0	0	0	0	0.000	0.000	0.000	0.000	0.000	0.000	0.000	0.000	0.000	0.000	0.000	0.000	0.000	0.000	282	1076	5464	4427	4427	0.000	0.000	2884	2580	0	0	2330	2097	0	0	100	1	
2	2	16	09: G-13   lmneg01	lmneg01	6922	8548	100	53	54	7	46	46	4	63	47	0	63	55	19	15	16	2	95	91	0	0	0	0	0	0	0	0	0	0	0	0	0	0	0	0	0	0	0	0	0	0	0	0	0	0	0.000	0.000	0.000	0.000	0.000	0.000	0.000	0.000	0.000	0.000	0.000	0.000	0.000	0.000	282	1076	55	48	48	0.000	0.000	7	48	0	0	8	40	0	0	100	1	
2	3	16	09: G-16   lmneg04	lmneg04	7172	8548	100	51	51	5	46	46	4	59	20	0	52	49	13	16	16	3	94	90	0	0	0	0	0	0	0	0	0	0	0	0	0	0	0	0	0	0	0	0	0	0	0	0	0	0	0.000	0.000	0.000	0.000	0.000	0.000	0.000	0.000	0.000	0.000	0.000	0.000	0.000	0.000	282	1076	41	38	38	0.000	0.000	5	36	0	0	5	33	0	0	100	1	
2	4	16	09: G-19   lmneg07	lmneg07	7422	8548	100	51	51	5	47	47	4	42	14	0	40	50	19	15	16	2	90	85	0	0	0	0	0	0	0	0	0	0	0	0	0	0	0	0	0	0	0	0	0	0	0	0	0	0	0.000	0.000	0.000	0.000	0.000	0.000	0.000	0.000	0.000	0.000	0.000	0.000	0.000	0.000	282	1076	29	39	39	0.000	0.000	4	25	0	0	4	35	0	0	100	1	
2	5	16	09: G-22   lmneg10	lmneg10	7672	8548	100	49	49	5	46	47	5	31	6	0	48	43	14	16	16	2	90	85	0	0	0	0	0	0	0	0	0	0	0	0	0	0	0	0	0	0	0	0	0	0	0	0	0	0	0.000	0.000	0.000	0.000	0.000	0.000	0.000	0.000	0.000	0.000	0.000	0.000	0.000	0.000	282	1076	35	30	30	0.000	0.000	3	32	0	0	3	27	0	0	100	1	
2	6	16	09: K-01   LM00000020	lmo0044	7922	8548	100	5900	5002	2360	47	47	5	100	99	0	5428	4617	2084	16	16	3	99	97	0	0	0	0	0	0	0	0	0	0	0	0	0	0	0	0	0	0	0	0	0	0	0	0	0	0	0.000	0.000	0.000	0.000	0.000	0.000	0.000	0.000	0.000	0.000	0.000	0.000	0.000	0.000	282	1076	11265	9556	9556	0.000	0.000	5853	5412	0	0	4955	4601	0	0	100	1	
2	7	16	09: K-04   LM00001308	lmo1275	8172	8548	100	284	242	131	47	47	4	94	91	0	171	142	79	16	16	3	96	86	0	0	0	0	0	0	0	0	0	0	0	0	0	0	0	0	0	0	0	0	0	0	0	0	0	0	0.000	0.000	0.000	0.000	0.000	0.000	0.000	0.000	0.000	0.000	0.000	0.000	0.000	0.000	282	1076	392	321	321	0.000	0.000	237	155	0	0	195	126	0	0	100	1	
2	8	16	09: K-07   LM00002819	lmo1469	8422	8548	100	7562	6063	3408	46	47	5	100	100	0	10010	7834	4542	16	17	3	100	100	0	0	0	0	0	0	0	0	0	0	0	0	0	0	0	0	0	0	0	0	0	0	0	0	0	0	0.000	0.000	0.000	0.000	0.000	0.000	0.000	0.000	0.000	0.000	0.000	0.000	0.000	0.000	282	1076	17510	13835	13835	0.000	0.000	7516	9994	0	0	6017	7818	0	0	100	1	
2	9	16	09: K-10   LM00000452	lmo1657	8672	8548	100	2764	2046	1263	47	47	5	92	88	0	2408	1853	1098	16	16	2	91	89	0	0	0	0	0	0	0	0	0	0	0	0	0	0	0	0	0	0	0	0	0	0	0	0	0	0	0.000	0.000	0.000	0.000	0.000	0.000	0.000	0.000	0.000	0.000	0.000	0.000	0.000	0.000	282	1076	5109	3836	3836	0.000	0.000	2717	2392	0	0	1999	1837	0	0	100	1	
2	10	16	09: K-13   lmneg01	lmneg01	8922	8548	100	51	52	5	46	47	5	58	23	0	53	45	20	16	16	2	83	78	0	0	0	0	0	0	0	0	0	0	0	0	0	0	0	0	0	0	0	0	0	0	0	0	0	0	0.000	0.000	0.000	0.000	0.000	0.000	0.000	0.000	0.000	0.000	0.000	0.000	0.000	0.000	282	1076	42	35	35	0.000	0.000	5	37	0	0	6	29	0	0	100	1	
2	11	16	09: K-16   lmneg04	lmneg04	9172	8548	100	59	65	18	47	47	4	86	61	0	62	63	22	15	15	2	97	96	0	0	0	0	0	0	0	0	0	0	0	0	0	0	0	0	0	0	0	0	0	0	0	0	0	0	0.000	0.000	0.000	0.000	0.000	0.000	0.000	0.000	0.000	0.000	0.000	0.000	0.000	0.000	282	1076	59	66	66	0.000	0.000	12	47	0	0	18	48	0	0	100	1	
2	12	16	09: K-19   lmneg07	lmneg07	9422	8548	100	53	54	6	47	47	5	63	28	0	61	53	19	15	15	2	89	85	0	0	0	0	0	0	0	0	0	0	0	0	0	0	0	0	0	0	0	0	0	0	0	0	0	0	0.000	0.000	0.000	0.000	0.000	0.000	0.000	0.000	0.000	0.000	0.000	0.000	0.000	0.000	282	1076	52	45	45	0.000	0.000	6	46	0	0	7	38	0	0	100	1	
2	13	16	09: K-22   lmneg10	lmneg10	9672	8548	100	49	50	5	46	47	5	39	13	0	46	40	13	15	15	2	89	86	0	0	0	0	0	0	0	0	0	0	0	0	0	0	0	0	0	0	0	0	0	0	0	0	0	0	0.000	0.000	0.000	0.000	0.000	0.000	0.000	0.000	0.000	0.000	0.000	0.000	0.000	0.000	282	1076	34	29	29	0.000	0.000	3	31	0	0	4	25	0	0	100	1	
2	14	16	09: O-01   LM00000020	lmo0044	9922	8548	100	5810	4682	2791	46	47	4	99	98	0	5166	4093	2395	15	16	2	98	97	0	0	0	0	0	0	0	0	0	0	0	0	0	0	0	0	0	0	0	0	0	0	0	0	0	0	0.000	0.000	0.000	0.000	0.000	0.000	0.000	0.000	0.000	0.000	0.000	0.000	0.000	0.000	282	1076	10915	8714	8714	0.000	0.000	5764	5151	0	0	4636	4078	0	0	100	1	
2	15	16	09: O-04   LM00001308	lmo1275	10172	8548	100	242	212	111	47	47	5	86	81	0	152	126	68	15	16	2	91	89	0	0	0	0	0	0	0	0	0	0	0	0	0	0	0	0	0	0	0	0	0	0	0	0	0	0	0.000	0.000	0.000	0.000	0.000	0.000	0.000	0.000	0.000	0.000	0.000	0.000	0.000	0.000	282	1076	332	276	276	0.000	0.000	195	137	0	0	165	111	0	0	100	1	
2	16	16	09: O-07   LM00002819	lmo1469	10422	8548	100	7064	6042	2773	46	47	5	100	99	0	8801	8045	3366	14	15	3	100	99	0	0	0	0	0	0	0	0	0	0	0	0	0	0	0	0	0	0	0	0	0	0	0	0	0	0	0.000	0.000	0.000	0.000	0.000	0.000	0.000	0.000	0.000	0.000	0.000	0.000	0.000	0.000	282	1076	15805	14027	14027	0.000	0.000	7018	8787	0	0	5996	8031	0	0	100	1	
2	17	16	09: O-10   LM00000452	lmo1657	10672	8548	100	2590	2011	1266	46	47	4	95	92	0	2392	1784	1107	15	15	2	92	90	0	0	0	0	0	0	0	0	0	0	0	0	0	0	0	0	0	0	0	0	0	0	0	0	0	0	0.000	0.000	0.000	0.000	0.000	0.000	0.000	0.000	0.000	0.000	0.000	0.000	0.000	0.000	282	1076	4921	3734	3734	0.000	0.000	2544	2377	0	0	1965	1769	0	0	100	1	
2	1	17	09: O-13   lmneg01	lmneg01	6672	8798	100	53	52	5	47	48	5	58	17	0	64	55	21	16	16	4	91	84	0	0	0	0	0	0	0	0	0	0	0	0	0	0	0	0	0	0	0	0	0	0	0	0	0	0	0.000	0.000	0.000	0.000	0.000	0.000	0.000	0.000	0.000	0.000	0.000	0.000	0.000	0.000	282	1076	54	44	44	0.000	0.000	6	48	0	0	5	39	0	0	100	1	
2	2	17	09: O-16   lmneg04	lmneg04	6922	8798	100	50	50	5	46	47	5	43	16	0	55	49	17	15	16	2	94	88	0	0	0	0	0	0	0	0	0	0	0	0	0	0	0	0	0	0	0	0	0	0	0	0	0	0	0.000	0.000	0.000	0.000	0.000	0.000	0.000	0.000	0.000	0.000	0.000	0.000	0.000	0.000	282	1076	44	38	38	0.000	0.000	4	40	0	0	4	34	0	0	100	1	
2	3	17	09: O-19   lmneg07	lmneg07	7172	8798	100	53	54	7	47	47	5	61	33	0	63	53	23	15	16	5	87	78	0	0	0	0	0	0	0	0	0	0	0	0	0	0	0	0	0	0	0	0	0	0	0	0	0	0	0.000	0.000	0.000	0.000	0.000	0.000	0.000	0.000	0.000	0.000	0.000	0.000	0.000	0.000	282	1076	54	45	45	0.000	0.000	6	48	0	0	7	38	0	0	100	1	
2	4	17	09: O-22   lmneg10	lmneg10	7422	8798	100	53	54	8	47	47	4	57	34	0	49	44	19	15	16	5	76	71	0	0	0	0	0	0	0	0	0	0	0	0	0	0	0	0	0	0	0	0	0	0	0	0	0	0	0.000	0.000	0.000	0.000	0.000	0.000	0.000	0.000	0.000	0.000	0.000	0.000	0.000	0.000	282	1076	40	36	36	0.000	0.000	6	34	0	0	7	29	0	0	100	1	
2	5	17	null	EMPTY	7672	8798	100	45	46	5	46	47	5	19	5	0	16	16	2	15	16	2	28	6	0	0	0	0	0	0	0	0	0	0	0	0	0	0	0	0	0	0	0	0	0	0	0	0	0	0	0.000	0.000	0.000	0.000	0.000	0.000	0.000	0.000	0.000	0.000	0.000	0.000	0.000	0.000	282	1076	0	1	1	0.000	0.000	-1	1	0	0	0	1	0	0	-75	1	
2	6	17	null	EMPTY	7922	8798	100	46	46	7	46	46	5	15	2	0	16	16	2	15	16	2	43	12	0	0	0	0	0	0	0	0	0	0	0	0	0	0	0	0	0	0	0	0	0	0	0	0	0	0	0.000	0.000	0.000	0.000	0.000	0.000	0.000	0.000	0.000	0.000	0.000	0.000	0.000	0.000	282	1076	1	1	1	0.000	0.000	0	1	0	0	0	1	0	0	-75	1	
2	7	17	null	EMPTY	8172	8798	100	47	47	5	47	47	5	18	4	0	15	16	2	16	16	3	13	3	0	0	0	0	0	0	0	0	0	0	0	0	0	0	0	0	0	0	0	0	0	0	0	0	0	0	0.000	0.000	0.000	0.000	0.000	0.000	0.000	0.000	0.000	0.000	0.000	0.000	0.000	0.000	282	1076	-1	0	0	0.000	0.000	0	-1	0	0	0	0	0	0	-75	1	
2	8	17	null	EMPTY	8422	8798	100	46	47	5	46	47	5	20	4	0	17	17	3	16	17	2	25	9	0	0	0	0	0	0	0	0	0	0	0	0	0	0	0	0	0	0	0	0	0	0	0	0	0	0	0.000	0.000	0.000	0.000	0.000	0.000	0.000	0.000	0.000	0.000	0.000	0.000	0.000	0.000	282	1076	1	2	2	0.000	0.000	0	1	0	0	1	1	0	0	-75	1	
2	9	17	null	EMPTY	8672	8798	100	46	47	4	47	47	5	15	4	0	16	16	2	16	16	2	11	4	0	0	0	0	0	0	0	0	0	0	0	0	0	0	0	0	0	0	0	0	0	0	0	0	0	0	0.000	0.000	0.000	0.000	0.000	0.000	0.000	0.000	0.000	0.000	0.000	0.000	0.000	0.000	282	1076	-1	0	0	0.000	0.000	-1	0	0	0	0	0	0	0	-75	1	
2	10	17	null	EMPTY	8922	8798	100	47	47	5	47	47	5	21	8	0	16	16	2	16	16	2	14	4	0	0	0	0	0	0	0	0	0	0	0	0	0	0	0	0	0	0	0	0	0	0	0	0	0	0	0.000	0.000	0.000	0.000	0.000	0.000	0.000	0.000	0.000	0.000	0.000	0.000	0.000	0.000	282	1076	0	0	0	0.000	0.000	0	0	0	0	0	0	0	0	-75	1	
2	11	17	null	EMPTY	9172	8798	100	47	47	5	47	47	4	18	4	0	15	16	5	15	16	2	18	8	0	0	0	0	0	0	0	0	0	0	0	0	0	0	0	0	0	0	0	0	0	0	0	0	0	0	0.000	0.000	0.000	0.000	0.000	0.000	0.000	0.000	0.000	0.000	0.000	0.000	0.000	0.000	282	1076	0	1	1	0.000	0.000	0	0	0	0	0	1	0	0	-75	1	
2	12	17	null	EMPTY	9422	8798	100	47	47	4	47	48	11	0	0	0	15	16	2	15	17	11	0	0	0	0	0	0	0	0	0	0	0	0	0	0	0	0	0	0	0	0	0	0	0	0	0	0	0	0	0.000	0.000	0.000	0.000	0.000	0.000	0.000	0.000	0.000	0.000	0.000	0.000	0.000	0.000	282	1076	0	1	1	0.000	0.000	0	0	0	0	0	1	0	0	-75	1	
2	13	17	null	EMPTY	9672	8798	100	47	48	4	46	47	5	21	5	0	16	16	2	16	16	3	9	1	0	0	0	0	0	0	0	0	0	0	0	0	0	0	0	0	0	0	0	0	0	0	0	0	0	0	0.000	0.000	0.000	0.000	0.000	0.000	0.000	0.000	0.000	0.000	0.000	0.000	0.000	0.000	282	1076	1	2	2	0.000	0.000	1	0	0	0	2	0	0	0	-75	1	
2	14	17	null	EMPTY	9922	8798	100	48	47	4	47	47	4	11	1	0	16	16	2	15	16	3	13	2	0	0	0	0	0	0	0	0	0	0	0	0	0	0	0	0	0	0	0	0	0	0	0	0	0	0	0.000	0.000	0.000	0.000	0.000	0.000	0.000	0.000	0.000	0.000	0.000	0.000	0.000	0.000	282	1076	2	1	1	0.000	0.000	1	1	0	0	0	1	0	0	-75	1	
2	15	17	null	EMPTY	10172	8798	100	46	46	5	47	47	4	14	4	0	15	16	3	15	15	2	17	9	0	0	0	0	0	0	0	0	0	0	0	0	0	0	0	0	0	0	0	0	0	0	0	0	0	0	0.000	0.000	0.000	0.000	0.000	0.000	0.000	0.000	0.000	0.000	0.000	0.000	0.000	0.000	282	1076	-1	0	0	0.000	0.000	-1	0	0	0	-1	1	0	0	-75	1	
2	16	17	null	EMPTY	10422	8798	100	47	47	5	46	47	5	26	5	0	15	16	3	15	15	3	13	3	0	0	0	0	0	0	0	0	0	0	0	0	0	0	0	0	0	0	0	0	0	0	0	0	0	0	0.000	0.000	0.000	0.000	0.000	0.000	0.000	0.000	0.000	0.000	0.000	0.000	0.000	0.000	282	1076	1	2	2	0.000	0.000	1	0	0	0	1	1	0	0	-75	1	
2	17	17	null	EMPTY	10672	8798	100	46	46	4	46	46	4	17	6	0	15	15	2	15	15	2	11	2	0	0	0	0	0	0	0	0	0	0	0	0	0	0	0	0	0	0	0	0	0	0	0	0	0	0	0.000	0.000	0.000	0.000	0.000	0.000	0.000	0.000	0.000	0.000	0.000	0.000	0.000	0.000	282	1076	0	0	0	0.000	0.000	0	0	0	0	0	0	0	0	-75	1	
3	1	1	10: B-01   Dye Marker	Dye Marker	11190	4781	100	79	592	801	47	47	6	74	66	0	19912	33437	27829	16	17	8	100	100	41	0	0	0	0	0	0	0	0	0	0	0	0	0	0	0	0	0	0	0	0	0	0	0	0	0	0.000	0.000	0.000	0.000	0.000	0.000	0.000	0.000	0.000	0.000	0.000	0.000	0.000	0.000	285	1076	19928	33966	33966	0.000	0.000	32	19896	0	0	545	33421	0	0	100	1	
3	2	1	01: B-01   EMPTY	EMPTY	11440	4781	100	47	48	4	46	47	4	22	4	0	17	18	4	16	16	3	29	19	0	0	0	0	0	0	0	0	0	0	0	0	0	0	0	0	0	0	0	0	0	0	0	0	0	0	0.000	0.000	0.000	0.000	0.000	0.000	0.000	0.000	0.000	0.000	0.000	0.000	0.000	0.000	285	1076	2	4	4	0.000	0.000	1	1	0	0	2	2	0	0	-75	1	
3	3	1	01: B-04   LM00000015	lmo0024	11690	4781	100	68	68	11	46	47	4	94	91	0	80	75	26	15	16	2	98	94	0	0	0	0	0	0	0	0	0	0	0	0	0	0	0	0	0	0	0	0	0	0	0	0	0	0	0.000	0.000	0.000	0.000	0.000	0.000	0.000	0.000	0.000	0.000	0.000	0.000	0.000	0.000	285	1076	87	82	82	0.000	0.000	22	65	0	0	22	60	0	0	100	1	
3	4	1	01: B-07   LM00000017	lmo0027	11940	4781	100	128	123	42	46	47	5	98	94	0	108	97	43	15	15	3	93	90	0	0	0	0	0	0	0	0	0	0	0	0	0	0	0	0	0	0	0	0	0	0	0	0	0	0	0.000	0.000	0.000	0.000	0.000	0.000	0.000	0.000	0.000	0.000	0.000	0.000	0.000	0.000	285	1076	175	159	159	0.000	0.000	82	93	0	0	77	82	0	0	100	1	
3	5	1	01: B-10   LM00000819	lmo0030	12190	4781	100	63	65	14	47	47	5	79	68	0	81	71	26	15	15	3	96	91	0	0	0	0	0	0	0	0	0	0	0	0	0	0	0	0	0	0	0	0	0	0	0	0	0	0	0.000	0.000	0.000	0.000	0.000	0.000	0.000	0.000	0.000	0.000	0.000	0.000	0.000	0.000	285	1076	82	74	74	0.000	0.000	16	66	0	0	18	56	0	0	100	1	
3	6	1	01: B-13   LM00000018	lmo0033	12440	4781	100	64	67	13	46	46	5	92	76	0	85	79	19	15	16	3	98	96	0	0	0	0	0	0	0	0	0	0	0	0	0	0	0	0	0	0	0	0	0	0	0	0	0	0	0.000	0.000	0.000	0.000	0.000	0.000	0.000	0.000	0.000	0.000	0.000	0.000	0.000	0.000	285	1076	88	85	85	0.000	0.000	18	70	0	0	21	64	0	0	100	1	
3	7	1	01: B-16   LM00002100	lmo0036	12690	4781	100	103	103	28	46	46	5	96	91	0	108	98	32	15	15	2	96	96	0	0	0	0	0	0	0	0	0	0	0	0	0	0	0	0	0	0	0	0	0	0	0	0	0	0	0.000	0.000	0.000	0.000	0.000	0.000	0.000	0.000	0.000	0.000	0.000	0.000	0.000	0.000	285	1076	150	140	140	0.000	0.000	57	93	0	0	57	83	0	0	100	1	
3	8	1	01: B-19   LM00002103	lmo0039	12940	4781	100	90	90	28	47	47	5	92	87	0	103	95	34	15	15	2	99	96	0	0	0	0	0	0	0	0	0	0	0	0	0	0	0	0	0	0	0	0	0	0	0	0	0	0	0.000	0.000	0.000	0.000	0.000	0.000	0.000	0.000	0.000	0.000	0.000	0.000	0.000	0.000	285	1076	131	123	123	0.000	0.000	43	88	0	0	43	80	0	0	100	1	
3	9	1	01: B-22   LM00000823	lmo0042	13190	4781	100	53	54	8	46	47	5	59	36	0	70	67	21	15	15	3	97	96	0	0	0	0	0	0	0	0	0	0	0	0	0	0	0	0	0	0	0	0	0	0	0	0	0	0	0.000	0.000	0.000	0.000	0.000	0.000	0.000	0.000	0.000	0.000	0.000	0.000	0.000	0.000	285	1076	62	60	60	0.000	0.000	7	55	0	0	8	52	0	0	100	1	
3	10	1	01: F-01   LM00000841	lmo0117	13440	4781	100	1339	1192	418	47	47	5	100	100	0	3565	3129	1116	15	15	2	100	100	0	0	0	0	0	0	0	0	0	0	0	0	0	0	0	0	0	0	0	0	0	0	0	0	0	0	0.000	0.000	0.000	0.000	0.000	0.000	0.000	0.000	0.000	0.000	0.000	0.000	0.000	0.000	285	1076	4842	4259	4259	0.000	0.000	1292	3550	0	0	1145	3114	0	0	100	1	
3	11	1	01: F-04   LM00000843	lmo0120	13690	4781	100	1316	1199	460	46	47	5	100	100	0	4084	3614	1331	15	15	2	100	100	0	0	0	0	0	0	0	0	0	0	0	0	0	0	0	0	0	0	0	0	0	0	0	0	0	0	0.000	0.000	0.000	0.000	0.000	0.000	0.000	0.000	0.000	0.000	0.000	0.000	0.000	0.000	285	1076	5339	4752	4752	0.000	0.000	1270	4069	0	0	1153	3599	0	0	100	1	
3	12	1	01: F-07   LM00000846	lmo0123	13940	4781	100	1195	998	467	47	47	4	100	98	0	4259	3518	1764	15	15	3	98	94	0	0	0	0	0	0	0	0	0	0	0	0	0	0	0	0	0	0	0	0	0	0	0	0	0	0	0.000	0.000	0.000	0.000	0.000	0.000	0.000	0.000	0.000	0.000	0.000	0.000	0.000	0.000	285	1076	5392	4454	4454	0.000	0.000	1148	4244	0	0	951	3503	0	0	100	1	
3	13	1	01: F-10   LM00000847	lmo0126	14190	4781	100	979	862	322	47	47	6	98	97	0	2931	2539	947	15	16	3	100	100	0	0	0	0	0	0	0	0	0	0	0	0	0	0	0	0	0	0	0	0	0	0	0	0	0	0	0.000	0.000	0.000	0.000	0.000	0.000	0.000	0.000	0.000	0.000	0.000	0.000	0.000	0.000	285	1076	3848	3339	3339	0.000	0.000	932	2916	0	0	815	2524	0	0	100	1	
3	14	1	01: F-13   LM00000848	lmo0129	14440	4781	100	490	449	184	47	47	4	100	99	0	1519	1322	577	15	15	2	100	100	0	0	0	0	0	0	0	0	0	0	0	0	0	0	0	0	0	0	0	0	0	0	0	0	0	0	0.000	0.000	0.000	0.000	0.000	0.000	0.000	0.000	0.000	0.000	0.000	0.000	0.000	0.000	285	1076	1947	1709	1709	0.000	0.000	443	1504	0	0	402	1307	0	0	100	1	
3	15	1	01: F-16   LM00000046	lmo0132	14690	4781	100	656	597	203	47	47	6	99	99	0	311	302	85	16	16	3	100	99	0	0	0	0	0	0	0	0	0	0	0	0	0	0	0	0	0	0	0	0	0	0	0	0	0	0	0.000	0.000	0.000	0.000	0.000	0.000	0.000	0.000	0.000	0.000	0.000	0.000	0.000	0.000	285	1076	904	836	836	0.000	0.000	609	295	0	0	550	286	0	0	100	1	
3	16	1	01: F-19   LM00000047	lmo0135	14940	4781	100	2752	2608	873	47	47	5	100	100	0	953	902	267	16	16	3	100	100	0	0	0	0	0	0	0	0	0	0	0	0	0	0	0	0	0	0	0	0	0	0	0	0	0	0	0.000	0.000	0.000	0.000	0.000	0.000	0.000	0.000	0.000	0.000	0.000	0.000	0.000	0.000	285	1076	3642	3447	3447	0.000	0.000	2705	937	0	0	2561	886	0	0	100	1	
3	17	1	01: F-22   LM00002144	lmo0138	15190	4781	100	80	82	24	47	47	5	95	87	0	115	103	36	16	16	2	98	98	0	0	0	0	0	0	0	0	0	0	0	0	0	0	0	0	0	0	0	0	0	0	0	0	0	0	0.000	0.000	0.000	0.000	0.000	0.000	0.000	0.000	0.000	0.000	0.000	0.000	0.000	0.000	285	1076	132	122	122	0.000	0.000	33	99	0	0	35	87	0	0	100	1	
3	1	2	01: J-01   LM00000873	lmo0213	11190	5031	100	368	311	176	46	47	4	93	90	0	220	174	110	16	16	2	84	79	0	0	0	0	0	0	0	0	0	0	0	0	0	0	0	0	0	0	0	0	0	0	0	0	0	0	0.000	0.000	0.000	0.000	0.000	0.000	0.000	0.000	0.000	0.000	0.000	0.000	0.000	0.000	285	1076	526	423	423	0.000	0.000	322	204	0	0	265	158	0	0	100	1	
3	2	2	01: J-04   LM00002172	lmo0216	11440	5031	100	693	575	313	47	48	5	96	94	0	786	619	381	16	16	3	90	85	0	0	0	0	0	0	0	0	0	0	0	0	0	0	0	0	0	0	0	0	0	0	0	0	0	0	0.000	0.000	0.000	0.000	0.000	0.000	0.000	0.000	0.000	0.000	0.000	0.000	0.000	0.000	285	1076	1416	1131	1131	0.000	0.000	646	770	0	0	528	603	0	0	100	1	
3	3	2	01: J-07   LM00000070	lmo0219	11690	5031	100	291	248	123	47	47	4	91	89	0	268	221	136	15	16	3	88	81	0	0	0	0	0	0	0	0	0	0	0	0	0	0	0	0	0	0	0	0	0	0	0	0	0	0	0.000	0.000	0.000	0.000	0.000	0.000	0.000	0.000	0.000	0.000	0.000	0.000	0.000	0.000	285	1076	497	407	407	0.000	0.000	244	253	0	0	201	206	0	0	100	1	
3	4	2	01: J-10   LM00000877	lmo0222	11940	5031	100	525	443	197	46	47	5	98	95	0	359	299	149	15	16	3	95	91	0	0	0	0	0	0	0	0	0	0	0	0	0	0	0	0	0	0	0	0	0	0	0	0	0	0	0.000	0.000	0.000	0.000	0.000	0.000	0.000	0.000	0.000	0.000	0.000	0.000	0.000	0.000	285	1076	823	681	681	0.000	0.000	479	344	0	0	397	284	0	0	100	1	
3	5	2	01: J-13   LM00002174	lmo0225	12190	5031	100	56	59	10	47	47	5	79	48	0	82	83	17	15	15	2	99	99	0	0	0	0	0	0	0	0	0	0	0	0	0	0	0	0	0	0	0	0	0	0	0	0	0	0	0.000	0.000	0.000	0.000	0.000	0.000	0.000	0.000	0.000	0.000	0.000	0.000	0.000	0.000	285	1076	76	80	80	0.000	0.000	9	67	0	0	12	68	0	0	100	1	
3	6	2	01: J-16   LM00000881	lmo0228	12440	5031	100	275	253	77	47	47	4	99	96	0	188	168	64	15	15	3	97	95	0	0	0	0	0	0	0	0	0	0	0	0	0	0	0	0	0	0	0	0	0	0	0	0	0	0	0.000	0.000	0.000	0.000	0.000	0.000	0.000	0.000	0.000	0.000	0.000	0.000	0.000	0.000	285	1076	401	359	359	0.000	0.000	228	173	0	0	206	153	0	0	100	1	
3	7	2	01: J-19   LM00000073	lmo0231	12690	5031	100	47	47	5	46	47	5	20	3	0	17	19	6	15	15	3	45	34	0	0	0	0	0	0	0	0	0	0	0	0	0	0	0	0	0	0	0	0	0	0	0	0	0	0	0.000	0.000	0.000	0.000	0.000	0.000	0.000	0.000	0.000	0.000	0.000	0.000	0.000	0.000	285	1076	3	5	5	0.000	0.000	1	2	0	0	1	4	0	0	100	1	
3	8	2	01: J-22   LM00000075	lmo0234	12940	5031	100	2113	1936	682	46	47	5	100	100	0	2182	2033	722	15	15	2	99	98	0	0	0	0	0	0	0	0	0	0	0	0	0	0	0	0	0	0	0	0	0	0	0	0	0	0	0.000	0.000	0.000	0.000	0.000	0.000	0.000	0.000	0.000	0.000	0.000	0.000	0.000	0.000	285	1076	4234	3908	3908	0.000	0.000	2067	2167	0	0	1890	2018	0	0	100	1	
3	9	2	01: N-01   LM00000913	lmo0309	13190	5031	100	53	54	6	47	47	5	69	30	0	76	65	25	15	15	4	86	82	0	0	0	0	0	0	0	0	0	0	0	0	0	0	0	0	0	0	0	0	0	0	0	0	0	0	0.000	0.000	0.000	0.000	0.000	0.000	0.000	0.000	0.000	0.000	0.000	0.000	0.000	0.000	285	1076	67	57	57	0.000	0.000	6	61	0	0	7	50	0	0	100	1	
3	10	2	01: N-04   LM00002191	lmo0312	13440	5031	100	51	52	6	47	48	6	43	13	0	72	53	30	15	15	3	68	67	0	0	0	0	0	0	0	0	0	0	0	0	0	0	0	0	0	0	0	0	0	0	0	0	0	0	0.000	0.000	0.000	0.000	0.000	0.000	0.000	0.000	0.000	0.000	0.000	0.000	0.000	0.000	285	1076	61	43	43	0.000	0.000	4	57	0	0	5	38	0	0	100	1	
3	11	2	01: N-07   LM00000106	lmo0315	13690	5031	100	98	97	26	46	47	5	99	95	0	121	117	38	15	16	2	96	94	0	0	0	0	0	0	0	0	0	0	0	0	0	0	0	0	0	0	0	0	0	0	0	0	0	0	0.000	0.000	0.000	0.000	0.000	0.000	0.000	0.000	0.000	0.000	0.000	0.000	0.000	0.000	285	1076	158	153	153	0.000	0.000	52	106	0	0	51	102	0	0	100	1	
3	12	2	01: N-10   LM00000915	lmo0318	13940	5031	100	101	101	33	47	47	5	94	85	0	98	85	36	15	15	3	89	86	0	0	0	0	0	0	0	0	0	0	0	0	0	0	0	0	0	0	0	0	0	0	0	0	0	0	0.000	0.000	0.000	0.000	0.000	0.000	0.000	0.000	0.000	0.000	0.000	0.000	0.000	0.000	285	1076	137	124	124	0.000	0.000	54	83	0	0	54	70	0	0	100	1	
3	13	2	01: N-13   LM00000109	lmo0321	14190	5031	100	2046	1841	775	46	47	5	100	100	0	816	712	316	15	15	2	95	94	0	0	0	0	0	0	0	0	0	0	0	0	0	0	0	0	0	0	0	0	0	0	0	0	0	0	0.000	0.000	0.000	0.000	0.000	0.000	0.000	0.000	0.000	0.000	0.000	0.000	0.000	0.000	285	1076	2801	2492	2492	0.000	0.000	2000	801	0	0	1795	697	0	0	100	1	
3	14	2	01: N-16   LM00000917	lmo0324	14440	5031	100	53	53	5	47	47	4	60	27	0	79	70	24	15	16	3	94	89	0	0	0	0	0	0	0	0	0	0	0	0	0	0	0	0	0	0	0	0	0	0	0	0	0	0	0.000	0.000	0.000	0.000	0.000	0.000	0.000	0.000	0.000	0.000	0.000	0.000	0.000	0.000	285	1076	70	61	61	0.000	0.000	6	64	0	0	6	55	0	0	100	1	
3	15	2	01: N-19   LM00000112	lmo0327	14690	5031	100	59	61	11	47	47	5	81	64	0	94	77	33	16	16	6	84	79	0	0	0	0	0	0	0	0	0	0	0	0	0	0	0	0	0	0	0	0	0	0	0	0	0	0	0.000	0.000	0.000	0.000	0.000	0.000	0.000	0.000	0.000	0.000	0.000	0.000	0.000	0.000	285	1076	90	75	75	0.000	0.000	12	78	0	0	14	61	0	0	100	1	
3	16	2	01: N-22   LM00002841	lmo0330	14940	5031	100	52	53	7	46	47	5	56	34	0	91	78	30	16	16	3	90	86	0	0	0	0	0	0	0	0	0	0	0	0	0	0	0	0	0	0	0	0	0	0	0	0	0	0	0.000	0.000	0.000	0.000	0.000	0.000	0.000	0.000	0.000	0.000	0.000	0.000	0.000	0.000	285	1076	81	69	69	0.000	0.000	6	75	0	0	7	62	0	0	100	1	
3	17	2	02: B-01   EMPTY	EMPTY	15190	5031	100	47	48	6	47	48	4	15	4	0	17	20	9	16	16	3	39	25	0	0	0	0	0	0	0	0	0	0	0	0	0	0	0	0	0	0	0	0	0	0	0	0	0	0	0.000	0.000	0.000	0.000	0.000	0.000	0.000	0.000	0.000	0.000	0.000	0.000	0.000	0.000	285	1076	1	5	5	0.000	0.000	0	1	0	0	1	4	0	0	-75	1	
3	1	3	02: B-04   LM00002209	lmo0404	11190	5281	100	83	83	22	46	47	5	91	87	0	97	88	30	16	16	2	94	92	0	0	0	0	0	0	0	0	0	0	0	0	0	0	0	0	0	0	0	0	0	0	0	0	0	0	0.000	0.000	0.000	0.000	0.000	0.000	0.000	0.000	0.000	0.000	0.000	0.000	0.000	0.000	285	1076	118	109	109	0.000	0.000	37	81	0	0	37	72	0	0	100	1	
3	2	3	02: B-07   LM00000948	lmo0407	11440	5281	100	861	724	358	47	47	4	95	92	0	557	477	239	16	16	2	94	93	0	0	0	0	0	0	0	0	0	0	0	0	0	0	0	0	0	0	0	0	0	0	0	0	0	0	0.000	0.000	0.000	0.000	0.000	0.000	0.000	0.000	0.000	0.000	0.000	0.000	0.000	0.000	285	1076	1355	1138	1138	0.000	0.000	814	541	0	0	677	461	0	0	100	1	
3	3	3	02: B-10   LM00003004	lmo0410	11690	5281	100	54	55	7	47	47	4	68	44	0	73	64	22	15	15	2	95	90	0	0	0	0	0	0	0	0	0	0	0	0	0	0	0	0	0	0	0	0	0	0	0	0	0	0	0.000	0.000	0.000	0.000	0.000	0.000	0.000	0.000	0.000	0.000	0.000	0.000	0.000	0.000	285	1076	65	57	57	0.000	0.000	7	58	0	0	8	49	0	0	100	1	
3	4	3	02: B-13   LM00002215	lmo0413	11940	5281	100	353	302	141	46	47	5	93	89	0	181	156	76	15	15	2	93	92	0	0	0	0	0	0	0	0	0	0	0	0	0	0	0	0	0	0	0	0	0	0	0	0	0	0	0.000	0.000	0.000	0.000	0.000	0.000	0.000	0.000	0.000	0.000	0.000	0.000	0.000	0.000	285	1076	473	397	397	0.000	0.000	307	166	0	0	256	141	0	0	100	1	
3	5	3	02: B-16   LM00002216	lmo0416	12190	5281	100	103	102	43	47	47	5	84	76	0	90	79	43	15	15	2	89	85	0	0	0	0	0	0	0	0	0	0	0	0	0	0	0	0	0	0	0	0	0	0	0	0	0	0	0.000	0.000	0.000	0.000	0.000	0.000	0.000	0.000	0.000	0.000	0.000	0.000	0.000	0.000	285	1076	131	119	119	0.000	0.000	56	75	0	0	55	64	0	0	100	1	
3	6	3	02: B-19   LM00002217	lmo0419	12440	5281	100	68	67	11	47	47	5	95	86	0	87	79	25	16	16	2	95	95	0	0	0	0	0	0	0	0	0	0	0	0	0	0	0	0	0	0	0	0	0	0	0	0	0	0	0.000	0.000	0.000	0.000	0.000	0.000	0.000	0.000	0.000	0.000	0.000	0.000	0.000	0.000	285	1076	92	83	83	0.000	0.000	21	71	0	0	20	63	0	0	100	1	
3	7	3	02: B-22   LM00000954	lmo0422	12690	5281	100	55	54	6	46	47	5	71	40	0	73	67	23	15	15	2	94	92	0	0	0	0	0	0	0	0	0	0	0	0	0	0	0	0	0	0	0	0	0	0	0	0	0	0	0.000	0.000	0.000	0.000	0.000	0.000	0.000	0.000	0.000	0.000	0.000	0.000	0.000	0.000	285	1076	67	60	60	0.000	0.000	9	58	0	0	8	52	0	0	100	1	
3	8	3	02: F-01   LM00002250	lmo0497	12940	5281	100	50	51	6	46	47	5	48	24	0	77	68	22	15	15	3	96	94	0	0	0	0	0	0	0	0	0	0	0	0	0	0	0	0	0	0	0	0	0	0	0	0	0	0	0.000	0.000	0.000	0.000	0.000	0.000	0.000	0.000	0.000	0.000	0.000	0.000	0.000	0.000	285	1076	66	58	58	0.000	0.000	4	62	0	0	5	53	0	0	100	1	
3	9	3	02: F-04   LM00000967	lmo0500	13190	5281	100	65	67	16	47	47	5	89	79	0	82	72	25	15	15	3	95	92	0	0	0	0	0	0	0	0	0	0	0	0	0	0	0	0	0	0	0	0	0	0	0	0	0	0	0.000	0.000	0.000	0.000	0.000	0.000	0.000	0.000	0.000	0.000	0.000	0.000	0.000	0.000	285	1076	85	77	77	0.000	0.000	18	67	0	0	20	57	0	0	100	1	
3	10	3	02: F-07   LM00000968	lmo0503	13440	5281	100	55	57	8	46	47	5	73	48	0	76	71	17	15	15	2	100	100	0	0	0	0	0	0	0	0	0	0	0	0	0	0	0	0	0	0	0	0	0	0	0	0	0	0	0.000	0.000	0.000	0.000	0.000	0.000	0.000	0.000	0.000	0.000	0.000	0.000	0.000	0.000	285	1076	70	67	67	0.000	0.000	9	61	0	0	11	56	0	0	100	1	
3	11	3	02: F-10   LM00000178	lmo0506	13690	5281	100	66	66	14	47	48	5	78	71	0	99	93	27	15	15	2	98	95	0	0	0	0	0	0	0	0	0	0	0	0	0	0	0	0	0	0	0	0	0	0	0	0	0	0	0.000	0.000	0.000	0.000	0.000	0.000	0.000	0.000	0.000	0.000	0.000	0.000	0.000	0.000	285	1076	103	97	97	0.000	0.000	19	84	0	0	19	78	0	0	100	1	
3	12	3	02: F-13   LM00000179	lmo0509	13940	5281	100	231	225	69	48	48	5	96	94	0	211	198	59	15	15	3	100	100	0	0	0	0	0	0	0	0	0	0	0	0	0	0	0	0	0	0	0	0	0	0	0	0	0	0	0.000	0.000	0.000	0.000	0.000	0.000	0.000	0.000	0.000	0.000	0.000	0.000	0.000	0.000	285	1076	379	360	360	0.000	0.000	183	196	0	0	177	183	0	0	100	1	
3	13	3	02: F-16   LM00002251	lmo0512	14190	5281	100	310	277	108	47	47	5	95	94	0	239	213	78	15	15	3	100	98	0	0	0	0	0	0	0	0	0	0	0	0	0	0	0	0	0	0	0	0	0	0	0	0	0	0	0.000	0.000	0.000	0.000	0.000	0.000	0.000	0.000	0.000	0.000	0.000	0.000	0.000	0.000	285	1076	487	428	428	0.000	0.000	263	224	0	0	230	198	0	0	100	1	
3	14	3	02: F-19   LM00000975	lmo0515	14440	5281	100	1834	1681	624	47	47	4	99	99	0	1019	935	318	15	16	3	100	100	0	0	0	0	0	0	0	0	0	0	0	0	0	0	0	0	0	0	0	0	0	0	0	0	0	0	0.000	0.000	0.000	0.000	0.000	0.000	0.000	0.000	0.000	0.000	0.000	0.000	0.000	0.000	285	1076	2791	2554	2554	0.000	0.000	1787	1004	0	0	1634	920	0	0	100	1	
3	15	3	02: F-22   LM00000181	lmo0518	14690	5281	100	414	376	148	47	48	7	95	93	0	219	195	78	16	16	6	94	92	0	0	0	0	0	0	0	0	0	0	0	0	0	0	0	0	0	0	0	0	0	0	0	0	0	0	0.000	0.000	0.000	0.000	0.000	0.000	0.000	0.000	0.000	0.000	0.000	0.000	0.000	0.000	285	1076	570	508	508	0.000	0.000	367	203	0	0	329	179	0	0	100	1	
3	16	3	02: J-01   LM00000198	lmo0593	14940	5281	100	1208	1057	454	47	47	5	99	97	0	1296	1107	465	16	17	7	97	96	0	0	0	0	0	0	0	0	0	0	0	0	0	0	0	0	0	0	0	0	0	0	0	0	0	0	0.000	0.000	0.000	0.000	0.000	0.000	0.000	0.000	0.000	0.000	0.000	0.000	0.000	0.000	285	1076	2441	2101	2101	0.000	0.000	1161	1280	0	0	1010	1091	0	0	100	1	
3	17	3	02: J-04   LM00000199	lmo0596	15190	5281	100	8500	7006	3532	47	48	5	99	99	0	2616	2208	1016	16	16	3	98	96	0	0	0	0	0	0	0	0	0	0	0	0	0	0	0	0	0	0	0	0	0	0	0	0	0	0	0.000	0.000	0.000	0.000	0.000	0.000	0.000	0.000	0.000	0.000	0.000	0.000	0.000	0.000	285	1076	11053	9151	9151	0.000	0.000	8453	2600	0	0	6959	2192	0	0	100	1	
3	1	4	02: J-07   LM00001020	lmo0599	11190	5531	100	150	133	58	46	47	6	90	84	0	205	172	93	16	16	8	87	85	0	0	0	0	0	0	0	0	0	0	0	0	0	0	0	0	0	0	0	0	0	0	0	0	0	0	0.000	0.000	0.000	0.000	0.000	0.000	0.000	0.000	0.000	0.000	0.000	0.000	0.000	0.000	285	1076	293	243	243	0.000	0.000	104	189	0	0	87	156	0	0	100	1	
3	2	4	02: J-10   LM00001022	lmo0602	11440	5531	100	1983	1633	820	47	47	5	98	94	0	786	633	325	16	16	3	96	91	0	0	0	0	0	0	0	0	0	0	0	0	0	0	0	0	0	0	0	0	0	0	0	0	0	0	0.000	0.000	0.000	0.000	0.000	0.000	0.000	0.000	0.000	0.000	0.000	0.000	0.000	0.000	285	1076	2706	2203	2203	0.000	0.000	1936	770	0	0	1586	617	0	0	100	1	
3	3	4	02: J-13   LM00000200	lmo0605	11690	5531	100	106	103	35	47	47	5	87	82	0	313	263	128	15	16	2	96	89	0	0	0	0	0	0	0	0	0	0	0	0	0	0	0	0	0	0	0	0	0	0	0	0	0	0	0.000	0.000	0.000	0.000	0.000	0.000	0.000	0.000	0.000	0.000	0.000	0.000	0.000	0.000	285	1076	357	304	304	0.000	0.000	59	298	0	0	56	248	0	0	100	1	
3	4	4	02: J-16   LM00001023	lmo0608	11940	5531	100	468	400	200	46	46	4	96	93	0	151	127	61	15	15	2	95	93	0	0	0	0	0	0	0	0	0	0	0	0	0	0	0	0	0	0	0	0	0	0	0	0	0	0	0.000	0.000	0.000	0.000	0.000	0.000	0.000	0.000	0.000	0.000	0.000	0.000	0.000	0.000	285	1076	558	466	466	0.000	0.000	422	136	0	0	354	112	0	0	100	1	
3	5	4	02: J-19   LM00001024	lmo0611	12190	5531	100	52	53	5	47	47	5	60	22	0	72	65	24	15	15	3	92	89	0	0	0	0	0	0	0	0	0	0	0	0	0	0	0	0	0	0	0	0	0	0	0	0	0	0	0.000	0.000	0.000	0.000	0.000	0.000	0.000	0.000	0.000	0.000	0.000	0.000	0.000	0.000	285	1076	62	56	56	0.000	0.000	5	57	0	0	6	50	0	0	100	1	
3	6	4	02: J-22   LM00002275	lmo0614	12440	5531	100	61	65	14	47	48	7	77	53	0	80	75	22	15	16	4	96	93	0	0	0	0	0	0	0	0	0	0	0	0	0	0	0	0	0	0	0	0	0	0	0	0	0	0	0.000	0.000	0.000	0.000	0.000	0.000	0.000	0.000	0.000	0.000	0.000	0.000	0.000	0.000	285	1076	79	78	78	0.000	0.000	14	65	0	0	18	60	0	0	100	1	
3	7	4	02: N-01   LM00001054	lmo0689	12690	5531	100	101	102	30	46	47	5	99	94	0	1049	940	408	15	16	3	99	99	0	0	0	0	0	0	0	0	0	0	0	0	0	0	0	0	0	0	0	0	0	0	0	0	0	0	0.000	0.000	0.000	0.000	0.000	0.000	0.000	0.000	0.000	0.000	0.000	0.000	0.000	0.000	285	1076	1089	981	981	0.000	0.000	55	1034	0	0	56	925	0	0	100	1	
3	8	4	02: N-04   LM00000229	lmo0692	12940	5531	100	258	242	101	46	47	5	96	93	0	659	547	270	15	15	3	99	97	0	0	0	0	0	0	0	0	0	0	0	0	0	0	0	0	0	0	0	0	0	0	0	0	0	0	0.000	0.000	0.000	0.000	0.000	0.000	0.000	0.000	0.000	0.000	0.000	0.000	0.000	0.000	285	1076	856	728	728	0.000	0.000	212	644	0	0	196	532	0	0	100	1	
3	9	4	02: N-07   LM00001055	lmo0695	13190	5531	100	163	162	60	47	47	4	98	96	0	465	411	150	15	16	3	99	99	0	0	0	0	0	0	0	0	0	0	0	0	0	0	0	0	0	0	0	0	0	0	0	0	0	0	0.000	0.000	0.000	0.000	0.000	0.000	0.000	0.000	0.000	0.000	0.000	0.000	0.000	0.000	285	1076	566	511	511	0.000	0.000	116	450	0	0	115	396	0	0	100	1	
3	10	4	02: N-10   LM00001057	lmo0698	13440	5531	100	379	335	140	47	47	5	96	94	0	1046	873	425	15	15	2	98	96	0	0	0	0	0	0	0	0	0	0	0	0	0	0	0	0	0	0	0	0	0	0	0	0	0	0	0.000	0.000	0.000	0.000	0.000	0.000	0.000	0.000	0.000	0.000	0.000	0.000	0.000	0.000	285	1076	1363	1146	1146	0.000	0.000	332	1031	0	0	288	858	0	0	100	1	
3	11	4	02: N-13   LM00002298	lmo0701	13690	5531	100	53	53	8	46	47	4	64	35	0	85	76	25	15	15	2	96	95	0	0	0	0	0	0	0	0	0	0	0	0	0	0	0	0	0	0	0	0	0	0	0	0	0	0	0.000	0.000	0.000	0.000	0.000	0.000	0.000	0.000	0.000	0.000	0.000	0.000	0.000	0.000	285	1076	77	68	68	0.000	0.000	7	70	0	0	7	61	0	0	100	1	
3	12	4	02: N-16   LM00001060	lmo0704	13940	5531	100	369	339	118	47	47	4	100	98	0	1058	959	360	15	15	3	100	99	0	0	0	0	0	0	0	0	0	0	0	0	0	0	0	0	0	0	0	0	0	0	0	0	0	0	0.000	0.000	0.000	0.000	0.000	0.000	0.000	0.000	0.000	0.000	0.000	0.000	0.000	0.000	285	1076	1365	1236	1236	0.000	0.000	322	1043	0	0	292	944	0	0	100	1	
3	13	4	02: N-19   LM00001062	lmo0707	14190	5531	100	48	48	5	47	47	4	16	4	0	17	20	7	15	15	2	45	35	0	0	0	0	0	0	0	0	0	0	0	0	0	0	0	0	0	0	0	0	0	0	0	0	0	0	0.000	0.000	0.000	0.000	0.000	0.000	0.000	0.000	0.000	0.000	0.000	0.000	0.000	0.000	285	1076	3	6	6	0.000	0.000	1	2	0	0	1	5	0	0	100	1	
3	14	4	02: N-22   LM00001065	lmo0710	14440	5531	100	530	479	197	47	48	5	99	99	0	1432	1278	569	15	15	3	100	100	0	0	0	0	0	0	0	0	0	0	0	0	0	0	0	0	0	0	0	0	0	0	0	0	0	0	0.000	0.000	0.000	0.000	0.000	0.000	0.000	0.000	0.000	0.000	0.000	0.000	0.000	0.000	285	1076	1900	1695	1695	0.000	0.000	483	1417	0	0	432	1263	0	0	100	1	
3	15	4	03: B-01   EMPTY	EMPTY	14690	5531	100	46	47	5	47	48	5	10	3	0	16	19	6	15	16	3	39	30	0	0	0	0	0	0	0	0	0	0	0	0	0	0	0	0	0	0	0	0	0	0	0	0	0	0	0.000	0.000	0.000	0.000	0.000	0.000	0.000	0.000	0.000	0.000	0.000	0.000	0.000	0.000	285	1076	0	4	4	0.000	0.000	-1	1	0	0	0	4	0	0	-75	1	
3	16	4	03: B-04   LM00001095	lmo0784	14940	5531	100	4452	3755	1819	47	47	5	98	96	0	2282	1949	896	16	16	2	98	96	0	0	0	0	0	0	0	0	0	0	0	0	0	0	0	0	0	0	0	0	0	0	0	0	0	0	0.000	0.000	0.000	0.000	0.000	0.000	0.000	0.000	0.000	0.000	0.000	0.000	0.000	0.000	285	1076	6671	5641	5641	0.000	0.000	4405	2266	0	0	3708	1933	0	0	100	1	
3	17	4	03: B-07   LM00001098	lmo0787	15190	5531	100	231	215	86	47	47	5	98	95	0	664	578	253	16	17	3	95	94	0	0	0	0	0	0	0	0	0	0	0	0	0	0	0	0	0	0	0	0	0	0	0	0	0	0	0.000	0.000	0.000	0.000	0.000	0.000	0.000	0.000	0.000	0.000	0.000	0.000	0.000	0.000	285	1076	832	730	730	0.000	0.000	184	648	0	0	168	562	0	0	100	1	
3	1	5	03: B-10   LM00002324	lmo0790	11190	5781	100	112	105	37	47	47	5	85	81	0	105	92	43	16	16	2	90	87	0	0	0	0	0	0	0	0	0	0	0	0	0	0	0	0	0	0	0	0	0	0	0	0	0	0	0.000	0.000	0.000	0.000	0.000	0.000	0.000	0.000	0.000	0.000	0.000	0.000	0.000	0.000	285	1076	154	134	134	0.000	0.000	65	89	0	0	58	76	0	0	100	1	
3	2	5	03: B-13   LM00000256	lmo0793	11440	5781	100	68	69	13	46	47	5	95	85	0	95	83	32	16	16	2	93	91	0	0	0	0	0	0	0	0	0	0	0	0	0	0	0	0	0	0	0	0	0	0	0	0	0	0	0.000	0.000	0.000	0.000	0.000	0.000	0.000	0.000	0.000	0.000	0.000	0.000	0.000	0.000	285	1076	101	90	90	0.000	0.000	22	79	0	0	23	67	0	0	100	1	
3	3	5	03: B-16   LM00001103	lmo0796	11690	5781	100	5307	4153	2418	47	47	5	98	93	0	1038	833	464	16	16	3	86	85	0	0	0	0	0	0	0	0	0	0	0	0	0	0	0	0	0	0	0	0	0	0	0	0	0	0	0.000	0.000	0.000	0.000	0.000	0.000	0.000	0.000	0.000	0.000	0.000	0.000	0.000	0.000	285	1076	6282	4923	4923	0.000	0.000	5260	1022	0	0	4106	817	0	0	100	1	
3	4	5	03: B-19   LM00001106	lmo0799	11940	5781	100	248	222	104	46	46	5	89	86	0	266	238	122	15	15	5	88	85	0	0	0	0	0	0	0	0	0	0	0	0	0	0	0	0	0	0	0	0	0	0	0	0	0	0	0.000	0.000	0.000	0.000	0.000	0.000	0.000	0.000	0.000	0.000	0.000	0.000	0.000	0.000	285	1076	453	399	399	0.000	0.000	202	251	0	0	176	223	0	0	100	1	
3	5	5	03: B-22   LM00001107	lmo0802	12190	5781	100	50	51	5	45	46	4	54	27	0	75	63	28	15	15	3	88	81	0	0	0	0	0	0	0	0	0	0	0	0	0	0	0	0	0	0	0	0	0	0	0	0	0	0	0.000	0.000	0.000	0.000	0.000	0.000	0.000	0.000	0.000	0.000	0.000	0.000	0.000	0.000	285	1076	65	54	54	0.000	0.000	5	60	0	0	6	48	0	0	100	1	
3	6	5	03: F-01   LM00002345	lmo0877	12440	5781	100	61	67	19	46	47	5	79	68	0	66	56	26	15	15	3	84	81	0	0	0	0	0	0	0	0	0	0	0	0	0	0	0	0	0	0	0	0	0	0	0	0	0	0	0.000	0.000	0.000	0.000	0.000	0.000	0.000	0.000	0.000	0.000	0.000	0.000	0.000	0.000	285	1076	66	62	62	0.000	0.000	15	51	0	0	21	41	0	0	100	1	
3	7	5	03: F-04   LM00002347	lmo0880	12690	5781	100	50	51	6	46	46	5	48	22	0	68	59	22	14	15	5	88	83	0	0	0	0	0	0	0	0	0	0	0	0	0	0	0	0	0	0	0	0	0	0	0	0	0	0	0.000	0.000	0.000	0.000	0.000	0.000	0.000	0.000	0.000	0.000	0.000	0.000	0.000	0.000	285	1076	58	50	50	0.000	0.000	4	54	0	0	5	45	0	0	100	1	
3	8	5	03: F-07   LM00001140	lmo0883	12940	5781	100	247	231	98	46	46	5	94	91	0	217	191	88	14	15	3	96	92	0	0	0	0	0	0	0	0	0	0	0	0	0	0	0	0	0	0	0	0	0	0	0	0	0	0	0.000	0.000	0.000	0.000	0.000	0.000	0.000	0.000	0.000	0.000	0.000	0.000	0.000	0.000	285	1076	404	362	362	0.000	0.000	201	203	0	0	185	177	0	0	100	1	
3	9	5	03: F-10   LM00002350	lmo0886	13190	5781	100	268	239	98	46	47	4	92	87	0	224	198	87	15	15	2	96	91	0	0	0	0	0	0	0	0	0	0	0	0	0	0	0	0	0	0	0	0	0	0	0	0	0	0	0.000	0.000	0.000	0.000	0.000	0.000	0.000	0.000	0.000	0.000	0.000	0.000	0.000	0.000	285	1076	431	376	376	0.000	0.000	222	209	0	0	193	183	0	0	100	1	
3	10	5	03: F-13   LM00000281	lmo0889	13440	5781	100	603	533	232	47	47	4	96	94	0	888	776	337	15	15	2	96	95	0	0	0	0	0	0	0	0	0	0	0	0	0	0	0	0	0	0	0	0	0	0	0	0	0	0	0.000	0.000	0.000	0.000	0.000	0.000	0.000	0.000	0.000	0.000	0.000	0.000	0.000	0.000	285	1076	1429	1247	1247	0.000	0.000	556	873	0	0	486	761	0	0	100	1	
3	11	5	03: F-16   LM00001143	lmo0892	13690	5781	100	141	135	60	46	46	5	86	82	0	158	130	71	15	15	2	92	88	0	0	0	0	0	0	0	0	0	0	0	0	0	0	0	0	0	0	0	0	0	0	0	0	0	0	0.000	0.000	0.000	0.000	0.000	0.000	0.000	0.000	0.000	0.000	0.000	0.000	0.000	0.000	285	1076	238	204	204	0.000	0.000	95	143	0	0	89	115	0	0	100	1	
3	12	5	03: F-19   LM00000285	lmo0895	13940	5781	100	6695	5324	3182	46	47	4	99	95	0	3474	2778	1582	15	15	2	93	92	0	0	0	0	0	0	0	0	0	0	0	0	0	0	0	0	0	0	0	0	0	0	0	0	0	0	0.000	0.000	0.000	0.000	0.000	0.000	0.000	0.000	0.000	0.000	0.000	0.000	0.000	0.000	285	1076	10108	8041	8041	0.000	0.000	6649	3459	0	0	5278	2763	0	0	100	1	
3	13	5	03: F-22   LM00001146	lmo0898	14190	5781	100	79	79	21	47	47	4	88	85	0	89	84	27	15	15	3	98	97	0	0	0	0	0	0	0	0	0	0	0	0	0	0	0	0	0	0	0	0	0	0	0	0	0	0	0.000	0.000	0.000	0.000	0.000	0.000	0.000	0.000	0.000	0.000	0.000	0.000	0.000	0.000	285	1076	106	101	101	0.000	0.000	32	74	0	0	32	69	0	0	100	1	
3	14	5	03: J-01   LM00001184	lmo0973	14440	5781	100	11850	9868	4960	47	47	4	100	100	0	3560	3031	1428	15	15	2	98	97	0	0	0	0	0	0	0	0	0	0	0	0	0	0	0	0	0	0	0	0	0	0	0	0	0	0	0.000	0.000	0.000	0.000	0.000	0.000	0.000	0.000	0.000	0.000	0.000	0.000	0.000	0.000	285	1076	15348	12837	12837	0.000	0.000	11803	3545	0	0	9821	3016	0	0	100	1	
3	15	5	03: J-04   LM00002374	lmo0976	14690	5781	100	219	209	89	47	48	5	95	92	0	290	263	105	15	16	3	96	94	0	0	0	0	0	0	0	0	0	0	0	0	0	0	0	0	0	0	0	0	0	0	0	0	0	0	0.000	0.000	0.000	0.000	0.000	0.000	0.000	0.000	0.000	0.000	0.000	0.000	0.000	0.000	285	1076	447	410	410	0.000	0.000	172	275	0	0	162	248	0	0	100	1	
3	16	5	03: J-07   LM00002375	lmo0979	14940	5781	100	103	102	36	47	47	5	87	82	0	88	78	30	16	16	3	89	87	0	0	0	0	0	0	0	0	0	0	0	0	0	0	0	0	0	0	0	0	0	0	0	0	0	0	0.000	0.000	0.000	0.000	0.000	0.000	0.000	0.000	0.000	0.000	0.000	0.000	0.000	0.000	285	1076	128	117	117	0.000	0.000	56	72	0	0	55	62	0	0	100	1	
3	17	5	03: J-10   LM00001189	lmo0982	15190	5781	100	592	505	242	47	47	5	93	91	0	308	270	120	16	16	2	93	93	0	0	0	0	0	0	0	0	0	0	0	0	0	0	0	0	0	0	0	0	0	0	0	0	0	0	0.000	0.000	0.000	0.000	0.000	0.000	0.000	0.000	0.000	0.000	0.000	0.000	0.000	0.000	285	1076	837	712	712	0.000	0.000	545	292	0	0	458	254	0	0	100	1	
3	1	6	03: J-13   LM00002376	lmo0985	11190	6031	100	68	68	15	46	46	5	82	75	0	79	71	29	16	16	3	88	87	0	0	0	0	0	0	0	0	0	0	0	0	0	0	0	0	0	0	0	0	0	0	0	0	0	0	0.000	0.000	0.000	0.000	0.000	0.000	0.000	0.000	0.000	0.000	0.000	0.000	0.000	0.000	285	1076	85	77	77	0.000	0.000	22	63	0	0	22	55	0	0	100	1	
3	2	6	03: J-16   LM00000300	lmo0988	11440	6031	100	109	104	35	47	47	4	91	87	0	157	139	69	16	16	2	91	87	0	0	0	0	0	0	0	0	0	0	0	0	0	0	0	0	0	0	0	0	0	0	0	0	0	0	0.000	0.000	0.000	0.000	0.000	0.000	0.000	0.000	0.000	0.000	0.000	0.000	0.000	0.000	285	1076	203	180	180	0.000	0.000	62	141	0	0	57	123	0	0	100	1	
3	3	6	03: J-19   LM00000301	lmo0991	11690	6031	100	211	188	79	47	47	5	92	86	0	473	389	196	15	16	3	91	89	0	0	0	0	0	0	0	0	0	0	0	0	0	0	0	0	0	0	0	0	0	0	0	0	0	0	0.000	0.000	0.000	0.000	0.000	0.000	0.000	0.000	0.000	0.000	0.000	0.000	0.000	0.000	285	1076	622	515	515	0.000	0.000	164	458	0	0	141	374	0	0	100	1	
3	4	6	03: J-22   LM00001197	lmo0994	11940	6031	100	4991	3954	2174	45	46	4	99	97	0	3400	2723	1475	15	15	2	96	92	0	0	0	0	0	0	0	0	0	0	0	0	0	0	0	0	0	0	0	0	0	0	0	0	0	0	0.000	0.000	0.000	0.000	0.000	0.000	0.000	0.000	0.000	0.000	0.000	0.000	0.000	0.000	285	1076	8331	6617	6617	0.000	0.000	4946	3385	0	0	3909	2708	0	0	100	1	
3	5	6	03: N-01   LM00001229	lmo1069	12190	6031	100	127	121	35	46	46	4	94	92	0	133	120	46	15	15	3	99	94	0	0	0	0	0	0	0	0	0	0	0	0	0	0	0	0	0	0	0	0	0	0	0	0	0	0	0.000	0.000	0.000	0.000	0.000	0.000	0.000	0.000	0.000	0.000	0.000	0.000	0.000	0.000	285	1076	199	180	180	0.000	0.000	81	118	0	0	75	105	0	0	100	1	
3	6	6	03: N-04   LM00000319	lmo1072	12440	6031	100	583	530	243	46	46	4	97	96	0	1034	885	397	15	15	2	97	96	0	0	0	0	0	0	0	0	0	0	0	0	0	0	0	0	0	0	0	0	0	0	0	0	0	0	0.000	0.000	0.000	0.000	0.000	0.000	0.000	0.000	0.000	0.000	0.000	0.000	0.000	0.000	285	1076	1556	1354	1354	0.000	0.000	537	1019	0	0	484	870	0	0	100	1	
3	7	6	03: N-07   LM00002405	lmo1075	12690	6031	100	55	58	14	45	45	4	75	52	0	70	68	20	14	15	3	97	94	0	0	0	0	0	0	0	0	0	0	0	0	0	0	0	0	0	0	0	0	0	0	0	0	0	0	0.000	0.000	0.000	0.000	0.000	0.000	0.000	0.000	0.000	0.000	0.000	0.000	0.000	0.000	285	1076	66	67	67	0.000	0.000	10	56	0	0	13	54	0	0	100	1	
3	8	6	03: N-10   LM00002408	lmo1078	12940	6031	100	52	53	7	46	46	4	57	32	0	65	59	17	15	15	3	96	92	0	0	0	0	0	0	0	0	0	0	0	0	0	0	0	0	0	0	0	0	0	0	0	0	0	0	0.000	0.000	0.000	0.000	0.000	0.000	0.000	0.000	0.000	0.000	0.000	0.000	0.000	0.000	285	1076	56	51	51	0.000	0.000	6	50	0	0	7	44	0	0	100	1	
3	9	6	03: N-13   LM00002411	lmo1081	13190	6031	100	50	51	7	46	47	4	43	26	0	65	58	19	15	15	2	91	87	0	0	0	0	0	0	0	0	0	0	0	0	0	0	0	0	0	0	0	0	0	0	0	0	0	0	0.000	0.000	0.000	0.000	0.000	0.000	0.000	0.000	0.000	0.000	0.000	0.000	0.000	0.000	285	1076	54	48	48	0.000	0.000	4	50	0	0	5	43	0	0	100	1	
3	10	6	03: N-16   LM00002414	lmo1084	13440	6031	100	53	54	7	46	46	5	64	28	0	82	70	25	15	15	2	94	93	0	0	0	0	0	0	0	0	0	0	0	0	0	0	0	0	0	0	0	0	0	0	0	0	0	0	0.000	0.000	0.000	0.000	0.000	0.000	0.000	0.000	0.000	0.000	0.000	0.000	0.000	0.000	285	1076	74	63	63	0.000	0.000	7	67	0	0	8	55	0	0	100	1	
3	11	6	03: N-19   LM00002417	lmo1087	13690	6031	100	51	51	5	45	46	5	64	24	0	65	60	18	15	15	2	95	93	0	0	0	0	0	0	0	0	0	0	0	0	0	0	0	0	0	0	0	0	0	0	0	0	0	0	0.000	0.000	0.000	0.000	0.000	0.000	0.000	0.000	0.000	0.000	0.000	0.000	0.000	0.000	285	1076	56	51	51	0.000	0.000	6	50	0	0	6	45	0	0	100	1	
3	12	6	03: N-22   LM00002420	lmo1090	13940	6031	100	51	52	6	46	47	5	55	17	0	63	56	18	15	15	3	92	88	0	0	0	0	0	0	0	0	0	0	0	0	0	0	0	0	0	0	0	0	0	0	0	0	0	0	0.000	0.000	0.000	0.000	0.000	0.000	0.000	0.000	0.000	0.000	0.000	0.000	0.000	0.000	285	1076	53	47	47	0.000	0.000	5	48	0	0	6	41	0	0	100	1	
3	13	6	04: B-01   EMPTY	EMPTY	14190	6031	100	48	48	5	46	47	5	27	8	0	17	19	5	15	16	3	45	28	0	0	0	0	0	0	0	0	0	0	0	0	0	0	0	0	0	0	0	0	0	0	0	0	0	0	0.000	0.000	0.000	0.000	0.000	0.000	0.000	0.000	0.000	0.000	0.000	0.000	0.000	0.000	285	1076	4	6	6	0.000	0.000	2	2	0	0	2	4	0	0	-75	1	
3	14	6	04: B-04   LM00000338	lmo1164	14440	6031	100	60	63	16	47	47	4	78	67	0	76	69	26	15	15	2	93	91	0	0	0	0	0	0	0	0	0	0	0	0	0	0	0	0	0	0	0	0	0	0	0	0	0	0	0.000	0.000	0.000	0.000	0.000	0.000	0.000	0.000	0.000	0.000	0.000	0.000	0.000	0.000	285	1076	74	70	70	0.000	0.000	13	61	0	0	16	54	0	0	100	1	
3	15	6	04: B-07   LM00001250	lmo1167	14690	6031	100	67	67	15	46	46	4	78	73	0	79	69	29	15	15	2	89	87	0	0	0	0	0	0	0	0	0	0	0	0	0	0	0	0	0	0	0	0	0	0	0	0	0	0	0.000	0.000	0.000	0.000	0.000	0.000	0.000	0.000	0.000	0.000	0.000	0.000	0.000	0.000	285	1076	85	75	75	0.000	0.000	21	64	0	0	21	54	0	0	100	1	
3	16	6	04: B-10   LM00001253	lmo1170	14940	6031	100	57	58	9	46	46	5	86	56	0	87	78	28	16	16	3	92	89	0	0	0	0	0	0	0	0	0	0	0	0	0	0	0	0	0	0	0	0	0	0	0	0	0	0	0.000	0.000	0.000	0.000	0.000	0.000	0.000	0.000	0.000	0.000	0.000	0.000	0.000	0.000	285	1076	82	74	74	0.000	0.000	11	71	0	0	12	62	0	0	100	1	
3	17	6	04: B-13   LM00001256	lmo1173	15190	6031	100	91	93	29	46	47	5	90	85	0	87	79	29	16	16	2	91	88	0	0	0	0	0	0	0	0	0	0	0	0	0	0	0	0	0	0	0	0	0	0	0	0	0	0	0.000	0.000	0.000	0.000	0.000	0.000	0.000	0.000	0.000	0.000	0.000	0.000	0.000	0.000	285	1076	116	110	110	0.000	0.000	45	71	0	0	47	63	0	0	100	1	
3	1	7	04: B-16   LM00000340	lmo1176	11190	6281	100	55	56	9	46	46	4	68	54	0	79	67	29	16	16	2	86	84	0	0	0	0	0	0	0	0	0	0	0	0	0	0	0	0	0	0	0	0	0	0	0	0	0	0	0.000	0.000	0.000	0.000	0.000	0.000	0.000	0.000	0.000	0.000	0.000	0.000	0.000	0.000	285	1076	72	61	61	0.000	0.000	9	63	0	0	10	51	0	0	100	1	
3	2	7	04: B-19   LM00000342	lmo1179	11440	6281	100	51	51	6	47	48	4	45	18	0	78	62	29	15	16	2	82	81	0	0	0	0	0	0	0	0	0	0	0	0	0	0	0	0	0	0	0	0	0	0	0	0	0	0	0.000	0.000	0.000	0.000	0.000	0.000	0.000	0.000	0.000	0.000	0.000	0.000	0.000	0.000	285	1076	67	51	51	0.000	0.000	4	63	0	0	4	47	0	0	100	1	
3	3	7	04: B-22   LM00000345	lmo1182	11690	6281	100	58	60	15	47	47	4	72	56	0	71	61	24	15	16	3	87	83	0	0	0	0	0	0	0	0	0	0	0	0	0	0	0	0	0	0	0	0	0	0	0	0	0	0	0.000	0.000	0.000	0.000	0.000	0.000	0.000	0.000	0.000	0.000	0.000	0.000	0.000	0.000	285	1076	67	59	59	0.000	0.000	11	56	0	0	13	46	0	0	100	1	
3	4	7	04: F-01   LM00000359	lmo1257	11940	6281	100	50	51	5	47	47	5	38	11	0	66	59	22	15	15	2	91	89	0	0	0	0	0	0	0	0	0	0	0	0	0	0	0	0	0	0	0	0	0	0	0	0	0	0	0.000	0.000	0.000	0.000	0.000	0.000	0.000	0.000	0.000	0.000	0.000	0.000	0.000	0.000	285	1076	54	48	48	0.000	0.000	3	51	0	0	4	44	0	0	100	1	
3	5	7	04: F-04   LM00000362	lmo1260	12190	6281	100	51	52	6	46	47	5	54	24	0	77	64	26	15	15	2	87	85	0	0	0	0	0	0	0	0	0	0	0	0	0	0	0	0	0	0	0	0	0	0	0	0	0	0	0.000	0.000	0.000	0.000	0.000	0.000	0.000	0.000	0.000	0.000	0.000	0.000	0.000	0.000	285	1076	67	55	55	0.000	0.000	5	62	0	0	6	49	0	0	100	1	
3	6	7	04: F-07   LM00002478	lmo1263	12440	6281	100	62	63	12	47	47	4	78	69	0	67	55	24	15	15	3	85	79	0	0	0	0	0	0	0	0	0	0	0	0	0	0	0	0	0	0	0	0	0	0	0	0	0	0	0.000	0.000	0.000	0.000	0.000	0.000	0.000	0.000	0.000	0.000	0.000	0.000	0.000	0.000	285	1076	67	56	56	0.000	0.000	15	52	0	0	16	40	0	0	100	1	
3	7	7	04: F-10   LM00001303	lmo1266	12690	6281	100	87	94	29	46	46	4	100	98	0	128	120	50	15	15	3	94	91	0	0	0	0	0	0	0	0	0	0	0	0	0	0	0	0	0	0	0	0	0	0	0	0	0	0	0.000	0.000	0.000	0.000	0.000	0.000	0.000	0.000	0.000	0.000	0.000	0.000	0.000	0.000	285	1076	154	153	153	0.000	0.000	41	113	0	0	48	105	0	0	100	1	
3	8	7	04: F-13   LM00001304	lmo1269	12940	6281	100	273	259	117	46	47	5	91	88	0	461	395	191	14	15	3	94	91	0	0	0	0	0	0	0	0	0	0	0	0	0	0	0	0	0	0	0	0	0	0	0	0	0	0	0.000	0.000	0.000	0.000	0.000	0.000	0.000	0.000	0.000	0.000	0.000	0.000	0.000	0.000	285	1076	674	594	594	0.000	0.000	227	447	0	0	213	381	0	0	100	1	
3	9	7	04: F-16   LM00001307	lmo1272	13190	6281	100	248	222	104	47	47	5	88	85	0	324	269	139	15	15	2	91	88	0	0	0	0	0	0	0	0	0	0	0	0	0	0	0	0	0	0	0	0	0	0	0	0	0	0	0.000	0.000	0.000	0.000	0.000	0.000	0.000	0.000	0.000	0.000	0.000	0.000	0.000	0.000	285	1076	510	429	429	0.000	0.000	201	309	0	0	175	254	0	0	100	1	
3	10	7	04: F-19   LM00001308	lmo1275	13440	6281	100	290	243	138	46	46	5	82	78	0	174	143	84	15	15	3	83	80	0	0	0	0	0	0	0	0	0	0	0	0	0	0	0	0	0	0	0	0	0	0	0	0	0	0	0.000	0.000	0.000	0.000	0.000	0.000	0.000	0.000	0.000	0.000	0.000	0.000	0.000	0.000	285	1076	403	325	325	0.000	0.000	244	159	0	0	197	128	0	0	100	1	
3	11	7	04: F-22   LM00001310	lmo1278	13690	6281	100	1084	943	506	46	47	4	100	99	0	1090	919	497	14	15	3	90	88	0	0	0	0	0	0	0	0	0	0	0	0	0	0	0	0	0	0	0	0	0	0	0	0	0	0	0.000	0.000	0.000	0.000	0.000	0.000	0.000	0.000	0.000	0.000	0.000	0.000	0.000	0.000	285	1076	2114	1802	1802	0.000	0.000	1038	1076	0	0	897	905	0	0	100	1	
3	12	7	04: J-01   LM00001343	lmo1353	13940	6281	100	113	111	45	47	47	5	85	82	0	129	115	58	15	16	5	88	84	0	0	0	0	0	0	0	0	0	0	0	0	0	0	0	0	0	0	0	0	0	0	0	0	0	0	0.000	0.000	0.000	0.000	0.000	0.000	0.000	0.000	0.000	0.000	0.000	0.000	0.000	0.000	285	1076	180	164	164	0.000	0.000	66	114	0	0	64	100	0	0	100	1	
3	13	7	04: J-04   LM00001345	lmo1356	14190	6281	100	151	147	60	47	47	5	91	86	0	208	183	85	15	15	2	92	90	0	0	0	0	0	0	0	0	0	0	0	0	0	0	0	0	0	0	0	0	0	0	0	0	0	0	0.000	0.000	0.000	0.000	0.000	0.000	0.000	0.000	0.000	0.000	0.000	0.000	0.000	0.000	285	1076	297	268	268	0.000	0.000	104	193	0	0	100	168	0	0	100	1	
3	14	7	04: J-07   LM00001347	lmo1359	14440	6281	100	1139	935	497	47	47	4	93	89	0	1470	1259	669	15	16	2	91	91	0	0	0	0	0	0	0	0	0	0	0	0	0	0	0	0	0	0	0	0	0	0	0	0	0	0	0.000	0.000	0.000	0.000	0.000	0.000	0.000	0.000	0.000	0.000	0.000	0.000	0.000	0.000	285	1076	2547	2132	2132	0.000	0.000	1092	1455	0	0	888	1244	0	0	100	1	
3	15	7	04: J-10   LM00001350	lmo1362	14690	6281	100	545	466	270	46	46	4	89	82	0	689	564	323	15	16	3	89	87	0	0	0	0	0	0	0	0	0	0	0	0	0	0	0	0	0	0	0	0	0	0	0	0	0	0	0.000	0.000	0.000	0.000	0.000	0.000	0.000	0.000	0.000	0.000	0.000	0.000	0.000	0.000	285	1076	1173	969	969	0.000	0.000	499	674	0	0	420	549	0	0	100	1	
3	16	7	04: J-13   LM00001352	lmo1365	14940	6281	100	232	211	89	46	46	5	93	91	0	184	167	74	16	16	4	91	89	0	0	0	0	0	0	0	0	0	0	0	0	0	0	0	0	0	0	0	0	0	0	0	0	0	0	0.000	0.000	0.000	0.000	0.000	0.000	0.000	0.000	0.000	0.000	0.000	0.000	0.000	0.000	285	1076	354	316	316	0.000	0.000	186	168	0	0	165	151	0	0	100	1	
3	17	7	04: J-16   LM00001355	lmo1368	15190	6281	100	83	80	24	47	47	5	85	79	0	81	70	27	16	16	3	91	85	0	0	0	0	0	0	0	0	0	0	0	0	0	0	0	0	0	0	0	0	0	0	0	0	0	0	0.000	0.000	0.000	0.000	0.000	0.000	0.000	0.000	0.000	0.000	0.000	0.000	0.000	0.000	285	1076	101	87	87	0.000	0.000	36	65	0	0	33	54	0	0	100	1	
3	1	8	04: J-19   LM00001357	lmo1371	11190	6531	100	116	107	49	47	47	5	73	70	0	125	105	63	16	16	3	76	75	0	0	0	0	0	0	0	0	0	0	0	0	0	0	0	0	0	0	0	0	0	0	0	0	0	0	0.000	0.000	0.000	0.000	0.000	0.000	0.000	0.000	0.000	0.000	0.000	0.000	0.000	0.000	285	1076	178	149	149	0.000	0.000	69	109	0	0	60	89	0	0	100	1	
3	2	8	04: J-22   LM00000386	lmo1374	11440	6531	100	3997	3272	2048	47	47	5	94	90	0	3715	3060	1882	15	15	3	92	87	0	0	0	0	0	0	0	0	0	0	0	0	0	0	0	0	0	0	0	0	0	0	0	0	0	0	0.000	0.000	0.000	0.000	0.000	0.000	0.000	0.000	0.000	0.000	0.000	0.000	0.000	0.000	285	1076	7650	6270	6270	0.000	0.000	3950	3700	0	0	3225	3045	0	0	100	1	
3	3	8	04: N-01   LM00001408	lmo1449	11690	6531	100	753	625	328	47	47	4	92	87	0	767	645	338	15	15	2	92	91	0	0	0	0	0	0	0	0	0	0	0	0	0	0	0	0	0	0	0	0	0	0	0	0	0	0	0.000	0.000	0.000	0.000	0.000	0.000	0.000	0.000	0.000	0.000	0.000	0.000	0.000	0.000	285	1076	1458	1208	1208	0.000	0.000	706	752	0	0	578	630	0	0	100	1	
3	4	8	04: N-04   LM00001409	lmo1452	11940	6531	100	74	74	20	47	47	5	78	71	0	91	78	34	15	15	2	88	86	0	0	0	0	0	0	0	0	0	0	0	0	0	0	0	0	0	0	0	0	0	0	0	0	0	0	0.000	0.000	0.000	0.000	0.000	0.000	0.000	0.000	0.000	0.000	0.000	0.000	0.000	0.000	285	1076	103	90	90	0.000	0.000	27	76	0	0	27	63	0	0	100	1	
3	5	8	04: N-07   LM00001410	lmo1455	12190	6531	100	332	276	158	46	47	7	80	78	0	362	313	196	15	16	7	84	80	0	0	0	0	0	0	0	0	0	0	0	0	0	0	0	0	0	0	0	0	0	0	0	0	0	0	0.000	0.000	0.000	0.000	0.000	0.000	0.000	0.000	0.000	0.000	0.000	0.000	0.000	0.000	285	1076	633	528	528	0.000	0.000	286	347	0	0	230	298	0	0	100	1	
3	6	8	04: N-10   LM00001412	lmo1458	12440	6531	100	54	55	9	46	47	5	65	31	0	74	64	22	15	15	2	92	89	0	0	0	0	0	0	0	0	0	0	0	0	0	0	0	0	0	0	0	0	0	0	0	0	0	0	0.000	0.000	0.000	0.000	0.000	0.000	0.000	0.000	0.000	0.000	0.000	0.000	0.000	0.000	285	1076	67	58	58	0.000	0.000	8	59	0	0	9	49	0	0	100	1	
3	7	8	04: N-13   LM00002520	lmo1461	12690	6531	100	49	50	5	45	46	5	42	16	0	57	51	16	15	15	2	91	89	0	0	0	0	0	0	0	0	0	0	0	0	0	0	0	0	0	0	0	0	0	0	0	0	0	0	0.000	0.000	0.000	0.000	0.000	0.000	0.000	0.000	0.000	0.000	0.000	0.000	0.000	0.000	285	1076	46	41	41	0.000	0.000	4	42	0	0	5	36	0	0	100	1	
3	8	8	04: N-16   LM00001416	lmo1464	12940	6531	100	253	239	120	46	46	5	91	87	0	182	169	92	15	15	3	88	86	0	0	0	0	0	0	0	0	0	0	0	0	0	0	0	0	0	0	0	0	0	0	0	0	0	0	0.000	0.000	0.000	0.000	0.000	0.000	0.000	0.000	0.000	0.000	0.000	0.000	0.000	0.000	285	1076	374	347	347	0.000	0.000	207	167	0	0	193	154	0	0	100	1	
3	9	8	04: N-19   LM00001419	lmo1467	13190	6531	100	344	307	164	47	47	4	85	85	0	198	171	88	14	15	2	91	85	0	0	0	0	0	0	0	0	0	0	0	0	0	0	0	0	0	0	0	0	0	0	0	0	0	0	0.000	0.000	0.000	0.000	0.000	0.000	0.000	0.000	0.000	0.000	0.000	0.000	0.000	0.000	285	1076	481	417	417	0.000	0.000	297	184	0	0	260	157	0	0	100	1	
3	10	8	04: N-22   LM00000406	lmo1470	13440	6531	100	57	59	12	47	47	4	74	53	0	75	65	27	15	15	2	88	85	0	0	0	0	0	0	0	0	0	0	0	0	0	0	0	0	0	0	0	0	0	0	0	0	0	0	0.000	0.000	0.000	0.000	0.000	0.000	0.000	0.000	0.000	0.000	0.000	0.000	0.000	0.000	285	1076	70	62	62	0.000	0.000	10	60	0	0	12	50	0	0	100	1	
3	11	8	05: B-01   EMPTY	EMPTY	13690	6531	100	47	47	4	47	47	4	15	6	0	17	19	5	14	15	2	65	39	0	0	0	0	0	0	0	0	0	0	0	0	0	0	0	0	0	0	0	0	0	0	0	0	0	0	0.000	0.000	0.000	0.000	0.000	0.000	0.000	0.000	0.000	0.000	0.000	0.000	0.000	0.000	285	1076	3	5	5	0.000	0.000	0	3	0	0	0	5	0	0	-75	1	
3	12	8	05: B-04   LM00001459	lmo1544	13940	6531	100	177	167	77	47	48	5	84	82	0	218	188	100	14	15	3	91	86	0	0	0	0	0	0	0	0	0	0	0	0	0	0	0	0	0	0	0	0	0	0	0	0	0	0	0.000	0.000	0.000	0.000	0.000	0.000	0.000	0.000	0.000	0.000	0.000	0.000	0.000	0.000	285	1076	334	294	294	0.000	0.000	130	204	0	0	120	174	0	0	100	1	
3	13	8	05: B-07   LM00000428	lmo1547	14190	6531	100	409	354	188	48	48	5	86	83	0	518	424	222	15	16	3	90	87	0	0	0	0	0	0	0	0	0	0	0	0	0	0	0	0	0	0	0	0	0	0	0	0	0	0	0.000	0.000	0.000	0.000	0.000	0.000	0.000	0.000	0.000	0.000	0.000	0.000	0.000	0.000	285	1076	864	715	715	0.000	0.000	361	503	0	0	306	409	0	0	100	1	
3	14	8	05: B-10   LM00002537	lmo1550	14440	6531	100	54	56	7	46	46	5	78	43	0	71	62	24	15	15	2	91	87	0	0	0	0	0	0	0	0	0	0	0	0	0	0	0	0	0	0	0	0	0	0	0	0	0	0	0.000	0.000	0.000	0.000	0.000	0.000	0.000	0.000	0.000	0.000	0.000	0.000	0.000	0.000	285	1076	64	57	57	0.000	0.000	8	56	0	0	10	47	0	0	100	1	
3	15	8	05: B-13   LM00001462	lmo1553	14690	6531	100	524	430	247	46	46	4	88	83	0	711	580	345	15	16	5	84	81	0	0	0	0	0	0	0	0	0	0	0	0	0	0	0	0	0	0	0	0	0	0	0	0	0	0	0.000	0.000	0.000	0.000	0.000	0.000	0.000	0.000	0.000	0.000	0.000	0.000	0.000	0.000	285	1076	1174	949	949	0.000	0.000	478	696	0	0	384	565	0	0	100	1	
3	16	8	05: B-16   LM00001464	lmo1556	14940	6531	100	156	147	67	47	47	6	83	80	0	273	228	125	16	17	6	85	82	0	0	0	0	0	0	0	0	0	0	0	0	0	0	0	0	0	0	0	0	0	0	0	0	0	0	0.000	0.000	0.000	0.000	0.000	0.000	0.000	0.000	0.000	0.000	0.000	0.000	0.000	0.000	285	1076	366	312	312	0.000	0.000	109	257	0	0	100	212	0	0	100	1	
3	17	8	05: B-19   LM00000431	lmo1559	15190	6531	100	56	57	9	46	47	5	77	50	0	74	62	27	16	16	3	82	78	0	0	0	0	0	0	0	0	0	0	0	0	0	0	0	0	0	0	0	0	0	0	0	0	0	0	0.000	0.000	0.000	0.000	0.000	0.000	0.000	0.000	0.000	0.000	0.000	0.000	0.000	0.000	285	1076	68	57	57	0.000	0.000	10	58	0	0	11	46	0	0	100	1	
3	1	9	05: B-22   LM00000433	lmo1562	11190	6781	100	927	760	579	46	47	4	86	77	0	681	506	380	16	16	3	76	73	0	0	0	0	0	0	0	0	0	0	0	0	0	0	0	0	0	0	0	0	0	0	0	0	0	0	0.000	0.000	0.000	0.000	0.000	0.000	0.000	0.000	0.000	0.000	0.000	0.000	0.000	0.000	285	1076	1546	1204	1204	0.000	0.000	881	665	0	0	714	490	0	0	100	1	
3	2	9	05: F-01   LM00001511	lmo1637	11440	6781	100	772	599	380	47	47	4	86	80	0	1615	1228	835	16	16	2	82	81	0	0	0	0	0	0	0	0	0	0	0	0	0	0	0	0	0	0	0	0	0	0	0	0	0	0	0.000	0.000	0.000	0.000	0.000	0.000	0.000	0.000	0.000	0.000	0.000	0.000	0.000	0.000	285	1076	2324	1764	1764	0.000	0.000	725	1599	0	0	552	1212	0	0	100	1	
3	3	9	05: F-04   LM00002555	lmo1640	11690	6781	100	49	50	8	47	47	4	30	8	0	57	50	19	15	15	2	86	84	0	0	0	0	0	0	0	0	0	0	0	0	0	0	0	0	0	0	0	0	0	0	0	0	0	0	0.000	0.000	0.000	0.000	0.000	0.000	0.000	0.000	0.000	0.000	0.000	0.000	0.000	0.000	285	1076	44	38	38	0.000	0.000	2	42	0	0	3	35	0	0	100	1	
3	4	9	05: F-07   LM00001515	lmo1643	11940	6781	100	489	389	229	47	47	4	88	85	0	383	301	191	15	15	3	87	81	0	0	0	0	0	0	0	0	0	0	0	0	0	0	0	0	0	0	0	0	0	0	0	0	0	0	0.000	0.000	0.000	0.000	0.000	0.000	0.000	0.000	0.000	0.000	0.000	0.000	0.000	0.000	285	1076	810	628	628	0.000	0.000	442	368	0	0	342	286	0	0	100	1	
3	5	9	05: F-10   LM00001518	lmo1646	12190	6781	100	75	75	20	47	47	5	81	78	0	110	93	42	14	15	7	83	81	0	0	0	0	0	0	0	0	0	0	0	0	0	0	0	0	0	0	0	0	0	0	0	0	0	0	0.000	0.000	0.000	0.000	0.000	0.000	0.000	0.000	0.000	0.000	0.000	0.000	0.000	0.000	285	1076	124	107	107	0.000	0.000	28	96	0	0	28	79	0	0	100	1	
3	6	9	05: F-13   LM00001519	lmo1649	12440	6781	100	2111	1735	892	47	47	4	95	94	0	3516	2958	1452	15	15	3	98	93	0	0	0	0	0	0	0	0	0	0	0	0	0	0	0	0	0	0	0	0	0	0	0	0	0	0	0.000	0.000	0.000	0.000	0.000	0.000	0.000	0.000	0.000	0.000	0.000	0.000	0.000	0.000	285	1076	5565	4631	4631	0.000	0.000	2064	3501	0	0	1688	2943	0	0	100	1	
3	7	9	05: F-16   LM00001521	lmo1652	12690	6781	100	272	235	109	46	46	5	88	83	0	299	258	135	14	15	3	89	85	0	0	0	0	0	0	0	0	0	0	0	0	0	0	0	0	0	0	0	0	0	0	0	0	0	0	0.000	0.000	0.000	0.000	0.000	0.000	0.000	0.000	0.000	0.000	0.000	0.000	0.000	0.000	285	1076	511	433	433	0.000	0.000	226	285	0	0	189	244	0	0	100	1	
3	8	9	05: F-19   LM00001522	lmo1655	12940	6781	100	60	65	16	46	46	5	87	70	0	62	58	20	14	15	3	92	89	0	0	0	0	0	0	0	0	0	0	0	0	0	0	0	0	0	0	0	0	0	0	0	0	0	0	0.000	0.000	0.000	0.000	0.000	0.000	0.000	0.000	0.000	0.000	0.000	0.000	0.000	0.000	285	1076	62	63	63	0.000	0.000	14	48	0	0	19	44	0	0	100	1	
3	9	9	05: F-22   LM00000453	lmo1658	13190	6781	100	4811	4111	2381	47	47	4	99	97	0	6283	5291	2900	15	15	2	95	93	0	0	0	0	0	0	0	0	0	0	0	0	0	0	0	0	0	0	0	0	0	0	0	0	0	0	0.000	0.000	0.000	0.000	0.000	0.000	0.000	0.000	0.000	0.000	0.000	0.000	0.000	0.000	285	1076	11032	9340	9340	0.000	0.000	4764	6268	0	0	4064	5276	0	0	100	1	
3	10	9	05: J-01   LM00001566	lmo1733	13440	6781	100	302	283	146	47	47	4	89	86	0	334	313	169	15	15	2	89	87	0	0	0	0	0	0	0	0	0	0	0	0	0	0	0	0	0	0	0	0	0	0	0	0	0	0	0.000	0.000	0.000	0.000	0.000	0.000	0.000	0.000	0.000	0.000	0.000	0.000	0.000	0.000	285	1076	574	534	534	0.000	0.000	255	319	0	0	236	298	0	0	100	1	
3	11	9	05: J-04   LM00001569	lmo1736	13690	6781	100	448	402	185	47	47	5	92	89	0	268	240	105	15	15	3	93	91	0	0	0	0	0	0	0	0	0	0	0	0	0	0	0	0	0	0	0	0	0	0	0	0	0	0	0.000	0.000	0.000	0.000	0.000	0.000	0.000	0.000	0.000	0.000	0.000	0.000	0.000	0.000	285	1076	654	580	580	0.000	0.000	401	253	0	0	355	225	0	0	100	1	
3	12	9	05: J-07   LM00001571	lmo1739	13940	6781	100	51	52	6	46	47	5	49	19	0	62	52	21	15	15	2	86	82	0	0	0	0	0	0	0	0	0	0	0	0	0	0	0	0	0	0	0	0	0	0	0	0	0	0	0.000	0.000	0.000	0.000	0.000	0.000	0.000	0.000	0.000	0.000	0.000	0.000	0.000	0.000	285	1076	52	43	43	0.000	0.000	5	47	0	0	6	37	0	0	100	1	
3	13	9	05: J-10   LM00001573	lmo1742	14190	6781	100	178	157	78	47	47	5	85	80	0	116	97	53	15	16	3	84	81	0	0	0	0	0	0	0	0	0	0	0	0	0	0	0	0	0	0	0	0	0	0	0	0	0	0	0.000	0.000	0.000	0.000	0.000	0.000	0.000	0.000	0.000	0.000	0.000	0.000	0.000	0.000	285	1076	232	192	192	0.000	0.000	131	101	0	0	110	82	0	0	100	1	
3	14	9	05: J-13   LM00001575	lmo1745	14440	6781	100	220	200	83	46	47	4	89	87	0	164	153	68	15	15	3	94	91	0	0	0	0	0	0	0	0	0	0	0	0	0	0	0	0	0	0	0	0	0	0	0	0	0	0	0.000	0.000	0.000	0.000	0.000	0.000	0.000	0.000	0.000	0.000	0.000	0.000	0.000	0.000	285	1076	323	292	292	0.000	0.000	174	149	0	0	154	138	0	0	100	1	
3	15	9	05: J-16   LM00002575	lmo1748	14690	6781	100	177	168	59	47	47	4	93	90	0	196	178	71	15	15	2	95	93	0	0	0	0	0	0	0	0	0	0	0	0	0	0	0	0	0	0	0	0	0	0	0	0	0	0	0.000	0.000	0.000	0.000	0.000	0.000	0.000	0.000	0.000	0.000	0.000	0.000	0.000	0.000	285	1076	311	284	284	0.000	0.000	130	181	0	0	121	163	0	0	100	1	
3	16	9	05: J-19   LM00001578	lmo1751	14940	6781	100	93	92	32	47	47	5	82	79	0	87	79	37	16	16	2	87	85	0	0	0	0	0	0	0	0	0	0	0	0	0	0	0	0	0	0	0	0	0	0	0	0	0	0	0.000	0.000	0.000	0.000	0.000	0.000	0.000	0.000	0.000	0.000	0.000	0.000	0.000	0.000	285	1076	117	108	108	0.000	0.000	46	71	0	0	45	63	0	0	100	1	
3	17	9	05: J-22   LM00000475	lmo1754	15190	6781	100	579	487	289	47	48	5	86	84	0	728	606	362	16	17	3	86	84	0	0	0	0	0	0	0	0	0	0	0	0	0	0	0	0	0	0	0	0	0	0	0	0	0	0	0.000	0.000	0.000	0.000	0.000	0.000	0.000	0.000	0.000	0.000	0.000	0.000	0.000	0.000	285	1076	1244	1030	1030	0.000	0.000	532	712	0	0	440	590	0	0	100	1	
3	1	10	05: N-01   LM00001624	lmo1829	11190	7031	100	80	75	19	46	46	4	85	79	0	86	77	36	16	16	3	88	82	0	0	0	0	0	0	0	0	0	0	0	0	0	0	0	0	0	0	0	0	0	0	0	0	0	0	0.000	0.000	0.000	0.000	0.000	0.000	0.000	0.000	0.000	0.000	0.000	0.000	0.000	0.000	285	1076	104	90	90	0.000	0.000	34	70	0	0	29	61	0	0	100	1	
3	2	10	05: N-04   LM00001626	lmo1832	11440	7031	100	1004	807	445	46	47	4	95	93	0	185	162	84	16	16	2	91	88	0	0	0	0	0	0	0	0	0	0	0	0	0	0	0	0	0	0	0	0	0	0	0	0	0	0	0.000	0.000	0.000	0.000	0.000	0.000	0.000	0.000	0.000	0.000	0.000	0.000	0.000	0.000	285	1076	1127	907	907	0.000	0.000	958	169	0	0	761	146	0	0	100	1	
3	3	10	05: N-07   LM00001629	lmo1835	11690	7031	100	794	644	375	47	47	4	89	85	0	315	255	150	15	15	2	87	85	0	0	0	0	0	0	0	0	0	0	0	0	0	0	0	0	0	0	0	0	0	0	0	0	0	0	0.000	0.000	0.000	0.000	0.000	0.000	0.000	0.000	0.000	0.000	0.000	0.000	0.000	0.000	285	1076	1047	837	837	0.000	0.000	747	300	0	0	597	240	0	0	100	1	
3	4	10	05: N-10   LM00001632	lmo1838	11940	7031	100	54	56	10	47	47	4	61	45	0	31	29	11	15	15	2	77	74	0	0	0	0	0	0	0	0	0	0	0	0	0	0	0	0	0	0	0	0	0	0	0	0	0	0	0.000	0.000	0.000	0.000	0.000	0.000	0.000	0.000	0.000	0.000	0.000	0.000	0.000	0.000	285	1076	23	23	23	0.000	0.000	7	16	0	0	9	14	0	0	100	1	
3	5	10	05: N-13   LM00002586	lmo1841	12190	7031	100	53	53	6	47	47	5	62	29	0	67	61	21	14	15	2	94	90	0	0	0	0	0	0	0	0	0	0	0	0	0	0	0	0	0	0	0	0	0	0	0	0	0	0	0.000	0.000	0.000	0.000	0.000	0.000	0.000	0.000	0.000	0.000	0.000	0.000	0.000	0.000	285	1076	59	53	53	0.000	0.000	6	53	0	0	6	47	0	0	100	1	
3	6	10	05: N-16   LM00000500	lmo1844	12440	7031	100	416	364	197	47	47	5	88	84	0	409	339	189	15	15	3	86	84	0	0	0	0	0	0	0	0	0	0	0	0	0	0	0	0	0	0	0	0	0	0	0	0	0	0	0.000	0.000	0.000	0.000	0.000	0.000	0.000	0.000	0.000	0.000	0.000	0.000	0.000	0.000	285	1076	763	641	641	0.000	0.000	369	394	0	0	317	324	0	0	100	1	
3	7	10	05: N-19   LM00001635	lmo1847	12690	7031	100	2439	2025	1156	46	46	4	98	92	0	1199	980	528	14	15	3	95	92	0	0	0	0	0	0	0	0	0	0	0	0	0	0	0	0	0	0	0	0	0	0	0	0	0	0	0.000	0.000	0.000	0.000	0.000	0.000	0.000	0.000	0.000	0.000	0.000	0.000	0.000	0.000	285	1076	3578	2945	2945	0.000	0.000	2393	1185	0	0	1979	966	0	0	100	1	
3	8	10	05: N-22   LM00001637	lmo1850	12940	7031	100	551	488	217	46	46	4	95	91	0	480	430	198	14	15	3	98	93	0	0	0	0	0	0	0	0	0	0	0	0	0	0	0	0	0	0	0	0	0	0	0	0	0	0	0.000	0.000	0.000	0.000	0.000	0.000	0.000	0.000	0.000	0.000	0.000	0.000	0.000	0.000	285	1076	971	858	858	0.000	0.000	505	466	0	0	442	416	0	0	100	1	
3	9	10	06: B-01   EMPTY	EMPTY	13190	7031	100	48	47	5	46	47	4	22	7	0	16	17	5	14	15	2	45	32	0	0	0	0	0	0	0	0	0	0	0	0	0	0	0	0	0	0	0	0	0	0	0	0	0	0	0.000	0.000	0.000	0.000	0.000	0.000	0.000	0.000	0.000	0.000	0.000	0.000	0.000	0.000	285	1076	4	4	4	0.000	0.000	2	2	0	0	1	3	0	0	-75	1	
3	10	10	06: B-04   LM00001681	lmo1924	13440	7031	100	221	205	99	46	47	5	91	84	0	202	178	95	15	15	3	86	84	0	0	0	0	0	0	0	0	0	0	0	0	0	0	0	0	0	0	0	0	0	0	0	0	0	0	0.000	0.000	0.000	0.000	0.000	0.000	0.000	0.000	0.000	0.000	0.000	0.000	0.000	0.000	285	1076	362	322	322	0.000	0.000	175	187	0	0	159	163	0	0	100	1	
3	11	10	06: B-07   LM00001684	lmo1927	13690	7031	100	560	467	298	47	47	4	84	77	0	499	393	258	15	15	3	84	78	0	0	0	0	0	0	0	0	0	0	0	0	0	0	0	0	0	0	0	0	0	0	0	0	0	0	0.000	0.000	0.000	0.000	0.000	0.000	0.000	0.000	0.000	0.000	0.000	0.000	0.000	0.000	285	1076	997	798	798	0.000	0.000	513	484	0	0	420	378	0	0	100	1	
3	12	10	06: B-10   LM00001686	lmo1930	13940	7031	100	71	70	19	46	46	4	78	73	0	75	65	27	14	15	2	92	86	0	0	0	0	0	0	0	0	0	0	0	0	0	0	0	0	0	0	0	0	0	0	0	0	0	0	0.000	0.000	0.000	0.000	0.000	0.000	0.000	0.000	0.000	0.000	0.000	0.000	0.000	0.000	285	1076	86	75	75	0.000	0.000	25	61	0	0	24	51	0	0	100	1	
3	13	10	06: B-13   LM00001688	lmo1933	14190	7031	100	577	484	279	47	47	5	90	83	0	624	527	299	15	15	3	87	84	0	0	0	0	0	0	0	0	0	0	0	0	0	0	0	0	0	0	0	0	0	0	0	0	0	0	0.000	0.000	0.000	0.000	0.000	0.000	0.000	0.000	0.000	0.000	0.000	0.000	0.000	0.000	285	1076	1139	949	949	0.000	0.000	530	609	0	0	437	512	0	0	100	1	
3	14	10	06: B-16   LM00000519	lmo1936	14440	7031	100	1232	1058	567	47	47	4	96	93	0	1472	1232	624	15	15	2	95	92	0	0	0	0	0	0	0	0	0	0	0	0	0	0	0	0	0	0	0	0	0	0	0	0	0	0	0.000	0.000	0.000	0.000	0.000	0.000	0.000	0.000	0.000	0.000	0.000	0.000	0.000	0.000	285	1076	2642	2228	2228	0.000	0.000	1185	1457	0	0	1011	1217	0	0	100	1	
3	15	10	06: B-19   LM00002602	lmo1939	14690	7031	100	303	260	144	46	46	5	90	80	0	505	428	246	15	15	2	87	84	0	0	0	0	0	0	0	0	0	0	0	0	0	0	0	0	0	0	0	0	0	0	0	0	0	0	0.000	0.000	0.000	0.000	0.000	0.000	0.000	0.000	0.000	0.000	0.000	0.000	0.000	0.000	285	1076	747	627	627	0.000	0.000	257	490	0	0	214	413	0	0	100	1	
3	16	10	06: B-22   LM00002603	lmo1942	14940	7031	100	55	56	8	47	47	4	74	49	0	68	56	25	16	16	3	82	78	0	0	0	0	0	0	0	0	0	0	0	0	0	0	0	0	0	0	0	0	0	0	0	0	0	0	0.000	0.000	0.000	0.000	0.000	0.000	0.000	0.000	0.000	0.000	0.000	0.000	0.000	0.000	285	1076	60	49	49	0.000	0.000	8	52	0	0	9	40	0	0	100	1	
3	17	10	06: F-01   LM00001733	lmo2017	15190	7031	100	533	463	291	47	47	5	84	79	0	450	367	224	16	16	2	85	82	0	0	0	0	0	0	0	0	0	0	0	0	0	0	0	0	0	0	0	0	0	0	0	0	0	0	0.000	0.000	0.000	0.000	0.000	0.000	0.000	0.000	0.000	0.000	0.000	0.000	0.000	0.000	285	1076	920	767	767	0.000	0.000	486	434	0	0	416	351	0	0	100	1	
3	1	11	06: F-04   LM00000541	lmo2020	11190	7281	100	433	358	201	46	47	5	87	81	0	387	305	176	16	16	2	85	83	0	0	0	0	0	0	0	0	0	0	0	0	0	0	0	0	0	0	0	0	0	0	0	0	0	0	0.000	0.000	0.000	0.000	0.000	0.000	0.000	0.000	0.000	0.000	0.000	0.000	0.000	0.000	285	1076	758	601	601	0.000	0.000	387	371	0	0	312	289	0	0	100	1	
3	2	11	06: F-07   LM00001735	lmo2023	11440	7281	100	54	55	8	46	47	5	72	42	0	73	59	27	16	16	2	82	76	0	0	0	0	0	0	0	0	0	0	0	0	0	0	0	0	0	0	0	0	0	0	0	0	0	0	0.000	0.000	0.000	0.000	0.000	0.000	0.000	0.000	0.000	0.000	0.000	0.000	0.000	0.000	285	1076	65	52	52	0.000	0.000	8	57	0	0	9	43	0	0	100	1	
3	3	11	06: F-10   LM00002619	lmo2026	11690	7281	100	51	51	5	46	47	4	55	16	0	69	57	24	15	15	2	85	81	0	0	0	0	0	0	0	0	0	0	0	0	0	0	0	0	0	0	0	0	0	0	0	0	0	0	0.000	0.000	0.000	0.000	0.000	0.000	0.000	0.000	0.000	0.000	0.000	0.000	0.000	0.000	285	1076	59	47	47	0.000	0.000	5	54	0	0	5	42	0	0	100	1	
3	4	11	06: F-13   LM00000542	lmo2029	11940	7281	100	2132	1733	1033	45	46	4	98	95	0	1776	1449	869	14	14	2	93	88	0	0	0	0	0	0	0	0	0	0	0	0	0	0	0	0	0	0	0	0	0	0	0	0	0	0	0.000	0.000	0.000	0.000	0.000	0.000	0.000	0.000	0.000	0.000	0.000	0.000	0.000	0.000	285	1076	3849	3123	3123	0.000	0.000	2087	1762	0	0	1688	1435	0	0	100	1	
3	5	11	06: F-16   LM00000544	lmo2032	12190	7281	100	2199	1703	1004	46	46	5	93	88	0	1141	898	517	14	14	2	90	88	0	0	0	0	0	0	0	0	0	0	0	0	0	0	0	0	0	0	0	0	0	0	0	0	0	0	0.000	0.000	0.000	0.000	0.000	0.000	0.000	0.000	0.000	0.000	0.000	0.000	0.000	0.000	285	1076	3280	2541	2541	0.000	0.000	2153	1127	0	0	1657	884	0	0	100	1	
3	6	11	06: F-19   LM00001741	lmo2035	12440	7281	100	363	318	175	46	47	5	92	82	0	587	482	297	15	15	3	88	85	0	0	0	0	0	0	0	0	0	0	0	0	0	0	0	0	0	0	0	0	0	0	0	0	0	0	0.000	0.000	0.000	0.000	0.000	0.000	0.000	0.000	0.000	0.000	0.000	0.000	0.000	0.000	285	1076	889	739	739	0.000	0.000	317	572	0	0	272	467	0	0	100	1	
3	7	11	06: F-22   LM00001744	lmo2038	12690	7281	100	431	382	197	45	46	5	94	88	0	455	377	205	14	15	3	91	88	0	0	0	0	0	0	0	0	0	0	0	0	0	0	0	0	0	0	0	0	0	0	0	0	0	0	0.000	0.000	0.000	0.000	0.000	0.000	0.000	0.000	0.000	0.000	0.000	0.000	0.000	0.000	285	1076	827	700	700	0.000	0.000	386	441	0	0	337	363	0	0	100	1	
3	8	11	06: J-01   LM00001786	lmo2113	12940	7281	100	294	248	138	46	46	4	83	81	0	196	159	91	15	15	2	84	81	0	0	0	0	0	0	0	0	0	0	0	0	0	0	0	0	0	0	0	0	0	0	0	0	0	0	0.000	0.000	0.000	0.000	0.000	0.000	0.000	0.000	0.000	0.000	0.000	0.000	0.000	0.000	285	1076	429	346	346	0.000	0.000	248	181	0	0	202	144	0	0	100	1	
3	9	11	06: J-04   LM00002635	lmo2116	13190	7281	100	195	187	83	46	47	5	92	86	0	151	144	74	14	15	2	91	86	0	0	0	0	0	0	0	0	0	0	0	0	0	0	0	0	0	0	0	0	0	0	0	0	0	0	0.000	0.000	0.000	0.000	0.000	0.000	0.000	0.000	0.000	0.000	0.000	0.000	0.000	0.000	285	1076	286	271	271	0.000	0.000	149	137	0	0	141	130	0	0	100	1	
3	10	11	06: J-07   LM00001790	lmo2119	13440	7281	100	866	709	422	46	46	5	93	87	0	672	548	337	14	15	2	88	85	0	0	0	0	0	0	0	0	0	0	0	0	0	0	0	0	0	0	0	0	0	0	0	0	0	0	0.000	0.000	0.000	0.000	0.000	0.000	0.000	0.000	0.000	0.000	0.000	0.000	0.000	0.000	285	1076	1478	1197	1197	0.000	0.000	820	658	0	0	663	534	0	0	100	1	
3	11	11	06: J-10   LM00000565	lmo2122	13690	7281	100	72	72	19	46	46	4	85	79	0	106	94	46	14	14	2	88	86	0	0	0	0	0	0	0	0	0	0	0	0	0	0	0	0	0	0	0	0	0	0	0	0	0	0	0.000	0.000	0.000	0.000	0.000	0.000	0.000	0.000	0.000	0.000	0.000	0.000	0.000	0.000	285	1076	118	106	106	0.000	0.000	26	92	0	0	26	80	0	0	100	1	
3	12	11	06: J-13   LM00000567	lmo2125	13940	7281	100	107	105	38	47	47	5	87	82	0	333	273	151	14	15	3	94	86	0	0	0	0	0	0	0	0	0	0	0	0	0	0	0	0	0	0	0	0	0	0	0	0	0	0	0.000	0.000	0.000	0.000	0.000	0.000	0.000	0.000	0.000	0.000	0.000	0.000	0.000	0.000	285	1076	379	317	317	0.000	0.000	60	319	0	0	58	259	0	0	100	1	
3	13	11	06: J-16   LM00001793	lmo2128	14190	7281	100	54	54	7	46	46	4	66	45	0	66	57	21	15	16	3	87	84	0	0	0	0	0	0	0	0	0	0	0	0	0	0	0	0	0	0	0	0	0	0	0	0	0	0	0.000	0.000	0.000	0.000	0.000	0.000	0.000	0.000	0.000	0.000	0.000	0.000	0.000	0.000	285	1076	59	50	50	0.000	0.000	8	51	0	0	8	42	0	0	100	1	
3	14	11	06: J-19   LM00001796	lmo2131	14440	7281	100	85	84	27	47	46	5	82	79	0	81	68	32	15	15	2	84	79	0	0	0	0	0	0	0	0	0	0	0	0	0	0	0	0	0	0	0	0	0	0	0	0	0	0	0.000	0.000	0.000	0.000	0.000	0.000	0.000	0.000	0.000	0.000	0.000	0.000	0.000	0.000	285	1076	104	90	90	0.000	0.000	38	66	0	0	37	53	0	0	100	1	
3	15	11	06: J-22   LM00001798	lmo2134	14690	7281	100	54	55	7	46	46	5	71	47	0	66	59	23	15	15	4	85	83	0	0	0	0	0	0	0	0	0	0	0	0	0	0	0	0	0	0	0	0	0	0	0	0	0	0	0.000	0.000	0.000	0.000	0.000	0.000	0.000	0.000	0.000	0.000	0.000	0.000	0.000	0.000	285	1076	59	53	53	0.000	0.000	8	51	0	0	9	44	0	0	100	1	
3	16	11	06: N-01   LM00000597	lmo2209	14940	7281	100	93	91	30	47	47	5	87	78	0	95	83	36	16	16	2	88	84	0	0	0	0	0	0	0	0	0	0	0	0	0	0	0	0	0	0	0	0	0	0	0	0	0	0	0.000	0.000	0.000	0.000	0.000	0.000	0.000	0.000	0.000	0.000	0.000	0.000	0.000	0.000	285	1076	125	111	111	0.000	0.000	46	79	0	0	44	67	0	0	100	1	
3	17	11	06: N-04   LM00001832	lmo2212	15190	7281	100	232	206	110	47	47	5	85	80	0	630	490	303	16	16	2	88	85	0	0	0	0	0	0	0	0	0	0	0	0	0	0	0	0	0	0	0	0	0	0	0	0	0	0	0.000	0.000	0.000	0.000	0.000	0.000	0.000	0.000	0.000	0.000	0.000	0.000	0.000	0.000	285	1076	799	633	633	0.000	0.000	185	614	0	0	159	474	0	0	100	1	
3	1	12	06: N-07   LM00001834	lmo2215	11190	7531	100	244	216	126	46	46	4	84	78	0	151	131	81	15	16	2	82	78	0	0	0	0	0	0	0	0	0	0	0	0	0	0	0	0	0	0	0	0	0	0	0	0	0	0	0.000	0.000	0.000	0.000	0.000	0.000	0.000	0.000	0.000	0.000	0.000	0.000	0.000	0.000	285	1076	334	286	286	0.000	0.000	198	136	0	0	170	116	0	0	100	1	
3	2	12	06: N-10   LM00001836	lmo2218	11440	7531	100	103	94	34	46	46	4	83	77	0	151	120	73	15	16	2	82	78	0	0	0	0	0	0	0	0	0	0	0	0	0	0	0	0	0	0	0	0	0	0	0	0	0	0	0.000	0.000	0.000	0.000	0.000	0.000	0.000	0.000	0.000	0.000	0.000	0.000	0.000	0.000	285	1076	193	153	153	0.000	0.000	57	136	0	0	48	105	0	0	100	1	
3	3	12	06: N-13   LM00002652	lmo2221	11690	7531	100	53	55	9	46	47	5	65	36	0	68	55	25	15	15	2	84	79	0	0	0	0	0	0	0	0	0	0	0	0	0	0	0	0	0	0	0	0	0	0	0	0	0	0	0.000	0.000	0.000	0.000	0.000	0.000	0.000	0.000	0.000	0.000	0.000	0.000	0.000	0.000	285	1076	60	49	49	0.000	0.000	7	53	0	0	9	40	0	0	100	1	
3	4	12	06: N-16   LM00001841	lmo2224	11940	7531	100	76	76	26	46	46	5	74	66	0	77	64	33	15	15	2	83	79	0	0	0	0	0	0	0	0	0	0	0	0	0	0	0	0	0	0	0	0	0	0	0	0	0	0	0.000	0.000	0.000	0.000	0.000	0.000	0.000	0.000	0.000	0.000	0.000	0.000	0.000	0.000	285	1076	92	79	79	0.000	0.000	30	62	0	0	30	49	0	0	100	1	
3	5	12	06: N-19   LM00001843	lmo2227	12190	7531	100	51	51	5	46	46	5	51	18	0	67	54	23	14	15	4	85	78	0	0	0	0	0	0	0	0	0	0	0	0	0	0	0	0	0	0	0	0	0	0	0	0	0	0	0.000	0.000	0.000	0.000	0.000	0.000	0.000	0.000	0.000	0.000	0.000	0.000	0.000	0.000	285	1076	58	45	45	0.000	0.000	5	53	0	0	5	40	0	0	100	1	
3	6	12	06: N-22   LM00000600	lmo2230	12440	7531	100	2190	1737	1166	46	46	5	91	85	0	1658	1275	822	15	15	3	83	80	0	0	0	0	0	0	0	0	0	0	0	0	0	0	0	0	0	0	0	0	0	0	0	0	0	0	0.000	0.000	0.000	0.000	0.000	0.000	0.000	0.000	0.000	0.000	0.000	0.000	0.000	0.000	285	1076	3787	2951	2951	0.000	0.000	2144	1643	0	0	1691	1260	0	0	100	1	
3	7	12	07: B-01   EMPTY	EMPTY	12690	7531	100	46	46	6	45	46	4	24	7	0	17	19	8	14	15	3	52	35	0	0	0	0	0	0	0	0	0	0	0	0	0	0	0	0	0	0	0	0	0	0	0	0	0	0	0.000	0.000	0.000	0.000	0.000	0.000	0.000	0.000	0.000	0.000	0.000	0.000	0.000	0.000	285	1076	4	6	6	0.000	0.000	1	3	0	0	1	5	0	0	-75	1	
3	8	12	07: B-04   LM00002829	lmo2304	12940	7531	100	50	51	7	46	46	4	41	24	0	67	58	21	15	15	3	92	86	0	0	0	0	0	0	0	0	0	0	0	0	0	0	0	0	0	0	0	0	0	0	0	0	0	0	0.000	0.000	0.000	0.000	0.000	0.000	0.000	0.000	0.000	0.000	0.000	0.000	0.000	0.000	285	1076	56	48	48	0.000	0.000	4	52	0	0	5	43	0	0	100	1	
3	9	12	07: B-07   LM00001869	lmo2307	13190	7531	100	148	142	65	47	47	5	83	79	0	233	199	107	14	15	3	86	82	0	0	0	0	0	0	0	0	0	0	0	0	0	0	0	0	0	0	0	0	0	0	0	0	0	0	0.000	0.000	0.000	0.000	0.000	0.000	0.000	0.000	0.000	0.000	0.000	0.000	0.000	0.000	285	1076	320	280	280	0.000	0.000	101	219	0	0	95	185	0	0	100	1	
3	10	12	07: B-10   LM00002831	lmo2310	13440	7531	100	51	51	6	47	47	4	46	22	0	66	54	23	14	14	3	85	79	0	0	0	0	0	0	0	0	0	0	0	0	0	0	0	0	0	0	0	0	0	0	0	0	0	0	0.000	0.000	0.000	0.000	0.000	0.000	0.000	0.000	0.000	0.000	0.000	0.000	0.000	0.000	285	1076	56	44	44	0.000	0.000	4	52	0	0	4	40	0	0	100	1	
3	11	12	07: B-13   LM00002688	lmo2313	13690	7531	100	51	51	6	46	46	4	54	30	0	60	54	20	15	15	2	88	85	0	0	0	0	0	0	0	0	0	0	0	0	0	0	0	0	0	0	0	0	0	0	0	0	0	0	0.000	0.000	0.000	0.000	0.000	0.000	0.000	0.000	0.000	0.000	0.000	0.000	0.000	0.000	285	1076	50	44	44	0.000	0.000	5	45	0	0	5	39	0	0	100	1	
3	12	12	07: B-16   LM00000619	lmo2316	13940	7531	100	50	50	5	45	46	5	59	16	0	62	53	20	14	15	3	88	82	0	0	0	0	0	0	0	0	0	0	0	0	0	0	0	0	0	0	0	0	0	0	0	0	0	0	0.000	0.000	0.000	0.000	0.000	0.000	0.000	0.000	0.000	0.000	0.000	0.000	0.000	0.000	285	1076	53	44	44	0.000	0.000	5	48	0	0	5	39	0	0	100	1	
3	13	12	07: B-19   LM00002692	lmo2319	14190	7531	100	53	54	8	46	47	5	56	32	0	60	51	23	15	15	3	79	77	0	0	0	0	0	0	0	0	0	0	0	0	0	0	0	0	0	0	0	0	0	0	0	0	0	0	0.000	0.000	0.000	0.000	0.000	0.000	0.000	0.000	0.000	0.000	0.000	0.000	0.000	0.000	285	1076	52	44	44	0.000	0.000	7	45	0	0	8	36	0	0	100	1	
3	14	12	07: B-22   LM00002832	lmo2322	14440	7531	100	51	52	5	47	46	4	44	18	0	66	56	22	15	15	2	87	86	0	0	0	0	0	0	0	0	0	0	0	0	0	0	0	0	0	0	0	0	0	0	0	0	0	0	0.000	0.000	0.000	0.000	0.000	0.000	0.000	0.000	0.000	0.000	0.000	0.000	0.000	0.000	285	1076	55	46	46	0.000	0.000	4	51	0	0	5	41	0	0	100	1	
3	15	12	07: F-01   LM00002710	lmo2397	14690	7531	100	82	79	24	47	47	5	77	74	0	120	101	48	15	16	3	90	85	0	0	0	0	0	0	0	0	0	0	0	0	0	0	0	0	0	0	0	0	0	0	0	0	0	0	0.000	0.000	0.000	0.000	0.000	0.000	0.000	0.000	0.000	0.000	0.000	0.000	0.000	0.000	285	1076	140	118	118	0.000	0.000	35	105	0	0	32	86	0	0	100	1	
3	16	12	07: F-04   LM00002712	lmo2400	14940	7531	100	117	111	45	47	47	4	81	79	0	157	132	72	16	16	2	86	83	0	0	0	0	0	0	0	0	0	0	0	0	0	0	0	0	0	0	0	0	0	0	0	0	0	0	0.000	0.000	0.000	0.000	0.000	0.000	0.000	0.000	0.000	0.000	0.000	0.000	0.000	0.000	285	1076	211	180	180	0.000	0.000	70	141	0	0	64	116	0	0	100	1	
3	17	12	07: F-07   LM00000639	lmo2403	15190	7531	100	326	285	128	46	46	4	93	91	0	322	282	129	16	16	3	92	90	0	0	0	0	0	0	0	0	0	0	0	0	0	0	0	0	0	0	0	0	0	0	0	0	0	0	0.000	0.000	0.000	0.000	0.000	0.000	0.000	0.000	0.000	0.000	0.000	0.000	0.000	0.000	285	1076	586	505	505	0.000	0.000	280	306	0	0	239	266	0	0	100	1	
3	1	13	07: F-10   LM00001913	lmo2406	11190	7781	100	137	120	54	46	47	4	82	75	0	100	80	44	15	16	2	81	78	0	0	0	0	0	0	0	0	0	0	0	0	0	0	0	0	0	0	0	0	0	0	0	0	0	0	0.000	0.000	0.000	0.000	0.000	0.000	0.000	0.000	0.000	0.000	0.000	0.000	0.000	0.000	285	1076	176	139	139	0.000	0.000	91	85	0	0	74	65	0	0	100	1	
3	2	13	07: F-13   LM00002715	lmo2409	11440	7781	100	256	220	122	46	47	5	83	80	0	383	299	189	15	16	3	88	79	0	0	0	0	0	0	0	0	0	0	0	0	0	0	0	0	0	0	0	0	0	0	0	0	0	0	0.000	0.000	0.000	0.000	0.000	0.000	0.000	0.000	0.000	0.000	0.000	0.000	0.000	0.000	285	1076	578	458	458	0.000	0.000	210	368	0	0	174	284	0	0	100	1	
3	3	13	07: F-16   LM00000642	lmo2412	11690	7781	100	4298	3220	2234	47	47	4	91	86	0	1596	1216	820	15	15	3	84	79	0	0	0	0	0	0	0	0	0	0	0	0	0	0	0	0	0	0	0	0	0	0	0	0	0	0	0.000	0.000	0.000	0.000	0.000	0.000	0.000	0.000	0.000	0.000	0.000	0.000	0.000	0.000	285	1076	5832	4374	4374	0.000	0.000	4251	1581	0	0	3173	1201	0	0	100	1	
3	4	13	07: F-19   LM00000645	lmo2415	11940	7781	100	3545	2748	1761	46	47	5	94	89	0	1149	905	564	15	15	3	82	81	0	0	0	0	0	0	0	0	0	0	0	0	0	0	0	0	0	0	0	0	0	0	0	0	0	0	0.000	0.000	0.000	0.000	0.000	0.000	0.000	0.000	0.000	0.000	0.000	0.000	0.000	0.000	285	1076	4633	3592	3592	0.000	0.000	3499	1134	0	0	2702	890	0	0	100	1	
3	5	13	07: F-22   LM00001916	lmo2418	12190	7781	100	381	313	211	46	47	4	77	70	0	355	270	190	14	15	2	82	75	0	0	0	0	0	0	0	0	0	0	0	0	0	0	0	0	0	0	0	0	0	0	0	0	0	0	0.000	0.000	0.000	0.000	0.000	0.000	0.000	0.000	0.000	0.000	0.000	0.000	0.000	0.000	285	1076	676	523	523	0.000	0.000	335	341	0	0	267	256	0	0	100	1	
3	6	13	07: J-01   LM00002737	lmo2493	12440	7781	100	73	71	19	46	47	4	77	74	0	79	67	34	15	15	3	80	76	0	0	0	0	0	0	0	0	0	0	0	0	0	0	0	0	0	0	0	0	0	0	0	0	0	0	0.000	0.000	0.000	0.000	0.000	0.000	0.000	0.000	0.000	0.000	0.000	0.000	0.000	0.000	285	1076	91	77	77	0.000	0.000	27	64	0	0	25	52	0	0	100	1	
3	7	13	07: J-04   LM00000662	lmo2496	12690	7781	100	51	51	6	46	46	4	51	25	0	68	56	25	14	15	2	84	80	0	0	0	0	0	0	0	0	0	0	0	0	0	0	0	0	0	0	0	0	0	0	0	0	0	0	0.000	0.000	0.000	0.000	0.000	0.000	0.000	0.000	0.000	0.000	0.000	0.000	0.000	0.000	285	1076	59	47	47	0.000	0.000	5	54	0	0	5	42	0	0	100	1	
3	8	13	07: J-07   LM00000665	lmo2499	12940	7781	100	66	66	13	46	46	4	88	83	0	104	87	41	15	15	3	84	83	0	0	0	0	0	0	0	0	0	0	0	0	0	0	0	0	0	0	0	0	0	0	0	0	0	0	0.000	0.000	0.000	0.000	0.000	0.000	0.000	0.000	0.000	0.000	0.000	0.000	0.000	0.000	285	1076	109	92	92	0.000	0.000	20	89	0	0	20	72	0	0	100	1	
3	9	13	07: J-10   LM00002738	lmo2502	13190	7781	100	194	172	87	46	46	4	79	75	0	119	106	55	14	14	2	87	85	0	0	0	0	0	0	0	0	0	0	0	0	0	0	0	0	0	0	0	0	0	0	0	0	0	0	0.000	0.000	0.000	0.000	0.000	0.000	0.000	0.000	0.000	0.000	0.000	0.000	0.000	0.000	285	1076	253	218	218	0.000	0.000	148	105	0	0	126	92	0	0	100	1	
3	10	13	07: J-13   LM00001959	lmo2505	13440	7781	100	392	346	188	47	48	5	86	81	0	1043	853	503	14	15	3	85	84	0	0	0	0	0	0	0	0	0	0	0	0	0	0	0	0	0	0	0	0	0	0	0	0	0	0	0.000	0.000	0.000	0.000	0.000	0.000	0.000	0.000	0.000	0.000	0.000	0.000	0.000	0.000	285	1076	1374	1138	1138	0.000	0.000	345	1029	0	0	299	839	0	0	100	1	
3	11	13	07: J-16   LM00001960	lmo2508	13690	7781	100	491	417	220	46	46	5	85	83	0	248	216	115	15	15	3	87	86	0	0	0	0	0	0	0	0	0	0	0	0	0	0	0	0	0	0	0	0	0	0	0	0	0	0	0.000	0.000	0.000	0.000	0.000	0.000	0.000	0.000	0.000	0.000	0.000	0.000	0.000	0.000	285	1076	678	572	572	0.000	0.000	445	233	0	0	371	201	0	0	100	1	
3	12	13	07: J-19   LM00000669	lmo2511	13940	7781	100	8670	6780	4353	46	46	4	97	93	0	2643	2041	1263	14	15	2	90	86	0	0	0	0	0	0	0	0	0	0	0	0	0	0	0	0	0	0	0	0	0	0	0	0	0	0	0.000	0.000	0.000	0.000	0.000	0.000	0.000	0.000	0.000	0.000	0.000	0.000	0.000	0.000	285	1076	11253	8761	8761	0.000	0.000	8624	2629	0	0	6734	2027	0	0	100	1	
3	13	13	07: J-22   LM00001963	lmo2514	14190	7781	100	970	811	505	47	47	4	89	85	0	923	735	452	15	16	3	88	83	0	0	0	0	0	0	0	0	0	0	0	0	0	0	0	0	0	0	0	0	0	0	0	0	0	0	0.000	0.000	0.000	0.000	0.000	0.000	0.000	0.000	0.000	0.000	0.000	0.000	0.000	0.000	285	1076	1831	1484	1484	0.000	0.000	923	908	0	0	764	720	0	0	100	1	
3	14	13	07: N-01   LM00001998	lmo2589	14440	7781	100	199	185	88	47	47	4	86	82	0	118	105	53	15	16	3	88	83	0	0	0	0	0	0	0	0	0	0	0	0	0	0	0	0	0	0	0	0	0	0	0	0	0	0	0.000	0.000	0.000	0.000	0.000	0.000	0.000	0.000	0.000	0.000	0.000	0.000	0.000	0.000	285	1076	255	228	228	0.000	0.000	152	103	0	0	138	90	0	0	100	1	
3	15	13	07: N-04   LM00002759	lmo2592	14690	7781	100	446	381	208	47	47	5	92	85	0	277	219	120	16	16	3	87	82	0	0	0	0	0	0	0	0	0	0	0	0	0	0	0	0	0	0	0	0	0	0	0	0	0	0	0.000	0.000	0.000	0.000	0.000	0.000	0.000	0.000	0.000	0.000	0.000	0.000	0.000	0.000	285	1076	660	537	537	0.000	0.000	399	261	0	0	334	203	0	0	100	1	
3	16	13	07: N-07   LM00002762	lmo2595	14940	7781	100	71	69	15	46	47	5	82	70	0	83	72	33	16	16	2	92	86	0	0	0	0	0	0	0	0	0	0	0	0	0	0	0	0	0	0	0	0	0	0	0	0	0	0	0.000	0.000	0.000	0.000	0.000	0.000	0.000	0.000	0.000	0.000	0.000	0.000	0.000	0.000	285	1076	92	79	79	0.000	0.000	25	67	0	0	23	56	0	0	100	1	
3	17	13	07: N-10   LM00002000	lmo2598	15190	7781	100	652	579	362	46	47	5	89	85	0	388	322	195	16	16	2	85	81	0	0	0	0	0	0	0	0	0	0	0	0	0	0	0	0	0	0	0	0	0	0	0	0	0	0	0.000	0.000	0.000	0.000	0.000	0.000	0.000	0.000	0.000	0.000	0.000	0.000	0.000	0.000	285	1076	978	839	839	0.000	0.000	606	372	0	0	533	306	0	0	100	1	
3	1	14	07: N-13   LM00002003	lmo2601	11190	8031	100	49	49	5	46	46	4	35	20	0	52	45	17	15	16	3	81	76	0	0	0	0	0	0	0	0	0	0	0	0	0	0	0	0	0	0	0	0	0	0	0	0	0	0	0.000	0.000	0.000	0.000	0.000	0.000	0.000	0.000	0.000	0.000	0.000	0.000	0.000	0.000	285	1076	40	33	33	0.000	0.000	3	37	0	0	3	30	0	0	100	1	
3	2	14	07: N-16   LM00002764	lmo2604	11440	8031	100	50	51	8	47	47	5	41	20	0	59	48	22	15	16	2	83	77	0	0	0	0	0	0	0	0	0	0	0	0	0	0	0	0	0	0	0	0	0	0	0	0	0	0	0.000	0.000	0.000	0.000	0.000	0.000	0.000	0.000	0.000	0.000	0.000	0.000	0.000	0.000	285	1076	47	37	37	0.000	0.000	3	44	0	0	4	33	0	0	100	1	
3	3	14	07: N-19   LM00000696	lmo2607	11690	8031	100	21428	16528	10371	46	47	5	100	98	0	29299	22838	14006	15	15	2	98	95	0	0	0	0	0	0	0	0	0	0	0	0	0	0	0	0	0	0	0	0	0	0	0	0	0	0	0.000	0.000	0.000	0.000	0.000	0.000	0.000	0.000	0.000	0.000	0.000	0.000	0.000	0.000	285	1076	50666	39305	39305	0.000	0.000	21382	29284	0	0	16482	22823	0	0	100	1	
3	4	14	07: N-22   LM00000698	lmo2610	11940	8031	100	20207	15505	9528	46	46	4	100	98	0	28043	21489	12599	15	15	2	98	95	0	0	0	0	0	0	0	0	0	0	0	0	0	0	0	0	0	0	0	0	0	0	0	0	0	0	0.000	0.000	0.000	0.000	0.000	0.000	0.000	0.000	0.000	0.000	0.000	0.000	0.000	0.000	285	1076	48189	36933	36933	0.000	0.000	20161	28028	0	0	15459	21474	0	0	100	1	
3	5	14	08: B-01   EMPTY	EMPTY	12190	8031	100	47	47	5	46	47	5	19	3	0	16	17	4	15	15	3	34	23	0	0	0	0	0	0	0	0	0	0	0	0	0	0	0	0	0	0	0	0	0	0	0	0	0	0	0.000	0.000	0.000	0.000	0.000	0.000	0.000	0.000	0.000	0.000	0.000	0.000	0.000	0.000	285	1076	2	3	3	0.000	0.000	1	1	0	0	1	2	0	0	-75	1	
3	6	14	08: B-04   LM00000744	lmo2684	12440	8031	100	5192	4074	2565	46	46	5	94	89	0	6793	5522	3273	15	15	2	95	91	0	0	0	0	0	0	0	0	0	0	0	0	0	0	0	0	0	0	0	0	0	0	0	0	0	0	0.000	0.000	0.000	0.000	0.000	0.000	0.000	0.000	0.000	0.000	0.000	0.000	0.000	0.000	285	1076	11924	9535	9535	0.000	0.000	5146	6778	0	0	4028	5507	0	0	100	1	
3	7	14	08: B-07   LM00002027	lmo2687	12690	8031	100	64	63	15	46	46	4	75	69	0	62	53	25	14	14	2	88	82	0	0	0	0	0	0	0	0	0	0	0	0	0	0	0	0	0	0	0	0	0	0	0	0	0	0	0.000	0.000	0.000	0.000	0.000	0.000	0.000	0.000	0.000	0.000	0.000	0.000	0.000	0.000	285	1076	66	56	56	0.000	0.000	18	48	0	0	17	39	0	0	100	1	
3	8	14	08: B-10   LM00002030	lmo2690	12940	8031	100	200	177	84	46	46	4	87	85	0	104	90	44	14	15	2	92	85	0	0	0	0	0	0	0	0	0	0	0	0	0	0	0	0	0	0	0	0	0	0	0	0	0	0	0.000	0.000	0.000	0.000	0.000	0.000	0.000	0.000	0.000	0.000	0.000	0.000	0.000	0.000	285	1076	244	207	207	0.000	0.000	154	90	0	0	131	76	0	0	100	1	
3	9	14	08: B-13   LM00000747	lmo2693	13190	8031	100	812	639	387	47	47	4	84	82	0	507	441	263	14	15	2	86	85	0	0	0	0	0	0	0	0	0	0	0	0	0	0	0	0	0	0	0	0	0	0	0	0	0	0	0.000	0.000	0.000	0.000	0.000	0.000	0.000	0.000	0.000	0.000	0.000	0.000	0.000	0.000	285	1076	1258	1019	1019	0.000	0.000	765	493	0	0	592	427	0	0	100	1	
3	10	14	08: B-16   LM00002032	lmo2696	13440	8031	100	5518	4757	2690	47	47	5	100	97	0	1233	1093	575	14	15	3	95	90	0	0	0	0	0	0	0	0	0	0	0	0	0	0	0	0	0	0	0	0	0	0	0	0	0	0	0.000	0.000	0.000	0.000	0.000	0.000	0.000	0.000	0.000	0.000	0.000	0.000	0.000	0.000	285	1076	6690	5789	5789	0.000	0.000	5471	1219	0	0	4710	1079	0	0	100	1	
3	11	14	08: B-19   LM00002035	lmo2699	13690	8031	100	282	263	147	47	47	5	84	80	0	174	147	79	15	15	5	84	80	0	0	0	0	0	0	0	0	0	0	0	0	0	0	0	0	0	0	0	0	0	0	0	0	0	0	0.000	0.000	0.000	0.000	0.000	0.000	0.000	0.000	0.000	0.000	0.000	0.000	0.000	0.000	285	1076	394	348	348	0.000	0.000	235	159	0	0	216	132	0	0	100	1	
3	12	14	08: B-22   LM00002038	lmo2702	13940	8031	100	294	250	130	46	46	5	86	81	0	167	143	78	15	15	3	88	82	0	0	0	0	0	0	0	0	0	0	0	0	0	0	0	0	0	0	0	0	0	0	0	0	0	0	0.000	0.000	0.000	0.000	0.000	0.000	0.000	0.000	0.000	0.000	0.000	0.000	0.000	0.000	285	1076	400	332	332	0.000	0.000	248	152	0	0	204	128	0	0	100	1	
3	13	14	08: F-01   LM00000775	lmo2777	14190	8031	100	101	98	36	47	47	4	81	79	0	77	68	32	15	15	2	84	82	0	0	0	0	0	0	0	0	0	0	0	0	0	0	0	0	0	0	0	0	0	0	0	0	0	0	0.000	0.000	0.000	0.000	0.000	0.000	0.000	0.000	0.000	0.000	0.000	0.000	0.000	0.000	285	1076	116	104	104	0.000	0.000	54	62	0	0	51	53	0	0	100	1	
3	14	14	08: F-04   LM00002788	lmo2780	14440	8031	100	88	89	30	48	48	5	86	80	0	110	97	51	15	15	3	91	84	0	0	0	0	0	0	0	0	0	0	0	0	0	0	0	0	0	0	0	0	0	0	0	0	0	0	0.000	0.000	0.000	0.000	0.000	0.000	0.000	0.000	0.000	0.000	0.000	0.000	0.000	0.000	285	1076	135	123	123	0.000	0.000	40	95	0	0	41	82	0	0	100	1	
3	15	14	08: F-07   LM00002791	lmo2783	14690	8031	100	63	64	13	46	47	5	86	71	0	69	62	23	15	16	2	92	88	0	0	0	0	0	0	0	0	0	0	0	0	0	0	0	0	0	0	0	0	0	0	0	0	0	0	0.000	0.000	0.000	0.000	0.000	0.000	0.000	0.000	0.000	0.000	0.000	0.000	0.000	0.000	285	1076	71	65	65	0.000	0.000	17	54	0	0	18	47	0	0	100	1	
3	16	14	08: F-10   LM00002793	lmo2786	14940	8031	100	51	51	6	47	47	4	44	18	0	75	61	28	15	16	2	85	81	0	0	0	0	0	0	0	0	0	0	0	0	0	0	0	0	0	0	0	0	0	0	0	0	0	0	0.000	0.000	0.000	0.000	0.000	0.000	0.000	0.000	0.000	0.000	0.000	0.000	0.000	0.000	285	1076	64	50	50	0.000	0.000	4	60	0	0	4	46	0	0	100	1	
3	17	14	08: F-13   LM00002071	lmo2789	15190	8031	100	453	447	304	47	48	5	82	79	0	167	148	87	16	16	3	81	80	0	0	0	0	0	0	0	0	0	0	0	0	0	0	0	0	0	0	0	0	0	0	0	0	0	0	0.000	0.000	0.000	0.000	0.000	0.000	0.000	0.000	0.000	0.000	0.000	0.000	0.000	0.000	285	1076	557	532	532	0.000	0.000	406	151	0	0	400	132	0	0	100	1	
3	1	15	08: F-16   LM00000777	lmo2792	11190	8281	100	3841	3010	1932	46	47	5	92	86	0	1097	866	543	15	15	2	89	85	0	0	0	0	0	0	0	0	0	0	0	0	0	0	0	0	0	0	0	0	0	0	0	0	0	0	0.000	0.000	0.000	0.000	0.000	0.000	0.000	0.000	0.000	0.000	0.000	0.000	0.000	0.000	285	1076	4877	3815	3815	0.000	0.000	3795	1082	0	0	2964	851	0	0	100	1	
3	2	15	08: F-19   LM00002075	lmo2795	11440	8281	100	120	108	47	46	47	5	80	75	0	133	104	62	15	15	2	89	81	0	0	0	0	0	0	0	0	0	0	0	0	0	0	0	0	0	0	0	0	0	0	0	0	0	0	0.000	0.000	0.000	0.000	0.000	0.000	0.000	0.000	0.000	0.000	0.000	0.000	0.000	0.000	285	1076	192	151	151	0.000	0.000	74	118	0	0	62	89	0	0	100	1	
3	3	15	08: F-22   LM00002077	lmo2798	11690	8281	100	73	74	24	46	47	4	80	72	0	84	73	42	15	15	3	80	76	0	0	0	0	0	0	0	0	0	0	0	0	0	0	0	0	0	0	0	0	0	0	0	0	0	0	0.000	0.000	0.000	0.000	0.000	0.000	0.000	0.000	0.000	0.000	0.000	0.000	0.000	0.000	285	1076	96	86	86	0.000	0.000	27	69	0	0	28	58	0	0	100	1	
3	4	15	08: J-01   EMPTY	EMPTY	11940	8281	100	48	48	4	47	47	5	19	1	0	15	17	4	14	15	3	34	26	0	0	0	0	0	0	0	0	0	0	0	0	0	0	0	0	0	0	0	0	0	0	0	0	0	0	0.000	0.000	0.000	0.000	0.000	0.000	0.000	0.000	0.000	0.000	0.000	0.000	0.000	0.000	285	1076	2	4	4	0.000	0.000	1	1	0	0	1	3	0	0	-75	1	
3	5	15	08: J-04   EMPTY	EMPTY	12190	8281	100	47	48	4	47	47	5	16	3	0	16	17	4	14	15	3	42	23	0	0	0	0	0	0	0	0	0	0	0	0	0	0	0	0	0	0	0	0	0	0	0	0	0	0	0.000	0.000	0.000	0.000	0.000	0.000	0.000	0.000	0.000	0.000	0.000	0.000	0.000	0.000	285	1076	2	4	4	0.000	0.000	0	2	0	0	1	3	0	0	-75	1	
3	6	15	08: J-07   EMPTY	EMPTY	12440	8281	100	46	47	4	46	47	5	19	4	0	15	17	5	15	15	2	29	24	0	0	0	0	0	0	0	0	0	0	0	0	0	0	0	0	0	0	0	0	0	0	0	0	0	0	0.000	0.000	0.000	0.000	0.000	0.000	0.000	0.000	0.000	0.000	0.000	0.000	0.000	0.000	285	1076	0	3	3	0.000	0.000	0	0	0	0	1	2	0	0	-75	1	
3	7	15	09: B-01   EMPTY	EMPTY	12690	8281	100	45	46	5	45	45	4	23	9	0	16	18	4	14	15	2	44	32	0	0	0	0	0	0	0	0	0	0	0	0	0	0	0	0	0	0	0	0	0	0	0	0	0	0	0.000	0.000	0.000	0.000	0.000	0.000	0.000	0.000	0.000	0.000	0.000	0.000	0.000	0.000	285	1076	2	5	5	0.000	0.000	0	2	0	0	1	4	0	0	-75	1	
3	8	15	09: B-04   LM00001308	lmo1275	12940	8281	100	282	266	113	46	46	4	98	94	0	187	168	76	15	15	2	94	92	0	0	0	0	0	0	0	0	0	0	0	0	0	0	0	0	0	0	0	0	0	0	0	0	0	0	0.000	0.000	0.000	0.000	0.000	0.000	0.000	0.000	0.000	0.000	0.000	0.000	0.000	0.000	285	1076	408	373	373	0.000	0.000	236	172	0	0	220	153	0	0	100	1	
3	9	15	09: B-07   LM00002819	lmo1469	13190	8281	100	7377	6190	3109	46	47	5	100	100	0	9679	8089	3949	14	15	2	98	98	0	0	0	0	0	0	0	0	0	0	0	0	0	0	0	0	0	0	0	0	0	0	0	0	0	0	0.000	0.000	0.000	0.000	0.000	0.000	0.000	0.000	0.000	0.000	0.000	0.000	0.000	0.000	285	1076	16996	14219	14219	0.000	0.000	7331	9665	0	0	6144	8075	0	0	100	1	
3	10	15	09: B-10   LM00000452	lmo1657	13440	8281	100	2201	1922	1012	46	47	4	99	95	0	2129	1829	911	14	15	2	96	94	0	0	0	0	0	0	0	0	0	0	0	0	0	0	0	0	0	0	0	0	0	0	0	0	0	0	0.000	0.000	0.000	0.000	0.000	0.000	0.000	0.000	0.000	0.000	0.000	0.000	0.000	0.000	285	1076	4270	3691	3691	0.000	0.000	2155	2115	0	0	1876	1815	0	0	100	1	
3	11	15	09: B-13   lmneg01	lmneg01	13690	8281	100	57	60	12	46	46	5	85	61	0	70	66	20	14	14	2	95	93	0	0	0	0	0	0	0	0	0	0	0	0	0	0	0	0	0	0	0	0	0	0	0	0	0	0	0.000	0.000	0.000	0.000	0.000	0.000	0.000	0.000	0.000	0.000	0.000	0.000	0.000	0.000	285	1076	67	66	66	0.000	0.000	11	56	0	0	14	52	0	0	100	1	
3	12	15	09: B-16   lmneg04	lmneg04	13940	8281	100	49	50	5	46	46	4	39	11	0	57	52	16	14	15	3	95	92	0	0	0	0	0	0	0	0	0	0	0	0	0	0	0	0	0	0	0	0	0	0	0	0	0	0	0.000	0.000	0.000	0.000	0.000	0.000	0.000	0.000	0.000	0.000	0.000	0.000	0.000	0.000	285	1076	46	42	42	0.000	0.000	3	43	0	0	4	38	0	0	100	1	
3	13	15	09: B-19   lmneg07	lmneg07	14190	8281	100	51	52	6	47	47	4	44	25	0	62	58	13	15	15	3	99	96	0	0	0	0	0	0	0	0	0	0	0	0	0	0	0	0	0	0	0	0	0	0	0	0	0	0	0.000	0.000	0.000	0.000	0.000	0.000	0.000	0.000	0.000	0.000	0.000	0.000	0.000	0.000	285	1076	51	48	48	0.000	0.000	4	47	0	0	5	43	0	0	100	1	
3	14	15	09: B-22   lmneg10	lmneg10	14440	8281	100	51	52	5	47	47	5	38	12	0	56	51	14	15	15	2	95	92	0	0	0	0	0	0	0	0	0	0	0	0	0	0	0	0	0	0	0	0	0	0	0	0	0	0	0.000	0.000	0.000	0.000	0.000	0.000	0.000	0.000	0.000	0.000	0.000	0.000	0.000	0.000	285	1076	45	41	41	0.000	0.000	4	41	0	0	5	36	0	0	100	1	
3	15	15	09: F-01   LM00000020	lmo0044	14690	8281	100	5541	4882	2275	47	48	5	100	99	0	5201	4651	2020	15	15	3	100	99	0	0	0	0	0	0	0	0	0	0	0	0	0	0	0	0	0	0	0	0	0	0	0	0	0	0	0.000	0.000	0.000	0.000	0.000	0.000	0.000	0.000	0.000	0.000	0.000	0.000	0.000	0.000	285	1076	10680	9471	9471	0.000	0.000	5494	5186	0	0	4835	4636	0	0	100	1	
3	16	15	09: F-04   LM00001308	lmo1275	14940	8281	100	290	265	119	47	47	4	92	87	0	210	188	85	16	16	5	91	89	0	0	0	0	0	0	0	0	0	0	0	0	0	0	0	0	0	0	0	0	0	0	0	0	0	0	0.000	0.000	0.000	0.000	0.000	0.000	0.000	0.000	0.000	0.000	0.000	0.000	0.000	0.000	285	1076	437	390	390	0.000	0.000	243	194	0	0	218	172	0	0	100	1	
3	17	15	09: F-07   LM00002819	lmo1469	15190	8281	100	7399	6453	2948	47	48	5	100	100	0	10256	9002	3850	15	16	2	100	99	0	0	0	0	0	0	0	0	0	0	0	0	0	0	0	0	0	0	0	0	0	0	0	0	0	0	0.000	0.000	0.000	0.000	0.000	0.000	0.000	0.000	0.000	0.000	0.000	0.000	0.000	0.000	285	1076	17593	15393	15393	0.000	0.000	7352	10241	0	0	6406	8987	0	0	100	1	
3	1	16	09: F-10   LM00000452	lmo1657	11190	8531	100	2545	1972	1212	47	47	5	96	89	0	2209	1749	1055	15	16	2	88	86	0	0	0	0	0	0	0	0	0	0	0	0	0	0	0	0	0	0	0	0	0	0	0	0	0	0	0.000	0.000	0.000	0.000	0.000	0.000	0.000	0.000	0.000	0.000	0.000	0.000	0.000	0.000	285	1076	4692	3659	3659	0.000	0.000	2498	2194	0	0	1925	1734	0	0	100	1	
3	2	16	09: F-13   lmneg01	lmneg01	11440	8531	100	54	55	8	46	46	4	72	48	0	66	59	22	16	16	2	89	88	0	0	0	0	0	0	0	0	0	0	0	0	0	0	0	0	0	0	0	0	0	0	0	0	0	0	0.000	0.000	0.000	0.000	0.000	0.000	0.000	0.000	0.000	0.000	0.000	0.000	0.000	0.000	285	1076	58	52	52	0.000	0.000	8	50	0	0	9	43	0	0	100	1	
3	3	16	09: F-16   lmneg04	lmneg04	11690	8531	100	54	55	7	46	46	4	80	49	0	59	55	14	15	15	3	96	94	0	0	0	0	0	0	0	0	0	0	0	0	0	0	0	0	0	0	0	0	0	0	0	0	0	0	0.000	0.000	0.000	0.000	0.000	0.000	0.000	0.000	0.000	0.000	0.000	0.000	0.000	0.000	285	1076	52	49	49	0.000	0.000	8	44	0	0	9	40	0	0	100	1	
3	4	16	09: F-19   lmneg07	lmneg07	11940	8531	100	55	56	8	46	47	4	72	51	0	64	55	22	15	15	4	85	79	0	0	0	0	0	0	0	0	0	0	0	0	0	0	0	0	0	0	0	0	0	0	0	0	0	0	0.000	0.000	0.000	0.000	0.000	0.000	0.000	0.000	0.000	0.000	0.000	0.000	0.000	0.000	285	1076	58	50	50	0.000	0.000	9	49	0	0	10	40	0	0	100	1	
3	5	16	09: F-22   lmneg10	lmneg10	12190	8531	100	50	50	5	47	47	5	40	10	0	52	46	14	14	15	2	94	92	0	0	0	0	0	0	0	0	0	0	0	0	0	0	0	0	0	0	0	0	0	0	0	0	0	0	0.000	0.000	0.000	0.000	0.000	0.000	0.000	0.000	0.000	0.000	0.000	0.000	0.000	0.000	285	1076	41	35	35	0.000	0.000	3	38	0	0	3	32	0	0	100	1	
3	6	16	09: J-01   LM00000020	lmo0044	12440	8531	100	7361	6157	3106	47	47	4	100	100	0	6350	5555	2605	15	15	2	98	96	0	0	0	0	0	0	0	0	0	0	0	0	0	0	0	0	0	0	0	0	0	0	0	0	0	0	0.000	0.000	0.000	0.000	0.000	0.000	0.000	0.000	0.000	0.000	0.000	0.000	0.000	0.000	285	1076	13649	11650	11650	0.000	0.000	7314	6335	0	0	6110	5540	0	0	100	1	
3	7	16	09: J-04   LM00001308	lmo1275	12690	8531	100	321	272	140	46	46	4	90	84	0	208	174	93	14	15	2	91	84	0	0	0	0	0	0	0	0	0	0	0	0	0	0	0	0	0	0	0	0	0	0	0	0	0	0	0.000	0.000	0.000	0.000	0.000	0.000	0.000	0.000	0.000	0.000	0.000	0.000	0.000	0.000	285	1076	469	386	386	0.000	0.000	275	194	0	0	226	160	0	0	100	1	
3	8	16	09: J-07   LM00002819	lmo1469	12940	8531	100	7853	6605	3196	46	46	4	99	98	0	10218	8584	4096	15	15	2	98	97	0	0	0	0	0	0	0	0	0	0	0	0	0	0	0	0	0	0	0	0	0	0	0	0	0	0	0.000	0.000	0.000	0.000	0.000	0.000	0.000	0.000	0.000	0.000	0.000	0.000	0.000	0.000	285	1076	18010	15128	15128	0.000	0.000	7807	10203	0	0	6559	8569	0	0	100	1	
3	9	16	09: J-10   LM00000452	lmo1657	13190	8531	100	2531	2108	1151	46	47	5	96	93	0	2372	1954	1011	15	15	2	94	92	0	0	0	0	0	0	0	0	0	0	0	0	0	0	0	0	0	0	0	0	0	0	0	0	0	0	0.000	0.000	0.000	0.000	0.000	0.000	0.000	0.000	0.000	0.000	0.000	0.000	0.000	0.000	285	1076	4842	4001	4001	0.000	0.000	2485	2357	0	0	2062	1939	0	0	100	1	
3	10	16	09: J-13   lmneg01	lmneg01	13440	8531	100	49	49	5	47	47	5	32	8	0	57	48	19	14	15	3	87	82	0	0	0	0	0	0	0	0	0	0	0	0	0	0	0	0	0	0	0	0	0	0	0	0	0	0	0.000	0.000	0.000	0.000	0.000	0.000	0.000	0.000	0.000	0.000	0.000	0.000	0.000	0.000	285	1076	45	36	36	0.000	0.000	2	43	0	0	2	34	0	0	100	1	
3	11	16	09: J-16   lmneg04	lmneg04	13690	8531	100	50	52	7	47	47	5	46	20	0	59	61	31	14	15	3	99	96	0	0	0	0	0	0	0	0	0	0	0	0	0	0	0	0	0	0	0	0	0	0	0	0	0	0	0.000	0.000	0.000	0.000	0.000	0.000	0.000	0.000	0.000	0.000	0.000	0.000	0.000	0.000	285	1076	48	52	52	0.000	0.000	3	45	0	0	5	47	0	0	100	1	
3	12	16	09: J-19   lmneg07	lmneg07	13940	8531	100	54	53	6	47	47	5	59	33	0	63	58	18	14	15	4	92	88	0	0	0	0	0	0	0	0	0	0	0	0	0	0	0	0	0	0	0	0	0	0	0	0	0	0	0.000	0.000	0.000	0.000	0.000	0.000	0.000	0.000	0.000	0.000	0.000	0.000	0.000	0.000	285	1076	56	50	50	0.000	0.000	7	49	0	0	6	44	0	0	100	1	
3	13	16	09: J-22   lmneg10	lmneg10	14190	8531	100	49	50	5	48	48	4	27	8	0	54	48	16	15	15	2	89	87	0	0	0	0	0	0	0	0	0	0	0	0	0	0	0	0	0	0	0	0	0	0	0	0	0	0	0.000	0.000	0.000	0.000	0.000	0.000	0.000	0.000	0.000	0.000	0.000	0.000	0.000	0.000	285	1076	40	35	35	0.000	0.000	1	39	0	0	2	33	0	0	100	1	
3	14	16	09: N-01   LM00000020	lmo0044	14440	8531	100	5934	4902	2714	47	47	5	98	94	0	5323	4466	2353	15	15	2	96	95	0	0	0	0	0	0	0	0	0	0	0	0	0	0	0	0	0	0	0	0	0	0	0	0	0	0	0.000	0.000	0.000	0.000	0.000	0.000	0.000	0.000	0.000	0.000	0.000	0.000	0.000	0.000	285	1076	11195	9306	9306	0.000	0.000	5887	5308	0	0	4855	4451	0	0	100	1	
3	15	16	09: N-04   LM00001308	lmo1275	14690	8531	100	287	251	132	47	48	6	80	78	0	203	165	87	15	16	14	80	79	0	0	0	0	0	0	0	0	0	0	0	0	0	0	0	0	0	0	0	0	0	0	0	0	0	0	0.000	0.000	0.000	0.000	0.000	0.000	0.000	0.000	0.000	0.000	0.000	0.000	0.000	0.000	285	1076	428	354	354	0.000	0.000	240	188	0	0	204	150	0	0	100	1	
3	16	16	09: N-07   LM00002819	lmo1469	14940	8531	100	6936	5637	3307	47	47	4	95	93	0	9548	7755	4297	16	16	4	95	92	0	0	0	0	0	0	0	0	0	0	0	0	0	0	0	0	0	0	0	0	0	0	0	0	0	0	0.000	0.000	0.000	0.000	0.000	0.000	0.000	0.000	0.000	0.000	0.000	0.000	0.000	0.000	285	1076	16421	13329	13329	0.000	0.000	6889	9532	0	0	5590	7739	0	0	100	1	
3	17	16	09: N-10   LM00000452	lmo1657	15190	8531	100	2859	2313	1196	47	47	4	96	92	0	2673	2203	1097	16	16	2	93	91	0	0	0	0	0	0	0	0	0	0	0	0	0	0	0	0	0	0	0	0	0	0	0	0	0	0	0.000	0.000	0.000	0.000	0.000	0.000	0.000	0.000	0.000	0.000	0.000	0.000	0.000	0.000	285	1076	5469	4453	4453	0.000	0.000	2812	2657	0	0	2266	2187	0	0	100	1	
3	1	17	09: N-13   lmneg01	lmneg01	11190	8781	100	54	56	11	46	48	6	63	32	0	67	60	26	15	16	5	85	78	0	0	0	0	0	0	0	0	0	0	0	0	0	0	0	0	0	0	0	0	0	0	0	0	0	0	0.000	0.000	0.000	0.000	0.000	0.000	0.000	0.000	0.000	0.000	0.000	0.000	0.000	0.000	285	1076	60	55	55	0.000	0.000	8	52	0	0	10	45	0	0	100	1	
3	2	17	09: N-16   lmneg04	lmneg04	11440	8781	100	50	51	6	48	47	5	36	12	0	58	48	18	15	16	3	86	82	0	0	0	0	0	0	0	0	0	0	0	0	0	0	0	0	0	0	0	0	0	0	0	0	0	0	0.000	0.000	0.000	0.000	0.000	0.000	0.000	0.000	0.000	0.000	0.000	0.000	0.000	0.000	285	1076	45	36	36	0.000	0.000	2	43	0	0	3	33	0	0	100	1	
3	3	17	09: N-19   lmneg07	lmneg07	11690	8781	100	53	53	7	45	46	5	72	40	0	65	56	22	15	15	2	89	87	0	0	0	0	0	0	0	0	0	0	0	0	0	0	0	0	0	0	0	0	0	0	0	0	0	0	0.000	0.000	0.000	0.000	0.000	0.000	0.000	0.000	0.000	0.000	0.000	0.000	0.000	0.000	285	1076	58	49	49	0.000	0.000	8	50	0	0	8	41	0	0	100	1	
3	4	17	09: N-22   lmneg10	lmneg10	11940	8781	100	48	49	4	47	47	5	25	4	0	51	43	18	15	15	3	81	79	0	0	0	0	0	0	0	0	0	0	0	0	0	0	0	0	0	0	0	0	0	0	0	0	0	0	0.000	0.000	0.000	0.000	0.000	0.000	0.000	0.000	0.000	0.000	0.000	0.000	0.000	0.000	285	1076	37	30	30	0.000	0.000	1	36	0	0	2	28	0	0	100	1	
3	5	17	null	EMPTY	12190	8781	100	47	48	6	47	48	5	19	5	0	15	16	11	14	15	2	22	7	0	0	0	0	0	0	0	0	0	0	0	0	0	0	0	0	0	0	0	0	0	0	0	0	0	0	0.000	0.000	0.000	0.000	0.000	0.000	0.000	0.000	0.000	0.000	0.000	0.000	0.000	0.000	285	1076	1	3	3	0.000	0.000	0	1	0	0	1	2	0	0	-75	1	
3	6	17	null	EMPTY	12440	8781	100	47	47	5	45	46	4	32	9	0	14	15	2	14	15	2	13	4	0	0	0	0	0	0	0	0	0	0	0	0	0	0	0	0	0	0	0	0	0	0	0	0	0	0	0.000	0.000	0.000	0.000	0.000	0.000	0.000	0.000	0.000	0.000	0.000	0.000	0.000	0.000	285	1076	2	3	3	0.000	0.000	2	0	0	0	2	1	0	0	-75	1	
3	7	17	null	EMPTY	12690	8781	100	46	46	5	47	47	5	11	1	0	14	14	3	15	15	4	9	1	0	0	0	0	0	0	0	0	0	0	0	0	0	0	0	0	0	0	0	0	0	0	0	0	0	0	0.000	0.000	0.000	0.000	0.000	0.000	0.000	0.000	0.000	0.000	0.000	0.000	0.000	0.000	285	1076	-2	-2	-2	0.000	0.000	-1	-1	0	0	-1	-1	0	0	-75	1	
3	8	17	null	EMPTY	12940	8781	100	47	47	5	47	47	5	19	3	0	15	16	4	15	15	2	17	5	0	0	0	0	0	0	0	0	0	0	0	0	0	0	0	0	0	0	0	0	0	0	0	0	0	0	0.000	0.000	0.000	0.000	0.000	0.000	0.000	0.000	0.000	0.000	0.000	0.000	0.000	0.000	285	1076	0	1	1	0.000	0.000	0	0	0	0	0	1	0	0	-75	1	
3	9	17	null	EMPTY	13190	8781	100	46	47	5	47	47	5	14	1	0	15	15	2	14	14	2	42	19	0	0	0	0	0	0	0	0	0	0	0	0	0	0	0	0	0	0	0	0	0	0	0	0	0	0	0.000	0.000	0.000	0.000	0.000	0.000	0.000	0.000	0.000	0.000	0.000	0.000	0.000	0.000	285	1076	0	1	1	0.000	0.000	-1	1	0	0	0	1	0	0	-75	1	
3	10	17	null	EMPTY	13440	8781	100	46	46	5	46	46	4	18	3	0	15	15	2	14	15	2	19	4	0	0	0	0	0	0	0	0	0	0	0	0	0	0	0	0	0	0	0	0	0	0	0	0	0	0	0.000	0.000	0.000	0.000	0.000	0.000	0.000	0.000	0.000	0.000	0.000	0.000	0.000	0.000	285	1076	1	1	1	0.000	0.000	0	1	0	0	0	1	0	0	-75	1	
3	11	17	null	EMPTY	13690	8781	100	45	45	4	46	47	12	1	0	0	14	14	2	14	16	16	0	0	0	0	0	0	0	0	0	0	0	0	0	0	0	0	0	0	0	0	0	0	0	0	0	0	0	0	0.000	0.000	0.000	0.000	0.000	0.000	0.000	0.000	0.000	0.000	0.000	0.000	0.000	0.000	285	1076	-1	-1	-1	0.000	0.000	-1	0	0	0	-1	0	0	0	-75	1	
3	12	17	null	EMPTY	13940	8781	100	47	47	4	47	48	5	8	0	0	14	15	2	14	14	3	12	5	0	0	0	0	0	0	0	0	0	0	0	0	0	0	0	0	0	0	0	0	0	0	0	0	0	0	0.000	0.000	0.000	0.000	0.000	0.000	0.000	0.000	0.000	0.000	0.000	0.000	0.000	0.000	285	1076	0	1	1	0.000	0.000	0	0	0	0	0	1	0	0	-75	1	
3	13	17	null	EMPTY	14190	8781	100	46	47	4	47	47	5	15	1	0	15	15	2	15	15	3	14	2	0	0	0	0	0	0	0	0	0	0	0	0	0	0	0	0	0	0	0	0	0	0	0	0	0	0	0.000	0.000	0.000	0.000	0.000	0.000	0.000	0.000	0.000	0.000	0.000	0.000	0.000	0.000	285	1076	-1	0	0	0.000	0.000	-1	0	0	0	0	0	0	0	-75	1	
3	14	17	null	EMPTY	14440	8781	100	47	48	4	46	47	4	28	7	0	16	16	2	15	15	2	20	4	0	0	0	0	0	0	0	0	0	0	0	0	0	0	0	0	0	0	0	0	0	0	0	0	0	0	0.000	0.000	0.000	0.000	0.000	0.000	0.000	0.000	0.000	0.000	0.000	0.000	0.000	0.000	285	1076	2	3	3	0.000	0.000	1	1	0	0	2	1	0	0	-75	1	
3	15	17	null	EMPTY	14690	8781	100	47	47	4	47	47	5	13	1	0	15	16	3	15	15	2	19	7	0	0	0	0	0	0	0	0	0	0	0	0	0	0	0	0	0	0	0	0	0	0	0	0	0	0	0.000	0.000	0.000	0.000	0.000	0.000	0.000	0.000	0.000	0.000	0.000	0.000	0.000	0.000	285	1076	0	1	1	0.000	0.000	0	0	0	0	0	1	0	0	-75	1	
3	16	17	null	EMPTY	14940	8781	100	46	46	4	47	47	6	6	0	0	16	16	2	16	16	3	10	1	0	0	0	0	0	0	0	0	0	0	0	0	0	0	0	0	0	0	0	0	0	0	0	0	0	0	0.000	0.000	0.000	0.000	0.000	0.000	0.000	0.000	0.000	0.000	0.000	0.000	0.000	0.000	285	1076	-1	-1	-1	0.000	0.000	-1	0	0	0	-1	0	0	0	-75	1	
3	17	17	null	EMPTY	15190	8781	100	47	47	5	47	47	6	12	6	0	16	16	2	16	16	3	17	1	0	0	0	0	0	0	0	0	0	0	0	0	0	0	0	0	0	0	0	0	0	0	0	0	0	0	0.000	0.000	0.000	0.000	0.000	0.000	0.000	0.000	0.000	0.000	0.000	0.000	0.000	0.000	285	1076	0	0	0	0.000	0.000	0	0	0	0	0	0	0	0	-75	1	
4	1	1	10: A-01   Dye Marker	Dye Marker	15724	4790	100	70	379	481	47	47	7	80	64	0	13785	30061	27401	16	16	4	100	100	26	0	0	0	0	0	0	0	0	0	0	0	0	0	0	0	0	0	0	0	0	0	0	0	0	0	0.000	0.000	0.000	0.000	0.000	0.000	0.000	0.000	0.000	0.000	0.000	0.000	0.000	0.000	285	1076	13792	30377	30377	0.000	0.000	23	13769	0	0	332	30045	0	0	100	1	
4	2	1	01: A-01   EMPTY	EMPTY	15974	4790	100	48	48	4	47	47	5	22	3	0	16	17	5	16	16	3	15	10	0	0	0	0	0	0	0	0	0	0	0	0	0	0	0	0	0	0	0	0	0	0	0	0	0	0	0.000	0.000	0.000	0.000	0.000	0.000	0.000	0.000	0.000	0.000	0.000	0.000	0.000	0.000	285	1076	1	2	2	0.000	0.000	1	0	0	0	1	1	0	0	-75	1	
4	3	1	01: A-04   LM00000002	lmo0002	16224	4790	100	1206	1111	452	46	47	5	99	99	0	1653	1490	616	15	15	2	100	100	0	0	0	0	0	0	0	0	0	0	0	0	0	0	0	0	0	0	0	0	0	0	0	0	0	0	0.000	0.000	0.000	0.000	0.000	0.000	0.000	0.000	0.000	0.000	0.000	0.000	0.000	0.000	285	1076	2798	2540	2540	0.000	0.000	1160	1638	0	0	1065	1475	0	0	100	1	
4	4	1	01: A-07   LM00000810	lmo0005	16474	4790	100	531	493	190	46	46	5	99	96	0	718	681	237	16	16	3	99	99	0	0	0	0	0	0	0	0	0	0	0	0	0	0	0	0	0	0	0	0	0	0	0	0	0	0	0.000	0.000	0.000	0.000	0.000	0.000	0.000	0.000	0.000	0.000	0.000	0.000	0.000	0.000	285	1076	1187	1112	1112	0.000	0.000	485	702	0	0	447	665	0	0	100	1	
4	5	1	01: A-10   LM00000006	lmo0008	16724	4790	100	365	332	140	46	47	5	99	97	0	308	279	122	16	16	3	100	98	0	0	0	0	0	0	0	0	0	0	0	0	0	0	0	0	0	0	0	0	0	0	0	0	0	0	0.000	0.000	0.000	0.000	0.000	0.000	0.000	0.000	0.000	0.000	0.000	0.000	0.000	0.000	285	1076	611	549	549	0.000	0.000	319	292	0	0	286	263	0	0	100	1	
4	6	1	01: A-13   LM00000008	lmo0011	16974	4790	100	559	527	171	46	47	4	100	100	0	631	591	193	17	17	4	100	99	0	0	0	0	0	0	0	0	0	0	0	0	0	0	0	0	0	0	0	0	0	0	0	0	0	0	0.000	0.000	0.000	0.000	0.000	0.000	0.000	0.000	0.000	0.000	0.000	0.000	0.000	0.000	285	1076	1127	1055	1055	0.000	0.000	513	614	0	0	481	574	0	0	100	1	
4	7	1	01: A-16   LM00000011	lmo0014	17224	4790	100	1397	1390	549	48	48	5	100	99	0	1290	1251	475	18	19	6	98	98	0	0	0	0	0	0	0	0	0	0	0	0	0	0	0	0	0	0	0	0	0	0	0	0	0	0	0.000	0.000	0.000	0.000	0.000	0.000	0.000	0.000	0.000	0.000	0.000	0.000	0.000	0.000	285	1076	2621	2575	2575	0.000	0.000	1349	1272	0	0	1342	1233	0	0	100	1	
4	8	1	01: A-19   LM00002098	lmo0017	17474	4790	100	71	72	15	48	48	5	91	82	0	113	115	33	18	18	3	99	99	0	0	0	0	0	0	0	0	0	0	0	0	0	0	0	0	0	0	0	0	0	0	0	0	0	0	0.000	0.000	0.000	0.000	0.000	0.000	0.000	0.000	0.000	0.000	0.000	0.000	0.000	0.000	285	1076	118	121	121	0.000	0.000	23	95	0	0	24	97	0	0	100	1	
4	9	1	01: A-22   LM00000813	lmo0020	17724	4790	100	55	56	8	48	48	5	63	35	0	52	50	13	17	17	5	98	90	0	0	0	0	0	0	0	0	0	0	0	0	0	0	0	0	0	0	0	0	0	0	0	0	0	0	0.000	0.000	0.000	0.000	0.000	0.000	0.000	0.000	0.000	0.000	0.000	0.000	0.000	0.000	285	1076	42	41	41	0.000	0.000	7	35	0	0	8	33	0	0	100	1	
4	10	1	01: E-01   LM00002129	lmo0093	17974	4790	100	96	95	24	48	48	5	91	89	0	101	97	26	18	18	5	98	96	0	0	0	0	0	0	0	0	0	0	0	0	0	0	0	0	0	0	0	0	0	0	0	0	0	0	0.000	0.000	0.000	0.000	0.000	0.000	0.000	0.000	0.000	0.000	0.000	0.000	0.000	0.000	285	1076	131	126	126	0.000	0.000	48	83	0	0	47	79	0	0	100	1	
4	11	1	01: E-04   LM00000036	lmo0096	18224	4790	100	2727	2546	1022	48	48	4	100	99	0	4479	4083	1498	17	18	3	100	100	0	0	0	0	0	0	0	0	0	0	0	0	0	0	0	0	0	0	0	0	0	0	0	0	0	0	0.000	0.000	0.000	0.000	0.000	0.000	0.000	0.000	0.000	0.000	0.000	0.000	0.000	0.000	285	1076	7141	6564	6564	0.000	0.000	2679	4462	0	0	2498	4066	0	0	100	1	
4	12	1	01: E-07   LM00000039	lmo0099	18474	4790	100	652	621	213	47	47	5	100	100	0	2666	2346	881	17	17	3	99	98	0	0	0	0	0	0	0	0	0	0	0	0	0	0	0	0	0	0	0	0	0	0	0	0	0	0	0.000	0.000	0.000	0.000	0.000	0.000	0.000	0.000	0.000	0.000	0.000	0.000	0.000	0.000	285	1076	3254	2903	2903	0.000	0.000	605	2649	0	0	574	2329	0	0	100	1	
4	13	1	01: E-10   LM00000836	lmo0102	18724	4790	100	116	118	31	48	48	5	96	94	0	192	180	47	17	17	4	100	98	0	0	0	0	0	0	0	0	0	0	0	0	0	0	0	0	0	0	0	0	0	0	0	0	0	0	0.000	0.000	0.000	0.000	0.000	0.000	0.000	0.000	0.000	0.000	0.000	0.000	0.000	0.000	285	1076	243	233	233	0.000	0.000	68	175	0	0	70	163	0	0	100	1	
4	14	1	01: E-13   LM00000041	lmo0105	18974	4790	100	169	154	57	47	48	5	91	87	0	241	220	101	17	17	3	98	94	0	0	0	0	0	0	0	0	0	0	0	0	0	0	0	0	0	0	0	0	0	0	0	0	0	0	0.000	0.000	0.000	0.000	0.000	0.000	0.000	0.000	0.000	0.000	0.000	0.000	0.000	0.000	285	1076	346	310	310	0.000	0.000	122	224	0	0	107	203	0	0	100	1	
4	15	1	01: E-16   LM00000838	lmo0108	19224	4790	100	59	61	10	47	48	5	91	68	0	92	84	24	17	17	3	96	94	0	0	0	0	0	0	0	0	0	0	0	0	0	0	0	0	0	0	0	0	0	0	0	0	0	0	0.000	0.000	0.000	0.000	0.000	0.000	0.000	0.000	0.000	0.000	0.000	0.000	0.000	0.000	285	1076	87	81	81	0.000	0.000	12	75	0	0	14	67	0	0	100	1	
4	16	1	01: E-19   LM00002134	lmo0111	19474	4790	100	88	91	25	47	48	5	95	89	0	133	127	44	17	17	4	98	96	0	0	0	0	0	0	0	0	0	0	0	0	0	0	0	0	0	0	0	0	0	0	0	0	0	0	0.000	0.000	0.000	0.000	0.000	0.000	0.000	0.000	0.000	0.000	0.000	0.000	0.000	0.000	285	1076	157	154	154	0.000	0.000	41	116	0	0	44	110	0	0	100	1	
4	17	1	01: E-22   LM00000043	lmo0114	19724	4790	100	139	123	51	48	48	5	82	78	0	162	136	66	17	17	3	88	85	0	0	0	0	0	0	0	0	0	0	0	0	0	0	0	0	0	0	0	0	0	0	0	0	0	0	0.000	0.000	0.000	0.000	0.000	0.000	0.000	0.000	0.000	0.000	0.000	0.000	0.000	0.000	285	1076	236	194	194	0.000	0.000	91	145	0	0	75	119	0	0	100	1	
4	1	2	01: I-01   LM00000063	lmo0189	15724	5040	100	1763	1538	598	47	47	6	99	98	0	1398	1183	508	16	16	5	95	93	0	0	0	0	0	0	0	0	0	0	0	0	0	0	0	0	0	0	0	0	0	0	0	0	0	0	0.000	0.000	0.000	0.000	0.000	0.000	0.000	0.000	0.000	0.000	0.000	0.000	0.000	0.000	285	1076	3098	2658	2658	0.000	0.000	1716	1382	0	0	1491	1167	0	0	100	1	
4	2	2	01: I-04   LM00000064	lmo0192	15974	5040	100	241	224	80	47	48	6	98	95	0	264	242	103	16	16	4	94	93	0	0	0	0	0	0	0	0	0	0	0	0	0	0	0	0	0	0	0	0	0	0	0	0	0	0	0.000	0.000	0.000	0.000	0.000	0.000	0.000	0.000	0.000	0.000	0.000	0.000	0.000	0.000	285	1076	442	403	403	0.000	0.000	194	248	0	0	177	226	0	0	100	1	
4	3	2	01: I-07   LM00000868	lmo0195	16224	5040	100	688	641	269	47	47	5	100	99	0	1086	946	412	15	16	2	99	98	0	0	0	0	0	0	0	0	0	0	0	0	0	0	0	0	0	0	0	0	0	0	0	0	0	0	0.000	0.000	0.000	0.000	0.000	0.000	0.000	0.000	0.000	0.000	0.000	0.000	0.000	0.000	285	1076	1712	1525	1525	0.000	0.000	641	1071	0	0	594	931	0	0	100	1	
4	4	2	01: I-10   LM00000870	lmo0198	16474	5040	100	321	312	91	47	47	4	100	100	0	316	299	99	15	16	2	100	99	0	0	0	0	0	0	0	0	0	0	0	0	0	0	0	0	0	0	0	0	0	0	0	0	0	0	0.000	0.000	0.000	0.000	0.000	0.000	0.000	0.000	0.000	0.000	0.000	0.000	0.000	0.000	285	1076	575	549	549	0.000	0.000	274	301	0	0	265	284	0	0	100	1	
4	5	2	01: I-13   LM00002164	lmo0201	16724	5040	100	437	397	135	46	47	5	100	99	0	423	386	142	16	16	3	100	99	0	0	0	0	0	0	0	0	0	0	0	0	0	0	0	0	0	0	0	0	0	0	0	0	0	0	0.000	0.000	0.000	0.000	0.000	0.000	0.000	0.000	0.000	0.000	0.000	0.000	0.000	0.000	285	1076	798	721	721	0.000	0.000	391	407	0	0	351	370	0	0	100	1	
4	6	2	01: I-16   LM00002167	lmo0204	16974	5040	100	80	81	16	47	47	6	98	91	0	341	322	98	17	17	4	100	100	0	0	0	0	0	0	0	0	0	0	0	0	0	0	0	0	0	0	0	0	0	0	0	0	0	0	0.000	0.000	0.000	0.000	0.000	0.000	0.000	0.000	0.000	0.000	0.000	0.000	0.000	0.000	285	1076	357	339	339	0.000	0.000	33	324	0	0	34	305	0	0	100	1	
4	7	2	01: I-19   LM00002170	lmo0207	17224	5040	100	68	82	31	49	49	5	89	79	0	155	168	48	19	19	4	100	100	0	0	0	0	0	0	0	0	0	0	0	0	0	0	0	0	0	0	0	0	0	0	0	0	0	0	0.000	0.000	0.000	0.000	0.000	0.000	0.000	0.000	0.000	0.000	0.000	0.000	0.000	0.000	285	1076	155	182	182	0.000	0.000	19	136	0	0	33	149	0	0	100	1	
4	8	2	01: I-22   LM00000067	lmo0210	17474	5040	100	5715	5055	1867	48	48	5	100	100	0	6671	6092	2174	17	18	15	100	100	0	0	0	0	0	0	0	0	0	0	0	0	0	0	0	0	0	0	0	0	0	0	0	0	0	0	0.000	0.000	0.000	0.000	0.000	0.000	0.000	0.000	0.000	0.000	0.000	0.000	0.000	0.000	285	1076	12321	11082	11082	0.000	0.000	5667	6654	0	0	5007	6075	0	0	100	1	
4	9	2	01: M-01   LM00000092	lmo0285	17724	5040	100	213	199	67	48	48	6	99	96	0	474	434	171	17	18	5	100	98	0	0	0	0	0	0	0	0	0	0	0	0	0	0	0	0	0	0	0	0	0	0	0	0	0	0	0.000	0.000	0.000	0.000	0.000	0.000	0.000	0.000	0.000	0.000	0.000	0.000	0.000	0.000	285	1076	622	568	568	0.000	0.000	165	457	0	0	151	417	0	0	100	1	
4	10	2	01: M-04   LM00000906	lmo0288	17974	5040	100	264	249	90	49	50	5	98	96	0	215	203	64	18	18	3	97	96	0	0	0	0	0	0	0	0	0	0	0	0	0	0	0	0	0	0	0	0	0	0	0	0	0	0	0.000	0.000	0.000	0.000	0.000	0.000	0.000	0.000	0.000	0.000	0.000	0.000	0.000	0.000	285	1076	412	385	385	0.000	0.000	215	197	0	0	200	185	0	0	100	1	
4	11	2	01: M-07   LM00000909	lmo0291	18224	5040	100	6051	5648	1664	48	48	5	100	100	0	3426	3197	862	18	18	3	100	100	0	0	0	0	0	0	0	0	0	0	0	0	0	0	0	0	0	0	0	0	0	0	0	0	0	0	0.000	0.000	0.000	0.000	0.000	0.000	0.000	0.000	0.000	0.000	0.000	0.000	0.000	0.000	285	1076	9411	8779	8779	0.000	0.000	6003	3408	0	0	5600	3179	0	0	100	1	
4	12	2	01: M-10   LM00000094	lmo0294	18474	5040	100	66	67	15	48	48	5	82	68	0	107	100	33	17	17	3	99	97	0	0	0	0	0	0	0	0	0	0	0	0	0	0	0	0	0	0	0	0	0	0	0	0	0	0	0.000	0.000	0.000	0.000	0.000	0.000	0.000	0.000	0.000	0.000	0.000	0.000	0.000	0.000	285	1076	108	102	102	0.000	0.000	18	90	0	0	19	83	0	0	100	1	
4	13	2	01: M-13   LM00000097	lmo0297	18724	5040	100	54	55	7	47	48	5	72	31	0	91	87	18	16	16	2	100	100	0	0	0	0	0	0	0	0	0	0	0	0	0	0	0	0	0	0	0	0	0	0	0	0	0	0	0.000	0.000	0.000	0.000	0.000	0.000	0.000	0.000	0.000	0.000	0.000	0.000	0.000	0.000	285	1076	82	79	79	0.000	0.000	7	75	0	0	8	71	0	0	100	1	
4	14	2	01: M-16   LM00000100	lmo0300	18974	5040	100	71	72	13	47	47	5	95	90	0	143	138	32	16	17	3	100	100	0	0	0	0	0	0	0	0	0	0	0	0	0	0	0	0	0	0	0	0	0	0	0	0	0	0	0.000	0.000	0.000	0.000	0.000	0.000	0.000	0.000	0.000	0.000	0.000	0.000	0.000	0.000	285	1076	151	147	147	0.000	0.000	24	127	0	0	25	122	0	0	100	1	
4	15	2	01: M-19   LM00002187	lmo0303	19224	5040	100	98	96	28	47	49	9	91	82	0	218	203	78	17	19	19	93	90	0	0	0	0	0	0	0	0	0	0	0	0	0	0	0	0	0	0	0	0	0	0	0	0	0	0	0.000	0.000	0.000	0.000	0.000	0.000	0.000	0.000	0.000	0.000	0.000	0.000	0.000	0.000	285	1076	252	235	235	0.000	0.000	51	201	0	0	49	186	0	0	100	1	
4	16	2	01: M-22   LM00000103	lmo0306	19474	5040	100	59	60	8	47	48	5	80	64	0	107	98	30	17	17	3	98	96	0	0	0	0	0	0	0	0	0	0	0	0	0	0	0	0	0	0	0	0	0	0	0	0	0	0	0.000	0.000	0.000	0.000	0.000	0.000	0.000	0.000	0.000	0.000	0.000	0.000	0.000	0.000	285	1076	102	94	94	0.000	0.000	12	90	0	0	13	81	0	0	100	1	
4	17	2	02: A-01   EMPTY	EMPTY	19724	5040	100	50	50	5	48	49	5	30	8	0	18	21	8	17	18	3	36	24	0	0	0	0	0	0	0	0	0	0	0	0	0	0	0	0	0	0	0	0	0	0	0	0	0	0	0.000	0.000	0.000	0.000	0.000	0.000	0.000	0.000	0.000	0.000	0.000	0.000	0.000	0.000	285	1076	3	6	6	0.000	0.000	2	1	0	0	2	4	0	0	-75	1	
4	1	3	02: A-04   LM00000140	lmo0382	15724	5290	100	99	98	25	46	47	5	96	93	0	86	86	25	16	16	3	98	97	0	0	0	0	0	0	0	0	0	0	0	0	0	0	0	0	0	0	0	0	0	0	0	0	0	0	0.000	0.000	0.000	0.000	0.000	0.000	0.000	0.000	0.000	0.000	0.000	0.000	0.000	0.000	285	1076	123	122	122	0.000	0.000	53	70	0	0	52	70	0	0	100	1	
4	2	3	02: A-07   LM00000935	lmo0385	15974	5290	100	66	68	14	48	49	5	86	77	0	80	74	24	16	16	2	94	91	0	0	0	0	0	0	0	0	0	0	0	0	0	0	0	0	0	0	0	0	0	0	0	0	0	0	0.000	0.000	0.000	0.000	0.000	0.000	0.000	0.000	0.000	0.000	0.000	0.000	0.000	0.000	285	1076	82	78	78	0.000	0.000	18	64	0	0	20	58	0	0	100	1	
4	3	3	02: A-10   LM00000938	lmo0388	16224	5290	100	269	253	98	47	47	5	96	93	0	170	150	64	15	16	3	97	92	0	0	0	0	0	0	0	0	0	0	0	0	0	0	0	0	0	0	0	0	0	0	0	0	0	0	0.000	0.000	0.000	0.000	0.000	0.000	0.000	0.000	0.000	0.000	0.000	0.000	0.000	0.000	285	1076	377	341	341	0.000	0.000	222	155	0	0	206	135	0	0	100	1	
4	4	3	02: A-13   LM00000940	lmo0391	16474	5290	100	254	227	94	45	46	4	94	92	0	193	170	72	15	15	2	96	95	0	0	0	0	0	0	0	0	0	0	0	0	0	0	0	0	0	0	0	0	0	0	0	0	0	0	0.000	0.000	0.000	0.000	0.000	0.000	0.000	0.000	0.000	0.000	0.000	0.000	0.000	0.000	285	1076	387	337	337	0.000	0.000	209	178	0	0	182	155	0	0	100	1	
4	5	3	02: A-16   LM00000941	lmo0394	16724	5290	100	52	54	8	47	48	5	48	30	0	79	66	32	16	16	3	86	80	0	0	0	0	0	0	0	0	0	0	0	0	0	0	0	0	0	0	0	0	0	0	0	0	0	0	0.000	0.000	0.000	0.000	0.000	0.000	0.000	0.000	0.000	0.000	0.000	0.000	0.000	0.000	285	1076	68	57	57	0.000	0.000	5	63	0	0	7	50	0	0	100	1	
4	6	3	02: A-19   LM00000942	lmo0397	16974	5290	100	118	114	33	47	48	5	98	94	0	105	100	27	16	17	5	100	97	0	0	0	0	0	0	0	0	0	0	0	0	0	0	0	0	0	0	0	0	0	0	0	0	0	0	0.000	0.000	0.000	0.000	0.000	0.000	0.000	0.000	0.000	0.000	0.000	0.000	0.000	0.000	285	1076	160	151	151	0.000	0.000	71	89	0	0	67	84	0	0	100	1	
4	7	3	02: A-22   LM00000945	lmo0400	17224	5290	100	400	398	104	49	50	6	100	100	0	1675	1498	512	19	20	4	100	100	0	0	0	0	0	0	0	0	0	0	0	0	0	0	0	0	0	0	0	0	0	0	0	0	0	0	0.000	0.000	0.000	0.000	0.000	0.000	0.000	0.000	0.000	0.000	0.000	0.000	0.000	0.000	285	1076	2007	1828	1828	0.000	0.000	351	1656	0	0	349	1479	0	0	100	1	
4	8	3	02: E-01   LM00003005	lmo0473	17474	5290	100	68	70	15	47	48	4	91	84	0	101	95	27	17	18	3	97	96	0	0	0	0	0	0	0	0	0	0	0	0	0	0	0	0	0	0	0	0	0	0	0	0	0	0	0.000	0.000	0.000	0.000	0.000	0.000	0.000	0.000	0.000	0.000	0.000	0.000	0.000	0.000	285	1076	105	101	101	0.000	0.000	21	84	0	0	23	78	0	0	100	1	
4	9	3	02: E-04   LM00002245	lmo0476	17724	5290	100	55	56	7	48	48	4	65	41	0	83	77	19	17	17	3	98	98	0	0	0	0	0	0	0	0	0	0	0	0	0	0	0	0	0	0	0	0	0	0	0	0	0	0	0.000	0.000	0.000	0.000	0.000	0.000	0.000	0.000	0.000	0.000	0.000	0.000	0.000	0.000	285	1076	73	68	68	0.000	0.000	7	66	0	0	8	60	0	0	100	1	
4	10	3	02: E-07   LM00000963	lmo0479	17974	5290	100	311	293	106	48	48	4	98	98	0	1859	1674	653	18	19	3	99	98	0	0	0	0	0	0	0	0	0	0	0	0	0	0	0	0	0	0	0	0	0	0	0	0	0	0	0.000	0.000	0.000	0.000	0.000	0.000	0.000	0.000	0.000	0.000	0.000	0.000	0.000	0.000	285	1076	2104	1901	1901	0.000	0.000	263	1841	0	0	245	1656	0	0	100	1	
4	11	3	02: E-10   LM00000163	lmo0482	18224	5290	100	323	313	112	48	48	5	100	96	0	316	300	101	17	17	2	99	98	0	0	0	0	0	0	0	0	0	0	0	0	0	0	0	0	0	0	0	0	0	0	0	0	0	0	0.000	0.000	0.000	0.000	0.000	0.000	0.000	0.000	0.000	0.000	0.000	0.000	0.000	0.000	285	1076	574	548	548	0.000	0.000	275	299	0	0	265	283	0	0	100	1	
4	12	3	02: E-13   LM00000166	lmo0485	18474	5290	100	190	187	46	48	48	5	100	100	0	208	207	38	17	17	3	100	100	0	0	0	0	0	0	0	0	0	0	0	0	0	0	0	0	0	0	0	0	0	0	0	0	0	0	0.000	0.000	0.000	0.000	0.000	0.000	0.000	0.000	0.000	0.000	0.000	0.000	0.000	0.000	285	1076	333	329	329	0.000	0.000	142	191	0	0	139	190	0	0	100	1	
4	13	3	02: E-16   LM00000167	lmo0488	18724	5290	100	443	400	151	47	48	5	95	94	0	381	347	130	17	17	4	99	96	0	0	0	0	0	0	0	0	0	0	0	0	0	0	0	0	0	0	0	0	0	0	0	0	0	0	0.000	0.000	0.000	0.000	0.000	0.000	0.000	0.000	0.000	0.000	0.000	0.000	0.000	0.000	285	1076	760	683	683	0.000	0.000	396	364	0	0	353	330	0	0	100	1	
4	14	3	02: E-19   LM00000169	lmo0491	18974	5290	100	195	191	62	47	48	5	99	98	0	205	196	69	17	17	3	100	98	0	0	0	0	0	0	0	0	0	0	0	0	0	0	0	0	0	0	0	0	0	0	0	0	0	0	0.000	0.000	0.000	0.000	0.000	0.000	0.000	0.000	0.000	0.000	0.000	0.000	0.000	0.000	285	1076	336	323	323	0.000	0.000	148	188	0	0	144	179	0	0	100	1	
4	15	3	02: E-22   LM00000170	lmo0494	19224	5290	100	205	185	67	47	48	9	91	88	0	194	172	73	17	18	13	91	86	0	0	0	0	0	0	0	0	0	0	0	0	0	0	0	0	0	0	0	0	0	0	0	0	0	0	0.000	0.000	0.000	0.000	0.000	0.000	0.000	0.000	0.000	0.000	0.000	0.000	0.000	0.000	285	1076	335	293	293	0.000	0.000	158	177	0	0	138	155	0	0	100	1	
4	16	3	02: I-01   LM00001002	lmo0569	19474	5290	100	76	80	22	47	47	5	88	85	0	127	113	42	16	17	3	97	94	0	0	0	0	0	0	0	0	0	0	0	0	0	0	0	0	0	0	0	0	0	0	0	0	0	0	0.000	0.000	0.000	0.000	0.000	0.000	0.000	0.000	0.000	0.000	0.000	0.000	0.000	0.000	285	1076	140	130	130	0.000	0.000	29	111	0	0	33	97	0	0	100	1	
4	17	3	02: I-04   LM00001004	lmo0572	19724	5290	100	94	94	24	48	49	5	96	91	0	116	112	34	17	17	3	97	97	0	0	0	0	0	0	0	0	0	0	0	0	0	0	0	0	0	0	0	0	0	0	0	0	0	0	0.000	0.000	0.000	0.000	0.000	0.000	0.000	0.000	0.000	0.000	0.000	0.000	0.000	0.000	285	1076	145	141	141	0.000	0.000	46	99	0	0	46	95	0	0	100	1	
4	1	4	02: I-07   LM00000194	lmo0575	15724	5540	100	657	595	266	46	47	4	96	94	0	262	242	100	16	16	3	96	93	0	0	0	0	0	0	0	0	0	0	0	0	0	0	0	0	0	0	0	0	0	0	0	0	0	0	0.000	0.000	0.000	0.000	0.000	0.000	0.000	0.000	0.000	0.000	0.000	0.000	0.000	0.000	285	1076	857	775	775	0.000	0.000	611	246	0	0	549	226	0	0	100	1	
4	2	4	02: I-10   LM00000197	lmo0578	15974	5540	100	103	99	24	46	46	4	96	94	0	88	84	23	16	16	3	99	98	0	0	0	0	0	0	0	0	0	0	0	0	0	0	0	0	0	0	0	0	0	0	0	0	0	0	0.000	0.000	0.000	0.000	0.000	0.000	0.000	0.000	0.000	0.000	0.000	0.000	0.000	0.000	285	1076	129	121	121	0.000	0.000	57	72	0	0	53	68	0	0	100	1	
4	3	4	02: I-13   LM00001006	lmo0581	16224	5540	100	354	326	133	47	47	4	94	93	0	548	499	210	16	16	2	97	96	0	0	0	0	0	0	0	0	0	0	0	0	0	0	0	0	0	0	0	0	0	0	0	0	0	0	0.000	0.000	0.000	0.000	0.000	0.000	0.000	0.000	0.000	0.000	0.000	0.000	0.000	0.000	285	1076	839	762	762	0.000	0.000	307	532	0	0	279	483	0	0	100	1	
4	4	4	02: I-16   LM00001009	lmo0584	16474	5540	100	459	393	193	47	47	5	93	89	0	306	265	125	16	16	3	96	93	0	0	0	0	0	0	0	0	0	0	0	0	0	0	0	0	0	0	0	0	0	0	0	0	0	0	0.000	0.000	0.000	0.000	0.000	0.000	0.000	0.000	0.000	0.000	0.000	0.000	0.000	0.000	285	1076	702	595	595	0.000	0.000	412	290	0	0	346	249	0	0	100	1	
4	5	4	02: I-19   LM00001011	lmo0587	16724	5540	100	67	68	14	47	48	5	86	79	0	103	100	26	15	16	3	99	98	0	0	0	0	0	0	0	0	0	0	0	0	0	0	0	0	0	0	0	0	0	0	0	0	0	0	0.000	0.000	0.000	0.000	0.000	0.000	0.000	0.000	0.000	0.000	0.000	0.000	0.000	0.000	285	1076	108	106	106	0.000	0.000	20	88	0	0	21	85	0	0	100	1	
4	6	4	02: I-22   LM00001014	lmo0590	16974	5540	100	661	577	277	47	47	5	98	96	0	202	181	77	16	17	3	99	98	0	0	0	0	0	0	0	0	0	0	0	0	0	0	0	0	0	0	0	0	0	0	0	0	0	0	0.000	0.000	0.000	0.000	0.000	0.000	0.000	0.000	0.000	0.000	0.000	0.000	0.000	0.000	285	1076	800	695	695	0.000	0.000	614	186	0	0	530	165	0	0	100	1	
4	7	4	02: M-01   LM00001043	lmo0665	17224	5540	100	847	846	229	47	48	4	100	100	0	460	439	126	18	18	3	100	100	0	0	0	0	0	0	0	0	0	0	0	0	0	0	0	0	0	0	0	0	0	0	0	0	0	0	0.000	0.000	0.000	0.000	0.000	0.000	0.000	0.000	0.000	0.000	0.000	0.000	0.000	0.000	285	1076	1242	1220	1220	0.000	0.000	800	442	0	0	799	421	0	0	100	1	
4	8	4	02: M-04   LM00000217	lmo0668	17474	5540	100	809	721	315	47	48	5	98	96	0	802	704	302	17	18	3	99	98	0	0	0	0	0	0	0	0	0	0	0	0	0	0	0	0	0	0	0	0	0	0	0	0	0	0	0.000	0.000	0.000	0.000	0.000	0.000	0.000	0.000	0.000	0.000	0.000	0.000	0.000	0.000	285	1076	1547	1361	1361	0.000	0.000	762	785	0	0	674	687	0	0	100	1	
4	9	4	02: M-07   LM00000219	lmo0671	17724	5540	100	346	330	99	48	48	5	99	98	0	161	155	35	16	17	4	100	100	0	0	0	0	0	0	0	0	0	0	0	0	0	0	0	0	0	0	0	0	0	0	0	0	0	0	0.000	0.000	0.000	0.000	0.000	0.000	0.000	0.000	0.000	0.000	0.000	0.000	0.000	0.000	285	1076	443	421	421	0.000	0.000	298	145	0	0	282	139	0	0	100	1	
4	10	4	02: M-10   LM00000220	lmo0674	17974	5540	100	1926	1604	717	48	48	5	97	95	0	871	782	323	18	19	6	98	96	0	0	0	0	0	0	0	0	0	0	0	0	0	0	0	0	0	0	0	0	0	0	0	0	0	0	0.000	0.000	0.000	0.000	0.000	0.000	0.000	0.000	0.000	0.000	0.000	0.000	0.000	0.000	285	1076	2731	2320	2320	0.000	0.000	1878	853	0	0	1556	764	0	0	100	1	
4	11	4	02: M-13   LM00001048	lmo0677	18224	5540	100	79	81	22	47	47	5	89	85	0	159	142	59	16	17	3	95	91	0	0	0	0	0	0	0	0	0	0	0	0	0	0	0	0	0	0	0	0	0	0	0	0	0	0	0.000	0.000	0.000	0.000	0.000	0.000	0.000	0.000	0.000	0.000	0.000	0.000	0.000	0.000	285	1076	175	160	160	0.000	0.000	32	143	0	0	34	126	0	0	100	1	
4	12	4	02: M-16   LM00000222	lmo0680	18474	5540	100	70	72	15	47	47	5	91	85	0	197	191	76	16	17	4	96	94	0	0	0	0	0	0	0	0	0	0	0	0	0	0	0	0	0	0	0	0	0	0	0	0	0	0	0.000	0.000	0.000	0.000	0.000	0.000	0.000	0.000	0.000	0.000	0.000	0.000	0.000	0.000	285	1076	204	200	200	0.000	0.000	23	181	0	0	25	175	0	0	100	1	
4	13	4	02: M-19   LM00001051	lmo0683	18724	5540	100	59	60	10	46	47	4	84	73	0	265	244	88	17	17	3	99	97	0	0	0	0	0	0	0	0	0	0	0	0	0	0	0	0	0	0	0	0	0	0	0	0	0	0	0.000	0.000	0.000	0.000	0.000	0.000	0.000	0.000	0.000	0.000	0.000	0.000	0.000	0.000	285	1076	261	241	241	0.000	0.000	13	248	0	0	14	227	0	0	100	1	
4	14	4	02: M-22   LM00000225	lmo0686	18974	5540	100	148	143	56	47	48	5	93	86	0	1658	1465	699	16	17	3	98	96	0	0	0	0	0	0	0	0	0	0	0	0	0	0	0	0	0	0	0	0	0	0	0	0	0	0	0.000	0.000	0.000	0.000	0.000	0.000	0.000	0.000	0.000	0.000	0.000	0.000	0.000	0.000	285	1076	1743	1545	1545	0.000	0.000	101	1642	0	0	96	1449	0	0	100	1	
4	15	4	03: A-01   EMPTY	EMPTY	19224	5540	100	48	48	5	47	47	5	31	5	0	18	21	6	16	17	2	47	39	0	0	0	0	0	0	0	0	0	0	0	0	0	0	0	0	0	0	0	0	0	0	0	0	0	0	0.000	0.000	0.000	0.000	0.000	0.000	0.000	0.000	0.000	0.000	0.000	0.000	0.000	0.000	285	1076	3	6	6	0.000	0.000	1	2	0	0	1	5	0	0	-75	1	
4	16	4	03: A-04   LM00001084	lmo0762	19474	5540	100	293	274	107	48	49	5	94	91	0	180	176	64	17	17	3	98	97	0	0	0	0	0	0	0	0	0	0	0	0	0	0	0	0	0	0	0	0	0	0	0	0	0	0	0.000	0.000	0.000	0.000	0.000	0.000	0.000	0.000	0.000	0.000	0.000	0.000	0.000	0.000	285	1076	408	385	385	0.000	0.000	245	163	0	0	226	159	0	0	100	1	
4	17	4	03: A-07   LM00000248	lmo0765	19724	5540	100	55	55	6	48	48	5	58	25	0	83	81	14	17	17	3	100	99	0	0	0	0	0	0	0	0	0	0	0	0	0	0	0	0	0	0	0	0	0	0	0	0	0	0	0.000	0.000	0.000	0.000	0.000	0.000	0.000	0.000	0.000	0.000	0.000	0.000	0.000	0.000	285	1076	73	71	71	0.000	0.000	7	66	0	0	7	64	0	0	100	1	
4	1	5	03: A-10   LM00000251	lmo0768	15724	5790	100	51	52	6	46	46	5	56	16	0	68	58	22	16	16	3	89	84	0	0	0	0	0	0	0	0	0	0	0	0	0	0	0	0	0	0	0	0	0	0	0	0	0	0	0.000	0.000	0.000	0.000	0.000	0.000	0.000	0.000	0.000	0.000	0.000	0.000	0.000	0.000	285	1076	57	48	48	0.000	0.000	5	52	0	0	6	42	0	0	100	1	
4	2	5	03: A-13   LM00002319	lmo0771	15974	5790	100	91	86	23	46	47	4	89	86	0	91	84	33	16	16	2	93	91	0	0	0	0	0	0	0	0	0	0	0	0	0	0	0	0	0	0	0	0	0	0	0	0	0	0	0.000	0.000	0.000	0.000	0.000	0.000	0.000	0.000	0.000	0.000	0.000	0.000	0.000	0.000	285	1076	120	108	108	0.000	0.000	45	75	0	0	40	68	0	0	100	1	
4	3	5	03: A-16   LM00001091	lmo0774	16224	5790	100	353	312	129	46	46	5	98	93	0	274	252	106	15	15	2	97	96	0	0	0	0	0	0	0	0	0	0	0	0	0	0	0	0	0	0	0	0	0	0	0	0	0	0	0.000	0.000	0.000	0.000	0.000	0.000	0.000	0.000	0.000	0.000	0.000	0.000	0.000	0.000	285	1076	566	503	503	0.000	0.000	307	259	0	0	266	237	0	0	100	1	
4	4	5	03: A-19   LM00000252	lmo0777	16474	5790	100	366	321	146	46	46	5	97	92	0	224	198	94	15	15	2	93	91	0	0	0	0	0	0	0	0	0	0	0	0	0	0	0	0	0	0	0	0	0	0	0	0	0	0	0.000	0.000	0.000	0.000	0.000	0.000	0.000	0.000	0.000	0.000	0.000	0.000	0.000	0.000	285	1076	529	458	458	0.000	0.000	320	209	0	0	275	183	0	0	100	1	
4	5	5	03: A-22   LM00002322	lmo0780	16724	5790	100	53	53	8	46	46	4	65	33	0	80	71	24	16	16	2	90	89	0	0	0	0	0	0	0	0	0	0	0	0	0	0	0	0	0	0	0	0	0	0	0	0	0	0	0.000	0.000	0.000	0.000	0.000	0.000	0.000	0.000	0.000	0.000	0.000	0.000	0.000	0.000	285	1076	71	62	62	0.000	0.000	7	64	0	0	7	55	0	0	100	1	
4	6	5	03: E-01   LM00002341	lmo0853	16974	5790	100	211	183	85	47	47	5	86	82	0	169	148	86	16	17	3	85	81	0	0	0	0	0	0	0	0	0	0	0	0	0	0	0	0	0	0	0	0	0	0	0	0	0	0	0.000	0.000	0.000	0.000	0.000	0.000	0.000	0.000	0.000	0.000	0.000	0.000	0.000	0.000	285	1076	317	268	268	0.000	0.000	164	153	0	0	136	132	0	0	100	1	
4	7	5	03: E-04   LM00001128	lmo0856	17224	5790	100	278	278	94	48	49	6	99	98	0	481	450	154	19	19	4	100	99	0	0	0	0	0	0	0	0	0	0	0	0	0	0	0	0	0	0	0	0	0	0	0	0	0	0	0.000	0.000	0.000	0.000	0.000	0.000	0.000	0.000	0.000	0.000	0.000	0.000	0.000	0.000	285	1076	692	661	661	0.000	0.000	230	462	0	0	230	431	0	0	100	1	
4	8	5	03: E-07   LM00000271	lmo0859	17474	5790	100	189	179	60	47	48	5	95	94	0	93	90	23	17	18	3	100	98	0	0	0	0	0	0	0	0	0	0	0	0	0	0	0	0	0	0	0	0	0	0	0	0	0	0	0.000	0.000	0.000	0.000	0.000	0.000	0.000	0.000	0.000	0.000	0.000	0.000	0.000	0.000	285	1076	218	205	205	0.000	0.000	142	76	0	0	132	73	0	0	100	1	
4	9	5	03: E-10   LM00001132	lmo0862	17724	5790	100	67	70	22	48	49	8	78	56	0	87	85	29	17	18	6	95	93	0	0	0	0	0	0	0	0	0	0	0	0	0	0	0	0	0	0	0	0	0	0	0	0	0	0	0.000	0.000	0.000	0.000	0.000	0.000	0.000	0.000	0.000	0.000	0.000	0.000	0.000	0.000	285	1076	89	90	90	0.000	0.000	19	70	0	0	22	68	0	0	100	1	
4	10	5	03: E-13   LM00001134	lmo0865	17974	5790	100	81	81	16	47	47	5	96	94	0	91	86	23	17	18	3	98	98	0	0	0	0	0	0	0	0	0	0	0	0	0	0	0	0	0	0	0	0	0	0	0	0	0	0	0.000	0.000	0.000	0.000	0.000	0.000	0.000	0.000	0.000	0.000	0.000	0.000	0.000	0.000	285	1076	108	103	103	0.000	0.000	34	74	0	0	34	69	0	0	100	1	
4	11	5	03: E-16   LM00001135	lmo0868	18224	5790	100	56	57	9	47	47	5	66	42	0	78	65	27	16	17	3	91	86	0	0	0	0	0	0	0	0	0	0	0	0	0	0	0	0	0	0	0	0	0	0	0	0	0	0	0.000	0.000	0.000	0.000	0.000	0.000	0.000	0.000	0.000	0.000	0.000	0.000	0.000	0.000	285	1076	71	59	59	0.000	0.000	9	62	0	0	10	49	0	0	100	1	
4	12	5	03: E-19   LM00000275	lmo0871	18474	5790	100	239	212	80	47	47	5	93	92	0	141	125	43	16	17	3	96	93	0	0	0	0	0	0	0	0	0	0	0	0	0	0	0	0	0	0	0	0	0	0	0	0	0	0	0.000	0.000	0.000	0.000	0.000	0.000	0.000	0.000	0.000	0.000	0.000	0.000	0.000	0.000	285	1076	317	274	274	0.000	0.000	192	125	0	0	165	109	0	0	100	1	
4	13	5	03: E-22   LM00002344	lmo0874	18724	5790	100	61	63	9	47	47	5	93	78	0	87	85	13	16	17	2	100	100	0	0	0	0	0	0	0	0	0	0	0	0	0	0	0	0	0	0	0	0	0	0	0	0	0	0	0.000	0.000	0.000	0.000	0.000	0.000	0.000	0.000	0.000	0.000	0.000	0.000	0.000	0.000	285	1076	85	85	85	0.000	0.000	14	71	0	0	16	69	0	0	100	1	
4	14	5	03: I-01   LM00002365	lmo0949	18974	5790	100	164	161	63	48	48	5	93	90	0	143	130	48	17	17	4	98	93	0	0	0	0	0	0	0	0	0	0	0	0	0	0	0	0	0	0	0	0	0	0	0	0	0	0	0.000	0.000	0.000	0.000	0.000	0.000	0.000	0.000	0.000	0.000	0.000	0.000	0.000	0.000	285	1076	242	226	226	0.000	0.000	116	126	0	0	113	113	0	0	100	1	
4	15	5	03: I-04   LM00002367	lmo0952	19224	5790	100	55	56	6	47	48	5	73	33	0	73	66	19	17	17	3	93	92	0	0	0	0	0	0	0	0	0	0	0	0	0	0	0	0	0	0	0	0	0	0	0	0	0	0	0.000	0.000	0.000	0.000	0.000	0.000	0.000	0.000	0.000	0.000	0.000	0.000	0.000	0.000	285	1076	64	58	58	0.000	0.000	8	56	0	0	9	49	0	0	100	1	
4	16	5	03: I-07   LM00000294	lmo0955	19474	5790	100	667	576	256	47	47	5	94	90	0	991	883	377	16	17	2	99	97	0	0	0	0	0	0	0	0	0	0	0	0	0	0	0	0	0	0	0	0	0	0	0	0	0	0	0.000	0.000	0.000	0.000	0.000	0.000	0.000	0.000	0.000	0.000	0.000	0.000	0.000	0.000	285	1076	1595	1396	1396	0.000	0.000	620	975	0	0	529	867	0	0	100	1	
4	17	5	03: I-10   LM00000296	lmo0958	19724	5790	100	3192	2906	989	46	47	5	100	100	0	873	803	249	17	17	3	100	99	0	0	0	0	0	0	0	0	0	0	0	0	0	0	0	0	0	0	0	0	0	0	0	0	0	0	0.000	0.000	0.000	0.000	0.000	0.000	0.000	0.000	0.000	0.000	0.000	0.000	0.000	0.000	285	1076	4002	3646	3646	0.000	0.000	3146	856	0	0	2860	786	0	0	100	1	
4	1	6	03: I-13   LM00001178	lmo0961	15724	6040	100	325	301	123	46	47	4	96	95	0	432	390	162	15	16	2	98	96	0	0	0	0	0	0	0	0	0	0	0	0	0	0	0	0	0	0	0	0	0	0	0	0	0	0	0.000	0.000	0.000	0.000	0.000	0.000	0.000	0.000	0.000	0.000	0.000	0.000	0.000	0.000	285	1076	696	630	630	0.000	0.000	279	417	0	0	255	375	0	0	100	1	
4	2	6	03: I-16   LM00000297	lmo0964	15974	6040	100	1264	1128	488	47	47	4	100	96	0	954	840	337	15	16	2	100	98	0	0	0	0	0	0	0	0	0	0	0	0	0	0	0	0	0	0	0	0	0	0	0	0	0	0	0.000	0.000	0.000	0.000	0.000	0.000	0.000	0.000	0.000	0.000	0.000	0.000	0.000	0.000	285	1076	2156	1906	1906	0.000	0.000	1217	939	0	0	1081	825	0	0	100	1	
4	3	6	03: I-19   LM00000298	lmo0967	16224	6040	100	211	211	71	46	46	4	98	96	0	174	172	55	15	15	2	99	98	0	0	0	0	0	0	0	0	0	0	0	0	0	0	0	0	0	0	0	0	0	0	0	0	0	0	0.000	0.000	0.000	0.000	0.000	0.000	0.000	0.000	0.000	0.000	0.000	0.000	0.000	0.000	285	1076	324	322	322	0.000	0.000	165	159	0	0	165	157	0	0	100	1	
4	4	6	03: I-22   LM00001182	lmo0970	16474	6040	100	254	235	89	46	47	5	98	93	0	313	286	118	15	15	3	94	93	0	0	0	0	0	0	0	0	0	0	0	0	0	0	0	0	0	0	0	0	0	0	0	0	0	0	0.000	0.000	0.000	0.000	0.000	0.000	0.000	0.000	0.000	0.000	0.000	0.000	0.000	0.000	285	1076	506	460	460	0.000	0.000	208	298	0	0	189	271	0	0	100	1	
4	5	6	03: M-01   LM00002395	lmo1045	16724	6040	100	312	283	110	46	47	5	96	95	0	333	303	122	16	16	3	98	95	0	0	0	0	0	0	0	0	0	0	0	0	0	0	0	0	0	0	0	0	0	0	0	0	0	0	0.000	0.000	0.000	0.000	0.000	0.000	0.000	0.000	0.000	0.000	0.000	0.000	0.000	0.000	285	1076	583	524	524	0.000	0.000	266	317	0	0	237	287	0	0	100	1	
4	6	6	03: M-04   LM00002396	lmo1048	16974	6040	100	161	154	56	46	46	4	94	91	0	315	288	121	17	17	3	95	94	0	0	0	0	0	0	0	0	0	0	0	0	0	0	0	0	0	0	0	0	0	0	0	0	0	0	0.000	0.000	0.000	0.000	0.000	0.000	0.000	0.000	0.000	0.000	0.000	0.000	0.000	0.000	285	1076	413	379	379	0.000	0.000	115	298	0	0	108	271	0	0	100	1	
4	7	6	03: M-07   LM00001222	lmo1051	17224	6040	100	309	290	91	47	48	8	96	95	0	262	245	76	18	19	7	96	95	0	0	0	0	0	0	0	0	0	0	0	0	0	0	0	0	0	0	0	0	0	0	0	0	0	0	0.000	0.000	0.000	0.000	0.000	0.000	0.000	0.000	0.000	0.000	0.000	0.000	0.000	0.000	285	1076	506	470	470	0.000	0.000	262	244	0	0	243	227	0	0	100	1	
4	8	6	03: M-10   LM00000316	lmo1054	17474	6040	100	7783	6593	3403	47	48	4	100	100	0	3892	3458	1659	17	17	3	99	96	0	0	0	0	0	0	0	0	0	0	0	0	0	0	0	0	0	0	0	0	0	0	0	0	0	0	0.000	0.000	0.000	0.000	0.000	0.000	0.000	0.000	0.000	0.000	0.000	0.000	0.000	0.000	285	1076	11611	9987	9987	0.000	0.000	7736	3875	0	0	6546	3441	0	0	100	1	
4	9	6	03: M-13   LM00001224	lmo1057	17724	6040	100	921	793	377	48	48	5	97	92	0	1300	1119	514	17	17	3	97	96	0	0	0	0	0	0	0	0	0	0	0	0	0	0	0	0	0	0	0	0	0	0	0	0	0	0	0.000	0.000	0.000	0.000	0.000	0.000	0.000	0.000	0.000	0.000	0.000	0.000	0.000	0.000	285	1076	2156	1847	1847	0.000	0.000	873	1283	0	0	745	1102	0	0	100	1	
4	10	6	03: M-16   LM00002398	lmo1060	17974	6040	100	55	55	8	47	47	6	66	27	0	74	67	21	17	18	5	90	87	0	0	0	0	0	0	0	0	0	0	0	0	0	0	0	0	0	0	0	0	0	0	0	0	0	0	0.000	0.000	0.000	0.000	0.000	0.000	0.000	0.000	0.000	0.000	0.000	0.000	0.000	0.000	285	1076	65	58	58	0.000	0.000	8	57	0	0	8	50	0	0	100	1	
4	11	6	03: M-19   LM00002401	lmo1063	18224	6040	100	55	55	8	46	47	5	69	41	0	80	77	19	16	17	4	97	95	0	0	0	0	0	0	0	0	0	0	0	0	0	0	0	0	0	0	0	0	0	0	0	0	0	0	0.000	0.000	0.000	0.000	0.000	0.000	0.000	0.000	0.000	0.000	0.000	0.000	0.000	0.000	285	1076	73	70	70	0.000	0.000	9	64	0	0	9	61	0	0	100	1	
4	12	6	03: M-22   LM00002402	lmo1066	18474	6040	100	321	289	126	47	48	6	93	88	0	277	248	110	17	17	3	95	94	0	0	0	0	0	0	0	0	0	0	0	0	0	0	0	0	0	0	0	0	0	0	0	0	0	0	0.000	0.000	0.000	0.000	0.000	0.000	0.000	0.000	0.000	0.000	0.000	0.000	0.000	0.000	285	1076	534	473	473	0.000	0.000	274	260	0	0	242	231	0	0	100	1	
4	13	6	04: A-01   EMPTY	EMPTY	18724	6040	100	47	47	5	47	47	5	15	4	0	18	20	5	16	17	3	44	31	0	0	0	0	0	0	0	0	0	0	0	0	0	0	0	0	0	0	0	0	0	0	0	0	0	0	0.000	0.000	0.000	0.000	0.000	0.000	0.000	0.000	0.000	0.000	0.000	0.000	0.000	0.000	285	1076	2	4	4	0.000	0.000	0	2	0	0	0	4	0	0	-75	1	
4	14	6	04: A-04   LM00000334	lmo1142	18974	6040	100	76	76	18	47	47	5	91	84	0	85	79	26	17	17	4	92	90	0	0	0	0	0	0	0	0	0	0	0	0	0	0	0	0	0	0	0	0	0	0	0	0	0	0	0.000	0.000	0.000	0.000	0.000	0.000	0.000	0.000	0.000	0.000	0.000	0.000	0.000	0.000	285	1076	97	91	91	0.000	0.000	29	68	0	0	29	62	0	0	100	1	
4	15	6	04: A-07   LM00001237	lmo1145	19224	6040	100	56	58	10	47	47	5	70	45	0	84	77	21	17	17	4	95	92	0	0	0	0	0	0	0	0	0	0	0	0	0	0	0	0	0	0	0	0	0	0	0	0	0	0	0.000	0.000	0.000	0.000	0.000	0.000	0.000	0.000	0.000	0.000	0.000	0.000	0.000	0.000	285	1076	76	71	71	0.000	0.000	9	67	0	0	11	60	0	0	100	1	
4	16	6	04: A-10   LM00001238	lmo1148	19474	6040	100	63	65	13	47	48	5	91	66	0	68	66	17	17	18	7	96	94	0	0	0	0	0	0	0	0	0	0	0	0	0	0	0	0	0	0	0	0	0	0	0	0	0	0	0.000	0.000	0.000	0.000	0.000	0.000	0.000	0.000	0.000	0.000	0.000	0.000	0.000	0.000	285	1076	67	67	67	0.000	0.000	16	51	0	0	18	49	0	0	100	1	
4	17	6	04: A-13   LM00002816	lmo1151	19724	6040	100	60	63	15	48	48	5	81	62	0	87	84	23	17	17	4	95	95	0	0	0	0	0	0	0	0	0	0	0	0	0	0	0	0	0	0	0	0	0	0	0	0	0	0	0.000	0.000	0.000	0.000	0.000	0.000	0.000	0.000	0.000	0.000	0.000	0.000	0.000	0.000	285	1076	82	82	82	0.000	0.000	12	70	0	0	15	67	0	0	100	1	
4	1	7	04: A-16   LM00001240	lmo1154	15724	6290	100	55	56	9	46	46	5	71	44	0	59	55	23	15	16	2	91	87	0	0	0	0	0	0	0	0	0	0	0	0	0	0	0	0	0	0	0	0	0	0	0	0	0	0	0.000	0.000	0.000	0.000	0.000	0.000	0.000	0.000	0.000	0.000	0.000	0.000	0.000	0.000	285	1076	53	50	50	0.000	0.000	9	44	0	0	10	40	0	0	100	1	
4	2	7	04: A-19   LM00001243	lmo1157	15974	6290	100	60	62	12	47	47	5	77	56	0	85	74	29	15	16	4	89	84	0	0	0	0	0	0	0	0	0	0	0	0	0	0	0	0	0	0	0	0	0	0	0	0	0	0	0.000	0.000	0.000	0.000	0.000	0.000	0.000	0.000	0.000	0.000	0.000	0.000	0.000	0.000	285	1076	83	74	74	0.000	0.000	13	70	0	0	15	59	0	0	100	1	
4	3	7	04: A-22   LM00001245	lmo1160	16224	6290	100	55	56	9	46	46	5	74	45	0	75	66	23	15	16	2	94	91	0	0	0	0	0	0	0	0	0	0	0	0	0	0	0	0	0	0	0	0	0	0	0	0	0	0	0.000	0.000	0.000	0.000	0.000	0.000	0.000	0.000	0.000	0.000	0.000	0.000	0.000	0.000	285	1076	69	61	61	0.000	0.000	9	60	0	0	10	51	0	0	100	1	
4	4	7	04: E-01   LM00000355	lmo1233	16474	6290	100	1201	1055	470	47	47	4	98	97	0	1547	1351	584	15	16	6	97	95	0	0	0	0	0	0	0	0	0	0	0	0	0	0	0	0	0	0	0	0	0	0	0	0	0	0	0.000	0.000	0.000	0.000	0.000	0.000	0.000	0.000	0.000	0.000	0.000	0.000	0.000	0.000	285	1076	2686	2344	2344	0.000	0.000	1154	1532	0	0	1008	1336	0	0	100	1	
4	5	7	04: E-04   LM00001288	lmo1236	16724	6290	100	227	205	83	47	47	5	91	87	0	126	113	44	15	16	4	95	91	0	0	0	0	0	0	0	0	0	0	0	0	0	0	0	0	0	0	0	0	0	0	0	0	0	0	0.000	0.000	0.000	0.000	0.000	0.000	0.000	0.000	0.000	0.000	0.000	0.000	0.000	0.000	285	1076	291	256	256	0.000	0.000	180	111	0	0	158	98	0	0	100	1	
4	6	7	04: E-07   LM00000356	lmo1239	16974	6290	100	639	562	246	46	47	5	95	93	0	468	410	178	17	17	3	96	94	0	0	0	0	0	0	0	0	0	0	0	0	0	0	0	0	0	0	0	0	0	0	0	0	0	0	0.000	0.000	0.000	0.000	0.000	0.000	0.000	0.000	0.000	0.000	0.000	0.000	0.000	0.000	285	1076	1044	909	909	0.000	0.000	593	451	0	0	516	393	0	0	100	1	
4	7	7	04: E-10   LM00001292	lmo1242	17224	6290	100	66	79	39	48	48	5	84	68	0	81	93	32	18	18	3	100	99	0	0	0	0	0	0	0	0	0	0	0	0	0	0	0	0	0	0	0	0	0	0	0	0	0	0	0.000	0.000	0.000	0.000	0.000	0.000	0.000	0.000	0.000	0.000	0.000	0.000	0.000	0.000	285	1076	81	106	106	0.000	0.000	18	63	0	0	31	75	0	0	100	1	
4	8	7	04: E-13   LM00001294	lmo1245	17474	6290	100	115	113	32	47	47	4	95	90	0	120	113	39	17	17	2	96	96	0	0	0	0	0	0	0	0	0	0	0	0	0	0	0	0	0	0	0	0	0	0	0	0	0	0	0.000	0.000	0.000	0.000	0.000	0.000	0.000	0.000	0.000	0.000	0.000	0.000	0.000	0.000	285	1076	171	162	162	0.000	0.000	68	103	0	0	66	96	0	0	100	1	
4	9	7	04: E-16   LM00002475	lmo1248	17724	6290	100	83	82	19	48	48	5	92	89	0	97	93	30	17	18	3	96	94	0	0	0	0	0	0	0	0	0	0	0	0	0	0	0	0	0	0	0	0	0	0	0	0	0	0	0.000	0.000	0.000	0.000	0.000	0.000	0.000	0.000	0.000	0.000	0.000	0.000	0.000	0.000	285	1076	115	110	110	0.000	0.000	35	80	0	0	34	76	0	0	100	1	
4	10	7	04: E-19   LM00001297	lmo1251	17974	6290	100	54	54	6	48	48	5	59	33	0	64	60	18	17	18	3	94	91	0	0	0	0	0	0	0	0	0	0	0	0	0	0	0	0	0	0	0	0	0	0	0	0	0	0	0.000	0.000	0.000	0.000	0.000	0.000	0.000	0.000	0.000	0.000	0.000	0.000	0.000	0.000	285	1076	53	49	49	0.000	0.000	6	47	0	0	6	43	0	0	100	1	
4	11	7	04: E-22   LM00001300	lmo1254	18224	6290	100	558	516	219	47	47	5	97	94	0	1062	961	370	17	17	3	98	98	0	0	0	0	0	0	0	0	0	0	0	0	0	0	0	0	0	0	0	0	0	0	0	0	0	0	0.000	0.000	0.000	0.000	0.000	0.000	0.000	0.000	0.000	0.000	0.000	0.000	0.000	0.000	285	1076	1556	1413	1413	0.000	0.000	511	1045	0	0	469	944	0	0	100	1	
4	12	7	04: I-01   LM00001332	lmo1329	18474	6290	100	62	63	10	46	47	5	89	80	0	91	82	29	15	16	3	96	93	0	0	0	0	0	0	0	0	0	0	0	0	0	0	0	0	0	0	0	0	0	0	0	0	0	0	0.000	0.000	0.000	0.000	0.000	0.000	0.000	0.000	0.000	0.000	0.000	0.000	0.000	0.000	285	1076	92	84	84	0.000	0.000	16	76	0	0	17	67	0	0	100	1	
4	13	7	04: I-04   LM00002496	lmo1332	18724	6290	100	385	351	137	47	47	5	96	95	0	456	415	150	16	17	3	100	98	0	0	0	0	0	0	0	0	0	0	0	0	0	0	0	0	0	0	0	0	0	0	0	0	0	0	0.000	0.000	0.000	0.000	0.000	0.000	0.000	0.000	0.000	0.000	0.000	0.000	0.000	0.000	285	1076	778	703	703	0.000	0.000	338	440	0	0	304	399	0	0	100	1	
4	14	7	04: I-07   LM00002818	lmo1335	18974	6290	100	1092	969	406	47	47	5	94	92	0	1484	1355	541	16	17	3	98	96	0	0	0	0	0	0	0	0	0	0	0	0	0	0	0	0	0	0	0	0	0	0	0	0	0	0	0.000	0.000	0.000	0.000	0.000	0.000	0.000	0.000	0.000	0.000	0.000	0.000	0.000	0.000	285	1076	2513	2261	2261	0.000	0.000	1045	1468	0	0	922	1339	0	0	100	1	
4	15	7	04: I-10   LM00001336	lmo1338	19224	6290	100	404	383	160	47	47	5	98	94	0	402	369	140	16	17	4	99	97	0	0	0	0	0	0	0	0	0	0	0	0	0	0	0	0	0	0	0	0	0	0	0	0	0	0	0.000	0.000	0.000	0.000	0.000	0.000	0.000	0.000	0.000	0.000	0.000	0.000	0.000	0.000	285	1076	743	689	689	0.000	0.000	357	386	0	0	336	353	0	0	100	1	
4	16	7	04: I-13   LM00002498	lmo1341	19474	6290	100	53	53	7	47	48	6	43	11	0	81	76	18	16	17	3	98	94	0	0	0	0	0	0	0	0	0	0	0	0	0	0	0	0	0	0	0	0	0	0	0	0	0	0	0.000	0.000	0.000	0.000	0.000	0.000	0.000	0.000	0.000	0.000	0.000	0.000	0.000	0.000	285	1076	71	66	66	0.000	0.000	6	65	0	0	6	60	0	0	100	1	
4	17	7	04: I-16   LM00002501	lmo1344	19724	6290	100	53	54	10	47	48	5	56	34	0	80	71	25	17	17	3	91	87	0	0	0	0	0	0	0	0	0	0	0	0	0	0	0	0	0	0	0	0	0	0	0	0	0	0	0.000	0.000	0.000	0.000	0.000	0.000	0.000	0.000	0.000	0.000	0.000	0.000	0.000	0.000	285	1076	69	61	61	0.000	0.000	6	63	0	0	7	54	0	0	100	1	
4	1	8	04: I-19   LM00002503	lmo1347	15724	6540	100	51	51	6	47	47	5	41	15	0	65	59	18	15	16	3	93	91	0	0	0	0	0	0	0	0	0	0	0	0	0	0	0	0	0	0	0	0	0	0	0	0	0	0	0.000	0.000	0.000	0.000	0.000	0.000	0.000	0.000	0.000	0.000	0.000	0.000	0.000	0.000	285	1076	54	48	48	0.000	0.000	4	50	0	0	4	44	0	0	100	1	
4	2	8	04: I-22   LM00001342	lmo1350	15974	6540	100	290	274	131	47	47	4	91	88	0	428	368	185	15	16	3	93	91	0	0	0	0	0	0	0	0	0	0	0	0	0	0	0	0	0	0	0	0	0	0	0	0	0	0	0.000	0.000	0.000	0.000	0.000	0.000	0.000	0.000	0.000	0.000	0.000	0.000	0.000	0.000	285	1076	656	580	580	0.000	0.000	243	413	0	0	227	353	0	0	100	1	
4	3	8	04: M-01   LM00001393	lmo1425	16224	6540	100	6834	5825	3099	46	46	4	100	99	0	1829	1539	789	15	15	2	98	96	0	0	0	0	0	0	0	0	0	0	0	0	0	0	0	0	0	0	0	0	0	0	0	0	0	0	0.000	0.000	0.000	0.000	0.000	0.000	0.000	0.000	0.000	0.000	0.000	0.000	0.000	0.000	285	1076	8602	7303	7303	0.000	0.000	6788	1814	0	0	5779	1524	0	0	100	1	
4	4	8	04: M-04   LM00000397	lmo1428	16474	6540	100	873	782	391	47	47	4	96	93	0	374	325	149	15	15	2	92	91	0	0	0	0	0	0	0	0	0	0	0	0	0	0	0	0	0	0	0	0	0	0	0	0	0	0	0.000	0.000	0.000	0.000	0.000	0.000	0.000	0.000	0.000	0.000	0.000	0.000	0.000	0.000	285	1076	1185	1045	1045	0.000	0.000	826	359	0	0	735	310	0	0	100	1	
4	5	8	04: M-07   LM00000398	lmo1431	16724	6540	100	389	333	158	46	47	5	92	89	0	608	508	254	16	16	2	93	91	0	0	0	0	0	0	0	0	0	0	0	0	0	0	0	0	0	0	0	0	0	0	0	0	0	0	0.000	0.000	0.000	0.000	0.000	0.000	0.000	0.000	0.000	0.000	0.000	0.000	0.000	0.000	285	1076	935	779	779	0.000	0.000	343	592	0	0	287	492	0	0	100	1	
4	6	8	04: M-10   LM00000399	lmo1434	16974	6540	100	2087	1980	610	48	48	5	100	100	0	1744	1723	453	17	17	3	100	100	0	0	0	0	0	0	0	0	0	0	0	0	0	0	0	0	0	0	0	0	0	0	0	0	0	0	0.000	0.000	0.000	0.000	0.000	0.000	0.000	0.000	0.000	0.000	0.000	0.000	0.000	0.000	285	1076	3766	3638	3638	0.000	0.000	2039	1727	0	0	1932	1706	0	0	100	1	
4	7	8	04: M-13   LM00001400	lmo1437	17224	6540	100	265	264	75	48	48	4	99	99	0	235	227	63	18	18	3	100	100	0	0	0	0	0	0	0	0	0	0	0	0	0	0	0	0	0	0	0	0	0	0	0	0	0	0	0.000	0.000	0.000	0.000	0.000	0.000	0.000	0.000	0.000	0.000	0.000	0.000	0.000	0.000	285	1076	434	425	425	0.000	0.000	217	217	0	0	216	209	0	0	100	1	
4	8	8	04: M-16   LM00001402	lmo1440	17474	6540	100	60	60	8	47	48	5	86	61	0	81	73	27	17	17	4	91	88	0	0	0	0	0	0	0	0	0	0	0	0	0	0	0	0	0	0	0	0	0	0	0	0	0	0	0.000	0.000	0.000	0.000	0.000	0.000	0.000	0.000	0.000	0.000	0.000	0.000	0.000	0.000	285	1076	77	69	69	0.000	0.000	13	64	0	0	13	56	0	0	100	1	
4	9	8	04: M-19   LM00002517	lmo1443	17724	6540	100	139	139	45	47	48	5	95	92	0	147	138	46	17	17	4	97	97	0	0	0	0	0	0	0	0	0	0	0	0	0	0	0	0	0	0	0	0	0	0	0	0	0	0	0.000	0.000	0.000	0.000	0.000	0.000	0.000	0.000	0.000	0.000	0.000	0.000	0.000	0.000	285	1076	222	213	213	0.000	0.000	92	130	0	0	92	121	0	0	100	1	
4	10	8	04: M-22   LM00001406	lmo1446	17974	6540	100	93	93	30	47	48	6	91	86	0	145	125	57	17	18	3	90	87	0	0	0	0	0	0	0	0	0	0	0	0	0	0	0	0	0	0	0	0	0	0	0	0	0	0	0.000	0.000	0.000	0.000	0.000	0.000	0.000	0.000	0.000	0.000	0.000	0.000	0.000	0.000	285	1076	174	154	154	0.000	0.000	46	128	0	0	46	108	0	0	100	1	
4	11	8	05: A-01   EMPTY	EMPTY	18224	6540	100	46	46	4	46	47	5	14	3	0	20	21	6	16	16	3	55	37	0	0	0	0	0	0	0	0	0	0	0	0	0	0	0	0	0	0	0	0	0	0	0	0	0	0	0.000	0.000	0.000	0.000	0.000	0.000	0.000	0.000	0.000	0.000	0.000	0.000	0.000	0.000	285	1076	4	5	5	0.000	0.000	0	4	0	0	0	5	0	0	-75	1	
4	12	8	05: A-04   LM00001448	lmo1522	18474	6540	100	299	269	127	46	47	5	91	87	0	201	177	84	16	17	3	92	89	0	0	0	0	0	0	0	0	0	0	0	0	0	0	0	0	0	0	0	0	0	0	0	0	0	0	0.000	0.000	0.000	0.000	0.000	0.000	0.000	0.000	0.000	0.000	0.000	0.000	0.000	0.000	285	1076	438	384	384	0.000	0.000	253	185	0	0	223	161	0	0	100	1	
4	13	8	05: A-07   LM00000421	lmo1525	18724	6540	100	571	475	261	47	47	5	93	87	0	519	432	234	16	17	4	89	86	0	0	0	0	0	0	0	0	0	0	0	0	0	0	0	0	0	0	0	0	0	0	0	0	0	0	0.000	0.000	0.000	0.000	0.000	0.000	0.000	0.000	0.000	0.000	0.000	0.000	0.000	0.000	285	1076	1027	844	844	0.000	0.000	524	503	0	0	428	416	0	0	100	1	
4	14	8	05: A-10   LM00001452	lmo1528	18974	6540	100	304	276	113	46	46	5	91	88	0	501	454	197	16	16	3	94	93	0	0	0	0	0	0	0	0	0	0	0	0	0	0	0	0	0	0	0	0	0	0	0	0	0	0	0.000	0.000	0.000	0.000	0.000	0.000	0.000	0.000	0.000	0.000	0.000	0.000	0.000	0.000	285	1076	743	668	668	0.000	0.000	258	485	0	0	230	438	0	0	100	1	
4	15	8	05: A-13   LM00001453	lmo1531	19224	6540	100	132	125	50	46	47	5	91	87	0	111	103	46	17	17	3	90	87	0	0	0	0	0	0	0	0	0	0	0	0	0	0	0	0	0	0	0	0	0	0	0	0	0	0	0.000	0.000	0.000	0.000	0.000	0.000	0.000	0.000	0.000	0.000	0.000	0.000	0.000	0.000	285	1076	180	165	165	0.000	0.000	86	94	0	0	79	86	0	0	100	1	
4	16	8	05: A-16   LM00002532	lmo1534	19474	6540	100	140	137	50	48	48	4	93	91	0	149	143	58	16	17	2	96	96	0	0	0	0	0	0	0	0	0	0	0	0	0	0	0	0	0	0	0	0	0	0	0	0	0	0	0.000	0.000	0.000	0.000	0.000	0.000	0.000	0.000	0.000	0.000	0.000	0.000	0.000	0.000	285	1076	225	216	216	0.000	0.000	92	133	0	0	89	127	0	0	100	1	
4	17	8	05: A-19   LM00000424	lmo1537	19724	6540	100	406	339	176	47	48	5	88	85	0	535	445	254	17	17	3	85	85	0	0	0	0	0	0	0	0	0	0	0	0	0	0	0	0	0	0	0	0	0	0	0	0	0	0	0.000	0.000	0.000	0.000	0.000	0.000	0.000	0.000	0.000	0.000	0.000	0.000	0.000	0.000	285	1076	877	720	720	0.000	0.000	359	518	0	0	292	428	0	0	100	1	
4	1	9	05: A-22   LM00000426	lmo1540	15724	6790	100	10220	8309	5032	46	47	4	98	97	0	10851	8762	5260	15	16	2	98	96	0	0	0	0	0	0	0	0	0	0	0	0	0	0	0	0	0	0	0	0	0	0	0	0	0	0	0.000	0.000	0.000	0.000	0.000	0.000	0.000	0.000	0.000	0.000	0.000	0.000	0.000	0.000	285	1076	21010	17010	17010	0.000	0.000	10174	10836	0	0	8263	8747	0	0	100	1	
4	2	9	05: E-01   LM00002548	lmo1613	15974	6790	100	98	91	27	47	48	5	85	81	0	85	72	33	15	16	3	85	82	0	0	0	0	0	0	0	0	0	0	0	0	0	0	0	0	0	0	0	0	0	0	0	0	0	0	0.000	0.000	0.000	0.000	0.000	0.000	0.000	0.000	0.000	0.000	0.000	0.000	0.000	0.000	285	1076	121	101	101	0.000	0.000	51	70	0	0	44	57	0	0	100	1	
4	3	9	05: E-04   LM00002549	lmo1616	16224	6790	100	125	118	41	46	46	4	92	87	0	134	126	55	15	15	3	91	89	0	0	0	0	0	0	0	0	0	0	0	0	0	0	0	0	0	0	0	0	0	0	0	0	0	0	0.000	0.000	0.000	0.000	0.000	0.000	0.000	0.000	0.000	0.000	0.000	0.000	0.000	0.000	285	1076	198	183	183	0.000	0.000	79	119	0	0	72	111	0	0	100	1	
4	4	9	05: E-07   LM00001497	lmo1619	16474	6790	100	285	254	110	46	46	4	93	91	0	347	300	135	15	16	2	94	92	0	0	0	0	0	0	0	0	0	0	0	0	0	0	0	0	0	0	0	0	0	0	0	0	0	0	0.000	0.000	0.000	0.000	0.000	0.000	0.000	0.000	0.000	0.000	0.000	0.000	0.000	0.000	285	1076	571	493	493	0.000	0.000	239	332	0	0	208	285	0	0	100	1	
4	5	9	05: E-10   LM00001500	lmo1622	16724	6790	100	54	56	8	47	48	5	76	44	0	74	66	23	16	16	3	91	88	0	0	0	0	0	0	0	0	0	0	0	0	0	0	0	0	0	0	0	0	0	0	0	0	0	0	0.000	0.000	0.000	0.000	0.000	0.000	0.000	0.000	0.000	0.000	0.000	0.000	0.000	0.000	285	1076	65	59	59	0.000	0.000	7	58	0	0	9	50	0	0	100	1	
4	6	9	05: E-13   LM00002551	lmo1625	16974	6790	100	51	51	4	48	48	4	31	7	0	63	58	15	17	17	3	93	91	0	0	0	0	0	0	0	0	0	0	0	0	0	0	0	0	0	0	0	0	0	0	0	0	0	0	0.000	0.000	0.000	0.000	0.000	0.000	0.000	0.000	0.000	0.000	0.000	0.000	0.000	0.000	285	1076	49	44	44	0.000	0.000	3	46	0	0	3	41	0	0	100	1	
4	7	9	05: E-16   LM00001505	lmo1628	17224	6790	100	86	141	96	50	51	7	84	65	0	102	138	70	18	19	5	99	99	0	0	0	0	0	0	0	0	0	0	0	0	0	0	0	0	0	0	0	0	0	0	0	0	0	0	0.000	0.000	0.000	0.000	0.000	0.000	0.000	0.000	0.000	0.000	0.000	0.000	0.000	0.000	285	1076	120	211	211	0.000	0.000	36	84	0	0	91	120	0	0	100	1	
4	8	9	05: E-19   LM00001507	lmo1631	17474	6790	100	86	84	22	48	48	4	91	87	0	83	81	29	17	17	3	96	94	0	0	0	0	0	0	0	0	0	0	0	0	0	0	0	0	0	0	0	0	0	0	0	0	0	0	0.000	0.000	0.000	0.000	0.000	0.000	0.000	0.000	0.000	0.000	0.000	0.000	0.000	0.000	285	1076	104	100	100	0.000	0.000	38	66	0	0	36	64	0	0	100	1	
4	9	9	05: E-22   LM00000449	lmo1634	17724	6790	100	14083	11957	5819	48	48	5	99	99	0	6147	5327	2444	17	17	3	99	98	0	0	0	0	0	0	0	0	0	0	0	0	0	0	0	0	0	0	0	0	0	0	0	0	0	0	0.000	0.000	0.000	0.000	0.000	0.000	0.000	0.000	0.000	0.000	0.000	0.000	0.000	0.000	285	1076	20165	17219	17219	0.000	0.000	14035	6130	0	0	11909	5310	0	0	100	1	
4	10	9	05: I-01   LM00001555	lmo1709	17974	6790	100	416	367	154	47	48	4	93	93	0	644	561	245	17	17	3	95	94	0	0	0	0	0	0	0	0	0	0	0	0	0	0	0	0	0	0	0	0	0	0	0	0	0	0	0.000	0.000	0.000	0.000	0.000	0.000	0.000	0.000	0.000	0.000	0.000	0.000	0.000	0.000	285	1076	996	864	864	0.000	0.000	369	627	0	0	320	544	0	0	100	1	
4	11	9	05: I-04   LM00001557	lmo1712	18224	6790	100	639	606	186	46	47	5	100	100	0	225	225	58	16	17	3	100	100	0	0	0	0	0	0	0	0	0	0	0	0	0	0	0	0	0	0	0	0	0	0	0	0	0	0	0.000	0.000	0.000	0.000	0.000	0.000	0.000	0.000	0.000	0.000	0.000	0.000	0.000	0.000	285	1076	802	769	769	0.000	0.000	593	209	0	0	560	209	0	0	100	1	
4	12	9	05: I-07   LM00001559	lmo1715	18474	6790	100	52	52	5	46	47	5	56	17	0	66	63	15	16	16	2	97	95	0	0	0	0	0	0	0	0	0	0	0	0	0	0	0	0	0	0	0	0	0	0	0	0	0	0	0.000	0.000	0.000	0.000	0.000	0.000	0.000	0.000	0.000	0.000	0.000	0.000	0.000	0.000	285	1076	56	53	53	0.000	0.000	6	50	0	0	6	47	0	0	100	1	
4	13	9	05: I-10   LM00000466	lmo1718	18724	6790	100	896	753	425	48	48	5	92	86	0	899	734	390	16	17	3	94	91	0	0	0	0	0	0	0	0	0	0	0	0	0	0	0	0	0	0	0	0	0	0	0	0	0	0	0.000	0.000	0.000	0.000	0.000	0.000	0.000	0.000	0.000	0.000	0.000	0.000	0.000	0.000	285	1076	1731	1423	1423	0.000	0.000	848	883	0	0	705	718	0	0	100	1	
4	14	9	05: I-13   LM00001561	lmo1721	18974	6790	100	346	305	140	46	47	6	91	86	0	244	218	98	16	17	3	93	92	0	0	0	0	0	0	0	0	0	0	0	0	0	0	0	0	0	0	0	0	0	0	0	0	0	0	0.000	0.000	0.000	0.000	0.000	0.000	0.000	0.000	0.000	0.000	0.000	0.000	0.000	0.000	285	1076	528	461	461	0.000	0.000	300	228	0	0	259	202	0	0	100	1	
4	15	9	05: I-16   LM00001563	lmo1724	19224	6790	100	77	78	21	47	47	5	88	85	0	92	86	30	17	17	3	94	90	0	0	0	0	0	0	0	0	0	0	0	0	0	0	0	0	0	0	0	0	0	0	0	0	0	0	0.000	0.000	0.000	0.000	0.000	0.000	0.000	0.000	0.000	0.000	0.000	0.000	0.000	0.000	285	1076	105	100	100	0.000	0.000	30	75	0	0	31	69	0	0	100	1	
4	16	9	05: I-19   LM00000468	lmo1727	19474	6790	100	220	213	79	47	48	6	96	95	0	135	127	42	17	17	3	97	96	0	0	0	0	0	0	0	0	0	0	0	0	0	0	0	0	0	0	0	0	0	0	0	0	0	0	0.000	0.000	0.000	0.000	0.000	0.000	0.000	0.000	0.000	0.000	0.000	0.000	0.000	0.000	285	1076	291	276	276	0.000	0.000	173	118	0	0	166	110	0	0	100	1	
4	17	9	05: I-22   LM00000471	lmo1730	19724	6790	100	2318	1883	922	47	48	5	96	93	0	1968	1659	775	17	17	3	98	95	0	0	0	0	0	0	0	0	0	0	0	0	0	0	0	0	0	0	0	0	0	0	0	0	0	0	0.000	0.000	0.000	0.000	0.000	0.000	0.000	0.000	0.000	0.000	0.000	0.000	0.000	0.000	285	1076	4222	3478	3478	0.000	0.000	2271	1951	0	0	1836	1642	0	0	100	1	
4	1	10	05: M-01   LM00001610	lmo1805	15724	7040	100	173	157	71	46	46	4	89	83	0	133	118	61	15	16	3	90	85	0	0	0	0	0	0	0	0	0	0	0	0	0	0	0	0	0	0	0	0	0	0	0	0	0	0	0.000	0.000	0.000	0.000	0.000	0.000	0.000	0.000	0.000	0.000	0.000	0.000	0.000	0.000	285	1076	245	214	214	0.000	0.000	127	118	0	0	111	103	0	0	100	1	
4	2	10	05: M-04   LM00000492	lmo1808	15974	7040	100	1121	963	452	47	47	5	97	94	0	1406	1182	544	15	16	3	99	96	0	0	0	0	0	0	0	0	0	0	0	0	0	0	0	0	0	0	0	0	0	0	0	0	0	0	0.000	0.000	0.000	0.000	0.000	0.000	0.000	0.000	0.000	0.000	0.000	0.000	0.000	0.000	285	1076	2465	2083	2083	0.000	0.000	1074	1391	0	0	916	1167	0	0	100	1	
4	3	10	05: M-07   LM00000493	lmo1811	16224	7040	100	508	470	193	48	48	5	98	94	0	498	468	176	15	16	3	98	96	0	0	0	0	0	0	0	0	0	0	0	0	0	0	0	0	0	0	0	0	0	0	0	0	0	0	0.000	0.000	0.000	0.000	0.000	0.000	0.000	0.000	0.000	0.000	0.000	0.000	0.000	0.000	285	1076	943	875	875	0.000	0.000	460	483	0	0	422	453	0	0	100	1	
4	4	10	05: M-10   LM00001614	lmo1814	16474	7040	100	952	856	427	46	47	5	97	93	0	701	618	290	15	15	3	95	92	0	0	0	0	0	0	0	0	0	0	0	0	0	0	0	0	0	0	0	0	0	0	0	0	0	0	0.000	0.000	0.000	0.000	0.000	0.000	0.000	0.000	0.000	0.000	0.000	0.000	0.000	0.000	285	1076	1592	1413	1413	0.000	0.000	906	686	0	0	810	603	0	0	100	1	
4	5	10	05: M-13   LM00001616	lmo1817	16724	7040	100	343	326	100	47	47	5	100	99	0	710	667	194	15	15	2	100	100	0	0	0	0	0	0	0	0	0	0	0	0	0	0	0	0	0	0	0	0	0	0	0	0	0	0	0.000	0.000	0.000	0.000	0.000	0.000	0.000	0.000	0.000	0.000	0.000	0.000	0.000	0.000	285	1076	991	931	931	0.000	0.000	296	695	0	0	279	652	0	0	100	1	
4	6	10	05: M-16   LM00001619	lmo1820	16974	7040	100	1091	924	529	47	48	5	93	89	0	940	746	408	16	17	3	89	88	0	0	0	0	0	0	0	0	0	0	0	0	0	0	0	0	0	0	0	0	0	0	0	0	0	0	0.000	0.000	0.000	0.000	0.000	0.000	0.000	0.000	0.000	0.000	0.000	0.000	0.000	0.000	285	1076	1968	1607	1607	0.000	0.000	1044	924	0	0	877	730	0	0	100	1	
4	7	10	05: M-19   LM00002583	lmo1823	17224	7040	100	262	241	90	48	48	5	94	91	0	320	285	117	18	19	3	94	93	0	0	0	0	0	0	0	0	0	0	0	0	0	0	0	0	0	0	0	0	0	0	0	0	0	0	0.000	0.000	0.000	0.000	0.000	0.000	0.000	0.000	0.000	0.000	0.000	0.000	0.000	0.000	285	1076	516	460	460	0.000	0.000	214	302	0	0	193	267	0	0	100	1	
4	8	10	05: M-22   LM00002584	lmo1826	17474	7040	100	599	546	217	48	48	5	99	96	0	482	447	176	17	17	3	98	96	0	0	0	0	0	0	0	0	0	0	0	0	0	0	0	0	0	0	0	0	0	0	0	0	0	0	0.000	0.000	0.000	0.000	0.000	0.000	0.000	0.000	0.000	0.000	0.000	0.000	0.000	0.000	285	1076	1016	928	928	0.000	0.000	551	465	0	0	498	430	0	0	100	1	
4	9	10	06: A-01   EMPTY	EMPTY	17724	7040	100	48	49	4	47	48	5	31	4	0	18	20	5	17	17	3	39	22	0	0	0	0	0	0	0	0	0	0	0	0	0	0	0	0	0	0	0	0	0	0	0	0	0	0	0.000	0.000	0.000	0.000	0.000	0.000	0.000	0.000	0.000	0.000	0.000	0.000	0.000	0.000	285	1076	2	5	5	0.000	0.000	1	1	0	0	2	3	0	0	-75	1	
4	10	10	06: A-04   LM00001668	lmo1902	17974	7040	100	200	182	77	48	48	5	94	87	0	157	143	57	17	17	3	96	93	0	0	0	0	0	0	0	0	0	0	0	0	0	0	0	0	0	0	0	0	0	0	0	0	0	0	0.000	0.000	0.000	0.000	0.000	0.000	0.000	0.000	0.000	0.000	0.000	0.000	0.000	0.000	285	1076	292	260	260	0.000	0.000	152	140	0	0	134	126	0	0	100	1	
4	11	10	06: A-07   LM00001670	lmo1905	18224	7040	100	409	355	205	46	47	5	88	80	0	589	467	284	16	16	3	92	84	0	0	0	0	0	0	0	0	0	0	0	0	0	0	0	0	0	0	0	0	0	0	0	0	0	0	0.000	0.000	0.000	0.000	0.000	0.000	0.000	0.000	0.000	0.000	0.000	0.000	0.000	0.000	285	1076	936	760	760	0.000	0.000	363	573	0	0	309	451	0	0	100	1	
4	12	10	06: A-10   LM00001673	lmo1908	18474	7040	100	117	116	34	46	47	5	96	93	0	119	118	39	16	16	4	97	94	0	0	0	0	0	0	0	0	0	0	0	0	0	0	0	0	0	0	0	0	0	0	0	0	0	0	0.000	0.000	0.000	0.000	0.000	0.000	0.000	0.000	0.000	0.000	0.000	0.000	0.000	0.000	285	1076	174	172	172	0.000	0.000	71	103	0	0	70	102	0	0	100	1	
4	13	10	06: A-13   LM00000512	lmo1911	18724	7040	100	81	79	25	47	48	5	76	73	0	92	78	40	16	17	4	84	78	0	0	0	0	0	0	0	0	0	0	0	0	0	0	0	0	0	0	0	0	0	0	0	0	0	0	0.000	0.000	0.000	0.000	0.000	0.000	0.000	0.000	0.000	0.000	0.000	0.000	0.000	0.000	285	1076	110	94	94	0.000	0.000	34	76	0	0	32	62	0	0	100	1	
4	14	10	06: A-16   LM00000514	lmo1914	18974	7040	100	570	480	237	46	47	5	92	91	0	610	510	251	16	17	3	91	89	0	0	0	0	0	0	0	0	0	0	0	0	0	0	0	0	0	0	0	0	0	0	0	0	0	0	0.000	0.000	0.000	0.000	0.000	0.000	0.000	0.000	0.000	0.000	0.000	0.000	0.000	0.000	285	1076	1118	928	928	0.000	0.000	524	594	0	0	434	494	0	0	100	1	
4	15	10	06: A-19   LM00001676	lmo1917	19224	7040	100	613	484	324	46	47	5	83	78	0	544	398	268	16	17	3	82	78	0	0	0	0	0	0	0	0	0	0	0	0	0	0	0	0	0	0	0	0	0	0	0	0	0	0	0.000	0.000	0.000	0.000	0.000	0.000	0.000	0.000	0.000	0.000	0.000	0.000	0.000	0.000	285	1076	1095	820	820	0.000	0.000	567	528	0	0	438	382	0	0	100	1	
4	16	10	06: A-22   LM00001679	lmo1920	19474	7040	100	71	72	23	47	48	5	72	65	0	98	76	43	16	16	2	79	75	0	0	0	0	0	0	0	0	0	0	0	0	0	0	0	0	0	0	0	0	0	0	0	0	0	0	0.000	0.000	0.000	0.000	0.000	0.000	0.000	0.000	0.000	0.000	0.000	0.000	0.000	0.000	285	1076	106	85	85	0.000	0.000	24	82	0	0	25	60	0	0	100	1	
4	17	10	06: E-01   LM00000534	lmo1993	19724	7040	100	265	232	109	47	48	5	92	86	0	158	133	66	16	19	44	78	72	0	0	0	0	0	0	0	0	0	0	0	0	0	0	0	0	0	0	0	0	0	0	0	0	0	0	0.000	0.000	0.000	0.000	0.000	0.000	0.000	0.000	0.000	0.000	0.000	0.000	0.000	0.000	285	1076	360	302	302	0.000	0.000	218	142	0	0	185	117	0	0	100	1	
4	1	11	06: E-04   LM00001719	lmo1996	15724	7290	100	105	102	37	46	47	5	92	82	0	80	70	27	16	16	3	92	88	0	0	0	0	0	0	0	0	0	0	0	0	0	0	0	0	0	0	0	0	0	0	0	0	0	0	0.000	0.000	0.000	0.000	0.000	0.000	0.000	0.000	0.000	0.000	0.000	0.000	0.000	0.000	285	1076	123	110	110	0.000	0.000	59	64	0	0	56	54	0	0	100	1	
4	2	11	06: E-07   LM00002616	lmo1999	15974	7290	100	128	120	51	47	47	5	82	77	0	164	138	82	16	16	2	79	79	0	0	0	0	0	0	0	0	0	0	0	0	0	0	0	0	0	0	0	0	0	0	0	0	0	0	0.000	0.000	0.000	0.000	0.000	0.000	0.000	0.000	0.000	0.000	0.000	0.000	0.000	0.000	285	1076	229	195	195	0.000	0.000	81	148	0	0	73	122	0	0	100	1	
4	3	11	06: E-10   LM00001724	lmo2002	16224	7290	100	457	413	156	46	47	5	99	97	0	165	152	52	15	15	3	98	95	0	0	0	0	0	0	0	0	0	0	0	0	0	0	0	0	0	0	0	0	0	0	0	0	0	0	0.000	0.000	0.000	0.000	0.000	0.000	0.000	0.000	0.000	0.000	0.000	0.000	0.000	0.000	285	1076	561	504	504	0.000	0.000	411	150	0	0	367	137	0	0	100	1	
4	4	11	06: E-13   LM00001726	lmo2005	16474	7290	100	53	55	9	46	46	4	65	43	0	69	63	17	15	16	2	97	95	0	0	0	0	0	0	0	0	0	0	0	0	0	0	0	0	0	0	0	0	0	0	0	0	0	0	0.000	0.000	0.000	0.000	0.000	0.000	0.000	0.000	0.000	0.000	0.000	0.000	0.000	0.000	285	1076	61	57	57	0.000	0.000	7	54	0	0	9	48	0	0	100	1	
4	5	11	06: E-16   LM00000537	lmo2008	16724	7290	100	55	56	8	47	47	5	71	46	0	70	66	20	15	16	2	96	94	0	0	0	0	0	0	0	0	0	0	0	0	0	0	0	0	0	0	0	0	0	0	0	0	0	0	0.000	0.000	0.000	0.000	0.000	0.000	0.000	0.000	0.000	0.000	0.000	0.000	0.000	0.000	285	1076	63	60	60	0.000	0.000	8	55	0	0	9	51	0	0	100	1	
4	6	11	06: E-19   LM00001729	lmo2011	16974	7290	100	114	108	45	47	47	4	80	78	0	81	68	33	16	17	3	80	78	0	0	0	0	0	0	0	0	0	0	0	0	0	0	0	0	0	0	0	0	0	0	0	0	0	0	0.000	0.000	0.000	0.000	0.000	0.000	0.000	0.000	0.000	0.000	0.000	0.000	0.000	0.000	285	1076	132	113	113	0.000	0.000	67	65	0	0	61	52	0	0	100	1	
4	7	11	06: E-22   LM00001731	lmo2014	17224	7290	100	70	90	41	48	49	5	95	92	0	83	92	33	18	19	4	98	97	0	0	0	0	0	0	0	0	0	0	0	0	0	0	0	0	0	0	0	0	0	0	0	0	0	0	0.000	0.000	0.000	0.000	0.000	0.000	0.000	0.000	0.000	0.000	0.000	0.000	0.000	0.000	285	1076	87	116	116	0.000	0.000	22	65	0	0	42	74	0	0	100	1	
4	8	11	06: I-01   LM00001772	lmo2089	17474	7290	100	423	378	198	48	48	5	90	87	0	200	172	84	17	17	3	93	89	0	0	0	0	0	0	0	0	0	0	0	0	0	0	0	0	0	0	0	0	0	0	0	0	0	0	0.000	0.000	0.000	0.000	0.000	0.000	0.000	0.000	0.000	0.000	0.000	0.000	0.000	0.000	285	1076	558	485	485	0.000	0.000	375	183	0	0	330	155	0	0	100	1	
4	9	11	06: I-04   LM00002633	lmo2092	17724	7290	100	614	535	258	48	48	5	95	92	0	521	454	223	17	17	3	93	91	0	0	0	0	0	0	0	0	0	0	0	0	0	0	0	0	0	0	0	0	0	0	0	0	0	0	0.000	0.000	0.000	0.000	0.000	0.000	0.000	0.000	0.000	0.000	0.000	0.000	0.000	0.000	285	1076	1070	924	924	0.000	0.000	566	504	0	0	487	437	0	0	100	1	
4	10	11	06: I-07   LM00000558	lmo2095	17974	7290	100	94	91	25	47	47	4	92	86	0	113	102	41	17	18	3	89	87	0	0	0	0	0	0	0	0	0	0	0	0	0	0	0	0	0	0	0	0	0	0	0	0	0	0	0.000	0.000	0.000	0.000	0.000	0.000	0.000	0.000	0.000	0.000	0.000	0.000	0.000	0.000	285	1076	143	129	129	0.000	0.000	47	96	0	0	44	85	0	0	100	1	
4	11	11	06: I-10   LM00000559	lmo2098	18224	7290	100	63	67	18	46	47	5	87	74	0	82	74	25	16	16	3	95	91	0	0	0	0	0	0	0	0	0	0	0	0	0	0	0	0	0	0	0	0	0	0	0	0	0	0	0.000	0.000	0.000	0.000	0.000	0.000	0.000	0.000	0.000	0.000	0.000	0.000	0.000	0.000	285	1076	83	79	79	0.000	0.000	17	66	0	0	21	58	0	0	100	1	
4	12	11	06: I-13   LM00000561	lmo2101	18474	7290	100	181	165	72	46	47	4	89	84	0	141	122	54	16	16	2	93	90	0	0	0	0	0	0	0	0	0	0	0	0	0	0	0	0	0	0	0	0	0	0	0	0	0	0	0.000	0.000	0.000	0.000	0.000	0.000	0.000	0.000	0.000	0.000	0.000	0.000	0.000	0.000	285	1076	260	225	225	0.000	0.000	135	125	0	0	119	106	0	0	100	1	
4	13	11	06: I-16   LM00001778	lmo2104	18724	7290	100	164	154	57	46	47	4	91	89	0	115	106	43	16	17	3	93	92	0	0	0	0	0	0	0	0	0	0	0	0	0	0	0	0	0	0	0	0	0	0	0	0	0	0	0.000	0.000	0.000	0.000	0.000	0.000	0.000	0.000	0.000	0.000	0.000	0.000	0.000	0.000	285	1076	217	198	198	0.000	0.000	118	99	0	0	108	90	0	0	100	1	
4	14	11	06: I-19   LM00001781	lmo2107	18974	7290	100	99	94	34	45	46	4	82	80	0	88	75	36	16	16	3	88	81	0	0	0	0	0	0	0	0	0	0	0	0	0	0	0	0	0	0	0	0	0	0	0	0	0	0	0.000	0.000	0.000	0.000	0.000	0.000	0.000	0.000	0.000	0.000	0.000	0.000	0.000	0.000	285	1076	126	108	108	0.000	0.000	54	72	0	0	49	59	0	0	100	1	
4	15	11	06: I-22   LM00001783	lmo2110	19224	7290	100	450	375	197	46	46	4	89	85	0	262	228	125	16	16	2	91	88	0	0	0	0	0	0	0	0	0	0	0	0	0	0	0	0	0	0	0	0	0	0	0	0	0	0	0.000	0.000	0.000	0.000	0.000	0.000	0.000	0.000	0.000	0.000	0.000	0.000	0.000	0.000	285	1076	650	541	541	0.000	0.000	404	246	0	0	329	212	0	0	100	1	
4	16	11	06: M-01   LM00001820	lmo2185	19474	7290	100	61	64	13	47	47	4	84	71	0	80	73	25	16	16	3	93	90	0	0	0	0	0	0	0	0	0	0	0	0	0	0	0	0	0	0	0	0	0	0	0	0	0	0	0.000	0.000	0.000	0.000	0.000	0.000	0.000	0.000	0.000	0.000	0.000	0.000	0.000	0.000	285	1076	78	74	74	0.000	0.000	14	64	0	0	17	57	0	0	100	1	
4	17	11	06: M-04   LM00001822	lmo2188	19724	7290	100	372	309	187	47	47	4	85	79	0	255	203	127	16	16	11	78	76	0	0	0	0	0	0	0	0	0	0	0	0	0	0	0	0	0	0	0	0	0	0	0	0	0	0	0.000	0.000	0.000	0.000	0.000	0.000	0.000	0.000	0.000	0.000	0.000	0.000	0.000	0.000	285	1076	564	449	449	0.000	0.000	325	239	0	0	262	187	0	0	100	1	
4	1	12	06: M-07   LM00000589	lmo2191	15724	7540	100	1468	1195	679	46	46	5	93	91	0	2502	1995	1123	16	16	2	91	91	0	0	0	0	0	0	0	0	0	0	0	0	0	0	0	0	0	0	0	0	0	0	0	0	0	0	0.000	0.000	0.000	0.000	0.000	0.000	0.000	0.000	0.000	0.000	0.000	0.000	0.000	0.000	285	1076	3908	3128	3128	0.000	0.000	1422	2486	0	0	1149	1979	0	0	100	1	
4	2	12	06: M-10   LM00001823	lmo2194	15974	7540	100	3362	3013	1662	47	48	5	99	99	0	3461	3074	1625	15	16	3	98	97	0	0	0	0	0	0	0	0	0	0	0	0	0	0	0	0	0	0	0	0	0	0	0	0	0	0	0.000	0.000	0.000	0.000	0.000	0.000	0.000	0.000	0.000	0.000	0.000	0.000	0.000	0.000	285	1076	6761	6025	6025	0.000	0.000	3315	3446	0	0	2966	3059	0	0	100	1	
4	3	12	06: M-13   LM00002649	lmo2197	16224	7540	100	71	72	17	46	47	5	88	83	0	75	70	23	15	15	3	95	92	0	0	0	0	0	0	0	0	0	0	0	0	0	0	0	0	0	0	0	0	0	0	0	0	0	0	0.000	0.000	0.000	0.000	0.000	0.000	0.000	0.000	0.000	0.000	0.000	0.000	0.000	0.000	285	1076	85	81	81	0.000	0.000	25	60	0	0	26	55	0	0	100	1	
4	4	12	06: M-16   LM00001825	lmo2200	16474	7540	100	587	498	241	46	47	5	93	90	0	750	637	316	15	16	2	95	94	0	0	0	0	0	0	0	0	0	0	0	0	0	0	0	0	0	0	0	0	0	0	0	0	0	0	0.000	0.000	0.000	0.000	0.000	0.000	0.000	0.000	0.000	0.000	0.000	0.000	0.000	0.000	285	1076	1276	1074	1074	0.000	0.000	541	735	0	0	452	622	0	0	100	1	
4	5	12	06: M-19   LM00001828	lmo2203	16724	7540	100	139	126	45	46	47	5	92	85	0	90	81	34	15	15	2	93	89	0	0	0	0	0	0	0	0	0	0	0	0	0	0	0	0	0	0	0	0	0	0	0	0	0	0	0.000	0.000	0.000	0.000	0.000	0.000	0.000	0.000	0.000	0.000	0.000	0.000	0.000	0.000	285	1076	168	146	146	0.000	0.000	93	75	0	0	80	66	0	0	100	1	
4	6	12	06: M-22   LM00001830	lmo2206	16974	7540	100	231	234	93	47	47	5	95	94	0	257	247	93	17	17	3	95	95	0	0	0	0	0	0	0	0	0	0	0	0	0	0	0	0	0	0	0	0	0	0	0	0	0	0	0.000	0.000	0.000	0.000	0.000	0.000	0.000	0.000	0.000	0.000	0.000	0.000	0.000	0.000	285	1076	424	417	417	0.000	0.000	184	240	0	0	187	230	0	0	100	1	
4	7	12	07: A-01   EMPTY	EMPTY	17224	7540	100	49	48	5	48	48	4	18	4	0	19	21	4	18	19	3	38	18	0	0	0	0	0	0	0	0	0	0	0	0	0	0	0	0	0	0	0	0	0	0	0	0	0	0	0.000	0.000	0.000	0.000	0.000	0.000	0.000	0.000	0.000	0.000	0.000	0.000	0.000	0.000	285	1076	2	3	3	0.000	0.000	1	1	0	0	0	3	0	0	-75	1	
4	8	12	07: A-04   LM00002677	lmo2282	17474	7540	100	72	74	21	47	48	5	92	89	0	80	84	31	16	17	3	98	94	0	0	0	0	0	0	0	0	0	0	0	0	0	0	0	0	0	0	0	0	0	0	0	0	0	0	0.000	0.000	0.000	0.000	0.000	0.000	0.000	0.000	0.000	0.000	0.000	0.000	0.000	0.000	285	1076	89	95	95	0.000	0.000	25	64	0	0	27	68	0	0	100	1	
4	9	12	07: A-07   LM00002680	lmo2285	17724	7540	100	53	53	5	47	48	5	64	23	0	67	57	21	17	17	3	91	84	0	0	0	0	0	0	0	0	0	0	0	0	0	0	0	0	0	0	0	0	0	0	0	0	0	0	0.000	0.000	0.000	0.000	0.000	0.000	0.000	0.000	0.000	0.000	0.000	0.000	0.000	0.000	285	1076	56	46	46	0.000	0.000	6	50	0	0	6	40	0	0	100	1	
4	10	12	07: A-10   LM00000610	lmo2288	17974	7540	100	52	53	6	48	48	7	35	6	0	151	133	63	17	18	6	85	84	0	0	0	0	0	0	0	0	0	0	0	0	0	0	0	0	0	0	0	0	0	0	0	0	0	0	0.000	0.000	0.000	0.000	0.000	0.000	0.000	0.000	0.000	0.000	0.000	0.000	0.000	0.000	285	1076	138	121	121	0.000	0.000	4	134	0	0	5	116	0	0	100	1	
4	11	12	07: A-13   LM00000612	lmo2291	18224	7540	100	59	63	14	47	47	5	78	60	0	2535	2300	777	16	16	2	100	99	0	0	0	0	0	0	0	0	0	0	0	0	0	0	0	0	0	0	0	0	0	0	0	0	0	0	0.000	0.000	0.000	0.000	0.000	0.000	0.000	0.000	0.000	0.000	0.000	0.000	0.000	0.000	285	1076	2531	2300	2300	0.000	0.000	12	2519	0	0	16	2284	0	0	100	1	
4	12	12	07: A-16   LM00001864	lmo2294	18474	7540	100	55	57	12	47	47	6	56	33	0	757	608	355	16	16	3	89	85	0	0	0	0	0	0	0	0	0	0	0	0	0	0	0	0	0	0	0	0	0	0	0	0	0	0	0.000	0.000	0.000	0.000	0.000	0.000	0.000	0.000	0.000	0.000	0.000	0.000	0.000	0.000	285	1076	749	602	602	0.000	0.000	8	741	0	0	10	592	0	0	100	1	
4	13	12	07: A-19   LM00001866	lmo2297	18724	7540	100	52	53	10	47	47	5	53	31	0	72	65	19	16	17	3	94	91	0	0	0	0	0	0	0	0	0	0	0	0	0	0	0	0	0	0	0	0	0	0	0	0	0	0	0.000	0.000	0.000	0.000	0.000	0.000	0.000	0.000	0.000	0.000	0.000	0.000	0.000	0.000	285	1076	61	55	55	0.000	0.000	5	56	0	0	6	49	0	0	100	1	
4	14	12	07: A-22   LM00000616	lmo2300	18974	7540	100	49	49	5	46	46	4	39	13	0	74	64	25	15	16	2	90	86	0	0	0	0	0	0	0	0	0	0	0	0	0	0	0	0	0	0	0	0	0	0	0	0	0	0	0.000	0.000	0.000	0.000	0.000	0.000	0.000	0.000	0.000	0.000	0.000	0.000	0.000	0.000	285	1076	62	52	52	0.000	0.000	3	59	0	0	3	49	0	0	100	1	
4	15	12	07: E-01   LM00001895	lmo2373	19224	7540	100	3444	2925	1367	46	46	4	99	97	0	1380	1183	515	16	16	2	98	94	0	0	0	0	0	0	0	0	0	0	0	0	0	0	0	0	0	0	0	0	0	0	0	0	0	0	0.000	0.000	0.000	0.000	0.000	0.000	0.000	0.000	0.000	0.000	0.000	0.000	0.000	0.000	285	1076	4762	4046	4046	0.000	0.000	3398	1364	0	0	2879	1167	0	0	100	1	
4	16	12	07: E-04   LM00001898	lmo2376	19474	7540	100	340	286	151	47	47	5	86	83	0	373	298	169	15	16	2	86	84	0	0	0	0	0	0	0	0	0	0	0	0	0	0	0	0	0	0	0	0	0	0	0	0	0	0	0.000	0.000	0.000	0.000	0.000	0.000	0.000	0.000	0.000	0.000	0.000	0.000	0.000	0.000	285	1076	651	522	522	0.000	0.000	293	358	0	0	239	283	0	0	100	1	
4	17	12	07: E-07   LM00001899	lmo2379	19724	7540	100	503	436	225	47	47	4	92	89	0	291	250	121	15	16	2	92	91	0	0	0	0	0	0	0	0	0	0	0	0	0	0	0	0	0	0	0	0	0	0	0	0	0	0	0.000	0.000	0.000	0.000	0.000	0.000	0.000	0.000	0.000	0.000	0.000	0.000	0.000	0.000	285	1076	732	624	624	0.000	0.000	456	276	0	0	389	235	0	0	100	1	
4	1	13	07: E-10   LM00001901	lmo2382	15724	7790	100	426	357	215	46	47	4	92	84	0	245	202	128	16	16	3	84	80	0	0	0	0	0	0	0	0	0	0	0	0	0	0	0	0	0	0	0	0	0	0	0	0	0	0	0.000	0.000	0.000	0.000	0.000	0.000	0.000	0.000	0.000	0.000	0.000	0.000	0.000	0.000	285	1076	609	497	497	0.000	0.000	380	229	0	0	311	186	0	0	100	1	
4	2	13	07: E-13   LM00001903	lmo2385	15974	7790	100	87	82	27	46	46	4	78	72	0	93	77	42	16	16	2	84	78	0	0	0	0	0	0	0	0	0	0	0	0	0	0	0	0	0	0	0	0	0	0	0	0	0	0	0.000	0.000	0.000	0.000	0.000	0.000	0.000	0.000	0.000	0.000	0.000	0.000	0.000	0.000	285	1076	118	97	97	0.000	0.000	41	77	0	0	36	61	0	0	100	1	
4	3	13	07: E-16   LM00001904	lmo2388	16224	7790	100	150	143	61	46	47	7	83	81	0	123	107	50	15	16	6	88	85	0	0	0	0	0	0	0	0	0	0	0	0	0	0	0	0	0	0	0	0	0	0	0	0	0	0	0.000	0.000	0.000	0.000	0.000	0.000	0.000	0.000	0.000	0.000	0.000	0.000	0.000	0.000	285	1076	212	189	189	0.000	0.000	104	108	0	0	97	92	0	0	100	1	
4	4	13	07: E-19   LM00001905	lmo2391	16474	7790	100	1982	1522	902	47	48	5	95	87	0	751	597	329	16	16	2	91	87	0	0	0	0	0	0	0	0	0	0	0	0	0	0	0	0	0	0	0	0	0	0	0	0	0	0	0.000	0.000	0.000	0.000	0.000	0.000	0.000	0.000	0.000	0.000	0.000	0.000	0.000	0.000	285	1076	2670	2056	2056	0.000	0.000	1935	735	0	0	1475	581	0	0	100	1	
4	5	13	07: E-22   LM00002846	lmo2394	16724	7790	100	52	53	9	46	47	5	57	33	0	76	59	34	15	16	3	76	71	0	0	0	0	0	0	0	0	0	0	0	0	0	0	0	0	0	0	0	0	0	0	0	0	0	0	0.000	0.000	0.000	0.000	0.000	0.000	0.000	0.000	0.000	0.000	0.000	0.000	0.000	0.000	285	1076	67	51	51	0.000	0.000	6	61	0	0	7	44	0	0	100	1	
4	6	13	07: I-01   LM00001936	lmo2469	16974	7790	100	187	167	73	47	47	5	86	82	0	453	390	202	16	17	3	91	88	0	0	0	0	0	0	0	0	0	0	0	0	0	0	0	0	0	0	0	0	0	0	0	0	0	0	0.000	0.000	0.000	0.000	0.000	0.000	0.000	0.000	0.000	0.000	0.000	0.000	0.000	0.000	285	1076	577	494	494	0.000	0.000	140	437	0	0	120	374	0	0	100	1	
4	7	13	07: I-04   LM00001938	lmo2472	17224	7790	100	409	370	177	47	48	5	95	93	0	285	251	125	18	19	3	94	93	0	0	0	0	0	0	0	0	0	0	0	0	0	0	0	0	0	0	0	0	0	0	0	0	0	0	0.000	0.000	0.000	0.000	0.000	0.000	0.000	0.000	0.000	0.000	0.000	0.000	0.000	0.000	285	1076	629	556	556	0.000	0.000	362	267	0	0	323	233	0	0	100	1	
4	8	13	07: I-07   LM00001940	lmo2475	17474	7790	100	292	264	120	47	47	4	94	91	0	287	245	118	17	17	2	93	93	0	0	0	0	0	0	0	0	0	0	0	0	0	0	0	0	0	0	0	0	0	0	0	0	0	0	0.000	0.000	0.000	0.000	0.000	0.000	0.000	0.000	0.000	0.000	0.000	0.000	0.000	0.000	285	1076	515	445	445	0.000	0.000	245	270	0	0	217	228	0	0	100	1	
4	9	13	07: I-10   LM00001942	lmo2478	17724	7790	100	232	202	82	48	48	5	89	86	0	289	248	112	17	17	4	93	91	0	0	0	0	0	0	0	0	0	0	0	0	0	0	0	0	0	0	0	0	0	0	0	0	0	0	0.000	0.000	0.000	0.000	0.000	0.000	0.000	0.000	0.000	0.000	0.000	0.000	0.000	0.000	285	1076	456	385	385	0.000	0.000	184	272	0	0	154	231	0	0	100	1	
4	10	13	07: I-13   LM00001944	lmo2481	17974	7790	100	431	391	237	47	47	5	86	82	0	282	235	141	17	17	3	88	85	0	0	0	0	0	0	0	0	0	0	0	0	0	0	0	0	0	0	0	0	0	0	0	0	0	0	0.000	0.000	0.000	0.000	0.000	0.000	0.000	0.000	0.000	0.000	0.000	0.000	0.000	0.000	285	1076	649	562	562	0.000	0.000	384	265	0	0	344	218	0	0	100	1	
4	11	13	07: I-16   LM00001947	lmo2484	18224	7790	100	1488	1219	628	47	48	6	94	90	0	1812	1513	769	16	17	3	95	92	0	0	0	0	0	0	0	0	0	0	0	0	0	0	0	0	0	0	0	0	0	0	0	0	0	0	0.000	0.000	0.000	0.000	0.000	0.000	0.000	0.000	0.000	0.000	0.000	0.000	0.000	0.000	285	1076	3237	2669	2669	0.000	0.000	1441	1796	0	0	1172	1497	0	0	100	1	
4	12	13	07: I-19   LM00001949	lmo2487	18474	7790	100	1113	914	489	47	47	6	91	87	0	3403	2773	1457	16	16	3	93	92	0	0	0	0	0	0	0	0	0	0	0	0	0	0	0	0	0	0	0	0	0	0	0	0	0	0	0.000	0.000	0.000	0.000	0.000	0.000	0.000	0.000	0.000	0.000	0.000	0.000	0.000	0.000	285	1076	4453	3624	3624	0.000	0.000	1066	3387	0	0	867	2757	0	0	100	1	
4	13	13	07: I-22   LM00002735	lmo2490	18724	7790	100	115	106	37	47	47	5	86	81	0	134	115	55	16	16	3	94	88	0	0	0	0	0	0	0	0	0	0	0	0	0	0	0	0	0	0	0	0	0	0	0	0	0	0	0.000	0.000	0.000	0.000	0.000	0.000	0.000	0.000	0.000	0.000	0.000	0.000	0.000	0.000	285	1076	186	158	158	0.000	0.000	68	118	0	0	59	99	0	0	100	1	
4	14	13	07: M-01   LM00001987	lmo2565	18974	7790	100	210	193	92	46	46	6	87	80	0	336	293	154	16	17	7	86	84	0	0	0	0	0	0	0	0	0	0	0	0	0	0	0	0	0	0	0	0	0	0	0	0	0	0	0.000	0.000	0.000	0.000	0.000	0.000	0.000	0.000	0.000	0.000	0.000	0.000	0.000	0.000	285	1076	484	424	424	0.000	0.000	164	320	0	0	147	277	0	0	100	1	
4	15	13	07: M-04   LM00001989	lmo2568	19224	7790	100	194	161	76	46	46	5	83	79	0	900	719	429	16	16	2	90	85	0	0	0	0	0	0	0	0	0	0	0	0	0	0	0	0	0	0	0	0	0	0	0	0	0	0	0.000	0.000	0.000	0.000	0.000	0.000	0.000	0.000	0.000	0.000	0.000	0.000	0.000	0.000	285	1076	1032	818	818	0.000	0.000	148	884	0	0	115	703	0	0	100	1	
4	16	13	07: M-07   LM00000689	lmo2571	19474	7790	100	4365	3692	2230	47	47	5	99	97	0	1291	1089	618	16	16	2	94	89	0	0	0	0	0	0	0	0	0	0	0	0	0	0	0	0	0	0	0	0	0	0	0	0	0	0	0.000	0.000	0.000	0.000	0.000	0.000	0.000	0.000	0.000	0.000	0.000	0.000	0.000	0.000	285	1076	5593	4718	4718	0.000	0.000	4318	1275	0	0	3645	1073	0	0	100	1	
4	17	13	07: M-10   LM00001991	lmo2574	19724	7790	100	851	696	406	47	47	4	86	82	0	232	196	108	15	16	2	89	85	0	0	0	0	0	0	0	0	0	0	0	0	0	0	0	0	0	0	0	0	0	0	0	0	0	0	0.000	0.000	0.000	0.000	0.000	0.000	0.000	0.000	0.000	0.000	0.000	0.000	0.000	0.000	285	1076	1021	830	830	0.000	0.000	804	217	0	0	649	181	0	0	100	1	
4	1	14	07: M-13   LM00001993	lmo2577	15724	8040	100	50	51	6	46	46	4	47	21	0	66	55	22	15	16	2	88	84	0	0	0	0	0	0	0	0	0	0	0	0	0	0	0	0	0	0	0	0	0	0	0	0	0	0	0.000	0.000	0.000	0.000	0.000	0.000	0.000	0.000	0.000	0.000	0.000	0.000	0.000	0.000	285	1076	55	45	45	0.000	0.000	4	51	0	0	5	40	0	0	100	1	
4	2	14	07: M-16   LM00002755	lmo2580	15974	8040	100	93	89	37	48	48	5	73	68	0	82	65	39	15	15	2	74	72	0	0	0	0	0	0	0	0	0	0	0	0	0	0	0	0	0	0	0	0	0	0	0	0	0	0	0.000	0.000	0.000	0.000	0.000	0.000	0.000	0.000	0.000	0.000	0.000	0.000	0.000	0.000	285	1076	112	91	91	0.000	0.000	45	67	0	0	41	50	0	0	100	1	
4	3	14	07: M-19   LM00001994	lmo2583	16224	8040	100	93	90	28	47	47	5	81	80	0	95	82	36	15	16	3	88	85	0	0	0	0	0	0	0	0	0	0	0	0	0	0	0	0	0	0	0	0	0	0	0	0	0	0	0.000	0.000	0.000	0.000	0.000	0.000	0.000	0.000	0.000	0.000	0.000	0.000	0.000	0.000	285	1076	126	110	110	0.000	0.000	46	80	0	0	43	67	0	0	100	1	
4	4	14	07: M-22   LM00001997	lmo2586	16474	8040	100	57	59	10	47	47	4	70	59	0	66	56	24	16	16	3	86	79	0	0	0	0	0	0	0	0	0	0	0	0	0	0	0	0	0	0	0	0	0	0	0	0	0	0	0.000	0.000	0.000	0.000	0.000	0.000	0.000	0.000	0.000	0.000	0.000	0.000	0.000	0.000	285	1076	60	52	52	0.000	0.000	10	50	0	0	12	40	0	0	100	1	
4	5	14	08: A-01   EMPTY	EMPTY	16724	8040	100	47	47	4	46	46	5	18	4	0	16	18	5	15	16	2	36	27	0	0	0	0	0	0	0	0	0	0	0	0	0	0	0	0	0	0	0	0	0	0	0	0	0	0	0.000	0.000	0.000	0.000	0.000	0.000	0.000	0.000	0.000	0.000	0.000	0.000	0.000	0.000	285	1076	2	4	4	0.000	0.000	1	1	0	0	1	3	0	0	-75	1	
4	6	14	08: A-04   LM00002017	lmo2662	16974	8040	100	52	53	7	46	47	4	64	40	0	67	60	22	16	16	2	90	88	0	0	0	0	0	0	0	0	0	0	0	0	0	0	0	0	0	0	0	0	0	0	0	0	0	0	0.000	0.000	0.000	0.000	0.000	0.000	0.000	0.000	0.000	0.000	0.000	0.000	0.000	0.000	285	1076	57	51	51	0.000	0.000	6	51	0	0	7	44	0	0	100	1	
4	7	14	08: A-07   LM00000736	lmo2665	17224	8040	100	98	93	30	48	48	5	84	78	0	190	162	89	18	19	3	85	81	0	0	0	0	0	0	0	0	0	0	0	0	0	0	0	0	0	0	0	0	0	0	0	0	0	0	0.000	0.000	0.000	0.000	0.000	0.000	0.000	0.000	0.000	0.000	0.000	0.000	0.000	0.000	285	1076	222	189	189	0.000	0.000	50	172	0	0	45	144	0	0	100	1	
4	8	14	08: A-10   LM00000738	lmo2668	17474	8040	100	423	380	206	47	47	4	92	89	0	518	445	248	17	17	3	92	88	0	0	0	0	0	0	0	0	0	0	0	0	0	0	0	0	0	0	0	0	0	0	0	0	0	0	0.000	0.000	0.000	0.000	0.000	0.000	0.000	0.000	0.000	0.000	0.000	0.000	0.000	0.000	285	1076	877	761	761	0.000	0.000	376	501	0	0	333	428	0	0	100	1	
4	9	14	08: A-13   LM00002767	lmo2671	17724	8040	100	886	761	374	48	48	5	93	89	0	477	418	191	17	17	3	95	91	0	0	0	0	0	0	0	0	0	0	0	0	0	0	0	0	0	0	0	0	0	0	0	0	0	0	0.000	0.000	0.000	0.000	0.000	0.000	0.000	0.000	0.000	0.000	0.000	0.000	0.000	0.000	285	1076	1298	1114	1114	0.000	0.000	838	460	0	0	713	401	0	0	100	1	
4	10	14	08: A-16   LM00002020	lmo2674	17974	8040	100	1889	1644	851	47	47	4	98	96	0	2779	2436	1160	17	17	3	97	96	0	0	0	0	0	0	0	0	0	0	0	0	0	0	0	0	0	0	0	0	0	0	0	0	0	0	0.000	0.000	0.000	0.000	0.000	0.000	0.000	0.000	0.000	0.000	0.000	0.000	0.000	0.000	285	1076	4604	4016	4016	0.000	0.000	1842	2762	0	0	1597	2419	0	0	100	1	
4	11	14	08: A-19   LM00000741	lmo2677	18224	8040	100	184	188	57	47	47	5	99	96	0	225	222	61	16	16	3	100	100	0	0	0	0	0	0	0	0	0	0	0	0	0	0	0	0	0	0	0	0	0	0	0	0	0	0	0.000	0.000	0.000	0.000	0.000	0.000	0.000	0.000	0.000	0.000	0.000	0.000	0.000	0.000	285	1076	346	347	347	0.000	0.000	137	209	0	0	141	206	0	0	100	1	
4	12	14	08: A-22   LM00002024	lmo2680	18474	8040	100	195	179	80	47	47	5	92	86	0	236	203	97	16	17	2	96	94	0	0	0	0	0	0	0	0	0	0	0	0	0	0	0	0	0	0	0	0	0	0	0	0	0	0	0.000	0.000	0.000	0.000	0.000	0.000	0.000	0.000	0.000	0.000	0.000	0.000	0.000	0.000	285	1076	368	319	319	0.000	0.000	148	220	0	0	132	187	0	0	100	1	
4	13	14	08: E-01   LM00002779	lmo2753	18724	8040	100	53	54	6	47	47	5	54	26	0	72	63	23	16	16	2	92	88	0	0	0	0	0	0	0	0	0	0	0	0	0	0	0	0	0	0	0	0	0	0	0	0	0	0	0.000	0.000	0.000	0.000	0.000	0.000	0.000	0.000	0.000	0.000	0.000	0.000	0.000	0.000	285	1076	62	54	54	0.000	0.000	6	56	0	0	7	47	0	0	100	1	
4	14	14	08: E-04   LM00002781	lmo2756	18974	8040	100	565	492	285	45	46	5	91	87	0	459	381	218	16	17	3	88	85	0	0	0	0	0	0	0	0	0	0	0	0	0	0	0	0	0	0	0	0	0	0	0	0	0	0	0.000	0.000	0.000	0.000	0.000	0.000	0.000	0.000	0.000	0.000	0.000	0.000	0.000	0.000	285	1076	963	812	812	0.000	0.000	520	443	0	0	447	365	0	0	100	1	
4	15	14	08: E-07   LM00002061	lmo2759	19224	8040	100	486	435	214	46	46	4	90	86	0	337	296	148	16	16	2	92	89	0	0	0	0	0	0	0	0	0	0	0	0	0	0	0	0	0	0	0	0	0	0	0	0	0	0	0.000	0.000	0.000	0.000	0.000	0.000	0.000	0.000	0.000	0.000	0.000	0.000	0.000	0.000	285	1076	761	669	669	0.000	0.000	440	321	0	0	389	280	0	0	100	1	
4	16	14	08: E-10   LM00002063	lmo2762	19474	8040	100	55	55	6	47	47	4	77	51	0	75	68	23	15	16	2	94	92	0	0	0	0	0	0	0	0	0	0	0	0	0	0	0	0	0	0	0	0	0	0	0	0	0	0	0.000	0.000	0.000	0.000	0.000	0.000	0.000	0.000	0.000	0.000	0.000	0.000	0.000	0.000	285	1076	68	61	61	0.000	0.000	8	60	0	0	8	53	0	0	100	1	
4	17	14	08: E-13   LM00002065	lmo2765	19724	8040	100	75	74	22	47	47	4	76	74	0	88	74	38	16	16	2	79	77	0	0	0	0	0	0	0	0	0	0	0	0	0	0	0	0	0	0	0	0	0	0	0	0	0	0	0.000	0.000	0.000	0.000	0.000	0.000	0.000	0.000	0.000	0.000	0.000	0.000	0.000	0.000	285	1076	100	85	85	0.000	0.000	28	72	0	0	27	58	0	0	100	1	
4	1	15	08: E-16   LM00002782	lmo2768	15724	8290	100	120	117	54	47	48	5	80	78	0	172	141	83	16	16	3	83	80	0	0	0	0	0	0	0	0	0	0	0	0	0	0	0	0	0	0	0	0	0	0	0	0	0	0	0.000	0.000	0.000	0.000	0.000	0.000	0.000	0.000	0.000	0.000	0.000	0.000	0.000	0.000	285	1076	229	195	195	0.000	0.000	73	156	0	0	70	125	0	0	100	1	
4	2	15	08: E-19   LM00002784	lmo2771	15974	8290	100	70	68	15	47	47	5	82	74	0	132	115	51	15	15	2	90	90	0	0	0	0	0	0	0	0	0	0	0	0	0	0	0	0	0	0	0	0	0	0	0	0	0	0	0.000	0.000	0.000	0.000	0.000	0.000	0.000	0.000	0.000	0.000	0.000	0.000	0.000	0.000	285	1076	140	121	121	0.000	0.000	23	117	0	0	21	100	0	0	100	1	
4	3	15	08: E-22   LM00000773	lmo2774	16224	8290	100	59	61	12	47	47	4	74	61	0	66	61	23	15	15	2	93	88	0	0	0	0	0	0	0	0	0	0	0	0	0	0	0	0	0	0	0	0	0	0	0	0	0	0	0.000	0.000	0.000	0.000	0.000	0.000	0.000	0.000	0.000	0.000	0.000	0.000	0.000	0.000	285	1076	63	60	60	0.000	0.000	12	51	0	0	14	46	0	0	100	1	
4	4	15	08: I-01   LM00000803	lmo2849	16474	8290	100	59	61	12	46	46	4	90	76	0	93	83	30	15	15	2	92	91	0	0	0	0	0	0	0	0	0	0	0	0	0	0	0	0	0	0	0	0	0	0	0	0	0	0	0.000	0.000	0.000	0.000	0.000	0.000	0.000	0.000	0.000	0.000	0.000	0.000	0.000	0.000	285	1076	91	83	83	0.000	0.000	13	78	0	0	15	68	0	0	100	1	
4	5	15	08: I-04   LM00002804	lmo2852	16724	8290	100	94	92	34	46	46	5	87	79	0	214	178	104	15	16	3	91	85	0	0	0	0	0	0	0	0	0	0	0	0	0	0	0	0	0	0	0	0	0	0	0	0	0	0	0.000	0.000	0.000	0.000	0.000	0.000	0.000	0.000	0.000	0.000	0.000	0.000	0.000	0.000	285	1076	247	209	209	0.000	0.000	48	199	0	0	46	163	0	0	100	1	
4	6	15	08: I-07   LM00000808	lmo2855	16974	8290	100	406	349	182	47	48	5	89	85	0	1156	951	525	16	17	3	90	87	0	0	0	0	0	0	0	0	0	0	0	0	0	0	0	0	0	0	0	0	0	0	0	0	0	0	0.000	0.000	0.000	0.000	0.000	0.000	0.000	0.000	0.000	0.000	0.000	0.000	0.000	0.000	285	1076	1499	1237	1237	0.000	0.000	359	1140	0	0	302	935	0	0	100	1	
4	7	15	09: A-01   EMPTY	EMPTY	17224	8290	100	49	49	6	48	48	5	18	8	0	20	22	5	20	20	3	28	19	0	0	0	0	0	0	0	0	0	0	0	0	0	0	0	0	0	0	0	0	0	0	0	0	0	0	0.000	0.000	0.000	0.000	0.000	0.000	0.000	0.000	0.000	0.000	0.000	0.000	0.000	0.000	285	1076	1	3	3	0.000	0.000	1	0	0	0	1	2	0	0	-75	1	
4	8	15	09: A-04   LM00001308	lmo1275	17474	8290	100	269	295	114	48	49	5	100	98	0	205	223	82	18	19	3	99	99	0	0	0	0	0	0	0	0	0	0	0	0	0	0	0	0	0	0	0	0	0	0	0	0	0	0	0.000	0.000	0.000	0.000	0.000	0.000	0.000	0.000	0.000	0.000	0.000	0.000	0.000	0.000	285	1076	408	452	452	0.000	0.000	221	187	0	0	247	205	0	0	100	1	
4	9	15	09: A-07   LM00002819	lmo1469	17724	8290	100	7359	6147	3014	47	48	5	100	100	0	10254	8748	4033	17	17	2	100	99	0	0	0	0	0	0	0	0	0	0	0	0	0	0	0	0	0	0	0	0	0	0	0	0	0	0	0.000	0.000	0.000	0.000	0.000	0.000	0.000	0.000	0.000	0.000	0.000	0.000	0.000	0.000	285	1076	17549	14831	14831	0.000	0.000	7312	10237	0	0	6100	8731	0	0	100	1	
4	10	15	09: A-10   LM00000452	lmo1657	17974	8290	100	2942	2491	1116	48	48	5	99	98	0	2850	2476	1026	17	18	3	98	96	0	0	0	0	0	0	0	0	0	0	0	0	0	0	0	0	0	0	0	0	0	0	0	0	0	0	0.000	0.000	0.000	0.000	0.000	0.000	0.000	0.000	0.000	0.000	0.000	0.000	0.000	0.000	285	1076	5727	4902	4902	0.000	0.000	2894	2833	0	0	2443	2459	0	0	100	1	
4	11	15	09: A-13   lmneg01	lmneg01	18224	8290	100	53	54	6	47	48	5	54	23	0	73	66	20	16	16	2	93	92	0	0	0	0	0	0	0	0	0	0	0	0	0	0	0	0	0	0	0	0	0	0	0	0	0	0	0.000	0.000	0.000	0.000	0.000	0.000	0.000	0.000	0.000	0.000	0.000	0.000	0.000	0.000	285	1076	63	57	57	0.000	0.000	6	57	0	0	7	50	0	0	100	1	
4	12	15	09: A-16   lmneg04	lmneg04	18474	8290	100	52	53	7	47	47	5	48	25	0	63	61	15	16	16	2	96	94	0	0	0	0	0	0	0	0	0	0	0	0	0	0	0	0	0	0	0	0	0	0	0	0	0	0	0.000	0.000	0.000	0.000	0.000	0.000	0.000	0.000	0.000	0.000	0.000	0.000	0.000	0.000	285	1076	52	51	51	0.000	0.000	5	47	0	0	6	45	0	0	100	1	
4	13	15	09: A-19   lmneg07	lmneg07	18724	8290	100	52	53	6	47	47	4	53	30	0	73	71	15	16	17	3	99	98	0	0	0	0	0	0	0	0	0	0	0	0	0	0	0	0	0	0	0	0	0	0	0	0	0	0	0.000	0.000	0.000	0.000	0.000	0.000	0.000	0.000	0.000	0.000	0.000	0.000	0.000	0.000	285	1076	62	61	61	0.000	0.000	5	57	0	0	6	55	0	0	100	1	
4	14	15	09: A-22   lmneg10	lmneg10	18974	8290	100	129	121	36	47	47	5	98	91	0	64	61	14	16	17	4	97	95	0	0	0	0	0	0	0	0	0	0	0	0	0	0	0	0	0	0	0	0	0	0	0	0	0	0	0.000	0.000	0.000	0.000	0.000	0.000	0.000	0.000	0.000	0.000	0.000	0.000	0.000	0.000	285	1076	130	119	119	0.000	0.000	82	48	0	0	74	45	0	0	100	1	
4	15	15	09: E-01   LM00000020	lmo0044	19224	8290	100	6601	6268	1512	47	47	4	100	100	0	6225	6045	1316	16	17	2	100	100	0	0	0	0	0	0	0	0	0	0	0	0	0	0	0	0	0	0	0	0	0	0	0	0	0	0	0.000	0.000	0.000	0.000	0.000	0.000	0.000	0.000	0.000	0.000	0.000	0.000	0.000	0.000	285	1076	12763	12250	12250	0.000	0.000	6554	6209	0	0	6221	6029	0	0	100	1	
4	16	15	09: E-04   LM00001308	lmo1275	19474	8290	100	289	282	86	47	47	5	100	99	0	210	206	62	17	17	4	100	99	0	0	0	0	0	0	0	0	0	0	0	0	0	0	0	0	0	0	0	0	0	0	0	0	0	0	0.000	0.000	0.000	0.000	0.000	0.000	0.000	0.000	0.000	0.000	0.000	0.000	0.000	0.000	285	1076	435	424	424	0.000	0.000	242	193	0	0	235	189	0	0	100	1	
4	17	15	09: E-07   LM00002819	lmo1469	19724	8290	100	8007	7193	2791	47	48	5	100	100	0	11325	10048	3807	17	17	3	100	100	0	0	0	0	0	0	0	0	0	0	0	0	0	0	0	0	0	0	0	0	0	0	0	0	0	0	0.000	0.000	0.000	0.000	0.000	0.000	0.000	0.000	0.000	0.000	0.000	0.000	0.000	0.000	285	1076	19268	17177	17177	0.000	0.000	7960	11308	0	0	7146	10031	0	0	100	1	
4	1	16	09: E-10   LM00000452	lmo1657	15724	8540	100	3287	2786	1168	48	48	4	100	98	0	2926	2547	1060	16	16	3	99	97	0	0	0	0	0	0	0	0	0	0	0	0	0	0	0	0	0	0	0	0	0	0	0	0	0	0	0.000	0.000	0.000	0.000	0.000	0.000	0.000	0.000	0.000	0.000	0.000	0.000	0.000	0.000	285	1076	6149	5269	5269	0.000	0.000	3239	2910	0	0	2738	2531	0	0	100	1	
4	2	16	09: E-13   lmneg01	lmneg01	15974	8540	100	55	55	6	48	48	5	65	32	0	71	66	17	16	16	3	98	95	0	0	0	0	0	0	0	0	0	0	0	0	0	0	0	0	0	0	0	0	0	0	0	0	0	0	0.000	0.000	0.000	0.000	0.000	0.000	0.000	0.000	0.000	0.000	0.000	0.000	0.000	0.000	285	1076	62	57	57	0.000	0.000	7	55	0	0	7	50	0	0	100	1	
4	3	16	09: E-16   lmneg04	lmneg04	16224	8540	100	52	53	6	47	47	5	54	25	0	61	61	9	15	16	2	100	100	0	0	0	0	0	0	0	0	0	0	0	0	0	0	0	0	0	0	0	0	0	0	0	0	0	0	0.000	0.000	0.000	0.000	0.000	0.000	0.000	0.000	0.000	0.000	0.000	0.000	0.000	0.000	285	1076	51	52	52	0.000	0.000	5	46	0	0	6	46	0	0	100	1	
4	4	16	09: E-19   lmneg07	lmneg07	16474	8540	100	52	54	7	47	47	4	58	28	0	70	62	22	15	16	3	91	87	0	0	0	0	0	0	0	0	0	0	0	0	0	0	0	0	0	0	0	0	0	0	0	0	0	0	0.000	0.000	0.000	0.000	0.000	0.000	0.000	0.000	0.000	0.000	0.000	0.000	0.000	0.000	285	1076	60	54	54	0.000	0.000	5	55	0	0	7	47	0	0	100	1	
4	5	16	09: E-22   lmneg10	lmneg10	16724	8540	100	52	53	7	47	47	5	53	26	0	57	55	12	15	16	3	97	95	0	0	0	0	0	0	0	0	0	0	0	0	0	0	0	0	0	0	0	0	0	0	0	0	0	0	0.000	0.000	0.000	0.000	0.000	0.000	0.000	0.000	0.000	0.000	0.000	0.000	0.000	0.000	285	1076	47	46	46	0.000	0.000	5	42	0	0	6	40	0	0	100	1	
4	6	16	09: I-01   LM00000020	lmo0044	16974	8540	100	7542	6849	2606	47	47	4	100	100	0	7076	6675	2159	16	16	2	100	100	0	0	0	0	0	0	0	0	0	0	0	0	0	0	0	0	0	0	0	0	0	0	0	0	0	0	0.000	0.000	0.000	0.000	0.000	0.000	0.000	0.000	0.000	0.000	0.000	0.000	0.000	0.000	285	1076	14555	13461	13461	0.000	0.000	7495	7060	0	0	6802	6659	0	0	100	1	
4	7	16	09: I-04   LM00001308	lmo1275	17224	8540	100	265	246	86	48	49	4	100	99	0	197	185	65	19	19	3	99	99	0	0	0	0	0	0	0	0	0	0	0	0	0	0	0	0	0	0	0	0	0	0	0	0	0	0	0.000	0.000	0.000	0.000	0.000	0.000	0.000	0.000	0.000	0.000	0.000	0.000	0.000	0.000	285	1076	395	364	364	0.000	0.000	217	178	0	0	198	166	0	0	100	1	
4	8	16	09: I-07   LM00002819	lmo1469	17474	8540	100	5993	5538	1954	47	48	5	100	100	0	8427	7618	2538	17	18	3	100	100	0	0	0	0	0	0	0	0	0	0	0	0	0	0	0	0	0	0	0	0	0	0	0	0	0	0	0.000	0.000	0.000	0.000	0.000	0.000	0.000	0.000	0.000	0.000	0.000	0.000	0.000	0.000	285	1076	14356	13092	13092	0.000	0.000	5946	8410	0	0	5491	7601	0	0	100	1	
4	9	16	09: I-10   LM00000452	lmo1657	17724	8540	100	2846	2473	1008	48	49	6	100	100	0	2893	2518	957	17	18	3	100	100	0	0	0	0	0	0	0	0	0	0	0	0	0	0	0	0	0	0	0	0	0	0	0	0	0	0	0.000	0.000	0.000	0.000	0.000	0.000	0.000	0.000	0.000	0.000	0.000	0.000	0.000	0.000	285	1076	5674	4926	4926	0.000	0.000	2798	2876	0	0	2425	2501	0	0	100	1	
4	10	16	09: I-13   lmneg01	lmneg01	17974	8540	100	52	52	5	48	48	5	46	14	0	69	64	18	17	18	3	95	94	0	0	0	0	0	0	0	0	0	0	0	0	0	0	0	0	0	0	0	0	0	0	0	0	0	0	0.000	0.000	0.000	0.000	0.000	0.000	0.000	0.000	0.000	0.000	0.000	0.000	0.000	0.000	285	1076	56	51	51	0.000	0.000	4	52	0	0	4	47	0	0	100	1	
4	11	16	09: I-16   lmneg04	lmneg04	18224	8540	100	54	55	7	47	47	4	68	44	0	63	61	11	16	16	2	99	98	0	0	0	0	0	0	0	0	0	0	0	0	0	0	0	0	0	0	0	0	0	0	0	0	0	0	0.000	0.000	0.000	0.000	0.000	0.000	0.000	0.000	0.000	0.000	0.000	0.000	0.000	0.000	285	1076	54	53	53	0.000	0.000	7	47	0	0	8	45	0	0	100	1	
4	12	16	09: I-19   lmneg07	lmneg07	18474	8540	100	52	53	6	47	47	5	53	28	0	73	69	15	16	17	3	98	98	0	0	0	0	0	0	0	0	0	0	0	0	0	0	0	0	0	0	0	0	0	0	0	0	0	0	0.000	0.000	0.000	0.000	0.000	0.000	0.000	0.000	0.000	0.000	0.000	0.000	0.000	0.000	285	1076	62	59	59	0.000	0.000	5	57	0	0	6	53	0	0	100	1	
4	13	16	09: I-22   lmneg10	lmneg10	18724	8540	100	52	53	6	47	47	4	59	30	0	63	61	13	16	16	2	99	98	0	0	0	0	0	0	0	0	0	0	0	0	0	0	0	0	0	0	0	0	0	0	0	0	0	0	0.000	0.000	0.000	0.000	0.000	0.000	0.000	0.000	0.000	0.000	0.000	0.000	0.000	0.000	285	1076	52	51	51	0.000	0.000	5	47	0	0	6	45	0	0	100	1	
4	14	16	09: M-01   LM00000020	lmo0044	18974	8540	100	6453	5390	2906	47	47	5	98	95	0	6382	5353	2674	16	17	4	95	94	0	0	0	0	0	0	0	0	0	0	0	0	0	0	0	0	0	0	0	0	0	0	0	0	0	0	0.000	0.000	0.000	0.000	0.000	0.000	0.000	0.000	0.000	0.000	0.000	0.000	0.000	0.000	285	1076	12772	10680	10680	0.000	0.000	6406	6366	0	0	5343	5337	0	0	100	1	
4	15	16	09: M-04   LM00001308	lmo1275	19224	8540	100	258	244	111	48	49	9	88	85	0	187	171	77	16	17	5	92	92	0	0	0	0	0	0	0	0	0	0	0	0	0	0	0	0	0	0	0	0	0	0	0	0	0	0	0.000	0.000	0.000	0.000	0.000	0.000	0.000	0.000	0.000	0.000	0.000	0.000	0.000	0.000	285	1076	381	351	351	0.000	0.000	210	171	0	0	196	155	0	0	100	1	
4	16	16	09: M-07   LM00002819	lmo1469	19474	8540	100	7539	6198	3331	47	47	5	97	96	0	10821	9103	4683	16	17	4	97	94	0	0	0	0	0	0	0	0	0	0	0	0	0	0	0	0	0	0	0	0	0	0	0	0	0	0	0.000	0.000	0.000	0.000	0.000	0.000	0.000	0.000	0.000	0.000	0.000	0.000	0.000	0.000	285	1076	18297	15238	15238	0.000	0.000	7492	10805	0	0	6151	9087	0	0	100	1	
4	17	16	09: M-10   LM00000452	lmo1657	19724	8540	100	3443	2781	1608	47	48	6	92	88	0	3558	2871	1584	16	17	3	90	88	0	0	0	0	0	0	0	0	0	0	0	0	0	0	0	0	0	0	0	0	0	0	0	0	0	0	0.000	0.000	0.000	0.000	0.000	0.000	0.000	0.000	0.000	0.000	0.000	0.000	0.000	0.000	285	1076	6938	5589	5589	0.000	0.000	3396	3542	0	0	2734	2855	0	0	100	1	
4	1	17	09: M-13   lmneg01	lmneg01	15724	8790	100	51	51	6	47	47	4	45	26	0	68	56	25	15	16	2	83	79	0	0	0	0	0	0	0	0	0	0	0	0	0	0	0	0	0	0	0	0	0	0	0	0	0	0	0.000	0.000	0.000	0.000	0.000	0.000	0.000	0.000	0.000	0.000	0.000	0.000	0.000	0.000	285	1076	57	45	45	0.000	0.000	4	53	0	0	4	41	0	0	100	1	
4	2	17	09: M-16   lmneg04	lmneg04	15974	8790	100	53	54	6	47	48	6	46	9	0	60	56	15	15	15	2	97	95	0	0	0	0	0	0	0	0	0	0	0	0	0	0	0	0	0	0	0	0	0	0	0	0	0	0	0.000	0.000	0.000	0.000	0.000	0.000	0.000	0.000	0.000	0.000	0.000	0.000	0.000	0.000	285	1076	51	48	48	0.000	0.000	6	45	0	0	7	41	0	0	100	1	
4	3	17	09: M-19   lmneg07	lmneg07	16224	8790	100	51	52	7	47	47	5	47	16	0	66	55	22	15	15	3	87	82	0	0	0	0	0	0	0	0	0	0	0	0	0	0	0	0	0	0	0	0	0	0	0	0	0	0	0.000	0.000	0.000	0.000	0.000	0.000	0.000	0.000	0.000	0.000	0.000	0.000	0.000	0.000	285	1076	55	45	45	0.000	0.000	4	51	0	0	5	40	0	0	100	1	
4	4	17	09: M-22   lmneg10	lmneg10	16474	8790	100	49	50	5	46	47	5	43	8	0	55	44	20	15	16	3	79	72	0	0	0	0	0	0	0	0	0	0	0	0	0	0	0	0	0	0	0	0	0	0	0	0	0	0	0.000	0.000	0.000	0.000	0.000	0.000	0.000	0.000	0.000	0.000	0.000	0.000	0.000	0.000	285	1076	43	33	33	0.000	0.000	3	40	0	0	4	29	0	0	100	1	
4	5	17	null	EMPTY	16724	8790	100	46	47	4	46	47	5	13	4	0	15	15	2	15	15	3	12	2	0	0	0	0	0	0	0	0	0	0	0	0	0	0	0	0	0	0	0	0	0	0	0	0	0	0	0.000	0.000	0.000	0.000	0.000	0.000	0.000	0.000	0.000	0.000	0.000	0.000	0.000	0.000	285	1076	0	1	1	0.000	0.000	0	0	0	0	1	0	0	0	-75	1	
4	6	17	null	EMPTY	16974	8790	100	47	48	5	46	47	4	23	7	0	16	15	2	16	16	2	6	1	0	0	0	0	0	0	0	0	0	0	0	0	0	0	0	0	0	0	0	0	0	0	0	0	0	0	0.000	0.000	0.000	0.000	0.000	0.000	0.000	0.000	0.000	0.000	0.000	0.000	0.000	0.000	285	1076	1	1	1	0.000	0.000	1	0	0	0	2	-1	0	0	-75	1	
4	7	17	null	EMPTY	17224	8790	100	48	49	7	48	49	5	12	1	0	20	21	4	19	20	3	35	15	0	0	0	0	0	0	0	0	0	0	0	0	0	0	0	0	0	0	0	0	0	0	0	0	0	0	0.000	0.000	0.000	0.000	0.000	0.000	0.000	0.000	0.000	0.000	0.000	0.000	0.000	0.000	285	1076	1	3	3	0.000	0.000	0	1	0	0	1	2	0	0	-75	1	
4	8	17	null	EMPTY	17474	8790	100	47	47	4	47	48	4	12	2	0	17	18	2	17	17	3	16	5	0	0	0	0	0	0	0	0	0	0	0	0	0	0	0	0	0	0	0	0	0	0	0	0	0	0	0.000	0.000	0.000	0.000	0.000	0.000	0.000	0.000	0.000	0.000	0.000	0.000	0.000	0.000	285	1076	0	1	1	0.000	0.000	0	0	0	0	0	1	0	0	-75	1	
4	9	17	null	EMPTY	17724	8790	100	50	49	4	48	48	5	22	1	0	18	18	2	19	19	3	6	1	0	0	0	0	0	0	0	0	0	0	0	0	0	0	0	0	0	0	0	0	0	0	0	0	0	0	0.000	0.000	0.000	0.000	0.000	0.000	0.000	0.000	0.000	0.000	0.000	0.000	0.000	0.000	285	1076	1	0	0	0.000	0.000	2	-1	0	0	1	-1	0	0	-75	1	
4	10	17	null	EMPTY	17974	8790	100	46	47	5	47	48	5	16	3	0	17	17	2	17	19	4	5	0	0	0	0	0	0	0	0	0	0	0	0	0	0	0	0	0	0	0	0	0	0	0	0	0	0	0	0.000	0.000	0.000	0.000	0.000	0.000	0.000	0.000	0.000	0.000	0.000	0.000	0.000	0.000	285	1076	-1	0	0	0.000	0.000	-1	0	0	0	0	0	0	0	-75	1	
4	11	17	null	EMPTY	18224	8790	100	47	48	5	48	48	4	13	4	0	16	16	2	16	17	3	16	4	0	0	0	0	0	0	0	0	0	0	0	0	0	0	0	0	0	0	0	0	0	0	0	0	0	0	0.000	0.000	0.000	0.000	0.000	0.000	0.000	0.000	0.000	0.000	0.000	0.000	0.000	0.000	285	1076	-1	0	0	0.000	0.000	-1	0	0	0	0	0	0	0	-75	1	
4	12	17	null	EMPTY	18474	8790	100	46	46	4	46	47	5	19	3	0	16	17	2	16	16	2	16	3	0	0	0	0	0	0	0	0	0	0	0	0	0	0	0	0	0	0	0	0	0	0	0	0	0	0	0.000	0.000	0.000	0.000	0.000	0.000	0.000	0.000	0.000	0.000	0.000	0.000	0.000	0.000	285	1076	0	1	1	0.000	0.000	0	0	0	0	0	1	0	0	-75	1	
4	13	17	null	EMPTY	18724	8790	100	48	49	5	47	47	5	26	6	0	16	17	3	16	16	2	22	8	0	0	0	0	0	0	0	0	0	0	0	0	0	0	0	0	0	0	0	0	0	0	0	0	0	0	0.000	0.000	0.000	0.000	0.000	0.000	0.000	0.000	0.000	0.000	0.000	0.000	0.000	0.000	285	1076	1	3	3	0.000	0.000	1	0	0	0	2	1	0	0	-75	1	
4	14	17	null	EMPTY	18974	8790	100	46	47	4	47	47	5	20	3	0	16	17	3	16	17	3	12	4	0	0	0	0	0	0	0	0	0	0	0	0	0	0	0	0	0	0	0	0	0	0	0	0	0	0	0.000	0.000	0.000	0.000	0.000	0.000	0.000	0.000	0.000	0.000	0.000	0.000	0.000	0.000	285	1076	-1	1	1	0.000	0.000	-1	0	0	0	0	1	0	0	-75	1	
4	15	17	null	EMPTY	19224	8790	100	47	47	5	47	47	5	13	5	0	16	16	2	16	16	2	15	6	0	0	0	0	0	0	0	0	0	0	0	0	0	0	0	0	0	0	0	0	0	0	0	0	0	0	0.000	0.000	0.000	0.000	0.000	0.000	0.000	0.000	0.000	0.000	0.000	0.000	0.000	0.000	285	1076	0	0	0	0.000	0.000	0	0	0	0	0	0	0	0	-75	1	
4	16	17	null	EMPTY	19474	8790	100	46	46	3	47	47	5	5	0	0	16	16	2	16	17	3	9	0	0	0	0	0	0	0	0	0	0	0	0	0	0	0	0	0	0	0	0	0	0	0	0	0	0	0	0.000	0.000	0.000	0.000	0.000	0.000	0.000	0.000	0.000	0.000	0.000	0.000	0.000	0.000	285	1076	-1	-1	-1	0.000	0.000	-1	0	0	0	-1	0	0	0	-75	1	
4	17	17	null	EMPTY	19724	8790	100	47	47	4	46	47	5	16	2	0	15	16	3	16	17	8	1	0	0	0	0	0	0	0	0	0	0	0	0	0	0	0	0	0	0	0	0	0	0	0	0	0	0	0	0.000	0.000	0.000	0.000	0.000	0.000	0.000	0.000	0.000	0.000	0.000	0.000	0.000	0.000	285	1076	0	1	1	0.000	0.000	1	-1	0	0	1	0	0	0	-75	1	
5	1	1	10: D-02   Dye Marker	Dye Marker	2173	9272	100	63	339	495	46	46	5	80	63	0	10707	22278	27404	16	17	3	98	94	24	0	0	0	0	0	0	0	0	0	0	0	0	0	0	0	0	0	0	0	0	0	0	0	0	0	0.000	0.000	0.000	0.000	0.000	0.000	0.000	0.000	0.000	0.000	0.000	0.000	0.000	0.000	282	1076	10708	22555	22555	0.000	0.000	17	10691	0	0	293	22262	0	0	100	1	
5	2	1	01: D-02   LM00002112	lmo0070	2423	9272	100	50	51	5	47	47	4	44	18	0	74	57	28	16	16	4	77	72	0	0	0	0	0	0	0	0	0	0	0	0	0	0	0	0	0	0	0	0	0	0	0	0	0	0	0.000	0.000	0.000	0.000	0.000	0.000	0.000	0.000	0.000	0.000	0.000	0.000	0.000	0.000	282	1076	61	45	45	0.000	0.000	3	58	0	0	4	41	0	0	100	1	
5	3	1	01: D-05   LM00002115	lmo0073	2673	9272	100	51	51	5	47	47	5	37	12	0	57	47	20	15	16	3	84	78	0	0	0	0	0	0	0	0	0	0	0	0	0	0	0	0	0	0	0	0	0	0	0	0	0	0	0.000	0.000	0.000	0.000	0.000	0.000	0.000	0.000	0.000	0.000	0.000	0.000	0.000	0.000	282	1076	46	36	36	0.000	0.000	4	42	0	0	4	32	0	0	100	1	
5	4	1	01: D-08   LM00000830	lmo0076	2923	9272	100	179	154	74	47	47	5	83	79	0	123	132	82	16	16	3	80	77	0	0	0	0	0	0	0	0	0	0	0	0	0	0	0	0	0	0	0	0	0	0	0	0	0	0	0.000	0.000	0.000	0.000	0.000	0.000	0.000	0.000	0.000	0.000	0.000	0.000	0.000	0.000	282	1076	239	223	223	0.000	0.000	132	107	0	0	107	116	0	0	100	1	
5	5	1	01: D-11   LM00002117	lmo0079	3173	9272	100	69	69	18	47	48	5	85	76	0	82	66	32	15	16	3	82	79	0	0	0	0	0	0	0	0	0	0	0	0	0	0	0	0	0	0	0	0	0	0	0	0	0	0	0.000	0.000	0.000	0.000	0.000	0.000	0.000	0.000	0.000	0.000	0.000	0.000	0.000	0.000	282	1076	89	73	73	0.000	0.000	22	67	0	0	22	51	0	0	100	1	
5	6	1	01: D-14   LM00002120	lmo0082	3423	9272	100	53	53	6	48	48	5	51	21	0	75	62	26	15	16	4	85	80	0	0	0	0	0	0	0	0	0	0	0	0	0	0	0	0	0	0	0	0	0	0	0	0	0	0	0.000	0.000	0.000	0.000	0.000	0.000	0.000	0.000	0.000	0.000	0.000	0.000	0.000	0.000	282	1076	65	52	52	0.000	0.000	5	60	0	0	5	47	0	0	100	1	
5	7	1	01: D-17   LM00002123	lmo0085	3673	9272	100	52	53	5	47	47	4	53	32	0	79	62	32	16	16	3	81	76	0	0	0	0	0	0	0	0	0	0	0	0	0	0	0	0	0	0	0	0	0	0	0	0	0	0	0.000	0.000	0.000	0.000	0.000	0.000	0.000	0.000	0.000	0.000	0.000	0.000	0.000	0.000	282	1076	68	52	52	0.000	0.000	5	63	0	0	6	46	0	0	100	1	
5	8	1	01: D-20   LM00000832	lmo0088	3923	9272	100	59	59	9	46	47	5	77	60	0	83	70	31	15	16	2	89	87	0	0	0	0	0	0	0	0	0	0	0	0	0	0	0	0	0	0	0	0	0	0	0	0	0	0	0.000	0.000	0.000	0.000	0.000	0.000	0.000	0.000	0.000	0.000	0.000	0.000	0.000	0.000	282	1076	81	68	68	0.000	0.000	13	68	0	0	13	55	0	0	100	1	
5	9	1	01: D-23   LM00002127	lmo0091	4173	9272	100	64	67	17	47	47	5	80	69	0	73	63	31	16	16	6	80	75	0	0	0	0	0	0	0	0	0	0	0	0	0	0	0	0	0	0	0	0	0	0	0	0	0	0	0.000	0.000	0.000	0.000	0.000	0.000	0.000	0.000	0.000	0.000	0.000	0.000	0.000	0.000	282	1076	74	67	67	0.000	0.000	17	57	0	0	20	47	0	0	100	1	
5	10	1	01: H-02   LM00002158	lmo0166	4423	9272	100	163	149	78	47	47	5	83	76	0	172	135	88	15	16	3	78	73	0	0	0	0	0	0	0	0	0	0	0	0	0	0	0	0	0	0	0	0	0	0	0	0	0	0	0.000	0.000	0.000	0.000	0.000	0.000	0.000	0.000	0.000	0.000	0.000	0.000	0.000	0.000	282	1076	273	222	222	0.000	0.000	116	157	0	0	102	120	0	0	100	1	
5	11	1	01: H-05   LM00000053	lmo0169	4673	9272	100	2414	1869	1301	47	47	5	95	91	0	1776	1329	976	16	16	3	80	78	0	0	0	0	0	0	0	0	0	0	0	0	0	0	0	0	0	0	0	0	0	0	0	0	0	0	0.000	0.000	0.000	0.000	0.000	0.000	0.000	0.000	0.000	0.000	0.000	0.000	0.000	0.000	282	1076	4127	3135	3135	0.000	0.000	2367	1760	0	0	1822	1313	0	0	100	1	
5	12	1	01: H-08   LM00003001	lmo0172	4923	9272	100	50	50	5	46	47	6	39	8	0	66	50	28	16	16	4	66	63	0	0	0	0	0	0	0	0	0	0	0	0	0	0	0	0	0	0	0	0	0	0	0	0	0	0	0.000	0.000	0.000	0.000	0.000	0.000	0.000	0.000	0.000	0.000	0.000	0.000	0.000	0.000	282	1076	54	38	38	0.000	0.000	4	50	0	0	4	34	0	0	100	1	
5	13	1	01: H-11   LM00000861	lmo0175	5173	9272	100	56	57	7	47	47	6	68	33	0	72	59	28	15	16	5	78	72	0	0	0	0	0	0	0	0	0	0	0	0	0	0	0	0	0	0	0	0	0	0	0	0	0	0	0.000	0.000	0.000	0.000	0.000	0.000	0.000	0.000	0.000	0.000	0.000	0.000	0.000	0.000	282	1076	66	54	54	0.000	0.000	9	57	0	0	10	44	0	0	100	1	
5	14	1	01: H-14   LM00000056	lmo0178	5423	9272	100	109	100	36	46	47	4	88	80	0	98	83	47	16	16	2	82	79	0	0	0	0	0	0	0	0	0	0	0	0	0	0	0	0	0	0	0	0	0	0	0	0	0	0	0.000	0.000	0.000	0.000	0.000	0.000	0.000	0.000	0.000	0.000	0.000	0.000	0.000	0.000	282	1076	145	121	121	0.000	0.000	63	82	0	0	54	67	0	0	100	1	
5	15	1	01: H-17   LM00000059	lmo0181	5673	9272	100	46	47	4	46	47	6	9	1	0	17	18	4	16	17	14	0	0	0	0	0	0	0	0	0	0	0	0	0	0	0	0	0	0	0	0	0	0	0	0	0	0	0	0	0.000	0.000	0.000	0.000	0.000	0.000	0.000	0.000	0.000	0.000	0.000	0.000	0.000	0.000	282	1076	1	3	3	0.000	0.000	0	1	0	0	1	2	0	0	100	1	
5	16	1	01: H-20   LM00000864	lmo0184	5923	9272	100	55	57	10	47	47	5	66	47	0	80	62	33	16	16	3	78	73	0	0	0	0	0	0	0	0	0	0	0	0	0	0	0	0	0	0	0	0	0	0	0	0	0	0	0.000	0.000	0.000	0.000	0.000	0.000	0.000	0.000	0.000	0.000	0.000	0.000	0.000	0.000	282	1076	72	56	56	0.000	0.000	8	64	0	0	10	46	0	0	100	1	
5	17	1	01: H-23   LM00002160	lmo0187	6173	9272	100	178	148	72	47	48	5	88	81	0	186	152	101	17	18	3	84	78	0	0	0	0	0	0	0	0	0	0	0	0	0	0	0	0	0	0	0	0	0	0	0	0	0	0	0.000	0.000	0.000	0.000	0.000	0.000	0.000	0.000	0.000	0.000	0.000	0.000	0.000	0.000	282	1076	300	236	236	0.000	0.000	131	169	0	0	101	135	0	0	100	1	
5	1	2	01: L-02   LM00002182	lmo0262	2173	9522	100	52	53	7	47	48	4	50	30	0	65	49	31	16	16	3	65	60	0	0	0	0	0	0	0	0	0	0	0	0	0	0	0	0	0	0	0	0	0	0	0	0	0	0	0.000	0.000	0.000	0.000	0.000	0.000	0.000	0.000	0.000	0.000	0.000	0.000	0.000	0.000	282	1076	54	39	39	0.000	0.000	5	49	0	0	6	33	0	0	100	1	
5	2	2	01: L-05   LM00000085	lmo0265	2423	9522	100	2462	1888	1567	48	48	8	82	78	0	1232	914	792	16	17	5	71	66	0	0	0	0	0	0	0	0	0	0	0	0	0	0	0	0	0	0	0	0	0	0	0	0	0	0	0.000	0.000	0.000	0.000	0.000	0.000	0.000	0.000	0.000	0.000	0.000	0.000	0.000	0.000	282	1076	3630	2738	2738	0.000	0.000	2414	1216	0	0	1840	898	0	0	100	1	
5	3	2	01: L-08   LM00000896	lmo0268	2673	9522	100	503	422	283	47	47	5	84	79	0	417	319	238	16	16	3	78	73	0	0	0	0	0	0	0	0	0	0	0	0	0	0	0	0	0	0	0	0	0	0	0	0	0	0	0.000	0.000	0.000	0.000	0.000	0.000	0.000	0.000	0.000	0.000	0.000	0.000	0.000	0.000	282	1076	857	678	678	0.000	0.000	456	401	0	0	375	303	0	0	100	1	
5	4	2	01: L-11   LM00000087	lmo0271	2923	9522	100	66	332	347	47	48	4	74	63	0	20	147	170	16	16	3	55	48	0	0	0	0	0	0	0	0	0	0	0	0	0	0	0	0	0	0	0	0	0	0	0	0	0	0	0.000	0.000	0.000	0.000	0.000	0.000	0.000	0.000	0.000	0.000	0.000	0.000	0.000	0.000	282	1076	23	416	416	0.000	0.000	19	4	0	0	285	131	0	0	100	1	
5	5	2	01: L-14   LM00000900	lmo0274	3173	9522	100	244	204	121	47	47	4	85	81	0	177	136	93	15	15	3	74	71	0	0	0	0	0	0	0	0	0	0	0	0	0	0	0	0	0	0	0	0	0	0	0	0	0	0	0.000	0.000	0.000	0.000	0.000	0.000	0.000	0.000	0.000	0.000	0.000	0.000	0.000	0.000	282	1076	359	278	278	0.000	0.000	197	162	0	0	157	121	0	0	100	1	
5	6	2	01: L-17   LM00000902	lmo0277	3423	9522	100	50	51	9	48	48	5	21	6	0	17	20	8	15	16	4	38	27	0	0	0	0	0	0	0	0	0	0	0	0	0	0	0	0	0	0	0	0	0	0	0	0	0	0	0.000	0.000	0.000	0.000	0.000	0.000	0.000	0.000	0.000	0.000	0.000	0.000	0.000	0.000	282	1076	4	8	8	0.000	0.000	2	2	0	0	3	5	0	0	100	1	
5	7	2	01: L-20   LM00000903	lmo0280	3673	9522	100	250	206	127	47	47	4	78	75	0	370	264	203	15	16	4	77	70	0	0	0	0	0	0	0	0	0	0	0	0	0	0	0	0	0	0	0	0	0	0	0	0	0	0	0.000	0.000	0.000	0.000	0.000	0.000	0.000	0.000	0.000	0.000	0.000	0.000	0.000	0.000	282	1076	558	408	408	0.000	0.000	203	355	0	0	159	249	0	0	100	1	
5	8	2	01: L-23   LM00000904	lmo0283	3923	9522	100	216	185	110	47	47	5	77	72	0	362	284	220	15	16	3	77	71	0	0	0	0	0	0	0	0	0	0	0	0	0	0	0	0	0	0	0	0	0	0	0	0	0	0	0.000	0.000	0.000	0.000	0.000	0.000	0.000	0.000	0.000	0.000	0.000	0.000	0.000	0.000	282	1076	516	407	407	0.000	0.000	169	347	0	0	138	269	0	0	100	1	
5	9	2	01: P-02   LM00000128	lmo0358	4173	9522	100	51	52	6	47	47	5	47	22	0	72	67	22	16	16	3	97	95	0	0	0	0	0	0	0	0	0	0	0	0	0	0	0	0	0	0	0	0	0	0	0	0	0	0	0.000	0.000	0.000	0.000	0.000	0.000	0.000	0.000	0.000	0.000	0.000	0.000	0.000	0.000	282	1076	60	56	56	0.000	0.000	4	56	0	0	5	51	0	0	100	1	
5	10	2	01: P-05   LM00000926	lmo0361	4423	9522	100	51	52	5	47	48	5	46	19	0	54	50	14	15	15	2	98	95	0	0	0	0	0	0	0	0	0	0	0	0	0	0	0	0	0	0	0	0	0	0	0	0	0	0	0.000	0.000	0.000	0.000	0.000	0.000	0.000	0.000	0.000	0.000	0.000	0.000	0.000	0.000	282	1076	43	40	40	0.000	0.000	4	39	0	0	5	35	0	0	100	1	
5	11	2	01: P-08   LM00000131	lmo0364	4673	9522	100	57	58	12	46	47	5	72	55	0	89	69	45	15	15	3	71	66	0	0	0	0	0	0	0	0	0	0	0	0	0	0	0	0	0	0	0	0	0	0	0	0	0	0	0.000	0.000	0.000	0.000	0.000	0.000	0.000	0.000	0.000	0.000	0.000	0.000	0.000	0.000	282	1076	85	66	66	0.000	0.000	11	74	0	0	12	54	0	0	100	1	
5	12	2	01: P-11   LM00000928	lmo0367	4923	9522	100	50	51	6	46	46	5	48	21	0	66	48	27	15	16	3	73	65	0	0	0	0	0	0	0	0	0	0	0	0	0	0	0	0	0	0	0	0	0	0	0	0	0	0	0.000	0.000	0.000	0.000	0.000	0.000	0.000	0.000	0.000	0.000	0.000	0.000	0.000	0.000	282	1076	55	38	38	0.000	0.000	4	51	0	0	5	33	0	0	100	1	
5	13	2	01: P-14   LM00000929	lmo0370	5173	9522	100	565	416	300	47	47	5	79	73	0	414	306	250	16	16	3	73	67	0	0	0	0	0	0	0	0	0	0	0	0	0	0	0	0	0	0	0	0	0	0	0	0	0	0	0.000	0.000	0.000	0.000	0.000	0.000	0.000	0.000	0.000	0.000	0.000	0.000	0.000	0.000	282	1076	916	659	659	0.000	0.000	518	398	0	0	369	290	0	0	100	1	
5	14	2	01: P-17   LM00000930	lmo0373	5423	9522	100	62	64	16	46	46	5	80	71	0	86	71	42	16	16	2	73	71	0	0	0	0	0	0	0	0	0	0	0	0	0	0	0	0	0	0	0	0	0	0	0	0	0	0	0.000	0.000	0.000	0.000	0.000	0.000	0.000	0.000	0.000	0.000	0.000	0.000	0.000	0.000	282	1076	86	73	73	0.000	0.000	16	70	0	0	18	55	0	0	100	1	
5	15	2	01: P-20   LM00000932	lmo0376	5673	9522	100	214	182	120	46	46	4	76	70	0	128	99	75	16	16	2	68	63	0	0	0	0	0	0	0	0	0	0	0	0	0	0	0	0	0	0	0	0	0	0	0	0	0	0	0.000	0.000	0.000	0.000	0.000	0.000	0.000	0.000	0.000	0.000	0.000	0.000	0.000	0.000	282	1076	280	219	219	0.000	0.000	168	112	0	0	136	83	0	0	100	1	
5	16	2	01: P-23   LM00002201	lmo0379	5923	9522	100	52	52	5	47	47	5	50	17	0	72	66	19	16	16	2	97	96	0	0	0	0	0	0	0	0	0	0	0	0	0	0	0	0	0	0	0	0	0	0	0	0	0	0	0.000	0.000	0.000	0.000	0.000	0.000	0.000	0.000	0.000	0.000	0.000	0.000	0.000	0.000	282	1076	61	55	55	0.000	0.000	5	56	0	0	5	50	0	0	100	1	
5	17	2	02: D-02   LM00000958	lmo0450	6173	9522	100	135	125	48	47	48	7	83	80	0	120	106	54	17	18	5	86	82	0	0	0	0	0	0	0	0	0	0	0	0	0	0	0	0	0	0	0	0	0	0	0	0	0	0	0.000	0.000	0.000	0.000	0.000	0.000	0.000	0.000	0.000	0.000	0.000	0.000	0.000	0.000	282	1076	191	167	167	0.000	0.000	88	103	0	0	78	89	0	0	100	1	
5	1	3	02: D-05   LM00000158	lmo0453	2173	9772	100	394	342	180	48	48	5	89	87	0	248	206	119	16	17	5	81	80	0	0	0	0	0	0	0	0	0	0	0	0	0	0	0	0	0	0	0	0	0	0	0	0	0	0	0.000	0.000	0.000	0.000	0.000	0.000	0.000	0.000	0.000	0.000	0.000	0.000	0.000	0.000	282	1076	578	484	484	0.000	0.000	346	232	0	0	294	190	0	0	100	1	
5	2	3	02: D-08   LM00000962	lmo0456	2423	9772	100	50	51	6	47	47	5	39	10	0	65	56	24	15	16	3	87	82	0	0	0	0	0	0	0	0	0	0	0	0	0	0	0	0	0	0	0	0	0	0	0	0	0	0	0.000	0.000	0.000	0.000	0.000	0.000	0.000	0.000	0.000	0.000	0.000	0.000	0.000	0.000	282	1076	53	45	45	0.000	0.000	3	50	0	0	4	41	0	0	100	1	
5	3	3	02: D-11   LM00002229	lmo0459	2673	9772	100	59	61	13	48	48	5	69	50	0	69	59	22	16	16	3	88	85	0	0	0	0	0	0	0	0	0	0	0	0	0	0	0	0	0	0	0	0	0	0	0	0	0	0	0.000	0.000	0.000	0.000	0.000	0.000	0.000	0.000	0.000	0.000	0.000	0.000	0.000	0.000	282	1076	64	56	56	0.000	0.000	11	53	0	0	13	43	0	0	100	1	
5	4	3	02: D-14   LM00002232	lmo0462	2923	9772	100	205	185	79	48	48	4	93	89	0	158	133	70	16	16	3	88	83	0	0	0	0	0	0	0	0	0	0	0	0	0	0	0	0	0	0	0	0	0	0	0	0	0	0	0.000	0.000	0.000	0.000	0.000	0.000	0.000	0.000	0.000	0.000	0.000	0.000	0.000	0.000	282	1076	299	254	254	0.000	0.000	157	142	0	0	137	117	0	0	100	1	
5	5	3	02: D-17   LM00002235	lmo0465	3173	9772	100	49	49	5	46	47	4	45	12	0	65	52	26	15	16	3	85	76	0	0	0	0	0	0	0	0	0	0	0	0	0	0	0	0	0	0	0	0	0	0	0	0	0	0	0.000	0.000	0.000	0.000	0.000	0.000	0.000	0.000	0.000	0.000	0.000	0.000	0.000	0.000	282	1076	53	40	40	0.000	0.000	3	50	0	0	3	37	0	0	100	1	
5	6	3	02: D-20   LM00002238	lmo0468	3423	9772	100	52	53	5	48	48	4	47	22	0	70	57	24	16	16	3	85	81	0	0	0	0	0	0	0	0	0	0	0	0	0	0	0	0	0	0	0	0	0	0	0	0	0	0	0.000	0.000	0.000	0.000	0.000	0.000	0.000	0.000	0.000	0.000	0.000	0.000	0.000	0.000	282	1076	58	46	46	0.000	0.000	4	54	0	0	5	41	0	0	100	1	
5	7	3	02: D-23   LM00002241	lmo0471	3673	9772	100	53	53	5	46	47	5	65	32	0	79	66	29	15	16	4	82	78	0	0	0	0	0	0	0	0	0	0	0	0	0	0	0	0	0	0	0	0	0	0	0	0	0	0	0.000	0.000	0.000	0.000	0.000	0.000	0.000	0.000	0.000	0.000	0.000	0.000	0.000	0.000	282	1076	71	58	58	0.000	0.000	7	64	0	0	7	51	0	0	100	1	
5	8	3	02: H-02   LM00000993	lmo0546	3923	9772	100	74	74	20	46	47	4	88	82	0	88	77	36	15	16	2	94	88	0	0	0	0	0	0	0	0	0	0	0	0	0	0	0	0	0	0	0	0	0	0	0	0	0	0	0.000	0.000	0.000	0.000	0.000	0.000	0.000	0.000	0.000	0.000	0.000	0.000	0.000	0.000	282	1076	101	90	90	0.000	0.000	28	73	0	0	28	62	0	0	100	1	
5	9	3	02: H-05   LM00002256	lmo0549	4173	9772	100	51	52	5	47	47	4	45	20	0	65	54	23	15	16	2	87	83	0	0	0	0	0	0	0	0	0	0	0	0	0	0	0	0	0	0	0	0	0	0	0	0	0	0	0.000	0.000	0.000	0.000	0.000	0.000	0.000	0.000	0.000	0.000	0.000	0.000	0.000	0.000	282	1076	54	44	44	0.000	0.000	4	50	0	0	5	39	0	0	100	1	
5	10	3	02: H-08   LM00000996	lmo0552	4423	9772	100	61	62	12	47	47	6	79	60	0	74	62	30	15	16	3	84	77	0	0	0	0	0	0	0	0	0	0	0	0	0	0	0	0	0	0	0	0	0	0	0	0	0	0	0.000	0.000	0.000	0.000	0.000	0.000	0.000	0.000	0.000	0.000	0.000	0.000	0.000	0.000	282	1076	73	62	62	0.000	0.000	14	59	0	0	15	47	0	0	100	1	
5	11	3	02: H-11   LM00000999	lmo0555	4673	9772	100	1650	1264	833	47	47	4	96	94	0	1214	903	612	16	16	3	89	85	0	0	0	0	0	0	0	0	0	0	0	0	0	0	0	0	0	0	0	0	0	0	0	0	0	0	0.000	0.000	0.000	0.000	0.000	0.000	0.000	0.000	0.000	0.000	0.000	0.000	0.000	0.000	282	1076	2801	2104	2104	0.000	0.000	1603	1198	0	0	1217	887	0	0	100	1	
5	12	3	02: H-14   LM00000191	lmo0558	4923	9772	100	2729	2093	1335	47	47	5	98	95	0	1707	1243	869	15	16	3	87	85	0	0	0	0	0	0	0	0	0	0	0	0	0	0	0	0	0	0	0	0	0	0	0	0	0	0	0.000	0.000	0.000	0.000	0.000	0.000	0.000	0.000	0.000	0.000	0.000	0.000	0.000	0.000	282	1076	4374	3274	3274	0.000	0.000	2682	1692	0	0	2046	1228	0	0	100	1	
5	13	3	02: H-17   LM00002260	lmo0561	5173	9772	100	51	52	6	46	47	4	59	28	0	57	47	22	15	16	3	75	72	0	0	0	0	0	0	0	0	0	0	0	0	0	0	0	0	0	0	0	0	0	0	0	0	0	0	0.000	0.000	0.000	0.000	0.000	0.000	0.000	0.000	0.000	0.000	0.000	0.000	0.000	0.000	282	1076	47	38	38	0.000	0.000	5	42	0	0	6	32	0	0	100	1	
5	14	3	02: H-20   LM00002262	lmo0564	5423	9772	100	236	224	97	47	47	5	94	90	0	131	122	58	16	16	3	92	86	0	0	0	0	0	0	0	0	0	0	0	0	0	0	0	0	0	0	0	0	0	0	0	0	0	0	0.000	0.000	0.000	0.000	0.000	0.000	0.000	0.000	0.000	0.000	0.000	0.000	0.000	0.000	282	1076	304	283	283	0.000	0.000	189	115	0	0	177	106	0	0	100	1	
5	15	3	02: H-23   LM00002265	lmo0567	5673	9772	100	84	85	30	46	48	10	75	66	0	81	68	34	16	16	6	78	74	0	0	0	0	0	0	0	0	0	0	0	0	0	0	0	0	0	0	0	0	0	0	0	0	0	0	0.000	0.000	0.000	0.000	0.000	0.000	0.000	0.000	0.000	0.000	0.000	0.000	0.000	0.000	282	1076	103	91	91	0.000	0.000	38	65	0	0	39	52	0	0	100	1	
5	16	3	02: L-02   LM00001031	lmo0642	5923	9772	100	728	626	318	47	47	5	97	93	0	570	449	247	16	16	3	88	84	0	0	0	0	0	0	0	0	0	0	0	0	0	0	0	0	0	0	0	0	0	0	0	0	0	0	0.000	0.000	0.000	0.000	0.000	0.000	0.000	0.000	0.000	0.000	0.000	0.000	0.000	0.000	282	1076	1235	1012	1012	0.000	0.000	681	554	0	0	579	433	0	0	100	1	
5	17	3	02: L-05   LM00001034	lmo0645	6173	9772	100	70	70	17	47	48	5	83	71	0	184	143	85	16	17	3	83	80	0	0	0	0	0	0	0	0	0	0	0	0	0	0	0	0	0	0	0	0	0	0	0	0	0	0	0.000	0.000	0.000	0.000	0.000	0.000	0.000	0.000	0.000	0.000	0.000	0.000	0.000	0.000	282	1076	191	150	150	0.000	0.000	23	168	0	0	23	127	0	0	100	1	
5	1	4	02: L-08   LM00001036	lmo0648	2173	10022	100	86	89	30	47	47	5	85	76	0	154	123	72	16	16	3	84	82	0	0	0	0	0	0	0	0	0	0	0	0	0	0	0	0	0	0	0	0	0	0	0	0	0	0	0.000	0.000	0.000	0.000	0.000	0.000	0.000	0.000	0.000	0.000	0.000	0.000	0.000	0.000	282	1076	177	149	149	0.000	0.000	39	138	0	0	42	107	0	0	100	1	
5	2	4	02: L-11   LM00002291	lmo0651	2423	10022	100	91	88	29	47	47	4	84	79	0	96	80	41	16	16	3	85	80	0	0	0	0	0	0	0	0	0	0	0	0	0	0	0	0	0	0	0	0	0	0	0	0	0	0	0.000	0.000	0.000	0.000	0.000	0.000	0.000	0.000	0.000	0.000	0.000	0.000	0.000	0.000	282	1076	124	105	105	0.000	0.000	44	80	0	0	41	64	0	0	100	1	
5	3	4	02: L-14   LM00002293	lmo0654	2673	10022	100	1501	1184	671	47	48	5	95	94	0	703	549	332	16	17	5	85	83	0	0	0	0	0	0	0	0	0	0	0	0	0	0	0	0	0	0	0	0	0	0	0	0	0	0	0.000	0.000	0.000	0.000	0.000	0.000	0.000	0.000	0.000	0.000	0.000	0.000	0.000	0.000	282	1076	2141	1670	1670	0.000	0.000	1454	687	0	0	1137	533	0	0	100	1	
5	4	4	02: L-17   LM00002295	lmo0657	2923	10022	100	229	197	92	47	48	5	91	84	0	223	190	113	16	16	3	84	82	0	0	0	0	0	0	0	0	0	0	0	0	0	0	0	0	0	0	0	0	0	0	0	0	0	0	0.000	0.000	0.000	0.000	0.000	0.000	0.000	0.000	0.000	0.000	0.000	0.000	0.000	0.000	282	1076	389	324	324	0.000	0.000	182	207	0	0	150	174	0	0	100	1	
5	5	4	02: L-20   LM00002296	lmo0660	3173	10022	100	52	54	8	47	48	6	38	16	0	74	62	25	15	16	5	85	82	0	0	0	0	0	0	0	0	0	0	0	0	0	0	0	0	0	0	0	0	0	0	0	0	0	0	0.000	0.000	0.000	0.000	0.000	0.000	0.000	0.000	0.000	0.000	0.000	0.000	0.000	0.000	282	1076	64	54	54	0.000	0.000	5	59	0	0	7	47	0	0	100	1	
5	6	4	02: L-23   LM00000215	lmo0663	3423	10022	100	955	810	465	48	48	5	98	94	0	1026	814	500	16	16	3	91	88	0	0	0	0	0	0	0	0	0	0	0	0	0	0	0	0	0	0	0	0	0	0	0	0	0	0	0.000	0.000	0.000	0.000	0.000	0.000	0.000	0.000	0.000	0.000	0.000	0.000	0.000	0.000	282	1076	1917	1560	1560	0.000	0.000	907	1010	0	0	762	798	0	0	100	1	
5	7	4	02: P-02   LM00002307	lmo0738	3673	10022	100	59	58	9	47	48	5	71	57	0	99	82	50	16	16	3	79	72	0	0	0	0	0	0	0	0	0	0	0	0	0	0	0	0	0	0	0	0	0	0	0	0	0	0	0.000	0.000	0.000	0.000	0.000	0.000	0.000	0.000	0.000	0.000	0.000	0.000	0.000	0.000	282	1076	95	77	77	0.000	0.000	12	83	0	0	11	66	0	0	100	1	
5	8	4	02: P-05   LM00000244	lmo0741	3923	10022	100	50	50	5	48	48	5	24	5	0	74	58	28	16	16	4	76	74	0	0	0	0	0	0	0	0	0	0	0	0	0	0	0	0	0	0	0	0	0	0	0	0	0	0	0.000	0.000	0.000	0.000	0.000	0.000	0.000	0.000	0.000	0.000	0.000	0.000	0.000	0.000	282	1076	60	44	44	0.000	0.000	2	58	0	0	2	42	0	0	100	1	
5	9	4	02: P-08   LM00002309	lmo0744	4173	10022	100	52	53	10	47	47	5	41	16	0	72	58	26	16	16	3	81	77	0	0	0	0	0	0	0	0	0	0	0	0	0	0	0	0	0	0	0	0	0	0	0	0	0	0	0.000	0.000	0.000	0.000	0.000	0.000	0.000	0.000	0.000	0.000	0.000	0.000	0.000	0.000	282	1076	61	48	48	0.000	0.000	5	56	0	0	6	42	0	0	100	1	
5	10	4	02: P-11   LM00002311	lmo0747	4423	10022	100	51	53	6	47	47	5	60	24	0	66	54	24	15	15	2	85	80	0	0	0	0	0	0	0	0	0	0	0	0	0	0	0	0	0	0	0	0	0	0	0	0	0	0	0.000	0.000	0.000	0.000	0.000	0.000	0.000	0.000	0.000	0.000	0.000	0.000	0.000	0.000	282	1076	55	45	45	0.000	0.000	4	51	0	0	6	39	0	0	100	1	
5	11	4	02: P-14   LM00002314	lmo0750	4673	10022	100	52	53	7	47	47	4	57	28	0	59	50	21	15	15	2	88	82	0	0	0	0	0	0	0	0	0	0	0	0	0	0	0	0	0	0	0	0	0	0	0	0	0	0	0.000	0.000	0.000	0.000	0.000	0.000	0.000	0.000	0.000	0.000	0.000	0.000	0.000	0.000	282	1076	49	41	41	0.000	0.000	5	44	0	0	6	35	0	0	100	1	
5	12	4	02: P-17   LM00002317	lmo0753	4923	10022	100	57	58	10	47	47	5	73	50	0	68	57	26	15	16	4	82	76	0	0	0	0	0	0	0	0	0	0	0	0	0	0	0	0	0	0	0	0	0	0	0	0	0	0	0.000	0.000	0.000	0.000	0.000	0.000	0.000	0.000	0.000	0.000	0.000	0.000	0.000	0.000	282	1076	63	53	53	0.000	0.000	10	53	0	0	11	42	0	0	100	1	
5	13	4	02: P-20   LM00000247	lmo0756	5173	10022	100	83	84	30	47	47	4	82	74	0	81	66	33	16	16	2	84	79	0	0	0	0	0	0	0	0	0	0	0	0	0	0	0	0	0	0	0	0	0	0	0	0	0	0	0.000	0.000	0.000	0.000	0.000	0.000	0.000	0.000	0.000	0.000	0.000	0.000	0.000	0.000	282	1076	101	87	87	0.000	0.000	36	65	0	0	37	50	0	0	100	1	
5	14	4	02: P-23   LM00001081	lmo0759	5423	10022	100	210	183	105	46	47	5	84	80	0	227	186	127	16	16	2	88	81	0	0	0	0	0	0	0	0	0	0	0	0	0	0	0	0	0	0	0	0	0	0	0	0	0	0	0.000	0.000	0.000	0.000	0.000	0.000	0.000	0.000	0.000	0.000	0.000	0.000	0.000	0.000	282	1076	375	307	307	0.000	0.000	164	211	0	0	137	170	0	0	100	1	
5	15	4	03: D-02   LM00002330	lmo0830	5673	10022	100	94	93	31	46	46	5	95	90	0	91	82	40	15	16	3	92	87	0	0	0	0	0	0	0	0	0	0	0	0	0	0	0	0	0	0	0	0	0	0	0	0	0	0	0.000	0.000	0.000	0.000	0.000	0.000	0.000	0.000	0.000	0.000	0.000	0.000	0.000	0.000	282	1076	124	114	114	0.000	0.000	48	76	0	0	47	67	0	0	100	1	
5	16	4	03: D-05   LM00002333	lmo0833	5923	10022	100	53	53	7	47	48	4	60	33	0	73	63	25	16	16	2	88	85	0	0	0	0	0	0	0	0	0	0	0	0	0	0	0	0	0	0	0	0	0	0	0	0	0	0	0.000	0.000	0.000	0.000	0.000	0.000	0.000	0.000	0.000	0.000	0.000	0.000	0.000	0.000	282	1076	63	53	53	0.000	0.000	6	57	0	0	6	47	0	0	100	1	
5	17	4	03: D-08   LM00001119	lmo0836	6173	10022	100	52	53	7	47	47	5	62	29	0	55	47	18	16	16	3	87	80	0	0	0	0	0	0	0	0	0	0	0	0	0	0	0	0	0	0	0	0	0	0	0	0	0	0	0.000	0.000	0.000	0.000	0.000	0.000	0.000	0.000	0.000	0.000	0.000	0.000	0.000	0.000	282	1076	44	37	37	0.000	0.000	5	39	0	0	6	31	0	0	100	1	
5	1	5	03: D-11   LM00002337	lmo0839	2173	10272	100	56	57	9	47	47	6	66	39	0	71	64	27	17	17	6	83	78	0	0	0	0	0	0	0	0	0	0	0	0	0	0	0	0	0	0	0	0	0	0	0	0	0	0	0.000	0.000	0.000	0.000	0.000	0.000	0.000	0.000	0.000	0.000	0.000	0.000	0.000	0.000	282	1076	63	57	57	0.000	0.000	9	54	0	0	10	47	0	0	100	1	
5	2	5	03: D-14   LM00002338	lmo0842	2423	10272	100	53	54	7	47	48	6	53	28	0	80	70	30	16	17	4	88	80	0	0	0	0	0	0	0	0	0	0	0	0	0	0	0	0	0	0	0	0	0	0	0	0	0	0	0.000	0.000	0.000	0.000	0.000	0.000	0.000	0.000	0.000	0.000	0.000	0.000	0.000	0.000	282	1076	70	61	61	0.000	0.000	6	64	0	0	7	54	0	0	100	1	
5	3	5	03: D-17   LM00001122	lmo0845	2673	10272	100	87	85	26	46	46	4	87	84	0	109	100	51	16	16	3	88	85	0	0	0	0	0	0	0	0	0	0	0	0	0	0	0	0	0	0	0	0	0	0	0	0	0	0	0.000	0.000	0.000	0.000	0.000	0.000	0.000	0.000	0.000	0.000	0.000	0.000	0.000	0.000	282	1076	134	123	123	0.000	0.000	41	93	0	0	39	84	0	0	100	1	
5	4	5	03: D-20   LM00001125	lmo0848	2923	10272	100	167	152	67	47	47	4	86	83	0	169	138	73	16	17	3	89	85	0	0	0	0	0	0	0	0	0	0	0	0	0	0	0	0	0	0	0	0	0	0	0	0	0	0	0.000	0.000	0.000	0.000	0.000	0.000	0.000	0.000	0.000	0.000	0.000	0.000	0.000	0.000	282	1076	273	227	227	0.000	0.000	120	153	0	0	105	122	0	0	100	1	
5	5	5	03: D-23   LM00001126	lmo0851	3173	10272	100	273	220	114	47	47	5	88	84	0	342	267	166	16	16	4	90	82	0	0	0	0	0	0	0	0	0	0	0	0	0	0	0	0	0	0	0	0	0	0	0	0	0	0	0.000	0.000	0.000	0.000	0.000	0.000	0.000	0.000	0.000	0.000	0.000	0.000	0.000	0.000	282	1076	552	424	424	0.000	0.000	226	326	0	0	173	251	0	0	100	1	
5	6	5	03: H-02   LM00002357	lmo0926	3423	10272	100	67	69	17	48	48	5	77	67	0	68	57	29	16	17	5	78	70	0	0	0	0	0	0	0	0	0	0	0	0	0	0	0	0	0	0	0	0	0	0	0	0	0	0	0.000	0.000	0.000	0.000	0.000	0.000	0.000	0.000	0.000	0.000	0.000	0.000	0.000	0.000	282	1076	71	62	62	0.000	0.000	19	52	0	0	21	41	0	0	100	1	
5	7	5	03: H-05   LM00001163	lmo0929	3673	10272	100	54	55	7	47	47	5	56	30	0	80	68	29	16	16	3	85	81	0	0	0	0	0	0	0	0	0	0	0	0	0	0	0	0	0	0	0	0	0	0	0	0	0	0	0.000	0.000	0.000	0.000	0.000	0.000	0.000	0.000	0.000	0.000	0.000	0.000	0.000	0.000	282	1076	71	60	60	0.000	0.000	7	64	0	0	8	52	0	0	100	1	
5	8	5	03: H-08   LM00000292	lmo0932	3923	10272	100	87	80	24	48	48	4	77	73	0	115	94	45	16	16	3	87	83	0	0	0	0	0	0	0	0	0	0	0	0	0	0	0	0	0	0	0	0	0	0	0	0	0	0	0.000	0.000	0.000	0.000	0.000	0.000	0.000	0.000	0.000	0.000	0.000	0.000	0.000	0.000	282	1076	138	110	110	0.000	0.000	39	99	0	0	32	78	0	0	100	1	
5	9	5	03: H-11   LM00002359	lmo0935	4173	10272	100	381	334	172	47	47	4	92	90	0	395	328	193	16	16	2	88	85	0	0	0	0	0	0	0	0	0	0	0	0	0	0	0	0	0	0	0	0	0	0	0	0	0	0	0.000	0.000	0.000	0.000	0.000	0.000	0.000	0.000	0.000	0.000	0.000	0.000	0.000	0.000	282	1076	713	599	599	0.000	0.000	334	379	0	0	287	312	0	0	100	1	
5	10	5	03: H-14   LM00002360	lmo0938	4423	10272	100	59	59	10	47	47	4	71	63	0	79	67	29	15	16	2	87	85	0	0	0	0	0	0	0	0	0	0	0	0	0	0	0	0	0	0	0	0	0	0	0	0	0	0	0.000	0.000	0.000	0.000	0.000	0.000	0.000	0.000	0.000	0.000	0.000	0.000	0.000	0.000	282	1076	76	64	64	0.000	0.000	12	64	0	0	12	52	0	0	100	1	
5	11	5	03: H-17   LM00002363	lmo0941	4673	10272	100	50	50	5	47	48	5	36	7	0	60	48	24	15	15	2	80	73	0	0	0	0	0	0	0	0	0	0	0	0	0	0	0	0	0	0	0	0	0	0	0	0	0	0	0.000	0.000	0.000	0.000	0.000	0.000	0.000	0.000	0.000	0.000	0.000	0.000	0.000	0.000	282	1076	48	36	36	0.000	0.000	3	45	0	0	3	33	0	0	100	1	
5	12	5	03: H-20   LM00001169	lmo0944	4923	10272	100	684	559	310	47	47	5	95	90	0	540	429	257	15	15	2	94	91	0	0	0	0	0	0	0	0	0	0	0	0	0	0	0	0	0	0	0	0	0	0	0	0	0	0	0.000	0.000	0.000	0.000	0.000	0.000	0.000	0.000	0.000	0.000	0.000	0.000	0.000	0.000	282	1076	1162	926	926	0.000	0.000	637	525	0	0	512	414	0	0	100	1	
5	13	5	03: H-23   LM00001172	lmo0947	5173	10272	100	175	157	67	47	48	5	93	89	0	280	224	126	16	16	3	89	85	0	0	0	0	0	0	0	0	0	0	0	0	0	0	0	0	0	0	0	0	0	0	0	0	0	0	0.000	0.000	0.000	0.000	0.000	0.000	0.000	0.000	0.000	0.000	0.000	0.000	0.000	0.000	282	1076	392	318	318	0.000	0.000	128	264	0	0	110	208	0	0	100	1	
5	14	5	03: L-02   LM00001212	lmo1022	5423	10272	100	833	678	430	47	47	5	95	90	0	664	494	325	16	16	3	93	87	0	0	0	0	0	0	0	0	0	0	0	0	0	0	0	0	0	0	0	0	0	0	0	0	0	0	0.000	0.000	0.000	0.000	0.000	0.000	0.000	0.000	0.000	0.000	0.000	0.000	0.000	0.000	282	1076	1434	1109	1109	0.000	0.000	786	648	0	0	631	478	0	0	100	1	
5	15	5	03: L-05   LM00002383	lmo1025	5673	10272	100	115	111	35	46	47	5	96	90	0	84	78	34	16	16	3	88	84	0	0	0	0	0	0	0	0	0	0	0	0	0	0	0	0	0	0	0	0	0	0	0	0	0	0	0.000	0.000	0.000	0.000	0.000	0.000	0.000	0.000	0.000	0.000	0.000	0.000	0.000	0.000	282	1076	137	127	127	0.000	0.000	69	68	0	0	65	62	0	0	100	1	
5	16	5	03: L-08   LM00000311	lmo1028	5923	10272	100	1295	1055	638	46	47	6	99	95	0	2546	2082	1245	15	16	2	97	94	0	0	0	0	0	0	0	0	0	0	0	0	0	0	0	0	0	0	0	0	0	0	0	0	0	0	0.000	0.000	0.000	0.000	0.000	0.000	0.000	0.000	0.000	0.000	0.000	0.000	0.000	0.000	282	1076	3780	3076	3076	0.000	0.000	1249	2531	0	0	1009	2067	0	0	100	1	
5	17	5	03: L-11   LM00002385	lmo1031	6173	10272	100	60	62	13	46	46	5	80	65	0	67	58	23	16	16	3	89	87	0	0	0	0	0	0	0	0	0	0	0	0	0	0	0	0	0	0	0	0	0	0	0	0	0	0	0.000	0.000	0.000	0.000	0.000	0.000	0.000	0.000	0.000	0.000	0.000	0.000	0.000	0.000	282	1076	65	58	58	0.000	0.000	14	51	0	0	16	42	0	0	100	1	
5	1	6	03: L-14   LM00002388	lmo1034	2173	10522	100	56	59	11	47	47	5	72	49	0	92	81	41	16	17	3	83	80	0	0	0	0	0	0	0	0	0	0	0	0	0	0	0	0	0	0	0	0	0	0	0	0	0	0	0.000	0.000	0.000	0.000	0.000	0.000	0.000	0.000	0.000	0.000	0.000	0.000	0.000	0.000	282	1076	85	77	77	0.000	0.000	9	76	0	0	12	65	0	0	100	1	
5	2	6	03: L-17   LM00001217	lmo1037	2423	10522	100	77	80	27	47	47	5	87	75	0	94	83	43	17	18	4	80	77	0	0	0	0	0	0	0	0	0	0	0	0	0	0	0	0	0	0	0	0	0	0	0	0	0	0	0.000	0.000	0.000	0.000	0.000	0.000	0.000	0.000	0.000	0.000	0.000	0.000	0.000	0.000	282	1076	107	99	99	0.000	0.000	30	77	0	0	33	66	0	0	100	1	
5	3	6	03: L-20   LM00000312	lmo1040	2673	10522	100	290	269	125	47	48	4	92	90	0	204	187	103	16	17	3	88	87	0	0	0	0	0	0	0	0	0	0	0	0	0	0	0	0	0	0	0	0	0	0	0	0	0	0	0.000	0.000	0.000	0.000	0.000	0.000	0.000	0.000	0.000	0.000	0.000	0.000	0.000	0.000	282	1076	431	393	393	0.000	0.000	243	188	0	0	222	171	0	0	100	1	
5	4	6	03: L-23   LM00002393	lmo1043	2923	10522	100	255	241	135	48	48	5	88	83	0	258	218	140	16	17	3	86	80	0	0	0	0	0	0	0	0	0	0	0	0	0	0	0	0	0	0	0	0	0	0	0	0	0	0	0.000	0.000	0.000	0.000	0.000	0.000	0.000	0.000	0.000	0.000	0.000	0.000	0.000	0.000	282	1076	449	395	395	0.000	0.000	207	242	0	0	193	202	0	0	100	1	
5	5	6	03: P-02   LM00002445	lmo1118	3173	10522	100	53	53	7	47	47	5	50	23	0	77	67	30	16	17	4	80	78	0	0	0	0	0	0	0	0	0	0	0	0	0	0	0	0	0	0	0	0	0	0	0	0	0	0	0.000	0.000	0.000	0.000	0.000	0.000	0.000	0.000	0.000	0.000	0.000	0.000	0.000	0.000	282	1076	67	57	57	0.000	0.000	6	61	0	0	6	51	0	0	100	1	
5	6	6	03: P-05   LM00002448	lmo1121	3423	10522	100	92	90	31	47	47	5	87	80	0	131	114	63	17	17	3	88	84	0	0	0	0	0	0	0	0	0	0	0	0	0	0	0	0	0	0	0	0	0	0	0	0	0	0	0.000	0.000	0.000	0.000	0.000	0.000	0.000	0.000	0.000	0.000	0.000	0.000	0.000	0.000	282	1076	159	140	140	0.000	0.000	45	114	0	0	43	97	0	0	100	1	
5	7	6	03: P-08   LM00000324	lmo1124	3673	10522	100	75	77	21	48	48	5	83	78	0	108	100	48	16	17	4	88	83	0	0	0	0	0	0	0	0	0	0	0	0	0	0	0	0	0	0	0	0	0	0	0	0	0	0	0.000	0.000	0.000	0.000	0.000	0.000	0.000	0.000	0.000	0.000	0.000	0.000	0.000	0.000	282	1076	119	113	113	0.000	0.000	27	92	0	0	29	84	0	0	100	1	
5	8	6	03: P-11   LM00000326	lmo1127	3923	10522	100	133	119	47	46	47	4	88	84	0	163	145	80	16	17	3	88	85	0	0	0	0	0	0	0	0	0	0	0	0	0	0	0	0	0	0	0	0	0	0	0	0	0	0	0.000	0.000	0.000	0.000	0.000	0.000	0.000	0.000	0.000	0.000	0.000	0.000	0.000	0.000	282	1076	234	202	202	0.000	0.000	87	147	0	0	73	129	0	0	100	1	
5	9	6	03: P-14   LM00000329	lmo1130	4173	10522	100	64	64	15	47	47	5	79	72	0	91	88	39	16	16	2	94	92	0	0	0	0	0	0	0	0	0	0	0	0	0	0	0	0	0	0	0	0	0	0	0	0	0	0	0.000	0.000	0.000	0.000	0.000	0.000	0.000	0.000	0.000	0.000	0.000	0.000	0.000	0.000	282	1076	92	89	89	0.000	0.000	17	75	0	0	17	72	0	0	100	1	
5	10	6	03: P-17   LM00002450	lmo1133	4423	10522	100	55	57	9	47	47	4	73	46	0	74	69	28	15	15	3	95	89	0	0	0	0	0	0	0	0	0	0	0	0	0	0	0	0	0	0	0	0	0	0	0	0	0	0	0.000	0.000	0.000	0.000	0.000	0.000	0.000	0.000	0.000	0.000	0.000	0.000	0.000	0.000	282	1076	67	64	64	0.000	0.000	8	59	0	0	10	54	0	0	100	1	
5	11	6	03: P-20   LM00000332	lmo1136	4673	10522	100	77	77	23	46	47	5	86	78	0	78	67	29	15	16	2	88	85	0	0	0	0	0	0	0	0	0	0	0	0	0	0	0	0	0	0	0	0	0	0	0	0	0	0	0.000	0.000	0.000	0.000	0.000	0.000	0.000	0.000	0.000	0.000	0.000	0.000	0.000	0.000	282	1076	94	83	83	0.000	0.000	31	63	0	0	31	52	0	0	100	1	
5	12	6	03: P-23   LM00002453	lmo1139	4923	10522	100	52	52	5	47	47	5	54	15	0	77	64	27	16	16	3	87	82	0	0	0	0	0	0	0	0	0	0	0	0	0	0	0	0	0	0	0	0	0	0	0	0	0	0	0.000	0.000	0.000	0.000	0.000	0.000	0.000	0.000	0.000	0.000	0.000	0.000	0.000	0.000	282	1076	66	53	53	0.000	0.000	5	61	0	0	5	48	0	0	100	1	
5	13	6	04: D-02   LM00000348	lmo1210	5173	10522	100	57	57	8	47	47	4	75	54	0	89	79	36	16	16	2	89	86	0	0	0	0	0	0	0	0	0	0	0	0	0	0	0	0	0	0	0	0	0	0	0	0	0	0	0.000	0.000	0.000	0.000	0.000	0.000	0.000	0.000	0.000	0.000	0.000	0.000	0.000	0.000	282	1076	83	73	73	0.000	0.000	10	73	0	0	10	63	0	0	100	1	
5	14	6	04: D-05   LM00002469	lmo1213	5423	10522	100	141	132	49	47	48	5	90	85	0	140	121	56	16	16	3	93	89	0	0	0	0	0	0	0	0	0	0	0	0	0	0	0	0	0	0	0	0	0	0	0	0	0	0	0.000	0.000	0.000	0.000	0.000	0.000	0.000	0.000	0.000	0.000	0.000	0.000	0.000	0.000	282	1076	218	190	190	0.000	0.000	94	124	0	0	85	105	0	0	100	1	
5	15	6	04: D-08   LM00001276	lmo1216	5673	10522	100	62	62	12	47	47	5	83	68	0	126	112	54	16	16	3	92	89	0	0	0	0	0	0	0	0	0	0	0	0	0	0	0	0	0	0	0	0	0	0	0	0	0	0	0.000	0.000	0.000	0.000	0.000	0.000	0.000	0.000	0.000	0.000	0.000	0.000	0.000	0.000	282	1076	125	111	111	0.000	0.000	15	110	0	0	15	96	0	0	100	1	
5	16	6	04: D-11   LM00002471	lmo1219	5923	10522	100	188	181	55	47	47	5	98	96	0	129	125	50	15	16	2	97	95	0	0	0	0	0	0	0	0	0	0	0	0	0	0	0	0	0	0	0	0	0	0	0	0	0	0	0.000	0.000	0.000	0.000	0.000	0.000	0.000	0.000	0.000	0.000	0.000	0.000	0.000	0.000	282	1076	255	244	244	0.000	0.000	141	114	0	0	134	110	0	0	100	1	
5	17	6	04: D-14   LM00001278	lmo1222	6173	10522	100	348	306	144	47	47	5	99	94	0	314	283	143	15	16	3	96	92	0	0	0	0	0	0	0	0	0	0	0	0	0	0	0	0	0	0	0	0	0	0	0	0	0	0	0.000	0.000	0.000	0.000	0.000	0.000	0.000	0.000	0.000	0.000	0.000	0.000	0.000	0.000	282	1076	600	527	527	0.000	0.000	301	299	0	0	259	268	0	0	100	1	
5	1	7	04: D-17   LM00001280	lmo1225	2173	10772	100	583	498	283	46	47	5	93	85	0	549	467	286	16	16	3	88	84	0	0	0	0	0	0	0	0	0	0	0	0	0	0	0	0	0	0	0	0	0	0	0	0	0	0	0.000	0.000	0.000	0.000	0.000	0.000	0.000	0.000	0.000	0.000	0.000	0.000	0.000	0.000	282	1076	1070	903	903	0.000	0.000	537	533	0	0	452	451	0	0	100	1	
5	2	7	04: D-20   LM00001282	lmo1228	2423	10772	100	96	93	28	47	47	4	93	87	0	174	144	77	16	16	4	89	83	0	0	0	0	0	0	0	0	0	0	0	0	0	0	0	0	0	0	0	0	0	0	0	0	0	0	0.000	0.000	0.000	0.000	0.000	0.000	0.000	0.000	0.000	0.000	0.000	0.000	0.000	0.000	282	1076	207	174	174	0.000	0.000	49	158	0	0	46	128	0	0	100	1	
5	3	7	04: D-23   LM00001284	lmo1231	2673	10772	100	235	201	94	46	46	4	91	88	0	245	198	118	15	16	3	90	84	0	0	0	0	0	0	0	0	0	0	0	0	0	0	0	0	0	0	0	0	0	0	0	0	0	0	0.000	0.000	0.000	0.000	0.000	0.000	0.000	0.000	0.000	0.000	0.000	0.000	0.000	0.000	282	1076	419	338	338	0.000	0.000	189	230	0	0	155	183	0	0	100	1	
5	4	7	04: H-02   LM00001323	lmo1306	2923	10772	100	342	284	127	47	47	5	93	89	0	643	493	280	16	16	4	85	84	0	0	0	0	0	0	0	0	0	0	0	0	0	0	0	0	0	0	0	0	0	0	0	0	0	0	0.000	0.000	0.000	0.000	0.000	0.000	0.000	0.000	0.000	0.000	0.000	0.000	0.000	0.000	282	1076	922	714	714	0.000	0.000	295	627	0	0	237	477	0	0	100	1	
5	5	7	04: H-05   LM00001324	lmo1309	3173	10772	100	258	227	122	46	47	5	87	86	0	258	219	142	15	16	3	85	81	0	0	0	0	0	0	0	0	0	0	0	0	0	0	0	0	0	0	0	0	0	0	0	0	0	0	0.000	0.000	0.000	0.000	0.000	0.000	0.000	0.000	0.000	0.000	0.000	0.000	0.000	0.000	282	1076	455	385	385	0.000	0.000	212	243	0	0	181	204	0	0	100	1	
5	6	7	04: H-08   LM00002494	lmo1312	3423	10772	100	63	65	15	47	48	5	78	67	0	71	61	25	15	15	2	93	89	0	0	0	0	0	0	0	0	0	0	0	0	0	0	0	0	0	0	0	0	0	0	0	0	0	0	0.000	0.000	0.000	0.000	0.000	0.000	0.000	0.000	0.000	0.000	0.000	0.000	0.000	0.000	282	1076	72	64	64	0.000	0.000	16	56	0	0	18	46	0	0	100	1	
5	7	7	04: H-11   LM00000376	lmo1315	3673	10772	100	391	325	181	47	47	5	92	90	0	325	259	167	15	16	4	86	81	0	0	0	0	0	0	0	0	0	0	0	0	0	0	0	0	0	0	0	0	0	0	0	0	0	0	0.000	0.000	0.000	0.000	0.000	0.000	0.000	0.000	0.000	0.000	0.000	0.000	0.000	0.000	282	1076	654	522	522	0.000	0.000	344	310	0	0	278	244	0	0	100	1	
5	8	7	04: H-14   LM00001325	lmo1318	3923	10772	100	765	660	375	46	47	5	94	89	0	783	606	371	15	16	3	90	86	0	0	0	0	0	0	0	0	0	0	0	0	0	0	0	0	0	0	0	0	0	0	0	0	0	0	0.000	0.000	0.000	0.000	0.000	0.000	0.000	0.000	0.000	0.000	0.000	0.000	0.000	0.000	282	1076	1487	1205	1205	0.000	0.000	719	768	0	0	614	591	0	0	100	1	
5	9	7	04: H-17   LM00001328	lmo1321	4173	10772	100	1574	1287	772	47	47	4	98	97	0	2583	2039	1296	16	16	3	96	92	0	0	0	0	0	0	0	0	0	0	0	0	0	0	0	0	0	0	0	0	0	0	0	0	0	0	0.000	0.000	0.000	0.000	0.000	0.000	0.000	0.000	0.000	0.000	0.000	0.000	0.000	0.000	282	1076	4094	3263	3263	0.000	0.000	1527	2567	0	0	1240	2023	0	0	100	1	
5	10	7	04: H-20   LM00001330	lmo1324	4423	10772	100	3084	2568	1322	47	47	5	99	96	0	3435	2900	1611	15	15	3	95	93	0	0	0	0	0	0	0	0	0	0	0	0	0	0	0	0	0	0	0	0	0	0	0	0	0	0	0.000	0.000	0.000	0.000	0.000	0.000	0.000	0.000	0.000	0.000	0.000	0.000	0.000	0.000	282	1076	6457	5406	5406	0.000	0.000	3037	3420	0	0	2521	2885	0	0	100	1	
5	11	7	04: H-23   LM00000381	lmo1327	4673	10772	100	321	266	138	46	46	4	95	90	0	382	295	172	15	16	2	92	90	0	0	0	0	0	0	0	0	0	0	0	0	0	0	0	0	0	0	0	0	0	0	0	0	0	0	0.000	0.000	0.000	0.000	0.000	0.000	0.000	0.000	0.000	0.000	0.000	0.000	0.000	0.000	282	1076	642	500	500	0.000	0.000	275	367	0	0	220	280	0	0	100	1	
5	12	7	04: L-02   LM00001374	lmo1402	4923	10772	100	65	66	17	46	47	4	78	70	0	91	75	38	15	16	2	91	85	0	0	0	0	0	0	0	0	0	0	0	0	0	0	0	0	0	0	0	0	0	0	0	0	0	0	0.000	0.000	0.000	0.000	0.000	0.000	0.000	0.000	0.000	0.000	0.000	0.000	0.000	0.000	282	1076	95	80	80	0.000	0.000	19	76	0	0	20	60	0	0	100	1	
5	13	7	04: L-05   LM00002512	lmo1405	5173	10772	100	62	64	13	47	47	4	80	71	0	70	60	23	16	16	2	87	85	0	0	0	0	0	0	0	0	0	0	0	0	0	0	0	0	0	0	0	0	0	0	0	0	0	0	0.000	0.000	0.000	0.000	0.000	0.000	0.000	0.000	0.000	0.000	0.000	0.000	0.000	0.000	282	1076	69	61	61	0.000	0.000	15	54	0	0	17	44	0	0	100	1	
5	14	7	04: L-08   LM00001378	lmo1408	5423	10772	100	55	56	8	47	48	5	64	41	0	69	58	24	15	16	3	88	84	0	0	0	0	0	0	0	0	0	0	0	0	0	0	0	0	0	0	0	0	0	0	0	0	0	0	0.000	0.000	0.000	0.000	0.000	0.000	0.000	0.000	0.000	0.000	0.000	0.000	0.000	0.000	282	1076	62	52	52	0.000	0.000	8	54	0	0	9	43	0	0	100	1	
5	15	7	04: L-11   LM00001381	lmo1411	5673	10772	100	197	182	87	46	46	4	93	89	0	86	72	32	16	16	2	85	83	0	0	0	0	0	0	0	0	0	0	0	0	0	0	0	0	0	0	0	0	0	0	0	0	0	0	0.000	0.000	0.000	0.000	0.000	0.000	0.000	0.000	0.000	0.000	0.000	0.000	0.000	0.000	282	1076	221	192	192	0.000	0.000	151	70	0	0	136	56	0	0	100	1	
5	16	7	04: L-14   LM00001382	lmo1414	5923	10772	100	121	115	42	46	46	5	89	85	0	161	134	70	16	16	3	90	89	0	0	0	0	0	0	0	0	0	0	0	0	0	0	0	0	0	0	0	0	0	0	0	0	0	0	0.000	0.000	0.000	0.000	0.000	0.000	0.000	0.000	0.000	0.000	0.000	0.000	0.000	0.000	282	1076	220	187	187	0.000	0.000	75	145	0	0	69	118	0	0	100	1	
5	17	7	04: L-17   LM00001385	lmo1417	6173	10772	100	59	63	15	46	47	5	81	60	0	81	78	30	15	16	2	95	90	0	0	0	0	0	0	0	0	0	0	0	0	0	0	0	0	0	0	0	0	0	0	0	0	0	0	0.000	0.000	0.000	0.000	0.000	0.000	0.000	0.000	0.000	0.000	0.000	0.000	0.000	0.000	282	1076	79	80	80	0.000	0.000	13	66	0	0	17	63	0	0	100	1	
5	1	8	04: L-20   LM00001388	lmo1420	2173	11022	100	126	117	43	47	47	5	87	82	0	174	146	77	16	16	3	87	84	0	0	0	0	0	0	0	0	0	0	0	0	0	0	0	0	0	0	0	0	0	0	0	0	0	0	0.000	0.000	0.000	0.000	0.000	0.000	0.000	0.000	0.000	0.000	0.000	0.000	0.000	0.000	282	1076	237	200	200	0.000	0.000	79	158	0	0	70	130	0	0	100	1	
5	2	8	04: L-23   LM00001391	lmo1423	2423	11022	100	2424	1853	1193	47	48	6	96	92	0	1298	945	648	16	16	3	83	81	0	0	0	0	0	0	0	0	0	0	0	0	0	0	0	0	0	0	0	0	0	0	0	0	0	0	0.000	0.000	0.000	0.000	0.000	0.000	0.000	0.000	0.000	0.000	0.000	0.000	0.000	0.000	282	1076	3659	2735	2735	0.000	0.000	2377	1282	0	0	1806	929	0	0	100	1	
5	3	8	04: P-02   LM00002530	lmo1498	2673	11022	100	59	63	16	46	47	5	79	66	0	93	78	41	16	16	4	82	77	0	0	0	0	0	0	0	0	0	0	0	0	0	0	0	0	0	0	0	0	0	0	0	0	0	0	0.000	0.000	0.000	0.000	0.000	0.000	0.000	0.000	0.000	0.000	0.000	0.000	0.000	0.000	282	1076	90	79	79	0.000	0.000	13	77	0	0	17	62	0	0	100	1	
5	4	8	04: P-05   LM00000415	lmo1501	2923	11022	100	48	48	5	47	47	5	17	5	0	17	18	4	16	16	3	29	11	0	0	0	0	0	0	0	0	0	0	0	0	0	0	0	0	0	0	0	0	0	0	0	0	0	0	0.000	0.000	0.000	0.000	0.000	0.000	0.000	0.000	0.000	0.000	0.000	0.000	0.000	0.000	282	1076	2	3	3	0.000	0.000	1	1	0	0	1	2	0	0	100	1	
5	5	8	04: P-08   LM00001433	lmo1504	3173	11022	100	364	317	168	46	47	5	93	85	0	311	256	155	15	16	3	86	82	0	0	0	0	0	0	0	0	0	0	0	0	0	0	0	0	0	0	0	0	0	0	0	0	0	0	0.000	0.000	0.000	0.000	0.000	0.000	0.000	0.000	0.000	0.000	0.000	0.000	0.000	0.000	282	1076	614	512	512	0.000	0.000	318	296	0	0	271	241	0	0	100	1	
5	6	8	04: P-11   LM00001436	lmo1507	3423	11022	100	49	50	5	47	48	7	23	2	0	64	54	21	15	16	4	84	79	0	0	0	0	0	0	0	0	0	0	0	0	0	0	0	0	0	0	0	0	0	0	0	0	0	0	0.000	0.000	0.000	0.000	0.000	0.000	0.000	0.000	0.000	0.000	0.000	0.000	0.000	0.000	282	1076	51	42	42	0.000	0.000	2	49	0	0	3	39	0	0	100	1	
5	7	8	04: P-14   LM00001439	lmo1510	3673	11022	100	198	197	101	47	47	5	92	88	0	140	127	70	15	16	3	90	86	0	0	0	0	0	0	0	0	0	0	0	0	0	0	0	0	0	0	0	0	0	0	0	0	0	0	0.000	0.000	0.000	0.000	0.000	0.000	0.000	0.000	0.000	0.000	0.000	0.000	0.000	0.000	282	1076	276	262	262	0.000	0.000	151	125	0	0	150	112	0	0	100	1	
5	8	8	04: P-17   LM00000418	lmo1513	3923	11022	100	77	78	23	46	47	4	86	80	0	97	84	46	15	16	3	84	79	0	0	0	0	0	0	0	0	0	0	0	0	0	0	0	0	0	0	0	0	0	0	0	0	0	0	0.000	0.000	0.000	0.000	0.000	0.000	0.000	0.000	0.000	0.000	0.000	0.000	0.000	0.000	282	1076	113	101	101	0.000	0.000	31	82	0	0	32	69	0	0	100	1	
5	9	8	04: P-20   LM00001444	lmo1516	4173	11022	100	119	112	41	47	47	4	85	83	0	218	185	100	15	16	3	90	84	0	0	0	0	0	0	0	0	0	0	0	0	0	0	0	0	0	0	0	0	0	0	0	0	0	0	0.000	0.000	0.000	0.000	0.000	0.000	0.000	0.000	0.000	0.000	0.000	0.000	0.000	0.000	282	1076	275	235	235	0.000	0.000	72	203	0	0	65	170	0	0	100	1	
5	10	8	04: P-23   LM00001445	lmo1519	4423	11022	100	425	386	211	46	47	5	96	94	0	320	266	154	15	16	2	90	86	0	0	0	0	0	0	0	0	0	0	0	0	0	0	0	0	0	0	0	0	0	0	0	0	0	0	0.000	0.000	0.000	0.000	0.000	0.000	0.000	0.000	0.000	0.000	0.000	0.000	0.000	0.000	282	1076	684	591	591	0.000	0.000	379	305	0	0	340	251	0	0	100	1	
5	11	8	05: D-02   LM00001482	lmo1590	4673	11022	100	63	64	15	46	47	4	79	70	0	69	56	25	15	16	2	84	82	0	0	0	0	0	0	0	0	0	0	0	0	0	0	0	0	0	0	0	0	0	0	0	0	0	0	0.000	0.000	0.000	0.000	0.000	0.000	0.000	0.000	0.000	0.000	0.000	0.000	0.000	0.000	282	1076	71	59	59	0.000	0.000	17	54	0	0	18	41	0	0	100	1	
5	12	8	05: D-05   LM00002542	lmo1593	4923	11022	100	52	52	7	46	46	4	59	30	0	59	50	20	15	16	3	85	81	0	0	0	0	0	0	0	0	0	0	0	0	0	0	0	0	0	0	0	0	0	0	0	0	0	0	0.000	0.000	0.000	0.000	0.000	0.000	0.000	0.000	0.000	0.000	0.000	0.000	0.000	0.000	282	1076	50	41	41	0.000	0.000	6	44	0	0	6	35	0	0	100	1	
5	13	8	05: D-08   LM00000444	lmo1596	5173	11022	100	906	663	475	47	47	4	89	82	0	1477	1034	775	15	16	3	90	83	0	0	0	0	0	0	0	0	0	0	0	0	0	0	0	0	0	0	0	0	0	0	0	0	0	0	0.000	0.000	0.000	0.000	0.000	0.000	0.000	0.000	0.000	0.000	0.000	0.000	0.000	0.000	282	1076	2321	1635	1635	0.000	0.000	859	1462	0	0	616	1019	0	0	100	1	
5	14	8	05: D-11   LM00001487	lmo1599	5423	11022	100	899	722	396	47	47	4	95	92	0	861	680	389	16	16	3	95	91	0	0	0	0	0	0	0	0	0	0	0	0	0	0	0	0	0	0	0	0	0	0	0	0	0	0	0.000	0.000	0.000	0.000	0.000	0.000	0.000	0.000	0.000	0.000	0.000	0.000	0.000	0.000	282	1076	1697	1339	1339	0.000	0.000	852	845	0	0	675	664	0	0	100	1	
5	15	8	05: D-14   LM00000447	lmo1602	5673	11022	100	9523	7724	4513	46	46	4	100	100	0	4669	3718	2261	16	16	3	93	89	0	0	0	0	0	0	0	0	0	0	0	0	0	0	0	0	0	0	0	0	0	0	0	0	0	0	0.000	0.000	0.000	0.000	0.000	0.000	0.000	0.000	0.000	0.000	0.000	0.000	0.000	0.000	282	1076	14130	11380	11380	0.000	0.000	9477	4653	0	0	7678	3702	0	0	100	1	
5	16	8	05: D-17   LM00000448	lmo1605	5923	11022	100	629	546	246	46	46	5	98	90	0	263	229	117	16	16	2	91	89	0	0	0	0	0	0	0	0	0	0	0	0	0	0	0	0	0	0	0	0	0	0	0	0	0	0	0.000	0.000	0.000	0.000	0.000	0.000	0.000	0.000	0.000	0.000	0.000	0.000	0.000	0.000	282	1076	830	713	713	0.000	0.000	583	247	0	0	500	213	0	0	100	1	
5	17	8	05: D-20   LM00002546	lmo1608	6173	11022	100	258	229	112	46	48	13	85	79	0	280	235	136	16	19	16	78	78	0	0	0	0	0	0	0	0	0	0	0	0	0	0	0	0	0	0	0	0	0	0	0	0	0	0	0.000	0.000	0.000	0.000	0.000	0.000	0.000	0.000	0.000	0.000	0.000	0.000	0.000	0.000	282	1076	476	402	402	0.000	0.000	212	264	0	0	183	219	0	0	100	1	
5	1	9	05: D-23   LM00001492	lmo1611	2173	11272	100	386	302	188	47	47	5	83	80	0	370	282	197	16	16	2	84	81	0	0	0	0	0	0	0	0	0	0	0	0	0	0	0	0	0	0	0	0	0	0	0	0	0	0	0.000	0.000	0.000	0.000	0.000	0.000	0.000	0.000	0.000	0.000	0.000	0.000	0.000	0.000	282	1076	693	521	521	0.000	0.000	339	354	0	0	255	266	0	0	100	1	
5	2	9	05: H-02   LM00001540	lmo1686	2423	11272	100	415	357	217	48	48	5	85	82	0	223	191	124	16	16	4	83	78	0	0	0	0	0	0	0	0	0	0	0	0	0	0	0	0	0	0	0	0	0	0	0	0	0	0	0.000	0.000	0.000	0.000	0.000	0.000	0.000	0.000	0.000	0.000	0.000	0.000	0.000	0.000	282	1076	574	484	484	0.000	0.000	367	207	0	0	309	175	0	0	100	1	
5	3	9	05: H-05   LM00001542	lmo1689	2673	11272	100	63	62	11	47	47	5	84	66	0	79	64	29	15	16	4	84	78	0	0	0	0	0	0	0	0	0	0	0	0	0	0	0	0	0	0	0	0	0	0	0	0	0	0	0.000	0.000	0.000	0.000	0.000	0.000	0.000	0.000	0.000	0.000	0.000	0.000	0.000	0.000	282	1076	80	64	64	0.000	0.000	16	64	0	0	15	49	0	0	100	1	
5	4	9	05: H-08   LM00001545	lmo1692	2923	11272	100	304	255	132	47	47	5	92	85	0	209	164	93	16	16	3	85	82	0	0	0	0	0	0	0	0	0	0	0	0	0	0	0	0	0	0	0	0	0	0	0	0	0	0	0.000	0.000	0.000	0.000	0.000	0.000	0.000	0.000	0.000	0.000	0.000	0.000	0.000	0.000	282	1076	450	356	356	0.000	0.000	257	193	0	0	208	148	0	0	100	1	
5	5	9	05: H-11   LM00001547	lmo1695	3173	11272	100	78	77	24	46	46	5	81	75	0	81	68	30	15	15	3	88	84	0	0	0	0	0	0	0	0	0	0	0	0	0	0	0	0	0	0	0	0	0	0	0	0	0	0	0.000	0.000	0.000	0.000	0.000	0.000	0.000	0.000	0.000	0.000	0.000	0.000	0.000	0.000	282	1076	98	84	84	0.000	0.000	32	66	0	0	31	53	0	0	100	1	
5	6	9	05: H-14   LM00001549	lmo1698	3423	11272	100	64	63	13	48	48	5	74	62	0	58	49	21	15	16	6	79	74	0	0	0	0	0	0	0	0	0	0	0	0	0	0	0	0	0	0	0	0	0	0	0	0	0	0	0.000	0.000	0.000	0.000	0.000	0.000	0.000	0.000	0.000	0.000	0.000	0.000	0.000	0.000	282	1076	59	49	49	0.000	0.000	16	43	0	0	15	34	0	0	100	1	
5	7	9	05: H-17   LM00002567	lmo1701	3673	11272	100	64	64	13	47	48	5	81	67	0	64	55	25	15	16	4	85	77	0	0	0	0	0	0	0	0	0	0	0	0	0	0	0	0	0	0	0	0	0	0	0	0	0	0	0.000	0.000	0.000	0.000	0.000	0.000	0.000	0.000	0.000	0.000	0.000	0.000	0.000	0.000	282	1076	66	57	57	0.000	0.000	17	49	0	0	17	40	0	0	100	1	
5	8	9	05: H-20   LM00000463	lmo1704	3923	11272	100	573	487	250	46	47	5	98	90	0	299	241	135	16	16	2	86	85	0	0	0	0	0	0	0	0	0	0	0	0	0	0	0	0	0	0	0	0	0	0	0	0	0	0	0.000	0.000	0.000	0.000	0.000	0.000	0.000	0.000	0.000	0.000	0.000	0.000	0.000	0.000	282	1076	810	666	666	0.000	0.000	527	283	0	0	441	225	0	0	100	1	
5	9	9	05: H-23   LM00001553	lmo1707	4173	11272	100	55	56	8	47	47	4	67	49	0	75	63	29	15	16	3	88	80	0	0	0	0	0	0	0	0	0	0	0	0	0	0	0	0	0	0	0	0	0	0	0	0	0	0	0.000	0.000	0.000	0.000	0.000	0.000	0.000	0.000	0.000	0.000	0.000	0.000	0.000	0.000	282	1076	68	57	57	0.000	0.000	8	60	0	0	9	48	0	0	100	1	
5	10	9	05: L-02   LM00001596	lmo1782	4423	11272	100	387	330	165	47	47	5	92	89	0	232	195	106	16	17	3	87	84	0	0	0	0	0	0	0	0	0	0	0	0	0	0	0	0	0	0	0	0	0	0	0	0	0	0	0.000	0.000	0.000	0.000	0.000	0.000	0.000	0.000	0.000	0.000	0.000	0.000	0.000	0.000	282	1076	556	462	462	0.000	0.000	340	216	0	0	283	179	0	0	100	1	
5	11	9	05: L-05   LM00000484	lmo1785	4673	11272	100	4108	6665	3408	46	47	5	100	100	0	11854	9491	5198	15	16	3	99	98	0	0	0	0	0	0	0	0	0	0	0	0	0	0	0	0	0	0	0	0	0	0	0	0	0	0	0.000	0.000	0.000	0.000	0.000	0.000	0.000	0.000	0.000	0.000	0.000	0.000	0.000	0.000	282	1076	15901	16095	16095	0.000	0.000	4062	11839	0	0	6619	9476	0	0	100	1	
5	12	9	05: L-08   LM00001598	lmo1788	4923	11272	100	61	61	13	46	46	5	77	63	0	56	49	18	16	16	3	85	82	0	0	0	0	0	0	0	0	0	0	0	0	0	0	0	0	0	0	0	0	0	0	0	0	0	0	0.000	0.000	0.000	0.000	0.000	0.000	0.000	0.000	0.000	0.000	0.000	0.000	0.000	0.000	282	1076	55	48	48	0.000	0.000	15	40	0	0	15	33	0	0	100	1	
5	13	9	05: L-11   LM00001600	lmo1791	5173	11272	100	2212	1755	1197	47	47	4	99	96	0	1588	1251	852	16	16	2	94	92	0	0	0	0	0	0	0	0	0	0	0	0	0	0	0	0	0	0	0	0	0	0	0	0	0	0	0.000	0.000	0.000	0.000	0.000	0.000	0.000	0.000	0.000	0.000	0.000	0.000	0.000	0.000	282	1076	3737	2943	2943	0.000	0.000	2165	1572	0	0	1708	1235	0	0	100	1	
5	14	9	05: L-14   LM00001603	lmo1794	5423	11272	100	65	66	16	46	47	5	84	72	0	77	66	29	16	16	3	87	82	0	0	0	0	0	0	0	0	0	0	0	0	0	0	0	0	0	0	0	0	0	0	0	0	0	0	0.000	0.000	0.000	0.000	0.000	0.000	0.000	0.000	0.000	0.000	0.000	0.000	0.000	0.000	282	1076	80	70	70	0.000	0.000	19	61	0	0	20	50	0	0	100	1	
5	15	9	05: L-17   LM00000487	lmo1797	5673	11272	100	8086	6591	3496	46	47	5	100	100	0	8720	6972	3966	16	16	2	98	97	0	0	0	0	0	0	0	0	0	0	0	0	0	0	0	0	0	0	0	0	0	0	0	0	0	0	0.000	0.000	0.000	0.000	0.000	0.000	0.000	0.000	0.000	0.000	0.000	0.000	0.000	0.000	282	1076	16744	13501	13501	0.000	0.000	8040	8704	0	0	6545	6956	0	0	100	1	
5	16	9	05: L-20   LM00001607	lmo1800	5923	11272	100	57	59	10	46	47	5	81	61	0	66	59	23	16	16	3	90	88	0	0	0	0	0	0	0	0	0	0	0	0	0	0	0	0	0	0	0	0	0	0	0	0	0	0	0.000	0.000	0.000	0.000	0.000	0.000	0.000	0.000	0.000	0.000	0.000	0.000	0.000	0.000	282	1076	61	56	56	0.000	0.000	11	50	0	0	13	43	0	0	100	1	
5	17	9	05: L-23   LM00001609	lmo1803	6173	11272	100	707	607	302	46	47	4	96	94	0	548	451	247	16	16	2	91	89	0	0	0	0	0	0	0	0	0	0	0	0	0	0	0	0	0	0	0	0	0	0	0	0	0	0	0.000	0.000	0.000	0.000	0.000	0.000	0.000	0.000	0.000	0.000	0.000	0.000	0.000	0.000	282	1076	1193	996	996	0.000	0.000	661	532	0	0	561	435	0	0	100	1	
5	1	10	05: P-02   LM00001658	lmo1878	2173	11522	100	291	241	131	47	47	5	85	81	0	254	202	124	16	17	3	83	82	0	0	0	0	0	0	0	0	0	0	0	0	0	0	0	0	0	0	0	0	0	0	0	0	0	0	0.000	0.000	0.000	0.000	0.000	0.000	0.000	0.000	0.000	0.000	0.000	0.000	0.000	0.000	282	1076	482	380	380	0.000	0.000	244	238	0	0	194	186	0	0	100	1	
5	2	10	05: P-05   LM00001660	lmo1881	2423	11522	100	359	302	143	47	48	5	91	88	0	263	213	118	16	18	5	86	83	0	0	0	0	0	0	0	0	0	0	0	0	0	0	0	0	0	0	0	0	0	0	0	0	0	0	0.000	0.000	0.000	0.000	0.000	0.000	0.000	0.000	0.000	0.000	0.000	0.000	0.000	0.000	282	1076	559	452	452	0.000	0.000	312	247	0	0	255	197	0	0	100	1	
5	3	10	05: P-08   LM00001661	lmo1884	2673	11522	100	283	264	136	46	47	5	91	85	0	118	100	53	16	16	3	84	80	0	0	0	0	0	0	0	0	0	0	0	0	0	0	0	0	0	0	0	0	0	0	0	0	0	0	0.000	0.000	0.000	0.000	0.000	0.000	0.000	0.000	0.000	0.000	0.000	0.000	0.000	0.000	282	1076	339	302	302	0.000	0.000	237	102	0	0	218	84	0	0	100	1	
5	4	10	05: P-11   LM00001664	lmo1887	2923	11522	100	324	283	145	46	47	4	96	92	0	284	240	140	16	16	2	89	88	0	0	0	0	0	0	0	0	0	0	0	0	0	0	0	0	0	0	0	0	0	0	0	0	0	0	0.000	0.000	0.000	0.000	0.000	0.000	0.000	0.000	0.000	0.000	0.000	0.000	0.000	0.000	282	1076	546	461	461	0.000	0.000	278	268	0	0	237	224	0	0	100	1	
5	5	10	05: P-14   LM00002593	lmo1890	3173	11522	100	187	176	75	46	47	4	95	88	0	169	146	78	15	15	2	90	86	0	0	0	0	0	0	0	0	0	0	0	0	0	0	0	0	0	0	0	0	0	0	0	0	0	0	0.000	0.000	0.000	0.000	0.000	0.000	0.000	0.000	0.000	0.000	0.000	0.000	0.000	0.000	282	1076	295	261	261	0.000	0.000	141	154	0	0	130	131	0	0	100	1	
5	6	10	05: P-17   LM00002594	lmo1893	3423	11522	100	370	320	164	46	47	5	94	91	0	269	223	127	15	16	3	95	90	0	0	0	0	0	0	0	0	0	0	0	0	0	0	0	0	0	0	0	0	0	0	0	0	0	0	0.000	0.000	0.000	0.000	0.000	0.000	0.000	0.000	0.000	0.000	0.000	0.000	0.000	0.000	282	1076	578	482	482	0.000	0.000	324	254	0	0	274	208	0	0	100	1	
5	7	10	05: P-20   LM00000508	lmo1896	3673	11522	100	1438	1119	653	47	48	5	93	90	0	1004	776	486	15	16	3	92	90	0	0	0	0	0	0	0	0	0	0	0	0	0	0	0	0	0	0	0	0	0	0	0	0	0	0	0.000	0.000	0.000	0.000	0.000	0.000	0.000	0.000	0.000	0.000	0.000	0.000	0.000	0.000	282	1076	2380	1833	1833	0.000	0.000	1391	989	0	0	1072	761	0	0	100	1	
5	8	10	05: P-23   LM00001667	lmo1899	3923	11522	100	301	274	140	47	47	4	95	91	0	331	288	174	15	15	3	95	89	0	0	0	0	0	0	0	0	0	0	0	0	0	0	0	0	0	0	0	0	0	0	0	0	0	0	0.000	0.000	0.000	0.000	0.000	0.000	0.000	0.000	0.000	0.000	0.000	0.000	0.000	0.000	282	1076	570	500	500	0.000	0.000	254	316	0	0	227	273	0	0	100	1	
5	9	10	06: D-02   LM00002610	lmo1970	4173	11522	100	51	50	5	47	47	5	43	12	0	58	49	19	16	16	4	86	80	0	0	0	0	0	0	0	0	0	0	0	0	0	0	0	0	0	0	0	0	0	0	0	0	0	0	0.000	0.000	0.000	0.000	0.000	0.000	0.000	0.000	0.000	0.000	0.000	0.000	0.000	0.000	282	1076	46	36	36	0.000	0.000	4	42	0	0	3	33	0	0	100	1	
5	10	10	06: D-05   LM00002613	lmo1973	4423	11522	100	51	52	7	48	48	5	39	15	0	64	52	22	15	16	3	83	78	0	0	0	0	0	0	0	0	0	0	0	0	0	0	0	0	0	0	0	0	0	0	0	0	0	0	0.000	0.000	0.000	0.000	0.000	0.000	0.000	0.000	0.000	0.000	0.000	0.000	0.000	0.000	282	1076	52	41	41	0.000	0.000	3	49	0	0	4	37	0	0	100	1	
5	11	10	06: D-08   LM00000529	lmo1976	4673	11522	100	189	158	77	46	47	5	91	82	0	146	122	69	15	16	2	90	87	0	0	0	0	0	0	0	0	0	0	0	0	0	0	0	0	0	0	0	0	0	0	0	0	0	0	0.000	0.000	0.000	0.000	0.000	0.000	0.000	0.000	0.000	0.000	0.000	0.000	0.000	0.000	282	1076	274	219	219	0.000	0.000	143	131	0	0	112	107	0	0	100	1	
5	12	10	06: D-11   LM00001707	lmo1979	4923	11522	100	68	69	17	46	46	5	84	74	0	68	58	24	15	16	3	94	85	0	0	0	0	0	0	0	0	0	0	0	0	0	0	0	0	0	0	0	0	0	0	0	0	0	0	0.000	0.000	0.000	0.000	0.000	0.000	0.000	0.000	0.000	0.000	0.000	0.000	0.000	0.000	282	1076	75	66	66	0.000	0.000	22	53	0	0	23	43	0	0	100	1	
5	13	10	06: D-14   LM00001708	lmo1982	5173	11522	100	72	71	18	47	47	4	82	76	0	74	61	30	16	16	2	86	79	0	0	0	0	0	0	0	0	0	0	0	0	0	0	0	0	0	0	0	0	0	0	0	0	0	0	0.000	0.000	0.000	0.000	0.000	0.000	0.000	0.000	0.000	0.000	0.000	0.000	0.000	0.000	282	1076	83	69	69	0.000	0.000	25	58	0	0	24	45	0	0	100	1	
5	14	10	06: D-17   LM00001710	lmo1985	5423	11522	100	130	123	49	46	47	5	93	84	0	189	161	85	16	16	3	93	86	0	0	0	0	0	0	0	0	0	0	0	0	0	0	0	0	0	0	0	0	0	0	0	0	0	0	0.000	0.000	0.000	0.000	0.000	0.000	0.000	0.000	0.000	0.000	0.000	0.000	0.000	0.000	282	1076	257	222	222	0.000	0.000	84	173	0	0	77	145	0	0	100	1	
5	15	10	06: D-20   LM00001712	lmo1988	5673	11522	100	53	53	7	46	47	4	63	45	0	62	51	23	16	16	3	85	75	0	0	0	0	0	0	0	0	0	0	0	0	0	0	0	0	0	0	0	0	0	0	0	0	0	0	0.000	0.000	0.000	0.000	0.000	0.000	0.000	0.000	0.000	0.000	0.000	0.000	0.000	0.000	282	1076	53	42	42	0.000	0.000	7	46	0	0	7	35	0	0	100	1	
5	16	10	06: D-23   LM00001715	lmo1991	5923	11522	100	93	94	36	46	47	4	85	76	0	71	62	31	16	16	3	82	78	0	0	0	0	0	0	0	0	0	0	0	0	0	0	0	0	0	0	0	0	0	0	0	0	0	0	0.000	0.000	0.000	0.000	0.000	0.000	0.000	0.000	0.000	0.000	0.000	0.000	0.000	0.000	282	1076	102	94	94	0.000	0.000	47	55	0	0	48	46	0	0	100	1	
5	17	10	06: H-02   LM00002625	lmo2066	6173	11522	100	127	118	45	47	47	4	87	84	0	75	66	30	16	16	3	93	88	0	0	0	0	0	0	0	0	0	0	0	0	0	0	0	0	0	0	0	0	0	0	0	0	0	0	0.000	0.000	0.000	0.000	0.000	0.000	0.000	0.000	0.000	0.000	0.000	0.000	0.000	0.000	282	1076	139	121	121	0.000	0.000	80	59	0	0	71	50	0	0	100	1	
5	1	11	06: H-05   LM00000553	lmo2069	2173	11772	100	3213	2638	1562	48	48	5	97	91	0	1086	833	517	17	18	6	85	82	0	0	0	0	0	0	0	0	0	0	0	0	0	0	0	0	0	0	0	0	0	0	0	0	0	0	0.000	0.000	0.000	0.000	0.000	0.000	0.000	0.000	0.000	0.000	0.000	0.000	0.000	0.000	282	1076	4234	3406	3406	0.000	0.000	3165	1069	0	0	2590	816	0	0	100	1	
5	2	11	06: H-08   LM00000554	lmo2072	2423	11772	100	1569	1202	782	48	48	5	92	90	0	1540	1405	960	18	18	4	85	83	0	0	0	0	0	0	0	0	0	0	0	0	0	0	0	0	0	0	0	0	0	0	0	0	0	0	0.000	0.000	0.000	0.000	0.000	0.000	0.000	0.000	0.000	0.000	0.000	0.000	0.000	0.000	282	1076	3043	2541	2541	0.000	0.000	1521	1522	0	0	1154	1387	0	0	100	1	
5	3	11	06: H-11   LM00001764	lmo2075	2673	11772	100	303	254	134	48	48	5	93	85	0	262	223	136	17	17	3	88	84	0	0	0	0	0	0	0	0	0	0	0	0	0	0	0	0	0	0	0	0	0	0	0	0	0	0	0.000	0.000	0.000	0.000	0.000	0.000	0.000	0.000	0.000	0.000	0.000	0.000	0.000	0.000	282	1076	500	412	412	0.000	0.000	255	245	0	0	206	206	0	0	100	1
[truncated: 2,723,611 more chars]
