# Supplementary material for: Different Transcriptional Responses from Slow and Fast Growth Rate Strains of Listeria monocytogenes Adapted to Low Temperature
Source: Front Microbiol. 2016 Mar 1;7:229. doi: 10.3389/fmicb.2016.00229 (PMC4772535; doi:10.3389/fmicb.2016.00229)
Supplement: Data Sheet S1 — Microarry gpr data. [file Data_Sheet_1.ZIP › microarray data/Microarray data.xlsx]

## Sheet: microarray data
Strains	Group	Slide	Replicates (biologycal_technical)	Cy3	Cy5	gpr	FileName
AL 157-12	slow	19723717	1_1	30 °C	8 °C	Si	1.gpr
AL 157-12	slow	19723723	1_2	30 °C	8 °C	Si	2.gpr
AL 157-12	slow	19723716	2_1	30 °C	8 °C	Si	3.gpr
AL 157-12	slow	19723731	2_2	30 °C	8 °C	Si	4.gpr
BS 3-2	slow	19723714	1_1	30 °C	8 °C	Si	5.gpr
BS 3-2	slow	19723634	1_2	30 °C	8 °C	SI	6.gpr
BS 3-2	slow	19723713	2_1	30 °C	8 °C	Si	7.gpr
BS 3-2	slow	19723692	2_2	30 °C	8 °C	Si	8.gpr
LIST 2-2	fast	19723698	1_1	30 °C	8 °C	si	9.gpr
LIST 2-2	fast	19723725	1_2	30 °C	8 °C	si	10.gpr
LIST 2-2	fast	19723699	2_1	30 °C	8 °C	si	11.gpr
LIST 2-2	fast	19723726	2_2	30 °C	8 °C	si	12.gpr
APA 13-2	fast	19723701	1_1	30 °C	8 °C	si	13.gpr
APA 13-2	fast	19723727	1_2	30 °C	8 °C	si	14.gpr
APA 13-2	fast	19723696	2_1	30 °C	8 °C	si	15.gpr
APA 13-2	fast	19723728	2_2	30 °C	8 °C	si	16.gpr
